# Supplementary material for: Magnetoelectric effect generated through electron transfer from organic radical to metal ion
Source: Natl Sci Rev. 2023 Mar 6;10(4):nwad059. doi: 10.1093/nsr/nwad059 (PMC10187783; doi:10.1093/nsr/nwad059)
Supplement: nwad059_Supplemental_Files [file nwad059_supplemental_files.zip]

Archive with 16 entries (16 files):
- 1-220K.cif
- 1-240K.cif
- 1-260K.cif
- 1-270K.cif
- 1-280K.cif
- 1-300K.cif
- 2-100K.cif
- 2-200K.cif
- 2-300K.cif
- 3-100K.cif
- 3-300K.cif
- 4-250 K.cif
- 4-300K.cif
- Supplementary data.docx
- 1-100K.cif
- 1-200K.cif
