# Supplementary material for: Magnetoelectric effect generated through electron transfer from organic radical to metal ion
Source: Natl Sci Rev. 2023 Mar 6;10(4):nwad059. doi: 10.1093/nsr/nwad059 (PMC10187783; doi:10.1093/nsr/nwad059)
Supplement: nwad059_Supplemental_Files [file nwad059_supplemental_files.zip › 1-220K.cif]

data_exp_10882
_audit_creation_date               2020-09-08
_audit_creation_method
;
Olex2 1.2
(compiled 2018.05.29 svn.r3508 for OlexSys, GUI svn.r5506)
;
_shelx_SHELXL_version_number       '2014/7'
_audit_contact_author_address      ?
_audit_contact_author_email        ?
_audit_contact_author_name         ''
_audit_contact_author_phone        ?
_publ_contact_author_id_orcid      ?
_publ_section_references
;
Dolomanov, O.V., Bourhis, L.J., Gildea, R.J, Howard, J.A.K. & Puschmann, H.
 (2009), J. Appl. Cryst. 42, 339-341.

Sheldrick, G.M. (2015). Acta Cryst. A71, 3-8.

Sheldrick, G.M. (2015). Acta Cryst. C71, 3-8.
;
_chemical_name_common              ?
_chemical_name_systematic          ?
_chemical_formula_moiety           'C12 H4 Cl4 Fe O10, C5 H13 Br N'
_chemical_formula_sum              'C17 H17 Br Cl4 Fe N O10'
_chemical_formula_weight           672.87
_chemical_melting_point            ?
loop_
  _atom_type_symbol
  _atom_type_description
  _atom_type_scat_dispersion_real
  _atom_type_scat_dispersion_imag
  _atom_type_scat_source
 'C' 'C' 0.0033 0.0016 'International Tables Vol C Tables 4.2.6.8 and 6.1.1.4'
 'H' 'H' 0.0000 0.0000 'International Tables Vol C Tables 4.2.6.8 and 6.1.1.4'
 'Br' 'Br' -0.2901 2.4595
 'International Tables Vol C Tables 4.2.6.8 and 6.1.1.4'
 'Cl' 'Cl' 0.1484 0.1585 'International Tables Vol C Tables 4.2.6.8 and 6.1.1.4'
 'Fe' 'Fe' 0.3463 0.8444 'International Tables Vol C Tables 4.2.6.8 and 6.1.1.4'
 'N' 'N' 0.0061 0.0033 'International Tables Vol C Tables 4.2.6.8 and 6.1.1.4'
 'O' 'O' 0.0106 0.0060 'International Tables Vol C Tables 4.2.6.8 and 6.1.1.4'

_shelx_space_group_comment
;
The symmetry employed for this shelxl refinement is uniquely defined
by the following loop, which should always be used as a source of
symmetry information in preference to the above space-group names.
They are only intended as comments.
;
_space_group_crystal_system        'monoclinic'
_space_group_IT_number             11
_space_group_name_H-M_alt          'P 1 21/m 1'
_space_group_name_Hall             '-P 2yb'
loop_
  _space_group_symop_operation_xyz
 'x, y, z'
 '-x, y+1/2, -z'
 '-x, -y, -z'
 'x, -y-1/2, z'

_cell_length_a                     7.13370(10)
_cell_length_b                     17.0088(3)
_cell_length_c                     9.5454(2)
_cell_angle_alpha                  90
_cell_angle_beta                   102.217(2)
_cell_angle_gamma                  90
_cell_volume                       1131.97(4)
_cell_formula_units_Z              2
_cell_measurement_reflns_used      9752
_cell_measurement_temperature      220.01(10)
_cell_measurement_theta_max        29.9150
_cell_measurement_theta_min        3.7650
_shelx_estimated_absorpt_T_max     0.756
_shelx_estimated_absorpt_T_min     0.589
_exptl_absorpt_coefficient_mu      2.960
_exptl_absorpt_correction_T_max    1.00000
_exptl_absorpt_correction_T_min    0.67329
_exptl_absorpt_correction_type     multi-scan
_exptl_absorpt_process_details
;
CrysAlisPro 1.171.39.46e (Rigaku Oxford Diffraction, 2018)
Empirical absorption correction using spherical harmonics,
 implemented in SCALE3 ABSPACK scaling algorithm.
;
_exptl_absorpt_special_details     ?
_exptl_crystal_colour              'clear dark black'
_exptl_crystal_colour_lustre       clear
_exptl_crystal_colour_modifier     dark
_exptl_crystal_colour_primary      black
_exptl_crystal_density_diffrn      1.974
_exptl_crystal_density_meas        ?
_exptl_crystal_density_method      ?
_exptl_crystal_description         plate
_exptl_crystal_F_000               670
_exptl_crystal_preparation         ?
_exptl_crystal_size_max            0.2
_exptl_crystal_size_mid            0.15
_exptl_crystal_size_min            0.1
_exptl_transmission_factor_max     ?
_exptl_transmission_factor_min     ?
_diffrn_reflns_av_R_equivalents    0.0360
_diffrn_reflns_av_unetI/netI       0.0246
_diffrn_reflns_Laue_measured_fraction_full  0.997
_diffrn_reflns_Laue_measured_fraction_max  0.931
_diffrn_reflns_limit_h_max         9
_diffrn_reflns_limit_h_min         -9
_diffrn_reflns_limit_k_max         22
_diffrn_reflns_limit_k_min         -23
_diffrn_reflns_limit_l_max         13
_diffrn_reflns_limit_l_min         -13
_diffrn_reflns_number              19501
_diffrn_reflns_point_group_measured_fraction_full  0.997
_diffrn_reflns_point_group_measured_fraction_max  0.931
_diffrn_reflns_theta_full          25.242
_diffrn_reflns_theta_max           30.506
_diffrn_reflns_theta_min           3.470
_diffrn_ambient_environment        N~2~
_diffrn_ambient_temperature        220.01(10)
_diffrn_detector                   'CCD plate'
_diffrn_detector_area_resol_mean   10.4741
_diffrn_detector_type              Atlas
_diffrn_measured_fraction_theta_full  0.997
_diffrn_measured_fraction_theta_max  0.931
_diffrn_measurement_details
;
List of Runs (angles in degrees, time in seconds):

  # Type    Start    End  Width  t~exp~   \w     \q     \k     \f   Frames
--------------------------------------------------------------------------
  1  \w    -18.00  28.00   1.00    6.58    --  -14.00 -99.00 120.00   46
  2  \w    -75.00 -27.00   1.00    6.58    --  -14.00 131.00-124.58   48
  3  \w    -11.00  90.00   1.00    6.58    --   14.47  38.00  30.00  101
  4  \w     -8.00  56.00   1.00    6.58    --   14.47 -99.00  90.00   64
  5  \w    -13.00  56.00   1.00    6.58    --   14.47 -99.00-150.00   69
  6  \w     -5.00  89.00   1.00    6.58    --   14.47  38.00 -60.00   94
  7  \w      5.00  85.00   1.00    6.58    --   14.47  38.00 120.00   80
  8  \w    -73.00  57.00   1.00    6.58    --   14.47   0.00 -90.00  130
;
_diffrn_measurement_device         'four-circle diffractometer'
_diffrn_measurement_device_type    'SuperNova, Dual, Cu at home/near, Atlas'
_diffrn_measurement_method         '\w scans'
_diffrn_orient_matrix_type        
 'CrysAlisPro convention (1999,Acta A55,543-557)'
_diffrn_orient_matrix_UB_11        0.0986308000
_diffrn_orient_matrix_UB_12        0.0086779000
_diffrn_orient_matrix_UB_13        0.0060661000
_diffrn_orient_matrix_UB_21        0.0146534000
_diffrn_orient_matrix_UB_22        -0.0025336000
_diffrn_orient_matrix_UB_23        0.0757191000
_diffrn_orient_matrix_UB_31        0.0201283000
_diffrn_orient_matrix_UB_32        -0.0407119000
_diffrn_orient_matrix_UB_33        -0.0034260000
_diffrn_radiation_monochromator    mirror
_diffrn_radiation_probe            x-ray
_diffrn_radiation_type             MoK\a
_diffrn_radiation_wavelength       0.71073
_diffrn_source                     'micro-focus sealed X-ray tube'
_diffrn_source_type                'SuperNova (Mo) X-ray Source'
_reflns_Friedel_coverage           0.000
_reflns_Friedel_fraction_full      .
_reflns_Friedel_fraction_max       .
_reflns_number_gt                  3044
_reflns_number_total               3322
_reflns_odcompleteness_completeness  99.70
_reflns_odcompleteness_iscentric   1
_reflns_odcompleteness_theta       27.42
_reflns_special_details
;
 Reflections were merged by SHELXL according to the crystal
 class for the calculation of statistics and refinement.
 
 _reflns_Friedel_fraction is defined as the number of unique
 Friedel pairs measured divided by the number that would be
 possible theoretically, ignoring centric projections and
 systematic absences.
;
_reflns_threshold_expression       'I > 2\s(I)'
_computing_cell_refinement         'CrysAlisPro 1.171.39.46e (Rigaku OD, 2018)'
_computing_data_collection         'CrysAlisPro 1.171.39.46e (Rigaku OD, 2018)'
_computing_data_reduction          'CrysAlisPro 1.171.39.46e (Rigaku OD, 2018)'
_computing_molecular_graphics      'Olex2 (Dolomanov et al., 2009)'
_computing_publication_material    'Olex2 (Dolomanov et al., 2009)'
_computing_structure_refinement    'ShelXL (Sheldrick, 2015)'
_computing_structure_solution      'ShelXT (Sheldrick, 2015)'
_refine_diff_density_max           1.811
_refine_diff_density_min           -1.925
_refine_diff_density_rms           0.276
_refine_ls_extinction_coef         0.0023(7)
_refine_ls_extinction_expression  
 'Fc^*^=kFc[1+0.001xFc^2^\l^3^/sin(2\q)]^-1/4^'
_refine_ls_extinction_method       'SHELXL-2014/7 (Sheldrick 2014'
_refine_ls_goodness_of_fit_ref     1.302
_refine_ls_hydrogen_treatment      constr
_refine_ls_matrix_type             full
_refine_ls_number_parameters       180
_refine_ls_number_reflns           3322
_refine_ls_number_restraints       0
_refine_ls_R_factor_all            0.1385
_refine_ls_R_factor_gt             0.1325
_refine_ls_restrained_S_all        1.302
_refine_ls_shift/su_max            0.000
_refine_ls_shift/su_mean           0.000
_refine_ls_structure_factor_coef   Fsqd
_refine_ls_weighting_details      
 'w=1/[\s^2^(Fo^2^)+37.3217P] where P=(Fo^2^+2Fc^2^)/3'
_refine_ls_weighting_scheme        calc
_refine_ls_wR_factor_gt            0.2998
_refine_ls_wR_factor_ref           0.3020
_refine_special_details            ?
_olex2_refinement_description
;
1. Fixed Uiso
 At 1.2 times of:
  All C(H,H) groups
 At 1.5 times of:
  All C(H,H,H) groups, All O(H) groups
2. Others
 Fixed Sof: H00A(0.5) H00B(0.5) H00C(0.5) C00K(0.5) H00G(0.5) H00H(0.5)
 Br1(0.5) C3(0.5) H3A(0.5) H3B(0.5)
3.a Secondary CH2 refined with riding coordinates:
 C00K(H00G,H00H), C3(H3A,H3B)
3.b Idealised Me refined as rotating group:
 C00I(H00A,H00B,H00C), C00J(H00D,H00E,H00F)
3.c Idealised tetrahedral OH refined as rotating group:
 O006(H006), O008(H008)
;
_atom_sites_solution_hydrogens     geom
_atom_sites_solution_primary       dual
_atom_sites_solution_secondary     ?
loop_
  _atom_site_label
  _atom_site_type_symbol
  _atom_site_fract_x
  _atom_site_fract_y
  _atom_site_fract_z
  _atom_site_U_iso_or_equiv
  _atom_site_adp_type
  _atom_site_occupancy
  _atom_site_site_symmetry_order
  _atom_site_calc_flag
  _atom_site_refinement_flags_posn
  _atom_site_refinement_flags_adp
  _atom_site_refinement_flags_occupancy
  _atom_site_disorder_assembly
  _atom_site_disorder_group
 Fe01 Fe 0.2563(3) 0.7500 0.5127(2) 0.0177(4) Uani 1 2 d S T P . .
 Cl03 Cl 0.2012(4) 0.51729(16) 0.8191(3) 0.0313(6) Uani 1 1 d . . . . .
 Cl04 Cl 0.2974(4) 0.53130(17) 0.1720(3) 0.0345(7) Uani 1 1 d . . . . .
 O005 O 0.2481(10) 0.6579(4) 0.6402(7) 0.0211(14) Uani 1 1 d . . . . .
 O006 O -0.0361(15) 0.7500 0.4770(15) 0.032(3) Uani 1 2 d S T P . .
 H006 H -0.0771 0.7073 0.4443 0.048 Uiso 1 1 calc GR . . . .
 O007 O 0.2638(11) 0.6651(4) 0.3718(7) 0.0232(15) Uani 1 1 d . . . . .
 O008 O 0.5500(16) 0.7500 0.5695(16) 0.035(3) Uani 1 2 d S T P . .
 H008 H 0.5917 0.7100 0.5390 0.053 Uiso 1 1 calc GR . . . .
 O009 O 0.2112(13) 0.3842(5) 0.6203(9) 0.0349(19) Uani 1 1 d . . . . .
 O00A O 0.2852(13) 0.3880(5) 0.3548(10) 0.041(2) Uani 1 1 d . . . . .
 C00B C 0.2611(13) 0.5946(5) 0.4213(10) 0.0179(17) Uani 1 1 d . . . . .
 C00C C 0.2484(13) 0.5910(5) 0.5787(10) 0.0164(16) Uani 1 1 d . . . . .
 N00D N 0.381(2) 0.2500 0.9581(14) 0.029(3) Uani 1 2 d S T P . .
 C00E C 0.2308(13) 0.5203(5) 0.6423(10) 0.0180(17) Uani 1 1 d . . . . .
 C00F C 0.2671(14) 0.4537(5) 0.4116(11) 0.0220(19) Uani 1 1 d . . . . .
 C00G C 0.2340(15) 0.4478(6) 0.5680(11) 0.0236(19) Uani 1 1 d . . . . .
 C00H C 0.2720(16) 0.5271(6) 0.3465(11) 0.027(2) Uani 1 1 d . . . . .
 C00I C 0.481(3) 0.2500 0.8347(18) 0.046(5) Uani 1 2 d S T P . .
 H00A H 0.4000 0.2259 0.7529 0.068 Uiso 0.5 1 calc GR . . A -1
 H00B H 0.5987 0.2210 0.8607 0.068 Uiso 0.5 1 calc GR . . A -1
 H00C H 0.5085 0.3031 0.8118 0.068 Uiso 0.5 1 calc GR . . A -1
 C00J C 0.437(3) 0.3212(10) 1.0467(19) 0.074(6) Uani 1 1 d . . . . .
 H00D H 0.5742 0.3232 1.0761 0.111 Uiso 1 1 calc GR . . . .
 H00E H 0.3815 0.3192 1.1298 0.111 Uiso 1 1 calc GR . . . .
 H00F H 0.3920 0.3672 0.9914 0.111 Uiso 1 1 calc GR . . . .
 C00K C 0.050(4) 0.1943(17) 0.988(3) 0.043(7) Uani 0.5 1 d . . . B -1
 H00G H 0.1178 0.1517 1.0444 0.052 Uiso 0.5 1 calc R . . B -1
 H00H H -0.0667 0.1724 0.9300 0.052 Uiso 0.5 1 calc R . . B -1
 Br1 Br -0.0223(4) 0.27178(19) 1.1197(3) 0.0489(10) Uani 0.5 1 d . . . B -1
 C3 C 0.169(3) 0.2227(16) 0.891(2) 0.036(6) Uani 0.5 1 d . . . B -1
 H3A H 0.1028 0.2666 0.8375 0.043 Uiso 0.5 1 calc R . . B -1
 H3B H 0.1763 0.1812 0.8227 0.043 Uiso 0.5 1 calc R . . B -1

loop_
  _atom_site_aniso_label
  _atom_site_aniso_U_11
  _atom_site_aniso_U_22
  _atom_site_aniso_U_33
  _atom_site_aniso_U_23
  _atom_site_aniso_U_13
  _atom_site_aniso_U_12
 Fe01 0.0259(10) 0.0073(7) 0.0205(9) 0.000 0.0064(7) 0.000
 Cl03 0.0406(14) 0.0290(13) 0.0242(11) 0.0043(10) 0.0063(10) -0.0044(11)
 Cl04 0.0453(16) 0.0327(14) 0.0262(12) -0.0095(11) 0.0096(11) 0.0050(12)
 O005 0.032(4) 0.011(3) 0.021(3) 0.002(2) 0.007(3) 0.000(3)
 O006 0.026(5) 0.013(5) 0.054(8) 0.000 0.002(5) 0.000
 O007 0.041(4) 0.009(3) 0.022(3) -0.002(2) 0.010(3) 0.000(3)
 O008 0.026(5) 0.016(5) 0.063(8) 0.000 0.006(5) 0.000
 O009 0.046(5) 0.012(3) 0.040(4) 0.003(3) -0.004(4) -0.003(3)
 O00A 0.047(5) 0.022(4) 0.049(5) -0.020(4) 0.003(4) 0.011(4)
 C00B 0.022(4) 0.012(4) 0.021(4) 0.002(3) 0.005(3) -0.001(3)
 C00C 0.020(4) 0.012(4) 0.018(4) 0.003(3) 0.005(3) 0.000(3)
 N00D 0.030(7) 0.035(7) 0.024(6) 0.000 0.007(5) 0.000
 C00E 0.020(4) 0.011(4) 0.023(4) 0.005(3) 0.005(3) -0.004(3)
 C00F 0.021(4) 0.009(4) 0.033(5) -0.006(4) -0.001(4) 0.003(3)
 C00G 0.025(5) 0.021(5) 0.024(4) -0.001(4) 0.001(4) 0.000(4)
 C00H 0.035(5) 0.026(5) 0.018(4) -0.003(4) 0.005(4) 0.001(4)
 C00I 0.042(10) 0.072(15) 0.022(8) 0.000 0.006(7) 0.000
 C00J 0.121(17) 0.053(10) 0.054(10) -0.020(8) 0.032(10) 0.025(11)
 C00K 0.030(12) 0.050(15) 0.058(16) -0.022(13) 0.029(11) -0.022(11)
 Br1 0.0366(12) 0.069(3) 0.0472(13) -0.0234(13) 0.0220(10) -0.0098(11)
 C3 0.030(10) 0.059(15) 0.019(8) -0.031(9) 0.003(7) -0.005(9)

_geom_special_details
;
 All esds (except the esd in the dihedral angle between two l.s. planes)
 are estimated using the full covariance matrix.  The cell esds are taken
 into account individually in the estimation of esds in distances, angles
 and torsion angles; correlations between esds in cell parameters are only
 used when they are defined by crystal symmetry.  An approximate (isotropic)
 treatment of cell esds is used for estimating esds involving l.s. planes.
;
loop_
  _geom_bond_atom_site_label_1
  _geom_bond_atom_site_label_2
  _geom_bond_distance
  _geom_bond_site_symmetry_2
  _geom_bond_publ_flag
 Fe01 O005 1.992(7) . ?
 Fe01 O005 1.992(7) 4_575 ?
 Fe01 O006 2.041(11) . ?
 Fe01 O007 1.981(7) . ?
 Fe01 O007 1.981(7) 4_575 ?
 Fe01 O008 2.050(11) . ?
 Cl03 C00E 1.745(10) . ?
 Cl04 C00H 1.715(10) . ?
 O005 C00C 1.281(11) . ?
 O007 C00B 1.291(11) . ?
 O009 C00G 1.217(13) . ?
 O00A C00F 1.260(11) . ?
 C00B C00C 1.525(12) . ?
 C00B C00H 1.363(13) . ?
 C00C C00E 1.364(12) . ?
 N00D C00I 1.50(2) . ?
 N00D C00J 1.482(18) . ?
 N00D C00J 1.482(18) 4_565 ?
 N00D C3 1.58(2) . ?
 C00E C00G 1.425(13) . ?
 C00F C00G 1.564(15) . ?
 C00F C00H 1.398(14) . ?
 C00K Br1 1.97(2) . ?
 C00K C3 1.46(3) . ?

loop_
  _geom_angle_atom_site_label_1
  _geom_angle_atom_site_label_2
  _geom_angle_atom_site_label_3
  _geom_angle
  _geom_angle_site_symmetry_1
  _geom_angle_site_symmetry_3
  _geom_angle_publ_flag
 O005 Fe01 O005 103.7(4) 4_575 . ?
 O005 Fe01 O006 86.6(3) 4_575 . ?
 O005 Fe01 O006 86.6(3) . . ?
 O005 Fe01 O008 89.9(3) . . ?
 O005 Fe01 O008 89.9(3) 4_575 . ?
 O006 Fe01 O008 174.4(6) . . ?
 O007 Fe01 O005 174.9(3) . 4_575 ?
 O007 Fe01 O005 174.9(3) 4_575 . ?
 O007 Fe01 O005 81.4(3) . . ?
 O007 Fe01 O005 81.4(3) 4_575 4_575 ?
 O007 Fe01 O006 93.4(4) . . ?
 O007 Fe01 O006 93.4(4) 4_575 . ?
 O007 Fe01 O007 93.5(4) 4_575 . ?
 O007 Fe01 O008 90.4(4) . . ?
 O007 Fe01 O008 90.4(4) 4_575 . ?
 C00C O005 Fe01 114.6(6) . . ?
 C00B O007 Fe01 115.1(6) . . ?
 O007 C00B C00C 114.0(8) . . ?
 O007 C00B C00H 125.7(9) . . ?
 C00H C00B C00C 120.3(9) . . ?
 O005 C00C C00B 114.9(8) . . ?
 O005 C00C C00E 124.7(8) . . ?
 C00E C00C C00B 120.3(8) . . ?
 C00I N00D C3 104.8(13) . . ?
 C00J N00D C00I 109.3(11) 4_565 . ?
 C00J N00D C00I 109.3(11) . . ?
 C00J N00D C00J 109.5(17) 4_565 . ?
 C00J N00D C3 126.3(14) . . ?
 C00J N00D C3 96.4(14) 4_565 . ?
 C00C C00E Cl03 119.8(7) . . ?
 C00C C00E C00G 121.9(9) . . ?
 C00G C00E Cl03 118.3(7) . . ?
 O00A C00F C00G 113.8(10) . . ?
 O00A C00F C00H 125.9(10) . . ?
 C00H C00F C00G 120.3(9) . . ?
 O009 C00G C00E 123.2(9) . . ?
 O009 C00G C00F 120.6(9) . . ?
 C00E C00G C00F 116.2(9) . . ?
 C00B C00H Cl04 120.2(8) . . ?
 C00B C00H C00F 120.7(9) . . ?
 C00F C00H Cl04 119.1(8) . . ?
 C3 C00K Br1 116.6(18) . . ?
 C00K C3 N00D 118.3(18) . . ?

loop_
  _refln_index_h
  _refln_index_k
  _refln_index_l
  _refln_F_squared_meas
  _refln_F_squared_sigma
 0 0 2 517.52 10.8
 0 0 -2 513.7 11.06
 0 0 2 512.04 9.95
 0 0 3 868.48 17.83
 0 0 -3 875 18.35
 0 0 3 851.25 16.58
 0 0 -4 2757.92 53.6
 0 0 4 2832.77 52.94
 0 0 4 2789.19 51.06
 0 0 5 490.2 10.75
 0 0 5 491.98 13.13
 0 0 5 469.11 12.52
 0 0 -5 492.93 13.36
 0 0 6 754.98 15.85
 0 0 -6 776.75 19.51
 0 0 6 728.3 18.87
 0 0 -6 739.55 18.53
 0 0 6 769.79 18.51
 0 0 7 57.04 2.72
 0 0 -7 57.27 4.45
 0 0 7 54.38 3.86
 0 0 8 9.95 1.9
 0 0 -8 11.21 2.22
 0 0 -9 140.69 8.31
 0 0 9 138.97 7.5
 0 0 10 1.38 1.3
 0 0 -10 0.36 1.8
 0 0 -10 1.5 1.37
 0 0 11 49.92 5.03
 0 0 -11 50.8 5.84
 0 0 -11 56.97 5.9
 0 0 12 41.08 4.78
 0 0 -12 36.87 5.5
 0 0 -12 52.1 5.99
 0 -1 2 73.83 2.71
 0 -1 -2 89.07 2.99
 0 1 2 80.18 2.9
 0 1 -2 83.28 3.16
 0 1 2 84.97 2.73
 0 -1 -2 84.53 2.61
 0 1 -3 223.24 6.78
 0 1 3 214.71 6.35
 0 -1 -3 228.34 5.59
 0 1 3 225.11 5.84
 0 -1 -3 241.58 6.62
 0 1 3 224.95 6.41
 0 -1 3 223.15 6.22
 0 1 4 61.83 2.76
 0 1 -4 60 3.52
 0 1 -4 62.61 3.21
 0 1 4 58.12 3.24
 0 -1 4 62.85 1.96
 0 -1 4 61.83 3.17
 0 -1 -4 63.26 3.43
 0 1 4 61.21 3.24
 0 1 5 59.45 3.53
 0 1 -5 54.5 3.37
 0 1 5 57.02 2.83
 0 -1 -5 57.5 3.66
 0 1 -5 59.73 3.9
 0 -1 5 56.97 3.36
 0 -1 5 51.62 1.98
 0 1 5 57.06 3.52
 0 -1 6 216.22 7.75
 0 1 6 213.71 7.87
 0 1 -6 216.77 8.63
 0 -1 -6 220.65 8.46
 0 1 6 206.58 7.92
 0 -1 6 193.55 5.05
 0 1 6 204.35 6.42
 0 -1 6 194.11 7.98
 0 -1 -6 210.18 7.91
 0 1 -6 206.57 7.76
 0 1 7 10.54 1.91
 0 1 -7 7.31 1.78
 0 -1 -7 11.14 2.08
 0 1 7 10.71 1.38
 0 -1 7 14.23 2.04
 0 -1 -8 90.62 6.11
 0 1 8 91.8 5.69
 0 -1 8 96.25 5.69
 0 1 8 79.33 3.95
 0 1 -8 85.17 6.12
 0 -1 9 52.38 4.48
 0 -1 -9 48.35 4.76
 0 1 9 46.88 4.36
 0 1 -9 46.24 4.84
 0 1 -10 6.46 2.15
 0 -1 10 11.75 2.39
 0 1 -10 6.09 2.32
 0 -1 -10 4.86 1.98
 0 1 10 12.86 2.58
 0 -1 -11 50.56 5.9
 0 1 -11 59.27 6.45
 0 -1 11 50.49 5.04
 0 1 -11 45.02 5.49
 0 -1 -11 53.22 5.72
 0 1 11 53.1 5.35
 0 -1 12 28.64 4.21
 0 1 -12 23.15 4.44
 0 1 -12 26.89 4.58
 0 -1 -12 19.76 3.97
 0 1 12 18.91 3.52
 0 -1 -12 24.89 4.21
 0 -1 13 10.5 4.08
 0 -2 -2 3085.18 54.98
 0 -2 2 3088.27 54.86
 0 2 2 2957.08 55.31
 0 2 2 2950.11 54.86
 0 -2 -2 2987.1 55.25
 0 2 -2 3044.18 55.84
 0 -2 -3 16.68 1.44
 0 -2 -3 14.53 1.21
 0 2 3 14.82 1.35
 0 2 3 14.33 1.29
 0 2 -3 13.06 1.51
 0 -2 3 11.6 1.14
 0 2 -3 13.96 1.26
 0 2 3 14.42 1.25
 0 2 4 261.78 7.38
 0 2 4 265.79 7.87
 0 2 4 262.26 7.69
 0 2 -4 264.03 8.39
 0 2 -4 261.59 7.56
 0 -2 -4 274.87 7.92
 0 -2 4 268.82 7.52
 0 -2 -4 267.79 7.01
 0 2 5 2045.74 41.79
 0 2 -5 2106.97 41.76
 0 -2 -5 2088.32 42.27
 0 2 -5 2102.73 43.15
 0 2 5 2159.6 41.05
 0 2 5 2087.14 41.96
 0 -2 5 2138.74 41.54
 0 -2 -6 92.75 5.09
 0 -2 6 94.64 4.68
 0 2 -6 87.52 4.68
 0 2 6 87.38 4.81
 0 2 6 92.04 4.25
 0 -2 6 89.33 5.11
 0 2 6 88.41 4.74
 0 2 -6 90.95 5.42
 0 2 7 27.31 2.87
 0 2 7 32.73 3.15
 0 2 7 27.48 2.39
 0 -2 7 30.49 2.82
 0 -2 -7 29.71 3.07
 0 2 -7 32.84 3.38
 0 -2 8 824.44 20.98
 0 2 8 833.63 21.62
 0 2 -8 824.64 23.13
 0 -2 -8 840.15 22.39
 0 2 9 66.08 5.11
 0 -2 -9 72.45 5.6
 0 2 9 56.37 3.67
 0 2 -9 65.48 5.75
 0 -2 9 70.82 5.01
 0 2 -10 10.51 2.64
 0 2 -10 11.58 2.71
 0 -2 -10 14.59 2.87
 0 2 10 16.81 2.81
 0 -2 10 16.15 2.65
 0 2 11 181.4 9.95
 0 -2 -11 156.6 10.5
 0 2 -11 168.88 10.87
 0 -2 11 178.77 9.5
 0 -2 -11 172.98 10.18
 0 2 -11 178.5 11.02
 0 -2 -12 85.04 7.99
 0 -2 -12 99.75 8.05
 0 -2 12 86.66 9.68
 0 2 -12 90.01 8.32
 0 2 12 95.36 7.52
 0 2 -12 91.83 8.22
 0 -2 12 87.62 6.95
 0 -2 13 1.59 2.15
 0 -3 0 0.35 0.44
 0 3 0 0.14 0.14
 0 3 0 0.12 0.38
 0 -3 0 -0.01 0.32
 0 -3 1 133.32 4.9
 0 3 -1 129.76 3.49
 0 -3 1 133.78 3.59
 0 -3 -1 124.32 4.04
 0 3 -1 131.6 3.8
 0 -3 1 118.88 4.77
 0 3 1 125.31 3.57
 0 3 2 190.46 4.59
 0 -3 2 190.72 4.29
 0 -3 -2 181.81 4.63
 0 -3 2 173.69 6.81
 0 -3 2 172.99 4.68
 0 3 -2 178.25 4.72
 0 3 2 185.94 5.26
 0 3 -2 172.5 4.41
 0 -3 -2 190.42 5.53
 0 -3 2 191.18 7.37
 0 3 -2 191.34 5.66
 0 -3 3 349.58 8.75
 0 -3 -3 380.14 9.05
 0 -3 3 388.21 11.93
 0 3 3 366.99 9.65
 0 3 3 387.87 9.55
 0 3 -3 364.16 8.93
 0 3 -3 383.7 10.1
 0 -3 -3 374.34 9.33
 0 3 3 361.82 8.8
 0 -3 -4 118.95 4.72
 0 -3 -4 119.74 4.47
 0 3 -4 120.38 5.39
 0 -3 4 118.57 4.47
 0 3 -4 115.9 4.52
 0 3 4 126.21 5.02
 0 3 4 122.2 4.87
 0 3 4 112.39 4.45
 0 3 -5 22.77 2.48
 0 -3 -5 19.51 2.05
 0 3 -5 20.52 2.04
 0 -3 5 21.05 1.99
 0 -3 -5 20.44 1.85
 0 3 5 21.13 2.26
 0 3 5 21.95 2.1
 0 3 5 20.26 2.05
 0 3 6 276.49 9.37
 0 3 -6 311.05 10.98
 0 -3 6 291.77 9.3
 0 3 6 290.13 9.31
 0 -3 -6 307.21 10.1
 0 3 6 304.56 10.04
 0 3 -6 280.94 9.42
 0 3 7 39.58 3.43
 0 -3 7 41.09 3.36
 0 3 7 41.77 3.59
 0 3 7 37.17 3.02
 0 -3 -7 40.73 3.62
 0 3 -7 44.33 4.18
 0 -3 8 20.62 2.55
 0 3 8 16.74 2.13
 0 -3 -8 17.36 2.66
 0 3 -8 18.08 3.03
 0 3 8 20.3 2.83
 0 3 9 37.06 4.01
 0 -3 -9 33.29 3.86
 0 3 -9 32.8 4.23
 0 -3 9 36.85 3.66
 0 3 -9 35.82 4.23
 0 3 9 27 2.8
 0 3 -10 4.6 1.78
 0 3 -10 4.32 2.1
 0 3 10 2.68 1.55
 0 -3 10 4.93 1.65
 0 -3 -10 3.61 1.87
 0 -3 -11 17.33 3.6
 0 3 -11 14.98 3.45
 0 -3 -11 13.67 3.03
 0 -3 11 12.41 2.61
 0 3 -11 15.73 3.61
 0 3 11 13.43 2.9
 0 -3 11 14.57 4.03
 0 -3 -12 19.75 3.71
 0 -3 12 17.03 3.13
 0 -3 -12 12.21 3.46
 0 -3 12 9.21 3.5
 0 3 -12 19.29 4.39
 0 3 12 18.59 3.64
 0 3 -12 18.43 4.1
 0 -3 -13 10.71 3.2
 0 -3 13 5.75 3.43
 0 4 0 4026.42 72.02
 0 -4 0 4118.78 74.5
 0 -4 0 4072.69 73.66
 0 4 0 3933.53 73.69
 0 4 -1 650.1 13.89
 0 -4 1 664.35 15.67
 0 4 -1 662.45 13.62
 0 4 1 640.83 14.08
 0 -4 1 656.38 15.49
 0 -4 -1 649.52 14.37
 0 4 1 660.91 13.41
 0 4 -1 680.69 13.09
 0 -4 1 659.12 13.68
 0 -4 -1 660.35 12.6
 0 4 -2 11.43 0.99
 0 4 2 10.01 1.07
 0 -4 -2 11.57 0.78
 0 -4 2 12.53 0.92
 0 -4 2 12.72 0.94
 0 -4 2 10.8 0.81
 0 4 -2 11.37 0.93
 0 -4 2 12.16 1.69
 0 4 -2 11.83 1.29
 0 -4 2 11.85 1.78
 0 -4 -2 11.2 1.31
 0 4 2 11.68 0.78
 0 -4 3 4980.38 93.81
 0 -4 3 5008.55 88.98
 0 -4 -3 4782.64 90.16
 0 4 -3 4881.71 90.83
 0 4 -3 4843.66 89.1
 0 4 3 4925.28 90.86
 0 4 3 4845.51 89.96
 0 -4 3 4953.36 95.38
 0 -4 -3 5027.32 88.96
 0 -4 3 4952.43 87.68
 0 4 3 4863.7 88.7
 0 -4 4 110.11 7.37
 0 4 4 112.52 4.81
 0 4 -4 109.61 5.17
 0 -4 -4 118.25 4.71
 0 -4 4 108.71 6.36
 0 -4 -4 118.48 4.47
 0 4 4 127.97 5.25
 0 4 4 122.17 4.39
 0 4 -4 116.38 4.43
 0 -4 4 111.09 4.28
 0 -4 5 212.17 6.95
 0 4 5 219.5 7.11
 0 4 5 216.8 7.69
 0 4 -5 210.5 7.12
 0 -4 -5 215.59 7.04
 0 4 -5 215.02 8.31
 0 4 5 222.46 7.77
 0 -4 -5 220.02 7.35
 0 -4 5 209.52 10.05
 0 4 -6 676.84 16.88
 0 -4 -6 690.25 17.28
 0 -4 6 688.36 16.59
 0 4 -6 681.88 18.75
 0 4 6 694.4 17.63
 0 4 6 643.67 16.62
 0 -4 6 673.71 21.6
 0 4 6 671.4 17.34
 0 -4 7 3.02 1.14
 0 -4 -7 1.39 0.76
 0 -4 7 4.42 1.4
 0 4 -7 0.94 1.12
 0 4 7 2.55 0.9
 0 4 7 1.68 0.92
 0 4 -8 22.56 3.24
 0 -4 -8 18.12 2.52
 0 4 -8 14.91 2.52
 0 4 8 17.64 2.59
 0 -4 8 20.46 2.46
 0 -4 8 21.91 3.73
 0 4 -9 58.32 5.49
 0 4 9 68.03 5.3
 0 -4 9 63.01 4.7
 0 -4 9 58.69 6.64
 0 -4 -9 67.17 5.27
 0 4 -9 66.12 5.94
 0 -4 10 21 4.39
 0 -4 10 22.13 3.05
 0 -4 -10 21.89 3.24
 0 4 -10 18.63 3.39
 0 4 -10 21.08 3.58
 0 4 10 15.99 2.88
 0 4 11 10.16 2.81
 0 -4 -11 7.98 2.31
 0 4 -11 4.05 1.89
 0 -4 11 6.77 3.14
 0 -4 -11 10.17 3
 0 -4 11 9.45 2.27
 0 4 -11 5.45 2.13
 0 -4 12 26.5 3.77
 0 -4 -12 22.61 3.93
 0 -4 -12 19.97 4.16
 0 4 12 30.91 4.65
 0 4 -12 28.24 4.86
 0 -4 12 20.02 4.57
 0 -4 -13 24.11 4.17
 0 -4 13 26.72 6.15
 0 5 0 0.49 0.26
 0 -5 0 0.68 0.64
 0 5 0 0.03 0.35
 0 -5 0 0.02 0.74
 0 5 -1 128.01 4.51
 0 5 -1 127.8 3.58
 0 -5 -1 120.76 3.16
 0 -5 1 120.38 5.44
 0 -5 1 125.17 5.64
 0 5 -1 132.61 4.13
 0 -5 -1 130.08 4.84
 0 -5 1 132.97 3.99
 0 -5 1 133.89 4.37
 0 5 -1 121.62 4.83
 0 5 1 131.31 4.01
 0 5 1 119.41 4.6
 0 5 2 182.43 4.15
 0 -5 2 177.39 4.46
 0 -5 2 185.87 5.81
 0 5 -2 194.43 5.6
 0 -5 2 193.47 7.7
 0 -5 -2 193.11 6.36
 0 5 -2 194.92 5.64
 0 5 2 192.49 5.68
 0 -5 2 181.17 7.52
 0 -5 2 196.31 5.3
 0 -5 -2 180.81 4.96
 0 5 -2 174.83 4.91
 0 5 -2 196.95 6.06
 0 5 3 110.49 3.53
 0 5 3 117.7 4.6
 0 5 -3 110.87 3.93
 0 5 -3 117.5 5
 0 -5 3 104.53 3.76
 0 -5 3 108.52 6.24
 0 -5 3 123.88 3.58
 0 -5 -3 116.19 4.94
 0 -5 3 107.51 3.88
 0 5 3 110.2 5.13
 0 -5 -3 112.78 3.62
 0 -5 3 125.12 6.9
 0 5 -4 78.83 4.46
 0 -5 4 77.27 6.07
 0 5 4 75.86 4.31
 0 -5 4 72.08 5.4
 0 -5 4 73.06 3.45
 0 5 4 73.95 3.24
 0 5 -4 78.71 3.57
 0 5 4 77.03 4.03
 0 -5 -4 80.55 3.5
 0 -5 -4 81.64 4.13
 0 -5 4 78.45 2.31
 0 -5 -5 10.67 1.48
 0 5 -5 11.42 1.93
 0 -5 5 8.34 2.21
 0 -5 -5 8.79 1.51
 0 -5 5 8.98 1.36
 0 5 5 10.06 1.68
 0 5 5 8.26 1.52
 0 5 5 8.85 1.26
 0 -5 5 8.04 2.09
 0 5 -5 8.5 1.32
 0 -5 -6 84.14 4.6
 0 -5 -6 77.2 4.31
 0 5 -6 78.08 4.39
 0 -5 6 83.79 6.7
 0 -5 6 79.65 4.29
 0 5 -6 90.48 5.71
 0 5 6 81.21 4.9
 0 5 6 81.42 4.33
 0 -5 7 110.91 5.48
 0 -5 7 110.55 8.34
 0 5 7 117.3 6.34
 0 5 7 95.21 5.21
 0 -5 -7 111.62 5.81
 0 5 -7 110.66 6.68
 0 5 -7 112.52 6.86
 0 -5 -8 41.74 3.8
 0 5 8 30.03 3.28
 0 -5 8 38.51 5.19
 0 5 8 43.15 4
 0 -5 8 36.23 3.35
 0 5 -8 36.49 4.28
 0 5 -8 38.15 4.18
 0 -5 9 8.03 2.79
 0 5 9 7.38 1.95
 0 -5 9 11.57 2.21
 0 5 -9 9.59 2.62
 0 -5 -9 9.87 2.03
 0 5 -9 8.75 2.41
 0 5 -10 3.09 1.98
 0 -5 10 3.31 2.21
 0 5 10 1.74 1.39
 0 -5 -10 1.87 1.14
 0 5 -10 0.16 1.93
 0 -5 10 2.75 1.41
 0 -5 -11 105.86 7.54
 0 -5 -11 106.96 8.63
 0 5 -11 118.69 9.38
 0 5 -11 97.66 8.38
 0 5 11 113.29 8.09
 0 -5 11 95.57 6.75
 0 -5 11 92.3 9.76
 0 -5 -12 25 3.96
 0 -5 12 30.42 6.04
 0 -5 -12 33.34 5.24
 0 -5 12 22.64 3.58
 0 -6 0 162.8 6.2
 0 -6 0 153.15 5.44
 0 6 0 160.42 4.1
 0 6 0 150.3 5.51
 0 -6 1 739.71 16.18
 0 6 -1 751.36 14.61
 0 -6 1 722 15.28
 0 6 1 722.81 16.62
 0 -6 -1 741.81 14.06
 0 -6 1 741.39 18.42
 0 6 1 746.44 15.37
 0 -6 -1 729.16 16.81
 0 6 -1 723.22 16.59
 0 -6 1 748.54 18.34
 0 6 -1 726.27 16.94
 0 6 -1 748.21 15.56
 0 6 2 1535.71 29.88
 0 -6 -2 1509.82 31.18
 0 -6 2 1537.87 29.69
 0 -6 2 1533.06 33.55
 0 6 -2 1496.23 30.24
 0 -6 -2 1472.8 28.68
 0 6 -2 1538.67 30.45
 0 -6 2 1532.62 33.62
 0 6 -2 1533.58 29.51
 0 -6 2 1456.04 30.06
 0 -6 2 1547.81 27.83
 0 6 -2 1512.12 28.77
 0 -6 -3 683.14 15.73
 0 -6 -3 683.28 16.14
 0 -6 -3 703.06 13.61
 0 -6 3 662.9 14.04
 0 6 -3 653.96 14.45
 0 -6 -3 674.7 16.46
 0 -6 3 662.57 14.26
 0 6 -3 666.83 15.53
 0 6 3 669.6 13.5
 0 6 3 692.45 17.22
 0 6 -3 701.09 16.41
 0 6 -3 668.84 14.9
 0 -6 3 682 19.08
 0 -6 3 680.65 16.01
 0 6 3 678.54 15.63
 0 -6 3 709.75 19.58
 0 6 -4 242.86 8.72
 0 -6 4 254.38 6.1
 0 -6 4 261.25 7.18
 0 6 4 251.82 9.04
 0 6 -4 250.91 8.33
 0 -6 -4 257.6 6.87
 0 6 4 245.86 6.62
 0 -6 4 246.79 11.24
 0 6 4 243.15 8.07
 0 -6 -4 259.34 8.45
 0 -6 4 240.34 10.63
 0 -6 4 242.55 7.13
 0 6 -4 252.24 7.29
 0 6 -5 786.49 19.75
 0 -6 5 748.67 17.42
 0 -6 -5 739.8 18.23
 0 6 -5 725.3 17.15
 0 6 5 718.27 16.53
 0 -6 -5 769.88 17.02
 0 -6 5 764.06 17
 0 6 5 744.56 18.37
 0 -6 5 752.63 24.1
 0 6 -5 718.07 18.78
 0 -6 5 754.17 22.56
 0 6 6 126.21 5.37
 0 6 -6 132.3 5.81
 0 6 -6 142.17 7.4
 0 -6 -6 138.37 6.17
 0 -6 6 145.08 9.05
 0 6 6 132.6 6.84
 0 -6 6 137.76 5.69
 0 6 -6 139.09 6.92
 0 -6 -6 139.08 5.78
 0 6 6 133.38 6.46
 0 -6 7 133.08 9.09
 0 6 7 128.97 6.72
 0 -6 7 113.9 6.11
 0 6 -7 131.87 7.33
 0 -6 7 141.93 6.12
 0 -6 -7 133.78 6.19
 0 6 -7 135.89 7.64
 0 6 7 118.85 6.73
 0 6 7 117.17 5.65
 0 6 8 107 6.5
 0 6 8 89.42 6.04
 0 -6 8 113.62 5.92
 0 -6 -8 113.59 6.14
 0 6 -8 116.06 7.26
 0 6 -8 108.74 7.43
 0 -6 8 107.48 8.72
 0 6 -9 44.61 4.98
 0 6 9 44.32 4.46
 0 6 -9 45.2 4.91
 0 -6 9 40.22 5.72
 0 -6 9 39.36 3.63
 0 -6 -9 45.05 4.09
 0 6 10 18.17 3.11
 0 -6 10 15.61 2.55
 0 -6 10 15.42 3.86
 0 -6 -10 15.69 2.62
 0 6 -10 12.73 2.91
 0 6 -10 18.13 3.67
 0 6 -11 264.48 14.36
 0 -6 -11 226.9 12.75
 0 -6 11 242.65 10.92
 0 6 -11 231.46 12.97
 0 -6 -11 237.01 11.32
 0 -6 11 226.33 15.32
 0 6 11 253.3 12.53
 0 -6 -12 1.53 1.29
 0 -6 12 3.61 1.64
 0 -6 -12 2.68 2.4
 0 -6 12 3.24 2.92
 0 7 0 0.17 0.2
 0 7 0 0.84 0.39
 0 -7 0 1.67 0.79
 0 -7 0 0.49 0.86
 0 7 0 0.6 0.58
 0 -7 1 72.82 3.59
 0 7 -1 74.68 3.17
 0 7 1 70.34 3.88
 0 7 -1 69.87 2.46
 0 -7 -1 65.92 2.09
 0 7 -1 72.03 3.94
 0 7 1 71.45 3.03
 0 7 -1 81.55 4.07
 0 -7 1 72.03 2.97
 0 -7 1 76.33 4.8
 0 -7 -1 75.36 3.98
 0 -7 2 128.18 6.66
 0 7 2 138.35 4.9
 0 -7 2 141.81 5.04
 0 7 -2 139.58 5.21
 0 7 -2 134.31 5.31
 0 -7 2 123 3.05
 0 7 -2 147.2 4.62
 0 -7 -2 131.65 3.94
 0 7 -2 127.98 4.07
 0 -7 -2 135.38 5.8
 0 -7 2 141.23 4.96
 0 -7 2 137.54 7.04
 0 7 -3 103.99 4.31
 0 -7 3 94.93 3.77
 0 -7 -3 99.34 5
 0 -7 3 89.76 3.08
 0 7 3 90.73 2.63
 0 -7 3 96.42 4.51
 0 -7 3 91.47 6.08
 0 7 -3 91.24 3.54
 0 7 3 98.28 4.39
 0 7 -3 95.04 4.67
 0 -7 -3 96.54 4.73
 0 7 -3 95.97 4.2
 0 -7 3 86.39 6.06
 0 -7 -3 88.95 3.6
 0 -7 4 137.73 7.96
 0 -7 -4 139.51 6.19
 0 7 -4 132.3 6.24
 0 -7 4 132.99 8.11
 0 -7 4 133.87 4.63
 0 -7 4 125.05 5.81
 0 7 4 130.35 5.64
 0 7 -4 128.23 4.82
 0 -7 -4 129.71 5.71
 0 -7 4 132.08 4.22
 0 -7 -4 123.28 4.96
 0 -7 -4 128.56 5.92
 0 -7 -4 132.31 4.21
 0 7 4 126.65 4.06
 0 7 -4 132.08 5.7
 0 -7 -5 54.89 2.99
 0 7 -5 57.95 4.01
 0 -7 -5 60.04 4.05
 0 7 5 57.57 3.98
 0 7 -5 63.38 4.57
 0 -7 5 59.37 3.31
 0 -7 5 56.95 3.33
 0 7 5 55.74 4.42
 0 7 -5 60.06 3.4
 0 7 5 55.78 2.9
 0 -7 5 47.95 5.08
 0 7 -6 249.62 8.66
 0 7 6 254.85 10.59
 0 -7 6 243.97 12.69
 0 7 6 268.82 9.85
 0 7 -6 279.29 10.39
 0 7 -6 283.64 11.07
 0 -7 -6 265.46 9.58
 0 -7 6 269.85 8.68
 0 7 6 239.22 7.91
 0 -7 -6 278.46 8.57
 0 7 7 24.69 2.43
 0 -7 7 24.04 2.66
 0 -7 -7 29.01 2.8
 0 7 -7 28.99 3.45
 0 7 -7 34.45 4.01
 0 7 -7 24.87 2.61
 0 -7 7 27.18 4.44
 0 7 7 31.28 3.36
 0 -7 7 28.54 2.71
 0 -7 8 18.8 2.42
 0 -7 -8 19.75 2.54
 0 7 8 20.32 3.09
 0 7 8 16.11 2.2
 0 7 -8 16.71 2.91
 0 7 -8 15.98 2.84
 0 -7 8 20.95 4.32
 0 7 9 52.66 4.92
 0 -7 9 48.13 4.12
 0 -7 9 45.58 6.28
 0 7 -9 49.77 5.21
 0 -7 -9 51.91 4.38
 0 7 -9 53.01 5.63
 0 -7 10 32.1 5.67
 0 7 -10 18.85 3.72
 0 7 10 22.45 3.65
 0 -7 10 23.21 3.06
 0 -7 -10 22.14 3.09
 0 7 -10 30.78 4.38
 0 7 -11 5.13 2.98
 0 -7 -11 3.53 2.42
 0 -7 11 3.06 2.83
 0 -7 11 2.31 1.7
 0 7 11 0.85 1.59
 0 -7 -11 1.89 1.38
 0 7 -11 -0.77 2.02
 0 -7 12 5.16 2.09
 0 -7 12 8.99 3.94
 0 8 0 1622.32 30.2
 0 8 0 1673.44 31.04
 0 8 0 1619.41 34.07
 0 -8 0 1684.28 35.41
 0 -8 0 1636.47 33.82
 0 -8 1 278.12 8.44
 0 8 -1 285.16 9.03
 0 8 -1 275.43 9.06
 0 -8 -1 275.55 8.9
 0 8 1 267.7 8.78
 0 8 -1 278.62 7.48
 0 -8 1 272.83 10.12
 0 -8 -1 270.65 5.76
 0 8 1 271.77 7.32
 0 8 1 267.37 5.63
 0 8 -1 270.93 6.23
 0 8 -2 12.01 1.09
 0 -8 -2 10.87 0.93
 0 8 2 10.98 1.35
 0 8 -2 11.34 1.76
 0 8 -2 11.52 1.57
 0 -8 2 12.71 1.43
 0 8 -2 12.01 1.19
 0 -8 2 10.04 1.31
 0 -8 2 10.88 1.93
 0 8 2 10.75 1.56
 0 -8 -2 12.28 1.77
 0 8 -2 11.03 1.42
 0 -8 2 11.27 2.17
 0 8 -3 525.64 13.94
 0 8 -3 518.73 12.83
 0 -8 3 512.73 16.82
 0 -8 3 524.57 12.6
 0 8 -3 538.21 13.57
 0 -8 3 533.81 10.89
 0 8 3 529.69 13.29
 0 -8 -3 519.97 12
 0 -8 3 535.35 17.05
 0 -8 -3 515.32 14.49
 0 -8 -3 558.18 14.32
 0 8 -3 523.58 11.94
 0 8 -4 76.98 4.68
 0 -8 -4 70.6 4.36
 0 8 4 72.2 4.13
 0 -8 4 78.69 3.2
 0 -8 4 77.65 3.28
 0 8 -4 74.32 4.12
 0 8 -4 77.31 3.52
 0 -8 -4 69.71 3.55
 0 8 4 74.38 2.61
 0 -8 4 82.74 6.18
 0 8 4 73.97 5.05
 0 -8 -4 71.68 4.53
 0 -8 4 69.87 5.92
 0 -8 4 69.47 4.29
 0 -8 5 57.01 3.09
 0 -8 5 53.49 5.35
 0 8 5 54.58 2.63
 0 -8 5 54.5 2.37
 0 -8 -5 47.56 3.8
 0 8 5 49.09 4.29
 0 8 -5 53.82 4.2
 0 8 -5 50.77 3.09
 0 8 5 53.78 3.85
 0 8 -5 54.26 3.89
 0 -8 -5 55.72 2.76
 0 -8 -5 56.51 3.99
 0 -8 6 383.71 16.15
 0 -8 -6 348.22 11.28
 0 8 6 364.51 9.9
 0 -8 -6 366.35 12.11
 0 8 -6 376.44 12.53
 0 -8 -6 392.36 10.33
 0 8 6 371.1 12.21
 0 8 -6 341.76 10.69
 0 8 -6 384.19 13.49
 0 -8 6 400.62 10.84
 0 8 -7 97.91 6.23
 0 -8 7 88.89 5.06
 0 -8 7 103 5.06
 0 8 7 77.57 4.21
 0 8 -7 101.28 6.8
 0 -8 -7 102.97 4.98
 0 -8 -7 98.54 5.76
 0 8 7 100.41 5.97
 0 -8 7 106.67 8.5
 0 8 -7 78.68 4.77
 0 8 -8 52.59 4.87
 0 8 8 52 4.59
 0 -8 8 50.05 3.78
 0 -8 8 50.67 6.4
 0 -8 -8 49.76 3.76
 0 8 -8 54.04 5.37
 0 -8 9 47.8 3.92
 0 8 9 44.92 4.6
 0 -8 -9 41.69 3.75
 0 8 -9 44.38 5.26
 0 8 -9 40.64 4.74
 0 -8 9 41.01 5.97
 0 8 10 10.97 2.68
 0 8 -10 8.47 2.53
 0 -8 10 10.64 2.14
 0 8 -10 10.39 2.89
 0 -8 10 7.19 3.42
 0 -8 -10 14.42 2.43
 0 -8 -10 12 2.84
 0 8 11 0.06 1.55
 0 -8 11 1.39 1.22
 0 8 -11 1.45 1.55
 0 8 -11 -1.53 2.14
 0 -8 -11 2.85 1.87
 0 -8 11 0.58 2.18
 0 -8 12 2.63 1.61
 0 -8 12 4.5 3.31
 0 9 0 0.52 0.3
 0 -9 0 -0.07 0.76
 0 9 0 0.64 0.44
 0 9 0 -0.01 0.58
 0 9 0 0.21 0.83
 0 -9 0 1.21 1.02
 0 9 1 131.62 3.26
 0 9 1 134.21 4.73
 0 9 -1 130.6 4.77
 0 -9 1 134.9 5.73
 0 -9 -1 124.9 3.23
 0 9 -1 129.32 6.19
 0 -9 1 139.14 7.21
 0 9 -1 132.62 6.16
 0 9 -1 126.83 3.58
 0 -9 -1 130.78 6.03
 0 9 1 132.79 6.11
 0 -9 2 196.77 9.28
 0 -9 2 209.44 6.81
 0 -9 2 205.09 7.14
 0 9 -2 199.96 5.81
 0 9 2 208.25 8.03
 0 -9 -2 213.46 8.18
 0 9 -2 225.42 8.71
 0 9 -2 209.07 7.13
 0 -9 -2 224.8 8.17
 0 9 2 209.55 8.88
 0 9 2 219.99 6.87
 0 -9 2 212.07 9.64
 0 9 -2 201.36 5.98
 0 -9 -2 189.52 5.22
 0 9 -2 200.62 7.77
 0 -9 3 71.69 3.69
 0 -9 3 62.25 2.08
 0 9 -3 65.47 3.46
 0 -9 -3 67.1 4.34
 0 -9 3 61.52 5.26
 0 -9 -3 71.33 4.6
 0 -9 3 65.17 5.48
 0 9 -3 71.28 4.23
 0 9 3 69.38 3.85
 0 9 -3 64.59 3.99
 0 9 -3 65.11 3.02
 0 -9 -3 62.7 2.93
 0 9 4 43.22 3.31
 0 -9 4 40.88 2.54
 0 -9 4 40.22 3.29
 0 9 -4 39.13 2.99
 0 -9 -4 48.14 3.83
 0 9 -4 42.08 3.55
 0 9 4 38.44 3.91
 0 -9 -4 45.29 3.64
 0 9 -4 38.46 2.49
 0 -9 4 39.76 4.61
 0 -9 -4 41.52 2.64
 0 -9 4 38.28 2.09
 0 9 5 25.21 2.66
 0 9 -5 27.05 3.15
 0 -9 5 26.89 2.05
 0 9 -5 30.31 2.93
 0 -9 -5 34.55 3.37
 0 -9 5 26.22 1.86
 0 -9 -5 24.45 2.83
 0 -9 5 25.83 3.85
 0 9 -5 27.25 2.29
 0 9 5 24.45 1.62
 0 -9 -6 31.49 3.32
 0 9 -6 27.02 3.07
 0 -9 6 22.35 2.15
 0 9 -6 24.58 3.29
 0 9 -6 20.98 2.24
 0 -9 6 28.59 4.35
 0 -9 -6 22.83 2.49
 0 -9 -6 25.35 3.05
 0 9 6 25.6 3.02
 0 9 6 22.61 1.86
 0 -9 7 23.37 2.42
 0 -9 -7 22.76 2.25
 0 -9 -7 17.77 2.67
 0 9 -7 16.66 2.19
 0 9 -7 19.88 3.17
 0 -9 7 18.24 2.24
 0 9 -7 25.6 3.19
 0 -9 7 22.22 4.25
 0 9 7 22.13 2.94
 0 9 7 20.51 2
 0 -9 -7 19.37 2.84
 0 -9 8 29.55 2.95
 0 9 -8 24.68 3.5
 0 9 -8 21.76 3.67
 0 -9 -8 22.85 2.5
 0 9 8 20.83 3.16
 0 -9 8 24.84 4.6
 0 -9 -9 13.02 2.13
 0 -9 9 16.7 4.21
 0 9 -9 18.12 3.41
 0 -9 9 12.88 2.19
 0 9 -9 13.47 2.73
 0 9 9 15.48 2.95
 0 -9 -10 -0.13 1.66
 0 -9 10 1.34 2.27
 0 9 10 1.23 1.48
 0 -9 10 1.96 1.31
 0 9 -10 1.61 2.19
 0 9 -10 2.02 1.81
 0 -9 -10 2.18 1.38
 0 -9 11 33.04 3.87
 0 -9 -11 37.68 5.16
 0 -9 11 24.22 5.26
 0 9 11 41.13 5.19
 0 9 -11 45.35 6.33
 0 9 -11 36.11 5.19
 0 -9 12 0.73 1.2
 0 -9 12 2.14 3.47
 0 10 0 432.11 13.17
 0 -10 0 445.96 13.06
 0 10 0 446.15 14.04
 0 10 0 469.18 10.49
 0 10 0 451.41 9.36
 0 -10 0 458.42 14.48
 0 10 -1 288.94 10.4
 0 10 1 303.9 10.4
 0 10 -1 298.28 8.47
 0 10 1 306.59 6.63
 0 10 -1 310.62 10.73
 0 -10 1 304.94 9.9
 0 -10 -1 315.41 6.38
 0 10 1 315.79 8.53
 0 -10 1 312.08 11.73
 0 10 -1 309.05 6.72
 0 -10 -1 294.31 10.23
 0 10 -2 263.07 7.09
 0 10 2 266.98 10.7
 0 -10 2 233.95 8.38
 0 10 -2 262.89 8.4
 0 10 2 266.18 8.1
 0 10 -2 258.44 9.47
 0 -10 2 274.89 11.35
 0 -10 -2 264.86 6.27
 0 -10 -2 271.91 9.68
 0 10 -2 273.64 10.14
 0 -10 -2 277.78 9.86
 0 10 2 263.03 9.66
 0 -10 3 229.74 10.81
 0 10 3 229.67 7.83
 0 10 -3 235.47 8.64
 0 10 3 222.06 9.69
 0 10 -3 222.55 6.56
 0 -10 -3 231.37 9.08
 0 -10 -3 222.84 6.32
 0 -10 -3 235.21 8.85
 0 -10 3 228.21 7.66
 0 10 -3 224.84 7.21
 0 10 -3 236.55 8.46
 0 10 -4 68.84 4
 0 -10 -4 74.7 4.84
 0 -10 -4 74.88 3.6
 0 -10 4 71.46 4.43
 0 10 4 70.82 4.32
 0 10 -4 75.58 7.46
 0 10 -4 67.56 3.36
 0 -10 4 80.63 6.47
 0 -10 4 73.87 3.73
 0 -10 -4 73.71 4.98
 0 10 -4 68.87 4.25
 0 10 -4 74.7 4.87
 0 -10 4 74.43 2.7
 0 10 -5 132.98 6.23
 0 10 -5 121.32 5.16
 0 -10 5 134.5 4.71
 0 -10 5 135.1 9.03
 0 -10 -5 148.41 7.14
 0 10 -5 138.36 7.26
 0 -10 5 120.02 4.69
 0 10 5 136.41 6.48
 0 -10 -5 131.16 6.93
 0 -10 6 109.81 8.51
 0 10 -6 118.41 7.14
 0 -10 -6 116 6.61
 0 10 6 106.63 6.14
 0 -10 -6 113.84 6.56
 0 -10 -6 99.05 5.27
 0 10 -6 103.04 5.03
 0 -10 6 105.2 4.64
 0 10 -6 111.44 6.19
 0 -10 7 0.88 1.86
 0 10 -7 6.9 1.86
 0 -10 -7 6.98 1.93
 0 10 -7 3.19 1.06
 0 -10 -7 5.21 1.83
 0 10 7 5.1 1.73
 0 10 -7 3.63 1.57
 0 -10 -8 112.97 7.25
 0 -10 8 123.68 10.06
 0 10 -8 106.55 7.89
 0 10 -8 116.43 7.38
 0 10 8 112.07 7.15
 0 -10 9 61.38 7.47
 0 10 -9 55.27 5.46
 0 10 9 43.19 4.66
 0 10 -9 53 5.83
 0 -10 -9 63.33 5.66
 0 10 -10 6.39 2.47
 0 -10 -10 11.01 2.94
 0 10 10 10.13 2.74
 0 -10 -10 8.97 2.5
 0 10 -10 9.91 3.26
 0 -10 10 6.72 2.7
 0 -10 -11 17.76 3.49
 0 -10 11 18.21 4.66
 0 10 -11 20.26 4
 0 -10 -11 18.46 3.51
 0 11 0 1.88 1.01
 0 11 0 1.16 0.59
 0 -11 0 1.36 1.08
 0 11 0 1.07 0.8
 0 11 0 1.78 0.42
 0 -11 0 4.25 1.82
 0 -11 -1 0.74 0.88
 0 11 -1 2.68 0.82
 0 11 -1 2.87 0.44
 0 11 1 0.99 0.76
 0 11 1 3.28 1.29
 0 -11 1 3.88 1.64
 0 11 1 2.84 0.85
 0 11 -1 2.68 1.22
 0 11 1 4.76 1.76
 0 -11 -1 1.38 1.11
 0 -11 1 1.94 1.05
 0 11 1 2.61 0.42
 0 -11 -2 34.21 1.64
 0 11 2 35.67 2.64
 0 11 -2 35.19 2.81
 0 11 -2 28.57 3.06
 0 -11 -2 34.33 3.43
 0 -11 2 37.57 4.25
 0 -11 -2 32.72 3.32
 0 -11 2 36.68 3.08
 0 11 -2 41.82 4.88
 0 11 -2 34.81 2.05
 0 11 -3 47.15 3.88
 0 -11 3 55.37 3.58
 0 -11 3 63 5.68
 0 -11 -3 49.41 4.19
 0 11 3 54.69 3.6
 0 -11 -3 50.59 2.55
 0 11 -3 51.8 3.12
 0 -11 -3 59.17 4.42
 0 11 -3 53.4 2.83
 0 11 -3 55.79 3.91
 0 -11 3 51.4 3.54
 0 11 -3 57.26 6.12
 0 11 -4 57.76 4.34
 0 -11 4 52.4 3.32
 0 11 -4 45.26 2.77
 0 11 4 51.01 3.76
 0 -11 4 63.39 6.02
 0 11 -4 49.02 3.35
 0 -11 4 49.68 1.87
 0 -11 -4 52.91 4.31
 0 -11 -4 48.15 4.18
 0 11 -4 55.81 6.9
 0 -11 -4 49.5 2.88
 0 11 -4 43.24 3.63
 0 -11 5 2.07 1.5
 0 11 -5 5.43 1.7
 0 -11 5 4.22 0.99
 0 -11 -5 4.21 1.62
 0 -11 5 4.34 0.78
 0 11 -5 2.42 0.99
 0 11 -5 4.37 0.99
 0 -11 -5 5.69 1.63
 0 11 5 2.2 1.04
 0 11 6 56.74 4.55
 0 -11 6 60.45 6.55
 0 11 -6 54.24 4.94
 0 -11 -6 55.13 4.73
 0 11 -6 59.74 4.47
 0 -11 6 46.9 2.93
 0 11 -6 45.3 3.27
 0 -11 -6 57.14 4.82
 0 -11 -6 44.27 3.45
 0 -11 -7 45.62 4.5
 0 11 -7 39.21 3.97
 0 -11 7 39.09 5.57
 0 11 7 47.39 4.47
 0 11 -7 49.55 5.16
 0 -11 -7 43 4.38
 0 -11 8 9.71 3.17
 0 11 8 9.5 2.41
 0 -11 -8 11.04 2.59
 0 11 -8 12.04 3.03
 0 11 -8 7.07 2.09
 0 -11 9 34.47 5.81
 0 11 9 27.83 3.9
 0 -11 -9 25.74 3.82
 0 11 -9 34.66 5.06
 0 11 -9 18.92 3.4
 0 -11 10 16.48 4.57
 0 -11 -10 12.81 3.04
 0 11 10 11.67 2.87
 0 11 -10 13.02 3.18
 0 11 -10 14.48 3.3
 0 -11 -10 11.5 2.78
 0 -11 -11 7.66 2.76
 0 11 -11 8.25 2.7
 0 -11 -11 8.7 2.79
 0 -11 11 9.72 3.68
 0 -12 0 247.11 9.57
 0 12 0 259.5 11.9
 0 12 0 245.36 6.95
 0 12 0 243.32 5.69
 0 12 -1 316.8 13.85
 0 -12 -1 307.83 11.16
 0 -12 1 291.61 12.15
 0 12 1 303.91 6.65
 0 12 -1 278.77 11.31
 0 -12 1 295.11 10.49
 0 12 -1 297.18 8.85
 0 12 1 291.09 7.73
 0 12 1 297.51 8.81
 0 12 -1 316.85 6.39
 0 -12 -1 315.11 11.53
 0 12 2 215.83 7.43
 0 -12 -2 219.92 9.25
 0 -12 -2 214.21 5.09
 0 12 -2 210.7 5.84
 0 12 -2 213.23 7.72
 0 -12 -2 196.8 8.83
 0 12 -2 196.61 8.88
 0 -12 2 212.67 8.28
 0 -12 2 214.29 10.51
 0 12 -2 204.72 11.53
 0 -12 -3 74.56 5.32
 0 -12 3 80.3 6.61
 0 12 3 82.33 4.48
 0 12 -3 72.9 5.01
 0 12 -3 93.82 8.07
 0 -12 -3 80.71 5.44
 0 12 -3 78.3 4.77
 0 -12 -3 73.17 3.05
 0 12 -3 71.78 3.39
 0 12 -3 78.2 3.75
 0 -12 3 75.96 4.47
 0 12 -4 180.5 12.56
 0 -12 4 180.51 10.52
 0 -12 -4 166.19 5.71
 0 12 -4 174.41 7.98
 0 -12 4 173.36 6.75
 0 -12 -4 176.61 8.35
 0 12 -4 159.47 7.62
 0 -12 -4 170.48 8.37
 0 12 4 169 7.26
 0 12 -4 150.38 5.64
 0 12 -4 173.15 6.72
 0 -12 5 36.86 1.83
 0 12 -5 31.78 2.51
 0 -12 -5 38.62 3.85
 0 12 -5 38.29 3.97
 0 12 -5 43.05 3.43
 0 -12 5 40.5 5.22
 0 -12 5 36.76 2.74
 0 12 5 36.94 3.52
 0 -12 -5 38.52 3.95
 0 -12 6 42.38 2.52
 0 -12 -6 38.12 4.08
 0 12 6 47.55 4.19
 0 -12 6 47.51 5.83
 0 12 -6 39.42 4.28
 0 -12 -6 38.53 3.12
 0 12 -6 39.29 2.97
 0 12 -6 43.13 3.78
 0 -12 -6 44.1 4.37
 0 -12 7 82.77 8.27
 0 -12 -7 82.45 6.1
 0 12 -7 86.54 6.82
 0 12 7 71.6 5.45
 0 -12 -7 76.44 5.96
 0 12 -7 75.44 5.51
 0 -12 -8 24.44 3.54
 0 -12 8 24.27 4.71
 0 12 8 31.46 3.92
 0 12 -8 22.27 3.59
 0 12 -8 30.87 3.82
 0 12 -9 12.76 2.74
 0 -12 -9 8.72 2.42
 0 -12 9 6.34 2.84
 0 -12 -9 15.1 3.08
 0 12 -9 10.13 3.33
 0 12 9 12.03 2.91
 0 -12 -10 2.19 1.59
 0 12 -10 -1.16 1.83
 0 -12 10 2.84 2.1
 0 -12 -10 2.91 1.73
 0 12 -10 0.99 2.05
 0 12 10 5.79 2.28
 0 -12 -11 9.68 2.63
 0 -12 -11 12.19 3.29
 0 12 -11 7.32 2.57
 0 13 0 3.09 0.53
 0 13 0 2.51 0.72
 0 -13 0 1.74 1.13
 0 13 1 86.56 4.26
 0 13 -1 83.57 4.22
 0 13 1 79.87 3.35
 0 13 -1 81.64 7.25
 0 -13 -1 97.11 6.31
 0 13 1 103.31 7.66
 0 -13 1 95.71 6.79
 0 13 1 81.98 2.48
 0 -13 1 87.1 5.42
 0 -13 -1 93.9 5.91
 0 13 -2 61.58 4.01
 0 -13 2 57.74 4.23
 0 13 2 62.08 3.77
 0 -13 2 62.25 5.74
 0 -13 -2 59.32 1.99
 0 13 -2 65.17 2.65
 0 13 -2 59.65 6.65
 0 -13 -2 55.91 1.96
 0 -13 -2 72.22 5.33
 0 -13 -2 63.83 4.95
 0 -13 -3 9.52 1.03
 0 13 -3 10.49 2.13
 0 13 -3 13.44 2.15
 0 -13 3 10.91 2.53
 0 13 -3 8.13 2.72
 0 13 3 9.07 1.66
 0 -13 -3 12.82 2.44
 0 -13 3 10.4 1.75
 0 -13 -3 8.69 2.22
 0 13 -3 8.19 1.19
 0 13 -3 11.26 1.45
 0 13 -4 38.72 5.94
 0 -13 -4 46.56 4.46
 0 -13 -4 44.5 4.28
 0 13 -4 39.76 3.79
 0 13 -4 33.69 2.44
 0 -13 4 38.47 3.16
 0 13 -4 43.62 3.17
 0 13 4 45.66 3.72
 0 13 -4 31.07 3.39
 0 -13 -4 36.97 2.39
 0 -13 4 44.75 5.41
 0 13 -5 57.01 4.99
 0 -13 -5 63.25 5.26
 0 -13 5 51.13 6.18
 0 -13 5 50.61 3.44
 0 13 -5 54.35 3.97
 0 -13 5 43.36 1.49
 0 -13 -5 55.65 5.02
 0 13 -5 44.01 3
 0 13 5 53.17 4.31
 0 13 -6 14.65 2.34
 0 13 -6 7.53 2.31
 0 13 6 10.84 2.26
 0 -13 -6 8 2.13
 0 -13 -6 8.36 2.33
 0 -13 6 8.89 2.87
 0 -13 -7 56.89 5.34
 0 13 7 62.57 5.23
 0 13 -7 53.62 5.57
 0 -13 -7 57.36 5.46
 0 13 -7 57.6 4.88
 0 -13 7 60.67 7.19
 0 -13 -8 2.79 1.41
 0 13 -8 2.44 1.58
 0 -13 -8 2.26 1.43
 0 13 -8 0.76 1.5
 0 13 8 2.24 1.56
 0 -13 8 1.86 2.35
 0 13 -9 5.68 2.2
 0 -13 9 4.64 2.84
 0 13 9 9.04 2.66
 0 -13 -9 5.33 2.16
 0 -13 -9 4.8 2.25
 0 13 -9 9.82 3.33
 0 -13 -10 3.94 1.78
 0 13 -10 3.77 1.82
 0 13 -10 3.05 2.24
 0 -13 -10 6.97 2.39
 0 13 10 7.06 2.59
 0 -13 10 9.86 3.74
 0 -13 -11 3.01 1.89
 0 13 -11 -0.51 2.09
 0 14 0 978.02 19.48
 0 -14 0 981.9 25.69
 0 14 0 1030.61 22.15
 0 14 0 1042.88 19.27
 0 14 0 1005.21 21.27
 0 -14 1 233.34 11.4
 0 14 -1 264.78 13.51
 0 -14 1 270.85 10.28
 0 14 1 238.66 5.25
 0 14 1 252.94 8.2
 0 -14 -1 255.54 11.11
 0 14 -1 244.93 8.14
 0 14 1 255.02 6.75
 0 -14 -1 250.26 10.52
 0 14 -2 76.88 4.57
 0 -14 -2 93.69 6.36
 0 -14 2 78.54 5.11
 0 -14 2 82.5 6.77
 0 14 -2 80.15 7.65
 0 -14 -2 78.41 5.67
 0 14 -2 86.7 2.89
 0 14 2 78.37 4.38
 0 14 -3 77.46 3.71
 0 14 -3 91.56 3.95
 0 14 -3 92.24 5.49
 0 -14 -3 89.6 6.18
 0 -14 3 94.2 7.58
 0 14 3 80.91 4.79
 0 -14 -3 81.68 2.96
 0 14 -3 94.77 8.7
 0 -14 -3 88.84 3.27
 0 -14 -3 97.6 6.49
 0 -14 3 89.43 5.27
 0 -14 4 5.66 2.29
 0 14 -4 1.81 0.96
 0 -14 -4 1.3 1.05
 0 -14 -4 2 0.56
 0 14 -4 0.62 0.84
 0 14 -4 2.55 0.76
 0 -14 4 3.81 1.22
 0 14 -4 1.99 1.24
 0 14 -4 1.1 2.23
 0 14 4 4.47 1.41
 0 -14 -4 0.69 1.28
 0 -14 -5 11.97 2.66
 0 14 -5 12.96 1.97
 0 -14 5 13.15 1.88
 0 14 -5 10.56 2.45
 0 -14 5 9.67 3.13
 0 14 5 12.55 2.25
 0 -14 -5 18.04 3.04
 0 14 6 214.78 9.79
 0 -14 -6 219.15 10.72
 0 -14 6 230.03 13.65
 0 14 -6 216.05 10.97
 0 14 -6 212.07 9.19
 0 -14 -6 217.21 10.68
 0 14 -7 11.35 2.22
 0 14 -7 10.82 2.62
 0 -14 -7 16.79 3.04
 0 14 7 13.93 2.43
 0 -14 -7 15.16 2.47
 0 -14 -7 13 2.9
 0 -14 7 13.13 3.56
 0 14 -8 15.08 2.8
 0 -14 -8 13.75 2.56
 0 14 -8 17.56 3.77
 0 -14 -8 16.15 3.36
 0 14 8 14.93 2.99
 0 -14 8 13.86 4.22
 0 -14 -9 91.55 6.72
 0 -14 -9 99.43 7.89
 0 14 -9 108.34 9.1
 0 14 9 101.35 7.73
 0 -14 9 110.62 10.91
 0 14 -9 102.66 7.59
 0 14 -10 7.59 2.37
 0 -14 -10 8.84 2.72
 0 -14 10 7.05 3.89
 0 -14 -10 8.59 2.34
 0 15 0 2.61 0.76
 0 15 0 2.6 0.85
 0 15 0 2.36 0.37
 0 -15 0 2.79 1.6
 0 15 0 1.6 0.35
 0 15 -1 56.95 3.63
 0 -15 -1 61.63 5.5
 0 -15 1 50.86 4.47
 0 15 1 52.88 2.63
 0 -15 1 60.4 5.94
 0 15 1 63.6 3.86
 0 15 1 70.98 6.94
 0 15 -1 63.38 6.76
 0 -15 -1 67.01 5.3
 0 15 -2 32.86 3.09
 0 15 -2 34.98 1.53
 0 15 2 37.1 2.59
 0 -15 2 31.02 3.45
 0 15 2 37.05 3.11
 0 -15 -2 32.52 3.82
 0 -15 2 35.96 4.7
 0 -15 -2 36.13 4.19
 0 15 -2 40.63 5.72
 0 15 -3 2.53 1.21
 0 -15 3 0.87 0.96
 0 15 -3 3.01 2.66
 0 -15 -3 2.04 0.48
 0 -15 3 3.88 2.11
 0 15 -3 1.63 0.65
 0 -15 -3 2.95 1.67
 0 -15 -3 1.86 0.43
 0 -15 -3 1.52 1.39
 0 15 -3 1.19 0.52
 0 15 3 0.8 1.03
 0 15 -4 5.43 2.46
 0 -15 -4 7.3 1.11
 0 -15 -4 10.16 2.49
 0 15 4 9.77 1.94
 0 -15 4 11.52 2.06
 0 -15 4 12.01 3.27
 0 -15 -4 12.9 2.9
 0 15 -4 11.24 2.22
 0 15 -4 11.6 1.67
 0 -15 5 41.01 5.8
 0 -15 -5 47.77 3.33
 0 -15 5 48.09 3.74
 0 15 5 49.18 4.34
 0 -15 -5 46.65 4.91
 0 15 -5 45.47 4.72
 0 -15 -5 56.01 5.37
 0 15 -5 46.6 3.76
 0 -15 6 22.32 4.54
 0 -15 -6 19.85 3.35
 0 -15 -6 20.49 2.47
 0 15 -6 13.52 2.8
 0 15 -6 22.98 2.87
 0 15 6 18.62 3.01
 0 -15 -6 18.54 3.42
 0 -15 7 19.6 4.7
 0 15 7 11.32 2.46
 0 -15 -7 13.26 2.93
 0 15 -7 14.71 3.13
 0 -15 -7 13.05 2.18
 0 -15 -7 20.77 3.59
 0 15 -7 15.32 2.71
 0 15 -8 7.82 2.59
 0 -15 -8 5.04 2.37
 0 -15 -8 6.4 1.79
 0 15 -8 3.34 1.67
 0 15 8 4.69 1.95
 0 -15 8 11.48 3.82
 0 15 -9 8.37 2.49
 0 15 9 10.6 2.83
 0 -15 9 11.01 3.87
 0 15 -9 9.21 2.74
 0 -15 -9 9.93 2.78
 0 16 0 56.59 6.5
 0 -16 0 49.35 4.66
 0 16 0 50.83 2.82
 0 16 0 53.06 3.39
 0 16 -1 94.17 4.75
 0 16 -1 94.27 4.46
 0 -16 -1 97.56 6.68
 0 16 -1 86.83 8.34
 0 -16 1 93.13 6.22
 0 16 1 92.42 3.49
 0 16 1 95.89 8.38
 0 16 1 95.77 4.91
 0 16 -2 253.41 14.99
 0 16 2 210.37 6.97
 0 16 -2 219.27 8.68
 0 16 2 229.36 8.5
 0 -16 -2 213.19 10.45
 0 -16 2 229.9 9.88
 0 -16 2 223.79 12.14
 0 -16 -2 227.4 11.17
 0 16 3 35.92 3.3
 0 -16 3 26.74 3.19
 0 16 -3 26.21 3.12
 0 -16 -3 33.48 4.2
 0 -16 -3 30.95 4
 0 16 -3 34.91 2.07
 0 -16 3 34.09 4.94
 0 16 -4 352.43 10.27
 0 -16 4 315.81 16.01
 0 16 4 352.06 12.33
 0 -16 -4 357.76 14.47
 0 -16 -4 364.51 14.78
 0 16 -4 351.47 20.09
 0 16 -4 340.7 13.06
 0 -16 4 341.06 12.01
 0 -16 -5 75.73 6.4
 0 16 -5 82.11 6.4
 0 -16 5 89.51 8.52
 0 -16 5 82.45 5.12
 0 16 -5 84.54 10.59
 0 16 -5 82.18 4.87
 0 16 5 76.87 5.48
 0 -16 -5 78.91 6.5
 0 -16 -6 14.79 3.06
 0 -16 6 21.84 4.73
 0 16 6 12.2 2.36
 0 16 -6 16.86 2.46
 0 16 -6 12.04 2.73
 0 -16 -6 10.99 2.66
 0 -16 -7 37.41 4.83
 0 -16 7 38.51 6.13
 0 -16 -7 44.54 5.15
 0 16 7 30.38 4.01
 0 16 -7 34.27 4.71
 0 -16 -8 24.37 4.07
 0 -16 8 19.78 4.84
 0 16 8 26.5 3.85
 0 16 -8 29.79 4.73
 0 -16 -9 6.25 2.3
 0 16 -9 7.38 2.71
 0 16 9 5.36 2.03
 0 17 0 1.85 0.89
 0 17 0 -0.81 1.82
 0 17 0 0.33 0.47
 0 -17 0 0.37 1.2
 0 17 -1 24.52 2.48
 0 -17 -1 30.02 3.88
 0 17 1 34.4 3.04
 0 -17 1 24.3 3.42
 0 17 -1 31.45 2.62
 0 17 -1 28.99 4.98
 0 17 1 29.42 4.94
 0 17 -2 24.38 5
 0 -17 2 13.09 3.13
 0 17 -2 17.32 2.37
 0 -17 -2 19.59 3.44
 0 17 2 12.56 1.52
 0 17 2 18.29 3.95
 0 17 2 13.68 2.09
 0 -17 2 14.68 2.61
 0 -17 -2 17.78 3.2
 0 -17 -3 2.13 1.93
 0 -17 3 0.13 0.98
 0 -17 3 -0.55 1.87
 0 17 3 2.11 1.31
 0 17 -3 1.31 1.04
 0 17 3 2.31 0.94
 0 17 -3 1.57 2.88
 0 -17 -3 -2.62 2.16
 0 -17 -4 104.74 7.71
 0 17 -4 84.27 6.15
 0 -17 4 88.38 8.28
 0 -17 4 88.13 5.77
 0 -17 -4 89.56 7.05
 0 17 -4 99.1 10.83
 0 17 4 88.9 5.87
 0 17 5 2.59 1.48
 0 -17 -5 5.16 2.21
 0 -17 -5 6.56 2.28
 0 -17 5 8.98 3.17
 0 17 -5 5.96 1.97
 0 -17 6 -0.6 2.2
 0 17 -6 7.27 2.57
 0 -17 -6 6.07 2.56
 0 -17 -6 4.95 2.03
 0 17 6 4.85 1.87
 0 17 -7 40.9 5.36
 0 -17 -7 43.37 5.44
 0 17 7 38.74 4.54
 0 -17 7 41.16 6.62
 0 -17 -8 7.29 2.59
 0 17 -8 11.81 3.22
 0 -17 8 3.05 2.76
 0 17 8 7.65 2.27
 0 -18 0 85.79 6.54
 0 18 0 88.03 4.76
 0 18 0 92.25 8.87
 0 18 -1 3.65 1.1
 0 -18 1 2.43 1.56
 0 -18 -1 4.52 1.84
 0 18 1 4 2.5
 0 18 -1 3.29 2.15
 0 18 1 3.14 1.19
 0 18 -2 15.63 2.16
 0 -18 2 16.57 2.94
 0 -18 2 18 3.92
 0 18 -2 17.82 4.55
 0 18 2 12.41 2.18
 0 18 2 22.84 4.66
 0 -18 -2 16.29 3.23
 0 -18 3 279.71 11.53
 0 18 3 268.23 10.46
 0 18 -3 256.86 10.69
 0 -18 -3 289.1 13.6
 0 -18 3 263.64 14.45
 0 -18 -3 272.87 12.85
 0 18 -3 276.77 17.99
 0 -18 -4 118.03 8.36
 0 -18 -4 140.5 9.23
 0 18 -4 140.9 13.35
 0 18 4 119.75 6.27
 0 -18 4 125.97 10.13
 0 -18 4 121.15 7.08
 0 18 4 115.88 6.87
 0 18 -4 114.92 7.27
 0 18 5 6.07 1.89
 0 18 -5 -0.39 3.42
 0 -18 -5 7.84 2.6
 0 18 -5 7.94 2.36
 0 -18 -5 3.8 1.92
 0 -18 5 12.73 3.99
 0 18 -6 136.16 9.1
 0 -18 -6 143.1 9.66
 0 -18 6 157.85 12.18
 0 -18 -6 165.82 10.45
 0 18 6 145.58 8.51
 0 18 7 1.64 1.61
 0 18 -7 2.49 1.73
 0 -18 7 1.77 2.43
 0 -18 -7 6.17 2.35
 0 18 -8 22.9 4.22
 0 18 8 21.39 3.81
 0 -18 -8 22.31 4.04
 0 19 0 -0.58 0.87
 0 19 0 0.75 2.52
 0 -19 0 3.34 1.83
 0 19 -1 32.04 6.27
 0 -19 1 30.84 4.01
 0 -19 -1 32.1 4.27
 0 19 1 35.05 5.84
 0 19 1 29.17 2.99
 0 19 -2 125.72 11.71
 0 19 2 120.72 10.7
 0 -19 2 105.7 7.31
 0 -19 -2 95.12 7.46
 0 19 2 104.54 6.08
 0 -19 -3 10.5 2.92
 0 -19 3 10.59 3.32
 0 19 3 11.67 2.27
 0 -19 -3 9.83 2.67
 0 19 3 12.13 3.82
 0 -19 3 9.55 2.15
 0 19 -3 7.12 3.87
 0 -19 4 3.48 1.53
 0 19 -4 4.35 3.22
 0 -19 -4 2.4 1.87
 0 19 4 2.37 1.42
 0 19 -4 0.61 1.25
 0 -19 4 3.96 2.49
 0 -19 -4 1.77 1.74
 0 -19 5 47.11 6.74
 0 19 -5 24.44 5.89
 0 -19 -5 44.59 5.59
 0 19 -5 37.18 4.49
 0 19 5 32.25 3.95
 0 -19 -5 41.61 5.42
 0 19 -6 6.64 2.44
 0 -19 -6 4.14 1.74
 0 -19 6 9.56 3.74
 0 19 6 6.77 2.11
 0 -19 -6 5.93 2.57
 0 19 -7 30.21 4.67
 0 -19 -7 19.47 3.97
 0 19 7 24.12 3.76
 0 19 -8 6.57 2.58
 0 -20 0 5.02 1.7
 0 20 0 3.04 2.67
 0 20 -1 232.78 16.18
 0 -20 -1 216.38 11.58
 0 20 1 243.79 15.75
 0 -20 1 204.75 10.88
 0 -20 -2 193.91 11.19
 0 -20 2 192.81 10.24
 0 20 2 193.46 8.76
 0 20 -2 227.52 16.44
 0 20 2 217.89 14.73
 0 -20 -3 11.06 2.71
 0 20 -3 10.88 3.95
 0 -20 3 8.61 2.34
 0 20 3 8.62 3.15
 0 -20 3 17.29 4.17
 0 -20 -3 8.5 2.72
 0 20 3 13.01 2.39
 0 20 4 80.04 6.06
 0 -20 4 111.74 9.88
 0 -20 -4 104.35 8.66
 0 -20 -4 104.26 8.26
 0 20 -4 98.83 12.01
 0 -20 -5 29.36 4.6
 0 -20 5 25.16 5.12
 0 20 -5 12.04 5.05
 0 -20 -5 26.89 4.48
 0 20 5 25.46 3.48
 0 -20 -6 23.9 4.39
 0 20 6 21.83 3.51
 0 20 7 7.42 2.1
 0 20 -7 2.12 1.89
 0 -21 0 -0.08 2.01
 0 21 0 -2.32 2.82
 0 -21 -1 45.57 5.49
 0 21 1 59.22 8.06
 0 21 -1 66.88 9.06
 0 -21 1 48.15 5.37
 0 21 2 0.03 2.81
 0 21 -2 -3.04 2.62
 0 -21 2 -0.78 1.43
 0 -21 -2 1.95 2
 0 -21 3 1.52 1.98
 0 21 3 3.94 2.75
 0 21 -3 4.63 3.85
 0 -21 -3 5.1 2.53
 0 21 4 23.15 5.62
 0 21 -4 16.92 5.64
 0 -21 -4 24.18 4.54
 0 21 6 5.46 2.15
 0 22 0 197.72 15.72
 0 -22 0 208.07 11.74
 0 -22 -1 48.08 5.71
 0 22 -1 55.54 8.51
 0 -22 1 48.54 5.47
 0 22 1 46.72 7.56
 0 -22 2 1.58 1.61
 0 -22 -2 2.76 2.18
 0 -23 1 31.58 4.68
 1 0 -12 18.34 3.63
 -1 0 12 13.09 2.8
 1 0 -12 18.27 3.75
 1 0 -11 42.56 5.2
 1 0 -11 43.97 5.21
 -1 0 11 50.31 5.06
 -1 0 10 65.83 5.42
 1 0 -10 59.73 5.91
 1 0 -10 70.13 6.14
 1 0 -9 30.3 3.86
 -1 0 9 29.89 2.26
 -1 0 9 32.65 3.61
 1 0 -9 29.78 3.87
 -1 0 8 300.07 8.83
 -1 0 8 322.51 11.42
 1 0 -8 321.87 12.57
 1 0 -7 -0.17 0.97
 -1 0 7 0.8 1.03
 1 0 -7 1.22 0.99
 -1 0 7 0.61 0.44
 -1 0 6 4.41 0.8
 -1 0 6 5.75 1.45
 -1 0 6 4.98 1.37
 1 0 -6 5.3 1.42
 1 0 -6 5.24 1.44
 -1 0 5 509.05 13.79
 1 0 -5 530.09 13.97
 -1 0 5 478.9 11.43
 1 0 -5 502.49 13.92
 -1 0 5 498.96 13.03
 1 0 -4 28.62 2.43
 1 0 -4 32.88 2.55
 -1 0 4 32.51 2.33
 -1 0 3 402.69 10.05
 1 0 -3 419.66 10.55
 1 0 -2 10.62 1.11
 -1 0 2 11.58 1.02
 1 0 -2 10.66 1.12
 1 0 1 165.44 4.45
 -1 0 -1 163.77 4.58
 1 0 2 13.57 1.12
 -1 0 -2 15.17 1.3
 -1 0 -3 64.49 3.14
 -1 0 -3 61.72 2.47
 1 0 3 62.38 2.96
 -1 0 -3 60.73 2.91
 1 0 4 300.88 8.76
 1 0 4 280.29 8.34
 -1 0 -4 294.94 7.05
 -1 0 -4 286.06 8.79
 -1 0 -4 288.61 8.42
 -1 0 -5 21.1 2.12
 -1 0 -5 18.14 1.31
 1 0 5 21.65 2.23
 1 0 5 19.1 2.04
 -1 0 -5 21.62 2.36
 -1 0 -6 16.75 2.12
 -1 0 -6 16.61 1.26
 -1 0 -6 20.18 2.5
 1 0 6 17.3 2.11
 1 0 6 17.77 2.27
 -1 0 -7 43.3 3.95
 1 0 7 39.53 3.45
 -1 0 -8 3.24 1.52
 1 0 8 0.36 0.87
 -1 0 -9 74.43 6.18
 1 0 9 82.87 5.81
 -1 0 -10 1.32 1.49
 1 0 10 0.93 1.36
 1 0 11 42.26 4.83
 -1 0 -11 39.97 5.27
 -1 0 -12 -0.72 1.86
 1 0 12 3.43 1.99
 1 -1 -13 8.61 2.93
 -1 -1 12 14.3 4.1
 1 -1 -12 18.43 3.89
 -1 1 12 21.13 3.52
 1 1 -12 14.47 3.48
 1 1 -12 19.12 3.82
 1 -1 -12 19.84 3.76
 -1 -1 12 18.42 3.44
 1 -1 -11 6.68 2.25
 1 1 -11 3.38 1.86
 1 -1 -11 8.55 2.73
 -1 1 11 3.75 1.83
 1 1 -11 5.11 2.22
 -1 -1 11 4.4 1.67
 1 -1 -10 45.77 4.78
 -1 -1 10 45.44 4.38
 -1 1 10 48.58 4.63
 1 1 -10 49.14 5.13
 1 1 -10 45.71 5.08
 1 -1 -10 47.25 5.11
 1 -1 -9 16.88 2.86
 -1 1 9 15.88 1.84
 1 1 -9 16.54 2.91
 -1 1 9 17.44 2.6
 -1 -1 9 16.7 2.5
 1 1 -9 19.81 3.14
 1 -1 -9 15.01 2.73
 -1 -1 9 16.56 1.38
 -1 -1 8 66.13 3.05
 1 1 -8 74 5.49
 1 -1 -8 70.82 5.17
 1 1 -8 60.33 5.01
 -1 -1 8 73.42 4.88
 -1 1 8 64.63 3.7
 1 -1 -8 65.55 5.27
 -1 1 8 69.36 4.81
 1 1 -7 326.69 11.64
 1 -1 -7 290.31 11.22
 1 1 -7 293.78 11.34
 -1 -1 7 310.78 10.42
 -1 1 7 317 10.65
 1 -1 -7 308.64 11.15
 -1 1 7 306.26 9
 -1 -1 7 310.08 8.04
 1 1 -6 22.78 2.68
 1 -1 -6 18.26 2.4
 1 1 -6 23.92 2.38
 -1 1 6 19.03 2.33
 -1 1 6 23.34 1.93
 -1 -1 6 23.36 2.3
 -1 1 6 20.85 2.24
 -1 -1 6 21.78 1.6
 -1 -1 6 17.84 2.28
 1 -1 -6 23.6 2.53
 1 1 -6 26.54 2.72
 1 -1 -5 511.24 13.83
 -1 -1 5 528.93 13.28
 -1 1 5 536.78 12.3
 -1 1 5 517.45 13.94
 1 1 -5 541.12 14.37
 1 -1 -5 501.41 14.12
 -1 1 5 523.3 13.37
 1 1 -5 494.11 14.05
 1 -1 -4 18.42 1.84
 -1 1 4 19.59 1.91
 -1 1 4 19.67 1.79
 -1 -1 4 15.27 1.59
 1 1 -4 17.99 1.95
 1 -1 -4 20.49 2
 1 1 -4 18.9 2.02
 -1 1 4 18.05 1.42
 1 -1 -3 201.58 6.36
 1 1 -3 207.89 6.5
 -1 1 3 206.47 6
 1 1 -3 205.96 6.51
 1 -1 -3 208.9 6.21
 -1 -1 3 207.07 5.94
 -1 1 2 1259.31 24.29
 1 -1 -2 1270.19 24.73
 -1 -1 2 1249.72 24.28
 1 1 -2 1262.14 24.86
 1 1 -2 1278.69 24.96
 -1 -1 2 1255.62 24.41
 -1 -1 1 204.69 4.57
 -1 1 1 204.17 4.74
 1 -1 -1 205.42 5.02
 -1 -1 1 209.22 5.3
 -1 -1 1 201.96 4.71
 -1 1 -1 1469.88 27.86
 -1 -1 -1 1474.31 28.03
 1 1 1 1449.45 27.78
 1 -1 1 1485.99 27.05
 1 -1 1 1467.81 27.65
 -1 1 -2 504.75 10.86
 1 1 2 503.22 11.29
 -1 1 -2 514.46 11.54
 -1 -1 -2 496.74 11.1
 1 -1 2 526.82 10.89
 -1 -1 -2 542.92 11.44
 -1 1 -3 334.81 8.95
 1 -1 3 334.39 8.25
 1 1 3 327.22 8.53
 -1 1 -3 318.83 8.23
 -1 1 -3 337.31 7.24
 -1 -1 -3 332.6 8.12
 -1 -1 -3 324.08 8.51
 -1 1 -4 1.09 0.65
 -1 -1 -4 1 0.48
 -1 1 -4 0.97 0.49
 -1 -1 -4 1.73 0.69
 1 -1 4 1.98 0.75
 -1 1 -4 1.12 0.3
 1 1 5 49.37 3.25
 -1 -1 -5 51.42 3.31
 -1 -1 -5 45.63 3.28
 1 -1 5 51.84 3.46
 -1 1 -5 43.98 2.97
 1 1 5 48.78 3.25
 1 -1 5 47.37 3.08
 -1 1 -5 49.31 3.57
 -1 1 -5 50.23 1.75
 -1 -1 -5 47.88 2.49
 -1 1 -6 376.3 11.56
 -1 -1 -6 371.46 11.76
 1 1 6 371.22 11.69
 -1 -1 -6 405.12 9.61
 -1 -1 -6 411.82 12.42
 -1 1 -6 403.62 12.74
 1 -1 6 412.29 11.71
 1 1 6 394.62 11.79
 -1 1 -7 4.11 1.42
 -1 -1 -7 6.54 1.66
 1 1 7 5.6 1.41
 1 -1 7 3.13 1.11
 1 1 8 41.65 3.74
 1 -1 8 39.49 3.59
 -1 -1 -8 38.97 3.94
 -1 1 -8 39.41 4.17
 1 -1 9 57.03 4.68
 -1 1 -9 61.39 5.52
 -1 -1 -9 52.88 5.07
 1 1 9 55.09 4.75
 -1 1 -10 0.3 1.62
 1 1 10 -2.1 1.71
 1 -1 10 1.49 1.3
 -1 -1 -10 2.2 1.74
 1 -1 11 7.54 1.87
 -1 -1 -11 8.93 2.74
 1 1 11 7.34 2.37
 -1 1 -11 7.56 2.6
 -1 1 -12 4.91 2.43
 1 -1 12 7.47 2.15
 -1 -1 -12 3.54 1.92
 1 1 12 3.53 2.1
 1 -2 -13 22.01 4.14
 -1 2 12 10.99 2.81
 1 2 -12 16 4.08
 -1 -2 12 10.5 3.5
 1 -2 -12 14.04 3.56
 -1 -2 12 16.84 3.13
 1 -2 -12 10.6 2.99
 1 2 -12 10.49 2.83
 1 2 -11 7.76 2.6
 -1 -2 11 6.93 2.84
 -1 -2 11 5.74 1.98
 -1 2 11 7.89 2.54
 1 -2 -11 2.99 1.83
 1 -2 -11 7.29 2.48
 1 2 -11 5.66 2.41
 1 2 -10 14.9 3.04
 1 2 -10 18.08 3.41
 -1 -2 10 18.98 4.14
 1 -2 -10 19.1 3.11
 -1 2 10 21.15 3.26
 -1 -2 10 15.96 2.72
 1 -2 -10 16.88 3.22
 1 2 -9 9.09 2.38
 1 -2 -9 2.47 1.38
 -1 -2 9 4.06 1.37
 -1 2 9 7.25 2.04
 1 -2 -9 4.37 1.74
 -1 2 9 3.37 0.99
 1 2 -9 5.49 2.22
 -1 2 8 204.02 8.81
 -1 -2 8 189.81 5.23
 -1 2 8 181.38 7.24
 1 -2 -8 207.25 9.63
 1 2 -8 196.81 9.51
 -1 -2 8 200.39 8.49
 1 -2 -8 195.59 9.03
 1 2 -8 210.74 9.85
 -1 -2 7 3.97 0.71
 1 -2 -7 4.28 1.42
 1 -2 -7 3.51 1.08
 -1 2 7 4.38 1.53
 1 2 -7 2.78 1.19
 1 2 -7 1.42 1.02
 -1 2 7 3.26 1.31
 -1 2 7 5.11 1.13
 -1 -2 7 3.55 1.38
 1 2 -6 92.06 4.91
 -1 2 6 93.37 4.98
 1 2 -6 96.96 5.58
 1 -2 -6 82.58 5.15
 -1 -2 6 94 3.26
 -1 2 6 89.77 4.36
 -1 2 6 82.58 4.89
 -1 -2 6 88.23 4.7
 1 2 -6 93.25 5.55
 1 -2 -6 92.96 5.11
 -1 2 5 239.5 8.36
 -1 2 5 252.06 7.64
 -1 2 5 239.72 8.12
 1 2 -5 245.77 8.12
 -1 -2 5 252.63 8.02
 1 -2 -5 248.87 8.75
 1 -2 -5 252.6 8.42
 1 2 -5 257.49 8.99
 1 2 -5 250.68 9.03
 1 2 -4 288.43 8.88
 -1 2 4 267.21 8.16
 -1 -2 4 256.09 9.49
 -1 2 4 270.24 8.41
 1 -2 -4 276.97 8.28
 -1 -2 4 287.51 8.05
 1 2 -4 283.09 8.96
 1 -2 -4 290.01 8.69
 -1 2 4 275.83 7.78
 1 2 -3 381.27 9.95
 -1 -2 3 362.15 8.98
 -1 2 3 372.05 9.16
 -1 -2 3 332.21 10.14
 1 -2 -3 377.04 9.54
 1 2 -3 363.21 9.72
 -1 2 3 346.61 8.92
 1 -2 -3 367.23 9.15
 -1 2 3 354.17 9.3
 -1 -2 2 8.31 1.11
 1 2 -2 9.29 1.16
 -1 -2 2 8.61 0.97
 1 2 -2 10.71 1.2
 1 -2 -2 9.93 1.05
 -1 2 2 9.8 0.96
 -1 -2 2 9.78 1.46
 1 2 -2 8.65 1.12
 -1 -2 1 23.88 1.65
 1 -2 -1 24.1 1.34
 -1 2 1 24.15 1.37
 1 2 -1 25.91 1.46
 -1 -2 1 23.2 1.11
 1 2 -1 24.9 1.53
 -1 2 1 22.48 1.2
 1 -2 -1 24.54 1.26
 -1 -2 1 23.1 1.45
 1 -2 0 114.42 3.5
 1 -2 0 114.45 4.15
 -1 -2 0 122.25 3.31
 -1 2 0 120 3.45
 1 -2 0 121.35 3.12
 -1 2 0 130.8 3.42
 1 2 0 110.98 3.1
 1 2 0 131.82 3.5
 -1 2 -1 188.25 4.82
 1 -2 1 173.5 6.07
 1 2 1 196.33 4.92
 -1 -2 -1 176.17 5.03
 1 -2 1 170.22 3.92
 1 -2 1 169.73 4.65
 -1 -2 -1 168.58 4.18
 -1 -2 -1 181.02 5.46
 1 -2 2 39.28 1.82
 -1 -2 -2 43.66 2.02
 1 2 2 40.23 2.24
 -1 -2 -2 43.53 2.43
 -1 2 -2 43.27 1.87
 -1 2 -2 47.56 2.41
 -1 2 -2 45.32 2.45
 1 2 3 38.03 2.38
 -1 -2 -3 35.78 2.22
 1 2 3 31.22 2.25
 1 -2 3 35.67 2.38
 1 -2 3 34 2.01
 -1 2 -3 37.86 2.54
 -1 -2 -3 34.79 2.1
 -1 2 -3 32.87 1.96
 1 2 4 84.78 4.14
 -1 2 -4 82.14 4.3
 1 -2 4 80.77 3.64
 1 -2 4 83.84 4.22
 -1 2 -4 85.33 3.73
 -1 -2 -4 80.26 3.58
 -1 -2 -4 77.82 3.8
 1 2 4 79.98 3.92
 1 2 5 174.67 6.54
 -1 2 -5 183.67 7.47
 -1 -2 -5 172.15 5.8
 -1 -2 -5 178.89 6.84
 1 -2 5 176.58 6.35
 -1 2 -5 177.31 6.49
 -1 -2 -5 173.07 6.82
 1 2 5 179.68 6.91
 1 2 6 63.75 4.07
 -1 -2 -6 68.24 3.4
 1 2 6 70.92 4.4
 -1 2 -6 66.03 4.73
 1 -2 6 70.2 4.11
 1 -2 6 61.59 4.43
 -1 2 -6 60.73 3.91
 -1 -2 -6 70.59 4.47
 1 2 7 52.89 4.15
 1 -2 7 57.62 4.02
 -1 2 -7 53.05 4.53
 -1 -2 -7 53.26 2.98
 -1 -2 -7 56.75 4.35
 1 2 8 45.45 4.1
 -1 2 -8 48.89 4.73
 -1 -2 -8 42.7 4.16
 1 -2 8 45.43 3.88
 1 -2 9 148.66 7.8
 -1 2 -9 165.23 9.41
 1 2 9 160.94 8.49
 -1 -2 -9 152.85 8.7
 1 2 10 0.7 1.27
 1 -2 10 3.35 1.66
 -1 -2 -10 -1.81 1.95
 -1 2 -10 0.86 1.61
 1 -2 11 0.02 1.51
 1 2 11 0.62 1.5
 -1 -2 -11 -1.55 1.42
 -1 2 -11 0.1 2.08
 1 -2 12 31.2 4.3
 -1 -2 -12 27.1 4.4
 1 2 12 37.23 5.13
 -1 2 -12 31.53 5.15
 1 -3 -13 1.79 1.57
 1 3 -12 14.2 3.36
 -1 -3 12 15.91 3.96
 1 -3 -12 13.12 3.1
 1 3 -12 20.9 4.05
 -1 -3 12 20.54 3.43
 1 -3 -12 13.27 3.27
 -1 3 12 16.51 3.14
 1 -3 -11 9.24 2.29
 -1 3 11 8.95 2.3
 -1 -3 11 6.74 2.6
 1 3 -11 15.13 3.34
 -1 -3 11 7.48 2.09
 1 3 -11 17.69 3.5
 1 -3 -11 10.2 3.03
 -1 -3 10 100.8 8.88
 1 3 -10 122.17 8.41
 -1 -3 10 131.84 7.52
 1 -3 -10 132.02 8.04
 -1 3 10 133.39 7.88
 1 3 -10 123.67 8.51
 1 -3 -10 123.89 8.37
 1 -3 -9 15.27 2.61
 -1 -3 9 12.3 3.07
 1 -3 -9 12.7 2.55
 -1 -3 9 19.08 2.74
 -1 3 9 19.57 2.9
 1 3 -9 11.68 2.37
 1 3 -9 17.91 3.11
 1 3 -8 235.57 10.63
 1 -3 -8 217.42 10.03
 -1 -3 8 228.01 9.08
 -1 3 8 231.02 9.48
 1 -3 -8 230.75 9.6
 1 3 -8 209.37 9.93
 -1 -3 8 216.13 11.66
 1 3 -7 434.92 14.58
 -1 -3 7 484.99 13.58
 -1 3 7 455.26 12.98
 1 -3 -7 437.68 14.46
 -1 3 7 476.17 14.01
 -1 3 7 418.48 13.7
 -1 -3 7 436.57 16.46
 -1 -3 7 470.17 9.77
 1 3 -7 461.59 15.12
 1 -3 -7 462.29 13.96
 1 -3 -6 43.4 3.29
 1 -3 -6 38.83 3.38
 -1 3 6 36.48 3.03
 -1 3 6 41.44 3.26
 -1 -3 6 48.84 4.44
 -1 -3 6 44.04 3.2
 1 3 -6 40.19 3.65
 1 3 -6 36.57 2.99
 1 3 -6 42.05 3.6
 -1 3 6 39.86 2.95
 1 3 -5 839.19 19.46
 1 -3 -5 851.16 19.52
 -1 -3 5 850.4 19.17
 -1 3 5 828.89 19.64
 -1 -3 5 843.16 21.98
 -1 3 5 870.37 19.38
 1 3 -5 860.28 20.94
 1 3 -5 840.75 20.49
 1 -3 -5 813.44 20.04
 -1 3 5 838.29 19.5
 1 -3 -4 419.93 10.54
 -1 -3 4 402.65 10.34
 -1 -3 4 401.16 12.26
 1 3 -4 394.28 10.49
 -1 3 4 409.85 10.69
 -1 3 4 408.34 10.84
 -1 3 4 422.13 10.75
 1 3 -4 410.16 11.57
 1 3 -4 408.07 11.37
 1 -3 -4 388.77 10.94
 -1 -3 3 177.39 5.37
 -1 -3 3 179.66 6.63
 1 -3 -3 178.22 5.67
 1 3 -3 171.73 5.96
 -1 3 3 166.78 5.4
 -1 3 3 179.5 5.61
 -1 3 3 178.01 5.71
 1 3 -3 179.01 6.21
 -1 -3 3 182.22 7.88
 -1 -3 2 1512.43 31.55
 -1 3 2 1524.12 29.01
 -1 3 2 1467.01 28.91
 -1 -3 2 1547.57 30.53
 1 3 -2 1535.9 29.9
 1 3 -2 1538.87 29.79
 -1 -3 2 1506.98 28.32
 1 3 -2 1539.36 30.94
 1 -3 -2 1543.49 29.06
 -1 -3 1 442.58 8.92
 -1 3 1 457.23 9.22
 1 -3 -1 457.6 9.24
 -1 -3 1 439.65 10.37
 1 3 -1 448.84 9.9
 1 3 -1 460.12 9.85
 1 3 -1 444.14 8.91
 -1 3 1 443.36 9.66
 1 -3 -1 445.46 9.19
 -1 3 1 452.81 9.29
 -1 -3 1 453.71 10.88
 -1 3 1 455.94 10.37
 1 -3 -1 458.75 10.06
 1 -3 0 12.91 1.38
 1 3 0 14.74 1
 -1 3 0 13.55 0.93
 -1 3 0 15.8 0.83
 -1 -3 0 13.44 0.89
 1 3 0 12.68 0.87
 -1 3 0 14.41 1.16
 -1 -3 0 13.42 1.32
 1 -3 0 13.3 0.74
 1 3 0 17.18 1.11
 1 -3 1 1531.11 31.11
 -1 3 -1 1493.71 28.1
 -1 -3 -1 1528.75 27.96
 -1 -3 -1 1522.89 29.47
 -1 3 -1 1478.27 27.85
 1 -3 1 1450.37 28.04
 -1 3 -1 1425.74 28.62
 1 3 1 1454.04 27.87
 1 3 1 1517.9 28.26
 1 -3 1 1510.87 30.22
 1 3 2 68.78 3.06
 -1 3 -2 66.47 2.82
 -1 3 -2 69.01 2.29
 1 -3 2 71.36 4.49
 -1 -3 -2 70.32 2.49
 -1 -3 -2 71.35 3.34
 1 -3 2 74.09 2.34
 -1 3 -2 73.11 3.21
 1 -3 2 68.59 2.87
 1 3 2 65.59 3.4
 -1 3 -2 70.99 2.98
 -1 3 -3 72.53 3.7
 1 -3 3 73.99 2.92
 1 -3 3 75.99 3.5
 1 3 3 72.31 3.73
 1 3 3 79.77 3.61
 -1 -3 -3 77 3.58
 -1 3 -3 74.36 2.94
 -1 -3 -3 77.87 3.12
 -1 -3 -4 13.07 1.5
 -1 -3 -4 14.98 1.54
 1 3 4 14.32 1.67
 -1 3 -4 11.69 1.66
 1 -3 4 12.12 1.33
 1 -3 4 16.48 1.76
 -1 3 -4 13.91 1.38
 1 3 4 14.62 1.68
 -1 3 -5 42.87 2.79
 -1 3 -5 41.41 3.35
 1 3 5 40.11 2.98
 1 3 5 43.85 3.19
 -1 -3 -5 40.97 3.06
 -1 -3 -5 39.43 2.62
 -1 -3 -5 37.56 2.81
 1 -3 5 37.49 2.6
 1 -3 6 53.26 3.49
 -1 3 -6 58.23 3.66
 1 3 6 57.14 3.94
 -1 3 -6 55.72 4.32
 -1 -3 -6 57.81 3.36
 -1 -3 -6 58.9 3.92
 1 3 6 59.82 3.83
 1 -3 6 55.9 4.07
 -1 -3 -7 17.67 1.79
 1 3 7 16.31 2.33
 -1 3 -7 14.25 2.45
 -1 -3 -7 17.02 2.43
 1 -3 7 19.92 2.34
 1 -3 8 186.01 8.07
 1 3 8 185.46 8.57
 -1 3 -8 187.66 9.54
 -1 -3 -8 186.42 8.76
 1 -3 9 14.31 2.42
 1 3 9 17.18 2.83
 -1 3 -9 13.23 2.9
 -1 -3 -9 11.33 2.49
 1 3 10 1.07 1.31
 1 -3 10 0.51 1.15
 -1 3 -10 2.85 1.73
 -1 -3 -10 -1.08 1.3
 -1 3 -11 56.28 6.39
 1 3 11 49.58 5.31
 1 -3 11 49.67 4.79
 -1 -3 -11 50.62 5.38
 1 -3 12 5.02 2.01
 -1 -3 -12 7.63 2.54
 1 -3 12 5.38 2.42
 1 -4 -13 11.19 2.82
 1 -4 -12 11.41 3.21
 1 4 -12 7.46 2.7
 1 -4 -12 10.22 2.81
 -1 -4 12 2.72 2.42
 1 4 -12 6.15 2.38
 -1 4 12 10.23 2.66
 -1 -4 12 9.87 2.67
 1 4 -11 40.53 5.37
 1 -4 -11 42.98 5.28
 -1 -4 11 44.88 4.72
 1 4 -11 44.7 5.46
 1 -4 -11 48.95 5.11
 -1 -4 11 41.26 6.13
 -1 4 11 45.62 5.11
 1 4 -10 28.92 4.18
 -1 4 10 32.69 3.93
 1 -4 -10 31 4.27
 1 4 -10 29.75 4.46
 -1 -4 10 30.86 5.08
 -1 -4 10 31.43 3.67
 1 -4 -10 32.78 3.97
 1 -4 -9 6.33 1.95
 -1 4 9 8.5 1.81
 -1 -4 9 8.39 2.66
 -1 4 9 7.87 2.1
 1 4 -9 6.52 2.27
 1 4 -9 8.41 2.44
 1 -4 -9 6.99 2.1
 -1 -4 9 13.26 2.4
 -1 4 8 203.59 8.98
 1 -4 -8 195.19 8.75
 -1 -4 8 197.57 11.24
 1 -4 -8 202.37 9.53
 1 4 -8 205.05 10.05
 1 4 -8 193.2 9.53
 -1 -4 8 187.8 8.26
 -1 -4 7 28.04 1.25
 -1 -4 7 28.6 1.33
 -1 -4 7 27.69 3.87
 1 4 -7 31.49 3.43
 1 -4 -7 28.84 3.28
 1 -4 -7 30.06 3.07
 -1 4 7 25.45 2.83
 -1 -4 7 35.99 3.15
 -1 4 7 30.86 3.1
 1 4 -7 26.41 3.36
 -1 4 6 19.43 2.23
 -1 4 6 18.59 2.2
 -1 -4 6 22.39 3.2
 1 -4 -6 20.04 2.52
 -1 -4 6 20.38 2.17
 1 4 -6 18.53 2.71
 -1 4 6 20.01 2.39
 1 -4 -6 18.68 2.22
 1 4 -6 18.61 2.16
 1 4 -6 23.3 2.79
 -1 -4 5 247.13 10.38
 -1 -4 5 257.57 8.06
 -1 4 5 253.18 8.53
 1 -4 -5 260.37 8.15
 -1 4 5 243.76 8.25
 1 -4 -5 246.49 8.69
 -1 -4 5 252.66 12.45
 1 4 -5 251.13 9.37
 -1 4 5 244.18 8.32
 1 4 -5 247.61 8.21
 1 4 -5 257.58 9.07
 -1 -4 4 59.57 5.07
 -1 4 4 69.54 3.83
 1 4 -4 73.4 4.26
 1 4 -4 72.7 4.01
 -1 4 4 63.13 3.44
 -1 4 4 71.28 3.68
 -1 -4 4 68.7 3.45
 -1 -4 4 60.53 4.42
 1 -4 -4 66.79 3.36
 1 4 -4 66.94 3.46
 1 -4 -4 67.02 3.64
 -1 -4 3 230.21 7.31
 -1 -4 3 221.52 8.87
 -1 -4 3 212.2 8.01
 1 4 -3 205.28 6.4
 1 4 -3 224.56 8.47
 -1 4 3 217.76 6.49
 -1 4 3 206.5 6.25
 1 -4 -3 231.07 6.68
 1 4 -3 216.13 7.28
 1 4 -3 223.63 7.11
 1 4 -2 44.59 2.47
 -1 4 2 43.2 2.15
 1 4 -2 44.73 3.18
 -1 -4 2 42.66 2.94
 -1 -4 2 45.66 2.55
 1 -4 -2 43.94 2.17
 -1 -4 2 44.73 3.21
 -1 -4 2 40.3 1.68
 -1 -4 2 45.21 2.51
 1 4 -2 47.96 2.66
 -1 4 2 38.07 2.31
 1 -4 -2 46.9 2.12
 -1 4 1 22.47 1.24
 -1 4 1 22.77 1.15
 -1 -4 1 20.88 1.48
 -1 -4 1 20.65 0.98
 1 4 -1 21.41 0.98
 1 4 -1 23.52 1.51
 -1 -4 1 25.51 2.11
 -1 -4 1 22.8 1.94
 -1 -4 1 22.38 1.8
 -1 -4 1 23.1 1.55
 1 -4 -1 24.16 1.8
 -1 4 1 23.11 1.92
 1 -4 -1 23.69 1.15
 1 -4 -1 22.13 1.19
 -1 4 1 26.89 1.54
 1 4 -1 22.22 1.49
 -1 4 1 22.66 1.69
 1 4 0 248.61 5.77
 1 -4 0 213.22 7.36
 1 4 0 241.62 6.28
 -1 4 0 213.96 4.99
 -1 4 0 239.02 5.66
 1 4 0 238.82 5.49
 -1 -4 0 221.58 5.73
 -1 -4 0 244.29 7.15
 -1 4 0 233.62 6.54
 -1 -4 0 218.82 5.34
 1 -4 0 238.22 5.6
 -1 -4 0 223.74 5.49
 1 -4 0 230.98 4.92
 1 -4 1 316.07 9.5
 -1 -4 -1 341.63 9.19
 -1 -4 -1 316.96 7.78
 -1 4 -1 321.57 7.26
 1 4 1 333.8 8.04
 -1 4 -1 340.82 8.58
 1 -4 1 320.57 10.08
 1 -4 1 303.19 7.44
 -1 4 -1 322.07 7.5
 -1 4 -1 331.15 7.79
 1 4 1 314.24 7.76
 1 4 1 324.5 7.79
 -1 -4 -1 344.42 8.03
 1 -4 2 65.15 4.39
 1 4 2 71.18 3.25
 1 -4 2 59.63 2.68
 -1 4 -2 62.34 2.11
 -1 -4 -2 62.98 2.24
 -1 -4 -2 63.34 2.88
 1 -4 2 54.69 2.05
 -1 4 -2 66 2.89
 1 4 2 72.33 3.03
 -1 -4 -2 65.27 3.46
 1 -4 2 56.06 4.25
 -1 4 -2 66.36 2.46
 -1 -4 -2 63.85 2.84
 -1 4 -2 69.68 3.3
 1 -4 3 64.61 5.19
 1 -4 3 63.9 3.17
 -1 4 -3 69.09 3.71
 1 4 3 66.17 3.83
 1 4 3 69.87 3.56
 -1 -4 -3 68.77 3.67
 -1 4 -3 63.17 2.2
 -1 4 -3 67.15 2.74
 1 -4 3 61.72 4.99
 1 -4 3 64.44 2.63
 -1 -4 -3 66.49 2.82
 -1 -4 -3 66.61 3.32
 -1 -4 -4 202.44 7.06
 -1 4 -4 210.03 6.31
 -1 -4 -4 209.44 6.45
 1 -4 4 202.57 6.93
 1 4 4 197.95 7.14
 1 4 4 200.13 7.51
 -1 4 -4 199.8 7.61
 1 -4 4 199.81 6.13
 -1 4 -5 87.01 5.11
 1 4 5 88.99 4.86
 -1 -4 -5 80.22 4.15
 -1 -4 -5 78.72 4.51
 1 4 5 85.14 4.7
 -1 4 -5 83.22 4.05
 -1 -4 -5 89.41 4.44
 1 -4 5 82.23 3.97
 1 -4 6 38.44 2.86
 1 4 6 32.94 3.13
 -1 4 -6 35.19 3.61
 1 -4 6 30.85 3.06
 -1 4 -6 37.91 3.01
 -1 -4 -6 39.75 3.26
 -1 -4 -6 35.8 2.85
 1 4 6 35.63 3.27
 -1 -4 -7 86.35 4.55
 -1 4 -7 88.81 6.15
 1 -4 7 85.34 4.81
 1 4 7 82.67 5.36
 -1 -4 -7 88.62 5.27
 -1 -4 -8 12.18 2.28
 -1 4 -8 15.08 2.92
 1 4 8 11.86 2.29
 1 -4 8 11.88 2
 1 -4 9 52.46 4.3
 -1 4 -9 53.08 5.48
 1 4 9 53.32 4.83
 -1 -4 -9 54.67 4.88
 1 -4 10 -2.09 2.86
 1 4 10 3.69 1.87
 -1 4 -10 0.83 1.64
 1 -4 10 2.34 1.38
 -1 -4 -10 2.74 1.51
 -1 -4 -11 24.27 3.89
 1 -4 11 26.94 3.64
 1 4 11 23.76 3.93
 -1 4 -11 33.99 5.26
 -1 4 -11 27.41 4.86
 1 -4 11 18.96 4.82
 -1 -4 -12 4.69 1.99
 1 -4 12 6.61 3.4
 1 -4 12 6.98 2.15
 1 -5 -13 4.46 2.11
 1 -5 -12 80.21 7.57
 1 -5 -12 75.29 6.56
 -1 -5 12 85.62 6.72
 1 5 -12 83.48 7.92
 -1 5 12 76.02 6.84
 -1 -5 12 69.19 8.59
 1 5 -12 90.92 8.33
 1 -5 -11 10.14 2.41
 -1 5 11 19.02 3.28
 -1 -5 11 18.32 2.98
 1 5 -11 15.52 3.17
 1 5 -11 19.06 4.04
 1 -5 -11 11.57 2.71
 -1 -5 11 16.93 4.07
 1 5 -10 42.6 5.12
 -1 -5 10 30.75 4.95
 -1 -5 10 36.64 3.89
 1 -5 -10 34.13 3.99
 1 5 -10 33.68 4.37
 -1 5 10 39.41 4.28
 1 -5 -10 33.07 4.37
 -1 -5 9 78.16 7.38
 1 5 -9 69.63 5.98
 -1 5 9 73.67 5.59
 1 5 -9 73.45 6.22
 1 -5 -9 70.39 5.22
 1 -5 -9 65.8 5.6
 -1 -5 9 77.55 5.2
 -1 5 8 6.91 1.61
 -1 5 8 7.27 1.58
 1 -5 -8 7.76 1.96
 1 -5 -8 7.23 1.72
 1 5 -8 5.98 1.83
 -1 -5 8 6.18 2.25
 1 5 -8 6.44 1.95
 -1 -5 8 6.44 1.5
 -1 -5 7 79.26 4.68
 -1 5 7 78.63 5.05
 1 5 -7 80.37 5.49
 1 -5 -7 90.44 5.05
 -1 5 7 73.85 4.7
 -1 5 7 77.08 4.98
 1 -5 -7 74.55 5.13
 -1 -5 7 76.46 6.35
 1 5 -7 82.53 5.85
 -1 5 6 648.27 17.1
 1 5 -6 632.55 17.81
 -1 -5 6 674.47 16.47
 -1 5 6 629.21 16.52
 1 5 -6 658.31 18.68
 -1 -5 6 637.31 20.13
 -1 -5 6 672.12 13.62
 1 -5 -6 623.95 17.31
 1 -5 -6 692 16.62
 1 5 -6 611.4 16.51
 -1 -5 5 367.32 8.75
 -1 5 5 352.2 10.52
 1 -5 -5 339.31 10.64
 -1 -5 5 339.55 12.75
 -1 -5 5 356.39 14.87
 1 -5 -5 360.25 9.98
 1 5 -5 354.76 11.23
 1 5 -5 360.62 10.38
 -1 -5 5 359.28 10.09
 1 5 -5 360.1 11.76
 -1 5 5 358.55 10.27
 -1 -5 4 158.15 5.46
 1 5 -4 150.2 5.51
 1 -5 -4 158.02 5.86
 1 -5 -4 151.68 5.76
 1 5 -4 157.28 6.26
 -1 5 4 154.12 6.31
 -1 5 4 149.05 5.46
 -1 5 4 151.88 5.72
 1 5 -4 154.08 6.51
 -1 -5 4 160.96 7.49
 -1 -5 4 147.86 8.08
 -1 -5 4 156.02 5.08
 -1 -5 3 906.12 19.95
 1 5 -3 916.96 22.54
 1 5 -3 869.44 18.94
 -1 5 3 890.54 19.03
 1 5 -3 905.08 20.27
 -1 5 3 864.31 18.5
 1 -5 -3 884.61 18.79
 -1 -5 3 891.41 21.57
 -1 -5 3 913 22.73
 1 -5 -3 862.09 19.01
 1 5 -3 912.36 19.79
 -1 -5 3 952.59 19.14
 -1 -5 2 617.24 11.79
 -1 -5 2 600.84 13.91
 -1 5 2 608.66 14.32
 -1 5 2 598.4 13.07
 1 -5 -2 600.53 12.67
 -1 -5 2 625.02 14.13
 1 -5 -2 610.55 13.11
 -1 -5 2 597.81 13.72
 1 5 -2 614.03 16.12
 -1 -5 2 592.87 15.81
 -1 -5 2 598.45 15.37
 1 5 -2 608.54 14.07
 1 5 -2 618.34 13.8
 1 5 -1 694.35 13.13
 -1 -5 1 681 14.81
 1 5 -1 691.9 14.68
 1 -5 -1 702.71 13.92
 -1 -5 1 704.88 15.97
 -1 5 1 667.57 15.64
 1 -5 -1 727.85 13.34
 -1 5 1 695.37 13.93
 -1 -5 1 725.9 13.21
 -1 5 1 703.74 14.47
 1 5 -1 665.17 14.49
 -1 -5 1 676.14 14.72
 -1 -5 1 682.01 16.24
 -1 5 1 698.62 16.53
 -1 5 1 714.68 13.43
 1 -5 -1 694.5 15.88
 -1 5 0 658.12 15.19
 -1 5 0 687.65 12.8
 1 -5 0 675.31 13.75
 -1 5 0 692.99 13.72
 1 5 0 672.46 13.51
 -1 -5 0 667.92 15.77
 1 5 0 659.79 14.93
 1 -5 0 680.47 12.73
 -1 -5 0 702.73 13.57
 -1 5 0 689.12 12.7
 -1 -5 0 658.82 13.98
 1 -5 0 694.15 16.54
 1 5 0 683.42 13.85
 -1 -5 -1 172.04 5.37
 -1 -5 -1 170.52 4.83
 1 5 1 165.4 4.74
 1 5 1 165.1 5.22
 1 5 1 164.1 4.98
 -1 5 -1 167.62 4.55
 1 -5 1 162.72 6.39
 -1 5 -1 168.61 5.13
 1 -5 1 174.79 7.08
 -1 5 -1 175.03 5.25
 -1 5 -1 165.64 5.66
 1 -5 1 168.39 4.47
 -1 5 -1 167.48 4.28
 -1 -5 -1 168.08 6.08
 -1 5 -2 970.46 20.62
 1 -5 2 968.55 19.45
 1 5 2 948.62 20.46
 -1 5 -2 940.91 18.2
 -1 5 -2 982.99 19.57
 1 -5 2 956.11 23.33
 -1 -5 -2 965.86 19.88
 1 -5 2 983.38 18.17
 -1 -5 -2 975.32 21.55
 1 5 2 966.25 19.76
 1 -5 2 984.65 23.97
 -1 5 -2 965.38 19.45
 -1 -5 -2 957.95 18.29
 -1 -5 -2 991.25 20.22
 1 -5 3 1391.64 25.94
 -1 5 -3 1369.11 25.84
 1 -5 3 1361.8 27.16
 -1 -5 -3 1322.51 26.11
 -1 5 -3 1337.44 26.03
 -1 -5 -3 1311.7 27.49
 1 5 3 1336.26 29.4
 1 -5 3 1348.08 32.39
 -1 -5 -3 1354.42 28.74
 1 5 3 1379.24 28.15
 -1 -5 -3 1325.96 27.48
 1 -5 3 1441.42 32.97
 -1 5 -3 1361.85 28.5
 -1 -5 -4 77.11 4.16
 1 -5 4 71.8 6.02
 -1 5 -4 75.51 3.29
 1 5 4 76.64 4.51
 1 5 4 72.05 4.03
 1 -5 4 72.13 3.72
 1 -5 4 74.44 3.18
 -1 5 -4 70.9 2.2
 -1 -5 -4 75.41 3.35
 1 -5 4 72.68 5.83
 -1 5 -4 78.83 4.43
 -1 -5 -5 48.71 3.38
 1 5 5 57.13 3.8
 -1 5 -5 55.22 4.13
 1 -5 5 51.17 5.19
 1 -5 5 58.52 3.13
 1 -5 5 50.14 5.47
 -1 5 -5 57.63 3.24
 -1 -5 -5 50.22 3.47
 -1 -5 -5 56.39 3.27
 1 -5 6 642.25 15.31
 1 -5 6 567.1 16.25
 -1 -5 -6 632.69 15.89
 -1 -5 -6 584.54 15.75
 1 5 6 619.55 16.82
 -1 5 -6 586.59 15.36
 1 -5 6 605.77 21.48
 -1 5 -6 650.39 18.16
 1 -5 7 37.6 3.11
 -1 5 -7 46.72 4.4
 -1 -5 -7 41.67 3.21
 -1 5 -7 37.62 3.18
 1 5 7 42.49 3.78
 -1 -5 -7 41.75 3.45
 1 -5 7 42.31 5.38
 1 5 8 37.76 3.83
 -1 -5 -8 49.48 4.23
 -1 5 -8 50.88 4.93
 1 5 8 48 4.29
 1 -5 8 54.19 3.99
 -1 -5 -8 58.5 3.88
 1 -5 8 52.96 6.31
 1 5 9 172.61 9.08
 -1 -5 -9 161.43 8.51
 1 -5 9 154.07 11.73
 -1 5 -9 180.04 10.2
 1 -5 9 170.08 7.89
 1 5 10 1.58 1.49
 -1 -5 -10 2.61 1.22
 1 -5 10 1.18 1.94
 1 -5 10 6.7 1.88
 -1 5 -10 -0.02 1.54
 -1 5 -11 4.08 2.05
 1 5 11 4.29 2.04
 -1 -5 -11 7.13 2.28
 1 -5 11 0.3 2.59
 1 -5 11 5.8 1.88
 -1 5 -11 1.03 2.32
 -1 -5 -12 40.71 4.97
 1 -5 12 40.53 4.56
 1 -5 12 39.77 6.87
 1 -6 -12 11.3 2.68
 -1 -6 12 14.12 2.84
 1 6 -12 21.85 4.42
 1 -6 -12 13.55 3.32
 -1 -6 12 12.71 3.82
 1 -6 -11 84.34 6.53
 1 6 -11 96.1 8.36
 -1 -6 11 83.2 8.88
 -1 6 11 86.77 7.1
 1 6 -11 89.28 7.84
 1 -6 -11 80.83 7.32
 -1 -6 11 88.99 6.51
 1 6 -10 11.54 2.92
 1 -6 -10 11.86 2.65
 -1 -6 10 17.22 4.02
 -1 -6 10 14.52 2.62
 -1 6 10 13.69 2.86
 1 6 -10 13.82 3.32
 1 -6 -10 13.77 2.52
 1 -6 -9 59.67 5.43
 1 -6 -9 60.25 4.77
 -1 -6 9 61.68 4.75
 -1 6 9 60.65 5.18
 -1 -6 9 53.72 6.29
 1 6 -9 59.04 5.59
 1 6 -9 61.65 5.87
 1 -6 -8 76.28 4.97
 -1 6 8 79.64 5.6
 1 6 -8 67.8 5.88
 1 -6 -8 77.91 5.65
 -1 -6 8 75.81 7.09
 -1 -6 8 76.94 4.99
 1 6 -8 70.72 5.67
 -1 -6 7 40.47 4.86
 -1 6 7 31.8 3.04
 1 -6 -7 38.06 3.21
 -1 6 7 42.77 3.8
 1 6 -7 44.14 4.34
 1 -6 -7 38.69 3.78
 1 6 -7 38.93 3.9
 -1 -6 7 45.38 3.49
 -1 6 7 37.29 3.7
 1 6 -6 121.15 5.85
 1 6 -6 137.21 6.89
 1 -6 -6 132.39 6.53
 -1 -6 6 134.93 4.2
 -1 -6 6 133.87 8.16
 1 6 -6 134.43 7.24
 1 -6 -6 138.08 5.77
 -1 6 6 130.53 6.76
 -1 6 6 121.07 5.68
 -1 -6 6 129.96 5.88
 -1 6 6 133.58 6.37
 -1 6 5 432.15 12.19
 1 -6 -5 430.86 12.29
 -1 -6 5 407.74 12.94
 1 6 -5 441.37 12.93
 -1 -6 5 412.21 11.53
 1 6 -5 430.2 13.57
 1 6 -5 423.66 11.78
 1 -6 -5 421.56 12.25
 -1 -6 5 411.4 10.22
 -1 6 5 431.12 11.58
 -1 -6 5 418.57 16.43
 -1 -6 5 443.81 15.19
 1 6 -4 63.93 3.9
 -1 -6 4 65.53 3.23
 -1 -6 4 62.87 5.4
 -1 -6 4 63.3 4.81
 -1 6 4 65.1 3.64
 1 6 -4 69.52 5.41
 -1 6 4 65.57 3.35
 1 -6 -4 61.26 3.5
 1 6 -4 61.93 3.41
 1 6 -4 72.17 4.46
 1 -6 -3 256.01 7.22
 -1 -6 3 244.11 10.08
 1 6 -3 258.19 7.45
 -1 -6 3 246.09 8.16
 -1 6 3 248.95 7.47
 -1 6 3 251.12 6.93
 1 6 -3 269.12 10.46
 1 -6 -3 252.35 7.56
 1 6 -3 266.56 8.57
 1 6 -3 264.04 8.05
 -1 -6 3 282.21 10.02
 -1 -6 3 269.71 8.22
 -1 -6 3 255.09 7.71
 -1 -6 2 38.53 3.18
 -1 -6 2 31.52 1.19
 -1 -6 2 32.43 3.02
 1 6 -2 38.55 2.36
 -1 -6 2 38.35 2.46
 -1 6 2 36.53 2.08
 1 -6 -2 35.4 2.1
 -1 6 2 38.79 2.86
 1 -6 -2 36.71 1.82
 1 -6 -2 41.01 2.79
 1 6 -2 42.1 2.66
 -1 -6 2 36.84 2.57
 -1 -6 2 43 2.5
 1 -6 -1 143.37 4.16
 1 -6 -1 157.48 5.6
 -1 6 1 143.06 5.57
 -1 6 1 150.52 4.18
 -1 -6 1 144.73 4.72
 -1 -6 1 149.94 5.74
 -1 6 1 152.85 6.36
 1 -6 -1 155.77 5.98
 -1 6 1 153.73 4.54
 -1 -6 1 162.98 6.33
 -1 -6 1 152.62 4.8
 1 6 -1 147.74 5.66
 1 6 -1 139.62 4.52
 1 6 -1 151.47 6.09
 1 6 -1 154.82 4.77
 -1 -6 0 102.01 4.69
 -1 -6 0 92.69 2.98
 1 6 0 98.93 3.04
 -1 6 0 99.98 4.44
 -1 -6 0 90.31 3.31
 1 -6 0 92.83 3.18
 -1 6 0 97.06 3.15
 1 6 0 94.19 4.18
 -1 6 0 100.4 2.57
 1 -6 0 99.44 5.19
 1 6 0 96.72 3.23
 -1 6 -1 8.46 1.09
 1 -6 1 9.86 1.59
 -1 -6 -1 9.34 0.98
 1 6 1 8.94 1.2
 1 6 1 9.95 1.03
 -1 6 -1 9.43 1.23
 -1 6 -1 9.56 1.4
 -1 6 -1 9.94 0.97
 -1 -6 -1 11.16 1.53
 -1 6 -1 9.64 0.81
 1 -6 1 7.28 1.52
 1 6 1 9.22 1.05
 -1 -6 -1 8.29 1.19
 1 -6 1 8.83 0.87
 -1 6 -2 11.72 0.78
 -1 6 -2 12.01 1.26
 -1 6 -2 13.04 1.22
 1 -6 2 13.11 1.15
 -1 6 -2 12.04 1.51
 -1 -6 -2 11.55 0.71
 -1 -6 -2 12.27 1.28
 1 6 2 13.34 1.55
 1 6 2 15.8 1.4
 1 -6 2 11.79 2.04
 -1 -6 -2 9.59 1.31
 -1 -6 -2 10.77 1.68
 1 -6 2 9.42 1.75
 -1 -6 -3 44.08 2.94
 1 -6 3 40.89 1.96
 1 -6 3 41.41 2.42
 1 6 3 47.5 3.11
 1 -6 3 46.64 4.4
 -1 -6 -3 44.51 3.29
 -1 -6 -3 43.82 2.71
 1 -6 3 42.51 4.27
 -1 6 -3 38.48 2.17
 -1 6 -3 42.84 2.03
 1 6 3 43.1 3.46
 -1 6 -3 42.58 3.09
 -1 -6 -3 40.93 1.93
 -1 6 -4 107.94 3.52
 1 -6 4 110.69 4.69
 -1 6 -4 119.23 4.25
 1 6 4 109.19 5.27
 -1 -6 -4 109.54 5.12
 -1 -6 -4 111.78 4.16
 1 -6 4 125.77 7.88
 1 -6 4 113.76 7.7
 -1 -6 -4 111.11 5.49
 1 -6 4 111.8 4.03
 -1 6 -4 105.98 5.52
 -1 -6 -5 9.74 1.73
 1 6 5 7.45 1.63
 -1 -6 -5 8.46 1.3
 1 -6 5 8.59 2.3
 -1 6 -5 8.86 1.3
 -1 -6 -5 6.25 1.33
 1 -6 5 9.29 1.26
 -1 6 -5 8.47 1.97
 1 -6 6 50.69 3.21
 1 -6 6 46.78 5.53
 -1 6 -6 43.75 3.18
 1 -6 6 43.98 3.51
 1 6 6 50.5 4.05
 -1 6 -6 51.64 4.43
 -1 -6 -6 51.33 3.52
 1 6 6 41.52 3.91
 -1 -6 -6 45.36 3.61
 1 6 7 25.95 3.11
 -1 -6 -7 24.89 2.71
 -1 -6 -7 23.45 2.68
 -1 6 -7 26.24 3.49
 1 -6 7 27.63 2.59
 -1 6 -7 20.46 2.38
 1 -6 7 24.49 4.16
 1 6 7 21.87 2.89
 -1 -6 -8 25.4 2.8
 1 -6 8 33.78 5.13
 1 -6 8 22.79 2.58
 1 6 8 31.71 3.66
 1 6 8 20.64 3.05
 -1 6 -8 27.48 3.9
 -1 -6 -8 23.15 2.85
 -1 6 -9 55.81 5.85
 1 6 9 69.42 5.73
 1 -6 9 62.11 4.62
 -1 -6 -9 65.91 5.22
 1 -6 9 59.66 7.34
 1 6 10 7.74 2.4
 1 -6 10 7.27 1.83
 -1 6 -10 1.77 1.63
 -1 6 -10 4.55 2.22
 1 -6 10 2.23 2.51
 -1 -6 -10 2.04 1.46
 1 -6 11 21.69 5.58
 -1 6 -11 23.95 4.3
 -1 6 -11 22.4 4.5
 1 6 11 23.04 3.93
 -1 -6 -11 19.77 3.31
 1 -6 11 17.58 2.97
 1 -6 12 46.36 4.81
 -1 -7 12 4.74 1.78
 -1 -7 12 2.86 2.14
 1 -7 -12 6.32 2.51
 -1 -7 11 198.77 9.95
 1 -7 -11 202.89 10.1
 1 -7 -11 199.21 11.45
 -1 -7 11 183.69 13.41
 1 7 -11 232.55 13.21
 1 7 -11 204.78 12.03
 -1 7 11 224.73 11.63
 1 -7 -10 236.52 11.88
 -1 7 10 243.72 11.62
 -1 -7 10 251.01 14.8
 1 -7 -10 257.42 10.8
 1 7 -10 233.53 12.17
 1 7 -10 263.7 13.33
 -1 -7 10 255.85 10.75
 -1 7 9 105.62 6.88
 1 7 -9 111.99 8.02
 1 -7 -9 95.14 6.79
 1 7 -9 99.28 7.17
 1 -7 -9 109.92 6.26
 -1 -7 9 107.35 6.2
 -1 -7 9 94.89 8.39
 1 -7 -8 63.37 5.12
 -1 -7 8 59.61 4.29
 1 7 -8 64.43 5.72
 -1 -7 8 72.95 6.92
 1 7 -8 64.96 5.28
 -1 7 8 71.56 5.27
 -1 7 8 55.86 4.29
 1 -7 -8 62.53 4.3
 1 7 -7 26.27 3.44
 1 -7 -7 29.27 3.12
 -1 7 7 21.77 2.43
 -1 -7 7 27.54 2.76
 1 7 -7 25.86 3.18
 -1 7 7 25.84 2.97
 -1 -7 7 29.58 1.29
 -1 -7 7 31.12 4.31
 -1 -7 6 557.03 14.37
 -1 7 6 557.67 15.37
 -1 -7 6 529.67 12
 1 7 -6 513.91 14.52
 -1 7 6 525.91 14.09
 1 7 -6 574.6 17.16
 1 7 -6 552.34 16.03
 -1 -7 6 564.52 18.92
 -1 7 6 533.67 16.38
 1 -7 -6 550.3 15.43
 -1 7 5 489.52 12.35
 1 7 -5 464.2 12.69
 -1 -7 5 484.36 16.43
 -1 7 5 495.04 14.69
 -1 -7 5 464.78 14.05
 1 7 -5 462.63 14.55
 1 -7 -5 469.33 13.31
 1 -7 -5 469.87 13.02
 1 7 -5 484.66 13.9
 -1 -7 5 478.41 11.47
 -1 7 5 477.71 13.29
 -1 7 4 1977.35 38.04
 -1 -7 4 1949.21 43.28
 -1 -7 4 1977.12 38.36
 1 7 -4 1983.98 40.97
 1 -7 -4 1935.66 38.65
 1 7 -4 1950.71 38.72
 -1 -7 4 1885.96 44.35
 -1 7 4 1928.62 39.14
 1 7 -4 1945.1 39.83
 -1 -7 3 180.45 6.63
 -1 -7 3 179.33 8.07
 -1 -7 3 184.77 4.36
 -1 7 3 172.24 5.18
 1 7 -3 174.16 6.28
 1 7 -3 175.89 8.65
 -1 7 3 173.87 5.94
 1 -7 -3 175.13 5.43
 1 -7 -3 172.02 5.93
 1 -7 -3 179.55 6.79
 1 7 -3 178.03 6.8
 -1 -7 3 171.83 8.3
 -1 -7 3 179.16 6.26
 -1 7 3 176.97 7.01
 1 7 -3 177.32 5.88
 -1 7 2 2814.51 57.03
 -1 -7 2 2858.77 58.58
 -1 -7 2 2915.34 55.01
 1 -7 -2 2950.47 52.89
 -1 -7 2 2864.31 54.62
 -1 -7 2 2881.91 57.98
 -1 -7 2 2939.68 55.84
 1 -7 -2 2911.18 54.09
 1 -7 -2 2885.08 56.01
 -1 7 2 2825.4 54
 1 7 -2 3014.78 55.4
 1 7 -2 2865.21 54.54
 -1 -7 1 437.5 10.54
 -1 7 1 482.44 13.72
 -1 -7 1 461.13 10.71
 1 -7 -1 455.34 12.66
 1 7 -1 458.34 12.27
 -1 -7 1 468.54 13.08
 -1 -7 1 468.8 12.39
 1 7 -1 451.43 10.69
 1 7 -1 466.69 10.3
 1 -7 -1 460.08 11.95
 1 7 -1 441.33 12.83
 -1 7 1 450.64 9.99
 -1 7 1 476.28 10.43
 -1 7 1 448.69 12.28
 -1 7 0 991.38 21.75
 1 -7 0 1003.68 21.26
 -1 7 0 1034.46 23.55
 -1 7 0 965.65 19.18
 -1 -7 0 981.97 18.93
 1 -7 0 994.28 23.32
 1 7 0 986.95 18.95
 -1 7 0 969.03 18.47
 -1 7 0 956.65 21.79
 1 7 0 930.08 21.26
 -1 -7 0 975.81 19.63
 -1 -7 0 981.45 22.21
 1 7 0 1004.09 19.37
 -1 -7 -1 173.33 6.83
 -1 7 -1 189.42 8.17
 -1 7 -1 178.59 6.65
 1 -7 1 172.7 7.78
 -1 7 -1 172.49 3.74
 1 7 1 174.76 5.34
 1 7 1 161.71 6.01
 -1 7 -1 171.62 4.7
 1 7 1 175.7 4.98
 -1 7 -1 175.95 4.32
 -1 7 -1 183.52 5.7
 -1 7 -1 173.87 6.14
 1 -7 1 182.9 4.68
 1 -7 1 172.22 7.43
 -1 -7 -1 178.85 6.34
 -1 -7 -1 174.91 5.08
 1 -7 2 630.97 13.36
 -1 -7 -2 632.13 16.33
 -1 7 -2 635.64 14.73
 -1 7 -2 634.34 16.24
 -1 7 -2 633.01 12.31
 -1 7 -2 632.2 15.07
 -1 -7 -2 638.52 14.08
 1 7 2 630.61 15.07
 -1 -7 -2 654.39 15.31
 -1 7 -2 631.33 13.67
 1 -7 2 626.32 18.42
 -1 7 -2 650.72 13.58
 1 -7 2 612.1 17.77
 1 -7 3 435.59 14.97
 -1 7 -3 416.66 11.86
 -1 -7 -3 412.88 10.81
 -1 7 -3 425.6 9.37
 -1 7 -3 433.35 10.58
 -1 -7 -3 395.16 12.28
 1 -7 3 419.99 15.07
 1 7 3 426.74 11.69
 1 -7 3 418 10.25
 -1 -7 -3 441.58 11.67
 -1 -7 -3 431.05 9.03
 -1 -7 -4 539.18 14.01
 -1 7 -4 522.28 11.91
 1 -7 4 514.89 12.83
 1 -7 4 550.21 18.52
 1 7 4 527 15.8
 1 -7 4 525.8 11.83
 -1 7 -4 540.07 12.16
 1 7 4 513.81 14.12
 -1 -7 -4 534.2 14.87
 -1 7 -4 529.62 14.87
 -1 -7 -4 516.65 11.86
 1 -7 4 526.18 18.18
 1 -7 5 417.94 16.72
 -1 7 -5 440.42 13.82
 -1 7 -5 416.72 10.9
 -1 -7 -5 437.95 12.52
 1 -7 5 404.95 11.61
 -1 -7 -5 422.57 10.87
 1 7 5 417.69 12.77
 -1 -7 -5 386.98 11.89
 1 -7 5 438.87 10.71
 1 7 5 415.42 13.95
 -1 -7 -5 417.89 12.89
 1 -7 6 281.44 8.43
 1 7 6 272 10.18
 -1 7 -6 252 8.47
 -1 7 -6 277.87 11.06
 1 -7 6 261.78 13.56
 -1 -7 -6 267.43 8.72
 1 7 6 251.83 10.63
 -1 -7 -6 271.04 10
 1 -7 6 261.27 9.28
 1 -7 7 179.86 11.54
 -1 7 -7 192.58 9.51
 -1 -7 -7 197.04 7.7
 -1 -7 -7 177.72 7.9
 1 7 7 179.62 8.51
 1 -7 7 183.84 7.04
 -1 7 -7 158.78 6.96
 -1 -7 -8 12.89 2.12
 1 -7 8 6.91 2.58
 -1 7 -8 10.71 2.53
 1 7 8 9.31 2.15
 -1 -7 -8 12.1 2.03
 1 -7 8 10.02 1.69
 1 7 9 8.03 2.27
 1 -7 9 8.3 3.07
 -1 -7 -9 11.37 2.28
 1 -7 9 10.22 1.99
 -1 7 -9 9.13 2.51
 1 -7 10 15.57 4.27
 1 7 10 17.6 3.32
 1 -7 10 15.97 2.51
 -1 -7 -10 14.84 2.58
 -1 7 -10 15.46 3.22
 -1 7 -10 14.79 3.35
 1 -7 11 204.35 9.83
 -1 7 -11 240.67 14.12
 1 7 11 238.01 12.45
 -1 7 -11 219.22 12.95
 -1 -7 -11 201.19 10.41
 1 -7 11 211.54 15.53
 1 -7 12 9.75 2.43
 1 -8 -12 1.54 1.68
 -1 -8 12 1 1.19
 -1 -8 12 0.56 2.56
 1 8 -11 81.17 7.92
 -1 -8 11 79.45 6.03
 1 8 -11 60.91 6.58
 1 -8 -11 64.9 6.48
 -1 8 11 65.61 6.37
 -1 -8 11 61.14 7.85
 1 8 -10 49.82 5.83
 -1 -8 10 53.04 6.91
 1 -8 -10 60.02 5.71
 -1 -8 10 50.2 4.58
 -1 8 10 58 5.61
 1 8 -10 55.49 5.86
 -1 -8 9 10 3.05
 1 8 -9 11.92 2.78
 1 8 -9 10.69 2.87
 -1 8 9 13.11 2.7
 1 -8 -9 10.44 2.47
 -1 -8 9 8.79 1.96
 1 -8 -8 15.66 2.49
 -1 8 8 14.23 2.1
 -1 -8 8 16.68 3.62
 1 8 -8 16.25 3.03
 -1 -8 8 20.46 2.61
 1 8 -8 15.57 2.82
 -1 8 8 16.71 2.84
 -1 8 7 18.49 2.19
 1 8 -7 24.98 3.56
 -1 8 7 27.28 3.23
 -1 -8 7 30.89 4.57
 1 8 -7 25.08 3.19
 -1 -8 7 22.92 1.34
 1 -8 -7 25.09 2.98
 1 8 -6 42.31 4.2
 -1 -8 6 43 4.9
 -1 8 6 39.87 3.55
 1 8 -6 40.04 3.24
 1 -8 -6 40.77 3.47
 -1 8 6 39.61 2.94
 -1 -8 6 39.48 2.32
 1 8 -6 40.97 3.76
 -1 8 5 15.74 1.68
 1 8 -5 13.62 1.8
 1 -8 -5 15.15 2.26
 1 8 -5 13.37 2.02
 1 -8 -5 10.55 1.79
 -1 -8 5 14.41 1.57
 1 8 -5 18.66 2.69
 1 -8 -5 15.83 1.94
 -1 -8 5 13.08 2.61
 -1 8 5 11.38 2.17
 -1 8 5 14.98 2.01
 1 8 -4 121.43 8.05
 1 8 -4 114.89 5.99
 -1 -8 4 107.64 5.58
 -1 -8 4 121.06 5.02
 -1 8 4 116.75 5.23
 -1 -8 4 115.13 7.08
 1 8 -4 117.32 5.51
 1 8 -4 111.34 4.86
 -1 -8 4 110.9 7.4
 -1 8 4 120.18 4.5
 -1 8 4 113.17 6.3
 1 -8 -4 120.73 4.86
 1 8 -3 205.34 7.49
 1 8 -3 184.62 6.23
 -1 -8 3 200.68 9.01
 1 8 -3 195.57 6.73
 1 -8 -3 188.55 6.41
 1 -8 -3 202.05 7.58
 -1 -8 3 180.93 4.14
 -1 8 3 178.66 5.35
 -1 8 3 183.82 6.32
 -1 -8 3 182.78 8.94
 -1 -8 3 181.45 6.79
 1 -8 -3 191.91 5.66
 -1 -8 3 189.94 6.97
 -1 8 3 189.11 7.88
 -1 -8 2 28.23 2.07
 -1 8 2 27.46 2.94
 1 -8 -2 28.74 2.62
 1 -8 -2 27.1 1.41
 -1 -8 2 33.31 3.29
 -1 -8 2 26.83 2.21
 -1 8 2 32.69 2.1
 1 8 -2 30.41 2.1
 1 8 -2 30.4 2.43
 -1 -8 2 26.6 2.45
 -1 -8 2 30.08 3.33
 -1 -8 1 99.4 3.89
 1 -8 -1 102.52 5.43
 -1 8 1 102.28 5.16
 -1 -8 1 102.7 5.66
 1 8 -1 100.13 3.6
 1 -8 -1 103.45 4.92
 -1 8 1 106.98 3.58
 -1 8 1 113.77 6.14
 1 8 -1 106.36 5.56
 -1 -8 1 100.5 3.9
 1 8 -1 101.94 3.99
 -1 8 1 103.95 3.72
 1 8 -1 108.03 5.21
 -1 -8 1 106.57 5.18
 1 8 0 163.96 6.34
 1 -8 0 166.24 7.55
 -1 -8 0 167.82 6.91
 1 8 0 164.53 4.71
 1 8 0 157.55 4.34
 1 -8 0 162.45 6.18
 -1 8 0 162.48 4.63
 -1 8 0 164.31 7.66
 -1 8 0 155.79 6.42
 -1 -8 0 154.79 4.87
 -1 8 0 167.26 5.11
 -1 8 0 156.01 6.5
 -1 -8 0 150.27 4.24
 -1 8 0 164.75 4.17
 -1 8 -1 238 6.23
 -1 8 -1 263.27 7.48
 1 8 1 259.17 7.08
 1 8 1 241.05 8.2
 1 -8 1 270.74 8.03
 -1 8 -1 244.59 5.67
 1 -8 1 268.89 10.51
 -1 8 -1 268.7 10.7
 -1 8 -1 263.7 8.89
 -1 -8 -1 232.82 6.56
 -1 -8 -1 264.65 8.61
 -1 -8 -1 248.61 8.96
 1 8 1 257.13 6.6
 1 -8 1 246.12 6.18
 -1 8 -1 259.52 8.33
 -1 8 -2 8.01 0.99
 -1 -8 -2 7.22 0.99
 1 8 2 8.1 1.41
 -1 -8 -2 6.77 1.28
 -1 8 -2 8.17 0.67
 1 8 2 9.8 1.48
 1 -8 2 7.42 1.91
 -1 8 -2 9.63 1.69
 -1 -8 -2 9.78 1.79
 -1 8 -2 8.77 1.39
 -1 8 -2 9.06 1
 1 -8 2 7.96 1.85
 1 -8 2 7.86 0.87
 -1 8 -2 6.02 1.11
 -1 8 -2 9.93 2.27
 1 8 3 30.56 3.27
 -1 8 -3 28.74 2.71
 1 -8 3 28.91 3.78
 -1 8 -3 30.42 1.64
 -1 8 -3 30.52 4.3
 -1 -8 -3 29.89 2.24
 1 8 3 32.76 2.73
 -1 -8 -3 26.35 1.09
 1 -8 3 29.88 1.94
 -1 8 -3 27.02 2.23
 -1 -8 -3 30.73 2.7
 -1 -8 -3 31.85 3.03
 1 -8 3 25.43 3.35
 1 8 4 185.45 8.72
 1 -8 4 190.1 10.43
 -1 8 -4 192.03 5.67
 -1 -8 -4 197.75 7.59
 -1 -8 -4 181.1 5.16
 1 8 4 187.66 7.47
 -1 8 -4 170.14 5.93
 1 -8 4 182.39 6.18
 -1 8 -4 189.06 7.93
 -1 -8 -4 182.84 7.86
 -1 8 -5 101.23 6.1
 -1 -8 -5 87.93 4.85
 1 -8 5 94.87 4.62
 1 -8 5 102.13 7.99
 -1 -8 -5 93.73 5.64
 -1 8 -5 97.87 4.24
 1 -8 5 97.41 4.12
 1 8 5 97.58 5.55
 -1 -8 -5 96.44 4.03
 -1 -8 -5 105.62 5.54
 -1 -8 -6 56.58 3.41
 -1 8 -6 59.9 4.95
 -1 -8 -6 59.96 4.39
 1 -8 6 53.39 3.76
 1 -8 6 60.45 6.44
 -1 8 -6 54.32 3.47
 -1 -8 -6 58 4.48
 1 -8 6 53.43 3.26
 1 8 6 54.18 4.4
 1 -8 7 62.9 6.97
 -1 -8 -7 66.75 4.15
 -1 8 -7 66.16 5.67
 -1 8 -7 55.89 3.87
 -1 -8 -7 63.98 4.73
 1 -8 7 66.12 3.94
 1 8 7 68.25 5.21
 1 -8 8 17.44 4.23
 1 -8 8 17.96 2.26
 -1 -8 -8 20.39 2.57
 1 8 8 18.65 3.1
 -1 -8 -8 19.61 2.83
 -1 8 -8 21.84 3.48
 1 8 9 32.86 4.15
 -1 8 -9 28.35 4.31
 -1 8 -9 25.11 3.87
 -1 -8 -9 31.77 3.44
 1 -8 9 26.38 2.91
 1 -8 9 23.74 4.89
 1 -8 10 36.33 6.33
 -1 8 -10 52.03 6.32
 -1 8 -10 51.14 5.9
 -1 -8 -10 43.94 4.36
 1 8 10 49.24 5.4
 1 -8 10 46.34 4.14
 1 -8 11 33.33 3.77
 1 -8 11 40.98 6.98
 -1 8 -11 36.92 5.22
 -1 -9 12 33.71 6.26
 1 -9 -12 24.57 4.11
 1 -9 -11 43.67 5.19
 1 9 -11 44.35 5.55
 -1 9 11 55.15 5.75
 -1 -9 11 46.23 6.78
 1 9 -11 58.07 6.71
 1 9 -10 52.88 6.04
 -1 -9 10 50.67 6.85
 1 9 -10 49.16 5.45
 -1 9 10 49.57 5.2
 1 -9 -10 37.71 4.63
 -1 -9 9 96.58 8.79
 1 -9 -9 117.03 7.47
 -1 9 9 112.75 7.35
 1 9 -9 116.89 7.9
 1 9 -9 102.28 7.97
 -1 -9 8 40.8 5.27
 1 9 -8 46.27 4.92
 -1 9 8 45.42 4.36
 1 9 -8 41.34 4.32
 1 -9 -8 44.22 4.25
 -1 -9 7 101.83 8.01
 1 9 -7 89.07 5.97
 -1 9 7 88.62 5.72
 1 -9 -7 90.29 5.59
 1 9 -7 93.68 6.71
 -1 -9 7 98.65 3.41
 -1 9 7 83 4.53
 -1 -9 6 1283.94 34.06
 1 -9 -6 1340.1 30.34
 -1 -9 6 1278.45 25.65
 -1 9 6 1314.1 29.27
 1 9 -6 1331.13 31.61
 1 9 -6 1312.16 29.9
 1 -9 -6 1269.25 28.59
 1 9 -5 117.95 6.6
 -1 -9 5 124.54 8.01
 1 -9 -5 123.33 5.45
 1 9 -5 121.59 6.05
 -1 -9 5 120.51 4.94
 1 9 -5 106.07 5.14
 -1 9 5 118.92 4.65
 1 -9 -5 128.04 6.53
 -1 9 5 120.94 5.8
 -1 -9 4 3.78 0.96
 1 9 -4 2.96 1.61
 -1 9 4 6.3 1.61
 -1 -9 4 3.07 0.97
 1 9 -4 5.07 1.94
 -1 9 4 2.6 0.97
 -1 -9 4 6.44 2.07
 -1 -9 4 3.45 0.54
 1 -9 -4 2.84 0.76
 1 -9 -4 2.43 0.88
 1 -9 -4 4.65 1.57
 1 9 -4 2.15 0.98
 1 9 -4 5.03 1.04
 -1 9 4 2.28 0.54
 1 -9 -4 3.56 1.33
 1 9 -4 3.86 1.22
 -1 -9 4 3.22 0.52
 1 9 -3 531.71 18.53
 1 -9 -3 563.99 13.69
 -1 9 3 558.09 13.65
 -1 9 3 572.18 16.39
 1 -9 -3 562.52 15.25
 -1 -9 3 554.52 14.42
 1 -9 -3 545.9 12.21
 -1 9 3 546.4 11.99
 1 9 -3 543.16 13.78
 -1 -9 3 530.66 17.48
 -1 -9 3 546.13 17.23
 1 9 -3 559.19 14.88
 1 9 -3 550.67 13.43
 -1 -9 2 119.41 4.6
 1 -9 -2 115.03 2.96
 -1 9 2 99.46 6.04
 1 9 -2 116.75 4.38
 -1 -9 2 111.89 5.39
 -1 9 2 114.27 4.37
 -1 9 2 116.27 4.58
 1 9 -2 113.82 6.02
 1 -9 -2 119.63 3.18
 1 9 -2 122.21 6.24
 1 -9 -2 119.1 5.68
 1 9 -2 121.62 5.05
 -1 -9 2 121.18 4.81
 -1 -9 2 118.98 6.58
 1 9 -1 188.13 8.07
 -1 9 1 188.63 5.4
 1 9 -1 188.73 7.45
 -1 9 1 186.9 7.51
 -1 -9 1 197.85 8.32
 -1 -9 1 180.54 5.57
 1 -9 -1 181.82 7.11
 -1 -9 1 195.57 7.51
 -1 9 1 193.53 8.73
 1 9 -1 189.16 5.9
 -1 9 1 174.85 5.39
 -1 -9 1 188.92 5.74
 1 -9 -1 191.86 7.96
 1 9 -1 187.82 5.3
 1 9 0 1014.03 23.65
 -1 -9 0 1054.48 24.44
 -1 9 0 1030.54 21.26
 1 -9 0 1027.71 25.57
 -1 9 0 1124.23 26.57
 -1 9 0 1098.04 24.38
 -1 9 0 1030.67 20.12
 -1 -9 0 1049.64 20.1
 1 9 0 1032.26 20.18
 -1 -9 0 1025.52 21.05
 -1 9 0 1004.72 24.05
 1 -9 0 1048.41 23.39
 1 9 0 1058.24 20.61
 -1 9 0 1051.25 20.55
 -1 -9 -1 105.57 5.54
 -1 -9 -1 100.24 5.13
 1 9 1 90.78 4.81
 1 9 1 102.15 3.52
 -1 9 -1 101 5.11
 -1 9 -1 101.18 6.54
 -1 9 -1 101.75 2.92
 1 9 1 101.91 3.92
 -1 9 -1 104.48 4.29
 1 -9 1 107.24 6.43
 -1 9 -1 102.37 2.77
 -1 9 -1 99.1 3.26
 -1 -9 -1 96.18 3.55
 1 -9 1 102.85 4.75
 -1 9 -1 89.31 5.07
 1 -9 1 98.26 3.26
 -1 9 -2 627.98 17.31
 1 -9 2 650.03 13.32
 1 9 2 645.36 15.77
 1 -9 2 645.58 19.68
 -1 -9 -2 680.21 16.83
 1 -9 2 605.49 18.74
 -1 -9 -2 640.75 14.35
 -1 9 -2 645.84 13.63
 -1 -9 -2 635.46 17.42
 -1 9 -2 631.92 14.08
 -1 9 -2 650.47 16.27
 -1 9 -2 690.34 21.01
 1 9 2 621.86 16.39
 -1 9 -2 671.43 15.97
 -1 9 -2 655.56 13.81
 -1 9 -2 645.96 12.68
 -1 9 -3 450.5 9.86
 1 9 3 450.14 12.7
 -1 -9 -3 471.96 13.21
 1 -9 3 461.56 16.54
 1 -9 3 466.13 10.54
 -1 -9 -3 456.55 13.93
 -1 9 -3 475.84 18.56
 -1 9 -3 447.21 12.97
 1 9 3 439.21 14.75
 -1 9 -3 466.29 14.53
 -1 -9 -3 437.23 11.44
 1 -9 3 434.64 15.77
 -1 9 -3 457.39 12.28
 1 -9 4 7.15 1.07
 -1 9 -4 10.31 1.96
 -1 9 -4 8.54 1.02
 1 9 4 9.07 1.72
 -1 -9 -4 7.95 1.73
 -1 -9 -4 5.19 1.31
 -1 9 -4 8.59 1.3
 1 -9 4 8.81 2.42
 -1 -9 -4 7.85 0.69
 -1 9 -5 54.34 2.99
 -1 -9 -5 49.82 2.48
 -1 -9 -5 43.29 3.29
 1 -9 5 53.56 5.78
 -1 -9 -5 53.81 4.07
 1 9 5 45.07 3.79
 1 -9 5 42.82 2.91
 -1 9 -5 45.42 2.67
 -1 -9 -5 46.79 4.02
 -1 9 -5 50.39 4.26
 1 -9 6 739.29 25.62
 1 9 6 725.94 20.13
 1 -9 6 749.22 17.09
 -1 9 -6 671.14 17.13
 -1 -9 -6 754.07 19.97
 -1 9 -6 757.53 21.42
 -1 -9 -6 732.24 20.4
 -1 -9 -6 761.32 16.94
 1 9 7 320.11 12.21
 1 -9 7 307.43 16.15
 1 -9 7 313.46 9.71
 -1 -9 -7 330.71 9.91
 -1 -9 -7 317.08 11.9
 -1 -9 -7 333.72 12.17
 -1 9 -7 332.74 13.51
 -1 -9 -8 27.17 2.76
 -1 9 -8 24.34 3.5
 1 9 8 24.25 3.36
 1 -9 8 23.49 2.47
 -1 9 -8 29.69 4.18
 1 -9 8 26.16 5.1
 -1 -9 -8 27.13 3.24
 -1 -9 -8 24.88 3.38
 1 -9 9 140.38 11.68
 -1 -9 -9 141.27 7.03
 -1 9 -9 139.71 9.03
 -1 -9 -9 147.84 8.62
 1 -9 9 139.8 6.84
 1 9 9 136.47 8.56
 -1 9 -9 157.97 10.14
 -1 9 -10 3.28 2.09
 1 -9 10 0.63 0.91
 1 9 10 0.14 1.75
 -1 -9 -10 1.96 1.78
 1 -9 10 1.54 2.61
 -1 9 -10 -1.34 2.22
 1 -9 11 82.71 9.95
 -1 -9 -11 97.1 7.71
 -1 9 -11 94.2 8.31
 1 -10 -12 24.02 4.33
 -1 -10 12 25.09 5.44
 1 10 -11 24.32 4.27
 -1 10 11 25.75 4.12
 1 10 -11 34.78 5.43
 -1 -10 11 24.17 5.06
 1 -10 -11 24.46 4.01
 -1 -10 10 4.51 2.24
 -1 10 10 10.35 2.49
 1 10 -10 10.55 2.79
 1 -10 -10 12.38 2.79
 1 10 -10 12.17 3.05
 1 10 -9 58.67 6.2
 1 -10 -9 56.72 5.2
 -1 10 9 54.92 5.24
 -1 -10 9 56.79 6.78
 1 10 -9 59.63 5.65
 1 -10 -8 168.2 8.51
 -1 10 8 184.44 9.16
 1 10 -8 167.1 9.89
 -1 -10 8 165.15 11.43
 1 10 -8 162.16 9.07
 1 -10 -8 165.99 9.18
 -1 10 7 3.92 1.62
 1 10 -7 4.8 1.71
 -1 10 7 1.76 0.8
 1 10 -7 4.52 1.94
 -1 -10 7 5.79 2.62
 -1 -10 7 3.59 0.74
 1 -10 -7 3.92 1.64
 1 -10 -7 4.53 1.53
 1 -10 -6 72.88 4.52
 -1 -10 6 67.38 3.46
 -1 -10 6 73.74 6.73
 -1 10 6 56.04 3.24
 1 10 -6 57.22 3.99
 1 -10 -6 73.03 5.37
 -1 -10 6 60.3 3.32
 1 10 -6 71.86 5.7
 -1 10 6 69.77 4.75
 1 10 -6 67.63 4.85
 1 -10 -5 153.19 6.15
 -1 -10 5 144.79 4.7
 -1 -10 5 148.34 5.93
 1 -10 -5 157.73 7.65
 1 10 -5 153.38 6.99
 1 10 -5 160.46 7.94
 -1 10 5 158.28 6.94
 -1 -10 5 158.5 9.4
 -1 10 5 146.4 5.1
 1 10 -5 126.04 5.83
 1 -10 -4 71.18 3.49
 -1 -10 4 67.28 5.81
 1 10 -4 72.83 4.28
 1 10 -4 74.46 4.91
 -1 -10 4 65.59 2.07
 -1 -10 4 64.77 4.32
 -1 10 4 71.28 4.14
 -1 -10 4 68.3 4.02
 1 10 -4 60.84 3.62
 1 -10 -4 65.04 4.66
 -1 -10 4 67.34 2
 1 -10 -4 75.24 4.95
 1 10 -4 71.84 7.3
 -1 10 4 71.24 5.33
 -1 10 4 67.79 2.96
 -1 -10 3 27.84 3.58
 -1 -10 3 23.68 2.46
 1 10 -3 23.89 2.12
 1 10 -3 28.5 2.82
 1 -10 -3 23.4 1.49
 1 10 -3 32.81 4.52
 -1 10 3 23.84 3.09
 1 10 -3 23.02 3.68
 1 -10 -3 27.54 3.04
 1 -10 -3 26.3 1.66
 1 -10 -3 27.23 2.98
 -1 10 3 27.72 2.37
 -1 10 3 23.98 1.54
 1 10 -3 25.13 2.23
 1 10 -2 55.78 5.3
 -1 -10 2 59.47 3.17
 -1 -10 2 57.14 3.26
 -1 -10 2 61.7 4.97
 -1 -10 2 58.92 4.01
 -1 10 2 57.04 3.14
 -1 10 2 58.49 4.91
 -1 10 2 58.28 3.1
 1 10 -2 58.73 3.56
 -1 10 2 50.36 4.03
 1 -10 -2 58.42 4.11
 1 10 -2 54.5 2.89
 1 10 -2 54.26 4.28
 1 10 -2 55.88 4.41
 1 10 -1 20.49 2.71
 1 -10 -1 25.98 3.05
 -1 10 1 21.54 1.64
 -1 -10 1 20.79 1.69
 1 10 -1 18.48 1.47
 -1 10 1 21.49 3.05
 -1 10 1 22.44 1.55
 1 -10 -1 19.76 2.34
 -1 10 1 17.46 2.38
 -1 10 1 22.91 2.65
 -1 -10 1 23.04 1.71
 1 10 -1 17.79 2.29
 -1 -10 1 18.73 2.4
 -1 10 1 21.44 1.64
 1 10 -1 20.07 1.81
 -1 -10 1 23.97 3.08
 -1 10 0 96.37 3.87
 -1 10 0 94.85 3.2
 1 -10 0 88.66 5.87
 -1 10 0 98.58 6.45
 -1 -10 0 85.92 2.94
 1 10 0 92.87 3.04
 -1 10 0 92.75 6.59
 -1 10 0 94.35 5.36
 1 10 0 90.39 3.26
 -1 10 0 91.61 3.33
 1 10 0 88.03 5
 1 10 0 90.98 5.78
 1 -10 0 87.36 4.82
 -1 10 0 89.8 5.32
 -1 -10 0 92.33 5.36
 -1 -10 0 89.07 3.56
 -1 -10 -1 100.28 5.63
 -1 10 -1 90.8 2.47
 1 10 1 91.85 3.39
 1 -10 1 92.74 6.3
 -1 10 -1 90.48 2.59
 -1 10 -1 110.31 7.15
 1 10 1 89.31 3.77
 -1 10 -1 97.07 2.85
 -1 -10 -1 86.11 3.44
 -1 10 -1 94.69 4.27
 -1 10 -1 91.16 5.15
 -1 10 -1 89.43 3.18
 -1 10 -1 92.09 5.4
 1 10 1 90.03 5.09
 1 -10 1 91.64 4.75
 -1 -10 -1 99.13 5.44
 -1 10 -2 86.71 6.89
 -1 -10 -2 83.25 5.24
 -1 -10 -2 83.93 5
 1 -10 2 68.55 2.7
 -1 10 -2 72.67 4.96
 -1 10 -2 75.73 2.95
 -1 10 -2 73.6 4.54
 1 10 2 84.24 4.41
 -1 -10 -2 76.59 3.37
 1 10 2 76.65 4.68
 1 -10 2 81.49 5.92
 -1 10 -2 81.46 3.04
 -1 10 -2 75.72 3.21
 -1 10 -2 73.62 2.45
 1 -10 2 76.63 6.02
 -1 10 -2 74.24 4.17
 -1 10 -3 29.74 1.63
 -1 10 -3 32.98 3.07
 -1 -10 -3 28.72 2.22
 -1 10 -3 33.06 4.84
 1 -10 3 28.93 1.82
 1 10 3 36.26 3.07
 -1 -10 -3 34.33 3.18
 -1 -10 -3 34.86 3.5
 1 -10 3 37.99 4.54
 -1 10 -3 30.17 2.35
 -1 10 -3 31.15 2.78
 -1 -10 -4 47.98 4.28
 -1 10 -4 55.34 3.63
 -1 10 -4 49.53 4.07
 -1 10 -4 46.66 3.28
 -1 10 -4 49.45 2.53
 1 -10 4 49.9 2.72
 1 10 4 54.64 3.99
 1 -10 4 47.96 5.42
 -1 -10 -4 53.51 4.07
 -1 -10 -5 20.48 2.91
 -1 10 -5 16.27 1.78
 1 10 5 16.44 2.4
 -1 10 -5 25.07 3.17
 -1 -10 -5 15.46 1.96
 -1 10 -5 20.37 1.81
 1 -10 5 18.55 3.76
 1 -10 5 18.06 1.85
 -1 -10 -5 17.56 2.46
 -1 10 -5 19.59 2.44
 -1 10 -6 46.3 4.64
 -1 10 -6 37.93 3.69
 1 -10 6 38.12 5.4
 1 10 6 50.06 4.35
 -1 -10 -6 39.03 2.37
 -1 -10 -6 48.8 4.25
 -1 -10 -6 43.34 4.27
 -1 10 -6 33.5 2.67
 -1 10 -7 7.53 2.21
 -1 10 -7 9.67 2.28
 -1 -10 -7 9.42 2.23
 -1 -10 -7 9.07 1.39
 1 10 7 10.85 2.34
 1 -10 7 7.32 2.51
 -1 -10 -7 6.32 1.93
 -1 -10 -8 29.05 3.62
 -1 -10 -8 22.2 2.39
 -1 -10 -8 23.19 3.32
 1 10 8 22.77 3.47
 1 -10 8 22.99 2.53
 1 -10 8 26.77 5.4
 -1 10 -8 22.77 3.38
 -1 10 -8 19.59 3.58
 1 -10 9 65.08 8.2
 1 -10 9 56.26 4.16
 1 10 9 54.28 5.45
 -1 -10 -9 60.8 5.59
 -1 -10 -9 57.74 5.13
 -1 10 -9 63.44 6.05
 -1 10 -9 52.19 5.98
 -1 10 -10 2.83 2.12
 -1 -10 -10 -0.05 1.48
 1 -10 10 1.64 1.09
 -1 10 -10 3.85 1.96
 1 -10 10 0.87 2.26
 1 10 10 1.49 1.53
 -1 -10 -11 3.84 1.87
 -1 10 -11 1.34 1.93
 -1 -11 12 39.66 7.19
 1 -11 -11 30.76 4.26
 -1 -11 11 30.29 5.8
 1 -11 -11 39.9 5.35
 1 11 -11 36.02 5.22
 1 -11 -10 21.39 3.42
 -1 11 10 27.52 4.05
 -1 -11 10 22.88 4.76
 1 -11 -10 30.1 4.27
 1 11 -10 18.57 3.7
 1 11 -10 27.45 4.65
 1 11 -9 22.06 4.06
 1 -11 -9 19.22 3.07
 -1 -11 9 14.01 3.36
 -1 11 9 17.91 3.1
 1 -11 -9 17.98 3.28
 1 11 -9 13.55 2.75
 -1 11 8 489.05 16.6
 1 11 -8 515.81 18.83
 1 -11 -8 516 17.64
 -1 -11 8 490.77 20.79
 1 -11 -8 483.37 15.98
 1 11 -8 477.54 16.86
 -1 11 7 240.54 10.09
 1 11 -7 231.35 11.29
 1 -11 -7 235.04 9.44
 1 -11 -7 248.97 10.87
 -1 -11 7 209.21 7.38
 -1 -11 7 241.86 13.25
 -1 -11 7 228.74 6.88
 1 11 -7 234.35 10.28
 1 11 -6 44.17 4.5
 -1 11 6 40.86 2.47
 1 -11 -6 41.39 4.07
 -1 -11 6 36.9 2.29
 1 11 -6 46.71 3.97
 -1 -11 6 41.28 5.19
 1 11 -6 37.71 3.18
 1 -11 -6 34.1 2.82
 -1 11 6 48.83 4.02
 -1 -11 6 42.61 2.89
 1 -11 -6 47.02 3.52
 -1 -11 5 317.91 6.87
 -1 -11 5 302.4 13.71
 1 11 -5 253.69 9.06
 1 -11 -5 297.3 11.36
 1 11 -5 298.07 11.63
 1 11 -5 287.31 10.3
 -1 -11 5 306.47 7
 1 -11 -5 302 9.24
 -1 11 5 281.14 7.55
 -1 -11 5 289.06 9.32
 -1 11 5 297.81 10.3
 1 -11 -5 278.37 8.61
 -1 11 4 85.19 4.65
 1 -11 -4 87.98 5.59
 1 -11 -4 83.01 3.7
 -1 -11 4 84.53 4.65
 1 11 -4 80.48 5.15
 -1 -11 4 69.75 4.52
 1 11 -4 84.07 4.61
 -1 11 4 84.01 3.05
 -1 -11 4 85.66 6.62
 1 11 -4 71.82 4.01
 1 -11 -4 91.08 5.57
 1 -11 -4 81.12 3.47
 1 11 -4 86.71 8.03
 -1 11 3 240.57 5.95
 -1 -11 3 228.55 10.75
 1 11 -3 221.68 7.49
 -1 -11 3 234.68 8.67
 1 -11 -3 228.66 5.76
 1 11 -3 235 7.59
 -1 11 3 234.27 7.8
 1 -11 -3 229.18 6.03
 -1 11 3 229.48 10.58
 1 -11 -3 229.23 9.26
 1 -11 -3 243.11 9.51
 1 11 -3 247.26 12.68
 1 11 -3 249.52 8.91
 -1 11 2 323.81 9.12
 1 11 -2 341.44 10.09
 1 11 -2 331.68 14.26
 -1 11 2 336.06 9.24
 -1 -11 2 329.33 11.05
 1 -11 -2 334.35 11.34
 1 -11 -2 350.18 11.77
 -1 -11 2 330.48 9.22
 -1 -11 2 345.35 12.91
 1 11 -2 321.83 12.16
 1 11 -2 329.18 8.75
 -1 -11 2 327.79 9.41
 -1 11 2 327.97 13.16
 1 -11 -1 977.19 24.76
 -1 11 1 890.78 25.97
 -1 -11 1 939.27 19.83
 1 11 -1 898.02 24.5
 1 11 -1 941.33 19.28
 -1 11 1 933.08 24.18
 -1 11 1 974.85 19.86
 -1 11 1 941.82 19.62
 -1 -11 1 954.45 19.84
 1 -11 -1 934.45 22.91
 1 11 -1 960.11 20.38
 -1 -11 1 958.85 23.41
 -1 11 1 950.93 19.32
 1 11 -1 935.4 23.56
 -1 -11 0 9.49 1.98
 -1 11 0 12 2.45
 -1 11 0 9.75 1.01
 1 -11 0 10.79 2.24
 -1 11 0 9.66 0.98
 1 11 0 9.41 0.87
 -1 11 0 9.36 1.19
 -1 11 0 11.45 1.97
 1 11 0 10.29 1.9
 1 -11 0 10.66 1.8
 1 11 0 7.82 1.8
 -1 11 0 9.12 2.2
 1 11 0 8.01 0.86
 -1 -11 0 9.83 1.08
 -1 11 -1 491.83 15.19
 -1 11 -1 530.81 13.21
 1 11 1 509.67 11.45
 -1 11 -1 546.69 10.91
 1 11 1 514.89 12.23
 -1 11 -1 514.9 11.12
 1 11 1 479.93 14.76
 -1 11 -1 537.17 18.39
 -1 -11 -1 500.28 11.8
 1 -11 1 548.8 17.62
 1 -11 1 522.45 14.3
 -1 -11 -1 533.54 15.7
 -1 -11 -1 534.43 15.52
 1 11 2 360.91 12.29
 -1 11 -2 403.43 9.05
 -1 11 -2 408.29 16.5
 -1 -11 -2 396.15 13.26
 1 11 2 391.07 11.45
 -1 11 -2 396.05 8.94
 -1 11 -2 395.21 8.47
 -1 -11 -2 405.46 12.82
 1 -11 2 412.68 15.47
 1 11 2 375.15 10.84
 -1 11 -2 402.23 11.6
 -1 -11 -2 387.69 9.74
 1 -11 2 403.44 8.77
 -1 11 -2 389.81 9.33
 -1 11 -2 388.04 12.43
 1 -11 3 264.84 12.6
 -1 11 -3 268.67 7.66
 -1 11 -3 256.8 6.28
 1 -11 3 261.01 6.46
 -1 11 -3 269.3 14.13
 1 11 3 262.64 9.16
 -1 11 -3 258.8 7.81
 -1 11 -3 235.83 9.05
 -1 -11 -3 271.56 9.98
 -1 -11 -3 274 10.69
 -1 -11 -3 229.51 7.48
 -1 11 -3 262.03 9.5
 -1 11 -4 13.4 1.81
 1 -11 4 14.77 1.33
 1 -11 4 15.55 3.25
 -1 11 -4 11.5 1.73
 -1 11 -4 13.35 1.23
 -1 -11 -4 14.47 2.27
 1 11 4 13.45 2
 -1 11 -4 14.96 2.42
 -1 -11 -4 10.4 2.18
 1 -11 5 124.57 4.91
 -1 -11 -5 113.87 5.58
 -1 11 -5 137.45 7.41
 -1 11 -5 130.63 6.31
 -1 11 -5 106.4 5.25
 -1 -11 -5 133.34 6.98
 -1 -11 -5 123.73 7.2
 1 11 5 134.93 6.84
 -1 11 -5 126.28 4.7
 1 -11 5 121.76 9.22
 -1 -11 -6 46.46 4.52
 -1 11 -6 38.53 4.18
 1 -11 6 42.29 5.87
 1 11 6 44 4.14
 -1 11 -6 43.49 2.95
 -1 -11 -6 45.69 4.22
 -1 11 -6 46.9 4.07
 -1 11 -7 92.47 6.26
 1 -11 7 113.4 9.83
 1 11 7 96.06 6.56
 -1 -11 -7 96.79 6.47
 -1 11 -7 108.23 7.61
 -1 -11 -7 100.84 6.75
 1 -11 8 262.35 16.04
 -1 -11 -8 270.12 11.93
 -1 11 -8 282.51 13.64
 -1 -11 -8 265.92 11.7
 -1 11 -8 288.64 12.42
 1 11 8 265.66 12.07
 -1 11 -9 11.45 2.9
 -1 11 -9 12.05 3.16
 1 11 9 15.86 3.11
 1 -11 9 13.15 3.74
 -1 -11 -9 13.54 2.76
 -1 -11 -9 15.01 2.86
 -1 -11 -10 17.23 3.26
 -1 11 -10 17.06 4.02
 -1 11 -10 10.48 2.92
 1 -11 10 14.86 4.44
 1 11 10 15.89 3.39
 -1 11 -11 25.73 4.55
 -1 -11 -11 26.56 4.19
 1 -12 -11 -0.62 1.37
 1 12 -11 -2.25 2.1
 -1 -12 11 -1.72 2.19
 1 12 -10 24.93 4.54
 1 12 -10 14.34 3.22
 -1 12 10 18.51 3.46
 -1 -12 10 18.08 4.52
 1 -12 -10 18.86 3.47
 1 -12 -10 14 2.75
 1 12 -9 9.89 2.5
 1 12 -9 12.75 3.29
 -1 12 9 6.17 2.04
 1 -12 -9 8.87 2.52
 -1 -12 9 8.59 3.13
 1 -12 -9 6.91 1.97
 -1 12 8 3.01 1.86
 1 12 -8 0.8 1.47
 1 -12 -8 2.86 1.64
 1 12 -8 2.05 1.31
 -1 -12 8 2.61 1.94
 1 -12 -8 1.05 1.14
 1 -12 -7 145.12 7.15
 -1 -12 7 150.7 10.54
 1 12 -7 151.5 8.11
 -1 12 7 145.5 7.85
 -1 -12 7 134.72 5.05
 -1 -12 7 129.13 5.19
 1 12 -7 148.43 9
 1 -12 -7 148.05 8.49
 1 -12 -6 31.47 2.91
 -1 -12 6 26.13 1.72
 1 12 -6 33.46 4.04
 -1 -12 6 33.51 4.76
 -1 12 6 32.97 3.51
 1 -12 -6 32.11 3.81
 1 -12 -6 24.45 2.4
 1 12 -6 28.29 3.25
 -1 -12 6 29.61 1.75
 -1 -12 6 29.96 2.6
 1 -12 -5 11.51 1.49
 1 12 -5 12.95 2.11
 1 -12 -5 12.07 1.56
 1 -12 -5 11.56 2.4
 1 12 -5 11.15 1.67
 -1 12 5 12.37 2.08
 -1 12 5 11.88 0.99
 -1 -12 5 12.05 1.71
 -1 -12 5 20.33 3.64
 1 12 -5 12.4 2.27
 1 -12 -4 79.54 3.39
 1 12 -4 78.81 4.33
 1 12 -4 93.69 8.76
 -1 12 4 90.08 4.93
 -1 12 4 83.99 2.67
 1 12 -4 92.46 4.9
 1 -12 -4 88.18 5.87
 1 -12 -4 85.78 3.72
 1 -12 -4 94.87 6.01
 -1 -12 4 91.67 7.16
 -1 -12 4 91.98 5.12
 1 12 -4 96.13 5.82
 -1 -12 3 45.11 4.82
 1 12 -3 42.5 5.52
 -1 -12 3 38.62 3.07
 -1 12 3 48.47 3.3
 -1 12 3 40.16 1.8
 1 -12 -3 46.71 4.11
 1 12 -3 44.67 3.64
 1 -12 -3 40.89 1.71
 1 -12 -3 41.6 3.97
 1 -12 -3 42.82 1.91
 1 12 -3 35.72 2.76
 1 12 -3 42.88 2.91
 -1 -12 3 42.24 3.55
 1 12 -2 95.39 4.78
 -1 -12 2 91.42 5.46
 -1 -12 2 91.5 4.32
 -1 12 2 91.45 4.25
 1 12 -2 82.43 7.28
 -1 12 2 91.78 4.12
 -1 -12 2 88.5 6.48
 1 12 -2 81.48 3.61
 1 -12 -2 88.42 5.58
 1 -12 -2 93.04 5.96
 1 12 -2 77.38 5.82
 -1 12 2 87.84 3.01
 1 12 -1 135.14 5.22
 1 -12 -1 157.38 7.82
 -1 12 1 135.98 4.56
 -1 -12 1 136.05 4.82
 1 12 -1 141.39 4.49
 -1 12 1 142.31 5.01
 -1 12 1 158.77 9
 -1 -12 1 148 7.22
 -1 -12 1 138.2 4.79
 1 -12 -1 133.91 6.8
 -1 12 1 138.21 4.79
 1 12 -1 142.51 9
 -1 12 0 54.96 3.03
 1 12 0 58.06 2.51
 -1 12 0 59.75 2.69
 1 12 0 53.2 2.22
 -1 12 0 55.87 2.58
 -1 12 0 57.25 5.53
 -1 -12 0 62.47 4.73
 1 -12 0 60.42 4.78
 1 12 0 56.95 5.43
 -1 -12 0 60.65 2.84
 1 -12 0 59.81 4.31
 1 -12 0 63.91 5.28
 -1 -12 -1 43.75 2.44
 -1 -12 -1 42.17 3.97
 -1 12 -1 42.13 2.01
 -1 12 -1 39.73 3.8
 1 -12 1 50.02 4.99
 -1 12 -1 45.33 5.1
 1 12 1 41.76 2.53
 -1 12 -1 45.64 2.05
 -1 12 -1 46.64 3.08
 1 -12 1 43.87 3.54
 1 12 1 40.45 2.15
 -1 -12 -1 45.25 3.99
 -1 12 -2 0.51 0.35
 1 -12 2 1.24 1.74
 -1 -12 -2 1.35 1.07
 1 12 2 1.63 0.77
 -1 -12 -2 1.42 1.11
 1 12 2 1.82 0.96
 -1 12 -2 2.01 1.03
 -1 12 -2 1.03 1.02
 1 -12 2 1.54 1.04
 -1 -12 -2 1.13 0.55
 -1 12 -2 1.37 0.44
 -1 12 -2 -0.74 1.48
 -1 12 -2 0.95 0.38
 -1 -12 -3 23.76 3.14
 -1 12 -3 25.25 4.37
 -1 -12 -3 21.37 2.9
 1 -12 3 23.81 1.43
 -1 12 -3 24.3 1.48
 1 12 3 23.08 2.63
 -1 12 -3 23.51 2
 -1 12 -3 22.58 2.71
 1 -12 3 25.31 3.97
 -1 -12 -3 22.13 1.94
 -1 12 -3 25.6 2.85
 -1 12 -3 24.16 1.96
 -1 12 -4 48.67 3.35
 -1 -12 -4 51.82 4.39
 1 -12 4 53.48 5.95
 -1 12 -4 50.97 4.32
 -1 12 -4 50.66 3.31
 -1 12 -4 49.13 2.42
 1 -12 4 45.89 2.36
 -1 12 -4 42.74 3.65
 1 12 4 49.22 4
 -1 -12 -4 42.5 4.3
 -1 12 -4 45.07 6.5
 -1 12 -5 14.2 2.05
 -1 12 -5 16.34 2.24
 -1 12 -5 18.84 1.73
 1 12 5 18.7 2.71
 -1 -12 -5 19.84 3.08
 -1 12 -5 20.19 3.01
 -1 -12 -5 24.12 3.12
 1 -12 5 17.86 1.67
 1 -12 5 17.46 3.51
 -1 -12 -5 16.3 2.06
 -1 -12 -6 6.54 1.87
 -1 -12 -6 8.91 2.25
 1 -12 6 9.04 2.9
 1 12 6 8.7 2.04
 -1 12 -6 6.21 2.02
 -1 12 -6 7.15 1.68
 -1 12 -7 100.39 7.56
 -1 -12 -7 108.05 7.12
 1 -12 7 104.06 9.71
 -1 -12 -7 98.64 7.02
 -1 12 -7 105.82 6.74
 1 12 7 98.81 6.83
 1 -12 8 46.74 7.03
 1 12 8 43.45 4.84
 -1 12 -8 41.09 4.57
 -1 -12 -8 48.76 5.02
 -1 -12 -8 41.59 4.61
 -1 12 -8 46.91 5.63
 -1 -12 -9 9.47 2.55
 1 -12 9 6.9 2.8
 -1 -12 -9 7.41 2.11
 -1 12 -9 9.17 2.91
 -1 12 -9 9.43 2.53
 1 12 9 7.09 2.24
 -1 -12 -10 19.43 3.44
 1 -12 10 23.68 5.36
 -1 12 -10 18.2 3.7
 -1 -12 -11 3.43 2.09
 -1 12 -11 4.75 2.7
 1 -13 -11 17.8 3.4
 -1 -13 11 16.45 4.82
 1 13 -11 14.58 3.59
 1 13 -10 10.86 2.65
 -1 -13 10 13.35 3.81
 -1 13 10 11.8 2.79
 1 -13 -10 9.09 2.54
 1 13 -10 17.74 4.03
 1 -13 -10 12.76 2.69
 -1 13 9 74.65 6.32
 1 -13 -9 82.31 6.94
 -1 -13 9 70.5 8.05
 1 13 -9 66.88 6.07
 1 -13 -9 59.54 5.15
 1 13 -9 87.88 7.75
 1 13 -8 3.82 2
 1 -13 -8 2.16 1.86
 1 -13 -8 1.48 1.1
 -1 -13 8 -0.13 2.06
 -1 13 8 -0.83 1.49
 1 13 -8 3.11 1.44
 -1 -13 7 29.57 4.9
 1 13 -7 27.61 4.07
 -1 13 7 33.31 3.73
 1 -13 -7 29.17 3.04
 -1 -13 7 26.56 2.28
 1 -13 -7 30.48 3.89
 1 13 -7 28.38 3.47
 1 -13 -6 244.36 8.75
 -1 -13 6 244.74 8.6
 -1 13 6 251.45 10.13
 1 13 -6 256.17 11.57
 -1 -13 6 249.7 13.54
 1 -13 -6 247.39 11.17
 1 13 -6 258.66 10.23
 1 -13 -6 214.75 7.89
 -1 -13 6 246.76 5.34
 -1 -13 5 19.63 2.36
 1 -13 -5 17.92 1.86
 1 -13 -5 15.72 1.63
 1 13 -5 15.93 2.67
 -1 13 5 18.52 2.57
 1 13 -5 15.8 1.96
 -1 -13 5 19.7 3.61
 1 13 -5 18.31 2.44
 1 13 -5 18.85 4.46
 1 -13 -5 21.82 3.22
 -1 -13 4 58.23 5.77
 1 13 -4 58.89 4.56
 -1 -13 4 59.28 4.19
 1 13 -4 58.66 3.81
 1 -13 -4 51.78 2.49
 -1 13 4 58.38 4
 1 13 -4 45.26 3.25
 1 -13 -4 64.03 5.07
 1 -13 -4 56.77 4.85
 1 -13 -4 64.01 2.96
 1 13 -4 65.47 7.3
 -1 13 3 391.32 8.41
 1 13 -3 361.44 11.28
 -1 -13 3 408.99 13.19
 1 -13 -3 469.56 15.03
 -1 13 3 409.13 8.21
 -1 -13 3 383.15 11.87
 1 13 -3 442.02 11.45
 1 -13 -3 434.53 14.29
 -1 13 3 433.95 12.08
 1 13 -3 437.82 13.14
 1 -13 -3 432.22 8.42
 -1 -13 3 435.13 16.34
 -1 13 3 446.21 12.22
 1 13 -3 459.72 19.21
 1 -13 -3 426.67 8.2
 -1 -13 2 56.56 4.42
 1 13 -2 59.91 6.27
 -1 -13 2 63.99 5.67
 -1 13 2 60.48 3.46
 1 -13 -2 58.68 4.6
 -1 13 2 55.65 2.29
 1 13 -2 65.53 3.99
 1 13 -2 62.92 2.96
 -1 13 2 60.53 3.28
 -1 -13 2 54.5 3.28
 1 -13 -2 58.93 4.87
 -1 13 1 256.8 7.12
 -1 -13 1 242.66 6.96
 -1 13 1 258.65 7.58
 -1 13 1 249.82 6.92
 -1 -13 1 259.49 10.31
 1 13 -1 242.67 7.61
 1 13 -1 264.48 12.93
 1 -13 -1 241.03 9.82
 1 13 -1 250.21 6.63
 1 -13 -1 256.06 10.72
 -1 -13 0 1419.94 33.03
 -1 13 0 1391.63 28.59
 1 13 0 1591.57 37.97
 -1 13 0 1522.3 37.39
 -1 13 0 1469.33 27.69
 1 13 0 1370.9 26.27
 1 -13 0 1450.8 35.09
 -1 13 0 1370.02 27.15
 1 -13 0 1369.12 31.74
 1 13 0 1358.14 26.06
 -1 -13 0 1395.1 27.41
 1 13 0 1419.49 26.87
 1 -13 1 418.5 15.93
 -1 13 -1 409.05 11.79
 -1 13 -1 429.84 9.37
 -1 13 -1 441.48 9.75
 -1 13 -1 437.35 17.72
 1 -13 1 437.05 13.36
 1 13 1 420.34 10.6
 -1 -13 -1 444.16 14.82
 -1 -13 -1 425.85 10.22
 -1 -13 -1 415.51 14.35
 -1 -13 -2 21.57 3
 -1 13 -2 30.28 1.48
 -1 13 -2 26.41 3.22
 1 13 2 28.61 2.71
 1 13 2 29.46 2.45
 -1 -13 -2 31.64 3.54
 -1 -13 -2 26.2 1.88
 -1 13 -2 32.19 1.68
 -1 13 -2 29.85 2.85
 1 -13 2 26.04 3.83
 -1 13 -2 27.26 1.51
 -1 -13 -3 148.04 8.15
 -1 13 -3 141.89 4.16
 -1 13 -3 176.83 11.9
 -1 13 -3 154.2 7.21
 1 -13 3 160.99 9.98
 1 13 3 150.44 6.92
 -1 13 -3 130.35 7.13
 -1 13 -3 150.77 5.4
 1 13 3 129.53 6.24
 -1 13 -3 152.7 5.11
 -1 -13 -3 134.98 5.17
 -1 -13 -3 163.13 8.09
 -1 13 -4 0.95 0.68
 1 13 4 0.5 0.94
 1 -13 4 1.42 2.15
 1 -13 4 1.14 0.43
 -1 13 -4 1.9 1.12
 -1 13 -4 1.43 0.75
 -1 13 -4 0.87 0.33
 -1 13 -4 1.55 0.69
 -1 -13 -4 -0.06 1.19
 -1 -13 -4 1.8 1.42
 -1 -13 -5 221.79 9.87
 -1 -13 -5 159.63 6.86
 1 13 5 195.16 8.88
 1 -13 5 179.75 5.68
 1 -13 5 188.24 12.15
 -1 -13 -5 193.84 9.83
 -1 13 -5 196.77 9.49
 -1 13 -5 190.19 7.8
 -1 13 -5 201.35 7.98
 -1 13 -6 59.91 4.6
 1 13 6 61.9 5.06
 -1 -13 -6 58.89 5.25
 1 -13 6 42.02 5.95
 -1 -13 -6 57.8 5.32
 -1 13 -6 59.73 5.5
 -1 13 -7 54.43 5.55
 1 -13 7 58 7.42
 1 13 7 60.4 5.33
 -1 -13 -7 58.56 5.35
 -1 -13 -7 56.86 5.45
 -1 13 -7 58.47 4.88
 -1 13 -8 44.47 5.55
 1 13 8 39.25 4.61
 -1 -13 -8 49.43 5.15
 -1 -13 -8 45.29 4.93
 -1 13 -8 49.36 4.92
 1 -13 8 40.23 6.37
 -1 -13 -9 36.32 4.55
 -1 13 -9 34.26 5.11
 1 13 9 34.7 4.61
 -1 13 -9 27.83 4
 -1 -13 -9 35.01 4.4
 1 -13 9 33.03 5.9
 -1 13 -10 19.22 3.69
 -1 -13 -10 18.95 3.6
 -1 -14 10 -0.57 1.96
 -1 14 10 4.91 2.32
 1 -14 -10 2.43 2
 1 14 -10 2.51 1.91
 -1 -14 9 19.05 4.38
 1 14 -9 18.67 4
 1 -14 -9 23.86 4.05
 1 14 -9 20.19 3.61
 -1 14 9 13.88 3.13
 1 -14 -9 16.42 2.72
 1 14 -8 29.98 4.59
 -1 -14 8 33.76 5.72
 1 -14 -8 30.24 4.37
 1 14 -8 30.89 3.99
 -1 14 8 24.52 3.58
 1 -14 -8 28.57 3.31
 1 -14 -7 2.78 1.13
 -1 -14 7 1.74 1.96
 1 14 -7 3.69 2.09
 -1 14 7 0.4 1.27
 1 14 -7 2.16 1.56
 1 -14 -7 0.26 1.57
 1 14 -6 36.08 3.66
 1 14 -6 32.86 4.15
 1 -14 -6 36.61 3.06
 -1 14 6 37.01 3.91
 1 -14 -6 39.59 4.45
 -1 -14 6 33.95 3.05
 -1 -14 6 36.63 5.34
 1 14 -5 83.15 6.1
 -1 14 5 82.54 5.37
 1 -14 -5 94.98 6.72
 1 14 -5 93.94 10.35
 1 14 -5 90.64 5.39
 -1 -14 5 86.87 7.7
 -1 -14 5 78.55 5.03
 1 -14 -5 85.78 4.18
 -1 -14 4 9.91 1.96
 1 14 -4 5.6 2.78
 1 -14 -4 9.57 1.06
 1 14 -4 7.53 1.72
 1 -14 -4 12.88 2.72
 1 -14 -4 7.26 0.87
 1 14 -4 7.02 1.43
 -1 -14 4 6.5 2.4
 1 -14 -4 12.45 2.72
 -1 14 4 13.57 2.11
 1 14 -4 11.91 1.78
 1 14 -3 7.11 1.22
 -1 -14 3 6.3 1.3
 1 14 -3 4.28 2.54
 1 14 -3 7.59 1.81
 1 -14 -3 8.52 2.26
 -1 14 3 6.63 1.32
 1 14 -3 4.49 1.12
 -1 14 3 8.53 1.58
 -1 -14 3 10.65 2.72
 -1 -14 3 8.03 1.85
 1 -14 -3 7.93 2.1
 -1 -14 2 4.5 1.55
 1 14 -2 6.79 3.03
 -1 14 2 5.09 1.03
 1 -14 -2 3.82 1.69
 1 14 -2 4.58 0.87
 -1 14 2 3.99 1.02
 -1 -14 2 3.89 1.75
 1 -14 -2 3.76 1.66
 -1 14 2 3.71 0.63
 1 14 -2 2.32 1.12
 -1 14 1 27.41 1.98
 -1 14 1 25.32 1.9
 1 14 -1 27.13 2.25
 -1 14 1 26.37 2.2
 -1 14 1 36.08 4.68
 -1 -14 1 31.12 3.54
 1 -14 -1 28.89 3.33
 1 14 -1 29.22 1.78
 1 -14 -1 26.61 3.47
 1 14 -1 31.03 4.67
 1 14 0 81.34 2.92
 1 14 0 72.07 2.26
 -1 14 0 79.01 3.98
 -1 -14 0 77.02 3.09
 -1 14 0 82.45 7.29
 1 -14 0 83.91 6.55
 -1 -14 0 81.6 5.8
 1 14 0 74.01 2.41
 -1 14 0 83.44 3.21
 1 14 0 82.05 7.2
 1 -14 0 88.29 5.65
 -1 14 0 82.47 3.54
 1 -14 1 240.31 11.86
 -1 -14 -1 221.44 10.24
 -1 14 -1 240.97 6.34
 1 14 1 205.98 6.67
 -1 14 -1 230.45 5.61
 1 14 1 287.77 13.73
 1 -14 1 241.87 9.59
 -1 14 -1 227.07 8.12
 -1 14 -1 264.47 13.7
 -1 -14 -1 222.77 6.44
 1 14 1 242.02 8.6
 -1 14 -2 11.14 0.79
 1 14 2 15.43 2.2
 -1 14 -2 13.89 1.1
 -1 14 -2 11.47 1.01
 1 -14 2 12.41 2.84
 -1 -14 -2 10.44 2.2
 -1 -14 -2 11.1 1.23
 -1 -14 -2 14.57 2.67
 -1 14 -2 16.69 2.27
 -1 14 -2 11.6 0.78
 1 14 2 12.2 1.65
 -1 14 -2 16.87 3.71
 -1 -14 -3 6.57 1.95
 -1 14 -3 7.81 0.84
 -1 14 -3 5.34 0.94
 -1 -14 -3 4.43 1.64
 -1 14 -3 5.86 0.92
 -1 14 -3 6.19 1.57
 -1 -14 -3 6.15 1.04
 1 14 3 7.19 1.49
 1 14 3 7.58 1.66
 -1 14 -3 11.64 3.51
 1 -14 3 7.04 2.43
 -1 14 -4 53.01 4.6
 1 -14 4 62.81 6.93
 -1 14 -4 41.04 4.01
 -1 -14 -4 63.59 5.35
 1 14 4 63.49 4.7
 -1 14 -4 64.63 3.82
 -1 -14 -4 54.12 5.14
 -1 14 -4 54.1 3.38
 -1 14 -4 61.54 8.09
 1 -14 5 81.02 8.15
 1 14 5 77.43 5.61
 -1 14 -5 70.3 5.78
 -1 -14 -5 71.55 6.12
 -1 14 -5 72.08 4.62
 -1 -14 -5 80.98 6.2
 -1 14 -6 18.84 2.71
 1 -14 6 21.77 4.37
 -1 -14 -6 22.07 3.37
 1 14 6 18.31 3.06
 -1 -14 -6 18.83 3.08
 -1 14 -6 21.98 3.51
 -1 -14 -7 7.81 2.4
 -1 14 -7 11.66 2.96
 1 14 7 11.45 2.7
 -1 14 -7 11.89 2.4
 1 -14 7 10.79 3.46
 -1 -14 -7 10.34 2.72
 -1 -14 -8 2.29 1.7
 1 -14 8 1.74 2.16
 1 14 8 5.43 1.95
 -1 -14 -8 2.45 1.58
 -1 14 -8 4.71 2.06
 -1 14 -8 2.82 1.77
 -1 -14 -9 8.65 2.7
 -1 14 -9 11.35 2.81
 -1 14 -9 7.23 2.9
 1 -14 9 11.85 4.48
 1 14 9 15.25 3.35
 -1 -14 -9 11.09 2.87
 -1 -14 -10 3.56 2.02
 -1 14 -10 -1.95 1.81
 -1 -15 10 20.82 5.27
 1 15 -10 14.23 3.22
 -1 -15 9 1.46 2.41
 1 15 -9 3.15 1.72
 -1 15 9 6.59 2.17
 1 -15 -9 7.32 2.48
 1 15 -9 8.81 3.08
 1 15 -8 125.63 9.03
 1 -15 -8 120.17 8.56
 1 15 -8 111.53 7.54
 -1 15 8 110.64 7.62
 -1 -15 8 133.54 11.04
 1 15 -7 0.97 1.54
 1 -15 -7 0.56 1.5
 1 15 -7 3.92 1.51
 -1 15 7 6.38 2.07
 1 -15 -7 3.25 1.11
 -1 -15 6 21.09 2.45
 1 -15 -6 26.67 3.78
 1 -15 -6 20 2.24
 1 15 -6 24.73 3.06
 -1 -15 6 19.31 3.97
 1 15 -6 26.79 3.78
 -1 15 6 24.68 3.2
 -1 15 5 437.26 14.13
 -1 -15 5 411.89 18.2
 1 15 -5 465.44 15.76
 1 15 -5 419.24 23.06
 1 15 -5 460.76 13.7
 1 -15 -5 438.59 16.15
 -1 -15 5 413.42 13.57
 1 -15 -5 415.34 10.94
 -1 -15 4 436.12 17.9
 1 15 -4 441.86 14.63
 1 15 -4 478.17 22.63
 -1 15 4 451.82 13.58
 1 -15 -4 426.03 9.27
 1 -15 -4 435.08 16
 1 15 -4 450.58 12.67
 1 -15 -4 437.72 15.7
 -1 -15 4 399.49 13.83
 -1 15 4 445.79 13.58
 1 15 -3 189.73 12.77
 1 15 -3 181.48 7.91
 -1 -15 3 173.09 8.39
 -1 -15 3 155.4 9.87
 1 -15 -3 182.7 9.54
 -1 15 3 167.76 7.05
 -1 15 3 181.98 6.92
 1 -15 -3 170.73 8.9
 1 15 -3 171.67 6.05
 1 -15 -2 120.36 7.57
 -1 15 2 111.43 3.35
 -1 15 2 109.48 4.75
 1 15 -2 124.55 9.86
 -1 15 2 125.08 5.48
 1 -15 -2 115.35 7.02
 -1 -15 2 113.56 6.81
 -1 15 2 136.12 9.32
 1 15 -2 115.88 5.59
 1 15 -2 119.71 4.25
 -1 -15 2 112.9 8.01
 1 15 -1 26.32 2.17
 -1 15 1 26.96 1.94
 -1 -15 1 26.87 3.37
 1 15 -1 29.06 1.63
 -1 15 1 28.78 2.36
 1 -15 -1 27.79 3.76
 -1 15 1 30.11 4.58
 -1 15 1 27.34 1.94
 1 -15 -1 33.13 3.67
 1 15 -1 24.27 4.33
 -1 -15 0 434.76 10
 1 -15 0 468.16 17.36
 -1 15 0 499.17 19.63
 1 15 0 499.62 19.48
 -1 15 0 443.57 11.9
 -1 15 0 496.32 11.5
 -1 15 0 444.31 10.31
 1 -15 0 458.58 15
 -1 -15 0 459.29 15.74
 -1 15 -1 52.76 3.59
 1 -15 1 47.25 5.21
 -1 15 -1 51.18 1.77
 1 15 1 43.51 2.57
 1 -15 1 53.19 4.36
 -1 -15 -1 47.4 2.29
 1 15 1 51.76 5.93
 -1 -15 -1 47.63 4.63
 1 15 1 48.8 3.64
 -1 15 -1 56.08 6.54
 -1 15 -1 52.55 2.54
 -1 -15 -2 96.23 6.83
 -1 15 -2 108.7 9.35
 -1 -15 -2 94.32 3.8
 -1 15 -2 108.31 5.77
 -1 15 -2 93.92 3.26
 1 15 2 111.23 5.86
 -1 15 -2 116.39 3.59
 1 -15 2 104.06 8.09
 1 15 2 94.38 4.67
 -1 -15 -2 115.81 7.28
 -1 -15 -3 8.18 1.16
 1 15 3 12.58 1.93
 1 -15 3 10.85 2.89
 -1 15 -3 8.09 1.75
 -1 -15 -3 10.06 2.22
 -1 -15 -3 7.94 2.13
 1 15 3 10.39 1.97
 -1 15 -3 14.01 3.85
 -1 15 -3 12.45 1.32
 -1 -15 -4 248.11 11.77
 -1 15 -4 248.07 8.35
 1 -15 4 258.01 14.22
 1 15 4 253.44 10.28
 -1 -15 -4 260.36 11.72
 -1 15 -4 246.82 10.71
 -1 15 -4 264.44 17.29
 1 -15 5 376.01 18.28
 -1 15 -5 374.04 14.45
 -1 15 -5 361.69 11.69
 -1 -15 -5 390.66 15.01
 -1 -15 -5 356.11 14.85
 1 15 5 356.44 13.34
 -1 15 -6 3.96 1.44
 -1 -15 -6 5.07 1.83
 -1 15 -6 3.46 1.96
 1 15 6 6.63 2.24
 1 -15 6 4.19 2.65
 -1 -15 -6 9.51 2.54
 -1 15 -7 13.16 2.29
 -1 15 -7 14.46 3.07
 1 -15 7 14.99 4.3
 1 15 7 19.74 3.43
 -1 -15 -7 16.79 3.19
 -1 -15 -7 13.64 2.99
 1 15 8 32.08 4.34
 1 -15 8 34.14 6.17
 -1 -15 -8 43.93 5.15
 -1 15 -8 37.49 5.27
 -1 -15 -8 34.49 4.67
 -1 -15 -9 2.59 1.62
 -1 15 -9 5.99 3.21
 1 -16 -9 9.83 3.02
 -1 -16 9 5.53 3.15
 -1 16 9 7.93 2.48
 1 16 -9 4.79 2.13
 1 -16 -8 0.76 1.64
 1 16 -8 5.76 2.72
 -1 16 8 2.4 1.27
 -1 -16 8 2.28 2.16
 1 16 -7 46.62 4.55
 1 16 -7 54.73 5.77
 -1 -16 7 49.14 6.78
 1 -16 -7 51.01 5.69
 -1 16 7 45.3 4.79
 1 16 -6 20.56 2.84
 1 16 -6 20.91 3.53
 -1 16 6 18.85 2.92
 1 -16 -6 19.38 3.49
 -1 -16 6 22.71 4.33
 -1 -16 6 21.56 2.66
 1 16 -5 9.65 2.25
 1 -16 -5 8.96 2.39
 -1 -16 5 9.1 1.95
 -1 16 5 7.62 1.9
 1 16 -5 9.69 3.62
 -1 -16 5 1.98 1.9
 -1 16 5 8.56 1.9
 1 16 -5 4.07 1.37
 -1 -16 4 135.89 9.61
 -1 16 4 114.16 6.26
 1 16 -4 113.3 5.45
 -1 -16 4 104.8 6.59
 1 16 -4 120.74 7.04
 1 16 -4 136.42 11.98
 1 -16 -4 113.37 7.89
 -1 16 4 113.49 6.09
 1 -16 -3 5.04 1.89
 1 16 -3 -0.35 1.83
 -1 -16 3 7.28 2.42
 -1 16 3 1.93 0.87
 -1 -16 3 2.07 1.34
 -1 16 3 1.31 0.89
 1 16 -3 2.58 0.83
 1 16 -3 3.82 1.49
 1 -16 -3 0.03 1.73
 -1 16 2 10.54 1.48
 1 16 -2 17.52 4.26
 1 -16 -2 13.78 2.86
 1 16 -2 14.27 1.97
 -1 16 2 13.09 1.86
 -1 -16 2 10.91 2.26
 -1 16 2 10.96 3.13
 1 16 -2 12.79 1.27
 1 -16 -2 16.47 3.08
 1 16 -1 92.15 8.73
 -1 16 1 93.53 8.26
 1 16 -1 85.64 4.05
 -1 16 1 74.9 3.48
 -1 -16 1 88.59 6.35
 -1 16 1 94 4.48
 -1 16 1 84.84 3.7
 1 16 -1 86.98 2.86
 1 -16 -1 89.61 6.27
 1 -16 -1 96.4 7.14
 -1 16 0 13.41 1.69
 1 16 0 7.35 2.68
 -1 16 0 12.14 1.13
 -1 16 0 10.77 1.43
 -1 -16 0 12.17 2.64
 1 -16 0 15.64 2.69
 -1 16 0 14.61 3.43
 1 -16 1 11.27 2.87
 -1 16 -1 8.12 1.54
 -1 16 -1 14.02 3.36
 -1 16 -1 11.57 1.22
 1 16 1 11.43 1.22
 -1 -16 -1 11.3 2.51
 1 16 1 15.5 3.66
 -1 -16 -1 10.82 0.9
 1 16 1 13.72 2.05
 1 -16 1 13.91 2.47
 -1 -16 -2 -1.59 2.03
 1 -16 2 2.27 2.24
 -1 16 -2 1.28 0.88
 -1 -16 -2 2.42 1.47
 -1 16 -2 2.56 1.78
 -1 16 -2 1.27 0.45
 1 16 2 0.97 0.95
 1 -16 3 3.44 2.1
 -1 16 -3 3.1 3.03
 -1 -16 -3 5.7 2.1
 -1 -16 -3 4.7 1.7
 1 16 3 1.93 0.98
 -1 16 -3 3.7 1.5
 -1 16 -4 33.73 6.47
 -1 -16 -4 28.53 4
 1 16 4 27.65 3.39
 -1 -16 -4 33.77 4.32
 -1 16 -4 27.17 3.53
 1 -16 4 29.42 4.95
 -1 16 -5 9.65 2.52
 1 -16 5 6.53 2.48
 -1 -16 -5 8.61 2.58
 1 16 5 9.28 2.27
 -1 -16 -5 5.57 2.16
 1 16 6 7.36 2.28
 -1 16 -6 8.15 2.32
 1 -16 6 9.77 3.63
 -1 -16 -6 5.52 2.17
 -1 -16 -6 8.95 2.55
 -1 -16 -7 30.74 4.53
 1 -16 7 32.67 5.98
 -1 16 -7 25.48 4.24
 -1 -16 -7 36.41 4.76
 1 16 7 31.49 4.41
 -1 -16 -8 5.91 2.51
 -1 16 -8 0.98 2.15
 1 -16 8 4.32 3.61
 1 16 8 4.18 2.15
 -1 -16 -8 1.79 1.56
 -1 -16 -9 5 2.38
 1 17 -9 10.02 3.36
 -1 17 9 7.76 2.41
 -1 -17 8 4.22 3.04
 1 -17 -8 4.04 2.21
 1 17 -8 -0.05 1.57
 1 -17 -7 6.68 2.31
 -1 -17 7 8.95 2.94
 1 17 -7 6.44 2.17
 -1 17 7 6.83 2.11
 -1 -17 6 152.02 11.45
 1 -17 -6 165.95 10.1
 1 17 -6 137.6 8.78
 -1 17 6 134.38 7.85
 -1 -17 6 124.81 6.77
 -1 17 6 143.73 8.31
 1 17 -5 15.64 4.48
 1 17 -5 20.51 3.16
 -1 -17 5 21.34 4.16
 1 -17 -5 23.24 3.74
 -1 17 5 17.84 2.61
 -1 17 5 13.9 2.39
 -1 -17 5 14.85 2.38
 1 -17 -4 57.88 5.71
 -1 17 4 48.07 3.85
 -1 -17 4 55.83 6.46
 -1 17 4 50.58 4.13
 1 17 -4 48.62 4.44
 1 17 -4 65.39 8.48
 -1 -17 4 55.3 4.75
 -1 17 3 222.17 8.05
 1 17 -3 270.43 16.61
 -1 -17 3 235 13
 -1 17 3 248.84 9.27
 1 17 -3 239.69 9.62
 1 -17 -3 235.23 11.38
 -1 -17 3 220.85 10.36
 1 -17 -3 253.81 12.27
 1 17 -2 5.82 1.34
 1 -17 -2 5.6 2.21
 -1 17 2 5.33 2.48
 -1 17 2 5.93 1.13
 1 17 -2 8.58 2.75
 1 -17 -2 5.82 2.15
 -1 17 2 7.86 1.54
 -1 -17 2 4.68 1.63
 1 17 -1 44.77 6.31
 1 -17 -1 38.6 4.25
 -1 17 1 39.16 2.93
 -1 17 1 40.13 2.37
 -1 17 1 45.34 6.07
 -1 -17 1 31.02 3.82
 -1 -17 0 119.86 7.78
 1 17 0 122.15 6.11
 -1 17 0 128.88 5.06
 1 -17 0 130.48 7.69
 1 17 0 133.65 10.48
 -1 17 0 120.1 9.95
 -1 17 0 115.5 5.18
 -1 17 -1 31.15 2.91
 1 17 1 39.99 3.49
 1 -17 1 33.76 4.86
 1 17 1 36.39 5.61
 -1 17 -1 37.46 5.82
 -1 -17 -1 30.43 4.02
 1 -17 2 21.65 4.05
 -1 17 -2 18.1 2.54
 1 17 2 24.16 4.73
 1 17 2 19.4 2.6
 -1 17 -2 25.1 5.22
 -1 -17 -2 20.2 3.34
 1 -17 3 82.83 7.93
 -1 17 -3 71.41 8.93
 -1 -17 -3 70.19 6.23
 1 17 3 71.99 5.15
 -1 -17 -3 63.97 6.02
 -1 17 -3 71.22 5.27
 -1 17 -4 49.54 7.91
 -1 17 -4 52.01 4.83
 1 -17 4 59.22 7.16
 1 17 4 53.03 4.64
 -1 -17 -4 57.08 5.78
 -1 -17 -4 61.33 5.91
 -1 -17 -5 15.91 3.34
 -1 -17 -5 23.14 3.67
 -1 17 -5 11.73 2.59
 1 17 5 12.29 2.69
 1 -17 5 14.24 3.87
 -1 17 -6 16.55 3.21
 1 17 6 17.31 2.97
 -1 -17 -6 22.64 3.98
 -1 -17 -6 17.93 3.62
 1 -17 6 24.51 5.06
 -1 -17 -7 46.14 5.41
 -1 -17 -7 52.39 5.86
 1 17 7 42.55 4.91
 -1 17 -7 43.43 5.46
 1 -17 7 49.02 7.29
 -1 17 -8 15.81 3.66
 -1 -17 -8 20.42 3.68
 -1 -17 -8 13.72 3.09
 1 17 8 15.92 3.27
 -1 -17 -9 6.34 2.77
 1 18 -8 2.77 1.76
 -1 18 8 1.07 1.48
 1 18 -7 1.74 1.7
 1 -18 -7 4.51 2.41
 -1 18 7 -0.99 1.82
 -1 18 7 0.16 1.42
 1 18 -6 6.39 2.2
 -1 -18 6 5.91 3.25
 -1 18 6 10 2.45
 -1 18 6 5.72 1.7
 1 -18 -6 13.02 3.49
 -1 -18 5 5.99 2.74
 1 18 -5 5.53 2.03
 -1 18 5 7.7 1.89
 -1 -18 5 9.27 2.25
 1 -18 -5 10.54 3.01
 -1 18 5 6.3 1.88
 1 18 -5 5.91 3.46
 1 18 -4 10.13 2.43
 1 18 -4 10.46 4.14
 1 -18 -4 4.11 1.8
 -1 18 4 12.09 2.03
 -1 -18 4 10.69 3.35
 -1 18 4 12.72 2.24
 -1 -18 4 10.56 2.37
 -1 18 3 1.24 0.88
 1 18 -3 0.37 0.88
 -1 -18 3 2.13 1.65
 1 -18 -3 0.39 1.75
 -1 18 3 1.92 2.08
 -1 18 3 -0.44 0.83
 1 18 -3 1.11 2.86
 -1 18 2 31.7 3.02
 1 18 -2 35.78 6.1
 1 -18 -2 33.43 4.59
 -1 -18 2 35.56 4.24
 -1 18 1 2.23 2.65
 -1 -18 1 2.62 1.55
 1 18 -1 0.2 2.18
 -1 18 1 2.75 0.98
 1 18 0 19.85 4.59
 -1 18 0 15.27 4.36
 1 18 0 18.42 2.46
 -1 -18 0 13.53 3.02
 1 -18 1 17.9 3.97
 -1 18 -1 20.69 4.64
 -1 -18 -1 17.15 3.09
 1 18 1 15.51 4.34
 1 18 1 16.14 2.38
 -1 18 -1 15.91 2.2
 1 -18 2 26.05 4.58
 -1 18 -2 20.7 2.78
 -1 18 -2 26.11 5.45
 1 18 2 20.59 2.86
 -1 -18 -2 18.29 3.38
 1 18 2 33.15 5.54
 1 -18 3 29.15 5.09
 -1 18 -3 25.53 3.28
 -1 -18 -3 28.06 4.26
 -1 18 -3 27.25 5.77
 1 18 3 30.09 3.59
 -1 -18 -3 25.62 3.94
 -1 18 -4 20.39 3.24
 1 -18 4 25.04 4.95
 1 18 4 25.57 3.39
 -1 -18 -4 28.11 4.56
 -1 -18 -4 27.84 4.28
 -1 18 -4 22.12 5.7
 -1 -18 -5 13.18 3.27
 1 -18 5 15.41 4.33
 1 18 5 14.04 2.77
 -1 18 -5 14.23 2.96
 -1 -18 -5 13.52 3.12
 -1 -18 -6 8.07 2.66
 -1 18 -6 1.81 1.48
 1 -18 6 6.52 3.44
 1 18 6 1.77 1.61
 -1 -18 -6 2 1.68
 -1 -18 -7 5.26 2.5
 -1 18 -7 8.96 2.97
 1 18 7 9.98 2.8
 -1 -18 -7 11.83 3.35
 -1 -18 -8 0.42 1.66
 1 19 -8 32.95 5.02
 -1 19 8 36.24 4.82
 1 19 -7 2.03 1.49
 -1 19 7 2.91 1.43
 1 19 -6 16.72 3.18
 -1 -19 6 32.96 5.6
 1 -19 -6 33.43 4.84
 -1 19 6 24.34 3.51
 1 19 -5 35.86 4.17
 -1 -19 5 38 5.79
 1 19 -5 51.45 8.83
 1 -19 -5 43.66 5.55
 -1 19 5 35.3 3.96
 -1 -19 5 34.87 3.88
 -1 -19 4 36.9 5.71
 1 19 -4 22.09 5.64
 -1 -19 4 28.38 3.71
 1 -19 -4 32.33 4.72
 -1 19 4 27.54 3.32
 1 19 -3 49.31 7.77
 -1 19 3 40.03 3.66
 1 -19 -3 43.03 5.38
 -1 19 3 50.89 6.91
 -1 -19 3 47.69 4.84
 -1 19 2 82.95 8.78
 -1 -19 2 78.52 6.47
 1 19 -2 79.61 9.27
 1 19 -1 105.19 10.3
 1 19 -1 119.74 6.3
 -1 -19 1 106.3 7.72
 -1 19 1 128.35 10.94
 -1 19 0 49.73 6.99
 1 19 0 59.5 7.71
 -1 -19 0 59.33 5.78
 1 19 0 54.79 4.24
 1 19 1 61.78 4.66
 -1 19 -1 59.64 7.82
 1 19 1 69.88 8.23
 -1 -19 -1 62.73 6.13
 -1 19 -2 106.99 11.13
 1 19 2 87.68 5.84
 1 19 2 95.62 9.63
 -1 -19 -2 91.9 7.45
 1 -19 2 95.75 8.62
 1 -19 3 14.58 3.61
 -1 -19 -3 12.9 3.22
 -1 19 -3 13.63 2.53
 1 19 3 13.72 2.46
 -1 19 -3 15.73 4.73
 -1 19 -4 0.16 3.78
 -1 -19 -4 0.68 1.68
 -1 19 -4 -2.15 1.8
 -1 -19 -4 2.11 1.98
 1 -19 4 4.55 2.31
 1 19 4 5.55 1.87
 -1 19 -5 19.17 3.42
 -1 -19 -5 28.59 4.39
 1 -19 5 20.21 4.59
 -1 -19 -5 27.07 4.4
 1 19 5 24.91 3.55
 -1 19 -6 5.03 2.27
 -1 -19 -6 4.66 2.47
 -1 -19 -6 3.94 2.3
 1 19 6 6.8 2.37
 -1 19 -7 0.6 1.53
 -1 -19 -7 3.12 2.12
 1 19 7 3.42 1.98
 -1 20 7 25.56 3.91
 -1 -20 5 11.48 3.86
 -1 -20 5 6.63 1.9
 1 -20 -5 10.13 2.74
 1 20 -5 7.42 4.23
 -1 20 4 9.52 3.19
 1 -20 -4 10.07 3.12
 -1 -20 4 11.44 2.45
 1 20 -4 12.55 4.55
 1 20 -3 0.55 2.88
 -1 -20 3 1.44 1.7
 -1 20 3 2.98 2.58
 1 -20 -3 2.13 2.01
 -1 20 2 9.91 3.72
 1 20 -2 4.49 2.83
 -1 -20 2 7.33 2.41
 -1 -20 1 6.43 2.26
 -1 20 1 5.33 2.6
 1 20 0 4.81 2.25
 -1 -20 0 5.15 2.39
 1 20 0 3.07 1.36
 -1 20 0 0.98 1.99
 1 20 1 11.44 2.27
 -1 -20 -1 13.82 3.17
 1 20 1 12.03 4.35
 -1 20 -1 17.1 4.8
 1 20 2 4.22 2.85
 1 20 2 2.87 1.45
 -1 -20 -2 3.02 2.29
 -1 20 -2 3.85 3
 1 -20 2 5.01 2.69
 1 -20 3 2.05 2.13
 1 20 3 2.18 2.56
 1 20 3 2.14 1.28
 -1 -20 -3 0.94 1.52
 -1 20 -3 -2.68 3.36
 1 -20 4 10.49 3.69
 -1 -20 -4 2.04 2.09
 -1 -20 -4 3.45 2.18
 1 20 4 1.37 1.38
 -1 20 -4 8.32 4.08
 1 20 5 7.67 2.15
 -1 -20 -5 3.72 1.92
 -1 20 -6 -0.78 1.99
 -1 -20 -6 3.85 2.07
 1 20 6 4.83 2.16
 1 -21 -4 54.68 6.47
 -1 -21 4 47.96 5.09
 -1 21 4 54.05 7.52
 1 -21 -3 34.78 5.18
 -1 -21 3 39.47 4.72
 1 21 -3 38.46 7.26
 -1 21 3 41.36 6.75
 -1 -21 2 20.35 3.49
 -1 21 2 22.31 5.08
 1 21 -2 22.57 5.35
 -1 21 1 43.53 6.97
 1 21 -1 47.12 7.46
 -1 -21 1 35.03 4.74
 1 21 0 30.6 6.22
 -1 -21 0 26.18 4.26
 -1 21 0 34.32 6.34
 -1 -21 -1 7.55 2.56
 1 21 1 8.62 3.48
 -1 21 -1 10.86 4.2
 1 21 2 13.18 2.49
 -1 21 -2 16.59 5.37
 1 21 2 19 4.9
 1 -21 2 18.54 4.55
 -1 -21 -2 12.51 3.16
 1 -21 3 6.79 3.6
 1 21 3 10.19 3.87
 1 21 3 3.99 1.46
 -1 21 -3 2.82 2.52
 -1 -21 -3 6.33 2.76
 1 21 4 10.57 2.44
 -1 -21 -5 25.2 4.5
 1 21 5 26.54 3.96
 1 21 6 11.52 3.03
 -1 -22 4 11.59 2.88
 -1 -22 3 2.66 1.89
 -1 -22 2 1.4 1.73
 -1 22 2 -0.05 2.26
 -1 -22 1 13.29 3.3
 -1 22 1 12.41 4.14
 1 22 -1 19.88 5.59
 -1 22 0 2.28 2.44
 1 22 0 -2.31 3.01
 -1 -22 0 3.95 2.39
 -1 22 -1 19.29 5.79
 -1 -22 -1 7.04 2.9
 -1 -23 3 24.32 3.96
 -1 -23 2 18.82 3.74
 2 0 -12 289.19 14.24
 -2 0 12 301.03 13.7
 2 0 -12 270.53 14.39
 2 0 -11 85.16 6.95
 2 0 -11 78.93 7.09
 -2 0 11 65.53 6.94
 -2 0 11 78.98 6.31
 2 0 -10 28.54 4.2
 -2 0 10 27.37 3.59
 2 0 -10 28.43 3.86
 -2 0 9 477.47 15.16
 2 0 -9 443.7 15.97
 2 0 -9 473.67 16.13
 2 0 -8 18.25 2.82
 -2 0 8 24.95 2.91
 -2 0 8 23.3 2.23
 2 0 -8 15.41 2.59
 2 0 -7 188.72 8.47
 -2 0 7 200.17 6.81
 -2 0 7 177.99 7.71
 2 0 -7 187.23 8.62
 -2 0 6 773.89 18.91
 -2 0 6 769.63 20.2
 2 0 -6 780.03 19.82
 2 0 -6 750.81 19.93
 2 0 -5 374.04 11.2
 -2 0 5 370.05 10.55
 2 0 -5 352.69 11.24
 2 0 -4 1617.56 32.96
 -2 0 4 1599.01 32.25
 -2 0 4 1607.57 31.36
 2 0 -4 1548.92 33.25
 -2 0 3 335.95 7.16
 -2 0 3 326.76 8.73
 2 0 -3 345.5 9.57
 -2 0 3 334.15 8.85
 2 0 -2 11.11 1.33
 -2 0 2 10.71 1.13
 2 0 -1 985.37 20.21
 -2 0 1 1013.36 20.16
 -2 0 0 6891.72 123.33
 2 0 0 6802.38 123.26
 2 0 1 9694.56 176.26
 -2 0 -1 9999 176.6
 -2 0 -2 182.58 6.11
 2 0 2 168.38 5.73
 2 0 3 112.77 4.41
 -2 0 -3 120.27 4.84
 -2 0 -4 6.28 1.3
 -2 0 -4 6.33 1.03
 2 0 4 5.73 1.12
 2 0 5 1699.47 34.59
 2 0 5 1601.91 36.13
 -2 0 -5 1654.04 32.91
 -2 0 -5 1692.25 35.51
 -2 0 -6 293.37 7.99
 -2 0 -6 295.58 10.65
 2 0 6 302.54 10.02
 2 0 7 387.53 12.41
 -2 0 -7 390.6 13.45
 -2 0 -7 366.11 9.2
 -2 0 -8 63.25 5.3
 2 0 8 59.47 4.57
 -2 0 -9 132.81 8.36
 2 0 9 128.65 7.41
 -2 0 -10 30.68 4.44
 2 0 10 24.3 3.35
 2 0 11 73.92 6.32
 -2 0 -11 81.54 7.54
 2 -1 -13 32.59 4.92
 2 -1 -12 53.79 6.3
 2 1 -12 45.64 5.62
 -2 1 12 50.54 5.48
 2 -1 -12 48.28 5.69
 2 1 -12 53.42 6.3
 -2 -1 12 55.85 5.71
 2 -1 -11 10.92 2.98
 2 -1 -11 9.64 2.44
 2 1 -11 10.4 3.08
 -2 -1 11 9.16 2.7
 2 1 -11 11.91 2.91
 -2 -1 11 7.26 2.28
 -2 1 11 6.94 2.04
 2 -1 -10 77.92 6.36
 2 1 -10 75.8 6.48
 -2 -1 10 78.85 7.16
 -2 1 10 71.89 5.74
 2 1 -10 71.67 6.4
 -2 -1 10 78.7 6.01
 2 -1 -10 76.21 6.57
 -2 -1 9 38.7 3.94
 -2 -1 9 34.08 4.44
 2 -1 -9 34.76 3.99
 -2 -1 9 32.59 2.62
 -2 1 9 29.31 3.45
 2 1 -9 34.88 4.19
 2 1 -9 35.52 4.29
 2 -1 -9 31.91 4.06
 -2 1 8 16.72 2.04
 2 1 -8 17.29 2.81
 2 -1 -8 20.98 3.03
 -2 1 8 19.22 2.61
 -2 -1 8 23.47 3.46
 -2 -1 8 19.3 1.93
 2 1 -8 19.48 3
 2 -1 -8 21.04 2.98
 -2 -1 8 22.67 2.81
 2 -1 -7 236.15 9.81
 -2 1 7 231.76 8.95
 -2 -1 7 234.08 8.98
 2 1 -7 234.06 9.73
 2 1 -7 236.79 9.9
 -2 1 7 219.91 7.86
 2 -1 -7 241.9 9.62
 -2 -1 7 219.98 9.92
 -2 1 6 119.59 6.44
 -2 -1 6 130.3 6.56
 -2 -1 6 127.99 5.97
 2 1 -6 134.12 6.66
 2 1 -6 139.5 6.88
 2 -1 -6 126.93 6.54
 2 -1 -6 138.71 6.5
 -2 1 6 123.98 5.91
 -2 -1 6 130.13 6.72
 2 -1 -5 103.74 5.16
 -2 1 5 98.64 5.33
 -2 -1 5 90.65 4.84
 -2 -1 5 96.49 4.75
 2 1 -5 100.05 5.36
 2 1 -5 108.87 5.45
 -2 1 5 103.87 4.9
 2 -1 -5 98.55 5.22
 -2 1 4 150.45 5.66
 2 1 -4 159.45 6.41
 2 1 -4 147.77 6.11
 -2 -1 4 152.06 5.68
 2 -1 -4 149.78 6.15
 -2 -1 4 144.1 5.29
 -2 -1 3 416.94 9.62
 -2 -1 3 425.34 10.59
 -2 1 3 439.91 11.02
 -2 1 3 439.53 10.7
 -2 -1 3 437.85 10.78
 2 -1 -3 446.84 11.51
 2 1 -3 456.23 11.73
 2 1 -2 511.8 11.85
 2 -1 -2 512.4 11.64
 -2 1 2 496.59 10.94
 -2 1 2 482.68 11.18
 -2 -1 2 445.39 11.42
 2 1 -2 447.9 9.96
 -2 -1 2 461.71 10.91
 -2 -1 1 449.71 10.08
 -2 1 1 460.66 10.31
 2 1 -1 434.55 10.36
 2 -1 -1 457 10.16
 -2 -1 0 36.17 2.16
 -2 1 0 37.06 2.17
 2 -1 0 38.55 1.55
 2 -1 0 41.83 2.16
 2 1 0 39.62 2.23
 2 -1 0 31.54 1.66
 -2 -1 -1 8.69 1.25
 -2 1 -1 8.73 1.18
 2 1 1 10.76 1.32
 2 -1 1 10.81 1.2
 -2 1 -1 11.15 0.92
 2 -1 2 261.99 6.87
 -2 -1 -2 256.04 8.02
 -2 1 -2 257.28 7.91
 2 -1 2 271.56 7.68
 2 1 2 273.21 7.8
 -2 -1 -3 127.06 4.93
 2 -1 3 128.55 4.6
 2 1 3 119.6 4.85
 -2 -1 -3 124.27 5.06
 -2 1 -3 126.66 5.17
 -2 -1 -4 31.13 2.59
 2 1 4 31.24 2.51
 -2 -1 -4 29.51 2.3
 -2 1 -4 31.85 2.74
 -2 1 -4 29.54 2.1
 2 -1 4 32.95 2.41
 -2 -1 -5 65.36 4.2
 -2 1 -5 63.45 4.3
 2 -1 5 66.19 3.83
 2 1 5 74.43 4.28
 -2 1 -5 63.25 3.02
 -2 -1 -5 65.73 3.53
 2 -1 5 69.19 4.6
 -2 1 -6 3.72 1.3
 -2 -1 -6 6.17 1.55
 2 1 6 5.57 1.49
 -2 1 -6 7.28 1.48
 -2 1 -6 5.36 0.84
 2 -1 6 4.65 1.28
 -2 -1 -6 5.5 1.07
 -2 -1 -7 176.05 8.43
 -2 1 -7 176.1 8.69
 2 -1 7 183.64 7.73
 2 1 7 164.03 7.66
 -2 1 -7 166.41 4.45
 -2 -1 -7 158.05 5.72
 -2 1 -8 45.33 4.59
 2 -1 8 39.48 3.76
 2 1 8 39.56 3.91
 -2 -1 -8 40.17 2.44
 -2 -1 -8 43.78 4.5
 -2 -1 -9 12.44 2.62
 2 1 9 10.57 2.34
 -2 1 -9 9.22 2.38
 2 -1 9 12.82 2.34
 -2 -1 -10 62.67 6.02
 2 -1 10 52.23 5.02
 -2 1 -10 62.46 6.26
 2 1 10 62.82 5.53
 -2 -1 -11 14.23 3.45
 2 -1 11 14.61 3
 -2 1 -11 15.34 3.53
 2 1 11 16.81 3.1
 -2 -1 -12 10.64 3.29
 2 -1 12 12.2 3.07
 2 -2 -13 2.32 2.1
 2 -2 -12 36.86 4.74
 -2 -2 12 37.6 4.69
 -2 2 12 38.65 4.79
 2 2 -12 44.32 5.51
 2 2 -12 36.94 5.29
 2 -2 -12 31.43 4.85
 2 -2 -11 13.81 3.19
 -2 -2 11 15.8 2.88
 -2 2 11 13.58 2.85
 2 2 -11 9.71 2.82
 -2 -2 11 10.83 2.94
 2 -2 -11 10.7 2.57
 2 2 -11 13.61 3.13
 2 -2 -10 143.99 8.99
 2 2 -10 144.77 8.97
 -2 -2 10 145.43 9.73
 -2 -2 10 156.09 8.4
 -2 2 10 145.72 8.27
 2 -2 -10 154.97 8.68
 2 2 -10 136.68 8.92
 2 2 -9 4.5 1.67
 -2 -2 9 5.39 0.99
 -2 -2 9 3.75 1.83
 2 2 -9 5.49 2.12
 -2 -2 9 7.28 1.92
 -2 2 9 6.16 1.92
 2 -2 -9 8.66 2.26
 2 -2 -9 6.59 2.15
 2 2 -8 68.56 5.36
 -2 2 8 61.91 4.57
 2 -2 -8 67.17 4.97
 2 2 -8 67.58 5.41
 -2 -2 8 72.09 4.9
 -2 -2 8 61.37 3.34
 2 -2 -8 62.19 5.05
 -2 -2 8 64.14 5.42
 2 -2 -7 1039.96 24.78
 -2 2 7 1014.46 24.2
 -2 -2 7 994.34 25.83
 -2 -2 7 1025.41 24.15
 2 2 -7 969.5 25.46
 2 -2 -7 970.97 25.04
 2 2 -7 998.29 25.48
 -2 2 6 224.53 9.18
 -2 -2 6 245.77 9.53
 -2 -2 6 254.53 8.86
 -2 2 6 265.88 9.01
 2 -2 -6 270.51 9.36
 -2 2 6 263.28 8.4
 2 2 -6 266.89 9.9
 2 2 -6 244.05 8.92
 2 -2 -6 259.58 9.56
 2 2 -6 241.72 9.56
 2 2 -5 198.53 7.86
 -2 2 5 193.57 7.72
 2 -2 -5 202.07 7.39
 -2 -2 5 210.56 7.22
 2 2 -5 195.23 7.74
 -2 2 5 197.52 7.07
 -2 -2 5 193.36 7.43
 2 -2 -5 195.01 7.59
 -2 2 4 2397.11 47.34
 -2 -2 4 2347.88 45.67
 -2 2 4 2359.21 46.94
 -2 -2 4 2355.11 46.03
 2 -2 -4 2339.92 46.72
 2 2 -4 2390.33 47.37
 -2 -2 4 2427.01 46.12
 -2 2 4 2350.69 45.98
 2 2 -4 2382.51 47.03
 -2 2 3 1061.33 22.51
 2 2 -3 1075.03 22.94
 2 -2 -3 1092.18 22.82
 2 2 -3 1082.78 23.32
 -2 2 3 1054.74 22.8
 2 2 -3 1074.86 22.2
 -2 2 3 1085.31 22.09
 -2 -2 3 1020.05 24.48
 -2 -2 3 1037.46 21.63
 -2 -2 3 1086.05 21.82
 -2 2 2 144.79 5.1
 -2 2 2 150.22 4.93
 2 2 -2 155.4 4.73
 2 2 -2 154.1 5.38
 2 -2 -2 143.31 4.94
 -2 2 2 153.41 4.66
 2 -2 -2 150.68 4.66
 2 2 -2 150.85 4.7
 -2 -2 2 154.15 4.59
 -2 -2 2 153.71 5.31
 2 -2 -1 1564.91 29.64
 2 -2 -1 1597.26 30.3
 2 -2 -1 1575.04 30.16
 -2 2 1 1578.78 30.43
 2 2 -1 1554.35 30.63
 -2 -2 1 1580.55 30.1
 2 2 -1 1559.39 30.35
 -2 -2 0 4589.01 84.11
 -2 2 0 4606.68 83.23
 -2 2 0 4592.58 84.22
 2 -2 0 4676.55 83.26
 2 -2 0 4593.48 83.82
 2 2 0 4595.65 84.29
 2 -2 0 4659.35 83.34
 -2 2 -1 75.82 3.29
 -2 -2 -1 75.24 3.34
 2 -2 1 77.08 3.13
 -2 2 -1 71.21 2.65
 2 2 1 73.62 3.29
 2 -2 2 484.94 10.63
 -2 -2 -2 482.31 12.24
 -2 2 -2 487.52 12.04
 2 -2 2 486.08 11.67
 2 2 2 485.48 11.95
 -2 -2 -3 114.73 4.49
 2 -2 3 120.26 4.21
 -2 2 -3 118.51 5.02
 2 2 3 119.47 4.85
 2 -2 3 109.44 4.92
 -2 2 -3 112.91 5.06
 -2 -2 -3 121.78 5.06
 -2 2 -4 382.74 11.17
 2 -2 4 375.11 9.86
 2 2 4 364.02 10.56
 -2 -2 -4 367.42 10.43
 -2 -2 -4 371.84 10.38
 -2 2 -5 652.43 17.64
 2 -2 5 685.76 16.19
 2 2 5 685.3 17.15
 2 -2 5 652.63 17.69
 -2 -2 -5 690.51 17.04
 -2 2 -5 661.01 16.26
 -2 2 -5 667.72 14.19
 -2 -2 -5 667.38 16.27
 -2 2 -6 35.05 3
 -2 -2 -6 39.6 3.46
 2 -2 6 37.26 3.03
 2 2 6 36.98 3.26
 -2 -2 -6 37.26 2.72
 -2 2 -6 36.51 3.58
 -2 2 -6 37.03 1.62
 -2 -2 -7 7.09 1.25
 2 -2 7 7.74 1.57
 -2 2 -7 9.42 2.02
 2 2 7 8.21 1.86
 -2 -2 -7 11.19 2.18
 -2 -2 -8 300.91 12
 -2 2 -8 297.74 12.55
 2 -2 8 301.5 10.98
 2 2 8 305.63 11.69
 -2 -2 -8 305.1 8.92
 2 -2 9 28.83 3.37
 -2 2 -9 29.01 4.02
 2 2 9 26.77 3.54
 -2 -2 -9 26.27 3.62
 -2 -2 -10 13.28 2.98
 -2 2 -10 8.1 2.7
 2 2 10 10.11 2.59
 2 -2 10 6.23 1.95
 -2 -2 -11 76.33 7.08
 -2 2 -11 79.45 7.53
 2 -2 11 71.43 5.97
 2 2 11 72.43 6.38
 -2 -2 -12 -1.9 2.32
 2 -2 12 2.41 1.89
 2 -3 -13 19.49 3.89
 2 3 -12 55.55 6.63
 2 -3 -12 67.89 7.04
 -2 -3 12 66.56 6.18
 -2 3 12 69.55 6.5
 2 3 -12 69.95 7.12
 2 -3 -12 68.41 6.54
 2 3 -11 6.83 2.57
 -2 -3 11 8.73 2.7
 -2 3 11 11.19 2.6
 -2 -3 11 10.41 2.63
 2 3 -11 14.73 3.3
 2 -3 -11 12.7 2.87
 2 -3 -11 13.04 3.28
 2 3 -10 74.36 6.5
 -2 -3 10 70.02 5.56
 -2 3 10 73.59 5.88
 -2 -3 10 79.89 7.22
 2 -3 -10 69.48 5.75
 2 -3 -10 74.89 6.38
 2 3 -10 61.3 5.96
 2 -3 -9 23.89 3.38
 -2 3 9 15.91 2.28
 2 3 -9 24.93 3.64
 2 -3 -9 18.93 3
 -2 3 9 18.47 2.82
 2 3 -9 18.07 3.18
 -2 -3 9 15.82 1.57
 -2 -3 9 17.75 2.72
 -2 -3 9 21.03 3.51
 2 -3 -8 19.77 2.96
 2 3 -8 16.93 2.87
 -2 3 8 17.37 2.36
 -2 -3 8 18.81 3.17
 2 -3 -8 21.42 2.75
 2 3 -8 18.95 3.13
 -2 -3 8 21.96 2.87
 -2 3 8 18.22 2.73
 2 -3 -7 151.05 7.12
 2 3 -7 142.42 7.59
 -2 -3 7 143.8 7.85
 -2 -3 7 138.96 6.66
 2 -3 -7 141.87 7.32
 2 3 -7 135.84 7.44
 -2 3 7 131.83 6.66
 -2 -3 6 31.61 3.29
 -2 3 6 35.64 3.37
 2 3 -6 37.36 3.56
 -2 -3 6 40.85 3.26
 -2 3 6 34.89 3.14
 2 -3 -6 34.78 3.12
 2 3 -6 37.97 3.22
 2 3 -6 36.63 3.57
 2 -3 -6 34.58 3.29
 -2 -3 5 65.67 3.84
 -2 -3 5 63.71 4.27
 -2 -3 5 58.52 5.51
 -2 3 5 64.75 3.86
 2 3 -5 65.38 4.34
 -2 3 5 61.7 4.09
 2 3 -5 66.78 4.38
 2 -3 -5 57.78 3.88
 2 -3 -4 62.61 3.65
 -2 -3 4 59.99 3.14
 2 3 -4 60.12 3.78
 -2 3 4 52.77 3.45
 -2 -3 4 60.19 3.61
 -2 -3 4 54.96 4.73
 -2 -3 4 57.37 3.36
 2 3 -4 59.65 3.85
 -2 3 4 59.89 3.39
 -2 3 3 68.82 3.52
 -2 -3 3 64.78 2.94
 2 3 -3 69.27 3.72
 -2 -3 3 62.49 3.24
 -2 -3 3 63.76 4.33
 2 -3 -3 69.92 3.53
 2 3 -3 74.94 3.93
 2 -3 -3 70.76 3.31
 -2 3 3 67.66 3.25
 2 3 -3 62.32 3.58
 -2 3 3 65.14 2.58
 -2 3 3 69.19 3.55
 -2 3 3 58.5 3.33
 -2 3 2 218.24 6.13
 2 3 -2 229.12 6.1
 2 3 -2 225.01 7.86
 2 -3 -2 238.73 6.59
 2 3 -2 226.01 6.86
 -2 3 2 217.92 6.1
 -2 3 2 208.25 6.58
 -2 -3 2 220.91 5.97
 -2 -3 2 223.19 7.21
 -2 3 2 227.41 6.67
 2 -3 -2 222 6.1
 2 3 -2 224.23 7.06
 2 -3 -1 272.6 7.12
 -2 3 1 275.24 7.28
 2 -3 -1 256.08 6.62
 2 -3 -1 294.51 7.46
 2 -3 -1 287.91 7.87
 -2 -3 1 268.43 7.11
 -2 3 1 305.76 7.58
 2 3 -1 293.48 8.13
 2 3 -1 294.48 7.72
 2 3 -1 284.39 7.05
 2 3 0 90.52 2.9
 -2 3 0 94.51 3.49
 -2 3 0 86.33 3.79
 2 -3 0 86 4.32
 2 3 0 98.74 3.78
 2 -3 0 82.99 3.36
 2 3 0 91.3 3.52
 -2 3 0 91.42 3.63
 -2 3 0 85 3.39
 2 -3 0 91.76 3.27
 -2 -3 0 86.56 3.53
 2 -3 0 99.86 3.5
 -2 3 -1 6.7 0.89
 2 -3 1 7.47 0.95
 -2 3 -1 5.91 0.97
 2 -3 1 7.46 1.3
 -2 -3 -1 7.44 0.68
 2 3 1 8.15 1.13
 -2 3 -1 7.39 0.97
 -2 -3 -1 6.61 1.03
 -2 3 -2 86.2 3.79
 2 -3 2 90.16 3.79
 -2 3 -2 88.52 4.01
 2 -3 2 80.81 5.4
 2 -3 2 87.62 3.01
 2 -3 2 87.23 4.02
 -2 -3 -2 86.65 4.48
 2 3 2 91.64 4.09
 -2 -3 -2 81.9 2.95
 -2 3 -3 60.05 3.62
 -2 3 -3 57.86 3.49
 2 -3 3 58.97 2.73
 2 3 3 55.74 3.36
 2 -3 3 58.86 3.47
 -2 -3 -3 53.12 3.51
 -2 -3 -3 57.08 3.02
 -2 3 -3 60.64 3.43
 -2 3 -4 201.31 7.75
 -2 -3 -4 201.48 7.37
 2 -3 4 202.63 6.4
 2 3 4 205.68 7.49
 -2 3 -4 211.22 7.59
 -2 -3 -4 206.15 6.95
 -2 3 -5 129.44 5.33
 -2 -3 -5 115.81 5.4
 -2 3 -5 125.87 6.33
 2 -3 5 128.19 5.21
 2 3 5 122.62 5.87
 2 -3 5 120.33 6.12
 -2 -3 -5 119.31 5.51
 -2 3 -5 114.87 3.7
 -2 3 -6 1.45 1.2
 -2 -3 -6 1.55 1.04
 2 -3 6 0.02 0.69
 2 3 6 1.31 1.09
 -2 3 -6 -0.05 0.54
 -2 -3 -6 1.21 0.85
 -2 -3 -7 201.69 8.77
 -2 3 -7 214.04 9.93
 2 -3 7 206.97 8.14
 -2 -3 -7 198.83 7.44
 2 3 7 199.92 8.82
 2 3 8 33.18 3.73
 -2 -3 -8 39.22 4.06
 2 -3 8 34.65 3.44
 -2 -3 -8 33.94 2.81
 -2 3 -8 37.81 4.4
 -2 -3 -9 3.14 1.59
 -2 3 -9 2.58 1.61
 2 -3 9 1.93 1.26
 2 3 9 3.64 1.49
 -2 3 -10 91.18 7.73
 2 3 10 84.82 6.65
 -2 -3 -10 80.62 6.79
 2 -3 10 77.66 5.84
 -2 -3 -11 13.19 3.27
 -2 3 -11 5.8 2.4
 2 3 11 12.04 2.96
 2 -3 11 10.67 2.56
 -2 -3 -12 19.74 3.8
 2 -3 12 12.02 2.85
 2 -4 -12 163.12 9.92
 -2 -4 12 168.7 9.73
 -2 4 12 149.63 9.67
 2 -4 -12 149.56 10.3
 2 4 -12 161.99 10.95
 2 4 -12 138.38 10.29
 2 -4 -11 22.23 3.83
 2 4 -11 21.23 3.84
 -2 -4 11 21.54 4.17
 2 -4 -11 16.2 3.07
 -2 4 11 19.53 3.38
 2 4 -11 22.81 3.93
 -2 -4 11 26.11 3.67
 2 -4 -10 3.79 1.96
 -2 4 10 1.9 1.57
 2 4 -10 1.41 1.7
 2 -4 -10 1.81 1.45
 -2 -4 10 3.55 2.07
 2 4 -10 1.2 1.38
 -2 -4 10 6.12 1.94
 2 -4 -9 333.49 13.4
 2 -4 -9 343.66 12.76
 -2 -4 9 334.92 14.83
 -2 -4 9 348.72 12.57
 -2 4 9 339.15 12.75
 2 4 -9 357.13 14.28
 2 4 -9 313.38 13.52
 2 4 -8 126 7.67
 -2 -4 8 130.85 8.28
 -2 4 8 150.02 7.42
 2 -4 -8 145.15 7.23
 -2 4 8 116.69 6.46
 2 -4 -8 140.09 7.61
 2 4 -8 131.46 7.66
 -2 -4 8 139.64 6.94
 2 4 -7 36.67 3.83
 -2 4 7 30.74 3.26
 -2 -4 7 38.76 3.3
 -2 -4 7 27.33 3.47
 2 -4 -7 35.22 3.46
 -2 4 7 34.51 3.21
 -2 4 7 33.77 3.25
 2 4 -7 36.86 3.75
 -2 -4 6 365.07 12.66
 2 4 -6 375.74 12.53
 -2 4 6 377.82 11.48
 -2 -4 6 371.57 11.23
 -2 -4 6 340.87 15.52
 2 4 -6 355.79 11.37
 -2 4 6 342.83 11.64
 2 4 -6 366.06 12.34
 2 -4 -6 355.63 11.71
 -2 4 5 91.72 4.94
 -2 -4 5 88.91 6.71
 -2 -4 5 94.34 4.7
 -2 -4 5 89.95 5.25
 2 4 -5 94.62 4.75
 -2 4 5 96.74 4.79
 2 -4 -5 90.75 4.7
 2 -4 -5 90.56 4.83
 2 4 -5 97.11 5.42
 2 4 -5 101.45 5.54
 2 4 -4 330.1 10.31
 -2 4 4 320.73 9.71
 -2 -4 4 330.66 10.29
 -2 -4 4 333.37 12.2
 2 4 -4 338.32 11.06
 -2 4 4 320.22 9.33
 2 -4 -4 323.92 9.66
 -2 -4 4 341.06 8.84
 2 4 -4 335.46 10.49
 2 -4 -4 337.44 9.51
 -2 4 3 863.61 18.03
 -2 -4 3 835.98 20.94
 -2 -4 3 841.45 19.24
 -2 4 3 879.19 18.48
 2 -4 -3 856.45 18.46
 -2 4 3 882.03 19
 2 4 -3 852.71 19.65
 -2 -4 3 842.74 17.61
 2 4 -3 851.55 20.23
 2 4 -3 872.89 19.49
 2 -4 -3 845.11 18.77
 -2 4 3 876.01 19.15
 2 -4 -2 156.82 4.96
 -2 -4 2 159.1 5.69
 2 4 -2 170.07 6.73
 -2 4 2 149.91 5.26
 2 4 -2 152.22 4.57
 2 -4 -2 157.05 4.78
 -2 4 2 159.66 4.74
 2 -4 -2 153.64 4.74
 -2 -4 2 152.36 5.97
 -2 4 2 150.33 5.13
 -2 -4 2 158.37 4.52
 2 4 -2 156 5.52
 2 4 -2 148.76 5.8
 -2 4 2 152.73 5.03
 -2 -4 1 452.72 10.99
 2 -4 -1 482.29 11.66
 2 -4 -1 466.96 11.08
 2 -4 -1 468.09 10.12
 -2 4 1 462.12 10.77
 -2 4 1 461.45 9.73
 2 -4 -1 452.41 9.73
 2 4 -1 447.05 10.9
 -2 4 1 477.14 12.13
 2 4 -1 481.86 12.04
 -2 4 1 444.42 10.37
 2 4 -1 456.28 10.18
 -2 -4 1 455.55 10.21
 2 4 -1 463.33 11.65
 2 -4 0 66.51 3.91
 -2 4 0 71.02 2.81
 2 -4 0 69.42 2.03
 -2 4 0 69.7 3.52
 2 4 0 66.81 3.05
 -2 -4 0 67 2.88
 -2 4 0 67.04 3.1
 2 4 0 71.83 2.98
 -2 4 0 69.11 3.05
 2 -4 0 68.11 2.61
 2 4 0 63.13 2.62
 2 -4 0 73.17 3.23
 2 -4 0 71.46 3.04
 -2 4 -1 86.93 3.41
 -2 4 -1 104.19 3.9
 -2 -4 -1 83.98 3.03
 -2 -4 -1 85.06 3.7
 -2 -4 -1 82.34 3.71
 2 -4 1 88.47 4.3
 2 4 1 86.14 3.77
 2 4 1 86.17 2.93
 -2 4 -1 83.94 3.58
 2 -4 1 85.6 3.61
 2 -4 1 88.57 5.15
 -2 -4 -1 86.54 4.52
 2 4 1 81.52 3.62
 2 -4 1 91.21 3.38
 -2 -4 -2 427.79 10.17
 -2 4 -2 442 11.23
 -2 -4 -2 470.3 12.68
 -2 -4 -2 451.53 11.59
 2 4 2 467.55 11.97
 -2 4 -2 469.78 11.46
 2 -4 2 487.45 14.13
 2 -4 2 456.21 11.44
 2 4 2 460.63 11.51
 -2 4 -2 450.04 11.14
 2 -4 2 450.06 9.53
 -2 -4 -3 575.69 12.98
 2 -4 3 574.49 18.25
 -2 4 -3 558.98 13.85
 2 -4 3 569.42 12.25
 -2 4 -3 555.29 14.13
 2 4 3 542.14 14.14
 -2 -4 -3 576.82 12.8
 2 -4 3 570.62 14.15
 -2 -4 -3 563.68 14.85
 2 4 3 561.33 14.1
 -2 4 -3 564.36 14.44
 -2 4 -4 1493.9 31.97
 -2 -4 -4 1487.35 31.7
 2 -4 4 1489.76 29.24
 2 4 4 1451.08 31.35
 -2 4 -4 1472.55 31.28
 -2 -4 -4 1485.25 30.06
 -2 -4 -4 1411.08 31.24
 -2 -4 -5 73.04 4.06
 -2 4 -5 74.03 4.78
 -2 4 -5 75.54 4.58
 2 -4 5 72.98 3.64
 -2 -4 -5 67.58 4.17
 2 4 5 77 4.58
 -2 4 -5 73.43 3.78
 2 -4 5 63.53 4.25
 -2 4 -5 68.04 2.47
 -2 -4 -6 529.33 14.73
 2 -4 6 538.35 13.79
 -2 4 -6 523.27 16.19
 -2 4 -6 476.05 13.65
 2 4 6 528.36 15.33
 -2 -4 -6 524.94 14.34
 -2 -4 -7 190.04 8.31
 -2 4 -7 205.73 9.74
 2 -4 7 196.6 7.72
 -2 -4 -7 196.04 7.68
 2 4 7 190.59 8.7
 -2 -4 -8 103.69 6.47
 -2 4 -8 112.2 7.52
 2 4 8 103.04 6.59
 2 -4 8 101.31 5.71
 -2 -4 -8 104.95 5.38
 -2 -4 -9 52.21 4.88
 2 -4 9 49.09 4.1
 2 4 9 50.65 4.89
 -2 4 -9 50.4 5.42
 -2 -4 -10 44.75 4.92
 -2 4 -10 46.11 5.54
 2 -4 10 44.31 4.21
 2 4 10 55.46 5.43
 2 4 11 26.99 4.07
 -2 -4 -11 14.84 2.88
 -2 4 -11 21.19 4.18
 2 -4 11 22.47 4.93
 2 -4 11 21.48 3.24
 2 -4 12 9.64 2.35
 -2 -4 -12 9.46 2.79
 2 5 -12 13.27 3.34
 2 -5 -12 15.42 3.53
 -2 5 12 15.4 3.3
 -2 -5 12 13.72 2.98
 2 5 -12 15.36 3.86
 -2 -5 11 31.87 5.01
 2 -5 -11 39.24 5.02
 2 5 -11 41.26 5.42
 -2 -5 11 38.2 4.47
 2 5 -11 38.83 5.13
 -2 5 11 38.7 4.66
 2 -5 -10 116.29 8
 2 5 -10 109.33 8.11
 -2 5 10 113.25 7.46
 -2 -5 10 116.53 7.17
 2 5 -10 104.88 8.1
 -2 -5 10 113.39 8.96
 2 -5 -9 45.95 4.69
 2 5 -9 42.71 4.65
 2 5 -9 41.6 4.81
 -2 -5 9 41.41 2.32
 -2 -5 9 42.65 5.12
 -2 -5 9 43.52 4.14
 -2 5 9 39.01 4.23
 2 5 -8 6.71 2.05
 2 -5 -8 6.27 1.69
 2 5 -8 3.89 1.82
 -2 -5 8 6.74 2.22
 -2 -5 8 7.39 1.65
 -2 5 8 7.48 1.8
 2 -5 -7 77.59 5.23
 -2 5 7 70.67 5.01
 -2 -5 7 89.75 6.54
 -2 -5 7 79.38 4.94
 -2 5 7 82.33 5.24
 -2 5 7 76.74 5.17
 2 5 -7 87.62 5.96
 2 5 -7 84.17 5.92
 -2 5 6 192.35 8.21
 -2 -5 6 201.14 9.29
 -2 5 6 204.79 8.09
 -2 -5 6 208.66 7.97
 2 -5 -6 210.34 8.37
 -2 5 6 214.66 8.59
 2 5 -6 211.78 9.06
 2 5 -6 210.48 9.24
 2 -5 -5 139.9 6.07
 2 5 -5 137.79 6.7
 -2 -5 5 134.78 6.87
 -2 -5 5 141.72 8.52
 -2 5 5 140.69 6.02
 2 -5 -5 133.1 5.98
 -2 5 5 136.33 6.16
 2 5 -5 140.15 6.69
 2 5 -5 132.51 5.96
 2 5 -4 7.32 1.46
 2 5 -4 8.52 1.74
 -2 5 4 5.91 1.23
 2 5 -4 7.57 1.54
 -2 -5 4 7.86 1.49
 -2 -5 4 6.6 1.02
 -2 5 4 9.14 1.34
 2 5 -4 7.23 1.31
 2 -5 -4 7.67 1.24
 -2 -5 4 4.78 1.5
 2 -5 -4 8.22 1.39
 -2 5 4 6.71 1.26
 -2 5 3 135.42 5.17
 -2 -5 3 137.46 5.91
 -2 -5 3 133.84 5.9
 2 5 -3 135.1 6.43
 2 5 -3 140.47 5.79
 2 5 -3 134.67 5.33
 2 5 -3 148.66 7.78
 -2 -5 3 121.73 6.41
 -2 5 3 138.18 4.99
 2 -5 -3 141.77 5.11
 2 -5 -3 131.8 4.95
 -2 5 3 146.94 5.6
 -2 -5 3 136.02 4.34
 -2 -5 3 135.05 5.79
 -2 5 3 133.56 5.22
 2 5 -3 134.51 5.66
 -2 5 2 255.2 7.01
 2 5 -2 272.06 9.52
 -2 5 2 256.97 6.73
 -2 -5 2 262.87 8.08
 2 5 -2 267.16 7.85
 2 -5 -2 257.8 6.88
 2 -5 -2 244.11 6.74
 -2 5 2 244.61 8.1
 2 5 -2 247.55 8.72
 -2 -5 2 253.89 8.78
 -2 -5 2 247.95 6.39
 -2 -5 2 264.2 8.12
 -2 5 2 262.9 7.47
 2 5 -2 242.79 6.39
 2 -5 -2 263.09 7.42
 2 5 -1 132.95 4.64
 2 -5 -1 131.18 5.35
 -2 5 1 125.47 3.65
 2 -5 -1 120.37 3.56
 2 5 -1 124.2 5.39
 -2 -5 1 132.03 4.96
 2 -5 -1 134.94 5.01
 2 5 -1 132.91 5.73
 2 -5 -1 128.57 4.64
 2 5 -1 123.2 3.95
 2 -5 -1 122.67 3.85
 -2 5 1 123.34 5.66
 -2 5 1 122.47 4.01
 -2 -5 1 122.59 4.02
 -2 5 1 133.31 4.56
 -2 -5 1 121.5 4.57
 2 -5 0 46.12 2.82
 2 -5 0 49.08 3.49
 -2 5 0 42.51 3.61
 2 5 0 41.85 2.44
 2 -5 0 38.93 1.34
 -2 -5 0 41.91 2.5
 2 -5 0 45.04 2.01
 2 5 0 43.56 2.37
 -2 5 0 40.87 2.63
 2 -5 0 44.54 2.41
 -2 5 0 41.28 2.35
 -2 5 0 41.14 2.97
 -2 -5 0 42.62 3.19
 2 5 0 42.11 2.36
 -2 5 0 42.42 2.07
 -2 -5 0 45.52 2.38
 -2 5 -1 76.12 3.1
 2 -5 1 71.07 2.94
 2 -5 1 72.81 4.93
 -2 -5 -1 72.72 3.13
 -2 5 -1 75.27 4.8
 -2 -5 -1 75.65 3.5
 2 5 1 69.13 3.41
 -2 5 -1 73.65 3.35
 2 5 1 63.41 2.86
 -2 -5 -1 69.88 3.41
 2 -5 1 63.61 3.14
 -2 -5 -1 73.11 4.33
 2 5 1 69.55 3.34
 2 -5 1 68.61 4.13
 -2 5 -1 68.4 3.49
 -2 5 -2 178.64 5.76
 2 5 2 195.62 6.33
 2 -5 2 177.44 8.65
 2 -5 2 155.23 4.14
 -2 5 -2 165.44 5.89
 -2 -5 -2 181.04 6.27
 2 -5 2 177.91 6.01
 -2 -5 -2 180.34 5.45
 -2 5 -2 174.33 6.26
 2 5 2 180.65 6.5
 2 -5 2 182.59 8
 -2 -5 -2 187.67 7.29
 -2 -5 -3 63.18 2.94
 2 -5 3 67.36 5.38
 2 -5 3 59 2.5
 -2 5 -3 66.96 3.74
 2 5 3 71.22 4.02
 2 -5 3 59.56 3.51
 -2 -5 -3 63.7 3.12
 -2 5 -3 63.13 3.49
 -2 5 -3 61.18 3.85
 2 5 3 67.9 4.09
 2 -5 3 66.1 5.72
 2 5 3 68.57 3.8
 -2 -5 -3 65.82 4.23
 2 5 4 54.92 3.83
 -2 -5 -4 48.46 3.46
 -2 5 -4 48.38 3.36
 -2 -5 -4 45.32 2.79
 -2 5 -4 52.07 2.72
 2 -5 4 44.98 5.06
 2 -5 4 49.57 2.59
 2 5 4 48.86 3.81
 -2 -5 -4 50.08 3.68
 -2 5 -4 46.4 2.23
 -2 5 -4 52.46 3.89
 -2 5 -5 170.82 7.38
 -2 -5 -5 175.58 6.64
 -2 5 -5 171.58 7.91
 2 -5 5 173.93 6.05
 2 5 5 186.34 7.75
 -2 5 -5 181.13 6.33
 2 -5 5 174.09 7.38
 -2 5 -5 174.27 4.37
 -2 -5 -5 176.9 7.5
 -2 -5 -6 42.36 3.38
 2 -5 6 39.42 2.95
 2 5 6 46.14 4
 -2 5 -6 38.65 3.05
 -2 5 -6 40.59 3.97
 -2 -5 -6 40.6 3.5
 -2 5 -7 30.99 3.91
 -2 -5 -7 31.45 3.22
 2 5 7 29.39 3.37
 2 -5 7 30.58 2.79
 -2 -5 -7 29.84 3.04
 -2 5 -8 2.45 1.55
 2 -5 8 0.65 0.9
 -2 -5 -8 3.56 1.39
 2 5 8 0.95 1.27
 -2 -5 -8 1.21 0.96
 -2 -5 -9 0.98 1.21
 2 -5 9 0.64 2.48
 -2 -5 -9 1.45 1.08
 2 -5 9 2.26 1.38
 2 5 9 3.97 2.04
 -2 5 -9 1.5 1.63
 -2 -5 -10 34.88 4.29
 2 -5 10 32.3 5.96
 2 -5 10 29.83 3.58
 2 5 10 32.11 4.26
 -2 5 -10 34.72 5.03
 -2 -5 -11 12.55 3.01
 -2 5 -11 19.58 4.31
 2 -5 11 19.64 5.49
 2 -5 11 15.17 2.75
 2 5 11 21.14 4.01
 2 -5 12 26.48 3.73
 2 -6 -12 14.23 3.32
 -2 -6 12 9.85 2.68
 2 6 -12 11.14 3.09
 -2 6 11 129.42 8.53
 2 6 -11 130.55 9.48
 -2 -6 11 115.5 9.77
 -2 -6 11 126.98 7.83
 2 6 -11 119.23 9.06
 2 -6 -11 114.06 8.42
 2 6 -10 128.44 8.85
 -2 -6 10 117.81 9.26
 2 -6 -10 120.5 8.11
 -2 -6 10 128.76 7.53
 -2 6 10 134.64 8.06
 2 6 -10 113.6 8.29
 2 6 -9 6.31 1.99
 -2 -6 9 8.72 1.94
 2 6 -9 7.28 2.27
 2 -6 -9 7.94 2.08
 -2 6 9 7.59 1.99
 -2 -6 9 7.09 0.84
 -2 -6 9 9.31 2.59
 2 6 -8 28.48 3.59
 2 6 -8 31.11 3.89
 -2 -6 8 29.57 3.16
 -2 -6 8 34.53 4.34
 -2 6 8 31.32 3.49
 2 -6 -8 31.71 3.58
 -2 -6 8 30.88 2.23
 2 -6 -7 83.92 5.3
 -2 6 7 75.39 4.96
 -2 -6 7 78.19 6.04
 -2 -6 7 89.04 5.11
 -2 6 7 85 5.27
 2 6 -7 86.81 5.84
 -2 -6 7 76.57 4.01
 2 6 -7 84.8 6
 2 6 -6 433.33 13.99
 -2 -6 6 404.71 14.33
 2 6 -6 423.83 13.63
 -2 6 6 402.1 12.38
 -2 6 6 384.04 12.4
 -2 6 6 406.27 13.24
 2 -6 -6 402.81 12.49
 -2 -6 5 146.04 8.65
 -2 -6 5 151.62 5.43
 2 6 -5 162.24 7.38
 -2 -6 5 157.01 7.67
 -2 -6 5 156.54 7.31
 2 -6 -5 151.57 6.32
 2 6 -5 157.27 6.48
 -2 6 5 158.26 6.43
 2 6 -5 157.09 7.11
 2 -6 -5 148.77 6.35
 -2 6 5 146.19 6.92
 -2 6 5 150.39 6.37
 2 6 -4 1197.43 26.84
 -2 -6 4 1184.28 27.6
 2 6 -4 1162.1 25.69
 -2 6 4 1191.6 25.36
 -2 -6 4 1107.28 29.16
 2 -6 -4 1196.33 25.29
 -2 6 4 1222.76 25.84
 -2 -6 4 1192.58 23.73
 2 6 -4 1199.13 26.84
 2 6 -4 1200.29 29.04
 -2 6 4 1145.71 25.31
 2 6 -3 118.22 5.26
 -2 -6 3 123.47 6.47
 -2 -6 3 122.5 5.82
 2 -6 -3 114.58 4.47
 -2 6 3 124.14 4.67
 -2 6 3 123.21 5.34
 -2 -6 3 113 5.35
 2 6 -3 111.9 4.89
 2 -6 -3 120.09 4.62
 2 6 -3 123.08 6.39
 -2 -6 3 122.2 3.83
 -2 6 3 124.34 5.18
 -2 -6 3 121.48 5.37
 2 6 -3 119.7 7.1
 2 6 -3 117.04 5.3
 -2 -6 2 457.86 11.9
 -2 6 2 447.22 12.58
 2 -6 -2 444.41 11.55
 -2 -6 2 440.69 11.83
 2 6 -2 420.77 11.32
 -2 6 2 447 10.31
 2 -6 -2 464.78 10.4
 2 -6 -2 445.34 10.21
 -2 -6 2 445.16 13.22
 -2 -6 2 454.18 9.76
 -2 6 2 445.32 11.08
 2 6 -2 428.75 9.75
 -2 -6 2 457.13 12.78
 -2 6 2 452.98 10.43
 2 6 -2 463.17 14
 2 6 -2 452.92 13.27
 -2 6 1 617.3 16.42
 2 6 -1 637.74 16.01
 -2 -6 1 619.98 14
 2 -6 -1 590.41 13.94
 2 -6 -1 629.33 15.62
 -2 -6 1 599.2 14.35
 2 -6 -1 624.29 12.35
 -2 6 1 616.14 14.97
 -2 -6 1 601.16 12.79
 -2 6 1 592.03 12.8
 2 6 -1 581.24 12.71
 2 -6 -1 605.52 14.71
 2 -6 -1 595.77 12.44
 2 6 -1 608.7 13.8
 -2 6 1 616.95 12.37
 -2 6 1 606.16 13.67
 2 6 -1 634.24 16.29
 -2 -6 1 601.29 15.92
 2 -6 0 445.54 13.16
 -2 6 0 458.66 14.07
 -2 -6 0 444.23 10.34
 2 6 0 438.24 10.36
 -2 6 0 445.34 12.66
 -2 6 0 426.81 11.57
 -2 6 0 445.67 10.63
 -2 6 0 434.42 9.73
 2 6 0 447.02 10.78
 2 -6 0 446.01 10.64
 2 6 0 426.66 10.87
 2 -6 0 436.49 9.51
 -2 -6 0 448.09 12.78
 2 -6 0 477.71 11.92
 -2 -6 0 437.43 10.96
 -2 -6 -1 189.9 6.05
 -2 6 -1 190.24 8.23
 -2 6 -1 192.08 5.44
 2 6 1 181.74 6.04
 -2 6 -1 174.84 5.75
 2 6 1 183.2 5.77
 2 -6 1 181.99 7.26
 2 6 1 190.09 6.03
 2 -6 1 191.64 5.82
 -2 -6 -1 181.27 6.1
 -2 -6 -1 177.31 7.28
 2 -6 1 192.09 8.46
 -2 6 -1 174.66 6.43
 2 -6 2 1283.48 30.09
 -2 -6 -2 1294.74 26.41
 2 -6 2 1263.05 31.63
 2 -6 2 1328.49 26.62
 -2 6 -2 1267.29 27.6
 2 -6 2 1309.33 23.66
 -2 -6 -2 1236.95 28.84
 -2 -6 -2 1297.53 27.14
 2 6 2 1288.47 27.48
 -2 6 -2 1265.1 26.52
 2 6 2 1288.57 26.92
 -2 6 -2 1352.25 26.51
 -2 6 -2 1296.96 26.23
 2 -6 3 26.95 3.45
 -2 6 -3 20.29 1.99
 -2 6 -3 23.12 2.34
 2 -6 3 22.31 1.36
 2 -6 3 23.06 3.47
 2 6 3 23.88 2.42
 2 6 3 18.53 2.28
 -2 6 -3 23.62 1.77
 2 -6 3 23.46 2.09
 -2 -6 -3 23.75 2.64
 -2 -6 -3 21.63 1.88
 2 6 3 23.26 2.2
 -2 6 -3 21.7 2.05
 -2 -6 -3 19.51 1.51
 -2 6 -4 534.39 14.19
 2 -6 4 530.87 18.99
 -2 -6 -4 543.78 12.73
 2 -6 4 490.34 18.29
 2 -6 4 537.51 12
 2 6 4 491.7 14.95
 -2 -6 -4 528.57 15.23
 -2 6 -4 552.35 12.19
 -2 -6 -4 536.23 13.54
 2 6 4 529.98 14.7
 -2 6 -4 545.03 15.19
 -2 6 -4 539.99 11.99
 -2 -6 -4 514.81 14.28
 -2 -6 -5 171.01 6.38
 -2 -6 -5 178.15 7.74
 2 -6 5 175.29 10.66
 2 -6 5 174.31 5.85
 -2 6 -5 171.39 5.99
 -2 -6 -5 183.62 6.91
 2 -6 5 163.96 7.12
 -2 6 -5 177.06 4.58
 2 6 5 181.14 7.74
 -2 6 -5 169.73 7.37
 -2 6 -5 165.82 7.86
 -2 -6 -6 19.32 2.45
 -2 6 -6 14.96 2.41
 2 -6 6 17.96 3.56
 2 -6 6 18.9 1.97
 2 6 6 14.59 2.33
 -2 6 -6 14.44 1.78
 -2 -6 -6 19.45 2.18
 2 -6 7 72.19 4.2
 2 -6 7 74.58 7.64
 -2 -6 -7 70.01 4.59
 -2 6 -7 79.11 6.03
 2 6 7 74.74 5.38
 -2 6 -7 63.23 4.14
 -2 -6 -7 61.21 4.5
 -2 -6 -8 23.19 2.84
 2 -6 8 24.36 4.82
 -2 6 -8 26.08 3.72
 2 -6 8 25.08 2.69
 2 6 8 23.15 3.28
 -2 -6 -8 27.1 2.97
 -2 -6 -9 7.1 1.92
 -2 6 -9 3.44 1.51
 2 -6 9 8.75 2.95
 2 6 9 5 1.87
 2 -6 9 6.39 1.6
 -2 -6 -9 5.61 1.4
 -2 -6 -10 6.88 1.96
 -2 6 -10 10.93 3.16
 2 -6 10 7.22 3.57
 2 6 10 7.9 2.63
 2 -6 10 5.84 1.72
 2 -6 11 85.95 6.15
 2 -6 11 96.22 10.78
 -2 -6 -11 94.34 7.25
 2 -7 -12 12.26 3.16
 -2 -7 12 13.81 2.89
 -2 -7 11 25.62 5
 2 7 -11 30.18 4.86
 -2 -7 11 32.9 4.15
 -2 7 11 35.14 4.66
 2 -7 -11 31.34 4.4
 2 7 -11 29.02 4.66
 2 7 -10 33.73 4.59
 2 -7 -10 34.53 4.33
 -2 -7 10 32.61 5.15
 -2 -7 10 29.93 3.62
 -2 7 10 31.86 4.13
 2 7 -10 27.98 4.49
 2 7 -9 8.39 2.4
 -2 -7 9 7.9 2.69
 2 7 -9 12.18 3.03
 -2 -7 9 14.79 2.55
 -2 7 9 12.98 2.65
 2 -7 -9 13.6 2.74
 2 -7 -8 15.09 2.52
 2 7 -8 15.58 2.83
 -2 -7 8 12.93 2.95
 -2 7 8 14.49 2.49
 2 7 -8 14.21 2.75
 -2 -7 8 13.27 1.52
 -2 -7 7 113.38 7.67
 -2 7 7 94.59 5.74
 2 -7 -7 116.44 6.4
 2 7 -7 115.29 7.02
 -2 7 7 119.29 6.45
 2 7 -7 119.95 7.38
 -2 -7 7 115.82 5.03
 -2 -7 6 3.36 1.1
 2 -7 -6 5.35 1.38
 2 7 -6 6.92 1.77
 -2 -7 6 7.47 2.14
 -2 -7 6 4.9 1.06
 -2 7 6 3.7 1.14
 -2 7 6 6.17 1.46
 2 7 -6 8.34 1.95
 -2 7 5 107.18 5.52
 2 7 -5 101.76 5.9
 -2 -7 5 99.51 6.27
 -2 7 5 93.34 4.93
 2 -7 -5 90.72 4.91
 -2 -7 5 99.86 7.15
 2 7 -5 95.17 5.05
 -2 7 5 99.33 5.1
 2 7 -5 104.88 5.83
 -2 -7 5 97.13 4.92
 -2 7 5 94.32 5.74
 2 -7 -5 93.92 4.84
 -2 -7 5 100.53 4.15
 -2 -7 4 26.84 3.02
 -2 7 4 25.66 2.52
 -2 7 4 25.88 2.34
 -2 -7 4 20.13 2.43
 2 7 -4 24.66 2.4
 2 7 -4 25.61 2.61
 -2 -7 4 19.63 2.25
 2 -7 -4 23.3 2.1
 -2 -7 4 24.85 3.39
 -2 7 4 21.82 2.58
 -2 -7 4 22.4 1.61
 2 7 -4 26.09 2.78
 -2 7 4 24.13 2.2
 -2 -7 3 48 3.34
 -2 -7 3 40.14 3.4
 2 7 -3 39.74 3.07
 2 7 -3 42.78 3.99
 2 -7 -3 42.12 2.51
 -2 7 3 38.29 2.54
 2 7 -3 45.35 3.18
 2 7 -3 37.92 2.79
 2 -7 -3 42.56 2.67
 -2 -7 3 41.28 1.99
 -2 -7 3 40.42 3.33
 -2 -7 3 39.35 3.76
 -2 7 3 47.16 3.1
 -2 7 3 44.24 3.45
 -2 -7 3 46.13 3.24
 -2 7 2 101.95 3.68
 -2 -7 2 105.15 5.39
 2 7 -2 103.04 5.89
 -2 -7 2 100.07 4.7
 -2 -7 2 95.7 4.64
 -2 7 2 104.76 3.81
 2 -7 -2 92.87 3.66
 -2 7 2 104.99 4.32
 2 7 -2 95.6 3.18
 -2 -7 2 94.8 3.18
 2 7 -2 97.5 4.41
 2 -7 -2 96.03 3.44
 2 7 -2 102.09 6.26
 -2 7 2 98.29 5.48
 2 7 -2 100.79 4.45
 2 -7 -2 106.32 4.91
 2 7 -1 179.65 7.67
 -2 7 1 183.56 5.75
 -2 -7 1 176.63 5.93
 -2 -7 1 174.8 4.96
 -2 -7 1 181.64 6.25
 -2 7 1 172.86 4.82
 2 -7 -1 166.12 4.54
 -2 7 1 178.13 6.89
 -2 7 1 197.13 7.55
 2 -7 -1 181.75 7.41
 2 7 -1 183.96 7.99
 2 7 -1 170.12 4.84
 -2 7 1 177.73 8
 2 7 -1 178.04 6.62
 -2 -7 1 189.07 7.51
 2 -7 -1 171.07 4.5
 2 -7 -1 172.73 5.94
 -2 7 1 174.45 4.63
 2 7 -1 183.06 5.85
 -2 7 0 14.17 2.17
 -2 -7 0 13.82 1.36
 -2 7 0 14.45 1.13
 2 -7 0 18.72 2.48
 -2 7 0 18.14 2.62
 -2 -7 0 14.38 1.39
 2 7 0 16.5 1.44
 -2 7 0 16.39 1.88
 2 7 0 17.01 1.75
 -2 7 0 16.26 1.52
 -2 7 0 18.79 2
 2 7 0 17.43 1.61
 2 -7 0 15.93 1.49
 -2 -7 0 15.63 2.22
 -2 -7 0 16.41 1.63
 2 -7 0 18.24 2.05
 2 -7 0 16.05 1.11
 2 7 1 62.71 3.21
 -2 -7 -1 60.46 4.21
 2 -7 1 57.26 4.68
 -2 7 -1 61.83 5.19
 -2 7 -1 64.28 4.82
 2 7 1 56.98 3.14
 -2 7 -1 54.09 2.93
 2 -7 1 55.39 4.05
 2 7 1 54.05 3.14
 -2 7 -1 56.33 3.32
 2 -7 1 54.07 2.82
 -2 7 -1 59.53 3.65
 -2 -7 -1 59.02 3.19
 -2 7 -1 57.68 2.6
 -2 -7 -1 61.46 3.42
 -2 7 -2 74.21 4.12
 2 -7 2 68.36 5.61
 -2 -7 -2 76.22 3.89
 2 7 2 72.19 3.71
 -2 7 -2 82.25 6.45
 -2 7 -2 75.4 3.62
 -2 -7 -2 71.17 4.69
 -2 7 -2 72.54 4.23
 2 -7 2 75.32 3.54
 -2 7 -2 72.98 3.67
 -2 7 -2 71.85 3.32
 -2 -7 -2 73.07 3.77
 2 7 2 70.33 3.95
 2 -7 2 67.18 4.98
 -2 -7 -3 26.55 1.74
 -2 7 -3 27.47 2.71
 2 -7 3 30 1.48
 2 -7 3 29.48 3.98
 -2 7 -3 32.3 2.51
 2 7 3 30.07 2.78
 2 7 3 30.77 2.83
 -2 -7 -3 31.77 3.12
 2 -7 3 30.18 2.39
 -2 7 -3 29.54 2.34
 -2 -7 -3 29.62 2.41
 -2 7 -3 29.88 2.19
 -2 7 -3 29.45 2.89
 2 -7 3 28.1 3.53
 -2 7 -4 16.23 1.52
 -2 -7 -4 18.22 2.08
 -2 -7 -4 14.43 1.47
 2 7 4 18.38 2.41
 -2 7 -4 18.01 2.56
 2 -7 4 23.83 3.88
 -2 7 -4 17.89 1.44
 2 7 4 19.07 2.42
 -2 7 -4 18.06 2.05
 2 -7 4 17.44 1.4
 -2 -7 -4 18.12 2.16
 2 -7 4 17.47 3.28
 -2 -7 -4 16.43 2.31
 -2 -7 -5 23.77 2.15
 -2 7 -5 27.72 3.26
 -2 7 -5 23.25 2.62
 -2 -7 -5 22.36 2.81
 2 -7 5 23.99 1.89
 2 -7 5 30.27 4.49
 -2 7 -5 26.26 2.1
 -2 -7 -5 24.3 2.51
 2 -7 5 22.49 2.47
 2 7 5 27.86 3.07
 -2 7 -5 23.22 1.52
 2 -7 6 3.38 0.89
 -2 -7 -6 2.09 1.08
 -2 -7 -6 -0.18 0.94
 2 -7 6 -0.02 2.07
 2 7 6 1.59 1.18
 -2 7 -6 2.06 0.72
 -2 7 -6 4.15 1.68
 -2 -7 -6 3.48 1.31
 -2 -7 -7 173.31 7.5
 -2 7 -7 184.56 9.65
 2 -7 7 175.54 11.97
 -2 7 -7 153.93 6.84
 2 7 7 184.8 8.97
 -2 -7 -7 171.4 8.15
 2 -7 7 162.62 6.59
 -2 7 -8 20.7 3.76
 2 -7 8 14.52 3.44
 -2 -7 -8 19.52 2.68
 2 -7 8 19.35 2.34
 -2 -7 -8 20.31 2.83
 2 7 8 19.29 3.16
 -2 -7 -9 18.26 2.79
 -2 7 -9 15.31 3.41
 -2 -7 -9 17.1 2.58
 2 -7 9 17.06 2.37
 2 7 9 18.23 3.19
 2 -7 9 15.41 4.25
 -2 -7 -10 54.02 5.23
 -2 7 -10 75.86 7.45
 2 -7 10 54.15 4.53
 2 -7 10 67.81 8.72
 2 7 10 67.78 6.43
 2 -8 -12 28.58 4.45
 2 -8 -11 28.63 4.34
 2 8 -11 26.28 4.31
 -2 -8 11 24.2 4.45
 -2 8 11 30.85 4.13
 2 8 -11 25.19 4.26
 2 8 -10 17.78 3.36
 -2 -8 10 18.34 3.92
 2 8 -10 17.83 3.55
 -2 8 10 17.19 3.2
 2 -8 -10 21 3.39
 -2 -8 9 103.79 8.47
 -2 8 9 117 7.26
 2 -8 -9 102.77 6.97
 2 8 -9 104.57 7.76
 2 8 -9 108.24 7.61
 -2 8 8 28.28 3.45
 2 -8 -8 24.57 3.25
 2 8 -8 31.79 4.11
 -2 -8 8 21.8 1.86
 2 8 -8 25.8 3.55
 -2 -8 8 29.39 4.29
 2 8 -7 339.6 13.12
 -2 -8 7 339.34 14.17
 -2 8 7 286.64 10.67
 -2 8 7 324.71 11.62
 2 8 -7 306.98 12.22
 -2 -8 7 329.37 9.65
 2 -8 -7 325.98 11.42
 -2 -8 6 201.49 10.1
 -2 8 6 189.7 7.8
 2 -8 -6 197.28 7.92
 -2 8 6 204.47 8.3
 2 8 -6 207.21 9.44
 2 8 -6 200.2 8.92
 -2 -8 6 211.44 6.85
 -2 -8 6 209.38 7.52
 2 8 -5 133.2 6.61
 -2 8 5 131.49 6.55
 -2 -8 5 140.78 7.71
 2 8 -5 131.13 6.83
 -2 8 5 128.21 5.7
 2 8 -5 128.82 8.39
 2 -8 -5 125.17 5.55
 -2 -8 5 138.81 6.02
 -2 8 5 126.96 5.85
 2 -8 -5 117.91 5.71
 2 -8 -5 132.53 6.67
 2 8 -5 115.72 5.76
 -2 -8 5 131.25 4.55
 -2 8 4 66.46 4.49
 2 8 -4 64.45 4.27
 -2 -8 4 70.2 2.79
 -2 -8 4 73.32 4.63
 2 -8 -4 69.46 3.6
 2 8 -4 78.64 6.78
 -2 8 4 71.82 3.9
 -2 -8 4 74.15 4.38
 -2 8 4 67.24 4.72
 -2 -8 4 70.24 5.6
 -2 8 4 64.95 3.61
 2 8 -4 75.78 4.49
 -2 8 4 74.39 4.37
 2 8 -4 69.12 4.04
 -2 -8 4 68.43 5.04
 2 -8 -3 46.65 2.55
 -2 8 3 48.34 3.78
 2 8 -3 48.04 3.23
 -2 8 3 49.48 3.18
 -2 8 3 51.84 2.93
 2 -8 -3 42.15 2.65
 -2 -8 3 47.31 4.28
 -2 -8 3 50.92 2.02
 -2 -8 3 50.03 3.4
 -2 -8 3 44.37 3.45
 -2 -8 3 48.03 3.88
 2 8 -3 47.6 3.38
 2 8 -2 2.22 0.78
 -2 -8 2 1.85 0.43
 -2 -8 2 2.04 0.8
 2 -8 -2 2.26 0.49
 -2 8 2 0.79 0.91
 -2 8 2 2.39 0.83
 2 -8 -2 4 1.19
 2 8 -2 2.9 0.95
 2 8 -2 1.92 0.45
 -2 8 2 1.71 0.62
 2 -8 -2 2.56 0.63
 -2 -8 2 2.29 0.8
 -2 -8 2 4.13 1.3
 -2 -8 1 28.74 2.17
 -2 8 1 30.26 3.28
 2 -8 -1 29.43 1.52
 2 8 -1 28.4 2.49
 -2 8 1 32.67 1.61
 2 -8 -1 30.83 1.33
 -2 -8 1 28.53 1.64
 -2 8 1 31.31 2.84
 -2 -8 1 30.63 2.93
 2 8 -1 30.34 1.6
 -2 8 1 30.81 2.13
 2 8 -1 29.88 2.12
 2 -8 -1 29.14 3.01
 -2 -8 1 28.27 2.26
 -2 8 1 30.18 1.49
 -2 8 1 29.2 2.98
 -2 -8 0 281.44 7.34
 2 -8 0 281.89 10.49
 -2 8 0 267.76 11.24
 2 -8 0 262.34 7.52
 -2 -8 0 254.2 7.85
 2 8 0 273.77 7.25
 -2 8 0 259.17 9.02
 -2 8 0 269.71 7.55
 -2 8 0 278.87 9.09
 2 8 0 268.9 7.65
 -2 -8 0 276.31 9.93
 -2 8 0 266.23 10.18
 2 8 0 269.55 8.49
 -2 8 0 272.97 6.38
 -2 8 -1 230.98 8.36
 -2 8 -1 246.85 11.31
 -2 -8 -1 237.72 6.04
 2 -8 1 232.38 10.13
 -2 8 -1 231.41 6.94
 -2 8 -1 257.33 10.52
 2 8 1 235.55 7.3
 2 -8 1 240.2 9.45
 2 8 1 213.97 7.51
 -2 8 -1 249.61 8.23
 2 8 1 251.04 7.36
 2 -8 1 234.78 6.87
 -2 8 -1 249.74 6.35
 -2 -8 -1 239.1 7.37
 -2 -8 -1 247.54 8.14
 -2 -8 -1 242.26 9.32
 -2 8 -2 41.58 2.4
 2 8 2 37.47 2.83
 -2 -8 -2 41.04 2.9
 -2 -8 -2 41.55 2.79
 2 8 2 38.02 2.64
 -2 8 -2 44.8 3.14
 -2 8 -2 40.13 2.54
 2 -8 2 43.84 4.48
 -2 8 -2 37.79 4.34
 -2 -8 -2 43.11 3.74
 2 -8 2 43.38 2.56
 2 -8 2 37.03 3.73
 -2 8 -2 37.37 2.72
 -2 8 -2 42.55 3.32
 2 8 3 11.03 1.75
 -2 -8 -3 9.11 1.53
 -2 8 -3 8.73 1.3
 2 -8 3 10.88 1.39
 -2 -8 -3 7.64 0.84
 -2 8 -3 10.07 1.68
 2 8 3 9.18 1.95
 2 -8 3 7.68 2.14
 -2 8 -3 10.74 1.86
 -2 8 -3 7.47 1.23
 -2 8 -3 7.51 1.23
 2 8 3 9.87 1.73
 2 -8 3 4.81 1.54
 -2 -8 -3 7.84 1.66
 -2 -8 -4 231.7 8.67
 2 -8 4 261.47 6.5
 -2 -8 -4 260.92 10.21
 2 -8 4 262.48 13.03
 -2 8 -4 257.06 9.77
 -2 8 -4 258.93 7.62
 2 8 4 260.35 9.57
 -2 -8 -4 264.24 8.85
 -2 8 -4 260.48 8.72
 -2 -8 -4 257.3 7.1
 -2 -8 -5 80.39 3.85
 -2 8 -5 85.92 3.73
 2 -8 5 76.06 4.56
 2 -8 5 84.3 3.54
 2 8 5 91.9 5.54
 -2 -8 -5 95.01 5.12
 -2 -8 -5 81.57 5.4
 -2 8 -5 83.92 5.01
 2 -8 5 89.48 7.67
 -2 8 -5 88.6 5.78
 -2 8 -5 74.96 3.25
 -2 -8 -6 149.32 6.09
 -2 8 -6 150.85 8.23
 2 -8 6 152.98 10.75
 2 -8 6 148.6 5.51
 -2 8 -6 134.42 5.62
 -2 -8 -6 158.08 7.07
 -2 -8 -6 137.16 7.41
 2 8 6 144.32 7.58
 -2 -8 -7 236.78 8.82
 -2 8 -7 256.14 11.72
 2 -8 7 223.85 13.95
 -2 -8 -7 231.45 10.11
 2 -8 7 242.87 8.14
 2 8 7 237.57 10.54
 -2 -8 -7 254.81 10.01
 -2 -8 -8 21.34 2.7
 -2 8 -8 26.02 4.01
 2 -8 8 23.76 4.84
 2 -8 8 24.19 2.54
 2 8 8 25.35 3.51
 -2 -8 -8 23.24 3.11
 -2 -8 -8 26.37 3.33
 -2 -8 -9 37.05 3.78
 2 -8 9 38.75 6.29
 -2 -8 -9 41.73 4.37
 2 8 9 40.22 4.7
 -2 -8 -9 35.16 3.74
 2 -8 9 38.79 3.41
 -2 8 -9 35.6 4.89
 2 -8 10 32.19 3.35
 2 -8 10 39.79 6.76
 2 8 10 38.41 4.81
 -2 8 -10 37.63 5.33
 -2 -8 -10 39.14 4.49
 2 -9 -12 -0.25 1.32
 2 -9 -11 16.41 3.23
 2 9 -11 18.69 4.2
 -2 -9 11 18.04 4.08
 2 9 -11 14.72 3.66
 -2 9 11 20.33 3.61
 -2 -9 10 77.48 7.96
 -2 9 10 84.81 6.74
 2 9 -10 85.69 7.63
 2 9 -10 75.61 6.95
 2 -9 -10 83.84 6.69
 2 -9 -9 8.27 2.12
 -2 -9 9 11.05 3.18
 -2 9 9 11.82 2.53
 2 9 -9 13.72 2.88
 2 9 -9 8.78 2.56
 2 9 -8 49.48 5.17
 -2 -9 8 40.96 5.2
 -2 9 8 40.56 4.16
 -2 -9 8 43.53 2.75
 2 9 -8 43.72 4.62
 2 -9 -8 40.52 4.06
 2 9 -7 21.45 3.32
 -2 9 7 19.29 2.4
 -2 -9 7 21.17 3.61
 2 -9 -7 23.39 2.85
 -2 -9 7 17.77 2
 -2 -9 7 19.57 2.03
 -2 9 7 22.7 2.94
 2 9 -7 18.12 2.81
 -2 9 6 86.38 5.8
 2 9 -6 77.97 5.74
 -2 -9 6 87.21 6.7
 -2 -9 6 81.95 4.64
 -2 9 6 85.91 5.21
 -2 9 6 75.48 4.58
 2 -9 -6 90.73 5.95
 -2 -9 6 82.95 3.84
 2 9 -6 84.98 5.73
 2 -9 -6 81.36 4.81
 2 -9 -5 16.32 2.5
 -2 -9 5 16.68 1.45
 -2 9 5 16.43 1.95
 -2 9 5 18.58 2.67
 2 9 -5 14.48 2.97
 2 -9 -5 17.09 1.95
 -2 -9 5 18.53 3
 2 9 -5 16.73 2.13
 2 -9 -5 17 2.18
 -2 9 5 15.15 2.12
 2 9 -5 21.65 2.85
 2 9 -5 19.33 2.54
 -2 -9 5 18.23 2.24
 2 -9 -4 4.49 1.37
 -2 9 4 3.46 0.99
 2 9 -4 3.25 1.13
 -2 -9 4 4.23 1.61
 -2 -9 4 4.33 0.62
 2 -9 -4 3.68 0.88
 2 9 -4 2.59 1.72
 2 9 -4 4.68 2.16
 -2 -9 4 3.62 1.17
 -2 9 4 1.67 0.94
 2 9 -4 2.83 0.96
 2 9 -4 4.82 1.37
 -2 -9 4 4.92 1.39
 -2 9 4 3.38 1.09
 -2 9 4 5.02 1.53
 -2 -9 3 3.36 1.1
 -2 -9 3 2.11 0.41
 2 9 -3 1.92 0.94
 -2 -9 3 3.03 1.27
 -2 9 3 2.89 1.19
 2 9 -3 1.07 0.74
 -2 9 3 2.67 1.02
 2 -9 -3 3.36 0.91
 2 9 -3 2.23 0.7
 -2 9 3 4.66 1.02
 -2 -9 3 1.73 1.01
 -2 -9 3 3.96 1.21
 2 -9 -3 3.94 0.78
 2 9 -3 2.5 1.78
 -2 -9 2 42.28 3.62
 2 9 -2 47.96 4.64
 2 9 -2 51.47 4.66
 -2 9 2 46.87 4.23
 -2 -9 2 45.91 3.13
 2 9 -2 44.96 2.89
 -2 9 2 45.75 2.51
 -2 -9 2 43.19 1.77
 2 -9 -2 47.2 2.52
 2 9 -2 46.26 3.04
 -2 -9 2 44.22 3.16
 -2 9 2 49.53 2.96
 2 -9 -2 47.11 1.88
 -2 -9 1 24.02 2.2
 2 -9 -1 25.3 1.06
 -2 9 1 26.13 3.4
 -2 9 1 23.27 1.17
 2 9 -1 26.96 2.08
 2 -9 -1 21.08 2.71
 -2 9 1 25.14 1.51
 -2 9 1 24.38 2.91
 -2 9 1 24.74 2.67
 2 9 -1 24.19 1.41
 -2 9 1 25.53 2.71
 -2 -9 1 26.03 2.91
 -2 9 1 24.6 1.97
 -2 -9 1 25.98 2.06
 2 9 -1 29.02 3.42
 2 9 -1 23.38 2.45
 -2 9 0 16.08 2.12
 -2 9 0 16.61 2.16
 -2 -9 0 15.11 1.44
 2 9 0 16.48 2
 -2 -9 0 17.16 1.76
 -2 9 0 16.63 2.88
 -2 9 0 14.52 1
 -2 -9 0 18.65 2.62
 2 9 0 17.69 1.51
 -2 9 0 14.43 1.51
 2 -9 0 17.38 2.7
 2 9 0 19.8 1.77
 -2 9 0 19.41 2.82
 2 -9 0 17.78 1.65
 -2 -9 -1 2.55 0.8
 2 9 1 0.94 0.6
 -2 9 -1 1.31 0.59
 -2 -9 -1 2.01 0.52
 2 -9 1 1.89 0.64
 -2 9 -1 0.44 1.08
 -2 9 -1 1.78 0.86
 -2 9 -1 1.22 0.75
 -2 9 -1 5.35 1.83
 -2 -9 -1 1.61 1.22
 -2 9 -1 1.7 0.48
 2 9 1 2.07 0.81
 2 9 1 4.67 0.98
 2 -9 1 -0.29 0.98
 2 -9 2 56.06 4.78
 2 -9 2 58.48 5.47
 -2 9 -2 60.37 3.84
 -2 9 -2 59.27 2.88
 -2 9 -2 55.13 3.7
 -2 9 -2 67.39 6.06
 2 9 2 52.6 3.45
 2 9 2 52.86 3.59
 -2 9 -2 58.53 3.18
 -2 9 -2 62.72 4.36
 -2 -9 -2 59.78 3.82
 2 -9 2 56.68 3
 -2 -9 -2 51.67 3.29
 -2 -9 -2 57.74 4.5
 2 9 2 58.74 3.36
 2 -9 3 79.86 6.78
 -2 -9 -3 81.63 2.76
 -2 9 -3 90.04 5.51
 2 -9 3 87.78 6.55
 -2 9 -3 85.11 4.04
 -2 9 -3 87.39 4.23
 2 9 3 81.66 4.79
 -2 -9 -3 86.27 5.59
 2 9 3 78 4.79
 2 -9 3 82.68 3.98
 -2 -9 -3 92.06 4.88
 -2 9 -3 82.47 4.35
 -2 9 -3 87.76 5.12
 -2 -9 -4 65.57 5.05
 -2 -9 -4 67.38 2.87
 2 -9 4 79.88 7.12
 -2 9 -4 65.5 3.99
 2 9 4 71.03 4.83
 -2 -9 -4 70.53 4.43
 -2 -9 -4 60.49 4.06
 -2 9 -4 73.75 4.99
 -2 9 -4 68.5 3.73
 -2 -9 -5 79.55 5.62
 -2 -9 -5 74.7 3.54
 2 -9 5 69.5 7.13
 -2 -9 -5 83.42 5.01
 2 -9 5 78.03 3.3
 2 9 5 74.06 5.16
 -2 9 -5 78.03 3.46
 -2 9 -5 76.41 5.53
 2 -9 5 62.64 4.12
 -2 9 -5 74.38 4.75
 -2 9 -5 72.42 3.52
 -2 -9 -6 27.07 2.44
 -2 9 -6 40.15 4.34
 2 -9 6 27.57 4.75
 2 9 6 36.04 3.86
 -2 -9 -6 33 3.33
 2 -9 6 28.22 2.23
 -2 -9 -6 31.04 3.6
 -2 9 -6 30.41 2.4
 -2 -9 -7 36.22 3.08
 -2 -9 -7 41.69 4.02
 2 -9 7 35.88 2.79
 2 -9 7 32.32 5.45
 2 9 7 36.19 4.15
 -2 -9 -7 30.12 3.66
 -2 9 -7 35.25 4.39
 -2 -9 -8 48.06 3.97
 -2 9 -8 59.77 6.06
 2 -9 8 51.08 3.62
 2 -9 8 51.13 7.1
 2 9 8 62.3 5.67
 -2 -9 -8 58.73 5.06
 -2 -9 -8 53.94 4.86
 -2 -9 -9 6.57 2.14
 -2 9 -9 9.92 3.04
 2 -9 9 7.55 3.35
 2 -9 9 8.28 1.69
 2 9 9 7.04 2.29
 -2 -9 -9 9.71 2.28
 -2 -9 -10 35.98 4.44
 2 -9 10 27.64 5.96
 2 9 10 26.75 4.21
 -2 9 -10 29.29 4.87
 2 -10 -12 -0.22 1.52
 2 -10 -11 3.79 2
 2 10 -11 3.35 2.44
 -2 -10 11 1.36 2.02
 -2 10 11 1.97 1.78
 2 10 -11 2.56 1.84
 2 10 -10 4.81 1.94
 2 -10 -10 6.87 2.26
 -2 -10 10 8.08 2.57
 -2 -10 10 7.44 1.8
 -2 10 10 9.14 2.46
 2 10 -10 6.36 2.81
 2 10 -9 21.85 3.6
 2 -10 -9 14.56 2.58
 2 10 -9 16.66 3.37
 -2 10 9 16.48 2.92
 -2 -10 9 15.47 2.08
 -2 -10 9 14.1 3.18
 -2 -10 8 92.77 4.32
 -2 -10 8 97.85 8.13
 -2 10 8 98.8 6.56
 2 10 -8 93.93 7.16
 2 -10 -8 100.94 6.98
 2 -10 -8 101.42 6.26
 -2 -10 8 99.78 4.99
 2 10 -8 92.93 6.73
 -2 -10 7 126.03 8.64
 2 10 -7 124.05 7.79
 -2 10 7 95.78 5.44
 -2 -10 7 119.23 5.5
 2 10 -7 127.29 7.41
 -2 10 7 124.28 6.82
 2 -10 -7 120.36 6.38
 2 -10 -7 109.82 7.03
 -2 -10 7 124.55 5.09
 -2 10 6 2.7 1.47
 2 -10 -6 2.74 0.92
 -2 10 6 0.62 0.64
 -2 -10 6 1.23 0.74
 -2 -10 6 1.74 0.58
 -2 10 6 2.71 1.16
 2 10 -6 1.3 1.25
 2 10 -6 0.35 0.92
 2 -10 -6 3.22 1.6
 -2 10 5 106.6 6.68
 -2 -10 5 110.79 7.43
 -2 10 5 106.96 5.04
 2 10 -5 106 5.99
 -2 10 5 120.5 5.84
 2 -10 -5 112.39 5.08
 2 10 -5 126.56 6.79
 -2 -10 5 108.71 3.69
 -2 -10 5 112.47 5.75
 2 -10 -5 113.15 6.48
 -2 -10 4 78.52 4.83
 2 10 -4 102.27 8.39
 -2 -10 4 77.91 5.85
 -2 10 4 75.48 3.88
 2 10 -4 83.6 5.15
 -2 -10 4 78.58 4.95
 2 -10 -4 81.11 3.79
 -2 -10 4 90.63 5.23
 -2 10 4 87.83 4.92
 2 10 -4 78.22 4.5
 2 -10 -4 78.83 4.29
 2 -10 -4 84.53 5.31
 -2 10 4 83.63 5.85
 -2 -10 4 83.43 2.64
 2 10 -4 84.87 4.85
 -2 10 4 86.98 4.53
 2 10 -3 73.85 6.53
 -2 -10 3 64.02 4.5
 -2 -10 3 63.25 5.01
 2 10 -3 65.32 4.09
 -2 10 3 60.93 5.01
 2 10 -3 54.65 5.47
 2 10 -3 64.69 3.84
 -2 10 3 68.02 3.56
 2 -10 -3 61.3 3.36
 2 -10 -3 67.99 4.65
 -2 10 3 67.58 3.89
 2 -10 -3 67.34 2.8
 -2 -10 3 65.5 1.87
 2 10 -2 118.42 5.09
 2 10 -2 112.35 7.39
 -2 10 2 105.41 6.8
 -2 -10 2 123.51 5.26
 2 -10 -2 106.21 2.88
 -2 -10 2 119.92 6.3
 -2 10 2 117.81 4.34
 2 -10 -2 122.74 6.26
 2 10 -2 117.21 6.3
 -2 10 2 119.44 4.84
 2 10 -2 123.35 7.81
 2 10 -2 110.54 4.69
 -2 -10 2 117.07 5.22
 2 10 -1 162.7 7.11
 2 10 -1 160.21 5.6
 2 -10 -1 173.27 8.04
 2 10 -1 156.85 8.56
 -2 -10 1 161.36 5.65
 -2 10 1 163.93 8.91
 -2 10 1 160.47 7.46
 2 -10 -1 171.11 7.57
 -2 10 1 158.64 4.64
 -2 10 1 152.8 7.31
 -2 10 1 174.34 8.45
 2 10 -1 170.87 8.87
 2 10 -1 158.98 4.27
 -2 10 1 162.93 5.6
 -2 -10 1 162.85 7.68
 -2 -10 1 162.8 6.17
 2 10 0 157.77 8.24
 -2 10 0 151.56 7.12
 2 -10 0 149.57 8.03
 -2 -10 0 157.89 4.91
 2 -10 0 155.3 5.49
 2 10 0 160.99 4.98
 -2 -10 0 159.39 5.82
 -2 10 0 147.33 5.21
 2 10 0 147.44 6.54
 2 10 0 148.63 5.33
 2 -10 0 159.37 7.34
 -2 10 0 153.61 3.66
 -2 -10 0 152.39 7.54
 -2 10 0 149.09 7.03
 -2 10 0 145.17 8.83
 -2 10 0 146.84 8.15
 -2 10 -1 93.58 6.64
 2 10 1 89.46 3.98
 2 -10 1 91.65 6.48
 -2 -10 -1 88.24 2.87
 -2 10 -1 86.09 5.01
 -2 10 -1 87.2 7.03
 -2 10 -1 88.36 4.47
 -2 10 -1 88.28 3.8
 2 10 1 85.34 3.96
 2 10 1 79.88 4.61
 -2 10 -1 80.81 5.09
 -2 -10 -1 90.48 5.67
 -2 10 -1 86.81 3.01
 -2 -10 -1 81.92 3.96
 2 -10 1 85.04 3.69
 2 -10 2 139.89 4.9
 2 -10 2 129 8.28
 -2 10 -2 129.15 6.07
 -2 10 -2 142.76 6.24
 -2 10 -2 151.31 9.51
 -2 -10 -2 130.14 5.4
 2 10 2 121.67 5.56
 -2 10 -2 136.3 5.06
 2 10 2 129.63 6.07
 2 -10 2 135.28 7.81
 -2 -10 -2 134.74 7.23
 -2 -10 -2 140.21 6.44
 2 10 2 143.23 5.43
 -2 10 -2 138.87 4.67
 -2 10 -3 19.61 1.85
 -2 -10 -3 19.95 0.92
 -2 10 -3 27.92 2.93
 -2 10 -3 21.99 2.3
 2 -10 3 22.37 3.72
 -2 10 -3 20.75 1.97
 -2 -10 -3 26.35 2.76
 2 10 3 23.03 2.5
 2 10 3 23.32 2.71
 2 -10 3 22.42 1.92
 -2 -10 -3 17.28 2.66
 -2 -10 -4 126.86 3.75
 -2 10 -4 127 5.63
 2 -10 4 126.06 9.19
 -2 10 -4 133.15 6.97
 -2 -10 -4 141.9 7.54
 -2 -10 -4 110.64 5.63
 2 -10 4 118.46 5.16
 -2 10 -4 114.8 5.38
 -2 -10 -4 138.69 6.52
 2 10 4 121.01 6.42
 -2 10 -5 73.27 4.67
 -2 -10 -5 75.85 3.27
 2 -10 5 80.16 7.58
 -2 10 -5 76.39 5.49
 -2 10 -5 71.55 3.75
 2 10 5 77.85 5.32
 -2 10 -5 75.42 3.2
 2 -10 5 64.38 4.02
 -2 -10 -5 79.1 5
 -2 -10 -5 77.77 5.67
 -2 -10 -6 63.37 3.46
 -2 10 -6 60.31 5.44
 2 -10 6 70.41 3.35
 2 -10 6 61.63 6.96
 2 10 6 66.23 5.28
 -2 -10 -6 64.96 5.36
 2 -10 6 53.25 3.98
 -2 -10 -6 72.29 5.04
 -2 -10 -7 28.81 3.38
 -2 -10 -7 35.12 2.85
 2 -10 7 34.83 5.6
 2 -10 7 33.3 2.54
 -2 10 -7 30.55 4.13
 -2 -10 -7 27.07 3.49
 2 10 7 30.65 3.82
 2 -10 8 23.39 2.39
 -2 -10 -8 25.38 3.43
 -2 10 -8 29.66 4.44
 2 -10 8 30.22 5.61
 2 10 8 23.69 3.55
 -2 -10 -8 22.36 3.29
 -2 -10 -9 17.76 2.98
 2 -10 9 26.86 5.57
 -2 -10 -9 23.58 3.36
 2 10 9 17.24 3.32
 -2 10 -9 22.34 3.95
 -2 -10 -10 5.38 2.02
 -2 10 -10 2.68 1.87
 2 -10 10 4.18 3.13
 2 -11 -12 2.06 1.64
 2 11 -11 6.28 2.51
 2 -11 -11 5.61 2.19
 -2 -11 11 6.47 3.02
 2 -11 -11 5.73 2.55
 -2 11 11 5.94 2.08
 2 11 -10 10.83 2.82
 2 11 -10 9.5 3.16
 -2 -11 10 10.05 3.3
 -2 11 10 11.93 2.86
 2 -11 -10 10.87 2.39
 2 -11 -10 10.53 2.85
 2 -11 -9 15.2 2.62
 2 11 -9 15.6 3.41
 -2 -11 9 10.7 3.21
 -2 -11 9 14.52 1.99
 -2 11 9 17.2 3.08
 2 11 -9 19.75 3.67
 2 -11 -9 25.52 4
 2 -11 -8 26.67 3.84
 2 -11 -8 20.26 2.81
 -2 -11 8 20.3 3.84
 2 11 -8 28 3.96
 -2 -11 8 26.88 2.43
 -2 11 8 25.54 3.57
 -2 -11 8 21.98 2.1
 2 11 -8 29.36 3.88
 2 11 -7 0.08 1.41
 2 -11 -7 2.55 1.11
 2 11 -7 0.66 1.2
 -2 -11 7 2.54 2.09
 -2 -11 7 2.59 0.89
 -2 11 7 3.31 1.79
 -2 -11 7 2.3 0.88
 2 -11 -7 2.49 1.48
 -2 -11 6 52.61 5.56
 2 11 -6 43.39 4.45
 -2 -11 6 44.79 3.56
 -2 11 6 46.66 3.96
 -2 11 6 36.08 2.98
 2 -11 -6 42.04 4.3
 -2 -11 6 41.52 2.3
 2 -11 -6 45.69 3.49
 2 11 -6 45.25 4.22
 -2 11 5 66.77 5.71
 -2 -11 5 72.35 6.21
 2 11 -5 79.94 5.52
 -2 11 5 64.78 3.85
 -2 -11 5 80.63 5.01
 2 11 -5 77.52 5.06
 -2 11 5 81.98 4.88
 2 -11 -5 76.17 5.57
 -2 11 5 78.67 5.23
 -2 -11 5 76.96 2.69
 2 -11 -5 76.77 4.1
 -2 11 4 15.77 1.72
 2 -11 -4 14.72 2.46
 -2 -11 4 15.69 2.84
 -2 -11 4 15.98 2.36
 -2 -11 4 14.69 2.16
 -2 11 4 14.09 2.59
 -2 11 4 17.48 2.29
 2 11 -4 16.14 2.06
 -2 11 4 16.68 2.1
 2 11 -4 10.89 2.9
 2 -11 -4 13.68 1.83
 2 11 -4 20.88 2.42
 2 11 -4 17.22 2.36
 2 -11 -4 16.7 1.62
 -2 -11 4 15.06 2.26
 2 -11 -3 9.94 2.07
 2 11 -3 12.43 1.96
 -2 -11 3 13.91 2.62
 -2 11 3 11.41 1.55
 -2 11 3 12.25 1.72
 2 -11 -3 9.42 0.97
 -2 11 3 11.07 2.37
 2 11 -3 13.08 1.77
 2 11 -3 17.97 3.48
 -2 -11 3 10.84 2.03
 2 11 -2 111.89 5.11
 -2 11 2 103.83 7.25
 2 -11 -2 109.84 6.3
 -2 11 2 115.16 4.47
 2 11 -2 109.92 4.76
 -2 -11 2 107.6 5.08
 -2 11 2 114.18 4.85
 -2 -11 2 105.78 5.13
 -2 -11 2 114.26 6.51
 2 11 -2 113.13 8.09
 2 -11 -1 46.96 4.33
 -2 11 1 43.09 4.78
 -2 -11 1 43.11 2.7
 2 11 -1 40 2.61
 -2 -11 1 42.56 3.08
 -2 11 1 47.84 2.27
 -2 -11 1 42.06 3.94
 -2 11 1 51.81 4.79
 2 -11 -1 53.06 4.31
 2 11 -1 46.69 4.9
 -2 11 1 40.62 2.63
 2 11 -1 39.93 1.76
 2 11 -1 41.68 3.7
 -2 11 0 2.49 1.53
 2 11 0 1.83 0.63
 2 11 0 1.26 0.87
 -2 11 0 1.46 0.6
 -2 11 0 0.75 1.1
 -2 11 0 1.51 1
 2 11 0 2.71 1.77
 2 -11 0 0.21 0.98
 -2 -11 0 0.8 0.58
 -2 11 0 1.31 0.27
 -2 -11 0 1.8 0.6
 2 11 0 1.77 0.7
 -2 -11 0 3.72 1.52
 2 -11 0 2.25 1.36
 -2 11 -1 54.27 5.36
 -2 -11 -1 48.6 1.77
 2 11 1 55.73 3.11
 2 -11 1 49.98 5.05
 -2 11 -1 52.89 2.09
 -2 11 -1 46.13 3.85
 -2 -11 -1 52.3 4.55
 -2 11 -1 56.81 3.7
 2 11 1 50.19 3.05
 2 11 1 47.01 3.72
 -2 11 -1 50.25 2.85
 -2 -11 -1 47.97 3.07
 2 -11 1 49.78 2.8
 2 -11 2 83.52 6.72
 -2 11 -2 78.41 4.67
 -2 11 -2 85.72 7.59
 -2 -11 -2 73.34 5.47
 -2 11 -2 69.5 4.67
 2 11 2 74.44 4.21
 -2 11 -2 77.61 3.68
 2 11 2 62.77 4.41
 -2 11 -2 76.38 3.24
 2 -11 2 73.33 3.43
 2 11 2 75.2 3.91
 -2 -11 -2 82.93 5.11
 -2 -11 -2 71.78 3.93
 -2 11 -3 35.67 3.21
 -2 11 -3 41.62 3.66
 2 -11 3 37.04 4.84
 -2 11 -3 36.82 5.53
 -2 11 -3 37.24 2.68
 2 11 3 34.3 3.11
 2 11 3 43.49 3.75
 -2 -11 -3 42.96 4.26
 2 -11 3 36.09 2.47
 -2 11 -3 38.43 2.6
 -2 -11 -3 42.69 3.7
 -2 -11 -4 1.11 1.06
 2 -11 4 1.31 0.64
 -2 11 -4 2.41 1.44
 2 11 4 2.1 1.22
 -2 11 -4 -1.15 0.89
 -2 11 -4 1.89 0.93
 -2 -11 -4 0.95 0.65
 2 -11 4 0.89 1.64
 -2 -11 -4 0.82 0.94
 -2 -11 -5 20.94 1.29
 -2 11 -5 23.48 3.22
 2 -11 5 24.37 4.49
 -2 11 -5 21.11 2.2
 -2 -11 -5 28.64 3.21
 2 11 5 22.71 3.16
 -2 11 -5 23.14 2.64
 -2 -11 -5 27.06 3.49
 -2 -11 -6 22.83 1.79
 -2 -11 -6 22.53 2.91
 -2 11 -6 22.26 3.56
 2 -11 6 23.17 4.53
 2 11 6 28.69 3.62
 -2 -11 -6 21.87 3.32
 -2 -11 -7 19.13 2.86
 2 -11 7 11.89 3.63
 2 11 7 18.17 3.11
 -2 11 -7 20.51 3.49
 -2 -11 -7 15.78 2.91
 -2 -11 -8 13.59 2.59
 -2 11 -8 17.83 3.84
 2 -11 8 13.38 4.2
 2 11 8 12.99 3.01
 -2 -11 -8 15.41 2.97
 -2 11 -9 2.72 1.86
 -2 11 -9 1.88 1.85
 2 -11 9 2.37 2.72
 2 11 9 2.45 1.76
 -2 -11 -9 9.49 2.53
 -2 -11 -9 5.57 1.95
 -2 11 -10 14.33 3.3
 2 -12 -11 5.88 2.02
 -2 -12 11 7.13 3.45
 2 12 -11 0.84 1.9
 2 12 -10 68.84 7.08
 -2 12 10 72.98 6.6
 -2 -12 10 70.11 7.86
 2 -12 -10 70.41 6.81
 2 12 -10 55.29 6.1
 2 -12 -10 60.81 5.59
 2 -12 -9 12.19 3.01
 2 12 -9 11.73 2.86
 -2 -12 9 17.06 3.99
 2 12 -9 13.67 3.37
 -2 12 9 8.11 2.21
 2 -12 -9 10.35 2.21
 2 12 -8 48.8 5.34
 -2 12 8 48.59 4.66
 2 12 -8 46.71 4.9
 2 -12 -8 44.98 4.94
 -2 -12 8 51.67 6.11
 2 -12 -8 48.61 4.23
 -2 -12 7 154.04 10.22
 2 12 -7 147.1 8.78
 -2 -12 7 148.57 6.58
 -2 -12 7 146.98 5.02
 -2 12 7 161.26 8.11
 2 -12 -7 160.95 8.88
 2 12 -7 152.6 8.35
 2 -12 -7 155.31 7.23
 2 -12 -6 1.78 1.58
 2 12 -6 1.7 1.2
 -2 -12 6 2.29 1.77
 -2 -12 6 2.49 0.55
 2 -12 -6 -0.36 0.67
 -2 -12 6 4.27 1.24
 -2 12 6 3.41 1.64
 2 12 -6 3.86 1.62
 -2 -12 6 1.66 0.52
 -2 12 5 29.76 2.46
 2 -12 -5 35.89 3.84
 2 12 -5 32.36 3.59
 -2 -12 5 38.21 4.65
 2 12 -5 36.06 3.39
 2 12 -5 27.91 5.29
 -2 12 5 38.63 3.4
 -2 12 5 38.04 3.68
 -2 -12 5 34.68 3.34
 2 -12 -5 38.73 2.76
 -2 -12 4 69.05 5.86
 -2 12 4 58.89 3.34
 2 12 -4 75.32 5.03
 2 12 -4 75.14 4.49
 2 12 -4 75.96 7.64
 -2 12 4 70.16 4.21
 2 -12 -4 70.49 5.26
 -2 -12 4 75.97 5.05
 2 -12 -4 69.86 3.18
 -2 12 4 75.96 4.65
 2 -12 -3 24.37 3.14
 -2 -12 3 22.98 3.42
 -2 12 3 22.31 2.16
 2 12 -3 22.93 4.08
 -2 -12 3 20.64 2.3
 2 -12 -3 24.62 1.16
 2 12 -3 24.33 2.29
 2 -12 -3 22.79 1.14
 -2 12 3 26.34 2.45
 2 12 -3 21.45 2.44
 -2 -12 3 22.13 2.84
 -2 -12 2 38.34 3.76
 -2 -12 2 30.38 2.54
 2 12 -2 32.32 4.39
 -2 -12 2 34.14 2.75
 -2 12 2 36.9 2.42
 -2 12 2 37.53 2.69
 2 12 -2 34.67 2.49
 2 -12 -2 39.84 3.82
 2 -12 -1 186.89 9.1
 2 12 -1 169.59 4.13
 -2 -12 1 166.63 5.84
 2 12 -1 176.06 6.03
 2 -12 -1 183.02 8.57
 -2 12 1 183.82 5.28
 -2 12 1 189.47 9.69
 2 12 -1 185.23 10.18
 -2 12 1 174.93 6.05
 -2 -12 1 183.7 8.63
 -2 -12 1 165.99 6.51
 -2 -12 0 46.25 3.09
 2 -12 0 47.33 4.72
 2 12 0 48.56 2.84
 -2 -12 0 49.07 2.32
 -2 12 0 58.3 3.44
 -2 12 0 46.14 4.87
 -2 12 0 52.01 1.69
 2 12 0 60.07 5.68
 2 12 0 44.42 2.4
 -2 12 0 52.56 2.89
 -2 -12 0 47.44 4.33
 2 -12 0 53.92 4.54
 -2 -12 -1 56.96 4.86
 2 -12 1 61.03 5.61
 2 12 1 58.81 3.17
 -2 12 -1 59.64 5.86
 -2 12 -1 59.62 3.78
 2 -12 1 53.65 2.92
 2 12 1 51.09 3.09
 -2 12 -1 55.5 2.99
 -2 12 -1 56.17 1.86
 -2 -12 -1 52.46 3.26
 -2 12 -1 57.15 1.94
 2 -12 2 142.36 9.12
 -2 12 -2 136.41 6.38
 -2 12 -2 142.18 9.76
 -2 -12 -2 138.1 7.04
 -2 12 -2 123.05 4.81
 2 12 2 108.05 5.33
 -2 12 -2 123.63 6.61
 2 -12 2 122.55 4.64
 2 12 2 129.55 5.23
 -2 12 -2 136.03 4.33
 -2 -12 -2 123.59 7.33
 -2 12 -3 4.38 1.01
 2 -12 3 5.66 0.99
 -2 12 -3 5.18 1.41
 2 -12 3 4.15 2.07
 -2 12 -3 3.68 0.8
 -2 -12 -3 7.2 1.86
 -2 12 -3 -1.25 2.6
 -2 12 -3 3.29 1.31
 2 12 3 4.58 1.29
 2 12 3 5.41 1.58
 -2 -12 -3 5.38 1.75
 2 -12 4 73.89 7.21
 -2 12 -4 75.79 5.4
 2 12 4 76.58 5.27
 -2 -12 -4 75.13 5.83
 2 -12 4 70.45 3.7
 -2 12 -4 64.78 3.88
 -2 -12 -4 62.55 4.14
 -2 12 -4 64.14 4.35
 -2 -12 -4 81.47 5.42
 2 -12 5 113.46 9.46
 -2 -12 -5 127.39 7.85
 -2 12 -5 129.49 7.77
 -2 -12 -5 133.9 7.2
 2 12 5 128.94 7.31
 -2 -12 -6 11.65 2.49
 -2 12 -6 9.68 2.55
 2 -12 6 4.05 2.14
 2 12 6 12.73 2.57
 -2 -12 -6 7.91 2.24
 -2 12 -7 72.78 5.76
 -2 12 -7 77.94 6.79
 2 12 7 84.15 6.41
 -2 -12 -7 81.7 6.05
 -2 -12 -7 68.74 6.05
 2 -12 7 87.03 9.17
 -2 12 -8 74.8 6.29
 -2 12 -8 89.3 7.75
 2 -12 8 83.84 9.58
 2 12 8 84.43 6.78
 -2 -12 -8 79.9 6.32
 -2 -12 -8 76.18 6.48
 -2 12 -9 5.45 2
 -2 12 -9 4.98 2.49
 2 -12 9 4.75 2.67
 2 12 9 4.5 2.06
 -2 -12 -9 4.81 1.89
 -2 -12 -9 1.89 1.55
 -2 12 -10 12.12 3.08
 2 13 -11 12.01 3.25
 -2 -13 11 11.33 3.76
 2 -13 -10 12.84 2.5
 2 13 -10 17.02 3.55
 2 13 -10 12.66 3.33
 -2 -13 10 8.8 3.38
 -2 13 10 17.63 3.47
 2 -13 -10 15.16 3.42
 2 -13 -9 8.48 2.15
 2 -13 -9 9.81 2.5
 2 13 -9 6.53 2.19
 -2 13 9 5.55 2
 2 13 -9 5.58 2.2
 -2 -13 9 8.92 3.41
 2 -13 -8 7.66 1.79
 2 13 -8 11.19 2.84
 -2 -13 8 12.46 3.44
 -2 13 8 9.73 2.36
 2 13 -8 9.47 2.34
 2 13 -7 34.74 4.4
 -2 -13 7 25.28 2.65
 2 -13 -7 33.88 4.32
 -2 13 7 31.68 3.73
 2 13 -7 29.94 3.75
 2 -13 -7 30.66 3.08
 -2 -13 7 28.78 4.62
 -2 -13 6 29.8 3.15
 2 13 -6 34.23 4.09
 -2 -13 6 28.02 4.35
 2 13 -6 33.53 3.59
 2 -13 -6 36.7 4.21
 -2 13 6 33.22 3.52
 2 -13 -6 32.71 2.9
 -2 13 6 34.71 3.93
 2 -13 -5 3.86 0.85
 2 -13 -5 6.33 2.13
 2 13 -5 7.18 2.04
 -2 -13 5 2.88 1.52
 2 13 -5 4.67 1.43
 2 -13 -5 4.82 1.05
 -2 13 5 4.27 1.37
 -2 13 5 3.7 1.27
 -2 -13 5 3.91 1.38
 2 13 -5 1.17 3.13
 -2 13 4 18.63 1.79
 2 13 -4 16.91 2.56
 -2 -13 4 18.87 3.38
 -2 13 4 21.8 2.57
 2 13 -4 15.15 4.07
 -2 13 4 17.21 2.22
 2 -13 -4 16.04 1.25
 2 -13 -4 15.66 1.36
 -2 -13 4 16.71 2.64
 2 13 -4 17.82 2.24
 2 -13 -4 16.77 2.84
 2 -13 -3 0.52 1.48
 2 13 -3 3 1.2
 -2 -13 3 1.87 0.77
 2 13 -3 2.92 1.06
 -2 13 3 2 0.95
 -2 13 3 3.17 1.03
 2 13 -3 2.89 1.72
 -2 -13 3 2.22 1.4
 -2 -13 3 2.67 1.79
 -2 -13 2 9.82 1.52
 2 13 -2 10.59 3.12
 2 13 -2 11.11 1.49
 -2 -13 2 10.9 1.6
 -2 13 2 9.28 1.43
 -2 13 2 12.28 2.81
 -2 13 2 13.04 1.57
 2 -13 -2 13.34 2.53
 -2 -13 2 10.54 2.12
 2 13 -1 2.51 0.67
 -2 -13 1 2.13 0.76
 2 -13 -1 1.66 1.39
 -2 13 1 3.29 0.91
 -2 13 1 3.03 0.94
 -2 -13 1 2.57 0.73
 2 -13 -1 3.9 1.59
 -2 13 1 1.55 0.56
 -2 13 1 0.47 1.33
 2 13 -1 3.79 1.37
 -2 -13 1 1.61 1.19
 -2 13 0 15.12 3.13
 -2 13 0 21.5 2.16
 -2 -13 0 19.3 3.07
 -2 13 0 19.08 1.02
 2 13 0 21.97 3.87
 2 -13 0 16.05 2.92
 -2 -13 0 16.96 1.94
 -2 13 0 19.11 1.81
 -2 -13 0 16.16 1.27
 2 13 0 17.08 1.45
 2 13 0 20.56 1.87
 2 -13 1 51.69 5.5
 -2 -13 -1 40.01 2.93
 2 13 1 41.41 2.79
 -2 13 -1 48.01 2.8
 -2 13 -1 44.82 3.43
 2 13 1 46.43 2.88
 -2 -13 -1 50.21 4.75
 -2 13 -1 48.05 5.8
 -2 13 -2 25.87 1.72
 -2 -13 -2 25.78 3.59
 2 -13 2 30.01 4.4
 -2 13 -2 31.26 4.92
 -2 13 -2 25.58 2.07
 -2 -13 -2 28.99 3.35
 2 13 2 24 2.43
 -2 13 -2 21.64 2.59
 2 13 2 25.3 2.9
 -2 13 -2 25.98 1.61
 2 -13 2 22.01 1.83
 -2 13 -3 29.29 2.35
 -2 13 -3 29.28 2.16
 -2 13 -3 30.63 3.35
 2 -13 3 34.37 4.91
 -2 13 -3 23.19 2.92
 -2 13 -3 33.11 5.46
 -2 -13 -3 32.51 3.58
 2 13 3 27.22 2.81
 2 13 3 32.9 3.41
 -2 -13 -3 28.4 2.58
 -2 -13 -3 31.34 3.93
 2 -13 3 33.74 2.29
 -2 13 -4 26.23 2.43
 -2 13 -4 33.55 3.79
 2 -13 4 30.16 4.99
 2 13 4 30.85 3.47
 -2 13 -4 23.54 2.85
 2 -13 4 27.92 2.22
 -2 -13 -4 22.4 2.44
 -2 -13 -4 32.25 3.7
 -2 13 -4 29.38 2.77
 -2 -13 -4 28.65 3.84
 2 -13 5 18.01 4.17
 -2 13 -5 17.98 2.48
 -2 -13 -5 23.9 3.26
 2 13 5 17.47 2.79
 -2 13 -5 18 3.06
 -2 -13 -5 20.52 3.48
 -2 13 -6 25.83 3.22
 -2 -13 -6 34.98 4.01
 -2 13 -6 33.24 4.42
 2 -13 6 25.87 4.9
 2 13 6 29.14 3.78
 -2 -13 -6 23.98 3.84
 -2 13 -7 40.81 4.33
 -2 13 -7 44.02 5.24
 2 -13 7 26.16 5.23
 2 13 7 35.64 4.45
 -2 -13 -7 42.98 4.56
 -2 -13 -7 34.18 4.44
 -2 13 -8 57.51 5.48
 -2 13 -8 63.1 6.78
 2 -13 8 70.92 8.87
 2 13 8 71.11 6.46
 -2 -13 -8 66.66 5.89
 -2 -13 -8 60.35 5.97
 -2 13 -9 1.08 1.65
 -2 -13 -9 -1.04 1.53
 -2 13 -9 -1.67 2.43
 2 -13 9 0.62 2.3
 -2 -13 -9 -0.7 1.65
 -2 13 -10 16.86 3.51
 2 14 -11 6.82 2.7
 -2 -14 11 3.28 3.45
 2 14 -10 3.1 1.54
 2 14 -10 5.24 2.7
 -2 -14 10 5.91 2.83
 -2 14 10 7.03 2.43
 2 14 -9 15.49 3.11
 2 -14 -9 23.49 4
 2 14 -9 17.86 3.73
 -2 14 9 18.07 3.17
 -2 -14 9 16.03 4.01
 2 14 -8 55.93 6.04
 2 14 -8 52.1 5.19
 -2 -14 8 53.57 6.65
 -2 14 8 58.29 5.26
 2 -14 -8 53.43 5.62
 2 -14 -8 51.45 4.29
 2 -14 -7 14.74 2.09
 2 -14 -7 22.47 3.74
 2 14 -7 15.55 2.65
 2 14 -7 19.54 3.27
 -2 -14 7 20.2 3.92
 -2 14 7 15.2 2.58
 -2 -14 7 14.68 2.13
 -2 -14 6 116.65 8.91
 2 14 -6 128.11 7.88
 2 -14 -6 113.73 5.39
 2 14 -6 116.43 6.83
 -2 14 6 108.21 6.5
 -2 14 6 135.73 7.74
 2 -14 -6 106.6 7.41
 -2 -14 6 119.59 6.48
 -2 -14 5 70.99 6.71
 2 14 -5 71.03 5.39
 -2 -14 5 75.79 5.33
 2 -14 -5 70.49 3.52
 2 14 -5 67.45 4.75
 2 14 -5 78.09 9.18
 -2 14 5 72.86 4.82
 2 -14 -5 72.88 5.9
 -2 14 5 77.6 5.26
 -2 -14 4 92.93 7.32
 2 14 -4 98.69 5.97
 -2 14 4 96.76 5.26
 2 -14 -4 99.58 6.76
 -2 -14 4 95.8 6.14
 2 14 -4 88.6 5.03
 2 14 -4 103.78 9.68
 2 -14 -4 84.48 2.67
 2 -14 -4 94.7 2.88
 -2 14 4 101.19 5.5
 -2 14 3 52.04 3.54
 2 14 -3 53.12 4.02
 2 14 -3 46.99 6.15
 -2 -14 3 44.37 3.46
 -2 -14 3 49.6 4.47
 2 -14 -3 54.65 5.01
 -2 14 3 57.49 3.61
 2 14 -3 52.76 3.44
 -2 -14 2 3.62 1.03
 2 14 -2 7.95 2.79
 -2 14 2 6.15 1.14
 -2 14 2 8.92 1.39
 2 -14 -2 4.08 1.67
 -2 14 2 5.47 2.19
 -2 14 2 5.74 1.13
 -2 -14 2 5.56 1.71
 2 14 -2 4.13 0.99
 -2 -14 1 48.73 4.6
 2 -14 -1 40.82 4.56
 -2 -14 1 39.83 2.51
 -2 14 1 41.53 2.82
 -2 14 1 45.14 2.44
 -2 14 1 45.86 2.95
 -2 14 1 48.62 5.32
 -2 -14 1 42.67 3.04
 2 -14 -1 49.07 4.75
 2 14 -1 39.29 5.14
 2 14 -1 47.96 2.86
 -2 -14 0 396.51 11.85
 2 -14 0 473.74 17.19
 -2 14 0 449.36 12.47
 -2 14 0 464.99 9.27
 2 14 0 536.34 19.67
 -2 14 0 463.59 11.42
 2 14 0 419.04 10.07
 -2 14 0 478.49 18.78
 2 14 0 470.78 11.52
 -2 -14 0 443.93 15.81
 -2 14 -1 229.89 12.79
 -2 14 -1 222.28 8.31
 -2 14 -1 224.34 6.72
 2 14 1 190.53 6.74
 2 14 1 230.43 7.05
 -2 -14 -1 197.54 7.16
 -2 -14 -1 215.66 10.36
 2 -14 1 219.86 11.65
 -2 14 -2 37.38 5.42
 -2 14 -2 33.98 2.32
 2 14 2 36.16 3.47
 2 14 2 27.41 2.56
 2 -14 2 33.58 4.77
 -2 -14 -2 36.59 4.13
 -2 14 -2 37.68 1.71
 -2 14 -2 38.55 1.84
 -2 14 -2 29.91 3.09
 -2 14 -3 68.44 3.45
 2 -14 3 70.93 6.97
 -2 14 -3 70.42 5.15
 2 -14 3 60.95 3.02
 2 14 3 63.05 4.73
 2 14 3 55.48 4.1
 -2 14 -3 55.03 7.26
 -2 -14 -3 51.09 3.47
 -2 -14 -3 63.51 5.63
 -2 -14 -3 62.92 5.14
 -2 14 -4 7.9 1.42
 -2 14 -4 10.22 2.43
 2 -14 4 9.34 3.47
 -2 -14 -4 14.91 2.69
 2 14 4 8.04 1.85
 -2 -14 -4 8.9 2.29
 -2 14 -5 0.48 1.31
 -2 14 -5 1.26 0.8
 2 -14 5 -2.34 2.65
 2 14 5 2.33 1.66
 -2 -14 -5 2.03 1.85
 -2 -14 -5 3.57 1.8
 -2 -14 -6 45.43 4.64
 -2 14 -6 41.18 4.81
 2 -14 6 29.45 5.58
 2 14 6 41.4 4.61
 -2 -14 -6 32.72 4.38
 -2 14 -6 37.59 3.73
 -2 14 -7 53.39 4.82
 -2 14 -7 62.6 6.3
 2 -14 7 47.98 7.19
 2 14 7 49.32 5.23
 -2 -14 -7 53.59 5.65
 -2 -14 -7 58.46 5.44
 -2 14 -8 6.55 2.51
 2 -14 8 7.22 2.74
 -2 -14 -8 7.3 2.44
 -2 14 -8 3.56 1.82
 2 14 8 6.91 2.26
 -2 -14 -8 2.21 1.74
 -2 -14 -9 12.18 2.8
 -2 -14 -9 11.94 2.82
 -2 -15 10 7.88 3.17
 -2 15 10 9.3 2.77
 2 15 -10 7.71 2.66
 2 15 -9 8.49 2.5
 2 -15 -9 10.18 2.81
 2 15 -9 10.11 3.12
 -2 15 9 11.32 2.66
 -2 -15 9 9.03 3.52
 2 -15 -8 28.44 4.26
 -2 -15 8 29.06 5.01
 2 15 -8 40.36 5.16
 -2 15 8 41.6 5.16
 -2 15 8 28.25 3.74
 2 15 -8 27.01 3.75
 2 -15 -7 1.82 1.54
 2 15 -7 2.6 1.94
 -2 -15 7 1.85 1.1
 -2 -15 7 0.18 1.88
 -2 15 7 0.46 1.32
 -2 15 7 0.21 1.15
 2 15 -7 3.56 1.6
 2 15 -6 31.6 3.59
 2 -15 -6 29.45 4.03
 2 15 -6 34.81 4.28
 -2 -15 6 36.46 5.16
 -2 15 6 37.74 3.86
 -2 15 6 39.73 4.28
 -2 -15 6 33.63 3.54
 2 15 -5 60.02 4.49
 -2 -15 5 68.06 6.72
 -2 -15 5 63.24 5.06
 -2 15 5 75.91 5.08
 2 -15 -5 67.33 5.89
 2 15 -5 67.07 5.43
 2 15 -5 74.57 9.4
 -2 15 5 67.03 5
 2 15 -4 4.97 1.58
 -2 -15 4 4.29 1.79
 2 -15 -4 4.43 1.86
 -2 15 4 3.93 1.4
 2 15 -4 1.1 1.87
 -2 15 4 5.12 1.48
 -2 -15 4 6.46 1.86
 2 15 -4 5.89 1.47
 2 15 -3 11.86 2.02
 -2 -15 3 13.51 2.38
 -2 15 3 10.5 1.21
 2 -15 -3 11.99 2.6
 -2 15 3 10.94 1.74
 -2 15 3 12.19 1.81
 2 15 -3 8.15 1.56
 2 15 -3 11.43 3.7
 -2 -15 3 8.64 1.64
 -2 -15 2 7.05 1.45
 2 15 -2 9.15 3.08
 -2 15 2 10.78 1.39
 -2 15 2 10.8 1.62
 2 -15 -2 10.66 2.47
 -2 15 2 12.47 3.01
 -2 15 2 10.23 1.51
 2 15 -2 12.58 1.62
 -2 -15 2 7.93 2.06
 2 -15 -1 38.95 4.56
 -2 15 1 36.92 2.74
 -2 -15 1 33.22 2.26
 -2 15 1 46.01 5.58
 -2 -15 1 33.01 2.67
 -2 15 1 40.09 2.38
 2 -15 -1 40.16 4.5
 -2 15 1 40.61 2.78
 2 15 -1 35.61 5.03
 2 15 -1 38.56 2.61
 -2 -15 1 35.23 4.07
 2 15 0 17.45 1.73
 -2 15 0 11.57 2.8
 2 -15 0 19.17 3.47
 -2 -15 0 19.6 3.32
 -2 15 0 16.73 2.1
 -2 -15 0 14.77 1.83
 -2 15 0 18.6 1.8
 -2 15 0 18.07 1.04
 2 15 0 16.68 1.21
 -2 15 -1 31.28 3.05
 2 -15 1 30.7 4.46
 -2 -15 -1 29.44 3.87
 -2 -15 -1 28.1 2.45
 2 15 1 38.61 5.32
 -2 15 -1 32.79 2.22
 2 15 1 25.59 2.17
 -2 15 -1 28.31 4.79
 2 15 1 31.05 2.37
 2 15 2 10.73 1.69
 -2 15 -2 18.02 4.03
 -2 15 -2 9.87 1.75
 2 -15 2 11.67 3.35
 2 15 2 13.48 2.16
 -2 15 -2 11.07 1.32
 -2 -15 -2 11.64 2.63
 -2 -15 -3 35.17 4.41
 -2 15 -3 30.66 3.61
 2 -15 3 33.42 5.03
 2 15 3 34.67 3.69
 -2 15 -3 25.38 5.18
 -2 -15 -3 34.97 4.1
 -2 15 -3 31.77 2.22
 -2 15 -4 12.89 1.73
 2 -15 4 9.83 3.16
 -2 15 -4 11.63 2.5
 -2 -15 -4 10.19 2.59
 -2 -15 -4 11.72 2.52
 2 15 4 13.79 2.53
 -2 15 -5 15.82 2.25
 -2 -15 -5 11.23 2.81
 -2 -15 -5 20.36 3.25
 2 -15 5 19.82 4.83
 2 15 5 20.09 3.17
 -2 15 -5 18.09 3.28
 2 -15 6 84.71 9.3
 -2 15 -6 84.9 7.18
 2 15 6 83.6 6.62
 -2 -15 -6 82.96 7.18
 -2 -15 -6 72.62 6.22
 -2 15 -7 0.99 1.91
 -2 -15 -7 -0.05 1.52
 2 -15 7 -0.39 1.87
 2 15 7 0.51 1.64
 -2 -15 -7 1.82 1.81
 -2 -15 -8 21.53 3.84
 -2 15 -8 25.79 4.56
 2 -15 8 21.49 5.54
 2 15 8 13.22 3.11
 -2 -15 -8 19.72 3.91
 -2 -15 -9 12.56 3.03
 2 16 -9 0.89 1.92
 -2 -16 9 1.94 2.22
 -2 16 9 1.41 1.81
 -2 16 9 3.26 1.7
 2 -16 -8 35.22 4.83
 2 16 -8 41.7 5.26
 -2 -16 8 31.12 5.2
 -2 16 8 46.07 5.64
 -2 16 8 36.56 4.34
 2 16 -8 38.02 4.47
 -2 -16 7 64.81 7.16
 2 16 -7 52.07 5.5
 2 16 -7 53.27 4.92
 -2 16 7 54.31 5.11
 2 -16 -7 61.76 6.09
 -2 16 7 66.92 6.03
 -2 -16 6 6.96 1.91
 2 16 -6 9.53 2.55
 2 -16 -6 10.77 2.76
 -2 -16 6 8.38 3.05
 -2 16 6 7.82 2.27
 -2 16 6 6.72 1.88
 2 16 -6 7.33 1.8
 -2 16 5 78.24 5.29
 -2 -16 5 80.1 7.38
 2 16 -5 72.62 5.65
 2 16 -5 60.12 8.49
 -2 -16 5 71.45 5.49
 -2 16 5 69.83 5.12
 2 16 -5 64.82 4.67
 2 -16 -5 69.15 6.25
 2 16 -4 173.56 8.42
 -2 16 4 179.18 7.71
 2 16 -4 192.99 14.24
 -2 16 4 186.89 7.98
 -2 -16 4 180.25 11.06
 2 -16 -4 182.44 10.25
 2 16 -4 186.94 7.5
 -2 -16 4 174.27 9.07
 -2 16 3 30.38 2.75
 2 16 -3 33.49 3.22
 -2 -16 3 29.2 3.72
 2 -16 -3 33.9 4.24
 2 16 -3 34.16 2.8
 -2 16 3 31.17 2.82
 -2 16 3 41.97 5.43
 -2 16 2 14.1 1.53
 -2 16 2 13.9 1.77
 2 16 -2 9.06 3.48
 2 -16 -2 15.69 3.1
 -2 16 2 12.76 1.61
 -2 16 2 12.04 3.16
 2 16 -2 12.49 1.51
 -2 -16 2 9.89 2.34
 2 16 -1 60.9 3.22
 -2 -16 1 58.7 5.3
 -2 16 1 59.63 3.53
 -2 16 1 68.23 6.96
 -2 16 1 64.46 3.09
 2 -16 -1 60.16 5.68
 -2 16 1 58.18 3.38
 2 16 -1 66.83 7.28
 2 -16 0 61.59 6.02
 -2 16 0 54.1 3.7
 -2 16 0 53.4 6.77
 -2 16 0 56.91 3.1
 2 16 0 56.27 6.57
 -2 -16 0 60.62 5.52
 2 16 0 59.15 3.12
 -2 16 -1 11.66 1.34
 2 -16 1 10.08 2.73
 -2 16 -1 10.33 1.78
 2 16 1 14.21 3.59
 -2 16 -1 15.31 3.63
 -2 -16 -1 12.66 2.9
 -2 16 -2 187.38 8.49
 -2 16 -2 193.5 13.49
 2 -16 2 195.27 11.99
 2 16 2 180.17 8.44
 -2 -16 -2 176.15 9.95
 -2 16 -3 14.25 3.8
 -2 -16 -3 17.9 3.35
 -2 -16 -3 25.11 3.61
 -2 16 -3 27.6 3.49
 2 16 3 23.94 3.11
 2 -16 3 24.06 4.66
 2 -16 4 75.82 8.08
 -2 16 -4 75.02 5.94
 2 16 4 74.82 5.7
 -2 -16 -4 78.05 6.34
 -2 -16 -4 71.82 6.53
 2 -16 5 243.36 15.2
 -2 16 -5 234.66 11.64
 2 16 5 226.17 10.86
 -2 -16 -5 240.99 11.74
 -2 -16 -5 225.34 12.18
 2 -16 6 6.34 3.25
 -2 -16 -6 2 1.49
 2 16 6 2.89 1.81
 -2 -16 -6 2.28 2
 -2 16 -6 4.42 2.26
 -2 16 -7 3.25 2.5
 2 -16 7 5.91 3.22
 -2 -16 -7 7.05 2.43
 2 16 7 3.95 1.93
 -2 -16 -7 2.53 1.58
 -2 16 -8 72.62 7.52
 -2 -16 -8 65.12 6.65
 -2 -16 -8 62.1 6.26
 2 17 -9 12.13 3.38
 -2 -17 9 18.42 4.91
 -2 17 9 18.1 3.97
 -2 17 9 18.22 3.55
 2 -17 -8 2.37 1.6
 2 17 -8 2.68 2.15
 -2 -17 8 5.95 3
 -2 17 8 -1.51 2.07
 -2 17 8 3.01 1.88
 2 17 -7 19.76 3.62
 2 -17 -7 19.93 3.72
 -2 -17 7 19.91 4.32
 -2 17 7 15.37 3.21
 -2 17 7 15.44 2.87
 -2 -17 6 23.82 4.7
 2 -17 -6 19.99 3.81
 -2 17 6 18.48 2.97
 -2 17 6 16.77 2.87
 2 17 -6 15.42 3.03
 -2 -17 6 18.06 2.8
 -2 -17 5 20.78 4.25
 -2 17 5 21.8 2.89
 2 17 -5 17.13 2.88
 -2 17 5 18.69 2.71
 -2 -17 5 15.22 2.9
 2 17 -5 24.97 5.96
 2 -17 -5 17.08 3.48
 2 17 -4 26.04 3.19
 2 -17 -4 28.11 4.23
 2 17 -4 33.89 6.2
 -2 17 4 28.09 3.07
 -2 17 4 28.59 2.99
 2 17 -4 29.66 2.85
 -2 -17 4 27.5 3.77
 2 -17 -3 38.68 4.92
 -2 17 3 25.97 2.7
 -2 17 3 28.9 4.93
 2 17 -3 30.88 2.65
 2 17 -3 38.19 6.52
 -2 -17 3 29.01 3.9
 -2 17 3 25.71 2.64
 -2 17 2 63.28 3.73
 2 17 -2 64.48 3.54
 -2 -17 2 54.69 5.33
 -2 17 2 57.15 3.67
 2 -17 -2 58.55 5.82
 2 17 -2 68.47 8.16
 -2 17 1 15.2 1.73
 -2 17 1 14.19 1.77
 -2 17 1 14.36 3.64
 -2 -17 1 16.76 3.2
 2 17 -1 16.05 3.97
 2 -17 0 10.35 2.88
 -2 17 0 12.08 3.45
 -2 17 0 10.56 1.77
 2 17 0 9.43 3.38
 -2 -17 0 11.53 2.63
 2 -17 1 62.75 6.57
 -2 17 -1 61.11 4.52
 -2 17 -1 66.82 7.89
 2 17 1 66.47 4.99
 2 17 1 77.1 8.02
 -2 -17 -1 61.51 5.99
 2 -17 2 6.77 2.75
 -2 17 -2 13.3 3.76
 -2 17 -2 13.67 2.53
 2 17 2 18.1 2.76
 -2 -17 -2 10.39 2.7
 2 17 3 2.49 1.6
 -2 17 -3 3.41 2.7
 2 -17 3 0.19 1.78
 -2 -17 -3 1.54 1.76
 -2 17 -3 1.19 1.17
 -2 -17 -4 64.48 6.12
 -2 17 -4 68.14 5.75
 2 -17 4 70.08 8.01
 2 17 4 57.4 5.09
 -2 -17 -4 65.54 6.64
 -2 17 -5 9.37 2.65
 -2 -17 -5 7.96 2.31
 -2 -17 -5 10.28 2.85
 2 -17 5 9.68 3.4
 2 17 5 8.55 2.48
 -2 -17 -6 6.49 2.47
 -2 17 -6 6.84 2.73
 2 -17 6 3.67 2.93
 -2 -17 -6 7.83 2.45
 2 17 6 6.88 2.48
 -2 17 -7 19.47 3.84
 -2 -17 -7 19.66 3.65
 2 17 7 24.88 4.19
 -2 -17 -7 20.14 4.05
 -2 -17 -8 20 4.01
 -2 18 9 25.97 4.03
 2 18 -8 3.99 2.19
 -2 -18 8 2.29 2.28
 -2 18 8 1.57 1.77
 -2 18 8 4.75 2.31
 2 18 -7 16.97 3.23
 2 -18 -7 17.53 3.99
 -2 -18 7 13.69 3.9
 -2 18 7 24.24 3.79
 -2 18 7 18.9 3.16
 2 18 -6 78.98 6.49
 -2 -18 6 75.87 8.01
 -2 18 6 76.49 5.83
 2 -18 -6 77.25 7.18
 -2 18 6 76.01 5.9
 -2 -18 6 70.45 5.6
 2 18 -5 72.87 5.74
 -2 18 5 72.17 5.21
 2 -18 -5 70.85 6.8
 -2 -18 5 69.37 7.54
 -2 18 5 73.12 5.37
 -2 -18 5 66.88 5.69
 2 18 -5 68.4 9.55
 -2 -18 4 8.35 2.23
 2 18 -4 10.75 2.1
 -2 18 4 10.75 1.96
 2 18 -4 11.39 4.57
 -2 18 4 12.95 2.21
 2 -18 -4 11.66 3.16
 -2 18 3 284.12 15.58
 -2 -18 3 265.05 12.37
 -2 18 3 255.05 9.07
 2 -18 -3 286.93 13.67
 2 18 -2 22.97 5
 2 -18 -2 17 3.42
 -2 18 2 22.51 4.25
 -2 -18 2 16.64 3.16
 2 18 -1 22.52 4.9
 -2 -18 1 28.26 4.12
 -2 18 1 25.59 4.87
 2 18 0 36.79 5.85
 2 -18 0 35.42 5.06
 -2 18 0 38.24 5.87
 -2 18 0 35.53 3.1
 -2 -18 0 34.32 4.66
 2 -18 1 4.85 2.47
 -2 18 -1 2.27 1.34
 2 18 1 5.37 2.99
 2 18 1 2.64 1.41
 -2 18 -1 4.04 2.99
 -2 -18 -1 0.73 1.66
 -2 18 -2 7.14 2.02
 2 -18 2 2.93 1.82
 -2 18 -2 6.71 3.44
 2 18 2 7.01 3.32
 -2 -18 -2 9.37 2.89
 2 18 2 5.49 1.86
 2 -18 3 111.58 9.85
 -2 18 -3 111.11 7.11
 -2 18 -3 109.41 11.71
 -2 -18 -3 114.23 8.66
 2 18 3 130.43 7.68
 -2 18 -4 80.51 6.46
 2 18 4 83.81 6.36
 -2 -18 -4 82.92 7.42
 2 -18 4 87.83 9.04
 -2 -18 -4 92.36 7.44
 -2 18 -5 14.75 2.9
 2 -18 5 25.62 5.37
 -2 -18 -5 17.22 3.38
 -2 -18 -5 16.23 3.55
 2 18 5 15.16 2.99
 -2 18 -6 75.19 6.99
 2 18 6 72.18 6.47
 -2 -18 -6 66.08 6.53
 -2 -18 -6 71.17 7.2
 -2 18 -7 30.94 4.86
 -2 -18 -7 26.54 4.41
 2 19 -8 10.4 2.96
 -2 19 8 14.02 3.35
 -2 -19 7 14.07 4.07
 -2 19 7 9.99 2.54
 2 19 -7 14.56 3.13
 -2 -19 6 3.13 2.3
 2 -19 -6 4.69 2.48
 2 19 -6 5.16 2.18
 -2 -19 5 22.69 3.61
 2 -19 -5 30.8 4.65
 2 19 -5 19.86 5.86
 -2 -19 4 4.5 1.85
 2 -19 -4 6.6 2.41
 -2 19 4 2.01 2.08
 2 19 -4 0.96 2.8
 2 -19 -3 3.19 1.99
 -2 19 3 3.15 2.79
 -2 -19 3 0.95 1.37
 2 19 -3 2.9 3.42
 -2 19 2 26.76 5.23
 -2 -19 2 30.76 4.31
 2 19 -2 35.58 6.48
 2 -19 -2 33.84 4.78
 -2 19 1 2.55 2.54
 2 19 -1 -2.12 2.9
 -2 -19 1 0.96 1.65
 -2 19 0 12.02 3.8
 -2 -19 0 15.69 3.43
 2 19 0 9 2.68
 2 -19 1 10.34 3.19
 2 19 1 13.28 2.53
 2 19 1 17.72 4.24
 -2 19 -1 7.63 3.57
 -2 -19 -1 13.74 3.31
 2 -19 2 3.67 2.46
 2 19 2 11.9 3.66
 -2 19 -2 3.49 1.51
 2 19 2 7.38 2.2
 -2 -19 -2 3.78 1.9
 -2 19 -2 5.99 3.1
 -2 -19 -3 70.94 7.12
 -2 19 -3 70.11 5.79
 -2 19 -3 73.72 10
 2 -19 3 81.89 8.75
 2 19 3 79.35 6.15
 -2 -19 -4 3 2.08
 2 -19 4 0.28 2.15
 -2 19 -4 1.58 1.29
 2 19 4 1.54 1.49
 -2 19 -5 7.37 2.34
 -2 -19 -5 13.59 3.3
 2 19 5 6.24 2.22
 2 -19 5 8.83 3.7
 -2 -19 -5 15.01 3.49
 -2 19 -6 40.42 5.47
 -2 -19 -6 34.6 4.93
 2 19 6 41.49 5.14
 -2 19 -7 2.61 2.37
 -2 -19 -7 8.06 2.9
 2 -20 -5 7.54 2.67
 2 20 -5 8.52 4.19
 -2 -20 5 9.5 2.19
 2 -20 -4 33.27 4.82
 -2 20 4 44.18 6.56
 2 20 -4 48.01 8.12
 -2 -20 4 40.67 4.8
 -2 -20 3 6.12 2.18
 2 -20 -3 9.19 2.81
 -2 20 3 8.17 3.15
 2 20 -3 11.7 4.48
 2 20 -2 49.72 7.78
 -2 20 2 41.14 6.6
 -2 -20 2 38.7 4.91
 -2 -20 1 120.18 8.89
 2 20 -1 151.95 13.1
 -2 20 1 137.41 11.89
 2 20 0 -0.57 3.69
 2 20 0 5.18 1.71
 -2 -20 0 2.55 1.8
 2 20 1 21.51 4.78
 2 -20 1 19.25 4.12
 2 20 1 19.28 2.93
 -2 20 -1 14.59 3.96
 -2 -20 -1 19.44 3.54
 2 -20 2 215.5 13.62
 2 20 2 168.57 9.19
 -2 20 -2 185.35 15.31
 2 20 2 207 14.74
 -2 -20 -2 190.17 11.69
 2 -20 3 11.84 3.42
 -2 20 -3 7.11 2.79
 2 20 3 11.11 2.41
 -2 -20 -3 12.34 3.08
 2 20 3 18.08 4.58
 2 20 4 16.9 3.04
 -2 20 -5 61.75 6.17
 2 20 5 60.71 5.93
 -2 -20 -5 65.5 6.83
 -2 20 -6 0.7 1.64
 -2 -20 -6 6.81 2.56
 -2 -21 5 39.59 4.82
 -2 21 4 -0.05 1.73
 -2 -21 4 -0.01 1.6
 -2 -21 3 9.02 2.81
 2 -21 -3 5.12 2.42
 -2 21 3 6.17 2.6
 2 21 -3 14.58 4.63
 -2 -21 2 21.98 3.85
 -2 21 2 23.81 5.44
 -2 21 1 28.43 6.04
 2 21 -1 35.01 6.58
 -2 -21 1 33.71 4.87
 2 21 0 13.71 4.12
 -2 -21 0 11.65 3.3
 -2 21 0 6.98 3.35
 2 21 0 10.64 2.41
 -2 21 -1 79.3 10.06
 2 21 1 74.59 5.96
 2 21 1 80.37 9.62
 -2 -21 -1 70.71 7.15
 2 -21 2 2.63 2.78
 -2 21 -2 -3.04 2.91
 2 21 2 1.15 2.05
 2 21 2 0.13 1.61
 -2 -21 -2 -1.2 1.94
 -2 21 -3 -2.94 3.65
 2 21 3 1.47 1.45
 2 21 4 11.5 2.8
 2 21 5 6.7 2.56
 -2 -22 4 14.14 2.99
 -2 22 3 -0.02 2.41
 -2 -22 3 3.17 2.12
 -2 22 2 14.01 4.8
 -2 -22 2 7.62 2.65
 -2 22 1 4.97 2.48
 -2 -22 1 -0.38 2.04
 -2 -22 0 113.4 9.18
 -2 22 0 107.84 11.51
 -2 22 -1 32.18 6.88
 2 22 2 1.17 1.32
 2 22 3 2.91 1.77
 2 22 4 0.66 1.5
 3 0 -12 4.94 2.41
 3 0 -12 3.47 1.79
 -3 0 12 0.08 1.59
 -3 0 11 2.61 1.87
 3 0 -11 -1.16 1.79
 3 0 -11 -2.06 2.08
 3 0 -10 30.39 4.28
 -3 0 10 28.18 3.9
 3 0 -10 32.04 4.28
 -3 0 10 34.13 4.03
 3 0 -9 20.66 3.44
 3 0 -9 20.4 3.18
 -3 0 9 18.75 2.92
 -3 0 9 25.16 3.25
 -3 0 9 16.69 2.19
 3 0 -8 28.66 3.45
 -3 0 8 27.12 3.09
 -3 0 8 29.35 3.33
 3 0 -8 30.77 3.78
 -3 0 7 102.22 5.28
 -3 0 7 107.2 5.94
 3 0 -7 107.18 6.64
 3 0 -6 17.45 2.63
 -3 0 6 15.59 2.16
 -3 0 6 18.85 2.36
 -3 0 6 14.37 1.63
 -3 0 5 8.66 0.89
 -3 0 5 8.21 1.39
 -3 0 5 7.02 1.55
 3 0 -5 11.24 1.93
 -3 0 4 269.45 8.53
 -3 0 4 270.13 8.53
 3 0 -4 258.9 9.21
 -3 0 3 23.58 2.08
 3 0 -3 22.09 2.26
 -3 0 2 19.75 1.82
 -3 0 2 15.02 1.06
 3 0 -2 16.4 1.75
 -3 0 1 10.16 1.36
 3 0 -1 10.14 1.43
 -3 0 0 263.69 7.81
 3 0 0 240.87 5.34
 3 0 0 247.73 7.56
 3 0 1 94.15 4.36
 -3 0 -1 92.7 4.47
 3 0 2 228.35 7.6
 -3 0 -2 204.48 4.68
 -3 0 -2 225.92 7.84
 -3 0 -3 18.45 2.3
 3 0 3 14.1 1.66
 3 0 3 13.35 1.86
 -3 0 -4 1.3 0.89
 3 0 4 1.79 0.77
 -3 0 -5 292.83 10.38
 3 0 5 297.2 9.75
 -3 0 -5 281.49 9.3
 -3 0 -6 1.93 1.07
 3 0 6 2.2 0.93
 -3 0 -6 3.72 1.09
 -3 0 -7 4.07 1.51
 -3 0 -7 3.37 0.98
 3 0 7 5.67 1.58
 -3 0 -8 102.89 7.08
 3 0 8 93.06 6.04
 -3 0 -9 2.39 1.79
 3 0 9 2.75 1.58
 -3 0 -10 2.79 1.41
 3 0 10 5.59 1.95
 -3 0 -11 18.94 4
 3 0 11 17.77 3.29
 3 -1 -12 9.61 2.77
 -3 -1 12 12.26 3.04
 -3 1 12 14.61 2.99
 3 1 -12 10.17 3.02
 3 1 -12 10.97 3.41
 3 -1 -11 22.38 4
 3 1 -11 20.73 3.68
 -3 -1 11 24.16 3.64
 3 1 -11 24.59 3.95
 -3 1 11 28.06 3.87
 3 1 -10 37.54 4.71
 3 1 -10 32.07 4.09
 -3 -1 10 25.29 3.55
 -3 1 10 30.95 3.87
 3 -1 -10 31.11 4.14
 -3 -1 10 37.54 4.12
 -3 1 10 31.74 3.86
 3 1 -9 160.34 8.92
 -3 -1 9 150.33 8.21
 -3 1 9 157.29 8.28
 -3 -1 9 167.79 8.38
 -3 1 9 169.37 8.48
 -3 1 9 137.74 6.81
 3 1 -9 155.73 9.09
 3 -1 -9 159.08 8.99
 3 1 -8 38.64 4.12
 3 1 -8 42.33 4.2
 -3 -1 8 38.3 3.66
 -3 1 8 43.08 3.71
 -3 -1 8 45.48 3.97
 -3 1 8 43.21 3.88
 3 -1 -8 40.87 4.2
 3 -1 -7 3.44 1.21
 3 1 -7 4.41 1.45
 3 1 -7 1.83 0.86
 -3 1 7 2.69 0.9
 -3 -1 7 8.11 1.64
 -3 -1 7 5.79 1.57
 -3 1 7 5.97 1.84
 -3 -1 7 6.11 1.27
 -3 -1 6 626.19 15.03
 -3 1 6 586.19 14.29
 -3 -1 6 619.01 16.48
 -3 -1 6 609.03 16.35
 -3 1 6 633.27 16.51
 3 -1 -6 603.93 17.49
 -3 1 6 639.24 16.98
 3 1 -6 592.7 17.55
 -3 -1 5 233.72 6.39
 -3 1 5 220.53 8.87
 3 1 -5 238.34 9.08
 -3 1 5 223.61 5.54
 -3 -1 5 222.26 8.01
 -3 1 5 229.41 8.05
 -3 1 5 235.52 8.33
 -3 -1 5 232.01 7.98
 3 -1 -5 231.81 8.87
 -3 1 5 215.39 8.76
 -3 1 4 124.7 5.26
 3 1 -4 129.73 5.98
 -3 -1 4 126.89 5.2
 -3 1 4 136.21 5.53
 3 -1 -4 119.43 5.76
 3 1 -3 240.13 5.75
 -3 -1 3 237.16 7.73
 3 -1 -3 241.42 8.03
 3 1 -3 236.21 8.09
 3 -1 -3 239.89 7.44
 -3 -1 3 246.5 7.42
 3 1 -3 244.5 7.71
 -3 1 3 242.08 7.6
 3 -1 -2 55.97 2.9
 -3 -1 2 53.76 2.33
 -3 -1 2 56.5 3.01
 -3 1 2 58.96 3.16
 3 -1 -2 58.65 3.2
 3 1 -2 51.77 3.14
 3 1 -1 1319.62 24.34
 -3 -1 1 1265.46 26.41
 -3 1 1 1291.44 26.57
 3 -1 -1 1266.36 26.43
 3 1 -1 1265.28 26.6
 3 1 0 1041.71 22.41
 3 -1 0 1066.79 20.69
 -3 -1 0 1038.02 22.44
 -3 1 0 1030.1 22.44
 3 -1 0 1059.3 20.11
 3 -1 0 1051.59 22.26
 -3 -1 -1 100.14 4.54
 -3 1 -1 95.04 4.43
 3 -1 1 98.14 4.29
 3 1 1 96.82 4.4
 -3 1 -2 863.37 17.02
 -3 -1 -2 872.18 20.38
 -3 1 -2 884.59 20.37
 3 -1 2 881.28 19.88
 3 1 2 893.19 20.08
 -3 -1 -3 19.8 2.34
 3 1 3 21.27 2.3
 -3 1 -3 20.57 2.34
 3 -1 3 19.36 1.81
 3 1 3 17.29 1.82
 3 -1 3 20.06 2.21
 -3 1 -4 202.18 7.76
 -3 -1 -4 209.46 7.67
 3 -1 4 203.67 7.04
 3 1 4 203.11 7.44
 -3 -1 -4 193.81 7.58
 -3 -1 -5 75.49 4.72
 -3 1 -5 69.66 4.68
 3 -1 5 78.91 4.28
 3 1 5 81.16 4.6
 -3 -1 -5 71.49 4.24
 -3 1 -5 64.01 3.77
 -3 -1 -6 3.52 1.46
 -3 1 -6 5.53 1.65
 3 -1 6 2.09 0.9
 3 1 6 4.42 1.26
 -3 1 -6 4.85 1.07
 -3 -1 -6 2.71 0.86
 -3 1 -7 223.14 6.96
 -3 1 -7 235.4 10.45
 3 -1 7 247.69 9.43
 3 1 7 241.14 9.65
 -3 -1 -7 228.6 8.02
 -3 -1 -7 239.61 10.29
 -3 -1 -8 -0.13 1.38
 -3 1 -8 -0.12 1.34
 3 -1 8 -0.04 0.99
 3 1 8 3.65 1.44
 -3 -1 -9 18.58 3.27
 -3 1 -9 13.95 2.95
 3 -1 9 13.1 2.45
 3 1 9 15.7 2.81
 -3 -1 -10 10.06 2.8
 -3 1 -10 3.09 1.96
 3 -1 10 8.58 2.22
 3 1 10 9.27 2.33
 -3 -1 -11 6.31 2.48
 -3 1 -11 6.42 2.81
 3 -1 11 2.64 1.69
 3 1 11 4.23 1.99
 3 2 -12 92.45 8.01
 -3 -2 12 101.18 7.73
 -3 2 12 98.4 7.77
 3 2 -12 89.24 8.37
 3 -2 -12 101.79 8.65
 3 2 -11 2.5 1.75
 3 2 -11 9.6 2.83
 -3 -2 11 3.5 1.76
 3 -2 -11 4.79 2.03
 -3 2 11 6.92 2.03
 3 2 -10 0.9 1.45
 -3 -2 10 -0.2 1.04
 3 2 -10 0.17 1.67
 -3 -2 10 -1.35 1.03
 -3 2 10 3.03 1.59
 3 -2 -10 -1.86 1.89
 3 2 -9 70.98 5.89
 -3 -2 9 56.85 5.01
 3 -2 -9 48.84 5.05
 -3 -2 9 55.4 4.78
 -3 2 9 53.58 4.76
 3 2 -9 63.94 5.78
 -3 -2 8 30.95 3.36
 -3 -2 8 32.57 3.44
 -3 2 8 30.49 3.4
 -3 2 8 24.49 2.83
 3 2 -8 23.25 3.31
 3 -2 -8 29.52 3.61
 3 2 -8 31.92 3.8
 3 2 -7 59.44 4.77
 -3 -2 7 54.93 4.08
 -3 -2 7 66.59 4.53
 -3 -2 7 62.01 4.48
 -3 2 7 55.96 4.3
 3 -2 -7 57.68 4.8
 3 2 -7 58.05 4.91
 3 2 -6 6.29 1.7
 3 2 -6 6.24 1.6
 -3 -2 6 5.26 1.23
 -3 -2 6 6.91 1.56
 -3 2 6 4.83 1.29
 -3 -2 6 6.42 1.55
 -3 2 6 8.8 1.67
 3 -2 -6 5.62 1.53
 -3 -2 5 19.28 2.97
 -3 2 5 22.64 2.66
 -3 -2 5 19.72 1.77
 -3 -2 5 21.04 2.18
 -3 2 5 20.56 2.52
 3 -2 -5 23.46 2.67
 3 -2 -5 19.45 2.25
 -3 2 5 24.6 2.57
 -3 -2 5 19.28 2.25
 -3 2 5 18.96 2.24
 3 2 -5 23.88 2.77
 -3 -2 4 62.22 4.53
 -3 2 4 61.18 4.05
 3 -2 -4 63.27 4.05
 -3 2 4 69.84 3.81
 3 2 -4 67.25 4.36
 -3 2 4 70 4.03
 -3 -2 4 66.31 3.62
 -3 2 4 67.06 4.18
 3 2 -3 111.13 4.18
 -3 -2 3 115.45 4.72
 3 -2 -3 119.3 5.22
 -3 2 3 118.71 5.42
 -3 2 3 131.38 4.95
 3 2 -3 115.38 5.42
 3 -2 -3 119.1 4.81
 3 2 -3 118.43 4.93
 -3 -2 3 111.64 5.07
 -3 2 3 117.32 5.02
 3 2 -2 15.15 1.36
 3 -2 -2 17.14 1.76
 3 -2 -2 15.64 1.23
 -3 2 2 16.39 1.82
 -3 2 2 14.02 1.64
 3 -2 -2 16.03 1.53
 -3 -2 2 14.12 1.37
 -3 -2 2 16.66 1.62
 3 2 -2 17.78 1.93
 3 2 -2 16.69 1.66
 3 -2 -1 21.43 1.85
 3 2 -1 22.41 2.09
 3 -2 -1 22.58 1.64
 -3 -2 1 23.62 1.96
 3 2 -1 20.96 1.54
 -3 2 1 22.6 1.99
 3 2 -1 22.44 1.89
 -3 2 1 18.43 1.91
 3 -2 0 249.19 6.51
 3 -2 0 271.19 6.69
 -3 -2 0 263.08 8.02
 -3 2 0 269.34 8.2
 3 2 0 267.94 8.19
 3 -2 0 268.06 7.84
 3 -2 1 112.57 4.68
 3 2 1 110 4.86
 3 -2 1 103.03 5.14
 -3 -2 -1 110.08 4.93
 -3 2 -1 114.22 4.94
 -3 2 -1 101.06 3.39
 -3 2 -1 117.94 4.9
 3 -2 2 170.37 6.37
 3 2 2 173.74 6.63
 -3 2 -2 182.34 6.82
 -3 2 -2 177.36 6.58
 -3 2 -2 162.69 4.95
 -3 -2 -2 179.02 6.91
 3 -2 3 46 3.31
 -3 -2 -3 45.89 3.59
 -3 2 -3 47.67 3.36
 -3 2 -3 49.18 3.57
 3 -2 3 42.05 2.65
 3 2 3 42.94 3.06
 3 -2 3 38.5 3.26
 3 2 3 46.09 3.37
 -3 2 -4 19.63 2.43
 -3 -2 -4 19.28 2.21
 3 -2 4 19.03 1.98
 3 2 4 21.69 2.33
 -3 -2 -4 21.38 2.4
 -3 -2 -5 67.82 4.42
 -3 2 -5 66.54 4.69
 3 -2 5 71.27 4.03
 3 2 5 71.67 4.52
 -3 -2 -5 64.88 4.24
 -3 2 -5 64.27 3.76
 -3 -2 -6 15.69 2.37
 -3 2 -6 12.76 2.38
 -3 2 -6 13.11 1.56
 -3 -2 -6 11.39 1.8
 3 -2 6 13.27 1.86
 3 2 6 13.38 2.2
 -3 -2 -7 20.38 2.82
 -3 2 -7 15.93 2.71
 -3 2 -7 16.82 1.44
 3 -2 7 19.54 2.51
 3 2 7 19.63 2.79
 -3 -2 -7 17.87 2.24
 -3 -2 -8 24.44 3.4
 -3 2 -8 32.16 4.13
 -3 -2 -8 26.79 2.56
 3 -2 8 24.08 2.94
 3 2 8 24.96 3.39
 -3 -2 -9 -1.65 1.24
 -3 2 -9 2.9 2.05
 3 -2 9 -0.24 1.18
 3 2 9 1.94 1.41
 -3 -2 -10 21.6 3.65
 -3 2 -10 17.54 3.64
 3 -2 10 23.01 3.42
 3 2 10 18.48 3.31
 -3 -2 -11 2.01 1.71
 -3 2 -11 -0.96 2.46
 3 -2 11 -1.98 1.76
 3 2 11 -3.7 2.34
 3 3 -12 11.09 3.24
 3 3 -12 11.36 3.55
 -3 -3 12 11.68 2.77
 -3 3 12 15.89 3.25
 3 -3 -12 13.68 3.26
 3 -3 -11 27.41 4.19
 3 3 -11 34.88 4.62
 -3 -3 11 32.58 4.12
 -3 3 11 26.52 3.84
 3 3 -11 27.06 4.26
 3 -3 -10 15.04 2.94
 3 3 -10 16.36 3.2
 -3 -3 10 14.12 2.69
 -3 -3 10 16.98 2.81
 -3 3 10 17.22 3
 3 3 -10 13.38 2.88
 3 3 -9 36.38 4.35
 3 3 -9 41 4.45
 -3 -3 9 44.37 4.47
 3 -3 -9 31.57 3.97
 -3 -3 9 46.88 4.3
 -3 3 9 40.85 4.13
 3 -3 -8 18.47 2.87
 3 3 -8 25.25 3.33
 -3 -3 8 21.18 2.87
 -3 -3 8 17.03 2.43
 -3 -3 8 20.06 2.63
 -3 3 8 23.34 2.96
 3 3 -8 18.07 3.04
 3 3 -7 95.97 6.19
 -3 -3 7 93.89 5.51
 -3 -3 7 107.82 5.83
 -3 3 7 100.04 5.74
 3 3 -7 98.31 6.36
 3 -3 -7 104.82 6.32
 -3 3 7 100.39 5.66
 -3 -3 7 95.05 5.4
 3 3 -6 273.84 10.35
 -3 -3 6 269.96 9
 -3 3 6 269.75 10
 -3 -3 6 263.32 9.37
 -3 -3 6 228.79 12.02
 -3 3 6 265.85 9.4
 3 -3 -6 266.02 10.08
 3 3 -6 269.95 10.56
 -3 3 6 240.8 9.98
 -3 -3 6 268.88 9.09
 -3 3 5 54.08 2.22
 -3 -3 5 52.41 3.18
 -3 3 5 44.89 3.67
 3 -3 -5 53.8 3.85
 -3 -3 5 50 4.59
 -3 3 5 49.77 3.43
 -3 3 5 53.53 3.97
 3 -3 -5 48.63 3.41
 -3 -3 5 54.23 3.32
 3 3 -5 54.16 4.21
 -3 3 5 53.76 3.76
 -3 3 4 722.1 17.92
 -3 -3 4 699.27 15.75
 -3 3 4 667.97 17.73
 -3 -3 4 728.2 19.14
 -3 3 4 717.02 16.91
 -3 3 4 726.52 17.45
 3 3 -4 721.39 16.94
 -3 -3 4 715.95 16.53
 3 3 -4 725.86 18.46
 3 -3 -4 734.84 17.8
 3 3 -3 35.2 2.46
 -3 3 3 43.39 2.93
 3 3 -3 36.07 2.88
 -3 3 3 34.23 2.39
 3 -3 -3 33.89 2.38
 3 3 -3 37.79 2.54
 -3 3 3 39.37 2.87
 -3 -3 3 35.41 2.77
 3 -3 -3 35.08 2.64
 -3 -3 3 34.53 2.38
 3 3 -2 122.34 4.7
 3 -3 -2 133.77 4.29
 3 -3 -2 132.37 4.97
 3 3 -2 132.53 5.47
 3 -3 -2 127.11 4.57
 3 3 -2 129.11 4.83
 -3 -3 2 128.39 4.78
 -3 3 2 130.8 5.13
 -3 3 2 132.73 5.29
 3 3 -2 128.59 5.34
 3 3 -1 1554.29 32.29
 3 -3 -1 1576.48 30.7
 3 -3 -1 1615.38 32.61
 3 -3 -1 1652.74 31.24
 3 -3 -1 1589.53 31.58
 -3 -3 1 1572.71 31.7
 -3 3 1 1578.74 32.15
 3 3 -1 1595.43 31.68
 3 3 -1 1569.72 31.77
 -3 3 1 1631.28 30.25
 -3 3 1 1549.14 32.11
 3 -3 0 141.6 5.07
 -3 -3 0 145.92 5.41
 3 -3 0 147.24 4.56
 -3 3 0 149.71 5.56
 3 3 0 146.86 5.49
 3 -3 0 146.46 4.7
 3 3 0 153.73 5.62
 -3 3 0 149.79 5.41
 3 3 0 140.62 3.78
 3 -3 1 66.7 3.68
 -3 -3 -1 65.81 3.64
 -3 3 -1 61.42 3.4
 -3 3 -1 63.75 3.58
 3 3 1 71.86 3.88
 -3 3 -1 63.85 2.78
 3 -3 1 65.82 3.34
 3 3 1 69.35 3.71
 -3 -3 -2 2219.34 40.12
 3 -3 2 2250.08 43.67
 3 -3 2 2207.47 47.2
 -3 -3 -2 2261.97 44.62
 3 -3 2 2170.84 41.71
 -3 3 -2 2214.86 44.22
 -3 3 -2 2293.35 43.97
 3 3 2 2258.23 44.18
 -3 3 -2 2124.99 41.94
 -3 3 -3 23.11 2.5
 3 -3 3 19.85 1.69
 -3 -3 -3 22.53 1.44
 3 -3 3 23.32 2.45
 3 3 3 18.04 2.23
 3 3 3 22.29 2.24
 -3 3 -3 22.57 2.25
 -3 -3 -3 24.64 2.69
 -3 3 -4 106.05 5.47
 -3 3 -4 102.42 5.52
 -3 -3 -4 108.34 5.03
 3 -3 4 110.93 4.55
 3 3 4 106.19 5.33
 3 -3 4 101.13 5.61
 -3 -3 -4 105.21 5.59
 -3 3 -5 307.97 11.08
 3 -3 5 312.61 9.42
 3 3 5 320.78 10.8
 -3 -3 -5 312.22 10.65
 -3 -3 -5 310.47 10.28
 -3 -3 -6 14 2.13
 -3 3 -6 12.76 2.38
 3 -3 6 14.77 1.92
 3 3 6 16.87 2.48
 -3 -3 -6 15.96 2.15
 -3 3 -6 12.92 1.4
 -3 -3 -7 62.93 4.88
 -3 3 -7 61.57 5.25
 3 -3 7 65.67 4.31
 3 3 7 56.9 4.63
 -3 3 -7 57.55 2.18
 -3 -3 -7 62.97 4.24
 -3 -3 -8 56.44 4.96
 -3 3 -8 44.83 4.85
 3 -3 8 47.33 3.94
 3 3 8 46.38 4.41
 -3 -3 -8 46.88 3.6
 -3 -3 -9 16.56 3.09
 -3 3 -9 15.36 3.36
 3 -3 9 19.19 2.81
 3 3 9 15.98 2.75
 -3 -3 -10 0.92 1.52
 -3 3 -10 2.72 1.81
 3 -3 10 1.47 1.17
 3 3 10 4.44 1.99
 -3 -3 -11 6.09 2.32
 3 -3 11 7.88 2.13
 -3 -4 13 6.51 2.57
 3 4 -12 30.66 4.89
 3 4 -12 35.72 5.3
 -3 -4 12 39.3 4.88
 -3 4 12 32.94 4.69
 3 -4 -12 30.31 4.77
 3 4 -11 8.01 2.52
 3 -4 -11 12.73 3.15
 3 4 -11 10.55 2.71
 -3 -4 11 16.72 3.12
 -3 4 11 8.76 2.44
 3 -4 -10 31.56 4.39
 3 4 -10 46.44 5.29
 -3 -4 10 50.02 4.78
 -3 -4 10 36.14 4.59
 -3 4 10 45.39 4.7
 3 4 -10 40.73 5.03
 3 4 -9 36.41 4.55
 3 4 -9 35.61 4.29
 3 -4 -9 37.76 4.37
 -3 -4 9 37.77 3.98
 -3 -4 9 34.32 4
 -3 4 9 37.15 4.1
 3 4 -8 41.11 4.46
 -3 -4 8 34.98 3.83
 3 4 -8 40.79 4.35
 -3 -4 8 35.42 3.61
 -3 4 8 41.7 3.98
 -3 -4 8 36.11 3.46
 3 -4 -8 35.85 3.87
 3 4 -7 98.14 6.4
 -3 -4 7 101.57 5.96
 -3 -4 7 97.8 5.71
 -3 4 7 99.76 5.78
 -3 -4 7 96.01 5.35
 3 4 -7 97.57 6.53
 3 -4 -7 96.79 6.12
 3 4 -6 24.98 3.06
 3 4 -6 25.14 3.17
 -3 -4 6 23.79 2.58
 -3 4 6 20.28 2.74
 -3 4 6 25.58 2.99
 -3 4 6 22.21 2.57
 -3 -4 6 20.65 3.38
 3 -4 -6 24.81 2.91
 -3 -4 6 25.95 2.55
 -3 4 5 36.71 3.31
 3 -4 -5 37.63 3.29
 -3 4 5 35.71 2.12
 -3 -4 5 35.65 2.82
 -3 4 5 31.47 3.08
 -3 -4 5 38.38 4.02
 -3 -4 5 33.48 3.36
 -3 4 5 37.65 3.31
 -3 -4 5 40.09 2.84
 -3 4 5 31.36 2.79
 3 -4 -5 33.36 2.87
 3 4 -5 40.76 3.63
 -3 4 4 178.14 7
 -3 -4 4 165.59 6.01
 -3 4 4 163.76 6.89
 -3 4 4 163.72 5.1
 -3 -4 4 166.15 5.9
 3 4 -4 170.17 6.98
 -3 4 4 171.7 6.38
 3 4 -4 173.66 7.4
 -3 -4 4 162.64 7.74
 -3 4 4 174.68 6.84
 3 -4 -4 172.47 6.85
 3 4 -3 72.49 4.1
 -3 4 3 75.06 4.03
 -3 4 3 68 3.18
 -3 4 3 75.13 3.62
 3 -4 -3 71.89 3.62
 3 -4 -3 73.31 3.92
 3 4 -3 71.16 4.27
 -3 -4 3 76.34 4.48
 -3 -4 3 76.54 3.55
 3 4 -3 72 3.64
 -3 4 3 81.06 4.21
 -3 4 2 0.18 0.46
 3 4 -2 1.07 0.78
 3 -4 -2 1.09 0.78
 -3 -4 2 0.37 0.46
 3 4 -2 0.84 0.62
 3 -4 -2 1.28 0.63
 -3 4 2 0.63 0.69
 3 4 -2 1.06 0.53
 3 4 -2 1.08 0.66
 -3 -4 2 1.04 0.58
 3 -4 -2 0.76 0.55
 3 -4 -2 1.06 0.63
 -3 -4 1 13.7 1.47
 -3 4 1 14.21 1.63
 3 -4 -1 13.75 1.45
 3 -4 -1 14.08 1.29
 3 -4 -1 11.76 1.56
 -3 4 1 12.37 1.35
 3 -4 -1 17.02 1.61
 3 4 -1 15.29 1.71
 3 4 -1 13.95 1.48
 -3 4 1 13.2 1.49
 3 4 -1 16.59 1.83
 3 -4 0 130.38 4.8
 3 -4 0 121.47 6.37
 -3 4 0 135.52 5.04
 -3 4 0 121.14 4.68
 -3 -4 0 126.35 5.08
 -3 4 0 130.24 5.26
 3 4 0 135.29 5.22
 3 -4 0 123.65 5.07
 3 4 0 128.72 5.24
 3 -4 0 131.69 4.73
 3 4 0 121.9 3.86
 -3 -4 -1 76.86 4.05
 -3 4 -1 85.98 4.01
 -3 4 -1 76.83 4.03
 3 4 1 80.5 4.25
 -3 4 -1 70.86 3.36
 3 4 1 83.51 4.18
 3 -4 1 79.12 4.04
 3 -4 1 75.94 3.67
 3 -4 1 73.56 4.09
 3 4 2 206.81 7.52
 3 -4 2 197.9 8.63
 -3 -4 -2 203.57 7.66
 3 -4 2 193.96 5.56
 -3 4 -2 211.46 7.51
 3 4 2 199.09 7.68
 3 -4 2 210.44 7.04
 -3 4 -2 211.45 7.21
 -3 -4 -2 216.62 8.63
 -3 4 -2 207.8 6.56
 -3 -4 -2 204.7 5.26
 -3 -4 -3 4.38 1.48
 3 4 3 3.23 1.08
 -3 -4 -3 4.05 0.71
 3 -4 3 3.03 0.93
 -3 4 -3 5.22 1.23
 3 -4 3 2.93 0.99
 -3 4 -3 3.23 0.86
 3 -4 3 4.55 0.87
 3 4 3 3.99 1.17
 -3 4 -3 3.58 0.94
 -3 -4 -3 5.22 1.26
 3 -4 4 11.38 1.91
 -3 4 -4 15.47 2.21
 -3 4 -4 12.8 2
 -3 -4 -4 12.41 1.74
 -3 4 -4 13.52 1.96
 3 -4 4 12.79 1.46
 3 4 4 13.97 2.06
 -3 -4 -4 13.5 2.08
 -3 -4 -4 12.04 1.34
 -3 -4 -5 153.2 6.64
 -3 4 -5 153.02 7.54
 3 -4 5 150.83 5.83
 3 4 5 148.97 7.1
 -3 -4 -5 149.65 7.17
 -3 -4 -6 13.34 2.1
 -3 4 -6 10.63 2.17
 -3 -4 -6 8.46 1.85
 3 -4 6 11.58 1.65
 3 4 6 12.88 2.41
 -3 4 -6 10.84 1.2
 -3 -4 -7 18.91 2.8
 -3 4 -7 18.85 3.14
 3 -4 7 14.04 2.06
 3 4 7 16.88 2.8
 -3 -4 -7 18.94 2.58
 -3 -4 -8 97.84 5.66
 -3 -4 -8 103.09 6.71
 -3 4 -8 102.52 7.59
 3 -4 8 102.92 5.87
 3 4 8 99.52 6.81
 -3 -4 -9 -1.19 1.17
 3 -4 9 1.57 1.04
 3 4 9 2.07 1.52
 -3 4 -9 2.71 2.09
 -3 -4 -10 14.25 3.04
 3 -4 10 12.48 2.53
 -3 4 -10 14.04 3.42
 3 4 10 16.22 3.44
 -3 -4 -11 20.53 3.74
 3 -4 11 22.09 3.33
 -3 -5 13 4.65 2.13
 -3 -5 12 90.92 6.99
 3 5 -12 100.92 8.62
 -3 -5 12 101.88 7.67
 -3 5 12 105.84 8.11
 3 5 -12 89.92 8.32
 3 -5 -12 84.14 7.74
 3 -5 -11 27.45 4.2
 3 5 -11 32.04 4.73
 -3 -5 11 25.54 3.48
 -3 -5 11 26.42 3.79
 -3 5 11 30.19 4.23
 3 5 -11 24.13 4.11
 3 5 -10 63.1 6
 -3 -5 10 53.36 5.48
 -3 -5 10 65.89 5.37
 -3 5 10 68.51 5.71
 -3 -5 10 63.32 5.11
 3 5 -10 57.16 5.89
 3 -5 -10 53.06 5.5
 3 5 -9 227.71 11.18
 -3 -5 9 210.82 10.69
 3 -5 -9 203.1 10.29
 -3 -5 9 223.5 9.95
 -3 5 9 227.24 10.15
 -3 -5 9 212.4 9.28
 3 5 -9 218.72 11.12
 3 5 -8 2.71 1.58
 3 -5 -8 1.86 1.32
 3 5 -8 1.9 1.38
 -3 -5 8 4.4 1.39
 -3 -5 8 0.83 0.83
 -3 5 8 -0.33 1.02
 3 5 -7 70.93 5.37
 -3 5 7 69.56 4.74
 -3 -5 7 67.24 4.94
 -3 -5 7 65.58 4.2
 3 5 -7 67.71 5.4
 3 -5 -7 70.69 5.03
 -3 5 6 964.75 20.25
 3 5 -6 901.35 23.24
 -3 -5 6 860.15 22.07
 -3 5 6 834.73 22.55
 -3 -5 6 777.79 25.34
 -3 5 6 893.45 21.78
 3 -5 -6 858.75 22.23
 -3 -5 6 899.45 20.66
 -3 5 6 929.4 23.11
 3 5 -6 889.73 23.57
 -3 -5 5 67.13 5.43
 3 5 -5 79.8 5.17
 -3 -5 5 76.56 4.43
 -3 5 5 78.17 3.71
 3 5 -5 81.7 5.02
 -3 5 5 71.9 4.61
 3 5 -5 73.85 4.99
 -3 -5 5 85.23 4.03
 -3 5 5 82.29 4.49
 3 -5 -5 72.17 4.28
 -3 5 5 79.81 4.8
 3 -5 -5 70.17 4.4
 -3 -5 4 41.37 2.94
 -3 -5 4 39.51 3.46
 -3 5 4 40.27 2.55
 3 5 -4 39.41 3.38
 -3 5 4 40.32 2.83
 3 5 -4 40.37 3.42
 -3 5 4 40.95 3.12
 -3 -5 4 42.47 2.57
 -3 -5 4 32.63 3.43
 -3 5 4 41.47 3.13
 3 -5 -4 41.99 3.03
 -3 -5 4 36.87 3.3
 3 5 -3 999.28 23.11
 -3 5 3 953.12 21.38
 3 5 -3 947.69 22.52
 3 -5 -3 978.59 21.44
 3 5 -3 968.35 20.93
 3 5 -3 1008.19 25.3
 -3 5 3 974.7 20.93
 3 -5 -3 975.78 21.04
 -3 -5 3 960.85 23.26
 -3 5 3 1011.25 21.98
 -3 -5 3 1010.77 20.75
 -3 5 3 966 21.8
 3 5 -2 99.83 4.1
 3 -5 -2 107.07 4.22
 -3 5 2 111.96 4.76
 3 5 -2 103.15 5.08
 -3 -5 2 101.26 4.89
 -3 5 2 110.34 5.12
 -3 5 2 106.14 4.55
 -3 5 2 106.04 3.91
 3 -5 -2 101.09 3.9
 3 -5 -2 105.69 4.72
 -3 -5 2 107.47 4.16
 3 5 -2 103.2 4.82
 3 -5 -2 101.78 4.4
 3 5 -2 108.71 5.52
 3 -5 -1 72.06 3.77
 3 -5 -1 73.58 4.25
 3 -5 -1 73.42 3.28
 3 -5 -1 75.51 2.9
 -3 -5 1 78.97 3.57
 3 5 -1 76.44 4.25
 -3 5 1 76.61 3.61
 3 -5 -1 75.26 3.71
 -3 5 1 74.38 3.84
 3 5 -1 77.75 3.57
 -3 5 1 75.7 3.74
 3 5 -1 84.78 4.05
 -3 -5 1 76.48 4.17
 3 -5 0 259.5 9.78
 -3 5 0 274.67 9.14
 3 -5 0 273.69 6.33
 3 -5 0 265.12 8.11
 -3 -5 0 262.36 7.95
 -3 5 0 261.83 7.93
 -3 5 0 269.85 8.22
 3 5 0 273.68 8.12
 -3 5 0 272.57 7.84
 3 5 0 266.02 8.28
 -3 -5 0 269.94 8.62
 3 5 0 259.55 7
 3 -5 0 280.34 8.16
 3 -5 0 272 7.46
 3 -5 1 180.33 8.52
 -3 5 -1 169.43 5.96
 -3 -5 -1 177.69 6.41
 3 5 1 163.46 4.73
 -3 5 -1 162.04 6.17
 3 5 1 184.8 6.69
 -3 5 -1 153.61 5.72
 3 -5 1 170.57 6.24
 3 -5 1 161.88 5.6
 3 5 1 168.82 6.32
 -3 -5 -1 155.21 7.37
 3 -5 1 167.48 6.68
 -3 5 -2 107.56 4.69
 3 5 2 117.81 5.32
 3 -5 2 110.06 7.17
 -3 -5 -2 120.3 5.57
 3 -5 2 115.81 3.54
 -3 5 -2 117.67 5.23
 -3 -5 -2 112.36 6.08
 3 5 2 117.98 5.6
 3 -5 2 117.21 4.83
 -3 5 -2 119.94 5.07
 3 -5 2 112.16 6.18
 -3 -5 -2 113.92 5.44
 -3 -5 -2 112.22 3.89
 3 -5 3 200.94 9.66
 -3 -5 -3 199.39 8.32
 3 -5 3 179.37 5.28
 -3 5 -3 185.87 7.3
 3 5 3 173.27 7.53
 -3 -5 -3 175.42 7.34
 3 -5 3 182.31 7.28
 -3 -5 -3 179.56 5.57
 3 5 3 196.47 7.48
 -3 5 -3 193.35 7.15
 -3 5 -3 186.2 6.79
 -3 5 -4 433.11 13.34
 -3 -5 -4 425 11.55
 3 -5 4 406.5 16.48
 3 -5 4 430.36 10.48
 -3 5 -4 422.02 13
 3 5 4 432.02 12.99
 3 -5 4 381.5 12.61
 -3 -5 -4 446.15 10.77
 -3 5 -4 397.08 12.41
 -3 -5 -4 413.24 13.45
 -3 -5 -5 10.34 1.71
 -3 5 -5 8.02 1.78
 3 -5 5 10.43 1.37
 3 5 5 11.14 2.07
 -3 -5 -5 9.51 1.4
 -3 -5 -5 9.58 2.02
 -3 5 -6 37.64 2.11
 -3 -5 -6 41.1 3.44
 -3 5 -6 38.95 3.95
 3 -5 6 38.23 2.89
 3 5 6 41.9 3.9
 -3 5 -6 38.4 1.87
 -3 -5 -6 35.23 3.46
 -3 -5 -7 273.88 10.67
 -3 5 -7 286.01 12.33
 -3 -5 -7 269.41 10.49
 3 -5 7 280.74 9.54
 3 5 7 283.16 11.48
 -3 -5 -8 24.3 3.24
 -3 5 -8 15.14 3.05
 3 -5 8 17.14 2.36
 3 5 8 14.76 2.67
 -3 -5 -8 17.34 2.48
 -3 -5 -9 19.61 3.08
 -3 5 -9 23.08 4
 3 -5 9 18.17 2.65
 3 5 9 28.08 3.89
 -3 -5 -10 56.98 5.56
 -3 5 -10 62.85 6.88
 3 5 10 65 6.09
 3 -5 10 60.89 8.46
 3 -5 10 55.67 4.72
 -3 -5 -11 6.86 2.42
 -3 -6 13 1.49 1.42
 3 -6 -12 47.86 5.76
 -3 -6 12 43.57 4.84
 3 -6 -11 8.21 2.65
 3 6 -11 9.9 2.92
 -3 -6 11 8.08 2.2
 -3 6 11 6.6 2.22
 3 6 -11 5.54 2.17
 3 6 -10 31.72 4.59
 3 -6 -10 30.99 4.29
 3 6 -10 31.17 4.43
 -3 -6 10 27.54 4.18
 -3 -6 10 27.96 3.43
 -3 6 10 29.59 3.96
 3 6 -9 2.04 1.47
 3 -6 -9 8.31 2.29
 3 6 -9 4.18 1.72
 -3 -6 9 5.48 1.88
 -3 6 9 2.39 1.22
 -3 -6 9 5.91 1.53
 3 6 -8 40.19 4.57
 3 6 -8 33.74 4.19
 -3 -6 8 39.44 4.21
 -3 6 8 35.03 3.67
 3 -6 -8 34.52 3.88
 -3 -6 8 32.27 3.2
 3 6 -7 5.63 1.82
 3 6 -7 10.58 2.27
 -3 -6 7 7.64 2.07
 -3 -6 7 8.49 1.6
 -3 6 7 4.33 1.43
 3 -6 -7 6.43 1.7
 -3 6 6 91.64 4.68
 3 6 -6 95.06 6.11
 -3 -6 6 83.74 5.48
 -3 6 6 76.91 5.22
 -3 6 6 90.09 5.22
 3 -6 -6 93.71 5.51
 -3 6 6 101.27 6.06
 -3 -6 6 97.32 4.73
 3 6 -6 95.36 6.16
 -3 6 5 43.95 3.63
 -3 -6 5 37.82 3.37
 3 6 -5 38.48 3.57
 -3 6 5 38.71 2.87
 -3 6 5 38.94 3.42
 3 6 -5 37.51 3.84
 -3 -6 5 33.85 2.56
 -3 -6 5 36.4 4.08
 -3 6 5 39.86 3.16
 3 -6 -5 40.55 3.3
 3 -6 -5 33.44 2.93
 3 6 -5 38.55 3.69
 -3 6 4 213.45 7.94
 -3 -6 4 214.72 8.07
 -3 -6 4 201.49 8.83
 -3 6 4 223.98 7.69
 3 6 -4 206.94 9.2
 3 6 -4 210.04 8.07
 -3 6 4 228.09 7.63
 -3 -6 4 212.84 8.8
 -3 -6 4 218.09 6.81
 -3 -6 4 209.83 9.49
 -3 6 4 233.59 8.29
 3 6 -4 223.11 8.68
 3 -6 -4 234.19 7.86
 3 6 -3 124.49 6.41
 -3 6 3 114.5 5.48
 3 6 -3 126.7 7.28
 -3 6 3 122.3 4.77
 3 -6 -3 116.79 4.71
 -3 -6 3 119.67 6.31
 -3 -6 3 114.15 4.39
 3 6 -3 118.04 5.71
 3 -6 -3 124.9 4.98
 -3 6 3 124.07 5.42
 3 6 -3 110.71 4.53
 -3 6 3 124 5.2
 -3 6 2 92.45 4.46
 3 6 -2 103.97 5.52
 3 -6 -2 92.77 4.54
 -3 -6 2 98.58 4.86
 -3 6 2 98.25 5.29
 -3 6 2 93.41 3.68
 3 -6 -2 95.39 3.91
 3 -6 -2 94.18 3.76
 -3 -6 2 92.43 3.9
 3 6 -2 95.6 3.92
 3 6 -2 101.71 4.8
 -3 6 2 92.16 4.22
 3 6 -2 97.88 5.73
 3 6 -1 30.94 2.9
 -3 -6 1 27.89 2.35
 3 -6 -1 25.47 2.61
 3 6 -1 25.33 2.28
 3 -6 -1 27.52 1.64
 -3 -6 1 27.24 2.06
 3 6 -1 30.09 2.9
 -3 6 1 30.73 2.47
 3 6 -1 28.94 2.17
 3 -6 -1 27.21 2.44
 -3 6 1 25.6 2.43
 3 -6 -1 27.76 1.93
 -3 6 1 26.67 2.08
 3 -6 -1 25.68 2.27
 3 -6 0 280.22 8.3
 -3 6 0 278.06 9.63
 3 -6 0 248.85 10.12
 3 -6 0 252.33 5.95
 3 6 0 252.62 7.39
 -3 -6 0 262.09 8.1
 -3 6 0 257.62 8.35
 3 6 0 268.66 8.13
 -3 6 0 281.6 8.4
 3 -6 0 259.94 7.25
 3 6 0 256.05 8.3
 -3 6 0 273.15 7.78
 -3 -6 0 241.42 9.98
 3 -6 0 287.27 8.68
 3 -6 1 179.49 8.93
 3 -6 1 170.95 4.11
 -3 -6 -1 183.22 6.72
 -3 6 -1 189.76 6.27
 3 -6 1 168.94 4.06
 3 6 1 166.51 5.36
 -3 6 -1 178.93 6.59
 3 6 1 188.03 6.91
 -3 6 -1 179.53 6.58
 3 -6 1 180.67 7.31
 3 -6 1 178.76 5.86
 3 6 1 182.92 6.7
 -3 -6 -1 178.37 8.22
 -3 6 -2 88.59 4.25
 3 -6 2 80.67 6.32
 3 -6 2 75.16 2.54
 -3 6 -2 79.18 4.34
 3 6 2 84.94 4.72
 3 6 2 93 4.7
 3 -6 2 78.79 5.24
 -3 6 -2 81.54 4.29
 -3 -6 -2 83.35 4.69
 -3 -6 -2 79.85 5.36
 -3 -6 -2 80.68 3.52
 -3 -6 -3 90.16 3.87
 3 -6 3 84.51 6.27
 -3 6 -3 94.89 5.31
 3 -6 3 92.43 7.37
 -3 -6 -3 94.36 5.77
 -3 6 -3 91.91 4.79
 3 -6 3 81.74 3.08
 -3 6 -3 91.22 4.93
 3 6 3 86.6 5.13
 3 -6 3 95.6 5.03
 3 6 3 93.93 5.04
 -3 6 -3 82.9 4.48
 -3 -6 -3 90.46 5.11
 3 -6 4 43.44 5
 -3 6 -4 56.71 4.29
 -3 -6 -4 49.98 3.16
 3 -6 4 49.87 5.86
 -3 6 -4 48.78 3.74
 3 -6 4 43.46 2.46
 -3 6 -4 53.08 4.01
 3 6 4 55.81 4.19
 3 -6 4 43.61 3.61
 -3 -6 -4 46.86 2.91
 -3 6 -4 42.4 3.47
 -3 -6 -4 46.79 4.15
 -3 -6 -5 144.56 7.52
 -3 -6 -5 136.58 5.99
 3 -6 5 132.92 5.13
 3 6 5 146.46 7.32
 -3 -6 -5 145.79 5.84
 -3 6 -5 130.02 4.7
 3 -6 5 122.85 9.48
 -3 6 -5 151.37 7.72
 -3 -6 -6 78.42 4.83
 -3 6 -6 82.04 6.03
 3 -6 6 80.02 4.2
 3 6 6 78.29 5.6
 -3 -6 -6 90.04 4.82
 3 -6 6 86.22 8.21
 -3 6 -6 76.03 2.87
 -3 -6 -6 74.27 5.39
 -3 -6 -7 4.03 1.43
 -3 6 -7 6.96 2.09
 3 -6 7 0.92 2.24
 3 -6 7 5.58 1.37
 3 6 7 5.03 1.97
 -3 -6 -7 6.03 1.63
 -3 -6 -7 6.87 1.62
 -3 -6 -8 3.06 1.33
 -3 6 -8 3.85 2.17
 3 -6 8 7.99 3.09
 3 -6 8 5.67 1.48
 3 6 8 7.96 2.1
 -3 -6 -8 5.65 1.59
 -3 -6 -9 11.89 2.46
 -3 6 -9 17.04 3.63
 3 -6 9 6.65 3.37
 3 -6 9 8.3 1.84
 3 6 9 13.43 2.81
 -3 -6 -10 4.78 1.99
 -3 6 -10 2.38 1.95
 3 -6 10 4.05 3.07
 3 -6 10 4.47 1.53
 3 6 10 5.48 2.08
 3 -7 -12 4.1 2.12
 -3 -7 12 -1.94 1.45
 3 7 -11 116.35 8.95
 -3 -7 11 84.16 6.2
 -3 7 11 111.51 7.87
 3 7 -11 93.62 8.18
 3 -7 -11 101.87 7.92
 3 7 -10 258.8 13.03
 -3 -7 10 221.82 12.11
 -3 7 10 241.93 11.45
 -3 -7 10 230.81 10.08
 3 7 -10 243.81 12.75
 3 -7 -10 245.35 11.99
 -3 -7 9 6.18 1.41
 3 7 -9 6.75 1.96
 3 -7 -9 7.4 2.17
 -3 -7 9 5.39 1.97
 -3 -7 9 4.96 1.51
 -3 7 9 7.99 1.95
 3 7 -9 9.78 2.65
 3 7 -8 24.11 3.47
 3 -7 -8 17.1 2.68
 -3 -7 8 20.4 3.2
 -3 -7 8 19.26 2.33
 -3 7 8 20.63 2.92
 3 7 -8 18.29 3.17
 -3 -7 8 18.35 2.32
 3 7 -7 20.31 3
 3 7 -7 21.35 3.18
 -3 7 7 16.62 2.24
 -3 -7 7 22.1 3.09
 -3 -7 7 21.85 2.25
 -3 7 7 18.18 2.79
 -3 7 7 16.08 2.31
 3 -7 -7 15.85 2.31
 3 -7 -6 306.19 10.64
 -3 7 6 309.33 10.2
 -3 -7 6 298.86 11.46
 3 7 -6 297.53 11.54
 -3 7 6 268.09 10.5
 -3 7 6 332.11 11.82
 -3 -7 6 310.43 9.19
 3 7 -6 299.39 11.64
 -3 7 6 294.85 10.38
 -3 -7 5 71.68 4.88
 3 7 -5 75.47 5.05
 -3 7 5 60.93 4.22
 -3 7 5 69.72 4.27
 -3 7 5 77.05 4.39
 3 -7 -5 62.78 4.04
 3 -7 -5 73.37 4.32
 -3 -7 5 72.39 3.56
 -3 -7 5 64.46 5.57
 -3 7 5 79.68 4.87
 3 7 -5 74.29 5.04
 -3 7 4 1193.71 26.75
 -3 -7 4 1244.15 27.96
 -3 -7 4 1182.73 28.76
 -3 7 4 1235.58 27.49
 3 7 -4 1202.08 30.13
 3 7 -4 1138.46 27.17
 -3 7 4 1223.4 26.26
 3 -7 -4 1258.17 28.05
 -3 -7 4 1154.92 29.86
 -3 -7 4 1260.92 25.02
 3 -7 -4 1245.32 26.35
 -3 7 4 1252.98 27.41
 3 7 -4 1215.06 28.03
 -3 -7 4 1216.63 28.5
 3 7 -3 384.35 10.14
 3 7 -3 405.75 13.6
 -3 7 3 405.13 12.48
 -3 -7 3 382.62 12.42
 -3 7 3 422.61 10.66
 3 -7 -3 397.77 10.52
 -3 -7 3 415.7 13.62
 3 -7 -3 415.14 12.18
 -3 -7 3 405.47 10.03
 3 7 -3 411.21 12.05
 3 -7 -3 421.37 10.68
 -3 7 3 416.23 11.6
 -3 7 3 403.75 10.97
 3 -7 -2 270.15 8.93
 3 7 -2 274.07 10.23
 -3 -7 2 270.35 8.98
 -3 7 2 272.13 8.44
 -3 7 2 266.93 10.04
 3 -7 -2 278.25 7.41
 -3 7 2 276.62 7.26
 3 -7 -2 271.31 7.26
 -3 -7 2 267.28 7.47
 3 7 -2 264.9 10.51
 3 7 -2 259.34 7.35
 3 7 -2 273.37 8.71
 -3 7 2 254.24 7.79
 -3 -7 1 1979.29 39
 3 -7 -1 2051.01 41.54
 3 -7 -1 1901.85 37.12
 -3 7 1 1924.66 42.8
 3 -7 -1 1981.72 36.33
 -3 -7 1 1954.99 37.94
 3 7 -1 1973.53 41.78
 -3 -7 1 1932.82 42.33
 -3 7 1 1927.19 38.94
 3 7 -1 1941.45 37.88
 3 7 -1 1968.91 39.08
 3 7 -1 1896.39 38.97
 -3 7 1 1928.59 40.34
 -3 7 1 1917.68 37.87
 -3 7 0 101.23 5.61
 3 -7 0 94.9 5.86
 3 -7 0 87.77 3.55
 3 -7 0 92.92 2.48
 -3 -7 0 92.29 4.17
 -3 7 0 84.49 4.59
 3 7 0 95.62 4.29
 -3 7 0 96.42 4.46
 3 7 0 92.48 4.45
 -3 -7 0 97.85 5.88
 -3 7 0 93.31 3.9
 3 7 0 102.15 4.24
 3 7 1 26.22 2.33
 3 -7 1 22.31 3.13
 -3 7 -1 23.94 3.15
 -3 -7 -1 23.14 2.2
 -3 7 -1 24.02 2.15
 3 7 1 25.2 2.37
 3 7 1 20.58 1.75
 3 -7 1 23.12 2.57
 -3 7 -1 24.29 2.36
 3 -7 1 24.76 1.89
 -3 7 -1 24.03 1.98
 -3 -7 -1 26.77 3.11
 3 -7 2 1565.44 37.42
 -3 -7 -2 1530.93 34.18
 3 -7 2 1471.65 26.75
 -3 7 -2 1494.39 31.19
 3 7 2 1498.91 32.11
 -3 -7 -2 1464.74 29.96
 -3 7 -2 1492.76 30.57
 3 -7 2 1475.4 34.12
 -3 -7 -2 1465.47 31.88
 -3 7 -2 1411.54 31.39
 3 7 2 1501.83 31.57
 -3 7 -3 195.71 7.25
 3 -7 3 199.45 10.95
 -3 -7 -3 198.5 6.65
 -3 -7 -3 219.49 9.34
 -3 -7 -3 196.76 7.97
 -3 7 -3 208.89 8.3
 3 -7 3 196.25 4.97
 -3 7 -3 204.86 7.71
 3 7 3 188.41 8.04
 3 -7 3 198.92 7.6
 3 7 3 209.06 7.89
 -3 7 -3 189.99 7.62
 3 -7 3 182.27 9.52
 -3 -7 -4 208.69 6.91
 -3 7 -4 215 8.91
 3 -7 4 208.63 11.75
 -3 7 -4 186.51 8.16
 -3 7 -4 191.49 7.81
 3 -7 4 212.64 5.83
 -3 7 -4 207.02 8.29
 3 7 4 204.04 8.61
 3 -7 4 191.29 7.99
 -3 7 -4 211.89 6.77
 -3 -7 -4 210.25 7.09
 -3 -7 -4 212.46 9.33
 -3 -7 -5 798.45 18.78
 -3 7 -5 800.49 21.85
 3 -7 5 778.9 26.89
 3 -7 5 781.77 17.23
 3 7 5 805.03 21.42
 -3 -7 -5 782.7 21.74
 -3 -7 -5 828.27 19.09
 -3 7 -5 757.57 17.18
 -3 -7 -6 68.94 5.24
 -3 -7 -6 62.25 4.17
 -3 7 -6 65.49 5.44
 3 -7 6 70.65 7.47
 3 -7 6 67.11 3.6
 3 7 6 68.42 5.23
 -3 -7 -6 67.32 4.25
 -3 -7 -7 130.14 6.6
 -3 7 -7 119.79 7.89
 3 -7 7 121.7 10.26
 -3 -7 -7 116.12 6.99
 3 -7 7 114.8 5.37
 3 7 7 119.64 7.42
 -3 -7 -7 136.24 6.58
 -3 -7 -8 6.14 1.67
 -3 -7 -8 3.01 1.17
 -3 7 -8 11.24 2.82
 3 -7 8 7.54 3.26
 3 -7 8 8.36 1.54
 3 7 8 5.12 1.81
 -3 -7 -8 7.01 1.85
 -3 -7 -9 11.6 2.36
 -3 7 -9 11.65 3.11
 3 -7 9 5.86 2.84
 3 -7 9 7.79 1.65
 3 7 9 10.59 2.65
 3 -7 10 0.8 2.7
 3 7 10 3.29 2.07
 3 -8 -12 37.88 5.28
 3 8 -11 30.22 4.81
 3 -8 -11 27.08 4.17
 3 8 -11 36.91 5.29
 -3 -8 11 26.88 3.5
 -3 8 11 30 4.31
 3 8 -10 147.09 9.78
 -3 -8 10 136.06 9.47
 -3 8 10 139.43 8.57
 3 8 -10 126.28 9.11
 -3 -8 10 124.31 7.01
 3 -8 -10 128.56 8.5
 3 8 -9 60.68 5.97
 -3 -8 9 57.99 5.87
 -3 -8 9 54.6 3.83
 3 8 -9 60.37 6.03
 -3 8 9 66.79 5.52
 -3 -8 9 57.6 4.32
 3 -8 -9 57.23 5.27
 3 8 -8 21.51 3.37
 3 -8 -8 22.47 3.08
 3 8 -8 20.56 3.45
 -3 -8 8 21.82 3.47
 -3 8 8 27.15 3.35
 -3 -8 8 21.9 2.56
 -3 -8 8 24.42 2.62
 -3 8 7 32.61 3.42
 -3 -8 7 33.05 2.8
 3 8 -7 28.56 3.62
 -3 -8 7 33.75 3.97
 -3 8 7 33.41 3.51
 3 8 -7 30.45 3.78
 -3 8 7 36.44 4.05
 -3 -8 7 31.6 3.19
 3 -8 -7 31.82 3.38
 -3 8 6 77.64 5.4
 -3 8 6 71.13 4.89
 -3 -8 6 76.17 5.62
 -3 8 6 64.29 4.72
 3 8 -6 73.72 5.61
 -3 8 6 75.53 4.88
 -3 -8 6 76.47 3.94
 -3 -8 6 69.19 4.84
 3 8 -6 86.32 5.92
 3 -8 -6 84.85 5.07
 -3 -8 5 96.74 5.99
 3 8 -5 105.87 6.14
 -3 8 5 80.05 4.95
 -3 8 5 99.5 5.65
 3 8 -5 94.17 6.9
 3 -8 -5 101.49 5.16
 3 8 -5 104.45 6.13
 -3 8 5 103.94 5.28
 -3 -8 5 90.36 5.58
 3 -8 -5 92.03 5.05
 3 -8 -5 104.7 6.02
 -3 -8 5 94.74 4.12
 -3 8 5 103.04 5.85
 -3 -8 4 64.88 4.61
 -3 8 4 52.4 4.12
 -3 -8 4 47.9 4.12
 3 8 -4 56.63 5.83
 -3 8 4 56.4 3.53
 -3 8 4 56.55 3.9
 3 8 -4 54.58 4.1
 3 -8 -4 62.75 4.41
 -3 -8 4 49.12 4.59
 -3 -8 4 55.09 2.86
 -3 -8 4 51.84 4.2
 3 -8 -4 61.27 3.53
 -3 -8 4 54.71 4.24
 -3 8 3 68.53 3.66
 -3 8 3 68.68 4.08
 -3 8 3 70.85 4.91
 -3 8 3 67.36 3.46
 3 -8 -3 71.38 3.54
 3 -8 -3 65.45 4.46
 -3 -8 3 62.95 3.07
 -3 -8 3 72.31 4.74
 -3 -8 3 67.62 4.92
 3 -8 -3 73.24 3.53
 3 8 -3 72.49 4.37
 -3 8 2 2.2 0.66
 3 -8 -2 1.05 0.8
 -3 -8 2 1.21 0.63
 3 -8 -2 1.02 0.91
 -3 8 2 0.66 0.77
 -3 8 2 2 1.15
 3 8 -2 1.18 0.57
 -3 -8 2 1.32 0.5
 -3 8 2 0.42 0.46
 3 -8 -2 1.34 0.55
 3 -8 -2 0.48 0.43
 3 8 -2 1.56 1.03
 -3 -8 2 0.52 0.95
 -3 -8 1 18.4 1.95
 3 -8 -1 21.5 2.64
 -3 -8 1 16.29 2.54
 -3 8 1 17.25 2.94
 3 -8 -1 17.72 1.19
 -3 8 1 15.46 1.53
 -3 -8 1 20.84 1.79
 3 8 -1 18.32 2.03
 -3 8 1 26.36 2.98
 -3 8 1 21.92 2.49
 -3 8 1 20.81 2.05
 3 8 -1 19.16 1.71
 3 8 -1 18.88 2.01
 3 -8 -1 17.72 1.45
 -3 -8 0 24.57 3.06
 -3 -8 0 21 1.92
 3 8 0 22.89 2.23
 3 -8 0 21.38 2.89
 -3 -8 0 22.15 2.03
 -3 8 0 23.34 2.55
 3 8 0 22.23 2.01
 -3 8 0 23.6 2.24
 -3 8 0 22.25 2.96
 -3 8 0 23.57 2.54
 3 -8 0 19.61 1.53
 -3 8 0 20.74 1.75
 3 8 0 21.66 2.07
 3 -8 1 63.91 5.41
 -3 8 -1 60.82 5.37
 3 8 1 63.67 3.81
 3 -8 1 57.22 4.38
 3 8 1 60.44 3.77
 -3 8 -1 65.67 3.8
 3 8 1 64.22 3.49
 -3 8 -1 55.25 3.94
 -3 8 -1 58.36 3.89
 3 -8 1 58.44 3.03
 -3 8 -1 66.5 3.34
 -3 -8 -1 58.25 4.85
 -3 8 -2 75.33 4.68
 -3 -8 -2 89.73 4.37
 3 -8 2 87.71 6.96
 -3 8 -2 88.04 4.53
 3 8 2 86.34 4.86
 -3 -8 -2 84.84 5.79
 -3 8 -2 82.46 4.49
 3 -8 2 79.45 5.62
 3 8 2 90.97 4.77
 -3 8 -2 87.15 4.16
 -3 -8 -2 75.5 4.57
 3 8 3 4.73 1.28
 3 -8 3 3.9 1.46
 3 -8 3 7.29 1.48
 -3 8 -3 9.44 1.97
 -3 8 -3 7.02 1.54
 3 -8 3 6 0.51
 -3 -8 -3 6.43 1.17
 3 -8 3 6.77 2.38
 -3 -8 -3 6.88 1.86
 -3 8 -3 6 1.26
 -3 8 -3 5.41 1.18
 -3 8 -3 5.78 1.39
 -3 8 -4 91.06 5.15
 3 -8 4 111.95 8.75
 -3 8 -4 120.08 6.62
 -3 -8 -4 101.41 4.4
 3 -8 4 99.27 3.37
 -3 8 -4 118.25 5.96
 3 8 4 104.84 6.12
 3 -8 4 90.49 5.23
 -3 -8 -4 116.99 6.98
 -3 8 -4 95.57 4.58
 -3 -8 -4 110.28 5.12
 -3 8 -4 96.23 5.85
 -3 -8 -5 63.52 3.74
 -3 8 -5 68.22 5.35
 3 -8 5 60.85 2.93
 3 8 5 66.69 5.13
 -3 -8 -5 72.42 4.26
 -3 8 -5 57.71 3.24
 -3 -8 -5 66.97 5.34
 3 -8 5 60.99 6.91
 -3 -8 -6 13.85 2.14
 -3 -8 -6 11.71 1.82
 -3 8 -6 14.93 2.78
 3 -8 6 12.06 3.72
 3 -8 6 13.25 1.58
 3 8 6 12.28 2.59
 -3 -8 -6 10.92 2.38
 -3 -8 -7 17.72 2.39
 -3 -8 -7 14.2 2.21
 -3 8 -7 13.15 2.98
 3 -8 7 14.64 3.96
 3 -8 7 14.73 1.83
 3 8 7 13.01 2.69
 -3 -8 -7 16.95 2.96
 -3 -8 -8 24.53 3.04
 -3 8 -8 28.96 4.44
 3 -8 8 22.92 2.44
 3 -8 8 27.58 5.15
 -3 -8 -8 36.39 3.66
 3 8 8 24.26 3.8
 -3 -8 -8 27.51 3.62
 -3 -8 -9 4.61 1.66
 -3 8 -9 3.24 2.27
 3 -8 9 3.43 2.69
 3 8 9 4.91 2.15
 3 -9 -12 65.49 6.69
 3 9 -11 8.89 2.43
 3 -9 -11 9.68 2.47
 3 9 -11 7.07 2.84
 -3 -9 11 6.71 1.76
 -3 9 11 6.42 2.36
 3 9 -10 91.76 7.7
 -3 -9 10 70.56 6.94
 -3 9 10 86.75 6.75
 3 9 -10 69.76 6.73
 -3 -9 10 80.64 5.31
 3 -9 -10 76.66 6.35
 3 9 -9 206.44 11.22
 -3 -9 9 208.62 11.53
 -3 9 9 199.61 9.98
 3 9 -9 203.42 11.06
 -3 -9 9 203.04 8.33
 3 -9 -9 189.84 9.76
 3 -9 -8 17.31 2.57
 3 9 -8 16.5 3.15
 3 9 -8 18.35 3.16
 -3 -9 8 22.6 2.59
 -3 -9 8 21.2 2.33
 -3 9 8 19.24 3
 -3 9 8 17.88 2.82
 -3 -9 8 20.98 3.5
 -3 -9 7 8.31 1.65
 3 9 -7 9.66 2.29
 3 -9 -7 10.58 2.06
 3 9 -7 8.63 2.28
 -3 9 7 9.35 1.96
 -3 -9 7 7.89 2.03
 -3 -9 7 9.91 1.53
 -3 9 7 9.92 1.89
 -3 -9 6 894.66 19.34
 -3 -9 6 856.83 24.08
 -3 9 6 848.03 22.95
 3 9 -6 884.39 23.81
 -3 9 6 898.67 22.03
 3 -9 -6 852.47 21.47
 3 -9 -6 905.99 23.59
 -3 -9 6 877.51 22.32
 3 9 -6 866.03 23.54
 -3 -9 5 196.23 9.05
 3 9 -5 201.74 8.75
 -3 9 5 153.2 7.11
 -3 9 5 182.11 8.48
 3 9 -5 171.87 9.98
 -3 9 5 199.12 7.67
 3 -9 -5 165.32 7.12
 3 -9 -5 191.51 8.6
 -3 -9 5 190.69 8.47
 -3 -9 5 195.55 6.09
 -3 9 5 215.83 8.65
 3 9 -5 194 8.56
 3 -9 -5 188.04 7.22
 -3 -9 4 40.11 3.66
 -3 -9 4 41.63 3.86
 -3 9 4 39.56 3.77
 -3 -9 4 38.47 3.58
 3 -9 -4 39.01 2.68
 3 9 -4 34.18 4.12
 -3 9 4 39.3 2.94
 3 9 -4 38.9 4.81
 3 -9 -4 37.72 3.49
 -3 -9 4 39.19 2.26
 -3 9 4 38.44 3.24
 3 9 -4 40.14 3.37
 -3 -9 4 37.81 3.59
 -3 9 3 328.18 9.34
 3 9 -3 373.21 14.66
 3 9 -3 319.71 13.18
 -3 -9 3 307.37 11.03
 -3 9 3 342.42 12.49
 -3 -9 3 343.31 12.15
 -3 -9 3 329.14 11.25
 -3 9 3 338.26 9.34
 3 -9 -3 323.65 9.19
 -3 -9 3 336.54 8.47
 3 -9 -3 347.22 11.57
 3 9 -3 348.86 10.74
 -3 9 3 344.76 10.44
 3 -9 -3 347.58 8.86
 3 9 -2 87.73 3.54
 3 -9 -2 95.77 5.36
 3 9 -2 86.22 6.1
 -3 9 2 87.06 6.1
 3 -9 -2 95.57 3.61
 -3 -9 2 90.49 3.6
 -3 9 2 102.27 5.82
 -3 9 2 92.11 3.58
 3 -9 -2 97.59 5.43
 -3 9 2 90.28 4.49
 3 -9 -2 91.51 3.43
 3 9 -2 90.87 4.59
 3 9 -2 90.29 6.28
 -3 -9 2 93.56 5.99
 -3 9 2 91.61 3.8
 3 9 -1 107.01 6.55
 3 -9 -1 101.79 6.09
 -3 -9 1 105.88 4.9
 -3 9 1 99.82 6.86
 -3 -9 1 110.16 4.3
 3 -9 -1 105.56 3.17
 -3 9 1 100.15 5.64
 3 9 -1 114.51 6.84
 -3 9 1 104.18 4.83
 -3 9 1 103.9 5.79
 3 9 -1 99.12 4.03
 -3 9 1 104.67 6.12
 3 -9 -1 113.06 5.86
 3 9 -1 111.93 5.03
 -3 -9 1 107.15 6.47
 3 9 -1 108.67 5.33
 -3 9 1 102.4 4
 3 -9 -1 103.08 3.56
 3 9 0 521.19 16.48
 3 -9 0 538.51 11.89
 -3 -9 0 534.99 13.1
 3 -9 0 557.71 17.29
 -3 -9 0 555.64 16.74
 -3 9 0 528.52 12.39
 -3 9 0 529.38 18.87
 -3 9 0 497.63 14.95
 3 9 0 542.77 13.23
 -3 9 0 531.46 13.66
 -3 9 0 546.36 15.24
 3 9 0 503.19 13.77
 3 9 0 534.23 13.83
 3 -9 0 565.67 15.57
 -3 9 0 555.2 17.06
 3 -9 1 270.18 12.04
 -3 9 -1 289.08 12.47
 -3 9 -1 276.17 8.7
 3 9 1 271.15 8.84
 3 9 1 258.28 8.5
 -3 9 -1 242.86 9.43
 -3 9 -1 274.58 9.56
 3 9 1 275.6 8.88
 -3 9 -1 277.81 7.83
 -3 -9 -1 276.17 11.07
 -3 -9 -1 268.03 9.03
 -3 -9 -2 51.23 3.68
 -3 9 -2 44.99 3.66
 3 9 2 51.05 3.5
 3 -9 2 54.26 5.6
 -3 9 -2 49.28 3.33
 3 9 2 46.26 3.52
 3 -9 2 44.05 4.24
 -3 9 -2 51.05 3.59
 -3 -9 -2 51.59 4.63
 -3 9 -2 50.1 3.04
 -3 9 -3 162.41 7.37
 3 -9 3 148.9 9.79
 -3 -9 -3 147.69 4.84
 -3 -9 -3 138.27 7.73
 -3 9 -3 145.97 6.28
 3 9 3 135.73 6.86
 3 -9 3 133.19 5.98
 -3 9 -3 138.97 6.06
 3 9 3 144.29 6.45
 -3 9 -3 133.69 5.79
 -3 9 -3 123.93 6.67
 -3 -9 -3 146.67 6.15
 3 -9 4 128.06 9.49
 -3 9 -4 113.75 5.83
 -3 -9 -4 133.19 4.96
 -3 9 -4 134.4 7.23
 3 -9 4 142.2 3.59
 -3 9 -4 140.39 6.55
 3 9 4 128.93 6.98
 3 -9 4 120.18 5.99
 -3 9 -4 122.2 5.53
 -3 -9 -4 142.5 6.19
 -3 -9 -4 141.82 7.83
 -3 -9 -5 3.42 1.12
 -3 -9 -5 3.3 0.93
 -3 9 -5 4.28 1.71
 3 -9 5 3.73 2.08
 3 -9 5 3.78 0.67
 3 9 5 6.41 1.84
 -3 9 -5 4.94 1
 -3 -9 -5 4.44 1.7
 -3 -9 -6 178.41 7.02
 3 -9 6 166.2 12.07
 3 -9 6 176.52 5.88
 3 9 6 183.7 9.23
 -3 9 -6 189.38 9.76
 -3 -9 -6 198.36 8.15
 -3 -9 -6 178.79 9.32
 -3 -9 -7 406.45 12.69
 -3 9 -7 423.67 16.62
 3 -9 7 415.58 20.56
 -3 -9 -7 418.3 15.34
 3 -9 7 397.73 11.11
 3 9 7 438.85 15.87
 -3 -9 -7 427.95 13.8
 -3 -9 -8 5.64 1.88
 -3 -9 -8 2.85 1.34
 -3 -9 -8 2.64 1.03
 -3 9 -8 4.76 2.2
 3 -9 8 2.38 2.51
 3 9 8 0.96 1.42
 -3 9 -9 15.28 3.48
 3 -9 9 5.67 2.8
 3 9 9 11.33 2.69
 -3 -9 -9 10.38 2.35
 3 -10 -12 4.19 2.1
 3 10 -11 4.96 2.52
 3 -10 -11 0.59 1.4
 3 10 -11 3.35 2.52
 -3 10 11 0.13 1.72
 3 10 -10 11.34 2.96
 3 -10 -10 5.93 2.03
 3 10 -10 9.67 3.07
 -3 -10 10 8.29 2.97
 -3 -10 10 3.22 1.26
 -3 10 10 7.76 2.38
 3 -10 -9 -0.26 1.29
 3 10 -9 -0.07 1.58
 3 10 -9 -1.4 1.29
 -3 -10 9 4.05 2.1
 -3 -10 9 0.48 0.85
 -3 10 9 -2.11 2.22
 -3 10 9 -0.39 1.44
 -3 -10 8 69.17 4.13
 -3 -10 8 62.54 6.13
 3 10 -8 68.37 6.16
 -3 10 8 78.18 5.75
 3 10 -8 57.67 5.55
 3 -10 -8 69.61 5.98
 -3 -10 8 64.71 4.54
 -3 10 8 73.28 6.4
 3 -10 -8 66.14 5.15
 -3 -10 7 71.7 6.14
 3 10 -7 84.11 6.41
 -3 10 7 76.52 5.4
 3 -10 -7 75.32 5.9
 -3 -10 7 77.3 5.15
 -3 10 7 82.09 6.25
 3 10 -7 69.93 5.74
 3 -10 -7 72.42 5.04
 -3 -10 7 69.84 3.85
 3 -10 -6 28.32 3.52
 3 10 -6 28.84 3.64
 -3 10 6 17.6 2.4
 -3 -10 6 31.52 3.9
 -3 10 6 27.3 3.5
 -3 10 6 34.45 3.75
 3 -10 -6 22.07 2.57
 -3 10 6 24.28 2.82
 -3 -10 6 23.8 1.97
 3 10 -6 26.59 3.37
 -3 -10 6 22.15 2.84
 -3 -10 5 74.74 5.26
 -3 -10 5 86.18 6.1
 3 10 -5 88.36 5.77
 -3 10 5 63.02 4.33
 -3 10 5 78.67 5.77
 3 10 -5 83.65 5.51
 -3 10 5 84.74 4.89
 3 -10 -5 85.26 5.74
 -3 -10 5 76.88 3.42
 3 -10 -5 75.31 4.26
 -3 10 5 84.01 5.34
 -3 -10 4 74.06 5.25
 -3 10 4 73.48 5.57
 3 10 -4 81.22 7.48
 -3 10 4 71.97 4.15
 -3 -10 4 70.92 3.12
 3 -10 -4 73.31 5.23
 -3 10 4 81.54 4.85
 3 10 -4 74.24 4.83
 3 -10 -4 75.16 3.78
 3 10 -3 118.81 8.07
 -3 -10 3 123.52 6.4
 -3 10 3 124.37 7.62
 -3 -10 3 128.17 6.55
 -3 10 3 136.1 5.26
 3 -10 -3 124.92 4.97
 -3 10 3 135.6 6.01
 -3 -10 3 125.97 4.35
 3 -10 -3 130.74 4.56
 3 -10 -3 130.92 6.9
 -3 -10 3 130.36 7.25
 3 10 -3 124.92 6.02
 -3 10 2 72.64 3.26
 3 -10 -2 75.54 5.07
 3 10 -2 80.47 5.21
 -3 10 2 75.86 6.03
 3 -10 -2 73.55 2.92
 -3 10 2 75.08 3.27
 -3 -10 2 73.93 3.22
 3 -10 -2 71.53 3.17
 -3 10 2 85.45 5.72
 3 -10 -2 81.19 5.22
 -3 10 2 76.71 4.21
 3 10 -2 72.76 3.13
 3 10 -2 75.12 4.32
 -3 -10 2 78.33 5.6
 3 10 -2 78.1 6.3
 -3 -10 2 79.49 4.84
 -3 -10 1 17.72 2.03
 3 -10 -1 22 2.97
 3 -10 -1 22.4 2.81
 3 10 -1 20.34 2.16
 -3 10 1 20.2 3.36
 3 10 -1 19.83 2.39
 -3 -10 1 21.44 1.85
 -3 10 1 19.98 2.11
 3 10 -1 24.23 3.44
 3 10 -1 19.63 1.69
 -3 -10 1 20.11 2.98
 3 -10 -1 20.38 1.36
 -3 10 1 19.13 2.99
 -3 10 1 19 1.56
 -3 -10 0 106.27 6.75
 -3 -10 0 94.17 4.32
 3 -10 0 105.3 7.01
 3 10 0 99.08 4.43
 -3 10 0 104.06 4.87
 -3 10 0 92.89 5.65
 3 10 0 91.78 4.96
 -3 10 0 97.35 7.61
 3 10 0 105.21 4.91
 -3 10 0 94.78 3.8
 3 -10 0 116.21 6.34
 -3 10 0 116.97 7.27
 -3 -10 -1 40.61 4.21
 -3 -10 -1 40.11 2.44
 3 -10 1 39.02 4.56
 -3 10 -1 47.66 4.98
 -3 10 -1 41.16 3.05
 3 10 1 38.74 2.99
 3 10 1 38.26 3.09
 -3 10 -1 39.8 3.48
 3 10 1 41.64 3.15
 -3 -10 -1 38.42 3.12
 -3 10 -1 42.05 2.52
 -3 10 -2 36.1 3.31
 -3 10 -2 27.97 2.28
 3 -10 2 28.26 4.21
 -3 10 -2 27.63 4.17
 3 -10 2 30.09 3.7
 -3 10 -2 31.2 2.71
 3 10 2 26.43 2.76
 -3 10 -2 26.67 2.79
 3 10 2 30.78 2.84
 -3 -10 -2 29.69 2.83
 -3 -10 -2 33.8 3.94
 3 10 3 85.33 4.98
 3 -10 3 101.96 8.31
 -3 10 -3 96.77 5.83
 -3 -10 -3 86.33 3.42
 -3 10 -3 85.44 4.44
 -3 10 -3 89.65 4.89
 3 10 3 98.69 5.83
 3 -10 3 90.5 4.78
 -3 10 -3 80.92 4.83
 -3 -10 -3 94.18 5.13
 -3 -10 -3 97.68 6.63
 -3 10 -4 39.73 3.99
 -3 -10 -4 36.53 3.27
 -3 -10 -4 36.26 2.26
 3 -10 4 42 5.73
 3 10 4 40.12 3.89
 -3 -10 -4 40.51 4.32
 3 -10 4 31 2.94
 -3 10 -4 34.6 2.93
 -3 10 -4 32.13 2.95
 -3 -10 -5 42.16 3.55
 -3 -10 -5 36.34 2.59
 -3 10 -5 36.67 4.14
 3 -10 5 37.14 5.54
 3 10 5 32.36 3.77
 -3 -10 -5 32.96 4.01
 -3 -10 -6 102.27 4.9
 -3 10 -6 109.19 7.6
 3 -10 6 95.81 9.46
 3 -10 6 99.32 3.94
 3 10 6 111.48 7.19
 -3 -10 -6 112.27 6.23
 -3 -10 -6 106.14 7.2
 -3 -10 -7 3.6 1.4
 -3 -10 -7 5.24 1.27
 -3 10 -7 6.22 2.27
 -3 -10 -7 9.8 2.48
 3 -10 7 8.12 3.53
 3 10 7 4.3 1.87
 -3 10 -8 52.28 6.04
 -3 -10 -8 44.79 4.93
 3 -10 8 58.19 7.87
 3 10 8 53.84 5.58
 -3 -10 -8 49.49 4.53
 -3 10 -9 61.36 6.72
 3 -10 9 50.24 7.78
 3 10 9 46.25 5.47
 -3 -10 -9 43.15 4.75
 3 -11 -12 24.57 4.21
 3 11 -11 7.35 2.86
 3 -11 -11 5.16 1.97
 -3 11 11 5.02 1.84
 3 11 -10 70.9 7.07
 -3 -11 10 66.37 6.96
 -3 11 10 65.05 6.03
 3 -11 -10 82.4 7.28
 -3 11 10 67.95 7.07
 3 11 -10 67.01 6.69
 3 -11 -10 59 5.57
 3 -11 -9 3.52 1.56
 3 11 -9 5.87 2.44
 -3 -11 9 3.74 1.68
 -3 11 9 4.91 2.5
 3 11 -9 4.25 2.1
 -3 11 9 5.52 1.94
 3 -11 -9 5.22 2.54
 -3 -11 8 59.31 6.15
 3 11 -8 81.19 6.76
 -3 -11 8 65.56 4.61
 -3 11 8 89.71 7.02
 3 11 -8 72 6.06
 -3 11 8 74.44 5.69
 3 -11 -8 73.04 6.18
 3 -11 -8 66.08 5.12
 -3 -11 8 65.85 3.79
 3 11 -7 468.93 16.56
 -3 11 7 530.16 17.57
 -3 -11 7 443.87 17.37
 3 11 -7 496.42 17.24
 -3 11 7 479.15 15.5
 3 -11 -7 455.05 16.41
 -3 -11 7 473.83 12.14
 -3 -11 7 485.23 15.1
 3 -11 -7 484.2 14.82
 3 -11 -6 16.06 2.11
 3 -11 -6 11.15 2.35
 3 11 -6 16.61 2.82
 -3 11 6 12.64 2.05
 -3 -11 6 15.96 2.94
 -3 11 6 11.52 2.42
 -3 11 6 19.64 2.93
 -3 11 6 13.86 2.28
 -3 -11 6 18.24 1.61
 -3 -11 6 18.33 2.58
 3 11 -6 20.44 2.94
 3 -11 -5 14.01 2.52
 3 11 -5 20.93 2.96
 -3 11 5 12.37 1.85
 -3 -11 5 11.61 2.62
 3 11 -5 11 3.13
 -3 11 5 11.78 2.52
 -3 11 5 19.72 2.71
 -3 11 5 21.76 2.48
 -3 -11 5 18.06 1.48
 3 11 -5 14.84 2.4
 3 -11 -5 15.31 1.85
 -3 -11 5 14.75 2.45
 -3 11 4 226.2 11.07
 3 11 -4 285.3 14.72
 -3 11 4 268.16 8.8
 3 -11 -4 225 8.14
 -3 -11 4 266.04 6.73
 3 -11 -4 269.19 10.77
 -3 -11 4 260.61 10.73
 -3 11 4 260.27 9.39
 3 -11 -4 266.88 7.7
 3 11 -4 258.9 9.66
 3 11 -3 148.11 9.58
 -3 -11 3 140.04 6.76
 -3 11 3 138.35 8.42
 -3 11 3 150.02 5.56
 3 -11 -3 133.3 5.2
 -3 -11 3 140.85 4.33
 3 -11 -3 141.14 7.36
 -3 11 3 144.96 6.29
 -3 -11 3 142.98 7.73
 3 -11 -3 143.65 4.53
 3 11 -3 139.47 6.28
 -3 -11 3 132.57 6.72
 3 11 -2 19.11 3.29
 3 -11 -2 20.53 2.86
 3 -11 -2 21.67 2.78
 -3 11 2 19.26 2.06
 -3 11 2 22.76 1.7
 -3 11 2 16.07 2.84
 -3 -11 2 18.57 1.48
 3 -11 -2 19.29 1.53
 -3 11 2 21.3 3.11
 3 -11 -2 21.13 1.29
 -3 -11 2 16.53 2.2
 3 11 -2 19.58 1.5
 3 11 -2 22.27 2.2
 -3 -11 2 20.16 3.02
 3 -11 -1 750.33 21.51
 -3 -11 1 720.95 17.81
 -3 11 1 692.16 23.29
 -3 11 1 768.99 18.02
 3 11 -1 819.99 23.72
 3 11 -1 738.05 16.14
 3 -11 -1 739.75 14.88
 -3 11 1 757.86 22.08
 3 11 -1 757.53 18.02
 -3 -11 1 768.6 21.74
 3 11 -1 693.51 19.25
 3 -11 -1 823.83 21.11
 -3 11 1 765.66 15.51
 3 -11 0 114.59 6.54
 3 -11 0 101.45 6.91
 -3 -11 0 107.23 4.57
 3 11 0 110.06 5.02
 3 11 0 129.13 8.11
 -3 11 0 115.08 5.07
 3 11 0 98.73 4.42
 3 11 0 93.61 5.25
 -3 -11 0 109.84 6.91
 -3 11 0 103.09 3.75
 -3 -11 0 96.06 5.2
 -3 11 0 115.51 7.63
 -3 11 -1 76.48 3.37
 -3 -11 -1 79.38 3.46
 3 -11 1 78.28 6.48
 -3 11 -1 89.99 7.23
 -3 11 -1 81.8 4.26
 3 11 1 75.89 4.23
 3 11 1 68.11 4.38
 3 11 1 78.21 4.3
 -3 -11 -1 86.98 6.25
 -3 -11 -1 71.25 4.35
 -3 -11 -2 720.05 15.46
 3 -11 2 820.25 25.12
 -3 11 -2 849.49 20.17
 -3 11 -2 799.54 26.63
 -3 11 -2 753.77 17.97
 3 11 2 679.99 18.49
 -3 11 -2 677.71 19.25
 3 11 2 799.01 18.71
 -3 -11 -2 779.39 22.29
 -3 11 -2 724.88 16.77
 -3 -11 -2 677.54 18.34
 3 11 3 14.69 2.11
 -3 -11 -3 13.76 1.11
 3 -11 3 12.74 1.73
 -3 11 -3 16.49 2.55
 3 -11 3 13.02 3.45
 -3 11 -3 14.37 1.91
 -3 -11 -3 9.53 1.66
 3 11 3 14.77 2.41
 -3 11 -3 13.11 1.69
 -3 11 -3 11.76 1.93
 -3 -11 -3 14.95 2.78
 -3 11 -4 48.99 4.47
 -3 -11 -4 56.3 4.11
 3 -11 4 49.64 6.2
 3 11 4 55.53 4.58
 -3 -11 -4 47.44 2.4
 3 -11 4 41.82 3.31
 -3 11 -4 43.33 3.33
 -3 -11 -4 49.07 4.8
 -3 11 -4 43.82 3.44
 -3 -11 -5 279.22 12.42
 -3 -11 -5 260.56 7.67
 3 -11 5 271.67 15.61
 -3 11 -5 284.65 12.13
 3 11 5 292.04 11.84
 -3 -11 -5 306.4 10.84
 -3 -11 -6 1.76 1.43
 -3 -11 -6 3.86 1.6
 -3 -11 -6 2.26 0.75
 3 -11 6 7.94 3.48
 3 11 6 3.97 1.69
 -3 11 -6 4.13 1.61
 -3 -11 -7 -0.38 1.18
 -3 11 -7 0.25 1.46
 -3 -11 -7 3.06 1.66
 3 11 7 2.18 1.62
 -3 11 -8 222.15 12.55
 3 -11 8 214.95 15.46
 3 11 8 220.73 11.67
 -3 -11 -8 198.68 10.87
 -3 -11 -9 14.94 3
 3 12 -11 6.42 2.7
 3 -12 -11 6.06 2.13
 3 -12 -10 22.14 3.93
 3 -12 -10 21.31 3.37
 3 12 -10 17.49 3.53
 -3 -12 10 14.03 3.4
 -3 12 10 17.27 4.05
 -3 12 10 18.88 3.49
 3 12 -10 11.59 2.99
 3 12 -9 37.48 4.73
 3 -12 -9 36.21 4.8
 3 12 -9 25.42 4.33
 -3 -12 9 23.97 4.24
 -3 12 9 34.86 5.04
 -3 12 9 29.81 3.98
 3 -12 -9 20.34 3.05
 3 -12 -8 28.01 3.33
 3 -12 -8 28.42 4.03
 3 12 -8 26.61 4.06
 -3 -12 8 27.83 4.42
 -3 12 8 35.58 4.78
 -3 12 8 31.24 3.83
 -3 -12 8 23.05 2.75
 3 12 -8 26.41 3.82
 3 -12 -7 25.28 2.92
 3 -12 -7 35.01 4.21
 3 12 -7 26.17 3.71
 -3 -12 7 30.24 4.35
 -3 12 7 38.38 4.42
 -3 12 7 28.16 3.39
 -3 -12 7 30.07 3.37
 -3 -12 7 27.38 2.1
 3 12 -7 27.15 3.65
 3 -12 -6 19.52 3.09
 3 12 -6 20.23 3.23
 -3 -12 6 19.06 3.43
 -3 12 6 24.8 3.3
 -3 12 6 18.47 2.6
 -3 -12 6 17.99 1.51
 3 12 -6 18.73 2.87
 -3 -12 6 22.21 3.11
 3 -12 -6 21.84 2.46
 3 -12 -5 22.24 3.25
 3 12 -5 21.65 2.97
 -3 12 5 15 2
 -3 -12 5 22.35 3.56
 -3 12 5 20.59 2.82
 -3 12 5 23.71 2.68
 -3 -12 5 21.21 1.45
 3 12 -5 20.02 2.73
 3 12 -5 17.73 3.83
 3 -12 -5 19.04 2
 -3 -12 5 19.72 2.86
 -3 -12 4 5.03 0.66
 3 -12 -4 6.51 2.07
 3 12 -4 6.37 1.51
 3 -12 -4 5.25 0.92
 -3 12 4 4.69 1.93
 -3 12 4 4.72 1.3
 3 12 -4 5.92 2.81
 -3 12 4 6.01 1.46
 3 -12 -4 4.62 1.07
 -3 -12 4 4.01 1.4
 -3 -12 3 34.52 3.21
 3 -12 -3 36.05 1.87
 -3 12 3 38.7 4.66
 -3 12 3 43.31 2.89
 3 -12 -3 34.14 2.48
 3 12 -3 42.41 5.45
 -3 -12 3 38.52 3.52
 3 -12 -3 40.73 4.01
 -3 12 3 41.2 3.33
 -3 -12 3 42.79 4.35
 3 12 -3 42.45 3.35
 3 -12 -2 59.81 2.02
 3 -12 -2 60.73 4.98
 -3 12 2 62.83 3.02
 -3 12 2 72.83 5.91
 -3 12 2 68.31 4.06
 -3 -12 2 68.41 5.51
 3 -12 -2 70.56 5.36
 3 12 -2 67.79 4.06
 3 12 -2 72.84 6.69
 3 12 -2 58.48 2.57
 -3 -12 2 57.85 4.23
 -3 -12 1 1.7 1
 -3 12 1 0.92 0.31
 3 -12 -1 0.89 1.4
 -3 12 1 1.14 0.99
 -3 -12 1 1.46 0.67
 3 12 -1 0.15 0.36
 3 -12 -1 -0.11 1.24
 -3 -12 1 0.66 1.19
 3 12 -1 -1.27 1.87
 3 12 -1 1.04 0.86
 -3 12 1 -1.07 1.16
 3 -12 0 48.46 5.04
 -3 -12 0 35.71 2.53
 3 12 0 45.43 5.05
 -3 12 0 45.28 3.2
 3 12 0 37.39 2.6
 3 12 0 36.01 2.89
 -3 -12 0 39.42 4.42
 3 -12 0 42.71 4.23
 -3 -12 0 34.12 3.11
 -3 12 0 37.07 1.93
 -3 12 0 41.77 4.93
 3 -12 1 177.83 10.19
 -3 -12 -1 144.79 4.96
 -3 12 -1 177.5 10.84
 -3 12 -1 178.26 7.46
 3 12 1 172.06 6.74
 -3 12 -1 158.47 6.35
 3 12 1 149.5 6.3
 3 12 1 141.15 6.94
 -3 -12 -1 160.25 8.97
 -3 12 -1 151.35 5
 -3 -12 -1 143.47 6.59
 3 12 2 10.77 1.75
 -3 -12 -2 10.73 0.98
 -3 12 -2 11.16 1.4
 -3 12 -2 15.08 1.92
 -3 12 -2 14.35 2.33
 3 -12 2 15.58 3.25
 -3 12 -2 10.99 2.88
 3 12 2 13.09 1.92
 -3 -12 -2 14.37 2.84
 -3 -12 -2 11.11 1.81
 3 12 3 5.79 1.4
 -3 -12 -3 5.06 0.6
 -3 12 -3 6.5 1.78
 3 -12 3 2.51 1.68
 3 -12 3 5.82 1.28
 -3 -12 -3 6.75 1.61
 -3 12 -3 5.68 1.39
 3 12 3 6.99 1.73
 -3 12 -3 5.31 1.11
 -3 12 -3 5.48 1.51
 -3 -12 -3 4.79 0.54
 -3 -12 -3 4.89 2.05
 -3 -12 -4 56.05 5.44
 -3 -12 -4 47.08 1.93
 -3 12 -4 56.08 4.91
 3 -12 4 60.56 6.9
 3 12 4 61.88 5.06
 3 -12 4 44.29 3.47
 -3 12 -4 47.39 3.86
 -3 -12 -4 64.81 4.76
 -3 -12 -5 12.43 2.23
 3 -12 5 13.45 3.81
 3 12 5 7.6 2.09
 -3 -12 -5 11.8 2.85
 -3 12 -5 14.47 2.87
 -3 -12 -6 0.22 1.03
 -3 12 -6 -1.73 1.92
 3 12 6 0.16 1.37
 -3 -12 -6 1 1.21
 -3 12 -7 35.85 4.97
 3 -12 7 28.8 5.96
 3 12 7 39.84 4.77
 -3 -12 -7 36.76 3.93
 -3 -12 -7 30.57 4.35
 -3 12 -8 28.16 4.72
 3 -12 8 27.45 5.72
 3 12 8 35.53 4.8
 -3 -12 -8 24.94 4.01
 -3 -12 -9 7.29 2.42
 3 13 -10 11.08 3.48
 -3 -13 10 5.27 2.41
 -3 13 10 7.01 2.51
 -3 13 10 4.86 2.12
 3 13 -10 8.54 2.68
 -3 -13 9 100.85 8.76
 3 13 -9 113.96 8.71
 3 -13 -9 106.42 6.96
 -3 13 9 108.05 7.61
 3 -13 -9 109.69 8.25
 3 13 -9 107.78 8.03
 -3 13 9 139.07 9.81
 3 -13 -8 9.38 2
 3 -13 -8 4.73 1.76
 3 13 -8 10.38 2.84
 -3 -13 8 8.55 2.68
 -3 13 8 10.74 2.67
 -3 13 8 9.46 2.21
 3 13 -8 12.43 2.74
 3 -13 -7 0.38 0.79
 3 -13 -7 0.63 1.69
 3 13 -7 1.52 1.49
 -3 -13 7 0.97 1.7
 -3 13 7 -0.61 1.51
 -3 13 7 -0.12 1.09
 3 13 -7 1.25 1.49
 -3 -13 7 0.74 1.21
 -3 -13 6 144.82 9.31
 3 13 -6 147.58 8.41
 -3 13 6 141.57 7.3
 3 -13 -6 131.17 8.17
 -3 -13 6 138.37 7.75
 3 13 -6 148.24 7.96
 3 -13 -6 143.72 6.33
 -3 13 6 167.03 8.51
 -3 -13 5 44.72 4.89
 3 13 -5 38.33 3.99
 3 -13 -5 40.79 4.4
 3 13 -5 38.66 6.32
 3 13 -5 42.72 3.9
 -3 13 5 39.92 3.48
 -3 -13 5 32.3 3.73
 3 -13 -5 34.54 2.51
 -3 13 5 37.27 3.65
 3 13 -4 100.05 9.14
 -3 13 4 105.54 5.21
 3 -13 -4 86.56 6.19
 -3 13 4 92.44 5.3
 3 -13 -4 98 3.57
 -3 -13 4 102.05 6.65
 3 13 -4 97.74 5.55
 3 13 -3 66.51 6.99
 -3 -13 3 59.32 4.28
 3 -13 -3 68.91 5.45
 -3 13 3 70.22 3.71
 3 -13 -3 60.82 2.03
 3 13 -3 67.41 4.25
 -3 -13 3 76.43 5.83
 -3 13 3 64.01 4.11
 -3 -13 3 52.16 4.15
 3 -13 -2 238.74 10.65
 -3 13 2 237.27 6.7
 -3 13 2 229.84 11.4
 -3 13 2 227.66 8.21
 3 13 -2 235.88 13.11
 3 13 -2 231.46 8.24
 -3 -13 2 228.79 10.74
 -3 -13 2 204.1 8.64
 3 -13 -2 255.49 10.91
 -3 13 1 32.72 4.31
 -3 -13 1 28.65 2.42
 3 -13 -1 28.39 3.69
 3 -13 -1 35.84 3.92
 -3 13 1 29.62 2.61
 3 13 -1 31.14 2.68
 3 13 -1 26.67 1.81
 3 13 -1 40.55 5.02
 -3 -13 1 25.48 2.69
 -3 -13 1 31.67 3.98
 3 -13 0 1183.94 31.63
 -3 -13 0 1106.43 23.68
 -3 -13 0 1229.58 30.9
 3 13 0 1352.02 34.29
 -3 13 0 1198.17 25.49
 3 13 0 1097.56 23.9
 3 13 0 1209.08 25.7
 -3 13 0 1291.57 33.64
 3 -13 1 632.73 21.53
 -3 13 -1 668.26 23.22
 -3 -13 -1 589.19 12.73
 -3 13 -1 648.24 17
 3 13 1 622.93 15.68
 -3 13 -1 608.45 13.04
 -3 -13 -1 526.03 15.66
 -3 13 -1 612.4 15.35
 3 13 1 557.02 15.03
 -3 -13 -1 629.43 20.02
 -3 13 -2 37.7 3.52
 -3 13 -2 28.86 2.11
 3 -13 2 31.79 4.66
 -3 13 -2 35.35 5.39
 -3 13 -2 30.61 2.61
 3 13 2 26.45 2.72
 3 13 2 29.76 2.77
 -3 -13 -2 26.84 2.73
 -3 -13 -2 27.11 3.66
 3 -13 3 189.91 11.97
 -3 13 -3 189.64 8.84
 -3 13 -3 176.15 7.06
 3 13 3 166.29 8.37
 -3 -13 -3 175.35 9.79
 -3 -13 -3 183.94 8.55
 -3 13 -4 23.99 3.3
 3 -13 4 24.56 4.55
 -3 -13 -4 29.14 3.35
 3 13 4 22.27 3.23
 -3 -13 -4 26.66 3.82
 -3 13 -5 30.47 3.96
 3 -13 5 32.93 5.59
 -3 -13 -5 34.52 3.71
 3 13 5 37.09 4.26
 -3 -13 -5 35.56 4.49
 -3 -13 -6 11.48 2.66
 -3 13 -6 21.1 3.62
 -3 -13 -6 13.74 2.54
 3 -13 6 10.45 3.75
 3 13 6 17.96 3.22
 -3 13 -7 64.36 6.64
 3 -13 7 64.46 8.28
 3 13 7 65.38 6.14
 -3 -13 -7 53.77 5.74
 -3 -13 -7 60.04 5.25
 -3 13 -8 2.9 2.28
 3 -13 8 6.61 3.38
 3 13 8 7.06 2.86
 -3 -13 -8 4.4 1.86
 -3 13 -9 5.5 2.39
 -3 -13 -9 -0.22 1.46
 -3 -14 10 12.93 3.51
 -3 14 10 11.34 2.95
 3 14 -10 7.4 2.44
 3 -14 -9 2.51 2.18
 3 14 -9 1.6 1.63
 -3 -14 9 -1.9 2.11
 3 14 -9 1.26 1.32
 -3 14 9 -0.03 1.72
 -3 14 9 -0.74 1.35
 3 -14 -8 44.25 5.25
 3 14 -8 43.91 5.35
 -3 -14 8 43.98 5.69
 -3 14 8 35.74 4.28
 -3 14 8 54.7 5.82
 3 14 -8 40.03 4.72
 3 -14 -7 33.69 4.55
 3 14 -7 33.71 4.3
 -3 -14 7 33.6 4.96
 -3 14 7 39.73 4.65
 -3 14 7 30.6 3.68
 -3 -14 7 29.88 3.49
 3 -14 -7 33.53 3.22
 3 14 -7 33.25 4.06
 3 -14 -6 7.85 1.38
 3 -14 -6 5.93 2.06
 3 14 -6 5.16 1.9
 -3 -14 6 11.39 3.03
 -3 14 6 10.89 2.38
 -3 14 6 9.54 2.02
 -3 -14 6 9.27 2.13
 3 14 -6 6.27 1.64
 3 14 -5 102.09 6.61
 3 14 -5 93.03 10.06
 -3 14 5 102.59 5.77
 3 -14 -5 91.43 6.85
 -3 -14 5 95.11 6.71
 -3 14 5 108.39 6.34
 3 -14 -5 88.33 3.97
 3 14 -5 97.95 6.12
 3 14 -4 71.88 8.05
 -3 14 4 63.3 4.5
 -3 14 4 66.45 4.21
 -3 -14 4 56.59 5.26
 3 -14 -4 65.11 5.66
 3 -14 -4 52.41 2.2
 3 14 -4 63.12 4.44
 -3 -14 3 2.9 1.25
 -3 -14 3 1.69 1.09
 -3 14 3 2.65 1.06
 3 -14 -3 4.27 1.79
 -3 14 3 4.43 2.31
 -3 14 3 2.38 0.84
 3 14 -3 7.05 3.06
 3 14 -3 3.98 1.18
 -3 -14 3 3.34 1.62
 -3 -14 2 4.26 1.21
 3 14 -2 4.25 1.95
 -3 14 2 2.37 1.12
 -3 -14 2 2.85 1.61
 3 -14 -2 5.44 1.94
 -3 14 2 2.54 0.72
 -3 14 2 3.75 1.95
 3 14 -2 5.55 1.35
 -3 14 1 43.62 5.27
 3 14 -1 37.1 2.01
 3 -14 -1 47.1 4.93
 -3 -14 1 31.83 2.58
 3 -14 -1 45.94 4.72
 -3 14 1 41.6 3.19
 -3 -14 1 44.27 4.8
 3 14 -1 45.68 3.28
 -3 -14 1 35.9 3.29
 3 14 -1 48.82 5.85
 -3 -14 0 45.81 5.01
 -3 -14 0 33.92 2.21
 -3 14 0 45.19 3.58
 3 -14 0 39.51 4.81
 -3 14 0 40.08 5.35
 3 14 0 46.83 5.76
 -3 14 0 44.3 3.24
 3 14 0 34.55 2.42
 3 14 0 46.46 3.33
 -3 -14 0 32.84 3.11
 -3 14 -1 14.46 1.88
 -3 14 -1 14.2 3.65
 3 14 1 13.66 1.78
 -3 -14 -1 10.7 0.78
 3 -14 1 15.8 3.53
 -3 14 -1 14.14 2.3
 3 14 1 13.42 1.94
 -3 -14 -1 15.65 3.16
 -3 14 -1 12.72 0.93
 -3 -14 -1 13.44 1.96
 -3 14 -2 4.87 2.59
 3 -14 2 6.11 2.28
 -3 14 -2 8.26 1.56
 -3 14 -2 5.07 1.55
 3 14 2 5.71 1.39
 -3 -14 -2 5.14 2.24
 -3 14 -3 31.29 3.71
 3 -14 3 31.16 4.99
 -3 14 -3 28.57 2.72
 3 14 3 33.78 3.71
 -3 -14 -3 29.57 4.27
 -3 14 -4 -1.43 1.4
 3 -14 4 0.12 1.62
 -3 -14 -4 1.03 1.26
 3 14 4 1.7 1.49
 -3 -14 -4 1.52 1.58
 -3 14 -5 31.39 4.31
 3 -14 5 28 5.24
 3 14 5 31.08 4.02
 -3 -14 -5 38.63 4.12
 -3 -14 -5 27.16 4.36
 3 -14 6 93.88 9.94
 -3 14 -6 98.89 8.02
 3 14 6 100.73 7.41
 -3 -14 -6 91.1 6.57
 -3 -14 -6 100.04 7.89
 -3 14 -7 1.24 1.98
 -3 -14 -7 0.57 1.26
 3 -14 7 3.59 2.34
 3 14 7 0.02 1.65
 -3 -14 -7 3.08 2.2
 -3 14 -8 11.71 3.49
 -3 -14 -8 10.6 3.05
 -3 -14 -9 12.02 3.04
 -3 -15 10 54.54 6.83
 -3 15 10 55.32 5.88
 3 15 -10 48.75 5.68
 3 15 -9 3.83 2.39
 -3 -15 9 -0.46 1.63
 -3 15 9 1.88 2.1
 -3 15 9 0.23 1.68
 3 15 -9 4.08 2
 3 -15 -8 18.81 3.45
 3 15 -8 20.54 3.65
 -3 -15 8 17.75 4.02
 -3 15 8 29.21 4.12
 -3 15 8 20.16 3.32
 3 15 -8 19.07 3.31
 -3 -15 7 56.1 4.89
 -3 -15 7 55.22 6.41
 3 15 -7 60.67 5.75
 -3 15 7 64.18 5.23
 3 -15 -7 55.24 5.66
 -3 15 7 59.14 5.6
 3 15 -7 55.77 5.16
 3 -15 -6 13.64 2.95
 3 15 -6 16.86 2.98
 -3 -15 6 13.84 3.22
 -3 15 6 18.3 2.99
 -3 15 6 21.52 2.95
 3 15 -6 19.26 2.82
 -3 -15 6 17.77 2.99
 3 15 -5 103.73 10.63
 -3 15 5 106.59 5.99
 3 -15 -5 105.32 7.49
 -3 -15 5 110.27 7.27
 -3 15 5 100.52 6.22
 3 15 -5 106.12 6.32
 3 15 -4 527.85 23.94
 -3 -15 4 521.02 18.03
 -3 15 4 540.19 14.91
 3 -15 -4 533.2 18.59
 -3 15 4 513.29 15.37
 3 15 -4 542.98 15.53
 3 -15 -3 51.25 5.19
 3 15 -3 51.71 3.78
 -3 15 3 51.1 3.28
 -3 15 3 56.76 5.98
 3 15 -3 52.38 6.66
 -3 15 3 49.04 3.72
 -3 -15 3 40.02 4.5
 -3 15 2 176.23 5.54
 -3 15 2 186.56 11.04
 -3 15 2 182.33 7.3
 -3 -15 2 197.31 10.21
 3 15 -2 187.46 7.28
 3 -15 -2 176.78 9.69
 -3 -15 1 24.04 2.69
 -3 15 1 28.68 4.54
 -3 15 1 35.15 2.98
 3 -15 -1 34.86 4.4
 -3 -15 1 33.03 4.17
 3 -15 -1 34.79 4.2
 -3 15 1 34.78 2.88
 3 15 -1 33.96 2.86
 3 15 -1 33.75 5.08
 3 -15 0 69.18 6.43
 -3 15 0 65.49 4.33
 -3 -15 0 65.76 5.94
 -3 15 0 62.84 3.82
 3 15 0 69.18 7.13
 3 15 0 61.33 3.83
 -3 -15 0 51.4 3.95
 -3 15 0 80.95 7.54
 3 -15 1 108.35 8.6
 -3 15 -1 109.93 9.46
 -3 15 -1 107.97 6.12
 -3 15 -1 106.87 5.11
 3 15 1 117 9.35
 3 15 1 119.1 5.52
 -3 -15 -1 101.11 7.51
 3 -15 2 96.32 8.47
 -3 15 -2 88.33 5.83
 -3 15 -2 79.64 8.65
 -3 15 -2 81.39 4.4
 3 15 2 93.65 4.98
 -3 -15 -2 79.32 6.83
 3 -15 3 105.29 9.19
 -3 15 -3 100.17 6.6
 -3 15 -3 95.89 4.97
 3 15 3 101.12 6.6
 -3 -15 -3 104.82 7.85
 -3 15 -4 51.56 5.1
 3 -15 4 56.11 7.05
 3 15 4 56.67 5.13
 -3 -15 -4 58.96 5.98
 -3 -15 -4 55.13 4.99
 3 -15 5 388.16 20.34
 -3 15 -5 422.35 16.54
 -3 -15 -5 404.87 15.15
 3 15 5 373.72 15.06
 -3 -15 -5 413.81 17.1
 -3 -15 -6 55.2 6.08
 -3 15 -6 63.01 6.41
 3 -15 6 51.56 7.14
 3 15 6 52.51 5.45
 -3 -15 -6 54.87 5.26
 -3 15 -7 3.3 1.71
 3 -15 7 -0.39 3.47
 3 15 7 3.52 1.88
 -3 -15 -7 2.64 2
 -3 -15 -8 38.8 5.24
 3 16 -9 -0.21 1.61
 -3 -16 9 2.07 2.09
 -3 16 9 1.53 1.89
 -3 16 9 5.94 2.55
 3 16 -9 0.76 1.53
 3 -16 -8 1.84 1.61
 3 16 -8 0.06 1.7
 -3 -16 8 1.95 1.94
 -3 16 8 2.32 2.13
 3 16 -8 -0.01 1.31
 -3 16 8 1.61 1.44
 3 -16 -7 3.13 1.88
 3 16 -7 4.72 2.06
 -3 -16 7 1.31 1.77
 -3 16 7 4.31 2.11
 -3 16 7 2.72 1.6
 -3 -16 7 1.01 1.12
 3 16 -7 1.59 1.18
 3 16 -6 5.28 2.06
 -3 -16 6 7.85 2.99
 3 -16 -6 8.83 2.63
 -3 16 6 5.66 1.68
 -3 -16 6 7.63 2.07
 -3 16 6 8.94 2.12
 3 16 -6 5.75 1.9
 3 -16 -5 8.9 2.55
 -3 16 5 10.98 2.22
 3 16 -5 6.66 3.39
 -3 16 5 4.1 1.43
 3 16 -5 8.05 1.88
 -3 -16 5 7.72 2.23
 3 16 -4 6.23 1.75
 3 -16 -4 4.41 2.24
 -3 16 4 4.97 1.52
 3 16 -4 4.95 2.3
 -3 16 4 8.1 1.67
 -3 -16 4 8.92 2.49
 -3 16 3 51.88 3.35
 -3 16 3 41.95 5.55
 3 16 -3 50.87 7.07
 -3 16 3 51.38 3.87
 -3 -16 3 42.1 4.83
 3 16 -3 50.65 3.81
 3 -16 -3 50.16 5.38
 -3 16 2 24.37 2.38
 -3 16 2 18.15 2.29
 3 16 -2 22.47 4.54
 3 -16 -2 17.01 3.3
 3 16 -2 18.55 2.26
 -3 -16 2 18.91 3.56
 -3 16 2 16.25 3.73
 -3 16 1 4.25 2.2
 -3 16 1 9.2 1.62
 3 -16 -1 5.75 2.22
 -3 16 1 7.91 1.68
 3 -16 -1 6.19 2.18
 3 16 -1 11.39 3.31
 3 16 -1 7.25 1.31
 -3 -16 1 5.56 2.26
 -3 16 0 33.41 3.25
 3 -16 0 43.04 5.33
 -3 16 0 48.34 6.32
 -3 16 0 35.47 2.94
 3 16 0 39.64 5.84
 3 16 0 41.84 3.19
 -3 -16 0 39.19 4.79
 3 -16 1 67.3 6.87
 -3 16 -1 67.19 7.81
 -3 16 -1 64.65 4.82
 -3 16 -1 67.53 4
 3 16 1 77.45 7.98
 3 16 1 72.81 4.34
 -3 -16 -1 68.79 6.45
 -3 16 -2 -2.8 2.43
 -3 -16 -2 4.33 1.88
 3 -16 2 6.06 2.83
 -3 16 -2 1.23 1.11
 3 16 2 0.01 1.13
 3 -16 3 8.13 3.14
 -3 16 -3 7.55 2.07
 3 16 3 3.91 1.8
 -3 -16 -3 7.53 2.55
 -3 16 -3 7.25 3.08
 3 -16 4 100.9 9.76
 -3 16 -4 99.1 7.35
 3 16 4 96.17 6.99
 -3 -16 -4 94.29 7.87
 -3 16 -5 10.64 2.95
 3 -16 5 12.09 4.03
 -3 -16 -5 6.2 2.66
 -3 -16 -5 7.33 2.23
 3 16 5 14.11 3.03
 -3 16 -6 8.97 2.95
 3 -16 6 10.28 4.49
 -3 -16 -6 2.8 1.6
 -3 -16 -6 5 2.53
 3 16 6 3.22 1.64
 -3 16 -7 12.3 3.29
 -3 -16 -7 15.14 3.45
 3 17 -9 21.76 4.03
 -3 -17 9 18.68 4.28
 -3 17 9 26.32 4.58
 -3 17 9 23.16 3.78
 3 17 -8 10.74 2.95
 -3 -17 8 9.78 3.24
 -3 17 8 12.85 3.04
 -3 17 8 16.86 3.28
 3 17 -7 8.28 2.48
 3 -17 -7 6 2.55
 -3 -17 7 5 2.68
 -3 17 7 6.7 2.34
 -3 17 7 8.05 2.12
 3 17 -6 55.08 4.81
 -3 17 6 55.02 4.79
 3 -17 -6 58.08 6.13
 -3 -17 6 56.91 5.32
 -3 17 6 61.43 5.21
 3 -17 -5 28.62 4.21
 -3 17 5 26.02 3.27
 -3 17 5 37.8 3.65
 3 17 -5 23.56 6.25
 3 17 -5 34.04 3.46
 -3 -17 5 32.44 4.16
 3 -17 -4 24.89 3.86
 -3 17 4 22.04 2.75
 3 17 -4 23.83 4.88
 -3 17 4 23.36 4.35
 -3 -17 4 22.59 3.54
 3 17 -4 25.59 2.88
 3 17 -3 74.76 8.88
 -3 17 3 70.99 7.3
 -3 17 3 72.09 4.68
 3 17 -3 82.19 4.9
 -3 -17 3 68.66 6.22
 3 -17 -3 81.47 6.91
 -3 17 2 61.32 3.86
 -3 17 2 65.61 4.27
 -3 17 2 74.36 7.5
 -3 -17 2 65.74 6.11
 3 -17 -2 67.09 6.23
 3 17 -2 72.66 8.3
 3 17 -2 74.62 4.43
 3 17 -1 1.34 0.71
 3 17 -1 0.97 1.77
 -3 17 1 -0.96 2.79
 -3 17 1 3.07 1.17
 3 -17 -1 3.18 2.11
 -3 17 1 2.45 1.02
 -3 -17 1 3.6 2.17
 3 -17 0 183.26 11.16
 -3 17 0 161.02 7.44
 3 17 0 170.38 12.33
 3 17 0 166.27 6.72
 -3 -17 0 158.12 9.93
 -3 17 0 167.84 12.15
 3 -17 1 100.73 8.65
 -3 17 -1 88.92 9.3
 -3 17 -1 95.61 5.96
 3 17 1 112.8 9.89
 -3 -17 -1 100.72 7.9
 3 17 1 95.36 5.03
 3 -17 2 25.82 4.82
 -3 17 -2 16.99 2.69
 3 17 2 17.63 2.9
 -3 -17 -2 19.79 4.02
 -3 17 -2 14.67 4.54
 3 -17 3 143.08 11.36
 -3 17 -3 125.21 7.89
 -3 17 -3 131.09 13.04
 3 17 3 134.15 8.14
 -3 -17 -3 147.53 9.78
 -3 17 -4 63.2 5.86
 3 -17 4 54.1 7.47
 3 17 4 59.33 5.53
 -3 -17 -4 66.27 6.65
 -3 17 -5 7.25 2.4
 -3 -17 -5 8.03 2.27
 3 17 5 5.73 2.04
 3 -17 5 12.39 4.15
 -3 -17 -5 10.05 2.82
 -3 17 -6 16.11 3.32
 -3 -17 -6 12.91 3.29
 3 17 6 14.63 3.04
 3 18 -8 13.83 3.28
 -3 -18 8 15.87 4.11
 -3 18 8 15.73 3.46
 3 18 -7 16.64 3.39
 -3 18 7 16.45 3.15
 3 -18 -6 -1.99 1.69
 -3 18 6 -0.67 1.1
 -3 -18 6 1.2 1.62
 3 -18 -5 13.59 3.29
 -3 18 5 9.66 1.95
 3 18 -5 3.67 2.53
 -3 -18 5 7.85 2.28
 -3 18 4 7.57 1.69
 3 -18 -4 2.41 1.87
 3 18 -4 9.13 4.05
 -3 18 4 6.14 2.86
 -3 -18 4 5.95 2.18
 -3 18 3 3.14 1.37
 3 -18 -3 4.84 2.21
 -3 18 3 2.63 2.38
 3 18 -3 8.98 3.78
 -3 -18 3 1.64 1.95
 3 18 -2 21.68 5.03
 3 -18 -2 18.51 3.6
 -3 -18 2 20.33 3.75
 -3 18 2 14.02 3.68
 3 18 -1 -2.92 2.89
 -3 18 1 1.09 2.15
 -3 -18 1 3.25 2.18
 3 -18 0 4.31 2.41
 -3 18 0 0.79 0.84
 -3 18 0 6.47 3.36
 3 18 0 1.85 2.32
 -3 -18 0 4.42 2.2
 -3 18 -1 -0.85 1.96
 3 -18 1 6.93 2.7
 -3 18 -1 2.77 1.11
 3 18 1 4.08 2.15
 -3 -18 -1 3.12 1.92
 -3 18 -2 12.99 4.25
 3 -18 2 11.13 3.53
 -3 18 -2 14.32 2.59
 3 18 2 29.12 5.7
 3 18 2 24.16 3.56
 -3 -18 -2 16.56 3.51
 3 -18 3 23.48 4.97
 -3 18 -3 18.71 3.22
 3 18 3 18.56 3.24
 -3 18 -3 24.49 6.09
 -3 -18 -3 24.34 4.38
 -3 18 -4 5.16 2.04
 3 -18 4 9.71 3.56
 3 18 4 5.05 2.14
 -3 -18 -4 8.97 3.07
 -3 18 -5 1.5 1.91
 3 -18 5 5.08 3.61
 3 18 5 -2.23 2.19
 -3 -18 -5 1.53 1.9
 -3 18 -6 11.59 3.17
 -3 19 7 6.06 2.06
 -3 -19 6 7.82 2.27
 3 -19 -5 31.45 4.64
 -3 19 5 34.35 5.7
 3 19 -5 31.39 7.15
 -3 -19 5 28.44 4.18
 -3 -19 4 33.19 4.45
 3 -19 -4 33.86 4.98
 3 19 -4 30.64 6.38
 -3 19 4 28.56 5.28
 3 -19 -3 7.8 2.65
 -3 19 3 9.87 3.51
 3 19 -3 12.09 4.24
 -3 -19 3 4.71 2.06
 -3 -19 2 79.7 7.02
 -3 19 2 73.34 8.13
 3 -19 -2 96.98 8.23
 3 19 -2 90.46 10.1
 3 19 -1 60.67 8.03
 -3 19 1 64.27 7.95
 -3 -19 1 64.82 6.55
 -3 19 0 66.7 8.34
 3 -19 0 88.62 8
 3 19 0 90.07 9.72
 -3 -19 0 86.54 7.59
 3 -19 1 91.16 8.58
 -3 19 -1 85.12 9.67
 3 19 1 92.71 6.68
 3 19 1 108.3 10.49
 -3 -19 -1 97.52 8.2
 3 -19 2 89.77 8.98
 -3 19 -2 91.27 6.48
 -3 19 -2 110.62 11.76
 3 19 2 100.53 7.27
 3 19 2 111.37 10.68
 -3 -19 -2 99.96 8.34
 -3 -19 -3 69.95 7.12
 3 -19 3 79.67 8.76
 -3 19 -3 71.46 6.1
 3 19 3 74.83 6.35
 -3 19 -3 73.51 10.49
 3 -19 4 6.03 3.4
 -3 19 -4 3.34 1.93
 3 19 4 6.02 2.37
 -3 -19 -4 12.64 3.54
 -3 19 -5 18.32 3.56
 3 19 5 20.5 3.75
 -3 19 -6 8.35 2.79
 -3 20 5 4.62 2.27
 3 20 -5 -0.98 4.01
 -3 -20 5 7.34 2.39
 3 -20 -4 -1.06 1.53
 3 20 -4 1.73 3.29
 -3 20 4 0.1 2.2
 -3 -20 4 3.37 2.11
 3 -20 -3 1.23 1.78
 -3 20 3 4.15 2.75
 -3 -20 3 2.54 2.15
 3 20 -3 2.87 1.85
 -3 20 2 6.96 2.77
 3 20 -2 7.56 3.92
 -3 -20 2 8.77 3.16
 -3 -20 1 3.62 2.29
 3 20 -1 -2.87 3.47
 -3 20 1 5.3 3.06
 -3 -20 0 5.05 2.16
 3 -20 0 11.01 3.52
 -3 20 0 9.74 3.78
 3 20 0 8.79 3.46
 3 -20 1 12.34 3.28
 -3 20 -1 9.07 3.96
 3 20 1 14.05 2.87
 3 20 1 16.52 4.57
 -3 -20 -1 17.84 4
 -3 20 -2 5.46 3.04
 3 -20 2 6 2.72
 -3 -20 -2 6.01 2.85
 3 20 2 11.43 4.23
 3 20 2 3.54 1.78
 -3 20 -3 8.11 4.12
 3 -20 3 14.66 4.39
 3 20 3 7.97 3.64
 3 20 3 8.34 2.59
 -3 20 -4 10.39 2.89
 3 20 4 17.28 3.48
 -3 20 -5 -0.13 1.61
 -3 21 5 0.4 2.4
 -3 -21 5 1.4 1.47
 -3 21 4 17.15 4.61
 -3 -21 4 14.12 3.04
 -3 -21 3 25.31 4.21
 -3 21 3 15.13 3.98
 -3 21 2 36.1 6.41
 3 21 -2 37.05 7.54
 -3 -21 2 28.38 4.6
 3 21 -1 33.92 6.92
 -3 21 1 21.4 5.23
 -3 -21 1 31.6 4.81
 3 21 0 38.12 6.99
 3 21 0 40.36 4.72
 -3 21 0 31.22 6.15
 -3 -21 0 40.11 5.59
 3 -21 1 19.53 4.44
 3 21 1 24.04 5.86
 -3 21 -1 15.84 4.62
 3 21 1 24.77 3.74
 -3 21 -2 6.84 2.51
 3 21 2 11.57 2.88
 3 21 3 20.04 3.56
 -3 21 -3 14.33 5.09
 -3 -22 4 -2.03 1.99
 -3 -22 3 6.18 2.68
 -3 22 3 9.05 4.05
 -3 22 2 1.55 2.76
 -3 22 1 4.59 2.8
 3 22 0 3.68 1.94
 -3 22 0 6.61 3.52
 -3 22 -1 16.43 5.28
 3 22 1 17.58 3.53
 3 22 2 4.86 2.23
 -4 0 12 109.97 8.12
 -4 0 12 101.31 7.89
 4 0 -12 90.53 8.36
 4 0 -11 26.37 4.4
 -4 0 11 27.88 3.98
 -4 0 11 29.39 4.13
 -4 0 10 131.87 8.07
 -4 0 10 131.06 8.17
 4 0 -10 120.85 8.61
 -4 0 9 103.29 6.76
 4 0 -9 94.65 7.24
 -4 0 9 107.73 6.96
 -4 0 8 321.3 8.83
 -4 0 8 325.03 12.14
 -4 0 8 325.2 12.25
 4 0 -8 325.77 13.32
 -4 0 7 88.11 5.45
 -4 0 7 87.33 5.45
 4 0 -7 83.77 6.02
 -4 0 6 867.82 21.49
 -4 0 6 866.98 21.5
 4 0 -6 824.54 22.69
 -4 0 5 332.46 10.68
 4 0 -5 336.05 11.74
 -4 0 4 1790.89 37.23
 4 0 -4 1740.18 37.22
 4 0 -4 1813.14 38.34
 -4 0 4 1837.27 37.22
 -4 0 4 1759.08 38.81
 -4 0 3 331.47 9.97
 -4 0 3 317.62 7.92
 4 0 -3 323.94 10.39
 -4 0 2 59.69 3.65
 4 0 -2 64.69 3.9
 -4 0 1 12.58 1.7
 4 0 -1 11.67 1.59
 -4 0 0 4480.78 85.16
 4 0 0 4533.82 80.47
 4 0 0 4393.07 84.72
 -4 0 -1 2621.34 51.94
 4 0 1 2582.46 51.4
 -4 0 -2 107.42 5.67
 4 0 2 107.39 5.39
 -4 0 -3 72.82 4.79
 4 0 3 70.34 3.97
 -4 0 -3 64.44 1.92
 4 0 3 66.54 4.41
 4 0 4 9.12 1.59
 -4 0 -4 8.97 2.11
 -4 0 -5 297.79 10.92
 -4 0 -5 293.06 10.62
 4 0 5 300.2 10.19
 -4 0 -6 19.53 2.84
 4 0 6 21.26 2.62
 -4 0 -6 21.2 2.58
 -4 0 -7 140.72 8.05
 4 0 7 138.99 7.24
 -4 0 -7 135.55 6.36
 -4 0 -8 -1.57 1.59
 4 0 8 -0.1 1.16
 -4 0 -9 9.15 2.72
 4 0 9 6.75 2.09
 -4 0 -10 62.9 6.55
 4 0 10 50.2 5.07
 -4 -1 12 80.4 7.07
 -4 1 12 67.8 6.6
 4 -1 -12 63.91 7.02
 -4 1 12 56.4 6.16
 -4 -1 12 66.01 6.35
 4 1 -12 65.7 7.22
 4 1 -11 18.38 3.72
 4 -1 -11 14.96 3.28
 -4 -1 11 19.97 3.3
 -4 1 11 17.94 3.24
 -4 -1 11 18.51 3.44
 -4 1 11 21.65 3.56
 4 1 -10 56.02 5.92
 -4 -1 10 59.5 5.41
 -4 1 10 56.62 5.29
 -4 -1 10 58.97 5.37
 -4 1 10 55.53 5.53
 4 -1 -10 62.87 6.21
 -4 -1 9 56.63 3.99
 -4 -1 9 62.06 5.24
 -4 1 9 63.57 5.26
 4 1 -9 60.88 5.85
 4 -1 -9 60.43 5.71
 -4 -1 9 67.35 5.33
 -4 1 9 66.16 5.55
 -4 -1 8 9.95 1.43
 -4 1 8 10.66 1.23
 -4 -1 8 12.84 2.26
 -4 1 8 14.17 2.53
 -4 -1 8 11.47 2.33
 -4 1 8 11.16 2.32
 4 -1 -8 11.66 2.53
 4 1 -8 12.36 2.6
 4 1 -7 18.61 2.98
 4 -1 -7 18.89 3.01
 -4 -1 7 17.56 1.4
 -4 -1 7 21.46 2.77
 -4 1 7 19.33 2.66
 -4 -1 7 18.52 2.62
 -4 1 7 17.93 2.62
 -4 1 6 222.57 8.89
 -4 -1 6 237.67 8.96
 -4 1 6 240.31 9.21
 4 1 -6 230.01 9.98
 4 -1 -6 228.85 9.79
 -4 -1 5 33.01 3.53
 -4 -1 5 32.46 2.95
 -4 1 5 35.03 3.15
 4 1 -5 35.39 3.55
 4 -1 -5 33.68 3.45
 -4 -1 4 144.56 6.31
 4 1 -4 141.94 6.43
 4 -1 -4 146.59 6.39
 -4 -1 4 162.83 6.54
 -4 1 4 162.43 6.7
 4 1 -4 164.2 7.4
 4 -1 -4 159.2 7.14
 -4 1 4 153.41 7.28
 4 1 -3 28.77 1.68
 -4 1 3 28.64 1.8
 4 1 -3 30.44 2.67
 -4 -1 3 27.4 1.91
 -4 -1 3 29.92 2.6
 -4 1 3 35.28 2.89
 4 -1 -3 30.14 2.87
 4 1 -3 32.79 2.77
 4 1 -3 31.91 2.92
 -4 1 3 29.12 2.93
 -4 -1 2 151.74 6.26
 -4 1 2 155.27 6.41
 4 1 -2 159.52 6.53
 4 1 -2 152.59 6.28
 -4 1 2 153.79 6.81
 4 -1 -2 157.66 6.34
 4 1 -1 180.28 6.94
 4 -1 -1 165.97 5.3
 -4 -1 1 186.33 6.97
 -4 1 1 178.5 6.93
 4 -1 -1 181.01 6.78
 -4 1 1 188.13 7.41
 4 -1 0 220.99 5.88
 4 1 0 257.51 8.49
 4 -1 0 227.93 7.98
 -4 -1 0 234.05 8.42
 -4 1 0 235.11 8.41
 4 -1 0 229.98 5.79
 -4 1 0 261.71 8.79
 4 -1 1 34 2.95
 -4 -1 -1 33.51 3.15
 -4 1 -1 33.22 3.03
 4 1 1 31.59 2.82
 -4 1 -1 33.53 3.03
 -4 -1 -2 30.24 3.04
 -4 1 -2 31.91 3.07
 4 -1 2 27.84 2.76
 4 1 2 29.91 2.88
 -4 1 -2 27.45 2.78
 -4 -1 -3 193.31 8.35
 -4 1 -3 189.9 8.24
 4 -1 3 186.48 6.78
 4 -1 3 198.03 7.97
 4 1 3 189.67 7.87
 -4 1 -3 170.09 4.73
 -4 1 -4 81.73 5.58
 4 -1 4 86.63 4.61
 4 1 4 83.23 4.87
 4 1 4 89.54 5.47
 -4 -1 -5 6.95 1.58
 -4 1 -5 7.96 1.98
 -4 -1 -5 7.81 1.86
 4 -1 5 5.07 1.38
 4 1 5 5.57 1.36
 -4 1 -6 17.71 2.3
 -4 -1 -6 15.32 2.55
 -4 1 -6 17.23 2.69
 4 -1 6 16.42 2.35
 4 1 6 17.32 2.52
 -4 -1 -6 17.21 2.38
 -4 -1 -7 6.47 1.92
 -4 1 -7 5.13 1.65
 4 -1 7 4.73 1.53
 4 1 7 4.9 1.56
 -4 -1 -7 6.1 1.55
 -4 1 -7 3.69 1.15
 -4 1 -8 42.33 4.81
 -4 -1 -8 34.61 4.35
 4 -1 8 34.96 3.8
 4 1 8 38.51 4.09
 -4 -1 -9 16.8 3.4
 -4 1 -9 16.06 3.37
 4 -1 9 9.28 2.37
 4 1 9 12.33 2.73
 -4 -1 -10 3.97 2.08
 -4 1 -10 4.58 2.31
 4 -1 10 0.13 1.33
 4 1 10 -2.26 1.89
 4 -1 11 9.1 2.69
 -4 -2 12 99.54 7.72
 -4 2 12 107.28 8.02
 4 2 -12 89.52 8.3
 -4 -2 12 86.74 7.09
 -4 2 12 94.67 7.8
 4 -2 -12 89.75 8.22
 4 2 -11 7.33 2.58
 4 -2 -11 10.56 2.74
 -4 -2 11 17.97 3.14
 -4 2 11 19.66 3.48
 -4 -2 11 17.47 3.26
 -4 2 11 14.01 2.92
 4 2 -10 130.32 9.03
 -4 -2 10 142.77 8.35
 -4 2 10 142.08 8.46
 -4 -2 10 139.22 8.16
 -4 2 10 143.07 8.87
 4 -2 -10 138.52 9.22
 4 2 -9 24.52 3.76
 4 -2 -9 27.84 3.85
 -4 -2 9 23.79 2.61
 -4 -2 9 28 3.36
 -4 2 9 35.35 4.13
 -4 -2 9 30.94 3.64
 -4 2 9 30.2 3.67
 -4 -2 8 218.79 7.7
 -4 2 8 222.74 6.33
 -4 -2 8 201.11 9.3
 -4 2 8 231.38 9.9
 -4 -2 8 232.78 9.61
 -4 2 8 241.58 10.44
 4 2 -8 209.97 10.58
 4 -2 -8 232.76 10.89
 4 -2 -7 277.32 11.51
 -4 -2 7 303.52 8.24
 -4 2 7 291.88 10.84
 -4 -2 7 295.58 10.55
 -4 2 7 298.58 11.27
 4 2 -7 275.26 11.82
 4 2 -6 14.54 2.55
 4 -2 -6 14.58 2.42
 -4 -2 6 17.19 2.29
 -4 2 6 17.58 2.41
 -4 2 6 20.05 2.48
 -4 -2 6 12.25 2.47
 -4 -2 5 167.27 8.02
 -4 2 5 185.05 7.55
 -4 2 5 174.75 7.12
 -4 -2 5 176.03 7.04
 4 2 -5 174.99 8.07
 4 -2 -5 166.4 7.67
 4 2 -4 586.25 12.56
 4 -2 -4 547.42 14.75
 -4 -2 4 568.59 14.63
 -4 2 4 553.74 15.02
 -4 -2 4 544.42 14.91
 4 2 -4 562.84 15.97
 4 -2 -4 553.43 15.49
 -4 2 4 552.37 16.03
 4 2 -3 534.78 12.51
 -4 2 3 534.28 15.27
 -4 -2 3 550.33 12.99
 4 -2 -3 557.79 14.63
 -4 -2 3 556.16 14.21
 -4 2 3 565.41 14.53
 4 2 -3 525.03 14.15
 4 2 -3 542.82 14.96
 -4 -2 2 14.39 1.83
 -4 2 2 13.02 1.75
 4 2 -2 13.79 1.72
 4 -2 -2 12.83 1.45
 4 -2 -2 13.25 1.55
 4 -2 -2 14.56 1.83
 4 2 -2 19.13 2.15
 -4 2 2 14.66 1.95
 4 -2 -1 872.98 20.16
 4 -2 -1 913.88 18.52
 -4 -2 1 896.69 20.44
 -4 2 1 899.96 20.69
 4 2 -1 872.07 20.34
 4 2 -1 877.34 18.18
 4 2 -1 849.1 20.5
 -4 2 1 856.15 20.9
 4 2 0 23.81 2.37
 -4 -2 0 24.51 2.39
 -4 2 0 26.32 2.5
 4 2 0 24.65 2.41
 4 -2 0 24.07 1.41
 4 -2 0 27.63 2.36
 4 -2 0 24.1 1.64
 -4 2 0 25.09 2.42
 4 -2 1 554.81 14.14
 -4 -2 -1 510.69 14.34
 -4 2 -1 521.44 14.44
 4 -2 1 503.67 13.73
 4 2 1 529.76 14.26
 -4 2 -1 538.98 14.55
 -4 -2 -2 482.39 13.94
 -4 2 -2 477.47 13.9
 -4 2 -2 469.82 10.15
 4 -2 2 461.31 13.15
 4 2 2 472.76 13.57
 -4 2 -2 472.45 13.67
 4 -2 3 29.05 2.85
 -4 2 -3 33.61 3.3
 4 -2 3 27.95 2.29
 4 2 3 33.09 3.15
 -4 -2 -3 27.17 3.07
 -4 2 -3 30.13 1.8
 -4 -2 -4 103.39 6.11
 -4 2 -4 110.06 6.38
 4 -2 4 106.46 4.93
 4 2 4 103.12 5.57
 -4 -2 -4 111.26 3.29
 4 2 4 115.74 6.21
 -4 2 -4 95.95 4.09
 -4 2 -5 667.42 18.71
 -4 -2 -5 649.07 17.86
 4 -2 5 639.7 16.58
 4 2 5 665.67 17.93
 -4 -2 -5 623.87 18.02
 -4 -2 -6 38.9 3.77
 -4 2 -6 40.12 4.07
 -4 2 -6 33.08 2.94
 4 -2 6 35.33 3.14
 4 2 6 33.55 3.45
 -4 -2 -6 27.65 3.05
 -4 -2 -7 32.42 3.75
 -4 2 -7 30.9 3.76
 4 -2 7 35.16 3.33
 4 2 7 29.92 3.45
 -4 -2 -7 34.27 3.31
 -4 -2 -8 199.84 10.33
 -4 2 -8 218.23 11.21
 4 -2 8 200.58 9.07
 4 2 8 205.95 9.95
 -4 -2 -9 8.87 2.6
 -4 2 -9 12.46 2.99
 4 -2 9 11.12 2.37
 4 2 9 6.46 1.96
 -4 -2 -10 4.58 2.33
 -4 2 -10 4.5 2.46
 4 -2 10 1.18 1.36
 4 2 10 3.85 1.54
 4 -2 11 16.28 3.16
 4 -3 -12 41.87 5.81
 -4 -3 12 41.59 4.94
 -4 3 12 49.67 6.02
 -4 -3 12 52.49 5.63
 4 3 -11 17.66 3.69
 -4 -3 11 24.38 3.5
 -4 3 11 16.78 3.72
 -4 -3 11 22.93 3.66
 -4 3 11 24.9 3.92
 4 -3 -11 24.61 4.17
 4 -3 -10 45.65 5.26
 -4 -3 10 57.7 5.38
 -4 3 10 60.23 5.57
 -4 -3 10 54.3 4.97
 4 3 -10 55.92 5.98
 -4 3 10 53.5 5.6
 -4 -3 9 121.62 6.46
 -4 3 9 129.53 7.73
 -4 -3 9 132.29 7.42
 4 -3 -9 121.73 8.12
 -4 3 9 136.51 8.33
 4 3 -9 127.67 8.62
 4 3 -8 0.26 1.06
 -4 -3 8 0.54 0.67
 -4 3 8 -0.28 0.58
 -4 -3 8 0.44 1.19
 -4 3 8 1.13 1.49
 -4 3 8 -0.16 1.16
 4 -3 -8 0.44 1.13
 -4 -3 7 91.44 4.53
 -4 -3 7 76.31 6.93
 -4 3 7 94.02 5.82
 -4 -3 7 99.12 5.63
 -4 3 7 104.89 6.39
 4 3 -7 102.59 6.85
 4 -3 -7 92.31 6.27
 -4 3 6 219.68 8.78
 -4 -3 6 222.03 8.43
 -4 3 6 237.59 9.35
 4 3 -6 233.41 10.19
 4 -3 -6 213.4 9.32
 -4 -3 5 36.46 3.59
 -4 3 5 43.81 3.47
 -4 -3 5 38.71 3.09
 -4 3 5 41.57 3.51
 4 3 -5 41.26 3.99
 4 -3 -5 42.22 3.72
 4 3 -4 59.71 3.39
 4 -3 -4 57.43 3.81
 -4 3 4 69.03 4.31
 -4 -3 4 66.2 3.92
 4 3 -4 66.44 4.68
 -4 -3 4 57.47 3.99
 4 -3 -4 64.05 4.26
 -4 3 4 65.14 4.47
 4 -3 -3 93.46 2.8
 4 3 -3 96.77 4.85
 -4 -3 3 101.4 5.63
 4 3 -3 92.27 4.33
 -4 -3 3 104.58 4.92
 -4 3 3 98.56 5.09
 4 -3 -3 106.53 5.18
 4 3 -3 113.8 5.71
 -4 3 3 101 5.45
 4 -3 -2 130.57 5.34
 4 3 -2 149.11 5.99
 4 3 -2 147.01 6.35
 4 -3 -2 139.61 5.51
 -4 -3 2 151.34 6.05
 -4 3 2 154.31 6.38
 4 -3 -2 154.52 6.1
 4 3 -2 142.83 5.92
 -4 3 2 139.66 6.35
 4 -3 -1 123.88 6.15
 4 -3 -1 123.31 4.8
 -4 -3 1 132.81 5.66
 4 -3 -1 125.99 4.72
 -4 3 1 139.1 6
 4 3 -1 127.3 4.96
 4 3 -1 123.23 5.55
 4 -3 -1 124.07 5.46
 4 3 -1 138.27 6.03
 -4 3 1 129.78 5.93
 4 -3 0 57.87 3.52
 4 -3 0 54.03 2.86
 4 -3 0 54.87 2.48
 -4 -3 0 56.38 3.69
 -4 3 0 56.15 3.79
 4 3 0 58.94 3.77
 4 3 0 49.63 1.76
 4 3 0 56.51 3.75
 -4 3 0 60 3.77
 -4 -3 -1 14.58 2.02
 -4 3 -1 15.78 2.17
 4 3 1 14.72 2.08
 4 3 1 15.52 2.11
 4 -3 1 13.66 1.96
 4 -3 1 12.99 1.65
 4 -3 1 13.96 1.8
 -4 3 -1 13.5 1.82
 4 -3 2 63.94 4.89
 -4 -3 -2 62.24 4.34
 -4 3 -2 67.85 4.29
 -4 3 -2 67.03 4.46
 -4 3 -2 60.65 2.83
 4 -3 2 70.84 4.21
 4 3 2 64.04 4.24
 -4 3 -3 114.49 4.39
 -4 -3 -3 129.29 6.73
 -4 3 -3 129.55 6.58
 4 -3 3 122.03 4.93
 4 -3 3 125.03 6.12
 4 3 3 127.31 6.42
 -4 -3 -4 3.36 1.4
 -4 -3 -4 5.49 0.63
 4 3 4 5.55 1.73
 -4 3 -4 3.52 0.9
 4 -3 4 5.33 1.09
 4 3 4 3.45 1.24
 -4 3 -4 6.44 1.77
 -4 -3 -5 37.71 3.7
 -4 3 -5 40.04 3.98
 -4 -3 -5 35.89 3.39
 4 -3 5 31.49 2.76
 4 3 5 39 3.65
 -4 -3 -5 35.91 2.22
 -4 3 -6 37.55 3.14
 -4 -3 -6 40.36 3.84
 -4 3 -6 37.07 4.07
 4 -3 6 39.02 3.3
 4 3 6 41.22 3.96
 -4 -3 -6 31.88 3.46
 -4 -3 -7 2.83 1.63
 -4 3 -7 3.87 1.83
 4 -3 7 -0.08 0.86
 4 3 7 2.36 1.58
 -4 -3 -7 2.67 1.34
 -4 -3 -8 12.61 2.84
 -4 3 -8 13.96 2.86
 4 -3 8 15.25 2.44
 4 3 8 15.95 2.88
 -4 -3 -9 2.17 1.61
 -4 3 -9 4.95 1.99
 4 -3 9 1.77 1.28
 4 3 9 0.95 1.69
 -4 -3 -10 0.36 1.41
 -4 3 -10 2.95 2.4
 4 -3 10 0.76 1.29
 4 3 10 3.68 2.02
 -4 -3 -11 8.84 2.97
 4 -4 -12 53.59 6.26
 -4 -4 12 41.92 4.79
 4 4 -11 26.26 4.5
 4 -4 -11 21.9 4.04
 -4 -4 11 39.63 4.3
 -4 4 11 33.2 4.71
 -4 4 11 31.63 4.3
 4 4 -10 19.68 3.46
 4 -4 -10 17.48 3.28
 -4 -4 10 20.7 3.08
 -4 4 10 22.18 3.67
 -4 4 10 15.49 2.93
 -4 -4 9 103.96 6.13
 -4 4 9 102.41 6.78
 -4 -4 9 101.56 6.33
 -4 4 9 114.18 7.64
 4 4 -9 96.57 7.55
 4 -4 -9 103.18 7.36
 -4 -4 8 148.21 6.82
 -4 4 8 127.97 5.01
 4 -4 -8 140.9 8.17
 -4 4 8 147.4 7.73
 -4 -4 8 156.92 7.42
 -4 4 8 166.64 8.65
 4 4 -8 140.58 8.6
 -4 -4 7 201.09 7.43
 -4 4 7 208.92 8.79
 -4 -4 7 187.06 7.87
 -4 4 7 204.12 9.24
 4 4 -7 191.93 9.7
 4 -4 -7 180.41 8.89
 -4 -4 6 579.84 15.35
 -4 4 6 554.27 15.79
 -4 4 6 592.37 16.74
 4 4 -6 578.43 17.67
 4 -4 -6 555.81 16.59
 -4 4 5 482.91 14.85
 4 4 -5 495.07 13.67
 -4 4 5 497.7 13.88
 -4 4 5 496.08 14.42
 -4 -4 5 514.58 13.52
 4 4 -5 506.47 15.58
 -4 -4 5 456.1 15.36
 4 -4 -5 475.55 14.43
 4 4 -4 81.17 4.37
 -4 4 4 75.13 4.2
 4 -4 -4 78.45 4.34
 -4 -4 4 73.63 4.66
 -4 -4 4 80.14 4.19
 -4 4 4 81.88 4.71
 4 4 -4 73.48 4.85
 4 -4 -4 76.87 4.49
 -4 4 4 68.84 4.57
 -4 4 3 1854.06 38.24
 4 -4 -3 1886.72 34.7
 -4 -4 3 1727.56 39.01
 4 4 -3 1806.11 37.59
 4 4 -3 1802.25 37.48
 -4 -4 3 1894.04 37.4
 4 -4 -3 1873.57 37.84
 4 4 -3 1852.18 38.95
 -4 4 3 1777.44 38.58
 4 4 -2 496.43 13.15
 -4 4 2 446.26 12.94
 4 -4 -2 434.98 11.95
 4 -4 -2 463.54 11.7
 4 -4 -2 477.65 12.24
 -4 -4 2 466.19 12.39
 -4 4 2 485.16 13.14
 4 4 -2 445.38 12.23
 -4 4 2 457.65 10.4
 4 -4 -2 470.8 12.39
 4 4 -2 465.5 13.15
 4 -4 -1 90.79 5.08
 4 -4 -1 104.87 4.1
 4 -4 -1 98.21 4.55
 -4 -4 1 105.46 4.86
 -4 4 1 105.21 5.14
 4 -4 -1 99.99 4.29
 4 4 -1 102.41 4.64
 4 4 -1 94.79 4.66
 4 4 -1 88.4 4.78
 -4 4 1 96.8 4.91
 4 -4 0 344.2 12.31
 -4 -4 0 315.09 10.04
 -4 4 0 330.74 10.44
 4 4 0 325.19 10.28
 4 -4 0 345.61 10.56
 4 -4 0 331.26 9.69
 4 4 0 329.49 7.41
 4 4 0 322.61 10.34
 -4 4 0 344.19 10.37
 4 -4 0 349.23 9.19
 -4 -4 -1 38.52 3.16
 -4 4 -1 40.96 2.46
 -4 4 -1 37.36 3.16
 4 4 1 39.45 3.22
 4 -4 1 42.37 3.32
 4 4 1 35.97 3.05
 4 -4 1 36.2 2.83
 4 -4 1 39.23 2.9
 4 -4 2 111.02 6.19
 -4 -4 -2 124.81 6.08
 -4 4 -2 105 5.64
 -4 4 -2 101.69 4.22
 4 -4 2 116.51 5.41
 4 4 2 117.07 5.85
 -4 4 -2 112.26 5.61
 4 -4 3 152.44 8.72
 -4 -4 -3 174.59 7.93
 -4 4 -3 167.59 7.57
 4 -4 3 174.82 5.76
 4 -4 3 168.63 7.12
 4 4 3 175.67 7.66
 -4 4 -3 149.66 5.63
 -4 -4 -3 176.69 8.51
 -4 4 -4 201.55 8.57
 -4 4 -4 194.55 8.69
 4 -4 4 187.93 6.5
 4 4 4 196.86 8.26
 -4 -4 -4 189.05 5.12
 4 4 4 201.66 8.65
 -4 -4 -4 200.76 9
 -4 4 -4 176.44 6.62
 -4 4 -5 38.01 3.81
 -4 -4 -5 37.13 3.32
 4 -4 5 35.98 2.81
 4 4 5 39.6 3.68
 -4 -4 -5 39.55 2.3
 -4 -4 -5 33.92 3.62
 -4 4 -5 34.14 2.91
 -4 -4 -6 42.25 3.84
 -4 4 -6 41.17 4.3
 4 -4 6 40 3.15
 4 4 6 43.25 4.1
 -4 -4 -6 41.43 2.76
 -4 -4 -6 36.17 3.77
 -4 -4 -7 136.91 7.54
 -4 4 -7 124.59 8.06
 4 -4 7 126.56 6.29
 4 4 7 137.42 7.79
 -4 -4 -7 122.14 6.99
 -4 -4 -8 0.93 1.37
 -4 4 -8 2.91 1.62
 4 -4 8 2.58 1.34
 4 4 8 1.88 1.43
 -4 -4 -9 12.56 2.93
 -4 4 -9 11.52 2.92
 4 -4 9 10.49 2.09
 4 4 9 13.09 2.79
 -4 -4 -10 39.68 4.92
 4 -4 10 40.49 4.19
 4 4 10 37.48 4.87
 -4 -5 13 9.43 2.6
 4 -5 -12 10.56 3.17
 -4 -5 12 15.39 2.99
 -4 5 11 72.84 7.02
 -4 5 11 70.39 6.36
 -4 -5 11 62.72 5.56
 4 5 -11 64.9 6.87
 4 -5 -11 65.96 6.68
 4 5 -10 1.26 1.73
 4 -5 -10 4.42 2.12
 -4 -5 10 0.4 1.37
 -4 5 10 1.54 1.89
 -4 5 10 1.76 1.56
 4 5 -9 36.38 4.76
 -4 -5 9 35.5 3.7
 -4 5 9 43.61 4.56
 -4 5 9 45.01 4.93
 -4 -5 9 34.78 3.61
 4 -5 -9 40.17 4.6
 4 -5 -8 4.35 1.64
 -4 -5 8 5.71 1.71
 -4 -5 8 4.35 1.38
 -4 5 8 4.34 1.52
 -4 5 8 6.79 1.8
 4 5 -8 4.04 1.78
 4 5 -7 2.34 1.62
 4 -5 -7 2.6 1.27
 -4 -5 7 2.91 1.41
 -4 5 7 2.53 0.63
 -4 -5 7 3.04 1.29
 -4 5 7 3.7 1.6
 -4 5 7 1.71 1.15
 -4 5 6 18.84 1.27
 -4 -5 6 19.56 3.12
 -4 5 6 26.59 3.17
 4 -5 -6 20.97 2.75
 -4 5 6 20.83 2.61
 -4 -5 6 23.85 2.49
 4 5 -6 20.61 3.11
 -4 5 5 59.37 4.47
 -4 -5 5 56.1 4.78
 4 5 -5 56.77 4.23
 -4 5 5 61.78 4.12
 -4 -5 5 64.7 3.89
 -4 5 5 64.48 4.52
 4 5 -5 63.04 4.89
 4 -5 -5 63.64 4.39
 4 5 -4 52.05 3.91
 -4 5 4 51.57 3.91
 -4 5 4 56.34 3.6
 4 -5 -4 48.17 3.43
 -4 -5 4 49.59 4
 -4 -5 4 54.57 3.48
 4 -5 -4 59.8 3.98
 4 5 -4 59.11 4.43
 -4 5 4 57.41 4.03
 -4 -5 3 8.9 1.85
 -4 5 3 5.64 1.35
 -4 -5 3 4.96 1.32
 4 -5 -3 7.47 1.12
 -4 -5 3 6.46 1.29
 4 5 -3 7.72 1.51
 -4 5 3 9.09 1.83
 4 5 -3 6.57 1.29
 4 -5 -3 6.08 1.16
 4 5 -3 4.41 1.4
 4 -5 -3 9.04 1.58
 4 5 -3 6.7 1.7
 4 5 -2 121.88 5.82
 4 -5 -2 124.03 5.46
 4 -5 -2 116.12 4.68
 -4 -5 2 124.75 5.32
 -4 5 2 125.38 5.84
 -4 5 2 120.29 4.61
 4 5 -2 109.98 5.08
 4 5 -2 119.6 5.9
 -4 -5 2 110.95 6.13
 4 -5 -2 124.76 5.29
 -4 5 2 122.56 5.76
 4 -5 -2 117.16 5.74
 4 5 -2 129.12 6.15
 4 -5 -1 151.85 6.55
 4 -5 -1 149.04 7.01
 -4 5 1 148.23 5.88
 4 -5 -1 145.6 5.11
 -4 -5 1 150.82 6.2
 -4 5 1 163.88 6.72
 4 5 -1 157.61 6.57
 4 -5 -1 164.19 6.07
 4 5 -1 152.58 6.15
 4 -5 -1 153.2 5.97
 4 5 -1 149.81 6.59
 -4 -5 1 147.96 6.99
 -4 5 1 149.22 6.36
 4 -5 0 65.84 5.08
 4 -5 0 67.72 3.71
 4 -5 0 64.03 2.92
 -4 -5 0 66.17 4.06
 -4 5 0 68.71 4.24
 4 5 0 69.46 4.15
 4 -5 0 65.59 4.15
 4 5 0 58.63 2.58
 4 5 0 64.85 4.13
 -4 5 0 65.36 3.91
 -4 -5 0 64.04 4.29
 4 -5 0 71.83 3.8
 -4 -5 -1 0.9 0.69
 -4 5 -1 0.88 0.82
 -4 5 -1 1.5 0.73
 4 5 1 0.69 0.6
 4 -5 1 1.08 0.76
 4 -5 1 0.05 1
 4 -5 1 0.08 0.65
 4 5 1 0.4 0.85
 4 -5 1 0.1 0.56
 -4 5 -1 1.45 0.72
 -4 -5 -1 1.71 1.05
 4 5 2 31.78 3.07
 -4 -5 -2 22.26 3.03
 4 -5 2 23.22 1.68
 -4 5 -2 26.34 2.84
 -4 -5 -2 23.58 2.7
 -4 5 -2 24.54 2.14
 4 -5 2 22.7 2.36
 -4 5 -2 27.26 2.7
 4 -5 2 24.05 2.86
 4 -5 3 197.39 9.82
 4 -5 3 201.81 6.17
 -4 5 -3 205.68 8.57
 4 5 3 206.46 8.59
 -4 5 -3 189.38 6.88
 -4 -5 -3 194.6 9.27
 -4 -5 -4 6.36 1.79
 -4 -5 -4 8.47 1.01
 -4 5 -4 8.97 2.06
 -4 5 -4 6.41 1.32
 -4 5 -4 9.25 2.02
 4 -5 4 7.71 1.19
 4 5 4 5.48 1.6
 4 -5 4 4.35 1.79
 4 5 4 8.15 1.98
 -4 -5 -5 26.88 2.83
 -4 5 -5 20.01 2.92
 4 -5 5 22.82 2.17
 -4 5 -5 18.4 2.3
 -4 -5 -5 22.56 1.85
 4 5 5 25.92 3.16
 -4 -5 -5 24.46 3.3
 -4 -5 -6 25.47 2.97
 -4 5 -6 26.49 3.59
 4 -5 6 27.57 2.6
 -4 -5 -6 28.43 2.39
 4 5 6 29.52 3.53
 -4 -5 -6 28.87 3.5
 -4 -5 -7 44.54 4.21
 -4 5 -7 46.96 5.03
 4 -5 7 44.77 3.59
 4 5 7 52.12 4.99
 -4 -5 -7 44.37 4.31
 -4 -5 -8 14.37 2.76
 -4 5 -8 9.38 2.66
 4 -5 8 12.7 2.09
 4 5 8 13.4 2.88
 -4 -5 -8 10.8 2.22
 -4 -5 -9 3.32 1.76
 -4 5 -9 2.04 1.74
 4 -5 9 1.94 1.02
 4 5 9 -0.14 1.41
 -4 -5 -10 0.15 1.57
 4 -6 -12 5.84 2.69
 -4 -6 12 3.43 1.53
 -4 6 11 164.7 9.89
 -4 6 11 163.8 10.7
 4 6 -11 149.43 10.65
 4 -6 -11 156.35 10.08
 -4 -6 11 151.95 8.47
 -4 6 10 140.51 8.59
 -4 -6 10 136.23 7.49
 -4 6 10 154.19 9.77
 4 6 -10 120.9 8.92
 4 -6 -10 118.37 8.35
 4 6 -9 21.55 3.63
 4 -6 -9 20.47 3.41
 -4 -6 9 22.58 3.15
 -4 -6 9 19.43 2.63
 -4 6 9 23.28 3.64
 -4 6 9 22.32 3.3
 -4 -6 8 50.68 4.28
 4 6 -8 51.83 5.25
 -4 6 8 54.97 4.7
 -4 -6 8 58.65 4.24
 -4 6 8 56.76 5.16
 4 -6 -8 58.26 5.08
 -4 -6 7 35.67 3.08
 -4 -6 7 38 3.41
 -4 6 7 36.06 2.51
 -4 6 7 42.06 3.87
 -4 6 7 43.18 4.19
 4 6 -7 42.01 4.42
 4 -6 -7 34.21 3.65
 -4 -6 6 9.03 2.14
 -4 6 6 7.56 1.07
 -4 -6 6 7.92 1.5
 -4 6 6 8.09 1.89
 -4 6 6 8.09 1.67
 4 6 -6 7.65 2.01
 4 -6 -6 4.04 1.6
 -4 6 5 60.32 4.36
 4 6 -5 52.93 4.32
 -4 6 5 56.29 3.07
 -4 6 5 57.2 3.87
 -4 -6 5 59.93 3.63
 -4 -6 5 51.25 4.61
 -4 6 5 58.55 4.27
 4 6 -5 60.91 4.75
 4 -6 -5 63.38 4.27
 4 6 -4 511.07 15.46
 -4 6 4 527.57 13.67
 4 -6 -4 495.84 13.66
 -4 -6 4 495.7 15.55
 -4 -6 4 523.94 13.37
 -4 6 4 515.46 14.55
 4 -6 -4 516.31 14.11
 4 6 -4 517.55 15.39
 -4 6 4 501.55 14.47
 -4 6 3 541.84 14.56
 4 -6 -3 511.44 12.71
 -4 -6 3 486.63 15.08
 4 6 -3 532.83 15.49
 4 6 -3 561.69 17.12
 4 -6 -3 528.24 13.35
 4 6 -3 541.03 15.09
 4 -6 -3 554.66 14.81
 -4 -6 3 547.98 13.56
 4 -6 -3 545.12 13.8
 4 6 -3 503.36 13.44
 -4 6 3 498.21 14.22
 4 6 -2 133.14 6.38
 -4 -6 2 122.23 5.95
 4 -6 -2 124.79 5.68
 4 -6 -2 121.8 4.66
 -4 -6 2 120.94 5.21
 -4 6 2 121.32 5.75
 -4 6 2 117.37 5.04
 4 6 -2 113.4 5.03
 4 -6 -2 129.6 5.2
 4 6 -2 126.79 5.96
 4 -6 -2 121.74 5.88
 -4 -6 2 119 6.34
 -4 6 2 110.71 5.43
 4 6 -2 121.89 6.42
 4 -6 -1 530.69 15.3
 -4 6 1 518.32 13.76
 4 -6 -1 527.68 11.83
 -4 -6 1 515.07 13.45
 -4 6 1 522.09 14.11
 4 6 -1 518.62 14.79
 4 6 -1 513.81 13.49
 4 -6 -1 506.04 12.9
 4 -6 -1 489.52 13.95
 -4 -6 1 484.24 14.71
 -4 6 1 505.39 13.67
 4 6 -1 499.62 14.07
 4 -6 0 133.21 7.41
 4 -6 0 143.9 4.4
 -4 -6 0 148.07 6.15
 -4 6 0 141.03 6.25
 4 6 0 138.65 6.06
 4 6 0 129.82 4.59
 4 -6 0 136.24 5.43
 4 -6 0 138.8 6.17
 -4 6 0 137.71 5.8
 4 6 0 140.76 6.27
 -4 -6 0 139.02 6.58
 4 -6 0 155.94 6.1
 4 -6 1 61.49 5.39
 -4 -6 -1 56.48 3.88
 -4 6 -1 49.67 3.26
 -4 6 -1 51.08 3.68
 4 6 1 52.63 3.83
 4 -6 1 51.26 3.67
 4 -6 1 56.08 3.86
 4 -6 1 52.77 3.33
 4 6 1 59.75 3.94
 -4 6 -1 60.01 3.77
 -4 -6 -1 54.52 4.73
 4 -6 2 574.69 19.74
 -4 -6 -2 564.06 15.63
 4 -6 2 537.61 11.67
 -4 6 -2 537.2 15.13
 -4 6 -2 490.47 13.63
 4 -6 2 555.02 14.32
 4 6 2 562.19 15.4
 -4 6 -2 524.33 14.58
 -4 -6 -2 540.44 17.29
 4 -6 2 536.53 16.23
 4 -6 3 316.05 12.66
 4 -6 3 317.81 14.89
 4 -6 3 300.71 7.84
 -4 6 -3 325.78 11.1
 4 6 3 324.73 11.14
 -4 -6 -3 333.07 12.49
 -4 6 -4 20.15 2.74
 -4 6 -4 17.4 2.12
 4 -6 4 16.45 3.4
 4 -6 4 19.72 1.68
 4 6 4 22.36 2.76
 4 6 4 19.88 2.71
 -4 -6 -4 20.28 1.64
 -4 6 -4 20.21 2.82
 -4 -6 -4 21.73 3.09
 -4 -6 -5 241.68 10.71
 -4 -6 -5 250.61 9.02
 -4 6 -5 249.43 10.65
 4 -6 5 232.59 7.46
 4 6 5 247.93 10.31
 -4 -6 -5 232.57 7.23
 -4 6 -5 214.52 8.83
 -4 -6 -6 10.03 1.49
 -4 -6 -6 9.22 1.74
 -4 6 -6 11.69 2.51
 4 -6 6 12.37 1.63
 4 6 6 10.31 2.3
 -4 -6 -6 8.66 2.04
 -4 -6 -7 134.54 7.33
 -4 6 -7 144.02 8.86
 4 -6 7 117.66 10.56
 4 -6 7 130.37 6.04
 4 6 7 139.8 8.26
 -4 -6 -7 138.51 7.92
 -4 -6 -8 3.02 1.47
 -4 6 -8 3.93 1.81
 4 -6 8 6.09 3.47
 4 -6 8 5.67 1.43
 4 6 8 8.34 2.36
 -4 -6 -8 7.45 2.01
 -4 -6 -9 1.96 1.43
 -4 6 -9 5 2.57
 4 -6 9 1.49 2.54
 4 6 9 -1.16 1.8
 4 -7 -12 12.72 3.27
 -4 -7 12 13.43 2.74
 4 7 -11 1.7 1.45
 4 -7 -11 0.88 1.76
 -4 -7 11 4.64 1.81
 -4 7 11 1.75 1.94
 -4 7 11 3.5 2.28
 -4 7 10 85.74 6.83
 -4 -7 10 71.65 5.36
 4 7 -10 77.86 7.36
 4 -7 -10 68.98 6.34
 -4 -7 9 80.55 6.09
 -4 7 9 90.3 6.52
 -4 -7 9 93.78 5.72
 -4 7 9 106.4 7.75
 4 7 -9 87.4 7.3
 4 -7 -9 88.22 6.71
 4 -7 -8 4.27 1.56
 -4 -7 8 4.82 1.66
 -4 -7 8 5.21 1.48
 -4 7 8 6.59 2.26
 -4 7 8 4.11 1.58
 4 7 -8 5.56 2.3
 -4 -7 7 39.31 3.76
 -4 7 7 34.03 2.84
 -4 7 7 35.09 3.58
 -4 -7 7 34.57 3.07
 -4 7 7 43.58 4.27
 4 7 -7 34.86 4.1
 4 -7 -7 32.4 3.6
 -4 7 6 168.9 6.69
 -4 7 6 188.23 8.11
 -4 -7 6 173.47 6.87
 -4 7 6 188.48 8.67
 4 7 -6 178.53 9.05
 4 -7 -6 185.59 8.24
 -4 7 5 1.78 0.9
 -4 -7 5 1.81 0.9
 -4 7 5 1.68 0.85
 -4 7 5 -0.25 1.16
 4 7 -5 0.35 0.89
 -4 7 5 3.05 1.17
 -4 -7 5 2.09 1.25
 4 -7 -5 -0.07 0.93
 4 -7 -4 3.44 1.36
 -4 7 4 2.48 1.04
 -4 -7 4 2.77 0.96
 -4 7 4 3.36 1.11
 -4 7 4 3.17 0.9
 -4 -7 4 4.96 1.53
 -4 7 4 2.19 0.97
 4 -7 -4 2.72 0.82
 4 -7 -4 2.01 0.87
 4 7 -4 3.98 1.41
 -4 7 3 14.69 1.99
 4 -7 -3 17.54 1.94
 4 -7 -3 17.92 2.36
 -4 -7 3 16.08 1.82
 -4 -7 3 12.01 2.08
 -4 7 3 20.26 2.44
 4 -7 -3 14.12 1.7
 4 7 -3 15.61 1.82
 4 -7 -3 16.45 1.87
 4 7 -3 14.7 2.23
 -4 -7 2 70.89 4.6
 4 -7 -2 89.5 4.97
 4 -7 -2 77.51 3.56
 -4 -7 2 80.17 4.18
 -4 -7 2 70.35 4.93
 -4 7 2 75.58 4.31
 4 -7 -2 87.46 4.86
 -4 7 2 85.37 4.59
 -4 7 2 85.38 4.78
 4 7 -2 70.82 3.88
 4 -7 -2 84.69 4.06
 4 7 -2 78.83 4.73
 4 -7 -2 70.89 4.6
 4 7 -1 50.31 3.75
 -4 7 1 48.74 3.69
 4 -7 -1 49.25 4.11
 4 7 -1 48.07 3.05
 4 -7 -1 45.03 2.38
 -4 -7 1 47.76 3.26
 -4 7 1 46.22 3.49
 4 7 -1 48.42 3.23
 4 -7 -1 45.37 2.87
 4 -7 -1 43.55 3.44
 -4 -7 1 45.29 3.82
 -4 7 1 48.96 3.3
 4 7 0 40.21 3.26
 -4 -7 0 32.42 3.96
 4 -7 0 51 4.64
 4 -7 0 36.99 1.89
 -4 7 0 34.24 3.64
 -4 -7 0 44.42 3.28
 -4 7 0 50.78 3.69
 4 7 0 37.44 3.08
 4 7 0 41.03 2.52
 4 -7 0 36.99 2.65
 4 -7 0 37.79 3.11
 -4 7 0 36.1 2.9
 -4 -7 0 39.6 3.52
 4 -7 1 52.57 5.27
 4 -7 1 52.78 3.35
 4 -7 1 51.62 2.09
 -4 -7 -1 52.06 3.78
 4 7 1 48.76 2.65
 -4 7 -1 52.42 3.84
 4 -7 1 51.82 3.96
 -4 7 -1 49.08 3.5
 4 7 1 53 3.89
 4 -7 1 51.65 3.74
 4 7 1 61.47 4.15
 -4 7 -1 54.53 3.6
 -4 -7 -1 58.27 5.1
 -4 -7 -2 18.89 3.01
 -4 7 -2 23.43 2.67
 -4 7 -2 17.54 2.11
 4 -7 2 20.99 3.62
 4 -7 2 17.13 1.17
 4 -7 2 23.03 2.33
 -4 7 -2 20.84 2.31
 4 7 2 20.17 2.5
 4 -7 2 16.58 2.57
 4 -7 3 87.31 7.57
 4 -7 3 68.73 2.79
 -4 7 -3 78.42 5.03
 4 7 3 86.03 5.36
 -4 7 -3 68.02 4.27
 -4 -7 -3 82.34 6.07
 4 -7 3 64.71 5.62
 -4 7 -4 12.63 2.27
 -4 -7 -4 9.82 1.61
 -4 7 -4 10.61 1.82
 -4 -7 -4 11.85 1.45
 4 -7 4 7.38 2.61
 4 -7 4 10.28 1.17
 4 7 4 12.47 2.39
 4 7 4 14.58 2.41
 -4 7 -4 15.36 2.45
 -4 -7 -4 12.28 2.54
 -4 -7 -5 1.8 0.7
 -4 -7 -5 1.98 0.9
 -4 7 -5 1.86 1.6
 -4 7 -5 0.76 1.06
 4 -7 5 1.46 1.58
 4 -7 5 2.12 0.67
 4 7 5 1.98 1.44
 -4 -7 -5 2.12 1.43
 -4 -7 -6 23.67 2.78
 -4 7 -6 24.3 3.55
 4 -7 6 19.88 2.04
 4 -7 6 28.9 5.34
 4 7 6 28.02 3.69
 -4 -7 -6 23.99 2.34
 -4 -7 -6 24.63 3.43
 -4 -7 -7 5.64 1.75
 -4 7 -7 7.09 2.47
 4 -7 7 6.37 3.53
 4 -7 7 4.78 1.24
 4 7 7 7.06 2.42
 -4 -7 -7 4.9 1.95
 -4 -7 -8 15.8 2.81
 -4 7 -8 12.11 3.17
 4 -7 8 12.25 4.11
 4 7 8 6.03 2.24
 -4 -7 -8 12.39 2.41
 -4 -7 -9 7.81 2.18
 -4 7 -9 13.49 3.6
 4 -7 9 10.04 4.62
 4 7 9 4.79 2.04
 4 -8 -12 20.96 3.84
 4 8 -11 2.29 1.63
 4 -8 -11 1.35 1.57
 -4 -8 11 -0.83 1.17
 -4 8 11 1.08 1.64
 -4 8 11 2.33 1.66
 4 8 -10 8.67 2.69
 4 -8 -10 7.68 2.32
 -4 -8 10 7.39 1.84
 -4 8 10 6.81 2.61
 -4 8 10 10.21 2.62
 -4 -8 9 47.77 4.68
 -4 8 9 56.71 5.18
 -4 -8 9 47.08 3.88
 -4 -8 9 45.09 4.09
 4 8 -9 59.33 6.03
 4 -8 -9 49.55 4.94
 -4 -8 8 79.51 5.85
 -4 8 8 83.19 5.93
 -4 -8 8 89.87 5.14
 -4 8 8 100.43 7.15
 4 8 -8 81.81 6.72
 4 -8 -8 76.74 5.77
 4 -8 -7 29.7 3.37
 -4 -8 7 30.25 3.45
 -4 8 7 35.37 3.65
 -4 8 7 37.56 4.04
 -4 -8 7 36.28 2.97
 4 8 -7 30.47 3.88
 -4 8 6 503.54 14.78
 -4 8 6 554.48 15.73
 -4 8 6 567.13 16.86
 -4 -8 6 535.92 14.04
 4 8 -6 554.64 17.45
 4 -8 -6 538.81 15.68
 -4 8 5 177.15 7.97
 -4 8 5 176.74 7.73
 -4 8 5 206.62 7.89
 -4 8 5 207.51 8.59
 4 -8 -5 204.78 8.96
 -4 -8 5 190.39 6.87
 4 -8 -5 196.8 7.75
 4 8 -5 205.13 9.1
 -4 8 4 75.87 4.57
 -4 8 4 76.98 4.99
 -4 8 4 83.13 4.35
 4 8 -4 83.51 7.08
 4 -8 -4 73.16 4.16
 4 -8 -4 92.77 5.55
 -4 -8 4 81.27 4.04
 -4 8 4 80.07 4.92
 4 -8 -4 82.42 4.41
 4 8 -4 79.71 5.2
 4 -8 -3 342.75 10.24
 4 8 -3 329.61 12.66
 -4 -8 3 304.63 11.27
 -4 8 3 314.23 11.79
 -4 8 3 328.76 9.29
 4 -8 -3 327.81 9.36
 -4 -8 3 337.4 9.54
 4 -8 -3 344.39 11.46
 -4 8 3 332.18 10.77
 4 -8 -3 344.01 9.65
 4 8 -3 342.75 11.24
 4 8 -3 307.85 9.39
 -4 8 3 315.01 10.11
 4 8 -2 47.5 3.01
 4 8 -2 43.73 4.12
 4 -8 -2 47.75 3.79
 -4 -8 2 46 3.65
 4 -8 -2 50.85 2.71
 -4 -8 2 49.39 3.12
 4 -8 -2 51.29 3.82
 -4 8 2 52.6 3.8
 -4 8 2 53.58 3.79
 4 -8 -2 53.09 3.03
 4 8 -2 51.5 3.7
 -4 8 2 49.36 3.3
 4 -8 -1 7.91 1.16
 -4 -8 1 8.32 1.4
 -4 -8 1 6.05 1.65
 4 8 -1 9.07 1.86
 -4 8 1 10.32 1.65
 4 8 -1 9.18 1.43
 4 -8 -1 10.42 1.86
 4 -8 -1 10.79 1.94
 4 8 -1 7.98 1.34
 4 -8 -1 9.34 1.63
 -4 8 1 9.61 1.75
 4 -8 -1 9.47 0.99
 4 8 -1 5.7 1.36
 -4 8 1 8.73 1.39
 4 -8 0 307.18 12.32
 -4 8 0 291.49 11.7
 4 -8 0 301.36 6.58
 -4 -8 0 307.81 9.65
 -4 8 0 270.85 9.81
 -4 8 0 300.43 9.97
 4 8 0 284.28 9.43
 4 8 0 266.93 8.4
 4 -8 0 291.68 8.49
 4 8 0 301.08 9.97
 4 -8 0 269.44 9.59
 -4 -8 0 301.27 12.23
 -4 8 0 295.13 9.13
 4 -8 0 320.68 10.47
 4 -8 1 234.33 11.35
 -4 -8 -1 228.35 8.48
 4 8 1 217.81 6.78
 -4 8 -1 225.62 8.42
 -4 8 -1 193.15 7.97
 4 8 1 205.21 8.21
 4 -8 1 220.82 7.28
 4 -8 1 198.39 7.94
 4 8 1 223.09 8.49
 -4 8 -1 216.11 7.68
 -4 -8 -1 235.45 10.6
 -4 -8 -2 27.56 3.47
 4 -8 2 27.4 4.24
 -4 8 -2 28.36 2.84
 -4 8 -2 24.66 2.57
 4 -8 2 26.1 3.17
 4 8 2 28.95 2.92
 -4 8 -2 21.53 2.32
 4 -8 3 106.86 8.45
 4 -8 3 88.92 2.68
 -4 8 -3 86.22 5.24
 -4 8 -3 71.78 4.61
 4 8 3 88.1 5.44
 -4 -8 -3 95.84 6.59
 4 -8 3 76.27 6.09
 -4 8 -4 3.21 1.07
 -4 8 -4 6.01 2
 -4 -8 -4 2.88 0.98
 4 -8 4 4.41 2.57
 -4 -8 -4 4.62 0.93
 4 -8 4 5.51 0.75
 4 8 4 7.44 1.99
 4 8 4 4.73 1.41
 -4 8 -4 4.52 1.52
 -4 -8 -4 3.88 1.67
 -4 -8 -5 14.63 1.82
 -4 -8 -5 14.81 1.99
 -4 8 -5 17.9 2.93
 4 -8 5 10.74 3.35
 4 -8 5 10.49 1.17
 4 8 5 15.94 2.77
 -4 -8 -5 14.05 2.81
 -4 -8 -6 25.8 2.81
 -4 8 -6 30.3 4.03
 4 -8 6 24.09 2.03
 4 -8 6 27.32 4.99
 4 8 6 29.92 3.76
 -4 -8 -6 29.35 2.73
 -4 -8 -6 27.37 3.7
 -4 -8 -7 59.16 4.6
 -4 8 -7 67.16 6.21
 4 -8 7 63.72 8
 4 8 7 71.5 6.15
 -4 -8 -7 57.44 5.38
 -4 -8 -8 23.58 3.15
 -4 8 -8 30.2 4.61
 4 -8 8 28.08 5.57
 4 8 8 34.01 4.39
 -4 -8 -8 30.13 3.9
 4 8 9 1.06 1.43
 4 -9 -12 1.17 1.67
 4 9 -11 10.25 2.98
 4 -9 -11 15.76 3.24
 -4 9 11 13.64 3.2
 4 9 -10 1.23 1.95
 4 -9 -10 2.86 1.54
 -4 -9 10 3.37 1.46
 -4 9 10 2.84 1.98
 -4 9 10 4.81 1.91
 4 9 -9 43.58 5.25
 -4 -9 9 41.48 3.99
 -4 -9 9 37.1 4.45
 -4 9 9 45.6 4.77
 -4 -9 9 45.92 3.83
 -4 9 9 52.12 5.59
 4 -9 -9 42.88 4.66
 4 -9 -8 4.97 1.63
 -4 -9 8 4.95 1.63
 -4 -9 8 5.68 1.84
 -4 -9 8 6.64 1.55
 -4 9 8 5.69 2.51
 -4 9 8 8.28 2.13
 4 9 -8 4.5 1.75
 -4 -9 7 21.59 3.19
 -4 -9 7 29.48 3.66
 -4 9 7 35.34 4.03
 -4 9 7 30.75 3.44
 4 -9 -7 23.46 3.06
 -4 -9 7 24.78 2.47
 4 9 -7 34.11 4.19
 4 -9 -7 31.22 3.89
 -4 -9 6 6.17 1.87
 -4 -9 6 6.17 1.32
 4 -9 -6 6 1.6
 -4 9 6 7.92 1.86
 4 9 -6 9.5 2.61
 -4 9 6 7.76 2.04
 -4 9 6 4.4 1.39
 4 9 -6 7.51 1.97
 4 -9 -6 7.94 1.89
 -4 9 5 97.83 6.01
 4 9 -5 91.9 7.16
 -4 9 5 111.1 5.69
 4 -9 -5 108.78 6.58
 -4 -9 5 103.11 4.74
 -4 9 5 116.53 6.38
 -4 -9 5 95.55 6.49
 4 9 -5 99.18 6.32
 4 -9 -5 109.56 5.53
 -4 -9 4 10.5 2.23
 -4 9 4 10.16 1.7
 4 -9 -4 14.1 2.36
 -4 -9 4 10.3 1.46
 4 9 -4 7.9 1.95
 4 9 -4 10.25 2.39
 -4 9 4 13.65 2.19
 -4 9 4 8.27 1.98
 -4 9 4 10.93 1.65
 4 -9 -4 7.4 1.35
 4 -9 -4 10.58 1.6
 4 9 -4 11.26 2.11
 -4 -9 3 31.18 3.79
 4 -9 -3 35.76 3.16
 4 9 -3 38.01 4.64
 4 9 -3 34.2 3.98
 -4 -9 3 26.98 3.14
 -4 9 3 28.03 3.51
 -4 9 3 32.47 2.41
 4 -9 -3 31.13 2.37
 -4 -9 3 31.51 2.48
 4 -9 -3 34.61 3.44
 -4 9 3 32.44 3.09
 4 -9 -3 30.54 2.4
 4 9 -3 32.23 3.15
 4 9 -3 28.42 2.32
 -4 9 3 29.48 2.63
 -4 -9 2 37.59 4.22
 4 -9 -2 50.69 4.13
 4 9 -2 46.6 4.63
 -4 -9 2 45.51 3.72
 4 -9 -2 44.36 2.5
 -4 -9 2 45.88 3.1
 -4 9 2 48.59 3.67
 -4 9 2 49.54 4.03
 4 -9 -2 50.2 4.06
 4 -9 -2 46.62 2.86
 4 9 -2 46.29 3.6
 4 9 -2 44.32 2.92
 4 9 -2 48.1 4.77
 -4 9 2 44.75 3.15
 4 -9 -1 65.08 5.19
 -4 9 1 61.56 3.68
 4 -9 -1 58.87 2.47
 -4 -9 1 63.12 3.73
 -4 9 1 70.38 4.36
 4 9 -1 76.28 5.7
 4 9 -1 63.93 3.73
 4 -9 -1 65 3.28
 4 9 -1 65.1 4.26
 4 -9 -1 77.27 5
 -4 -9 1 60.85 5.42
 4 9 -1 58.23 3.83
 -4 9 1 67 4.98
 -4 -9 0 19 3.18
 -4 9 0 17.6 2.22
 4 9 0 12.14 1.67
 4 9 0 15.59 1.96
 -4 9 0 9.59 1.71
 4 -9 0 17.39 2.88
 4 -9 0 13.35 1.96
 4 9 0 13.16 1.93
 4 -9 0 13.59 2.19
 -4 9 0 12.18 2.27
 4 -9 0 12.21 1.49
 -4 9 0 14.02 1.77
 -4 -9 0 13.61 1.88
 -4 -9 -1 16.3 2.95
 4 9 1 14.97 1.76
 -4 9 -1 15.14 2.2
 -4 9 -1 23.87 2.64
 4 9 1 19.61 2.39
 -4 9 -1 18.41 2.05
 4 -9 1 18.84 3.46
 4 -9 1 20.03 1.95
 4 9 1 18.56 2.37
 -4 9 -2 14.9 2.19
 -4 9 -2 15.25 2.24
 4 -9 2 17.06 3.34
 4 -9 2 14.36 2.56
 4 9 2 15.5 2.26
 -4 9 -2 12.39 1.75
 -4 -9 -2 14.02 2.67
 -4 9 -3 26.39 3.25
 4 -9 3 24.09 4.17
 -4 9 -3 25.95 2.96
 -4 9 -3 22.01 2.47
 4 9 3 25.12 2.98
 -4 9 -3 19.91 2.42
 -4 -9 -3 19.26 3.21
 -4 9 -4 1.76 1.36
 -4 -9 -4 2.58 0.98
 4 -9 4 1.49 2.1
 -4 -9 -4 1.51 0.71
 4 -9 4 2.21 0.4
 4 9 4 0.3 1.23
 -4 9 -4 1.96 0.86
 -4 9 -4 1.15 1.16
 -4 -9 -4 0.2 1.21
 -4 -9 -5 3.12 1.6
 -4 -9 -5 2.47 1.02
 -4 9 -5 -0.18 1.12
 -4 -9 -5 2.33 0.88
 4 -9 5 0.44 1.76
 4 -9 5 2.86 0.59
 4 9 5 3.28 1.67
 -4 -9 -6 13.08 1.96
 -4 -9 -6 15.28 2.15
 -4 9 -6 11.93 2.59
 4 -9 6 20.29 4.73
 4 9 6 16.56 3.02
 -4 -9 -6 14.9 2.89
 -4 -9 -7 8.35 1.82
 -4 9 -7 11.19 2.9
 4 -9 7 3.81 2.57
 4 9 7 8.56 2.69
 -4 -9 -7 4.08 1.83
 -4 9 -8 15.64 3.75
 4 -9 8 10.83 4.09
 4 9 8 11.7 2.94
 -4 -9 -8 11.25 2.71
 4 -10 -12 13.84 3.3
 4 10 -11 18.58 3.91
 4 -10 -11 18.77 3.46
 -4 10 11 15.22 3.23
 4 10 -10 1.68 1.43
 4 -10 -10 1.36 1.38
 -4 10 10 -1.87 2.02
 -4 10 10 1.62 1.69
 4 -10 -9 27.66 3.58
 -4 -10 9 25.66 3.77
 -4 -10 9 27.19 2.8
 -4 10 9 42.06 5.12
 -4 10 9 27.14 3.63
 4 -10 -9 32.94 4.36
 4 10 -9 35.2 4.73
 -4 -10 8 143.71 8.64
 -4 10 8 165.3 8.61
 4 -10 -8 171.04 9.6
 -4 -10 8 141.81 6.44
 -4 10 8 172.61 9.74
 -4 -10 8 150.32 7.96
 4 10 -8 150.91 9.27
 4 -10 -8 155.96 8.2
 -4 -10 7 51.01 4.88
 -4 10 7 42.65 4.12
 4 -10 -7 41.35 4.42
 -4 -10 7 43.38 4.22
 -4 -10 7 43.71 3.16
 -4 10 7 47.32 4.59
 4 10 -7 45.47 4.7
 4 -10 -7 45.57 4.02
 -4 -10 6 57.9 4.9
 -4 10 6 58.64 4.44
 4 -10 -6 69.88 5.51
 -4 -10 6 68.69 3.76
 -4 10 6 65.65 5.12
 4 10 -6 60.42 5.04
 4 -10 -6 62.81 4.35
 -4 10 5 50.06 4.56
 4 10 -5 63.16 4.89
 -4 10 5 62.43 4.15
 4 -10 -5 62.98 5.08
 -4 -10 5 62.8 3.43
 -4 -10 5 61.09 5.17
 -4 10 5 60.68 4.61
 4 -10 -5 59.78 3.88
 -4 10 4 47.35 3.44
 -4 10 4 48.3 4.61
 -4 10 4 48.21 3.31
 4 -10 -4 41.49 3.07
 -4 -10 4 47.61 2.93
 4 -10 -4 50.88 4.37
 -4 10 4 48.75 3.87
 -4 -10 4 44.6 4.45
 4 -10 -4 51.31 3.25
 4 10 -4 50.03 4.32
 4 10 -4 41.25 5.23
 -4 10 3 111.54 5.13
 4 10 -3 138.43 8.93
 -4 10 3 93.55 6.76
 -4 10 3 114.1 4.7
 4 -10 -3 105.74 4.55
 -4 10 3 126.83 6.97
 -4 -10 3 118.26 4.82
 4 -10 -3 126.03 6.81
 -4 10 3 115.53 5.9
 4 -10 -3 111.22 4.64
 -4 -10 3 112.27 7.22
 4 10 -3 118.48 6.06
 4 10 -3 104.13 4.64
 4 -10 -2 163.03 7.92
 -4 -10 2 147.48 7.15
 -4 10 2 148.02 9.1
 4 -10 -2 165.8 5.18
 -4 -10 2 170.85 6.12
 -4 10 2 174.59 7.29
 -4 10 2 173.82 8.31
 4 -10 -2 179.69 8.19
 4 -10 -2 165.46 5.56
 4 10 -2 155.16 5.81
 4 10 -2 169.41 7.22
 -4 -10 2 176.24 9.16
 4 10 -2 159 9.44
 4 10 -2 154.4 7.29
 -4 10 2 159.37 6.14
 4 10 -1 197.05 7.99
 4 -10 -1 230.32 10.28
 -4 -10 1 222.97 7.57
 4 -10 -1 220 5.26
 4 -10 -1 236.7 9.51
 -4 10 1 230.79 8.51
 4 10 -1 236.76 10.93
 4 10 -1 204.03 7.21
 4 -10 -1 205.78 6.44
 4 10 -1 219.03 8.35
 -4 10 1 201.98 7.17
 -4 10 1 239.07 10.28
 -4 -10 1 214.14 10.44
 4 -10 0 183.71 9.67
 -4 10 0 192.36 9.85
 -4 -10 0 183.88 7.11
 4 10 0 209.16 10.19
 -4 10 0 189.23 7.52
 4 10 0 167.61 6.82
 4 10 0 154.58 6.56
 4 -10 0 173.65 5.87
 4 10 0 177.89 7.4
 -4 -10 0 177.86 9.49
 -4 10 0 165.65 6.39
 4 -10 0 200.58 8.62
 -4 -10 -1 158.93 8.98
 4 -10 1 156.42 9.53
 -4 10 -1 177.12 10.53
 4 10 1 133.06 5.85
 -4 10 -1 156.33 6.93
 4 10 1 142.44 6.64
 4 10 1 159.74 7.06
 -4 10 -1 147.57 5.97
 4 -10 2 64.23 6.53
 -4 10 -2 54.84 4
 4 10 2 54.53 4.08
 -4 -10 -2 49.81 5.03
 -4 10 -2 46.25 3.35
 4 -10 3 72.05 7.25
 -4 10 -3 70.63 5.23
 -4 10 -3 70.7 4.7
 -4 10 -3 64.66 4.43
 4 10 3 70.38 4.86
 -4 10 -3 67.64 4.35
 -4 -10 -3 72.42 6.04
 -4 -10 -4 11.05 1.54
 -4 10 -4 14.72 2.61
 4 -10 4 16.09 3.82
 -4 -10 -4 11.2 1.69
 4 10 4 14.99 2.65
 -4 10 -4 11.17 2.17
 -4 -10 -4 12.84 2.85
 -4 -10 -5 56.52 3.64
 -4 10 -5 66.21 5.66
 4 -10 5 51.95 6.8
 4 10 5 61.85 5.29
 -4 -10 -5 62.66 5.8
 -4 -10 -5 61.27 4.06
 -4 -10 -6 53.87 5.45
 -4 -10 -6 55.22 3.84
 -4 10 -6 55.04 5.45
 4 -10 6 56.69 7.53
 4 10 6 56.75 5.33
 -4 10 -7 -0.62 1.96
 4 -10 7 1.33 2.59
 4 10 7 -0.03 1.84
 -4 -10 -7 0.85 1.31
 -4 10 -8 13.27 3.28
 4 -10 8 11.4 4.24
 4 10 8 15.98 3.4
 -4 -10 -8 14.96 3.04
 4 -11 -11 -0.24 1.58
 4 -11 -10 1.81 1.36
 -4 11 10 8.3 2.98
 -4 11 10 6.88 2.5
 4 11 -10 5.3 2.33
 4 -11 -10 9.83 3.17
 4 -11 -9 18.98 3.16
 -4 -11 9 16.51 3.28
 -4 11 9 16.86 3.52
 -4 11 9 13.6 2.79
 4 11 -9 16.76 3.51
 4 -11 -9 24.39 4.17
 4 -11 -8 -2.38 2.04
 -4 -11 8 0.76 1.4
 -4 -11 8 0.41 0.71
 -4 11 8 1.51 1.62
 -4 11 8 1.68 1.41
 4 11 -8 2.15 1.86
 -4 -11 8 0.66 1.06
 4 -11 -8 1.79 1.24
 -4 -11 7 13.15 2.43
 4 -11 -7 17.18 3.23
 -4 -11 7 20.42 3.33
 -4 -11 7 14.41 1.85
 -4 11 7 21.1 3.33
 -4 11 7 14.14 2.58
 4 11 -7 13.1 2.74
 4 -11 -7 15.7 2.39
 -4 -11 6 3.06 1.66
 4 -11 -6 4.21 1.9
 -4 -11 6 3.42 0.9
 -4 11 6 4.06 1.46
 -4 11 6 3.54 1.22
 4 11 -6 3.34 1.4
 4 -11 -6 5.68 1.45
 -4 -11 5 21.08 3.17
 4 11 -5 22.31 4.61
 4 -11 -5 19.61 3.06
 -4 11 5 19.71 3.16
 -4 11 5 20.84 2.88
 -4 11 5 22.75 2.58
 -4 -11 5 19.42 1.91
 4 -11 -5 18.54 2.12
 4 11 -5 19.23 2.78
 -4 -11 4 6.19 2.1
 -4 -11 4 3.65 0.91
 4 -11 -4 4.36 1.55
 4 -11 -4 5.73 1.09
 -4 11 4 4.89 1.55
 -4 11 4 4.41 1.73
 -4 11 4 3.07 0.97
 4 -11 -4 3.04 0.95
 4 11 -4 5.25 2.33
 4 11 -4 3.84 1.46
 -4 -11 3 5.18 2.04
 -4 -11 3 6.75 1.23
 -4 11 3 7.25 1.25
 4 -11 -3 8.82 2.17
 -4 11 3 6.05 1.49
 -4 11 3 5.71 1.67
 4 11 -3 4.48 0.97
 -4 11 3 4.59 1.68
 -4 11 3 6.03 1.09
 4 -11 -3 4.95 0.95
 4 11 -3 7.79 2.76
 4 -11 -3 5.02 0.99
 4 11 -3 6.63 1.69
 -4 -11 2 3.46 1.87
 -4 11 2 0.99 0.61
 4 11 -2 1.75 1.48
 -4 -11 2 2.54 1.21
 4 -11 -2 2.16 1.24
 -4 11 2 1.51 0.84
 4 -11 -2 0.69 1.09
 4 11 -2 0.13 0.56
 -4 11 2 0.28 1.17
 4 -11 -2 1.01 0.5
 4 -11 -2 -0.11 0.51
 -4 11 2 1.41 1.46
 4 11 -2 1.54 1.06
 -4 -11 2 0.31 0.59
 4 -11 -1 28.33 3.62
 4 11 -1 21.74 2.58
 4 -11 -1 28.96 3.36
 -4 11 1 27.56 3.6
 -4 -11 1 28.13 2.46
 -4 11 1 26.98 2.81
 4 11 -1 23.81 2.2
 4 -11 -1 25.53 1.87
 4 11 -1 33.71 4.3
 4 11 -1 26.12 2.74
 -4 11 1 21.98 2.1
 -4 -11 1 20.97 3.4
 -4 -11 0 21.92 2.3
 -4 11 0 29.01 3.99
 4 -11 0 24.86 3.74
 4 11 0 30.09 4.29
 4 -11 0 29.86 3.42
 -4 11 0 24.5 2.74
 4 11 0 22.36 2.37
 4 11 0 22.7 2.49
 4 -11 0 27.29 2.02
 4 11 0 30.64 2.95
 -4 11 0 22.65 2.13
 -4 -11 0 28.92 3.97
 4 11 1 8.2 1.51
 4 11 1 9.76 1.81
 -4 11 -1 7.55 1.57
 4 11 1 7.01 1.57
 -4 -11 -1 6.08 1.17
 -4 11 -1 2.84 1.53
 4 -11 1 8.59 2.54
 -4 11 -1 6.45 1.21
 -4 -11 -1 10 2.5
 4 -11 2 23.29 4.06
 -4 11 -2 25.87 2.86
 4 11 2 24.25 2.92
 -4 11 -2 22.33 2.32
 -4 -11 -2 23.56 3.69
 4 -11 3 63.02 7.02
 -4 11 -3 63.47 5.11
 -4 -11 -3 56.7 5.59
 -4 11 -3 54.13 4.28
 4 11 3 58.58 4.56
 -4 -11 -4 22.13 2.01
 -4 11 -4 25.18 3.51
 4 -11 4 23.78 4.77
 -4 -11 -4 22.33 2.46
 4 11 4 30.15 3.78
 -4 11 -4 26.15 3.11
 -4 -11 -4 25.61 3.94
 -4 -11 -5 -0.07 0.71
 -4 11 -5 1.45 1.58
 4 -11 5 0.11 1.99
 -4 -11 -5 -2.01 1.26
 4 11 5 -0.68 1.12
 -4 -11 -5 2.15 1.6
 -4 11 -6 29.04 4.23
 4 -11 6 19.99 4.61
 4 11 6 31.15 4.16
 -4 -11 -6 28.97 4.31
 -4 11 -7 13.37 3.15
 4 -11 7 21.95 5.27
 4 11 7 12.94 2.98
 -4 -11 -7 11.72 2.86
 -4 11 -8 0.32 2.45
 -4 -11 -8 2.17 1.94
 -4 12 10 20.18 4.24
 4 -12 -10 15.02 2.85
 -4 12 10 18.14 3.42
 4 12 -10 16.3 3.76
 4 -12 -9 30.34 3.7
 4 -12 -9 30.77 4.23
 -4 -12 9 35.25 4.71
 -4 12 9 41.6 5.28
 -4 12 9 37.8 4.39
 4 12 -9 36.52 4.85
 4 -12 -8 25.99 3.97
 -4 -12 8 12.67 2.95
 -4 12 8 20.11 3.53
 -4 12 8 19.89 3.07
 4 12 -8 22.94 3.79
 -4 -12 8 18.13 2.83
 4 -12 -8 18 2.72
 -4 12 7 133.6 7.51
 4 -12 -7 123.92 8.14
 -4 -12 7 119.56 7.47
 -4 12 7 141.54 8.33
 4 12 -7 135.01 8.31
 4 -12 -7 124.75 6.56
 -4 12 6 61.66 4.58
 -4 -12 6 61.02 3.28
 4 -12 -6 61.53 5.51
 -4 12 6 62.67 5.14
 4 -12 -6 65.74 4.25
 4 12 -6 57.14 5.04
 -4 -12 6 71.04 5.69
 -4 -12 5 10.7 1.34
 4 -12 -5 13.34 2.66
 -4 12 5 8.29 2.05
 -4 12 5 12.02 1.95
 4 -12 -5 10.82 1.59
 4 12 -5 9.24 2.01
 4 12 -5 8.3 3.07
 -4 -12 5 6.15 1.87
 -4 12 4 95.7 7.54
 4 12 -4 141.56 10.55
 -4 12 4 127.11 5.65
 -4 -12 4 139.19 8.2
 4 -12 -4 100.16 5.01
 -4 -12 4 132.46 4.82
 4 -12 -4 130.95 7.69
 4 -12 -4 130.5 5
 -4 12 4 128.07 6.62
 4 12 -4 144.34 7.13
 4 12 -3 150.71 10.2
 -4 12 3 109.68 8.21
 -4 12 3 140.67 5.25
 -4 -12 3 145.92 5.18
 4 -12 -3 112.93 4.76
 -4 12 3 150.01 8.44
 -4 12 3 134.55 6.6
 4 -12 -3 143.49 7.92
 4 -12 -3 133.71 4.74
 -4 -12 3 140.06 8.44
 4 12 -3 150.9 7.03
 -4 12 2 81.19 3.8
 4 -12 -2 94.16 6.23
 -4 -12 2 67.75 4.7
 4 12 -2 83.78 4.94
 -4 -12 2 87.53 4.1
 4 -12 -2 75.38 3.03
 -4 12 2 95.42 5.25
 4 -12 -2 77.5 3.21
 -4 12 2 88.77 6.46
 -4 -12 2 97.65 7.02
 4 -12 -2 85.52 6.05
 4 12 -2 71.1 3.61
 4 12 -2 84.85 7.48
 4 -12 -1 280.64 12.2
 -4 12 1 249.35 7.78
 -4 12 1 294.22 9.95
 4 12 -1 319.56 14.08
 4 -12 -1 258.16 7.04
 4 12 -1 232.67 7.92
 4 12 -1 283.71 9.84
 -4 -12 1 260.33 12.14
 4 -12 -1 296.8 11.71
 -4 12 1 285.76 12.62
 4 -12 0 144.71 8.9
 -4 -12 0 113.71 5.32
 -4 12 0 140.63 9.07
 4 12 0 147.15 9.27
 -4 12 0 132.04 6.24
 4 12 0 99.54 5.68
 4 12 0 113.33 5.39
 -4 -12 0 131.29 8.45
 4 12 0 135.52 6.38
 -4 12 0 115.19 4.89
 -4 -12 -1 56.42 3.37
 4 -12 1 73.14 6.71
 -4 12 -1 66.35 6.79
 4 12 1 56.6 4.05
 -4 12 -1 66.81 4.39
 4 12 1 59.41 4.12
 4 12 1 73.43 4.7
 -4 -12 -1 67.84 6.12
 -4 12 -1 62.39 3.61
 -4 12 -2 14.2 2.07
 -4 -12 -2 10.02 1.3
 -4 12 -2 16.06 2.6
 4 -12 2 10.77 2.69
 4 12 2 13.69 2.19
 -4 12 -2 13.07 1.7
 -4 -12 -2 12.67 2.76
 -4 -12 -3 15.64 1.49
 -4 12 -3 21.58 3.07
 4 -12 3 17.59 3.71
 4 12 3 13.69 2.46
 4 12 3 17.49 2.53
 -4 -12 -3 11.82 2.7
 -4 12 -3 16.49 2.4
 -4 -12 -4 2.29 0.68
 -4 12 -4 3.81 1.84
 4 -12 4 4.45 2.8
 4 12 4 1.2 1.37
 -4 12 -4 0.76 0.89
 -4 -12 -4 -1.35 2
 -4 12 -5 27.96 4.06
 4 -12 5 24.53 5.06
 -4 -12 -5 26.26 2.89
 4 12 5 27.08 3.73
 -4 -12 -5 28.02 4.22
 -4 12 -6 30.58 4.36
 4 -12 6 25.3 5.24
 4 12 6 21.28 3.72
 -4 -12 -6 25.45 4.12
 -4 12 -7 5.04 2.45
 4 -12 7 5.78 3.69
 4 12 7 4.56 2
 -4 -12 -7 4.64 2.14
 -4 -12 -8 21.83 3.84
 -4 13 10 15.54 3.22
 4 13 -10 9.61 2.89
 4 -13 -9 12.27 3.05
 -4 -13 9 8.44 2.71
 -4 13 9 8.43 2.89
 -4 13 9 9.52 2.59
 4 13 -9 6.58 2.26
 4 -13 -8 3.23 2.01
 -4 -13 8 3.94 1.93
 -4 -13 8 4.85 1.73
 -4 13 8 6.11 2.62
 -4 13 8 6.12 2.08
 4 13 -8 2.19 1.62
 4 -13 -8 6.49 1.86
 4 -13 -7 37.21 4.53
 -4 13 7 39.76 4.15
 4 13 -7 36.24 4.33
 -4 13 7 40.17 4.7
 4 -13 -7 33.07 3.27
 -4 -13 7 31.93 3.97
 4 -13 -6 37.62 4.61
 4 -13 -6 34.75 2.97
 -4 13 6 39.34 3.77
 -4 13 6 37.6 4.18
 4 13 -6 38.42 4.32
 -4 -13 6 32.54 4.06
 4 -13 -5 35.77 4.26
 -4 -13 5 41.64 4.67
 4 13 -5 33.28 5.81
 -4 13 5 45.74 3.69
 -4 -13 5 36.69 2.26
 -4 13 5 43.4 4.13
 4 -13 -5 42.97 2.93
 4 13 -5 41.57 4.11
 4 -13 -4 0.08 1.22
 -4 13 4 2.75 1.37
 4 13 -4 -0.96 2.3
 -4 13 4 1.28 0.96
 4 -13 -4 0.99 0.57
 4 -13 -4 0.62 0.53
 4 13 -4 -0.07 0.95
 -4 -13 4 0.04 1.17
 -4 -13 4 0.02 0.45
 4 -13 -3 9.59 2.5
 -4 13 3 18.4 2.43
 -4 13 3 14.14 1.59
 -4 13 3 11.68 2.74
 4 -13 -3 10.85 1.37
 4 13 -3 18.83 4.1
 4 -13 -3 13.24 1.21
 4 13 -3 14.91 2.27
 -4 -13 3 13.24 1.44
 -4 -13 3 14.88 3.02
 4 13 -2 19.82 3.78
 4 -13 -2 18.08 3.01
 -4 -13 2 16.68 2.36
 -4 13 2 20.08 2.47
 4 -13 -2 21.4 3.29
 4 -13 -2 18.21 1.34
 -4 -13 2 17.17 3.02
 4 13 -2 22.72 2.67
 -4 13 2 14.93 2.74
 -4 13 1 14.93 2.16
 4 -13 -1 10.33 2.46
 4 13 -1 9.98 1.39
 -4 13 1 11.47 2.66
 4 -13 -1 10.2 2.36
 4 13 -1 12.79 3.12
 4 13 -1 11.49 1.94
 -4 -13 1 13.11 2.99
 -4 13 0 14.13 3.21
 -4 13 0 11.54 1.91
 -4 -13 0 8.47 1.41
 4 13 0 10.31 1.62
 4 -13 0 18.19 3.44
 4 13 0 16.34 3.54
 4 13 0 12.73 2.01
 -4 -13 0 15.86 3.37
 -4 13 -1 21.83 2.59
 -4 13 -1 18.12 3.71
 4 -13 1 21.25 3.89
 4 13 1 25.84 2.93
 -4 -13 -1 17.96 3.31
 -4 13 -2 24.26 2.74
 4 -13 2 19.42 4.18
 -4 13 -2 25.37 3.34
 4 13 2 23.2 2.84
 -4 -13 -2 23.88 3.89
 -4 13 -3 3.84 1.56
 4 -13 3 2.38 2.04
 4 13 3 1.78 1.34
 -4 13 -3 3.32 1.34
 4 13 3 1.36 1.05
 -4 -13 -3 1.49 1.55
 -4 13 -4 12.42 2.77
 4 -13 4 16.47 4.17
 4 13 4 11.79 2.66
 -4 13 -4 11.51 2.14
 -4 -13 -4 12.21 2.97
 -4 13 -5 2.02 1.58
 4 -13 5 4.95 2.8
 4 13 5 5.08 2.04
 -4 -13 -5 4.96 1.85
 -4 13 -6 -2.03 2.31
 4 -13 6 -1.83 2.97
 4 13 6 -1.56 1.84
 -4 -13 -6 0.26 1.31
 -4 13 -7 8.01 3.29
 4 -13 7 6.88 3.55
 4 13 7 5.87 2.61
 -4 -13 -7 5.86 2.53
 -4 -13 -8 6.16 2.32
 -4 14 10 5.35 2.16
 4 14 -10 3.96 2.35
 -4 -14 9 20.78 3.75
 -4 14 9 31.23 4.76
 -4 14 9 21.78 3.65
 4 14 -9 22.58 3.71
 4 -14 -8 25.67 4.02
 4 14 -8 27.33 4.06
 -4 14 8 34.07 4.55
 -4 14 8 37.49 4.32
 4 -14 -7 6.75 2.25
 -4 14 7 5.89 2.17
 -4 14 7 3.5 1.6
 4 14 -7 1.12 1.28
 -4 -14 7 3.14 1.63
 -4 14 6 83.78 5.56
 4 -14 -6 90.4 7.01
 -4 -14 6 85.26 6.62
 -4 14 6 91.33 6.39
 4 14 -6 91.27 6.45
 4 14 -5 137.67 12.33
 -4 14 5 134.17 6.58
 4 -14 -5 143.43 8.82
 -4 14 5 142.73 7.57
 -4 -14 5 119.87 8.08
 4 14 -5 138.5 7.56
 4 -14 -4 2.84 1.91
 -4 14 4 1.4 0.96
 4 14 -4 2.42 3.05
 -4 14 4 3.84 2
 -4 14 4 2.06 1.01
 4 -14 -4 0.88 0.57
 4 14 -4 2.03 1.26
 -4 -14 4 -0.11 1.22
 4 -14 -3 37.82 4.49
 -4 14 3 39.29 2.53
 -4 14 3 36.2 4.57
 4 14 -3 27.98 4.78
 -4 14 3 38.13 3.48
 4 -14 -3 30.39 1.58
 4 14 -3 41.6 3.71
 -4 -14 3 31.25 4.18
 4 -14 -2 84 6.41
 -4 14 2 81.19 5.08
 -4 14 2 84.59 6.98
 4 14 -2 81.38 5.09
 -4 -14 2 85.55 6.87
 4 -14 -2 88.86 6.64
 4 14 -2 78.96 7.72
 -4 14 1 21.99 2.63
 4 -14 -1 21.15 3.46
 -4 14 1 24.18 4.07
 4 -14 -1 20.07 3.14
 4 14 -1 26.48 4.32
 4 14 -1 23.33 2.64
 -4 -14 1 20.43 3.58
 4 -14 0 155.03 10.1
 -4 14 0 189.98 11.71
 -4 14 0 185.6 7.86
 4 14 0 190.88 11.7
 4 14 0 188.52 7.95
 -4 -14 0 173.49 10.33
 4 -14 1 432.58 18.34
 -4 14 -1 423.18 14.17
 -4 14 -1 427.76 19.87
 -4 14 -1 413.66 13.09
 4 14 1 432 13.48
 -4 -14 -1 421.23 17.13
 -4 14 -2 25.05 2.83
 4 -14 2 28.36 4.68
 -4 14 -2 30.04 3.63
 4 14 2 26.78 3.07
 -4 -14 -2 23.01 3.75
 -4 14 -3 59.49 5.23
 4 -14 3 57.55 7.04
 -4 14 -3 51.98 4.16
 4 14 3 63.22 5.44
 4 14 3 46.98 4.06
 -4 -14 -3 50.98 5.67
 -4 14 -4 16.45 3.14
 4 -14 4 18.3 4.3
 4 14 4 17.16 3.08
 -4 -14 -4 20.65 3.76
 -4 14 -5 40.4 4.91
 4 14 5 49.39 5.26
 -4 -14 -5 44.4 5.4
 -4 14 -6 9.43 2.92
 4 -14 6 20.48 5.08
 4 14 6 7.59 2.44
 -4 -14 -6 19.93 4.12
 -4 14 -7 10.05 3.33
 -4 -14 -7 4.86 2.23
 -4 -14 -8 4.35 2
 -4 15 10 3.13 2.07
 4 15 -10 3.22 2.17
 -4 -15 9 4.4 2.17
 -4 15 9 1.82 1.81
 -4 15 9 4.57 2.36
 4 15 -9 0.1 1.45
 4 -15 -8 16.66 3.67
 -4 15 8 18.57 3.69
 -4 15 8 14.49 2.97
 4 15 -8 14.68 3.05
 4 -15 -7 5.03 2.34
 -4 15 7 9.35 2.58
 -4 15 7 5.95 1.87
 4 15 -7 7.78 2.12
 -4 -15 7 4.24 1.74
 4 -15 -6 3.47 2
 -4 15 6 3.05 1.51
 -4 15 6 3.87 1.47
 4 15 -6 0.75 1.25
 -4 -15 6 3.88 1.68
 -4 15 5 72.44 4.8
 -4 15 5 79.03 5.63
 4 15 -5 72.76 8.99
 4 -15 -5 77.01 6.66
 -4 -15 5 72.37 6.42
 4 15 -5 78.13 5.64
 4 -15 -4 14.15 3.27
 -4 15 4 18.26 2.71
 4 15 -4 17.9 4.15
 -4 15 4 16.87 3.59
 -4 15 4 17.24 2.09
 4 15 -4 17.88 2.66
 -4 -15 4 17.17 3.45
 -4 15 3 20.53 2.65
 4 -15 -3 20 3.58
 4 15 -3 21.94 4.59
 -4 15 3 24.73 4.14
 4 15 -3 18.56 2.58
 -4 -15 3 21.71 3.53
 -4 15 2 6.54 2.34
 4 -15 -2 4.51 1.84
 -4 15 2 4.09 1.41
 4 15 -2 3.52 2.45
 4 -15 -2 7.56 2.22
 4 15 -2 6.48 1.62
 -4 -15 2 0.59 1.76
 -4 15 1 11.21 1.97
 4 -15 -1 9.88 2.67
 -4 15 1 14.7 3.37
 4 -15 -1 12.65 2.74
 4 15 -1 10.13 1.88
 4 15 -1 10.48 3.21
 -4 -15 1 13.92 3.22
 -4 15 0 35.98 5.4
 -4 15 0 26.18 2.88
 -4 15 0 34.22 3.43
 4 -15 0 25.09 4.24
 4 15 0 30.55 4.94
 4 15 0 28.16 3.05
 -4 -15 0 23.77 4.05
 -4 15 -1 -2.34 2.6
 -4 15 -1 3.6 1.22
 4 -15 1 3.41 2.23
 -4 15 -1 5.04 1.89
 4 15 1 5.12 2.42
 4 15 1 4.25 1.35
 -4 -15 -1 0.67 1.75
 -4 15 -2 15.37 2.24
 4 -15 2 15.37 3.69
 -4 15 -2 18.06 2.92
 -4 -15 -2 22.57 3.93
 4 15 2 14.9 2.42
 -4 15 -3 9.15 2.33
 4 15 3 10.61 2.34
 -4 -15 -3 5.66 2.37
 -4 15 -3 8.85 1.77
 -4 15 -4 3.77 2.07
 4 -15 4 6.85 2.91
 4 15 4 2.92 1.95
 -4 -15 -4 3.23 2.32
 -4 15 -5 3.55 1.99
 4 -15 5 7.49 3.52
 4 15 5 1.2 1.56
 -4 -15 -5 1.6 1.73
 -4 15 -6 24.91 4.28
 4 -15 6 15.11 4.57
 4 15 6 24.63 4.09
 -4 -15 -6 28.51 4.78
 -4 -15 -7 7.02 2.54
 -4 16 9 15.75 3.21
 4 16 -9 6.07 2.08
 -4 16 8 9.15 2.55
 -4 16 8 6.9 2.11
 4 16 -8 6.11 2.18
 -4 16 7 105.3 6.89
 4 -16 -7 110.83 8.47
 -4 -16 7 95.89 7.19
 -4 16 7 105.09 7.59
 4 16 -7 101.12 7.19
 4 16 -6 13.09 2.63
 4 -16 -6 10.05 2.86
 -4 16 6 9.71 2.44
 -4 -16 6 11.04 2.73
 4 -16 -5 17.18 3.51
 -4 16 5 19.78 2.96
 4 16 -5 24.28 5.67
 4 16 -5 22.93 3.16
 -4 -16 5 25.07 3.86
 4 16 -4 328.63 19.03
 -4 16 4 285.65 14.75
 -4 16 4 291.79 11.2
 -4 -16 4 293.9 13.83
 4 -16 -4 321.22 14.42
 4 16 -4 303.54 11.56
 4 16 -3 76.8 8.71
 -4 16 3 89.44 5.61
 -4 16 3 75.03 7.19
 -4 -16 3 77.68 6.9
 4 16 -3 79.86 5.32
 4 -16 -3 94.31 7.55
 -4 16 2 27.61 4.4
 -4 16 2 20 2.59
 4 16 -2 15.1 4.19
 4 -16 -2 21.55 3.6
 4 16 -2 20.88 2.65
 -4 -16 2 23.08 3.85
 4 -16 -1 107.04 8.14
 -4 -16 1 113.62 8.5
 -4 16 1 118.99 6.2
 4 16 -1 115.56 6.2
 4 16 -1 125.27 10.39
 4 -16 -1 123.83 8.56
 -4 16 1 100.35 8.91
 -4 16 0 11.79 3.36
 -4 16 0 6.17 1.31
 4 -16 0 8.65 2.98
 -4 16 0 8.38 1.93
 4 16 0 13.7 3.52
 4 16 0 8.94 1.81
 -4 -16 0 9.38 2.72
 -4 16 -1 2.13 1.03
 4 -16 1 -1.32 1.54
 -4 16 -1 1.29 1.45
 4 16 1 5.79 2.98
 4 16 1 3.19 1.35
 -4 16 -1 -2.25 2.21
 -4 -16 -1 -0.01 1.94
 -4 16 -2 49.86 4.78
 4 -16 2 42.49 6.03
 -4 16 -2 57.48 8.03
 4 16 2 55.9 4.4
 -4 -16 -2 58.8 6.24
 -4 16 -3 49.98 4.96
 4 -16 3 64.26 7.74
 4 16 3 52.3 5.27
 -4 -16 -3 58.47 6.37
 -4 16 -4 23.52 3.69
 4 -16 4 28.71 5.5
 4 16 4 29.66 4.21
 -4 -16 -4 30.68 4.62
 -4 16 -5 53.61 5.79
 4 -16 5 64.11 8.5
 4 16 5 54.95 5.73
 -4 -16 -5 61.29 6.68
 -4 16 -6 12.18 3.12
 -4 -16 -6 9.63 3.07
 -4 17 8 1.91 2.22
 -4 17 7 13.67 3
 -4 -17 7 17.02 3.21
 4 17 -7 17.14 3.05
 4 -17 -6 18.33 3.89
 -4 17 6 12.7 2.74
 4 17 -6 17.03 2.84
 -4 -17 6 16.49 3.29
 4 -17 -5 2.04 1.73
 -4 17 5 3.33 1.47
 -4 17 5 2.44 1.95
 4 17 -5 4.02 1.64
 -4 -17 5 5.46 1.98
 -4 17 4 1.33 1.26
 4 -17 -4 -0.63 1.71
 4 17 -4 2 2.66
 -4 17 4 2.63 1.8
 4 17 -4 1.24 1.17
 -4 -17 4 0.01 1.43
 4 17 -3 32.99 6.18
 -4 17 3 23.86 2.96
 4 -17 -3 24.12 4.03
 -4 17 3 19.27 3.78
 4 17 -3 24.29 2.96
 -4 -17 3 19.31 3.65
 -4 17 2 0.26 1.98
 -4 17 2 3.01 1.17
 4 17 -2 2.45 2.65
 4 -17 -2 -0.58 2.09
 4 17 -2 3.97 1.45
 -4 -17 2 0.76 1.88
 4 17 -1 6.96 3.14
 -4 17 1 11.42 2.05
 4 -17 -1 8.08 2.74
 -4 17 1 9.55 1.97
 -4 17 1 15.5 3.92
 4 17 -1 7.15 1.63
 -4 -17 1 9.39 2.97
 -4 17 0 27.79 5.14
 4 -17 0 30.47 4.8
 -4 17 0 30.12 3.41
 4 17 0 34.16 5.66
 4 17 0 23.84 2.77
 -4 -17 0 32.66 4.87
 4 -17 1 20.64 4.15
 -4 17 -1 22.46 3.15
 4 17 1 28.04 5.39
 4 17 1 19.5 2.6
 -4 17 -1 18.86 4.51
 -4 -17 -1 17.22 3.63
 4 -17 2 6.73 3.19
 -4 17 -2 15.8 2.94
 4 17 2 20.99 4.68
 4 17 2 9.17 2.68
 4 17 2 14.68 2.33
 -4 17 -2 4.82 2.22
 -4 -17 -2 4.57 1.95
 4 -17 3 14.17 4.17
 -4 17 -3 14.24 2.98
 4 17 3 14.73 3.21
 -4 -17 -3 9.87 3.11
 -4 17 -4 22.91 3.97
 4 -17 4 27.41 5.54
 4 17 4 27.41 4.22
 -4 -17 -4 29.54 4.9
 -4 17 -5 13.19 3.16
 4 17 5 10.36 2.93
 -4 -17 -5 15.48 3.93
 -4 18 8 5.19 2.51
 -4 18 7 5.53 1.91
 -4 -18 6 50.46 5.53
 4 -18 -6 52.9 6.06
 -4 18 6 43.47 4.6
 4 18 -5 95.4 11.69
 -4 18 5 84.31 8.36
 -4 18 5 84.59 6.05
 4 -18 -5 109.84 8.74
 -4 -18 5 87.04 7.41
 -4 18 4 21.89 2.89
 4 -18 -4 24.63 4.12
 4 18 -4 20.76 5.02
 -4 18 4 22.3 4.42
 -4 -18 4 23.73 4.05
 -4 18 3 129.05 10.53
 4 18 -3 146.97 12.97
 -4 18 3 122.15 6.74
 -4 -18 3 133.01 9.49
 4 -18 -3 153.96 10.25
 -4 -18 2 159.35 10.52
 -4 18 2 155.11 11.84
 4 -18 -2 176.32 11.03
 4 18 -2 169.02 13.36
 4 18 -1 -2.64 3.22
 4 -18 -1 1.29 1.75
 -4 18 1 1.13 2.38
 -4 -18 1 1.78 1.99
 -4 18 0 18.95 4.58
 4 -18 0 14.09 3.64
 -4 18 0 11.58 2.17
 4 18 0 14.37 3.98
 -4 -18 0 11.65 3.03
 -4 18 -1 43.15 4.39
 4 -18 1 43.67 6.04
 4 18 1 53.02 7.17
 -4 -18 -1 57.61 6.35
 -4 18 -1 35.66 6.45
 4 -18 2 22.77 4.74
 -4 18 -2 15.48 2.89
 4 18 2 16.21 4.1
 -4 18 -2 13.69 4.27
 4 18 2 16.35 3.08
 -4 -18 -2 16.58 3.57
 4 -18 3 15.79 4.29
 -4 18 -3 15.34 3.13
 4 18 3 22.31 3.71
 -4 -18 -3 16.8 3.99
 -4 18 -4 73.67 6.67
 4 -18 4 75.62 9.09
 4 18 4 75.69 6.81
 -4 18 -5 0.86 1.45
 -4 19 6 12.56 3.41
 -4 -19 6 15.18 3.29
 4 19 -5 44.13 8.13
 -4 19 5 34.51 5.71
 -4 -19 5 41.77 5.27
 4 -19 -4 -3.34 2.37
 4 19 -4 1.02 2.46
 -4 19 4 -1.97 2.06
 -4 -19 4 3.06 2.02
 -4 19 3 6.22 2.94
 4 -19 -3 8.49 2.65
 4 19 -3 10.64 4.24
 -4 -19 3 10.72 3.35
 -4 19 2 46.81 6.75
 4 19 -2 47.32 7.55
 4 -19 -2 59.28 6.69
 -4 -19 2 50.58 6.17
 4 19 -1 8.51 3.72
 -4 19 1 9.35 3.43
 -4 -19 1 4.98 2.62
 -4 19 0 14.5 4.35
 4 -19 0 14.95 3.7
 4 19 0 16.79 4.84
 -4 -19 0 13.05 3.42
 4 -19 1 4.88 2.7
 4 19 1 2.37 2.1
 -4 -19 -1 4.06 2.41
 -4 19 -1 1.42 2.34
 4 -19 2 5.16 3.09
 -4 19 -2 2.24 1.38
 4 19 2 4.54 2.53
 -4 19 -2 -3.8 4.14
 4 19 2 2.52 1.87
 -4 -19 -2 1.61 2.16
 4 -19 3 35.99 6.42
 -4 19 -3 25.88 3.99
 4 19 3 41.77 6.86
 4 19 3 32.99 4.63
 -4 19 -4 5.07 2.25
 -4 19 -5 2.21 2.01
 -4 20 6 7.03 3.22
 -4 20 5 -0.74 2.25
 -4 -20 5 5.35 2.35
 -4 -20 4 84.84 7.59
 4 20 -4 92.85 11.59
 -4 20 4 79.88 8.84
 -4 20 3 17.96 4.55
 -4 -20 3 28.53 4.5
 4 20 -3 26.3 5.89
 -4 20 2 46.76 7.02
 4 20 -2 36.62 6.71
 -4 -20 2 53.31 6.38
 -4 20 1 172.85 13.59
 -4 -20 1 167.76 11.4
 4 20 -1 164.58 14.14
 4 -20 0 24.39 4.68
 -4 20 0 18.7 4.79
 -4 -20 0 25.68 4.82
 4 20 0 35.4 6.53
 -4 20 -1 15.54 4.41
 4 -20 1 17.45 4
 4 20 1 16.9 3.29
 4 20 1 17.64 4.82
 4 20 2 91.97 7.51
 -4 20 -2 69.94 10.07
 -4 21 5 11.64 4
 -4 -21 5 11.77 3.23
 -4 -21 4 2.17 2.2
 -4 21 4 3.41 2.33
 -4 21 3 3.5 2.34
 -4 21 2 1.91 2.04
 -4 21 1 1.46 2.68
 4 -21 0 22.36 4.85
 -4 21 0 14.12 4.37
 -4 21 -1 18.72 5.38
 4 21 1 34.3 4.77
 -4 21 -2 7.06 3.95
 -4 22 2 1.16 2.33
 -4 22 1 4.39 3.6
 -4 22 0 44.91 8.12
 4 22 0 40.03 5.35
 -5 0 12 22.6 4.19
 5 0 -11 31.84 4.96
 -5 0 11 33.52 4.5
 -5 0 11 27.84 4.21
 5 0 -10 15.79 3.39
 -5 0 10 23.38 3.62
 -5 0 9 -1.19 1.28
 5 0 -9 -1.08 1.36
 -5 0 8 105.79 6.66
 5 0 -8 93.98 7.13
 -5 0 7 4.66 1.42
 -5 0 7 9.04 2.06
 5 0 -7 11.29 2.44
 -5 0 6 22.22 2.85
 -5 0 6 13.3 2.33
 5 0 -6 17.16 2.75
 -5 0 5 10.54 1.99
 -5 0 5 5.07 1.09
 5 0 -5 11.57 2.26
 -5 0 4 11.35 1.95
 -5 0 4 7.68 0.96
 5 0 -4 11.67 2.16
 -5 0 3 104.18 5.6
 5 0 -3 93.49 5.49
 -5 0 2 9.65 1.91
 5 0 -2 7.62 1.59
 5 0 -1 27.37 1.83
 -5 0 1 28.56 2.96
 5 0 -1 28 2.83
 5 0 0 47.02 2.26
 -5 0 0 50.71 4.05
 5 0 0 55.57 4.04
 -5 0 -1 142.94 7.12
 5 0 1 145.81 6.89
 -5 0 -2 18.48 2.64
 5 0 2 20.67 2.65
 5 0 3 -1.08 1.11
 -5 0 -3 0.89 1.09
 -5 0 -4 37.95 4.14
 5 0 4 32.29 3.12
 5 0 4 29.8 3.5
 -5 0 -5 0.54 1.08
 -5 0 -5 2.61 1.58
 5 0 5 2.82 1.22
 -5 0 -6 78.58 5.98
 5 0 6 73.07 5.21
 -5 0 -6 70.54 5.28
 -5 0 -7 4.71 2.02
 5 0 7 0.92 1.4
 -5 0 -8 5.92 2.24
 5 0 8 7.03 2.05
 -5 0 -9 25.59 4.08
 5 0 9 27.75 3.78
 5 0 10 -1.39 1.32
 -5 -1 12 3.18 1.87
 5 1 -11 4.8 2.34
 5 -1 -11 2.08 1.7
 -5 -1 11 5.67 1.94
 -5 1 11 5.92 2.09
 -5 1 11 5.79 2.08
 5 1 -10 43.71 5.34
 5 -1 -10 37.53 4.92
 -5 1 10 51.78 5.21
 -5 -1 10 36.85 4.37
 -5 1 10 50.51 5.2
 5 1 -9 0.79 1.47
 5 -1 -9 -1.46 1.43
 -5 -1 9 0.99 1.08
 -5 1 9 1.49 1.45
 -5 1 9 1.49 1.47
 -5 -1 8 166.37 8.39
 -5 1 8 183.98 8.98
 5 1 -8 166.61 9.51
 5 -1 -8 177.22 9.64
 -5 -1 7 101.28 6.12
 5 1 -7 100.17 6.88
 5 -1 -7 98.33 6.66
 -5 1 7 112.77 6.49
 -5 -1 6 7.46 1.68
 -5 -1 6 7.37 1.68
 -5 1 6 9.23 1.97
 5 1 -6 4.77 1.69
 5 -1 -6 7.17 1.62
 -5 1 5 342.79 11.28
 -5 -1 5 375.15 12.06
 -5 1 5 384.17 12.29
 5 -1 -5 377.32 12.97
 5 1 -5 379.24 13.21
 -5 -1 5 347.78 11.13
 -5 -1 4 92.91 3.9
 -5 -1 4 103.02 5.51
 -5 1 4 96.83 5.38
 -5 1 4 86.41 3.39
 5 -1 -4 96.11 5.57
 5 1 -4 98.42 5.81
 5 1 -3 17.7 1.49
 5 -1 -3 14.79 1.29
 -5 -1 3 18.68 2.27
 -5 1 3 19.01 2.39
 5 -1 -3 16.15 2.06
 5 -1 -3 17.06 2.29
 5 1 -3 17.68 2.41
 5 -1 -2 361.17 11.22
 -5 -1 2 393.37 12.09
 -5 1 2 397.31 12.27
 5 -1 -2 387.27 12.02
 5 1 -2 387.07 12.29
 5 -1 -1 7.83 1.03
 -5 -1 1 9.71 1.72
 -5 1 1 11.75 1.92
 5 -1 -1 9.22 1.53
 5 1 -1 9.25 1.58
 -5 -1 0 325.88 11.14
 -5 1 0 335.98 11.39
 5 -1 0 336.17 10.9
 5 1 0 320.95 10.85
 5 -1 1 103.22 5.21
 -5 -1 -1 110.75 6.09
 -5 1 -1 117.77 6.27
 5 -1 1 116.7 5.92
 5 1 1 107.75 5.84
 5 -1 2 31.26 3.18
 -5 1 -2 27.28 3.07
 -5 -1 -2 30.85 3.43
 5 1 2 32.16 3.25
 -5 -1 -3 64.58 4.93
 -5 1 -3 69.96 5.16
 5 -1 3 64.97 4.03
 5 -1 3 68.73 4.8
 5 1 3 66.18 4.85
 5 -1 4 3.71 1.23
 5 1 4 6.06 1.53
 5 -1 4 1.97 1.13
 5 1 4 4.78 1.48
 -5 -1 -4 3.62 1.48
 -5 1 -4 5.15 1.55
 -5 -1 -5 7.77 1.86
 -5 1 -5 11.85 2.48
 -5 -1 -5 9.52 2.19
 5 -1 5 6.24 1.46
 5 1 5 6.6 1.78
 -5 -1 -6 47.58 4.5
 -5 1 -6 39.25 4.26
 5 -1 6 44.83 3.9
 5 1 6 40.44 3.84
 -5 -1 -6 39.01 3.91
 -5 1 -6 33.15 3.52
 -5 -1 -7 10.91 2.55
 -5 1 -7 11.43 2.56
 5 -1 7 6.2 1.56
 5 1 7 10.42 2.35
 -5 -1 -8 22.29 3.65
 -5 1 -8 23.3 3.7
 5 -1 8 22.66 3.11
 5 1 8 20.9 3.2
 -5 -1 -9 1.18 1.52
 -5 1 -9 -1.96 1.65
 5 -1 9 0.44 1.15
 5 1 9 -1.87 1.54
 5 -1 10 2.66 1.72
 5 1 10 1.52 1.58
 -5 -2 12 6.11 2.1
 5 2 -11 48.22 6.16
 5 -2 -11 55.43 6.17
 -5 2 11 59.8 5.96
 -5 -2 11 48.27 5.14
 -5 2 11 57.51 5.95
 5 2 -10 2.85 2.41
 5 -2 -10 1.85 1.83
 -5 -2 10 2.82 1.78
 -5 2 10 9.37 2.61
 -5 2 10 6.73 2.28
 5 2 -9 4.44 1.88
 5 -2 -9 4.46 1.91
 -5 -2 9 7.5 2.05
 -5 2 9 5.91 2.01
 -5 2 9 9.05 2.3
 -5 2 8 95.41 6.47
 -5 -2 8 102.82 6.43
 -5 2 8 108.57 6.95
 5 2 -8 114.59 7.99
 5 -2 -8 99.53 7.21
 -5 -2 7 28.84 4.03
 -5 -2 7 39.37 3.79
 -5 2 7 43.52 4.21
 5 2 -7 43.06 4.64
 5 -2 -7 38.95 4.22
 -5 -2 6 35.56 3.72
 -5 -2 6 45.03 3.79
 -5 2 6 49.22 4.13
 5 2 -6 48.41 4.6
 5 -2 -6 40.23 4
 -5 -2 5 14.47 2.04
 -5 -2 5 19.06 2.52
 -5 2 5 16.26 2.4
 5 -2 -5 18.71 2.71
 5 2 -5 17.69 2.8
 -5 2 4 52.76 2.69
 5 2 -4 54.44 2.66
 -5 -2 4 55.87 3.27
 -5 -2 4 62.22 4.27
 -5 2 4 64.17 4.46
 5 -2 -4 63.08 4.48
 5 2 -4 61.63 4.69
 5 2 -3 37.35 2.49
 5 -2 -3 36.27 2.02
 5 -2 -3 37.66 3.12
 -5 -2 3 41.56 3.45
 -5 2 3 39.13 3.47
 5 -2 -3 40.43 3.44
 5 2 -3 37.79 3.55
 5 -2 -2 25.91 2.54
 5 -2 -2 22.31 2.31
 5 -2 -2 28.94 2.34
 -5 -2 2 28.69 2.93
 -5 2 2 27.92 2.95
 5 -2 -2 26.8 2.82
 5 2 -2 31.44 3.21
 -5 -2 1 14.09 2.07
 -5 2 1 16.7 2.3
 5 -2 -1 14.44 1.45
 5 -2 -1 14.47 2.04
 5 2 -1 15.44 2.2
 5 2 -1 13.17 1.16
 -5 -2 0 54.68 4.14
 -5 2 0 58.61 4.31
 5 -2 0 51.71 3.82
 5 2 0 53 4.01
 5 -2 0 49.18 2.46
 5 -2 1 150.81 6.04
 -5 -2 -1 165.25 7.6
 -5 2 -1 158.82 7.6
 5 -2 1 152.89 7.01
 5 2 1 162.88 7.39
 5 -2 2 44.35 4.11
 -5 -2 -2 51.79 4.36
 -5 2 -2 45.67 4.15
 5 -2 2 52.13 4
 5 2 2 47.79 4.06
 5 -2 3 4.74 1.24
 5 -2 3 7.92 1.77
 5 2 3 10.21 2.21
 -5 -2 -3 9.49 2.27
 -5 2 -3 10.69 2.38
 -5 2 -4 64.19 5.29
 5 -2 4 58.17 3.92
 5 2 4 52.63 4.21
 -5 2 -4 51.61 2.26
 5 2 4 60.7 4.97
 -5 2 -5 35.54 3.97
 -5 -2 -5 36.19 3.77
 5 -2 5 36.77 3.32
 5 2 5 35.67 3.69
 -5 -2 -5 34.05 3.9
 -5 -2 -6 44.17 4.4
 -5 2 -6 46.8 4.67
 5 -2 6 42.48 3.75
 5 2 6 42.28 4.17
 -5 -2 -6 48.8 4.54
 -5 2 -6 38.13 3.72
 -5 -2 -7 20.34 3.34
 -5 2 -7 21.83 3.49
 5 -2 7 18.19 2.59
 5 2 7 20.94 3.17
 -5 -2 -7 18.23 2.71
 -5 -2 -8 0.81 1.35
 -5 2 -8 0.49 1.38
 5 -2 8 -0.08 0.97
 5 2 8 0.58 1.41
 -5 -2 -9 18.97 3.61
 -5 2 -9 16.83 3.76
 5 -2 9 15.68 2.8
 5 2 9 23.24 3.67
 -5 -3 12 11.8 2.72
 5 3 -11 0.6 1.68
 5 -3 -11 0.38 1.61
 -5 -3 11 1.93 1.59
 -5 3 11 -0.27 1.7
 -5 3 11 3.64 2.05
 -5 3 10 152.2 9.03
 -5 -3 10 158.3 8.7
 -5 3 10 151.66 9.3
 5 3 -10 136.13 9.57
 5 -3 -10 133 9.22
 5 3 -9 9.46 2.7
 5 -3 -9 6.64 2.1
 -5 -3 9 9.48 2.16
 -5 3 9 6.72 2.14
 -5 3 9 5.88 1.92
 -5 3 8 67.36 5.29
 -5 -3 8 64.54 4.87
 -5 3 8 59.22 5.19
 5 3 -8 56.46 5.46
 5 -3 -8 57.55 5.25
 -5 3 7 276.7 10.77
 -5 -3 7 282.82 10.49
 -5 3 7 287.54 11.31
 5 3 -7 281.3 12.2
 5 -3 -7 269.91 11.53
 -5 -3 6 8.44 1.89
 -5 -3 6 8.97 1.85
 -5 3 6 13.06 2.37
 5 3 -6 7.66 2.07
 5 -3 -6 10.18 2.17
 -5 -3 5 298.66 10.24
 -5 -3 5 260.61 9.87
 -5 3 5 288.36 10.6
 5 -3 -5 298.11 11.05
 5 3 -5 300.98 11.65
 5 3 -4 45.28 2.85
 -5 -3 4 50.29 3.67
 -5 3 4 49.22 3.91
 5 -3 -4 54.26 4.03
 5 3 -4 50.62 4.19
 5 3 -3 21.52 2.05
 5 -3 -3 23.19 1.6
 -5 -3 3 23.62 2.55
 -5 3 3 25.69 2.81
 5 -3 -3 20.8 2.27
 5 -3 -3 22.25 2.47
 5 3 -3 20.53 2.63
 5 -3 -2 58.4 3.78
 5 -3 -2 63.5 3.56
 -5 -3 2 64.72 4.16
 -5 3 2 61.58 4.28
 5 -3 -2 62.27 4.11
 5 3 -2 64.35 4.43
 -5 -3 1 36.45 3.24
 -5 3 1 38.69 3.4
 5 -3 -1 41.22 2.57
 5 -3 -1 40.46 3.28
 5 3 -1 36.49 2.42
 5 3 -1 46.9 3.69
 -5 -3 0 103.14 5.66
 -5 3 0 102.03 5.74
 5 -3 0 98.81 5.19
 5 3 0 97.32 5.51
 5 -3 0 100.57 3.96
 -5 -3 -1 2.23 1.32
 -5 3 -1 0.5 1.05
 5 -3 1 0.72 0.56
 5 -3 1 1.23 0.97
 5 3 1 2.4 1.33
 5 -3 2 65.11 4.67
 -5 -3 -2 71.41 4.96
 -5 3 -2 75.94 5.1
 5 -3 2 68.62 4.52
 5 3 2 63.03 4.59
 5 -3 3 174.47 9.67
 -5 -3 -3 206.11 9.36
 -5 3 -3 196.25 9.04
 5 -3 3 197.87 7.07
 -5 3 -3 186.42 5.39
 5 -3 3 199.22 8.48
 5 3 3 201.59 8.94
 -5 -3 -4 8.08 2.07
 -5 3 -4 7.61 0.97
 5 -3 4 3.98 1.66
 5 -3 4 9.71 1.59
 5 3 4 9.41 1.86
 5 3 4 8.84 2
 -5 3 -4 9.03 2.21
 -5 3 -5 58.23 4.94
 -5 -3 -5 56.96 4.5
 5 -3 5 50.49 3.69
 5 3 5 50.73 4.41
 -5 -3 -5 56.48 5.04
 -5 -3 -6 39.67 4.03
 -5 3 -6 43.91 4.61
 5 -3 6 36.71 3.32
 5 3 6 35.81 3.86
 -5 3 -6 34.8 3.4
 -5 -3 -6 34.8 3.91
 -5 -3 -7 13.51 2.79
 -5 3 -7 11.9 2.78
 -5 -3 -7 10.93 2.3
 5 -3 7 15.47 2.35
 5 3 7 11.07 2.42
 -5 -3 -8 32.62 4.22
 -5 3 -8 42.21 5.18
 5 -3 8 36.02 3.67
 5 3 8 37.65 4.44
 -5 -3 -9 13.33 3.13
 5 -3 9 15.04 2.59
 5 3 9 13.64 2.89
 -5 -3 -10 4.3 2.31
 -5 -4 12 6.39 2.13
 5 4 -11 36.69 5.41
 5 -4 -11 27 4.42
 -5 -4 11 32.42 4.15
 -5 4 11 33.27 4.71
 -5 4 11 29.88 4.28
 5 4 -10 25.71 4.27
 5 -4 -10 22.83 3.84
 -5 -4 10 23.8 3.33
 -5 4 10 28.48 4.17
 -5 4 10 26.9 3.97
 5 -4 -9 2.35 1.8
 -5 -4 9 0.32 1.07
 -5 4 9 0.04 1.41
 -5 4 9 1.47 1.23
 5 4 -9 3.29 2.26
 -5 4 8 48.84 4.61
 -5 -4 8 49.33 4.33
 -5 4 8 59.15 5.27
 5 4 -8 61.59 5.83
 5 -4 -8 53.52 5.2
 -5 4 7 45.22 4.21
 -5 -4 7 32.57 4.25
 -5 4 7 48.93 4.55
 5 4 -7 47.35 4.95
 5 -4 -7 40.54 4.3
 -5 -4 7 41.72 3.75
 -5 -4 6 52.84 4.08
 -5 4 6 66.73 4.99
 -5 -4 6 50.06 4.64
 5 4 -6 58.35 5.18
 5 -4 -6 57.25 4.7
 5 4 -5 22.51 2.3
 -5 -4 5 17.2 2.38
 -5 4 5 24.83 3.08
 -5 -4 5 17.22 2.43
 5 -4 -5 21.24 2.72
 5 4 -5 22.71 3.31
 5 4 -4 47.22 3.41
 -5 -4 4 51.29 3.81
 -5 4 4 53.59 4.23
 5 -4 -4 45.55 3.76
 5 4 -4 51.54 4.47
 5 4 -3 92.52 4.83
 5 -4 -3 90.09 3.8
 5 -4 -3 83.61 4.68
 -5 -4 3 95.12 5.22
 -5 4 3 108.51 5.88
 5 -4 -3 100.46 5.4
 5 4 -3 107.75 6.06
 5 -4 -2 28.42 2.78
 5 4 -2 33.01 2.85
 -5 -4 2 30.82 2.95
 -5 4 2 38.97 3.47
 5 -4 -2 32.34 3.02
 5 4 -2 30.65 3.3
 -5 4 2 30.59 3.15
 -5 -4 1 23.09 2.65
 -5 4 1 24.03 2.82
 5 -4 -1 17.21 2.45
 5 -4 -1 22.49 2.09
 5 4 -1 20.51 2.11
 5 -4 -1 20.38 2.43
 5 4 -1 24.85 2.86
 -5 4 1 15.83 2.37
 5 -4 0 96.51 6.65
 -5 -4 0 98.29 5.6
 -5 4 0 97.74 5.75
 5 -4 0 94.22 5.1
 5 4 0 97.45 5.6
 5 -4 0 96.73 4.25
 -5 -4 -1 115.22 6.27
 -5 4 -1 111.02 6.3
 5 -4 1 112.45 5.12
 5 -4 1 108.44 5.67
 5 4 1 114.11 6.23
 5 4 2 20.28 2.72
 -5 4 -2 19.14 2.79
 5 -4 2 18.35 2.48
 5 -4 2 18.65 2.48
 -5 -4 -2 19.43 2.9
 -5 -4 -3 5.17 4.4
 -5 4 -3 3.34 0.79
 5 -4 3 2.18 1.03
 5 -4 3 2.8 0.92
 5 -4 3 2.79 1.38
 5 4 3 4.11 1.55
 -5 -4 -3 1.26 1.37
 -5 4 -3 2 1.27
 -5 -4 -4 33.09 4.08
 5 -4 4 32.77 2.7
 5 4 4 32.43 3.49
 -5 4 -4 28.23 2.24
 5 4 4 37.25 3.98
 -5 4 -4 34.52 3.92
 -5 -4 -5 1.13 1.34
 -5 4 -5 3.15 1.63
 -5 -4 -5 3.01 1.4
 5 -4 5 2.17 1.05
 5 4 5 4.75 1.69
 -5 -4 -6 22.06 3.01
 -5 4 -6 21.46 3.4
 5 -4 6 19.98 2.43
 5 4 6 22.14 3.28
 -5 -4 -6 19.78 3.14
 -5 -4 -7 0.67 1.05
 -5 4 -7 5.42 2.25
 5 -4 7 2.86 1.12
 5 4 7 4.33 1.86
 -5 -4 -7 2.69 1.57
 -5 -4 -8 8.2 2.24
 -5 4 -8 12.48 3.11
 5 -4 8 6.98 1.75
 5 4 8 12.35 3.02
 -5 -4 -9 26.85 4.16
 5 4 9 24.98 3.95
 -5 -5 12 17.67 3.13
 -5 5 11 78.08 6.83
 -5 5 11 89.32 7.74
 5 5 -11 74.14 7.5
 5 -5 -11 82.14 7.47
 -5 -5 11 74.52 6.1
 5 5 -10 9.63 2.75
 5 -5 -10 11.82 2.73
 -5 -5 10 10.65 2.28
 -5 5 10 13.62 2.99
 -5 5 10 10.09 2.5
 5 -5 -9 11.93 2.81
 -5 -5 9 12.74 2.37
 -5 5 9 17.32 3.28
 -5 5 9 13.76 2.71
 5 5 -9 13.7 3.07
 -5 -5 8 100.96 6.09
 -5 5 8 129.02 7.35
 -5 5 8 108.71 7.22
 5 5 -8 106.71 7.74
 5 -5 -8 102.03 6.97
 -5 -5 7 10.17 1.91
 -5 5 7 15.38 2.72
 -5 5 7 12.34 2.21
 5 5 -7 12.09 2.68
 5 -5 -7 13.71 2.54
 -5 5 6 45.4 3.8
 -5 -5 6 45.3 3.68
 -5 -5 6 33.19 3.8
 -5 5 6 45.9 4.16
 5 5 -6 42.21 4.36
 5 -5 -6 38.01 3.73
 -5 -5 5 884.46 21.11
 -5 5 5 891.67 22.26
 5 -5 -5 878.83 21.95
 5 5 -5 868.72 23.3
 -5 -5 4 5.55 1.35
 5 5 -4 5.09 1.28
 -5 5 4 4.02 1.16
 5 -5 -4 4.23 1.21
 5 -5 -4 6.45 1.37
 5 5 -4 4.61 1.67
 5 5 -3 101.2 5.44
 5 -5 -3 108.3 4.35
 5 -5 -3 92.09 4.77
 5 -5 -3 108.93 5.51
 -5 -5 3 104.82 5.38
 -5 5 3 112.2 6.03
 -5 5 3 104.09 3.7
 5 -5 -3 97.66 5.22
 5 5 -3 99.08 5.84
 -5 5 3 87.47 5.55
 5 5 -2 427.85 12.73
 5 -5 -2 412.64 12.2
 5 -5 -2 396.02 12.18
 -5 -5 2 414.79 12.4
 -5 5 2 393.37 12.72
 5 5 -2 414.82 13.08
 -5 5 2 373.83 12.65
 5 -5 -1 424.5 14.03
 5 -5 -1 400.16 11
 -5 -5 1 411.13 12.67
 -5 5 1 433.69 13.35
 5 5 -1 435.7 12.46
 5 -5 -1 448.18 11.93
 5 -5 -1 430.64 12.35
 5 5 -1 403.1 13.08
 -5 5 1 402.61 13.06
 5 -5 0 59.51 5.13
 5 -5 0 47.01 2.84
 -5 -5 0 48.44 3.82
 -5 5 0 49.53 3.99
 5 5 0 50.66 1.91
 5 -5 0 55.72 3.73
 5 5 0 56.17 4.13
 5 -5 0 53.61 3.26
 5 -5 1 95.06 7.28
 -5 -5 -1 99.55 5.77
 -5 5 -1 96.62 5.74
 5 -5 1 88.62 4.66
 5 -5 1 94.94 5.09
 5 5 1 98.5 5.75
 -5 -5 -2 61.91 4.74
 5 -5 2 57.26 3.04
 -5 5 -2 50.21 3.04
 -5 5 -2 62.7 4.71
 5 -5 2 60.13 4.23
 5 5 2 60.35 4.56
 5 -5 2 50.73 4.11
 5 -5 3 61.61 5.27
 -5 -5 -3 69.17 5.29
 5 -5 3 65.24 3.44
 -5 5 -3 71.85 5.2
 -5 5 -3 61.37 3.4
 5 -5 3 64.97 4.59
 5 5 3 68.39 5.04
 -5 -5 -3 66.17 5.68
 -5 5 -4 113.19 7.1
 5 -5 4 122.38 5.18
 5 5 4 129.53 7.14
 5 5 4 138.93 7.61
 -5 -5 -4 133.71 8.18
 -5 5 -5 8.04 2.21
 -5 -5 -5 6.67 1.75
 5 -5 5 6.56 1.3
 5 5 5 5.12 1.85
 -5 -5 -5 6.78 1.99
 -5 -5 -6 20.13 2.9
 -5 5 -6 21.51 3.56
 5 -5 6 20.69 2.3
 5 5 6 27.41 3.55
 -5 -5 -6 18.37 3.05
 -5 -5 -7 54.07 4.93
 -5 5 -7 54.82 5.6
 5 -5 7 52.78 3.95
 5 5 7 55.41 5.36
 -5 -5 -7 59.31 5.33
 -5 -5 -8 5.31 1.83
 -5 5 -8 5.63 2.22
 5 5 8 9.19 2.59
 -5 -5 -9 3.68 1.94
 -5 -6 12 15.33 3.03
 5 6 -11 48.37 6.23
 -5 6 11 55.35 5.88
 -5 -6 11 51.71 5.01
 -5 6 11 60.17 6.62
 5 -6 -11 58.24 6.2
 5 -6 -10 37.71 4.78
 -5 -6 10 35.55 3.96
 -5 6 10 41.72 4.83
 -5 6 10 49.27 5.67
 5 6 -10 33.08 4.9
 5 6 -9 12.42 3.29
 -5 -6 9 8.05 1.91
 -5 6 9 10.46 2.78
 -5 6 9 10.95 2.59
 5 -6 -9 9.96 2.58
 -5 6 8 61.6 5.22
 -5 6 8 62.01 5.59
 5 6 -8 58.45 5.78
 5 -6 -8 56.75 5.19
 -5 -6 8 63.38 4.67
 -5 -6 7 17.18 2.4
 -5 6 7 18.47 2.92
 -5 6 7 17.63 2.69
 5 6 -7 16.33 2.87
 5 -6 -7 18.53 2.95
 -5 -6 6 26.02 2.75
 -5 6 6 26.23 3.26
 -5 6 6 23.2 2.84
 -5 -6 6 15.8 2.86
 5 6 -6 25.1 3.41
 5 -6 -6 24.32 2.95
 5 6 -5 41.4 3.8
 -5 -6 5 35.27 3.74
 -5 -6 5 42.44 3.5
 -5 6 5 45.93 4.1
 5 -6 -5 37.44 3.58
 5 6 -5 44.53 4.38
 -5 -6 4 5.98 1.33
 5 6 -4 8.46 1.82
 -5 6 4 8.57 1.88
 5 -6 -4 7.94 1.52
 5 -6 -4 7.09 1.65
 5 6 -4 5.83 1.66
 5 -6 -4 7.13 1.66
 5 -6 -3 51.95 3.18
 5 6 -3 44.96 3.93
 5 6 -3 48.38 4.49
 5 -6 -3 50.86 3.97
 -5 -6 3 48.07 3.65
 -5 6 3 47.53 4.06
 -5 6 3 47.01 2.83
 5 -6 -3 51.44 3.74
 5 6 -3 54.25 4.34
 5 6 -3 41.09 3.42
 -5 6 3 39.45 3.66
 -5 -6 2 12.21 1.84
 5 -6 -2 12.22 1.86
 -5 6 2 13.59 2.26
 5 -6 -2 11.26 1.94
 5 6 -2 11.22 1.77
 5 -6 -2 10.96 1.53
 5 6 -2 14.03 2.23
 5 -6 -2 11.56 1.79
 5 6 -2 13.81 2.33
 -5 6 2 10.12 1.39
 -5 6 2 12.12 2.01
 -5 -6 1 18.33 2.36
 -5 6 1 23.67 2.91
 5 -6 -1 16.41 2.65
 5 -6 -1 20.12 1.88
 5 6 -1 20.04 2.51
 5 -6 -1 18.63 2.19
 5 6 -1 16.98 2.43
 5 6 -1 19.52 1.74
 -5 6 1 18.73 2.41
 -5 -6 0 12.43 2.13
 5 6 0 8.85 0.95
 -5 6 0 11.03 2.07
 5 -6 0 9.51 2.24
 5 -6 0 10.1 1.26
 5 -6 0 8.1 1.6
 5 6 0 9.75 1.95
 -5 6 0 8.68 1.75
 5 -6 1 63.08 6.02
 -5 -6 -1 71.39 4.89
 -5 6 -1 57.6 4.5
 5 -6 1 51.75 3.72
 5 -6 1 61.48 4.13
 5 6 1 62.6 4.61
 5 -6 2 56.88 6.13
 -5 -6 -2 47.66 4.25
 5 -6 2 54.57 2.81
 -5 6 -2 51.74 4.37
 -5 6 -2 46 3.21
 5 -6 2 57.34 4.11
 5 6 2 50.03 4.26
 5 -6 2 47.56 4.08
 -5 -6 -2 51.48 5.22
 -5 6 -3 25.98 3.28
 -5 -6 -3 19.02 3.1
 -5 6 -3 17.87 2.01
 5 -6 3 22.04 3.26
 5 -6 3 19.18 3.81
 5 -6 3 20.76 1.83
 5 6 3 25.76 3.2
 -5 6 -4 51.66 4.69
 5 -6 4 49.15 6.36
 5 -6 4 39.18 2.72
 -5 6 -4 49.23 4.68
 5 6 4 42.83 4.18
 5 6 4 44.36 4.43
 -5 -6 -4 46.24 4.74
 -5 6 -5 7.29 2.07
 -5 -6 -5 8.57 1.82
 5 -6 5 4.84 2.34
 5 -6 5 6.06 1.23
 5 6 5 7.18 2.13
 -5 -6 -5 4.8 1.78
 -5 -6 -6 51.1 4.48
 -5 6 -6 62.94 5.94
 5 -6 6 45.42 3.34
 5 -6 6 47.91 7.1
 5 6 6 57.05 5.3
 -5 -6 -6 55.21 5.41
 -5 -6 -7 21.5 3.2
 -5 6 -7 23.31 3.89
 5 -6 7 19.71 5.44
 5 6 7 23.05 3.64
 -5 -6 -7 18.52 3.2
 -5 -6 -8 3.82 1.83
 -5 6 -8 1.98 1.73
 5 -6 8 3.45 3.57
 5 6 8 1.74 1.61
 -5 -7 12 3.11 1.66
 5 -7 -11 28.5 4.39
 -5 -7 11 33.17 4
 -5 7 11 32.95 4.45
 5 7 -11 38.64 5.44
 -5 7 10 273.95 12.87
 -5 -7 10 271.08 11.33
 5 7 -10 274.06 14.33
 5 -7 -10 261.22 12.93
 -5 -7 9 23.6 2.91
 -5 7 9 24.5 3.81
 -5 7 9 23.09 3.4
 5 7 -9 26.74 4.15
 5 -7 -9 26.53 3.81
 -5 -7 8 5.75 1.56
 -5 7 8 6.54 2.04
 -5 7 8 7.33 2.16
 5 7 -8 8.14 2.49
 5 -7 -8 6.58 1.98
 -5 7 7 52.74 4.43
 -5 -7 7 55.83 4.13
 -5 7 7 63.45 5.28
 5 7 -7 53.16 5.19
 5 -7 -7 44.95 4.22
 -5 7 6 203.69 8.72
 -5 -7 6 211.26 8.31
 -5 7 6 205.28 9.44
 5 7 -6 207.07 10.16
 5 -7 -6 198.52 8.94
 5 -7 -5 58.98 4.79
 -5 -7 5 65.1 4.26
 -5 7 5 74.75 5.2
 5 -7 -5 64.98 4.51
 5 7 -5 65.26 5.28
 5 -7 -4 218.63 8.45
 5 -7 -4 267.87 10.15
 -5 -7 4 270.21 9.07
 -5 7 4 268.33 10.08
 5 -7 -4 254.08 9.1
 5 7 -4 254.1 10.35
 5 7 -4 216.85 8.65
 5 -7 -3 143.97 5.9
 -5 -7 3 142.19 6.33
 5 -7 -3 156.44 7.16
 -5 7 3 154.02 7.26
 -5 7 3 148.17 5.95
 5 -7 -3 150.6 6.46
 5 7 -3 149.42 7.33
 5 7 -3 128.4 6.13
 -5 7 3 128.12 6.7
 5 7 -2 186.82 8.7
 5 -7 -2 209.66 8.47
 -5 7 2 205.7 7.41
 5 -7 -2 181.15 6.5
 -5 -7 2 190.98 7.61
 -5 7 2 209.31 8.56
 5 -7 -2 216.27 8.34
 5 -7 -2 203.71 7.47
 5 7 -2 179.77 7.44
 5 7 -2 199.14 8.49
 -5 7 2 181.64 7.95
 5 -7 -1 261.93 10.87
 5 -7 -1 261.12 7.67
 -5 -7 1 268.2 9.47
 -5 7 1 284.27 10.29
 5 -7 -1 284.94 9.06
 5 7 -1 275.76 10.18
 5 -7 -1 290.62 9.79
 5 7 -1 248.62 7.84
 -5 7 1 242.14 9.41
 5 -7 0 41.83 4.53
 5 -7 0 46.68 2.48
 -5 -7 0 50.64 3.85
 -5 7 0 43.19 3.83
 5 7 0 36.81 2.24
 5 -7 0 45.5 3.27
 5 7 0 45.34 3.73
 -5 7 0 41.64 3.5
 5 -7 1 95.84 7.52
 5 -7 1 105.67 3.88
 -5 -7 -1 108.25 6.07
 -5 7 -1 105.92 6.14
 5 -7 1 103.84 5.32
 5 7 1 110.61 6.15
 -5 -7 -1 101.57 7.32
 5 -7 2 151.25 10.03
 -5 -7 -2 153.84 7.65
 5 -7 2 145.34 4.56
 -5 7 -2 145.44 7.39
 -5 7 -2 124.17 5.87
 5 -7 2 129.19 7.02
 5 -7 2 144.16 6.55
 5 7 2 145.36 7.43
 -5 -7 -2 150.47 8.93
 5 -7 3 159.82 10.85
 5 -7 3 152.73 4.89
 -5 7 -3 155.09 7.94
 -5 7 -3 121.09 5.88
 5 7 3 172.53 8.26
 -5 -7 -3 163.09 9.31
 5 -7 3 126.1 7.81
 -5 7 -4 24.66 3.44
 5 -7 4 17.99 4.07
 5 -7 4 21.15 1.82
 5 7 4 21.56 2.98
 5 7 4 24.47 3.24
 -5 7 -4 22.12 3.13
 -5 -7 -4 30.75 4.04
 -5 7 -5 104.47 7.2
 -5 -7 -5 110.15 6.1
 5 -7 5 118.73 10.36
 5 -7 5 106.76 4.59
 5 7 5 123.76 7.52
 -5 -7 -5 104.35 7.62
 -5 -7 -6 32.88 3.55
 -5 7 -6 34.41 4.46
 5 -7 6 26.05 5.54
 5 7 6 25.16 3.57
 -5 -7 -6 30.11 4.12
 -5 -7 -7 135.8 7.71
 -5 7 -7 154.33 9.84
 5 -7 7 149.33 12.7
 5 7 7 155.61 9.27
 -5 -7 -7 131.03 8.57
 -5 -7 -8 2.84 1.71
 -5 7 -8 -1.65 2.34
 5 -7 8 -0.54 2.66
 5 7 8 0.89 1.34
 5 -8 -11 12.97 3.04
 -5 -8 11 9.71 2.33
 -5 8 11 11.4 2.99
 -5 8 10 81.77 6.9
 -5 -8 10 77.41 5.64
 5 8 -10 73.44 7.36
 5 -8 -10 80.53 6.91
 -5 8 9 41.85 5.09
 -5 8 9 33.9 4.24
 -5 -8 9 35.63 3.57
 5 8 -9 30.78 4.59
 5 -8 -9 36.03 4.47
 -5 8 8 62.06 5.3
 -5 -8 8 49.33 4.06
 -5 8 8 59.12 5.64
 5 8 -8 58.33 5.84
 5 -8 -8 56.11 5.12
 -5 8 7 33.94 3.95
 -5 8 7 29.79 3.56
 -5 -8 7 31.49 3.11
 5 8 -7 28.65 3.9
 5 -8 -7 25.79 3.28
 -5 8 6 110.5 6.25
 5 -8 -6 107.88 7.05
 -5 -8 6 112.74 5.73
 -5 8 6 118.83 7.11
 5 -8 -6 106.14 6.24
 5 8 -6 102.38 7.16
 5 8 -5 50.73 4.96
 5 -8 -5 65.82 5.11
 -5 -8 5 60.89 4.03
 -5 8 5 57.97 4.78
 5 -8 -5 56.24 4.18
 5 8 -5 64.16 5.25
 5 8 -4 67.7 5.61
 5 8 -4 77.77 6.98
 5 -8 -4 64.36 4.19
 5 -8 -4 93.1 5.89
 -5 -8 4 86.66 4.82
 -5 8 4 78.15 5.29
 5 -8 -4 90.93 5.01
 5 8 -4 89.03 5.91
 5 8 -4 67.27 4.42
 -5 8 4 66.73 4.8
 5 -8 -3 69.69 4.25
 5 8 -3 59.24 5.13
 -5 -8 3 71.98 4.37
 5 -8 -3 75.86 5.13
 -5 8 3 80.52 5.24
 -5 8 3 68.3 4.32
 5 -8 -3 65.57 4.1
 5 8 -3 70.26 5.08
 5 8 -3 57.69 3.98
 -5 8 3 58.68 4.33
 -5 8 2 35.48 3.22
 5 -8 -2 30.92 3.24
 5 8 -2 28.55 3.56
 5 -8 -2 31.62 2.39
 -5 -8 2 35.2 3.07
 -5 8 2 39.29 3.64
 5 -8 -2 38.93 3.59
 5 8 -2 31.88 2.93
 5 -8 -2 35.53 2.89
 5 8 -2 34.95 3.48
 -5 8 2 31.45 3.09
 -5 -8 1 6.27 1.49
 -5 8 1 7.95 1.93
 5 -8 -1 7.63 2.06
 5 8 -1 6.04 1.16
 5 -8 -1 6.79 1.7
 5 -8 -1 4.9 0.89
 -5 8 1 6.69 1.55
 5 -8 -1 5.99 1.32
 5 8 -1 6.77 1.54
 -5 8 1 6.84 1.52
 5 -8 0 61.6 5.77
 5 -8 0 53.48 2.6
 -5 -8 0 65.48 4.47
 5 8 0 72.83 5.45
 -5 8 0 72.77 4.98
 5 8 0 52.73 3
 5 -8 0 58.98 3.75
 5 8 0 64.69 4.72
 -5 -8 0 62.31 5.81
 -5 8 0 58.01 4.14
 5 -8 0 71.77 4.71
 5 -8 1 48.87 5.43
 5 -8 1 39.89 2
 -5 -8 -1 44.13 3.88
 5 -8 1 41.13 1.92
 -5 8 -1 47.01 4.06
 5 -8 1 45.36 3.4
 5 8 1 41.39 3.85
 -5 -8 -1 48.96 5.18
 -5 -8 -2 12.09 2.79
 -5 8 -2 9.21 1.65
 -5 8 -2 14.04 2.33
 5 -8 2 10.58 1.01
 5 -8 2 11.75 3.04
 5 -8 2 9.68 0.92
 5 -8 2 8.41 1.86
 5 -8 2 11.96 1.94
 5 8 2 11.5 2.15
 -5 8 -3 3.61 1.47
 -5 8 -3 1.35 0.8
 5 -8 3 2.53 2.1
 5 -8 3 4.23 0.72
 5 8 3 5.39 1.89
 -5 -8 -3 3.72 1.7
 -5 8 -4 38.22 4.41
 5 -8 4 36.72 5.83
 5 -8 4 34.39 2.08
 -5 8 -4 42.19 4.33
 5 8 4 45.46 4.49
 5 8 4 40 4.24
 -5 -8 -4 41.81 4.87
 -5 -8 -5 14.92 2.21
 -5 8 -5 13.46 2.78
 5 -8 5 18.43 4.5
 5 8 5 18.53 3.03
 -5 -8 -5 14.35 2.88
 -5 -8 -6 5.75 1.67
 -5 8 -6 7.04 2.36
 5 -8 6 5.36 2.88
 5 8 6 8.77 2.2
 -5 -8 -6 5.72 2.11
 -5 -8 -7 2.85 1.32
 -5 8 -7 3.27 2.22
 5 -8 7 3.21 2.69
 5 8 7 6.6 2.46
 -5 -8 -7 5.6 2.13
 5 8 8 5.7 2.51
 -5 9 11 28.11 4.42
 5 -9 -11 19.56 3.6
 -5 9 10 76.04 6.62
 -5 -9 10 71.15 5.21
 -5 9 10 86.72 7.67
 5 9 -10 70.31 7.08
 5 -9 -10 67.38 6.17
 -5 -9 9 17.65 2.96
 -5 -9 9 19.17 2.56
 -5 9 9 29.55 4.29
 -5 9 9 21.3 3.32
 5 9 -9 23.98 4.03
 5 -9 -9 22.03 3.53
 -5 9 8 169.56 8.87
 5 -9 -8 168.41 9.72
 -5 -9 8 154.5 7.26
 -5 9 8 176.59 9.85
 5 9 -8 160.08 9.74
 5 -9 -8 145.31 8.28
 -5 -9 7 3.91 1.38
 -5 9 7 1.9 1.58
 -5 9 7 1.61 1.18
 5 -9 -7 3.38 1.29
 5 9 -7 4.28 1.73
 5 -9 -7 3.73 1.87
 -5 9 6 276.7 10.44
 5 -9 -6 282.59 11.88
 -5 -9 6 274.72 9.49
 -5 9 6 269.94 11.28
 5 -9 -6 261.21 10.27
 5 9 -6 260.22 11.78
 -5 9 5 533.82 14.82
 5 -9 -5 533.54 16.88
 -5 -9 5 512.98 14.06
 -5 9 5 517.58 16.09
 5 -9 -5 522.39 14.77
 5 9 -5 491.34 16.41
 5 9 -4 38.57 4.4
 5 -9 -4 39.42 3.12
 -5 9 4 48.76 3.88
 -5 -9 4 43.01 3.26
 5 -9 -4 51.81 4.49
 -5 9 4 46.12 3.99
 5 -9 -4 53.45 3.64
 5 9 -4 40.85 3.96
 5 9 -4 34.59 3.04
 5 9 -4 47.23 5.54
 -5 9 4 34.97 3.35
 -5 9 3 18.59 2.4
 5 -9 -3 25.57 2.63
 -5 -9 3 22.63 2.37
 5 9 -3 26.22 3.81
 5 -9 -3 25.51 3.05
 -5 9 3 25.21 2.95
 5 9 -3 20.93 2.29
 -5 9 3 23.77 2.7
 5 -9 -3 22.67 2.27
 5 9 -3 25.88 3.08
 -5 9 2 212.79 8.79
 5 -9 -2 210.81 9.1
 5 -9 -2 193.11 6.3
 -5 -9 2 208.56 7.91
 -5 9 2 213.73 8.8
 5 -9 -2 225.67 9.22
 5 -9 -2 202.79 7.3
 5 9 -2 174.36 7.33
 5 9 -2 212.08 8.88
 -5 -9 2 201.16 10.75
 5 9 -2 224.51 10.69
 5 9 -2 183.94 7.76
 -5 9 2 178.29 7.8
 5 -9 -1 177.16 9.11
 -5 9 1 178.29 8.82
 5 -9 -1 165.91 5.2
 -5 -9 1 185.46 7.56
 -5 9 1 199.76 8.38
 5 9 -1 198.97 9.71
 5 -9 -1 180.79 6.74
 5 9 -1 188.05 8.25
 5 9 -1 155.73 6.55
 -5 -9 1 194.78 10.42
 5 -9 -1 216.54 8.79
 -5 9 1 157.34 7.17
 5 -9 0 49.67 5.1
 5 -9 0 43.85 1.9
 -5 -9 0 53.24 3.98
 5 9 0 59.18 5.11
 -5 9 0 49.24 4.11
 5 9 0 42.51 2.83
 5 -9 0 46.47 3.21
 5 9 0 45.96 3.97
 -5 -9 0 52.67 5.39
 -5 9 0 40.25 3.4
 5 -9 0 49.24 4.07
 5 -9 1 168.32 10.27
 5 -9 1 145.84 3.3
 -5 -9 -1 165.09 7.65
 5 -9 1 142.71 3.25
 -5 9 -1 129.64 6.67
 -5 9 -1 161.76 7.74
 5 -9 1 156.75 6.45
 5 9 1 167.9 7.78
 -5 -9 -1 184.93 10.13
 -5 9 -1 151.13 6.88
 5 -9 2 85.68 7.75
 -5 9 -2 90.65 5.69
 5 -9 2 73.69 5.53
 5 9 2 93.89 5.84
 -5 -9 -2 85.4 6.81
 -5 9 -3 17.9 2.78
 5 -9 3 18.63 3.84
 5 9 3 17.82 2.76
 -5 -9 -3 27.05 3.99
 5 -9 4 137.77 11.1
 -5 9 -4 144.56 8.37
 -5 -9 -4 123.7 6.04
 -5 9 -4 139.55 7.82
 5 9 4 131.05 7.86
 5 9 4 126.75 7.61
 -5 -9 -4 131.12 8.74
 -5 -9 -5 20.35 2.46
 -5 9 -5 26.58 3.85
 5 -9 5 16.34 4.13
 5 9 5 21.39 3.37
 -5 -9 -5 25.38 3.93
 -5 -9 -6 47.55 3.98
 -5 9 -6 62.08 6.08
 5 -9 6 60.06 8
 5 9 6 67.9 6.06
 -5 -9 -6 57.44 5.88
 -5 9 -7 194.92 11.51
 5 -9 7 182.97 14.45
 5 9 7 192.76 10.94
 -5 -9 -7 175.57 10.45
 5 -10 -11 19.06 3.59
 -5 10 10 14.78 3.67
 -5 10 10 12.16 2.94
 5 -10 -10 14.24 3.35
 5 10 -10 17.54 4.08
 5 -10 -10 12.25 2.99
 -5 -10 9 4.91 1.7
 -5 -10 9 5.74 1.68
 -5 10 9 9.1 2.86
 -5 10 9 11.22 2.8
 5 10 -9 4.91 2.27
 5 -10 -9 9.57 2.8
 5 -10 -9 8.72 2.21
 -5 10 8 42.69 4.59
 5 -10 -8 56.77 5.75
 -5 -10 8 43.35 3.63
 -5 10 8 59.55 5.87
 -5 -10 8 46.43 4.8
 5 10 -8 49.88 5.5
 5 -10 -8 42.41 4.31
 5 -10 -7 6.1 2.24
 -5 -10 7 1.01 1.25
 -5 -10 7 3.78 1.3
 -5 10 7 4.41 2
 5 10 -7 1.16 1.5
 -5 10 7 4.25 1.6
 5 -10 -7 3.37 1.38
 -5 -10 6 -1.31 1.83
 5 -10 -6 1.58 1.47
 -5 -10 6 2.26 1.23
 -5 10 6 2.67 1.64
 -5 10 6 2.95 1.33
 5 -10 -6 0.99 1.07
 5 10 -6 1.05 1.35
 -5 -10 5 24.2 3.59
 5 -10 -5 27.21 3.58
 -5 10 5 29.81 3.03
 -5 10 5 25.87 3.26
 -5 -10 5 29.13 2.68
 5 -10 -5 25.04 2.75
 5 10 -5 23.52 3.28
 -5 -10 4 7.32 2.16
 -5 10 4 6.09 1.66
 -5 -10 4 7.54 1.36
 5 -10 -4 4.15 1.34
 5 10 -4 8.07 2.38
 -5 10 4 8.22 2.01
 -5 10 4 8.07 1.87
 5 -10 -4 6.55 1.32
 5 -10 -4 7.44 1.47
 5 10 -4 7.74 1.94
 5 -10 -3 47.17 3.88
 5 10 -3 52.27 5.63
 -5 -10 3 44.52 3.38
 -5 10 3 51.67 4.27
 5 -10 -3 52.63 4.58
 -5 10 3 37.62 3.74
 5 -10 -3 43.37 3.16
 5 10 -3 49.06 4.28
 -5 -10 3 43.78 4.94
 5 10 -3 39.5 3.17
 -5 10 3 39.25 3.49
 5 -10 -2 62.11 4.99
 5 -10 -2 47.74 2.73
 5 10 -2 54.42 4.38
 -5 -10 2 55 3.86
 -5 10 2 58.25 4.53
 5 -10 -2 58.95 3.54
 5 10 -2 49.47 3.58
 5 -10 -2 64.17 5.04
 -5 -10 2 56.6 5.8
 5 10 -2 51.62 3.96
 5 10 -2 68.12 6.11
 -5 10 2 48.63 3.77
 -5 10 2 55.46 4.74
 -5 -10 1 5.98 2.3
 5 10 -1 9.39 2.19
 -5 10 1 15.8 2.51
 5 10 -1 11.57 1.8
 5 -10 -1 16.11 2.83
 5 10 -1 11.87 1.93
 5 -10 -1 18.82 2.77
 5 -10 -1 11.69 1.07
 -5 10 1 11.78 2.26
 5 -10 -1 12.06 1.63
 5 10 -1 14.6 2.44
 -5 -10 1 11.8 1.91
 -5 10 1 9.66 1.62
 -5 -10 0 24.66 3.96
 -5 10 0 20.28 2.73
 -5 -10 0 15.26 2.2
 5 -10 0 25.83 3.95
 5 10 0 26.51 3.72
 5 10 0 22.15 2.19
 5 -10 0 24.66 2.28
 5 10 0 24.63 3.02
 -5 -10 0 24 2.76
 -5 10 0 19.15 2.31
 -5 -10 -1 20.9 3.62
 -5 10 -1 15 2.41
 5 -10 1 22.05 4.04
 5 -10 1 19.15 2.2
 5 10 1 23.75 3.01
 -5 10 -1 15.78 2.22
 -5 10 -2 11.9 2.3
 5 -10 2 10.38 2.91
 5 10 2 11.94 2.38
 -5 -10 -2 7.1 2.19
 -5 10 -3 15.58 2.52
 -5 10 -3 19.57 3.26
 5 -10 3 17.52 4.16
 5 10 3 14.75 2.63
 -5 -10 -3 13.1 3.21
 -5 10 -4 9.18 2.35
 -5 -10 -4 6.85 1.49
 5 -10 4 5.9 3.06
 5 10 4 6.07 2.04
 5 10 4 6.6 2.05
 -5 10 -4 6.29 1.98
 -5 -10 -4 5.35 2.06
 -5 -10 -5 11.48 1.96
 -5 10 -5 12.97 2.97
 5 -10 5 14.62 4.01
 5 10 5 14.51 3.05
 -5 -10 -5 11.94 2.87
 -5 10 -6 43.21 5.3
 5 -10 6 46.96 7.15
 5 10 6 42.12 4.91
 -5 -10 -6 29.5 4.43
 -5 10 -7 24.22 4.4
 5 -10 7 18.69 4.92
 5 10 7 25.73 4.18
 -5 -10 -7 23.61 3.91
 -5 11 10 56.05 5.74
 5 -11 -10 58.66 5.62
 5 11 -10 54.16 6.29
 5 -11 -9 15.43 3.09
 -5 11 9 16.84 3.67
 -5 11 9 21.19 3.48
 5 11 -9 15.75 3.29
 5 -11 -9 12.33 2.5
 5 -11 -8 50.84 5.49
 -5 11 8 52.21 4.95
 -5 11 8 61.09 5.91
 -5 -11 8 44.02 4.67
 5 -11 -8 43.64 4.26
 5 11 -8 46.11 5.22
 -5 11 7 322.15 12.25
 5 -11 -7 326.06 13.9
 -5 -11 7 286.37 9.94
 -5 11 7 357.37 13.91
 -5 -11 7 271.75 12.69
 5 -11 -7 309.51 11.55
 5 11 -7 298.99 13.44
 -5 -11 6 41.13 4.69
 -5 11 6 53.3 4.24
 5 -11 -6 59 5.53
 -5 -11 6 58.62 3.81
 -5 11 6 62.52 5.31
 5 -11 -6 53.78 4.12
 5 11 -6 55.04 5.21
 -5 -11 5 34.24 4.3
 5 -11 -5 40.58 4.45
 -5 11 5 39.4 3.31
 -5 11 5 35.88 3.77
 -5 -11 5 37.15 3.01
 5 -11 -5 41.9 3.34
 5 11 -5 40.98 4.2
 5 11 -4 200.41 12.47
 5 -11 -4 136.83 6.16
 -5 -11 4 168.04 6.81
 -5 11 4 183.81 8.95
 5 -11 -4 176.3 9.08
 -5 11 4 197.12 8.7
 5 -11 -4 184.02 6.94
 5 11 -4 178.5 8.56
 -5 -11 4 157.99 9.44
 -5 -11 3 1.95 1.47
 -5 -11 3 6.49 1.35
 -5 11 3 4.36 1.16
 5 -11 -3 7.6 1.76
 5 -11 -3 7.12 1.93
 -5 11 3 7.48 1.73
 5 11 -3 5.58 1.35
 5 -11 -3 5.24 1.04
 5 -11 -3 6.59 1.26
 5 11 -3 5.13 1.52
 -5 11 3 6.03 1.6
 5 11 -3 6.09 2.52
 -5 -11 2 41.89 4.85
 5 -11 -2 38.94 4.08
 5 11 -2 40.42 4.85
 5 -11 -2 30.99 1.97
 -5 -11 2 41.41 3.29
 -5 11 2 39.12 3.62
 5 -11 -2 35.79 2.62
 5 11 -2 30.93 2.8
 5 11 -2 37.81 3.66
 5 -11 -2 41.47 4.22
 -5 11 2 30.04 2.82
 -5 11 2 42.04 4.21
 5 -11 -1 195.72 9.98
 -5 11 1 187.33 9.86
 -5 -11 1 193.42 7.64
 5 -11 -1 160 4.06
 -5 11 1 193.4 8.41
 5 11 -1 187.89 10.43
 5 -11 -1 171.08 6.24
 5 11 -1 149.54 6.88
 5 11 -1 173.08 7.99
 -5 -11 1 195.16 10.64
 5 -11 -1 191.54 9.05
 -5 11 1 156.91 6.99
 -5 -11 0 28.12 4.08
 5 11 0 18 2.14
 5 11 0 22.7 2.86
 -5 11 0 27.48 3.12
 -5 -11 0 18.4 2.28
 5 -11 0 28.93 4.2
 5 11 0 26.78 3.93
 5 -11 0 27.03 2.34
 -5 -11 0 26.11 2.89
 -5 11 0 20.98 2.44
 -5 11 -1 5.87 1.63
 5 -11 1 4.53 1.92
 5 11 1 4 1.39
 -5 -11 -1 6.28 2.4
 5 -11 2 177.66 11.63
 -5 11 -2 162.14 8.12
 5 11 2 173.05 8.41
 -5 -11 -2 170.47 10.39
 -5 11 -3 28.18 3.86
 5 -11 3 20.42 4.33
 5 11 3 20.22 2.98
 -5 -11 -3 22.81 3.82
 -5 11 -3 19.71 2.9
 5 11 4 23.68 3.24
 -5 11 -4 18.25 3.3
 -5 -11 -4 18.94 2.13
 5 -11 4 18.63 4.51
 5 11 4 20.66 3.28
 -5 11 -4 17.75 2.91
 -5 -11 -4 17.72 3.48
 -5 11 -5 18 3.45
 5 -11 5 14.23 4.12
 5 11 5 20.05 3.51
 -5 -11 -5 15.59 3.26
 -5 11 -6 53.82 5.84
 5 -11 6 34.41 6.23
 5 11 6 46.39 5.29
 -5 -11 -6 48.6 5.66
 -5 -11 -7 8.27 2.51
 -5 12 10 15.32 3.38
 5 12 -10 13.96 3.48
 5 -12 -9 27.44 4.61
 -5 12 9 25.18 4.15
 -5 12 9 26.98 4.04
 5 12 -9 16.55 3.42
 5 -12 -9 20.75 3.06
 -5 -12 8 12.06 2.77
 5 -12 -8 20.65 3.86
 -5 12 8 13.78 3.1
 -5 12 8 14.49 2.83
 5 12 -8 18.02 3.34
 5 -12 -8 14.41 2.52
 -5 12 7 80.29 5.82
 5 -12 -7 81.55 6.93
 -5 12 7 88.37 6.76
 -5 -12 7 71.41 6.24
 5 -12 -7 75.4 5.27
 5 12 -7 78.53 6.66
 -5 12 6 53.7 4.4
 -5 -12 6 49.82 3.48
 5 -12 -6 59.5 5.75
 -5 12 6 55.9 5.18
 -5 -12 6 43.15 4.93
 5 -12 -6 52.47 3.99
 5 12 -6 52.41 5.1
 -5 -12 5 20.48 3.7
 -5 -12 5 18.21 2.1
 5 -12 -5 16.34 3.11
 5 12 -5 17.6 4.27
 -5 12 5 22.7 3.14
 -5 12 5 17.88 2.32
 5 -12 -5 21 2.34
 5 12 -5 20.6 3.14
 -5 -12 4 38.98 4.8
 -5 -12 4 39.89 3.06
 -5 12 4 44.61 4.64
 5 -12 -4 48.04 4.82
 -5 12 4 49.2 4.4
 5 -12 -4 42.75 3.1
 5 12 -4 42.24 4.22
 5 12 -4 43.2 6.09
 -5 -12 3 36.68 4.72
 5 -12 -3 36.27 3.76
 5 -12 -3 35.44 4.28
 -5 -12 3 31.83 2.76
 -5 12 3 34.6 3.64
 5 -12 -3 30.12 2.42
 5 12 -3 42.52 5.66
 5 12 -3 29.03 3.39
 -5 12 3 31.9 3.93
 -5 -12 2 5.68 2.17
 -5 12 2 3.24 1.29
 5 -12 -2 2.33 1.28
 5 12 -2 5.73 2.35
 5 -12 -2 6.55 2.02
 -5 12 2 5.15 1.76
 5 -12 -2 3.48 0.87
 5 12 -2 6.98 1.72
 -5 -12 2 4.07 1.25
 -5 12 1 9.33 2.06
 5 -12 -1 6.1 2.01
 -5 12 1 9.73 2.55
 5 -12 -1 5.89 1.7
 5 -12 -1 5.82 1.07
 5 12 -1 10.38 2.03
 5 12 -1 8.44 2.6
 -5 -12 1 9.61 1.74
 -5 -12 1 11.17 2.78
 -5 12 0 12 2.33
 5 -12 0 12.56 2.87
 -5 12 0 6.78 2.24
 5 12 0 9 2.67
 5 -12 0 11.12 1.51
 5 12 0 13.78 2.37
 -5 -12 0 9.68 2.62
 -5 12 -1 23.4 3
 5 -12 1 24.26 4.22
 5 12 1 27.13 3.34
 -5 -12 -1 26.94 4.4
 5 -12 2 24.91 4.49
 -5 12 -2 31.91 3.64
 5 12 2 31.27 3.6
 -5 -12 -2 31.58 4.8
 -5 12 -3 13.24 2.8
 5 -12 3 10.32 3.47
 5 12 3 15.14 2.75
 -5 -12 -3 13.12 3.31
 -5 12 -3 11.27 2.35
 -5 12 -4 15.6 3.15
 5 -12 4 15.26 4.58
 5 12 4 12.67 2.85
 -5 12 -4 10.93 2.23
 -5 -12 -4 11.18 2.91
 -5 12 -5 10.05 2.97
 5 -12 5 1.79 2.48
 5 12 5 9.49 2.54
 -5 -12 -5 9.23 2.6
 -5 12 -6 6.7 2.55
 5 -12 6 13.1 4.52
 5 12 6 6.83 2.58
 -5 -12 -6 7.94 2.66
 -5 -12 -7 10.09 3.01
 -5 13 10 13.78 2.93
 -5 13 9 46.23 5.15
 5 13 -9 40.98 5.27
 -5 13 8 47.17 4.7
 -5 13 8 46.17 5.23
 5 -13 -8 51.99 5.74
 -5 -13 8 41.69 4.73
 5 13 -8 48.61 5.3
 5 -13 -7 10 2.74
 -5 13 7 11.67 2.88
 -5 13 7 10.73 2.28
 5 13 -7 10.92 2.64
 -5 -13 7 10.12 2.68
 -5 13 6 73.76 5.16
 5 -13 -6 74.65 6.5
 -5 13 6 86.77 6.34
 -5 -13 6 72.07 6.43
 5 -13 -6 79.3 4.65
 5 13 -6 79.41 6.17
 5 13 -5 23.46 5.17
 5 -13 -5 28.7 3.97
 -5 13 5 29.34 3.53
 -5 13 5 27.46 2.82
 5 -13 -5 27.99 2.54
 5 13 -5 32.84 3.87
 -5 -13 5 24.94 3.76
 5 13 -4 100.59 9.52
 -5 -13 4 88.11 4.47
 -5 13 4 90.43 6.85
 -5 13 4 94.59 6.15
 5 -13 -4 102.5 7.3
 5 -13 -4 86.98 4.27
 -5 -13 4 93.75 7.4
 5 13 -4 95.1 6.23
 -5 13 3 5.34 1.74
 5 -13 -3 6.44 2.12
 5 13 -3 3.6 1.97
 5 -13 -3 3.26 0.81
 5 13 -3 4.02 1.37
 -5 -13 3 5.18 1.2
 -5 13 3 6.85 2.15
 -5 -13 3 3.44 1.79
 5 -13 -2 97.33 6.84
 -5 -13 2 95.89 5
 -5 13 2 93.13 5.85
 5 -13 -2 81.99 3.79
 5 13 -2 98.86 6.02
 -5 -13 2 92.77 7.57
 5 -13 -2 107.81 7.2
 5 13 -2 92.89 8.37
 -5 13 2 97.39 7.34
 -5 13 1 24.42 2.99
 -5 13 1 21.87 3.56
 5 -13 -1 23.4 3.76
 5 -13 -1 26.45 3.6
 5 -13 -1 20.14 1.81
 5 13 -1 22.16 2.9
 5 13 -1 14.2 3.09
 -5 -13 1 21.89 3.86
 5 -13 0 174.04 10.65
 -5 13 0 176.34 11.55
 -5 13 0 167.49 8.25
 5 13 0 185.75 11.47
 5 13 0 178.02 8.41
 -5 -13 0 175.72 10.78
 5 -13 1 521.3 20.69
 -5 13 -1 469.14 15.38
 5 13 1 472.14 15.44
 -5 -13 -1 461.43 18.96
 -5 13 -2 18.65 2.77
 5 -13 2 19.26 4.14
 -5 13 -2 23.46 3.52
 5 13 2 20.96 3.01
 -5 -13 -2 19.77 3.7
 -5 13 -3 8.83 2.22
 5 -13 3 6.14 2.51
 5 13 3 9.16 2.14
 -5 -13 -3 10.07 2.89
 -5 13 -3 7.46 1.87
 -5 13 -4 65.51 6.09
 5 -13 4 61.16 7.84
 -5 13 -4 62 5.22
 5 13 4 67.88 6.04
 -5 -13 -4 52.61 6.08
 -5 13 -5 59.04 6.11
 5 -13 5 62.54 8.32
 5 13 5 52.56 5.63
 -5 -13 -5 51.42 6.02
 -5 13 -6 1.15 1.55
 5 -13 6 -1.4 3.22
 -5 -13 -6 -0.17 1.65
 -5 -13 -7 30.47 4.7
 -5 14 9 0.74 1.34
 5 14 -9 -2.43 2.25
 5 -14 -8 13.57 3.14
 -5 14 8 14.06 3.24
 -5 14 8 9.17 2.52
 5 14 -8 16.57 3.29
 -5 -14 8 9.52 2.66
 5 -14 -7 1.88 1.64
 -5 14 7 4.2 1.95
 -5 14 7 4.22 1.54
 5 14 -7 3.67 1.87
 -5 -14 7 2.09 1.64
 5 -14 -6 4.3 2.39
 -5 14 6 2.12 1.39
 -5 14 6 4.33 1.45
 5 14 -6 4.84 1.92
 -5 -14 6 1.93 1.6
 5 -14 -5 16.15 3.41
 -5 14 5 12.47 2.6
 -5 14 5 15.86 3.16
 5 14 -5 14.54 4.17
 5 14 -5 17.01 2.91
 -5 -14 5 10.97 2.97
 5 -14 -4 33.86 4.44
 -5 14 4 31.23 3.67
 5 14 -4 20.64 4.6
 -5 14 4 27.75 4.1
 5 14 -4 30.27 3.61
 -5 -14 4 26.89 4.24
 5 14 -3 91.89 8.99
 -5 14 3 91.55 6
 5 14 -3 87.4 5.93
 -5 -14 3 82.25 7.26
 -5 14 3 84.57 7.17
 5 -14 -3 91.37 7.22
 -5 14 2 15.58 2.59
 5 -14 -2 15.03 2.92
 5 14 -2 12.85 3.65
 5 -14 -2 19.31 3.36
 -5 14 2 17.31 3.37
 5 14 -2 17.74 2.64
 -5 -14 2 13.98 3.26
 -5 14 1 10.79 2.15
 -5 14 1 7.96 2.49
 5 -14 -1 5.32 2.09
 5 -14 -1 9.45 2.54
 5 14 -1 9.87 2.04
 5 14 -1 9.45 3.05
 -5 -14 1 13.73 3.32
 5 -14 0 45.85 5.69
 -5 14 0 47.39 6.19
 -5 14 0 42.55 4.09
 5 14 0 45.45 5.94
 5 14 0 53.69 4.53
 -5 -14 0 50.59 5.87
 5 -14 1 37.9 5.56
 5 14 1 45.85 6.22
 -5 14 -1 37.96 3.85
 5 14 1 40.59 3.99
 -5 -14 -1 50.65 5.96
 -5 14 -2 5.25 1.57
 5 -14 2 2.46 2.5
 -5 14 -2 5.54 2.08
 5 14 2 5.46 1.86
 -5 -14 -2 7.42 2.93
 -5 14 -3 2.49 1.89
 5 -14 3 1.42 1.73
 5 14 3 1.3 1.23
 5 14 3 2.42 1.44
 -5 -14 -3 6.13 2.37
 -5 14 -3 3.49 1.48
 -5 14 -4 6.23 2.51
 5 -14 4 6.81 3.39
 5 14 4 2.38 1.6
 -5 14 -4 4.73 1.72
 -5 -14 -4 0.81 1.89
 -5 14 -5 0.29 1.8
 5 14 5 3.75 1.8
 -5 -14 -5 2.38 2.01
 -5 -14 -6 34.95 5.31
 5 15 -9 11.06 3.1
 -5 15 8 17.21 3.22
 5 15 -8 16.54 3.17
 5 -15 -7 57.7 6.26
 -5 15 7 55.02 5.54
 5 15 -7 51 5.19
 -5 -15 7 44.43 5.1
 5 -15 -6 15.65 3.39
 -5 15 6 12.74 2.83
 5 15 -6 13.17 2.69
 -5 -15 6 10.57 2.64
 5 15 -5 28.46 6.09
 5 -15 -5 24.97 3.92
 -5 15 5 19.98 2.99
 -5 15 5 19.79 3.72
 5 15 -5 24.86 3.49
 -5 -15 5 21.65 3.9
 5 15 -4 303.73 18.07
 -5 15 4 290.68 14.07
 -5 15 4 290.09 11.86
 5 -15 -4 300.93 14.01
 -5 -15 4 287.06 14.21
 5 15 -4 297.12 12.05
 5 15 -3 87.76 9.13
 -5 15 3 90.98 6.06
 5 15 -3 79.92 5.77
 -5 -15 3 88.66 7.71
 -5 15 3 80.33 7.22
 5 -15 -3 100.19 7.69
 -5 15 2 9.51 2.05
 5 -15 -2 13.6 2.86
 5 15 -2 16.47 3.75
 5 -15 -2 10.15 2.67
 -5 15 2 18.16 3.56
 5 15 -2 10.65 2.1
 -5 -15 2 12.62 3.16
 5 -15 -1 64.86 6.29
 -5 15 1 60.12 6.75
 -5 15 1 59.75 4.8
 5 15 -1 58.2 4.77
 5 15 -1 67.05 7.42
 -5 -15 1 66.94 6.71
 5 -15 -1 74.12 6.49
 5 -15 0 80.89 7.65
 -5 15 0 77.83 8.08
 -5 15 0 79.61 5.56
 5 15 0 92.53 8.75
 5 15 0 81.02 5.57
 -5 -15 0 80.11 7.54
 5 -15 1 120.86 9.73
 5 15 1 110.13 6.63
 -5 15 -1 113.78 7.18
 -5 15 -1 101.21 6.39
 -5 -15 -1 114.35 9.07
 -5 15 -2 1.67 1.23
 5 -15 2 1.36 1.91
 -5 15 -2 3.12 1.65
 5 15 2 1.38 1.25
 -5 -15 -2 1.86 1.56
 -5 15 -3 11.03 2.6
 5 -15 3 9.49 2.98
 5 15 3 6.96 2.32
 5 15 3 10.03 2.28
 -5 -15 -3 5.09 2.5
 -5 15 -3 8.56 2.1
 -5 15 -4 22.37 3.8
 5 -15 4 32.29 6.1
 5 15 4 30.82 4.38
 -5 -15 -4 30.95 4.97
 -5 15 -5 83.73 7.46
 5 -15 5 66.6 8.89
 -5 -15 -5 82.05 7.87
 -5 16 8 4.65 2.15
 5 16 -8 3.79 1.95
 -5 16 7 16.89 3.29
 5 16 -7 19.5 3.45
 -5 -16 7 11.33 2.96
 5 -16 -6 13.49 3.35
 -5 16 6 13.11 2.82
 -5 16 6 13.85 3.37
 5 16 -6 14.4 2.94
 -5 -16 6 15.74 3.22
 5 16 -5 19.88 5.55
 5 -16 -5 21.03 3.88
 -5 16 5 17.3 2.93
 -5 16 5 17.05 3.62
 5 16 -5 14.11 2.7
 -5 -16 5 12.23 3.18
 -5 16 4 7.62 2.06
 5 -16 -4 12.16 3.23
 5 16 -4 6.69 3.08
 -5 16 4 10.84 3.07
 5 16 -4 8.68 2.1
 -5 -16 4 11.47 3.03
 -5 16 3 -0.92 1.92
 -5 16 3 1.06 1.08
 5 -16 -3 0.9 1.62
 5 16 -3 3.27 3.01
 5 16 -3 -0.72 1.39
 -5 -16 3 0.79 1.45
 -5 16 2 2.07 1.37
 5 -16 -2 4.64 2.23
 5 16 -2 -0.83 1.8
 5 -16 -2 -0.86 2.23
 -5 16 2 4.51 2.26
 5 16 -2 -1.06 1.27
 -5 -16 2 0.59 1.62
 5 16 -1 -2.04 2.45
 -5 16 1 0.82 1.19
 -5 16 1 -3.73 2.37
 5 -16 -1 0.03 1.7
 5 16 -1 -0.41 1.18
 -5 -16 1 0.79 1.6
 -5 16 0 11.27 2.24
 -5 16 0 10.17 3.35
 5 -16 0 8.5 2.67
 -5 16 0 14.37 2.61
 5 16 0 20.49 4.55
 5 16 0 9.21 2.04
 -5 -16 0 16.31 3.65
 -5 16 -1 0.06 0.89
 5 -16 1 1.23 2.21
 -5 16 -1 3.01 1.8
 5 16 1 5.5 2.98
 5 16 1 3.45 1.6
 -5 -16 -1 1.51 1.54
 5 -16 2 12.91 3.61
 -5 16 -2 15.8 3.04
 5 16 2 10.95 3.68
 5 16 2 15.6 2.65
 -5 -16 -2 11.78 3.08
 5 -16 3 2 1.83
 -5 16 -3 3.82 2.08
 5 16 3 1.48 1.48
 -5 -16 -3 1.15 2.03
 -5 16 -4 14.21 3.3
 5 -16 4 13.94 4.25
 5 16 4 16.83 3.54
 -5 -16 -4 14.83 3.75
 -5 17 7 4.19 1.71
 5 17 -7 5.18 2.26
 -5 -17 7 4.12 2.08
 -5 17 6 65.69 5.81
 5 -17 -6 72.14 7.23
 5 17 -6 65.49 5.71
 -5 -17 6 59.52 6.29
 -5 17 5 33.36 4.01
 5 -17 -5 31.36 4.7
 -5 17 5 29.94 4.6
 5 17 -5 30.7 3.84
 -5 -17 5 27.74 4.28
 5 17 -5 25.17 6
 -5 17 4 12.87 2.5
 5 -17 -4 18.96 3.7
 5 17 -4 15.82 4.45
 5 17 -4 19.89 3.05
 -5 17 4 17.29 3.69
 -5 -17 4 12.71 2.92
 -5 17 3 37.47 5.45
 5 -17 -3 36.7 5.09
 -5 17 3 39.83 4.07
 5 17 -3 39.35 4.07
 5 17 -3 49.62 7.39
 -5 -17 3 34.51 5.02
 -5 17 2 16.73 2.68
 5 17 -2 14.13 4.19
 5 -17 -2 14.84 3.41
 -5 17 2 15.69 3.65
 5 17 -2 16.57 2.62
 -5 -17 2 21.51 4.27
 5 17 -1 7.74 2.84
 -5 17 1 4.5 1.6
 -5 17 1 3.13 1.51
 5 -17 -1 5.37 2.28
 5 17 -1 4.5 1.55
 -5 -17 1 -1.27 2.38
 -5 17 0 5.29 2.74
 5 -17 0 -1.81 2.29
 -5 17 0 1.93 1.28
 5 17 0 -0.4 1.21
 5 17 0 1.44 1.78
 -5 -17 0 2.12 1.7
 5 -17 1 66.9 7.39
 -5 17 -1 62.96 5.5
 5 17 1 68.49 8.29
 5 17 1 69.59 5.34
 -5 -17 -1 63.42 7.06
 5 -17 2 18.68 4.34
 -5 17 -2 12.8 2.78
 5 17 2 16.55 4.25
 5 17 2 13.14 2.52
 -5 -17 -2 16.51 4.02
 5 -17 3 13.3 4.15
 -5 17 -3 5.91 2.29
 5 17 3 7.48 2.68
 -5 17 -4 57.58 6.08
 -5 18 7 5.23 2.1
 -5 18 6 2.43 1.85
 -5 -18 6 4.7 1.98
 -5 18 5 4.72 1.87
 -5 -18 5 3.96 2.13
 5 18 -5 1.54 2.99
 -5 18 4 1.29 1.32
 5 -18 -4 3.93 1.83
 5 18 -4 0.22 2.34
 -5 -18 4 3.47 2.34
 -5 18 4 0.81 1.78
 -5 18 3 12.41 2.48
 -5 18 3 14.42 3.74
 5 -18 -3 16 3.57
 -5 -18 3 11.37 3.23
 5 18 -3 19.54 5.14
 5 18 -2 21.58 5.21
 5 -18 -2 10.36 2.84
 -5 18 2 14.79 3.94
 -5 -18 2 9.48 2.95
 5 18 -1 -0.18 2.21
 5 -18 -1 1.46 1.89
 -5 18 1 -2.95 2.42
 -5 -18 1 3.16 2.39
 -5 18 0 9.98 3.21
 5 -18 0 11.58 3.13
 -5 18 0 12.86 2.55
 5 18 0 19.47 4.9
 -5 -18 0 12.82 3.26
 5 -18 1 4.94 2.48
 -5 18 -1 5.78 1.95
 5 18 1 3.47 2.28
 -5 -18 -1 3.35 2.16
 5 -18 2 1.76 2.01
 -5 18 -2 8.34 2.63
 5 18 2 2.94 2.07
 5 18 2 3.36 1.98
 -5 18 -3 13.1 3.08
 -5 18 -4 2.48 1.98
 -5 -19 6 2.17 1.95
 5 19 -5 10.07 4.9
 -5 -19 5 12.81 3.35
 5 19 -4 41.43 7.6
 -5 -19 4 36.66 5.32
 5 -19 -3 1.71 2.13
 -5 -19 3 4.52 2.38
 5 19 -3 8.57 4.1
 5 19 -2 14.23 4.29
 -5 19 2 5.57 2.56
 -5 -19 2 10.2 2.89
 5 19 -1 38.51 6.75
 5 -19 -1 41.97 5.74
 -5 19 1 38.96 6.49
 -5 19 0 2.22 2.58
 5 -19 0 5.17 2.58
 5 19 0 6.63 3.12
 5 -19 1 17.44 4.13
 5 19 1 23.87 5.29
 -5 19 -2 26.91 4.04
 5 19 2 43.18 7.09
 -5 19 -3 12.95 3.13
 5 20 -3 -0.69 2.97
 5 20 -2 6.43 3.6
 5 20 -1 0.22 2.51
 5 -20 0 6.59 2.92
 -6 0 11 5.74 2.14
 6 0 -11 5.92 2.81
 -6 0 10 17.91 3.39
 6 0 -10 14.41 3.26
 -6 0 9 32.68 4.07
 6 0 -9 27.37 4.19
 -6 0 8 25.8 3.41
 6 0 -8 25.48 3.73
 -6 0 7 13.38 2.5
 6 0 -7 18.37 3.11
 -6 0 6 21.29 2.97
 6 0 -6 23.38 3.31
 -6 0 5 65.26 5.04
 6 0 -5 66.4 5.23
 -6 0 4 35.55 3.64
 6 0 -4 34.54 3.68
 -6 0 3 481.84 15.11
 6 0 -3 466.96 15.07
 -6 0 2 365.96 12.55
 6 0 -2 341.96 12.26
 -6 0 1 0.52 1.16
 6 0 -1 0.43 0.37
 6 0 -1 -0.15 1.23
 -6 0 0 182.3 8.71
 6 0 0 189.4 8.51
 -6 0 -1 2129.68 45.34
 6 0 1 2174.07 44.72
 -6 0 -2 45.37 4.43
 6 0 2 40.75 3.99
 6 0 3 17.69 2.85
 -6 0 -3 19.37 3.07
 -6 0 -4 111.32 7.61
 6 0 4 121.32 6.56
 6 0 4 122.17 7.55
 -6 0 -5 119.67 7.46
 6 0 5 123.57 6.85
 -6 0 -6 16.43 2.71
 -6 0 -6 23.3 3.55
 6 0 6 17.67 2.74
 -6 0 -7 57.56 5.76
 6 0 7 62.49 5.31
 -6 0 -8 0.22 1.63
 6 0 8 0.54 1.2
 6 0 9 0.06 1.45
 -6 -1 11 21.13 3.77
 -6 1 11 23.56 4.08
 6 -1 -11 18.11 4.12
 -6 1 10 96.9 7.43
 -6 -1 10 77.51 6.48
 6 1 -10 74.84 7.34
 6 -1 -10 78.33 7.44
 -6 -1 9 21.25 3.24
 -6 1 9 17.89 3.18
 6 1 -9 17.9 3.47
 6 -1 -9 19.64 3.6
 -6 -1 8 20.25 3.24
 -6 1 8 27.95 3.69
 6 1 -8 22.51 3.62
 6 -1 -8 21.71 3.53
 -6 -1 7 45.1 4.36
 -6 1 7 46.34 4.43
 6 1 -7 45.43 4.98
 6 -1 -7 42.86 4.72
 -6 -1 6 37.91 3.91
 -6 1 6 41.94 4.12
 6 -1 -6 41.28 4.37
 6 1 -6 39.33 4.32
 -6 1 5 74.82 2.75
 -6 -1 5 96.41 6.05
 -6 1 5 89.77 5.92
 6 -1 -5 87.49 6
 6 1 -5 94.74 6.35
 -6 -1 4 68.51 5.12
 -6 1 4 73.55 5.32
 6 -1 -4 84.48 5.7
 6 1 -4 77.33 5.58
 -6 -1 3 24.25 3.01
 -6 1 3 19.7 2.87
 6 -1 -3 17.82 1.87
 6 -1 -3 20.12 2.8
 6 1 -3 19.04 2.8
 6 -1 -2 9.79 1.36
 -6 -1 2 9.05 1.87
 -6 1 2 9.55 1.93
 6 -1 -2 7.76 1.81
 6 1 -2 8.59 1.86
 -6 -1 1 58.57 4.71
 -6 1 1 64.41 5
 6 1 -1 64.32 2.43
 6 -1 -1 65.9 2.96
 6 -1 -1 65.09 4.8
 6 1 -1 67.51 4.96
 -6 -1 0 5.25 1.69
 -6 1 0 2.86 1.43
 6 -1 0 5.41 1.54
 6 1 0 4.32 1.58
 -6 -1 -1 47.61 4.47
 -6 1 -1 44.46 4.4
 6 -1 1 41.52 3.98
 6 1 1 36.23 3.83
 6 -1 2 54.61 4.61
 -6 -1 -2 65.06 5.32
 -6 1 -2 67.53 5.4
 6 -1 2 63.55 4.95
 6 1 2 66.24 5.13
 6 -1 3 6.24 1.56
 6 -1 3 7.7 2.06
 6 1 3 5.63 1.81
 -6 -1 -3 3.77 1.78
 -6 1 -3 6.25 1.99
 -6 -1 -4 49.65 5.18
 -6 1 -4 59.74 5.52
 6 -1 4 49.51 4.08
 6 1 4 49.38 4.22
 6 -1 4 50 4.79
 6 1 4 56.22 5.16
 -6 -1 -5 0.93 1.14
 -6 1 -5 1.61 1.58
 -6 -1 -5 0.85 1.29
 6 -1 5 0.01 0.93
 6 1 5 -0.42 1.17
 -6 -1 -6 5.06 2.16
 -6 1 -6 4.17 2.06
 -6 -1 -6 6.69 2.14
 6 -1 6 1.1 1.29
 6 1 6 4.22 1.77
 -6 -1 -7 21.35 3.69
 -6 1 -7 22.08 3.73
 6 -1 7 23.07 3.28
 6 1 7 19.59 3.17
 -6 -1 -8 2.74 1.95
 -6 1 -8 3.1 2.18
 6 -1 8 3.69 1.84
 6 1 8 0.92 1.27
 6 1 9 8.22 2.71
 -6 -2 11 58.03 5.73
 -6 2 11 53.61 5.87
 6 -2 -11 46.6 5.91
 -6 -2 10 156.7 9.2
 -6 2 10 184.29 10.48
 6 2 -10 170.3 10.91
 6 -2 -10 161.48 10.44
 -6 -2 9 8.27 2.15
 -6 2 9 9.81 2.53
 6 2 -9 7.44 2.5
 6 -2 -9 11.89 2.86
 -6 -2 8 32.91 3.72
 -6 2 8 29.85 3.83
 6 2 -8 23.36 3.51
 6 -2 -8 29.69 4.01
 -6 -2 7 547.89 17.35
 -6 2 7 583.9 18.17
 6 -2 -7 576.66 18.9
 6 2 -7 559.13 19.19
 -6 -2 6 4.29 1.63
 -6 2 6 0.33 1.24
 6 -2 -6 2.98 1.51
 6 2 -6 5.04 2
 -6 2 5 55.37 2.11
 -6 -2 5 68.54 4.97
 -6 2 5 69.25 5.13
 6 -2 -5 64.54 4.98
 6 2 -5 67.55 5.23
 6 2 -4 753.22 16.8
 -6 -2 4 820.87 21.3
 -6 2 4 814.45 21.59
 6 -2 -4 780.17 21.2
 6 2 -4 818.59 21.94
 -6 -2 3 18.32 2.65
 -6 2 3 19.79 2.7
 6 -2 -3 14.61 1.55
 6 -2 -3 16.03 2.4
 6 2 -3 17.87 2.6
 -6 -2 2 19.21 2.59
 -6 2 2 18.34 2.63
 6 -2 -2 21.11 2.57
 6 -2 -2 22.37 2.08
 6 2 -2 14.76 2.23
 6 2 -1 277.42 6.17
 -6 -2 1 267.65 10.53
 -6 2 1 262.76 10.63
 6 -2 -1 257.72 7.5
 6 -2 -1 253.13 10.04
 6 2 -1 247.07 10.22
 -6 -2 0 5.35 1.69
 -6 2 0 4.35 1.53
 6 2 0 3.72 0.72
 6 -2 0 3.12 1.31
 6 2 0 4.13 1.44
 -6 -2 -1 11.41 2.44
 -6 2 -1 14.28 2.61
 6 -2 1 12.29 1.31
 6 -2 1 15.83 2.5
 6 2 1 16.87 2.69
 -6 2 -2 13.24 2.76
 6 -2 2 8.4 1.74
 6 -2 2 15.31 2.48
 6 2 2 10.71 2.22
 -6 -2 -2 14.64 2.55
 6 -2 3 63.01 5.64
 -6 -2 -3 76.36 5.9
 -6 2 -3 85.57 6.27
 6 -2 3 76.52 4.62
 6 -2 3 74.16 5.46
 6 2 3 76.95 5.75
 6 -2 4 2.43 1.22
 6 2 4 4.24 1.42
 6 -2 4 3.23 1.63
 6 2 4 1.25 1.57
 -6 -2 -4 2.54 1.71
 -6 2 -4 -0.14 1.29
 -6 2 -5 59.68 5.37
 -6 -2 -5 58.06 5.11
 6 -2 5 56.12 4.29
 6 2 5 59.52 4.9
 -6 -2 -5 58.97 5.57
 -6 2 -6 154.18 9.14
 -6 -2 -6 153.25 8.67
 6 2 6 146.52 8.26
 -6 -2 -6 132.48 8.31
 -6 -2 -7 7.1 2.34
 -6 2 -7 6.02 2.04
 6 -2 7 2.93 1.35
 6 2 7 5.67 1.88
 -6 -2 -8 12.85 3.06
 6 -2 8 6.73 1.88
 6 2 8 6.86 1.94
 -6 -3 11 7.33 2.41
 6 -3 -11 7.58 2.74
 -6 -3 10 29.23 3.98
 -6 3 10 29.13 4.19
 6 3 -10 31.02 4.95
 6 -3 -10 23.26 4.12
 -6 -3 9 5.01 2.03
 -6 3 9 9.15 2.72
 6 3 -9 1.84 1.45
 6 -3 -9 4.77 2.22
 -6 -3 8 24.24 3.32
 -6 3 8 33.63 4.16
 6 3 -8 25.08 3.7
 6 -3 -8 30.28 4.05
 -6 -3 7 21.33 3.06
 -6 3 7 27.92 3.68
 6 -3 -7 25.23 3.54
 6 3 -7 25.58 3.85
 -6 -3 6 24.1 3.08
 -6 3 6 25.68 3.37
 6 -3 -6 24.23 3.38
 6 3 -6 23.21 3.49
 -6 -3 5 94.83 5.87
 -6 3 5 105.82 6.47
 6 -3 -5 89.34 5.92
 6 3 -5 91.93 6.33
 6 3 -4 67.02 3.76
 -6 -3 4 83.88 5.45
 -6 3 4 82.55 5.62
 6 -3 -4 84.85 5.62
 6 3 -4 89.66 6.06
 -6 -3 3 10.09 1.95
 6 3 -3 10.06 1.67
 -6 3 3 12.86 2.41
 6 -3 -3 8.68 1.25
 6 -3 -3 10.5 1.95
 6 3 -3 11.69 2.28
 6 -3 -2 29.72 3.08
 -6 -3 2 35.88 3.65
 -6 3 2 38.38 3.78
 6 -3 -2 35.04 2.77
 6 -3 -2 33.49 3.49
 6 3 -2 35.87 3.73
 6 3 -1 69.68 3.07
 6 -3 -1 61.01 4.14
 -6 -3 1 71.8 5.18
 -6 3 1 70.7 5.28
 6 -3 -1 65.62 4.76
 6 -3 -1 73.16 3.7
 6 3 -1 72.32 5.19
 -6 -3 0 19.71 2.85
 -6 3 0 24.03 3.22
 6 3 0 20.03 1.92
 6 -3 0 22.08 2.68
 6 3 0 23.9 3.09
 -6 -3 -1 7.26 1.93
 -6 3 -1 8.81 2.26
 6 -3 1 4.36 0.84
 6 -3 1 8.6 2
 6 3 1 3.04 1.57
 -6 -3 -2 34.6 3.97
 -6 3 -2 42.28 4.31
 6 -3 2 30.62 3.46
 6 3 2 37.14 3.96
 6 -3 2 32.8 3.15
 6 -3 3 11.64 2.45
 6 -3 3 17.22 2.19
 6 -3 3 16.66 2.76
 6 3 3 18.78 3.04
 -6 -3 -3 17.57 3
 -6 3 -3 15.79 3.04
 -6 3 -4 81.01 6.53
 6 -3 4 82.97 4.89
 6 3 4 77.82 5.71
 6 3 4 73.29 5.96
 -6 -3 -4 69.58 6.43
 -6 -3 -5 18.26 3.36
 -6 3 -5 17.88 3.1
 -6 -3 -5 17.37 2.94
 6 -3 5 15.8 2.37
 6 3 5 17.27 2.94
 -6 3 -6 12.95 2.96
 -6 -3 -6 13.7 2.79
 6 -3 6 9.82 2.03
 6 3 6 10.84 2.47
 -6 -3 -6 9.3 2.49
 -6 -3 -7 40.62 4.71
 6 -3 7 47.07 4.25
 6 3 7 44.6 4.95
 -6 -3 -8 11.29 2.87
 6 3 8 10.2 2.71
 -6 -4 11 8.06 2.26
 6 -4 -11 11.25 3.31
 -6 -4 10 -0.98 1.25
 -6 4 10 1.75 1.99
 6 4 -10 2.78 2.16
 6 -4 -10 2.99 1.97
 -6 -4 9 44.05 4.45
 -6 4 9 54.85 5.52
 6 -4 -9 45.04 5.11
 6 4 -9 43.46 5.31
 -6 -4 8 21.11 3.04
 -6 4 8 28.43 3.77
 6 4 -8 25.19 3.92
 6 -4 -8 18.59 3.15
 -6 -4 7 18.47 2.75
 -6 4 7 21.3 3.09
 6 -4 -7 15.97 2.78
 6 4 -7 14.74 2.87
 -6 -4 6 16.76 2.62
 -6 4 6 18.24 2.92
 6 -4 -6 17.37 2.82
 6 4 -6 18.79 3.17
 6 4 -5 121.5 5.17
 -6 -4 5 135.14 7.02
 -6 4 5 137.87 7.48
 6 -4 -5 134.23 7.19
 6 4 -5 145.97 8.05
 6 4 -4 36.89 3.04
 6 -4 -4 50.4 3.91
 -6 -4 4 43.22 3.9
 -6 4 4 44.18 4.11
 6 -4 -4 44.44 3.98
 6 4 -4 47.18 4.37
 6 -4 -3 15.07 2.01
 -6 -4 3 8.72 1.87
 6 4 -3 12.81 1.93
 -6 4 3 11.26 2.19
 6 -4 -3 12.21 1.45
 6 -4 -3 10.83 2.06
 6 4 -3 13.25 2.31
 6 -4 -2 457.55 14.1
 -6 -4 2 481.52 14.82
 -6 4 2 506.68 15.43
 6 -4 -2 482.5 14.46
 6 4 -2 458.75 14.99
 -6 -4 1 3.85 1.11
 -6 4 1 10.15 2.1
 6 -4 -1 6.05 1.18
 6 4 -1 5.87 1.13
 6 4 -1 6.21 0.66
 6 -4 -1 6.68 1.89
 6 -4 -1 4.92 1.22
 6 -4 -1 4.9 1.48
 6 4 -1 4.86 1.51
 -6 -4 0 22.37 2.99
 -6 4 0 22.6 3.05
 6 -4 0 22.06 3.55
 6 4 0 22.96 2.27
 6 -4 0 24.92 2.82
 6 4 0 17.05 2.61
 -6 -4 -1 351.84 12.93
 -6 4 -1 368.33 13.35
 6 -4 1 345.16 9.58
 6 -4 1 346.95 12.09
 6 4 1 366.68 12.99
 -6 4 -2 43.27 4.28
 6 -4 2 35.44 3.58
 6 4 2 37.56 3.88
 6 -4 2 27.46 2.92
 -6 -4 -2 36.56 3.93
 6 -4 3 1.32 0.84
 6 -4 3 1.39 1.13
 6 4 3 3.58 1.51
 -6 -4 -3 0.93 1.33
 -6 4 -3 3.55 1.83
 6 4 4 266.5 11.8
 -6 4 -4 267.99 12.2
 6 -4 4 260.82 9.07
 6 4 4 266.91 11.15
 -6 -4 -4 241.73 12.22
 -6 -4 -5 4.73 2
 -6 4 -5 3.12 1.72
 -6 -4 -5 2.92 1.49
 6 -4 5 5.42 1.4
 6 4 5 5.04 1.76
 -6 -4 -6 13.32 2.63
 -6 4 -6 19.09 3.53
 6 -4 6 12.17 1.96
 6 4 6 13.37 2.69
 -6 -4 -6 13.93 2.84
 -6 -4 -7 89.79 6.88
 -6 4 -7 98.21 7.88
 6 4 7 99.58 7.36
 -6 -4 -8 -1.9 1.8
 6 4 8 3.57 2.17
 -6 -5 12 -0.9 1.48
 -6 -5 11 11.26 2.7
 6 -5 -11 12.29 3.31
 -6 -5 10 94.06 6.84
 -6 5 10 100.64 8.04
 6 5 -10 114.01 9.11
 6 -5 -10 93.31 7.88
 -6 -5 9 31.21 3.7
 -6 5 9 26.31 4.03
 6 5 -9 32.38 4.83
 6 -5 -9 24.68 3.62
 -6 -5 8 24.69 3.24
 -6 5 8 25.5 3.76
 6 5 -8 21.5 3.61
 6 -5 -8 21.68 3.4
 -6 -5 7 14.92 2.6
 -6 5 7 17.81 3.04
 6 -5 -7 14.43 2.69
 6 5 -7 15.62 3.27
 -6 -5 6 48.91 4.24
 -6 5 6 47.63 4.58
 6 -5 -6 45.48 4.39
 6 5 -6 42.36 4.82
 -6 -5 5 26.5 3.05
 -6 5 5 22.07 3.13
 6 5 -5 16.01 2.17
 6 -5 -5 24.82 3.15
 6 5 -5 23.11 3.36
 6 -5 -4 10.64 2
 -6 -5 4 16.18 2.53
 -6 5 4 13.47 2.5
 6 5 -4 9.67 1.78
 6 -5 -4 14.15 2.43
 6 5 -4 13.94 2.63
 6 -5 -3 2.86 1.21
 -6 -5 3 1.76 0.94
 -6 5 3 2.53 1.46
 6 -5 -3 0.89 0.57
 6 -5 -3 2.22 1.13
 6 5 -3 0.39 1.26
 -6 -5 2 7 1.86
 -6 5 2 6.86 1.86
 6 -5 -2 5.54 1.63
 6 -5 -2 5.57 1.33
 6 5 -2 5.05 1.25
 6 -5 -2 6.27 1.64
 6 5 -2 7.73 1.95
 6 -5 -1 33.94 3.89
 6 -5 -1 28.56 2.64
 -6 -5 1 33.67 3.49
 -6 5 1 37.99 3.93
 6 -5 -1 31.04 3.23
 6 5 -1 36.7 3.76
 6 5 -1 31.59 1.8
 6 5 -1 34.73 3.02
 -6 -5 0 26.72 3.23
 -6 5 0 29.14 3.49
 6 -5 0 32.51 4.21
 6 5 0 28.38 2.78
 6 -5 0 25.21 2.9
 6 5 0 32.59 3.59
 -6 -5 -1 2.89 1.35
 -6 5 -1 4.29 1.53
 6 -5 1 6.9 2.75
 6 -5 1 4.49 1.52
 6 5 1 4.18 1.79
 -6 5 -2 32.57 3.85
 6 -5 2 33.28 3.49
 6 -5 2 27.17 2.98
 6 5 2 33.73 3.81
 -6 -5 -2 33.44 3.89
 -6 -5 -3 13.85 3.2
 6 -5 3 16.3 1.98
 6 -5 3 14.63 2.48
 6 5 3 18.27 3.02
 -6 -5 -3 19.24 3.2
 -6 5 -3 18.57 3.06
 -6 5 -4 60.06 5.58
 6 -5 4 56.37 3.71
 6 5 4 57.46 5.13
 6 5 4 60.44 5.57
 -6 -5 -4 56.37 5.78
 -6 5 -5 17.54 3.37
 -6 -5 -5 14.8 2.59
 6 -5 5 14.29 2.05
 6 5 5 17.07 3.07
 -6 5 -5 11.94 2.72
 -6 -5 -5 17.46 3.24
 -6 -5 -6 10.44 2.51
 -6 5 -6 9.94 2.58
 6 5 6 12.73 2.72
 -6 -5 -6 12.77 2.92
 -6 -5 -7 9.66 2.62
 -6 5 -7 6.87 2.37
 6 5 7 5.28 2.03
 -6 -5 -8 0.75 1.39
 -6 -6 11 8.91 2.49
 6 -6 -11 10.05 3.01
 -6 6 10 200.02 11.01
 -6 -6 10 187.08 9.68
 6 6 -10 191.9 12.07
 6 -6 -10 173.23 10.65
 -6 -6 9 2.76 1.54
 -6 6 9 6.6 2.5
 6 6 -9 2.17 1.69
 6 -6 -9 1.72 1.45
 -6 -6 8 56.46 4.71
 -6 6 8 66.73 5.93
 6 -6 -8 60.4 5.57
 6 6 -8 55.45 5.7
 -6 -6 7 79.34 5.45
 -6 6 7 74.6 5.99
 6 -6 -7 74.97 5.73
 6 6 -7 69.96 6.19
 -6 -6 6 95.8 5.8
 -6 6 6 93.7 6.43
 6 -6 -6 92.19 6.16
 6 6 -6 95.09 6.9
 -6 -6 5 22.12 2.8
 -6 6 5 25.32 3.3
 6 -6 -5 22.27 2.95
 6 6 -5 26.86 3.58
 6 -6 -5 25.72 3.24
 6 6 -4 310.73 11.46
 6 -6 -4 381.95 12.5
 -6 -6 4 366.41 11.93
 -6 6 4 363.94 12.78
 6 -6 -4 350.68 11.9
 6 6 -4 360.89 13.12
 6 -6 -3 31.26 2.63
 -6 6 3 31.96 3.54
 6 -6 -3 24.3 2.61
 -6 -6 3 30.37 3.18
 6 -6 -3 33.21 3.26
 6 -6 -3 31.67 3.31
 6 6 -3 32.91 3.66
 6 6 -2 37.13 3.73
 6 -6 -2 33.28 3.4
 6 6 -2 38.72 3.59
 6 -6 -2 34.54 2.87
 -6 -6 2 37.56 3.6
 -6 6 2 41.61 3.96
 6 -6 -2 44.19 3.49
 6 -6 -2 39.82 3.44
 6 6 -2 41.23 3.97
 6 -6 -1 188.7 9.47
 -6 -6 1 196.54 8.63
 -6 6 1 206.5 9.27
 6 -6 -1 197.4 8.13
 6 6 -1 167.03 5.4
 6 6 -1 199.05 9
 6 6 -1 196.44 8.24
 -6 -6 0 5.61 1.5
 -6 6 0 6.61 2.14
 6 -6 0 10.6 2.7
 6 -6 0 8.12 1.77
 6 6 0 6.27 1.69
 6 -6 1 35.37 4.79
 -6 -6 -1 37.07 3.85
 -6 6 -1 35.42 3.86
 6 -6 1 33.15 3.32
 6 6 1 34.03 3.63
 6 -6 2 130.48 9.87
 -6 -6 -2 133.53 7.78
 6 -6 2 129.66 5.18
 -6 6 -2 145.04 8.07
 6 -6 2 146.72 7.26
 6 6 2 135.03 7.73
 -6 -6 -2 127.6 8.97
 6 -6 3 154.13 11.43
 6 -6 3 151.24 5.87
 -6 6 -3 175.56 9.21
 6 -6 3 159.93 7.99
 6 6 3 170.74 9.03
 -6 -6 -3 165.54 10.06
 -6 -6 -4 34.53 4.51
 6 -6 4 30.99 5.71
 6 -6 4 33.69 2.64
 6 6 4 31.9 3.75
 6 6 4 37.33 4.31
 -6 6 -4 37.21 4.34
 -6 6 -5 30.07 4.21
 -6 -6 -5 26.83 3.37
 6 -6 5 25.01 4.96
 6 6 5 24.35 3.67
 -6 6 -5 24.29 3.71
 -6 -6 -5 25.19 3.91
 -6 -6 -6 17.02 2.78
 -6 6 -6 24.48 3.97
 6 -6 6 11.46 3.76
 6 6 6 15.33 2.83
 -6 -6 -6 18.1 3.43
 -6 -6 -7 29.83 3.81
 6 -6 7 25.02 5.79
 6 6 7 32.38 4.39
 -6 -7 11 3.99 1.77
 6 -7 -11 4.75 2.47
 -6 -7 10 5.61 1.74
 -6 7 10 5.93 2.34
 6 7 -10 1.93 1.55
 6 -7 -10 4.61 2.17
 -6 -7 9 14.7 2.75
 -6 7 9 13.71 3.09
 -6 7 9 18.83 3.32
 6 7 -9 11.62 3.05
 6 -7 -9 17.57 3.38
 -6 7 8 43.75 4.97
 -6 -7 8 41.21 4.06
 6 -7 -8 34.35 4.26
 6 7 -8 32.48 4.7
 -6 -7 7 0.9 1.09
 -6 7 7 4.83 1.87
 6 -7 -7 3.18 1.54
 6 7 -7 0.88 1.38
 -6 -7 6 18.08 2.6
 -6 7 6 19.09 3.09
 6 -7 -6 16.67 2.71
 6 7 -6 11.82 2.56
 6 -7 -6 18.56 3.01
 -6 7 5 91.35 4.68
 6 -7 -5 98.65 6.46
 -6 -7 5 97.86 5.91
 -6 7 5 110.77 6.94
 6 -7 -5 100.43 6.07
 6 7 -5 108.6 7.18
 6 -7 -4 23.77 3.02
 -6 -7 4 23.46 2.83
 -6 7 4 27.22 3.45
 6 -7 -4 26.35 3.06
 -6 7 4 21.34 1.9
 6 7 -4 16.14 2.86
 -6 -7 3 13.57 2.19
 6 -7 -3 11.53 2.26
 -6 7 3 9.55 2.17
 6 7 -3 11.22 2.39
 6 -7 -3 11.08 1.76
 6 -7 -3 8.97 1.62
 6 -7 -3 10.67 1.98
 6 7 -3 10.84 2.26
 -6 7 2 32.51 3.69
 6 -7 -2 25.22 3.02
 -6 -7 2 30.55 3.25
 6 -7 -2 30.43 3.2
 6 -7 -2 27.56 2.86
 6 7 -2 31.03 3.51
 6 -7 -1 66.56 5.57
 -6 -7 1 66.52 4.85
 -6 7 1 72.09 5.41
 6 7 -1 56.22 3.01
 6 -7 -1 65.95 4.53
 6 7 -1 71.48 5.37
 6 -7 -1 71.96 4.62
 -6 -7 0 8.85 2.04
 -6 7 0 10.72 2.26
 6 -7 0 5.9 2.1
 6 -7 0 9.09 1.37
 6 -7 0 9.1 1.86
 6 7 0 10.31 2.2
 -6 -7 -1 4.23 2.06
 -6 7 -1 4.79 1.69
 6 -7 1 4.82 2.34
 6 -7 1 5.5 1.49
 6 7 1 5.3 1.75
 -6 -7 -1 6.14 2.04
 -6 -7 -2 44.42 5.31
 6 -7 2 45.42 5.96
 -6 -7 -2 40.84 4.36
 6 -7 2 38.02 2.47
 -6 7 -2 47.21 4.65
 6 -7 2 43.02 3.87
 6 7 2 38.58 4.21
 -6 7 -3 1.24 1.5
 -6 -7 -3 1.98 1.91
 6 -7 3 2.92 2.42
 6 -7 3 2.7 0.86
 6 7 3 5.57 2.06
 -6 7 -4 55.11 5.39
 6 -7 4 50.45 6.86
 -6 7 -4 44.96 4.93
 6 7 4 42.26 4.6
 6 7 4 38.54 4.51
 -6 -7 -4 47.39 5.42
 -6 7 -5 9.62 2.66
 -6 -7 -5 9.6 2.08
 6 -7 5 16.03 4.35
 6 7 5 14.75 2.9
 -6 7 -5 8.86 2.56
 -6 -7 -5 10.48 2.93
 -6 -7 -6 0.7 1.33
 -6 7 -6 -0.73 1.86
 6 -7 6 3.17 3.03
 6 7 6 -0.28 1.54
 -6 -7 -6 1.14 1.23
 -6 -7 -7 25.1 3.53
 6 7 7 27.92 4.2
 -6 -7 -7 27.55 4.25
 6 -8 -11 7.9 2.8
 -6 -8 10 0.8 1.23
 -6 8 10 1.02 1.33
 6 8 -10 -0.08 1.97
 6 -8 -10 0.78 1.61
 -6 -8 9 11.99 2.36
 -6 8 9 17.24 3.67
 -6 8 9 14.56 2.85
 6 8 -9 10.79 2.91
 6 -8 -9 11.01 2.5
 -6 -8 8 11.5 2.15
 -6 8 8 14.79 2.99
 6 -8 -8 11.97 2.37
 6 8 -8 10.56 3.06
 -6 -8 7 41.79 3.83
 -6 8 7 42.16 4.62
 6 -8 -7 37.37 3.98
 6 8 -7 38.09 4.61
 6 -8 -7 37.99 4.56
 -6 8 6 70.45 5.66
 6 -8 -6 74.08 5.91
 -6 -8 6 71.63 4.93
 6 -8 -6 65.72 5.04
 6 8 -6 76.86 6.25
 -6 8 5 87.73 4.93
 6 -8 -5 102.26 6.65
 -6 -8 5 92.02 5.55
 -6 8 5 101.63 6.62
 6 -8 -5 101.81 6
 6 8 -5 102.51 6.95
 6 -8 -4 35.28 3.78
 -6 8 4 37.97 3.86
 -6 -8 4 37.37 3.43
 6 -8 -4 33.02 3.24
 -6 8 4 27.92 2.5
 6 8 -4 32.02 3.81
 6 -8 -3 27.17 2.74
 -6 -8 3 28.38 3.08
 6 -8 -3 31.29 3.4
 -6 8 3 25.42 2.28
 -6 8 3 29.63 3.45
 6 -8 -3 22.25 2.39
 6 -8 -3 29.62 2.93
 6 8 -3 29.48 3.47
 6 -8 -2 51.28 4.34
 -6 -8 2 52.22 4.12
 -6 8 2 47.52 4.35
 6 -8 -2 51.93 3.89
 6 -8 -2 53.89 4.28
 6 8 -2 51.12 4.54
 6 8 -2 38.97 3.04
 -6 -8 1 3.14 1.53
 -6 8 1 2.34 1.46
 6 8 -1 2.27 0.78
 6 -8 -1 0.53 1.17
 6 -8 -1 1.86 1.27
 6 -8 -1 1.04 0.62
 6 -8 -1 0.77 0.77
 6 8 -1 0.3 1.03
 -6 -8 0 6.6 2.55
 -6 8 0 13.93 2.5
 6 -8 0 5.98 2.18
 6 8 0 9.68 2.28
 6 -8 0 7.11 1.57
 6 8 0 5.12 1.75
 -6 -8 0 9.22 2.01
 6 -8 1 170.49 10.89
 -6 -8 -1 170.98 8.58
 -6 8 -1 177.8 8.94
 6 -8 1 157.55 7.36
 6 8 1 173.62 8.64
 -6 -8 -1 161.17 10.4
 -6 -8 -2 23.11 3.97
 -6 8 -2 22.24 3.27
 6 -8 2 18.89 4.1
 6 -8 2 18.42 1.48
 6 -8 2 19.53 2.55
 6 8 2 25.9 3.45
 -6 -8 -2 20.14 3.14
 -6 8 -3 7.75 2.16
 -6 -8 -3 8.4 2.45
 6 -8 3 7.73 3.21
 6 8 3 6.62 2.16
 -6 8 -4 64.27 5.81
 6 -8 4 53.65 7.16
 -6 8 -4 64.37 5.75
 6 8 4 58.43 5.38
 6 8 4 64.72 5.7
 -6 -8 -4 65.03 6.42
 -6 8 -5 8.48 2.79
 -6 -8 -5 5.54 1.58
 6 -8 5 5.4 3.34
 6 8 5 3.45 1.99
 -6 8 -5 4.07 2.07
 -6 -8 -5 2.79 1.62
 -6 -8 -6 2.18 1.27
 -6 8 -6 2.02 2.05
 6 -8 6 -2.46 2.3
 6 8 6 4.93 2.11
 -6 -8 -6 4 2.37
 -6 -8 -7 43.11 5.32
 6 -9 -11 0.64 1.82
 -6 9 10 37.95 4.77
 6 -9 -10 41.94 4.93
 -6 -9 9 1.92 1.19
 -6 9 9 4.31 1.95
 -6 9 9 0.48 1.51
 6 9 -9 -2.96 2.07
 6 -9 -9 2.02 1.42
 6 -9 -9 0.28 1.54
 -6 -9 8 10.7 2.01
 -6 9 8 14.66 3.13
 6 -9 -8 14.17 2.71
 6 9 -8 11.94 3.12
 6 -9 -8 11.97 3.01
 6 -9 -7 3.6 1.99
 -6 -9 7 0.1 1.01
 -6 9 7 1.74 1.57
 6 -9 -7 0.93 1.1
 6 9 -7 2.21 1.41
 6 -9 -6 27.25 3.84
 -6 -9 6 18.32 2.55
 -6 9 6 22.6 3.36
 6 -9 -6 19.08 2.76
 6 9 -6 19.44 3.28
 6 -9 -5 1.39 1.38
 -6 -9 5 0.66 0.88
 -6 9 5 -0.62 1.31
 6 -9 -5 1.74 1.1
 6 9 -5 3.55 1.79
 -6 9 4 10.03 1.66
 -6 -9 4 15.31 2.32
 6 -9 -4 14.26 2.7
 -6 9 4 14.89 2.66
 6 -9 -4 16.76 2.33
 6 9 -4 17.92 2.95
 -6 -9 3 -0.35 0.96
 -6 9 3 0.38 0.75
 6 -9 -3 1.53 1.33
 -6 9 3 -0.52 1.49
 6 -9 -3 0.76 1.05
 6 9 -3 -0.23 1.51
 6 -9 -3 0.45 0.77
 6 9 -3 0.11 1.02
 -6 -9 2 17.22 2.46
 -6 9 2 22.59 3.09
 6 -9 -2 19.52 2.9
 6 -9 -2 21.44 2.95
 6 9 -2 12.81 1.86
 6 9 -2 23.41 3.61
 6 -9 -2 15.71 2.11
 6 9 -2 16.27 2.67
 -6 -9 1 33.58 4.92
 -6 9 1 28.94 3.5
 6 -9 -1 33.96 4.19
 -6 -9 1 38.36 3.73
 6 -9 -1 32.68 3.06
 6 9 -1 40.18 4.1
 6 -9 -1 40.17 3.83
 6 9 -1 27.44 3.7
 -6 -9 0 44.54 5.53
 6 -9 0 45.16 5.44
 -6 -9 0 53.66 4.54
 -6 9 0 51.48 4.73
 6 9 0 50.8 5.04
 6 -9 0 47.44 3.79
 6 9 0 51.61 4.67
 -6 -9 -1 3.68 2.13
 -6 9 -1 5.87 1.82
 6 -9 1 7.17 2.75
 6 -9 1 6.44 1.59
 6 9 1 5.22 1.78
 -6 -9 -1 7.92 2.08
 -6 -9 -2 31.31 4.74
 -6 9 -2 34.16 4
 6 -9 2 32.31 5.28
 6 -9 2 28.3 3.1
 6 9 2 26.07 3.54
 -6 9 -3 24.51 3.56
 6 -9 3 23.82 4.87
 6 9 3 22.75 3.42
 -6 -9 -3 17.31 3.56
 -6 9 -4 19.39 3.51
 6 -9 4 11.22 3.9
 6 9 4 15.96 3.04
 6 9 4 15.89 3.29
 -6 9 -4 13.93 2.89
 -6 -9 -4 12.27 2.95
 -6 9 -5 15.7 3.34
 -6 -9 -5 12.85 2.23
 6 -9 5 15.87 4.39
 6 9 5 16.46 3.25
 -6 -9 -5 18.11 3.71
 -6 9 -6 7.1 2.72
 6 -9 6 8.34 3.53
 6 9 6 7.22 2.18
 -6 -9 -6 8.33 2.67
 -6 -9 -7 12.75 3.2
 -6 10 10 27.61 4.13
 6 -10 -10 20.9 3.5
 6 -10 -9 1.38 1.84
 -6 -10 9 0.45 1.26
 -6 10 9 -2.32 2.09
 -6 10 9 2.31 1.77
 6 -10 -9 -0.88 1.42
 6 10 -9 -3.82 2.33
 -6 10 8 69.82 5.77
 6 -10 -8 76 6.83
 -6 -10 8 66.32 4.85
 -6 10 8 72.85 6.55
 -6 -10 8 56.7 5.79
 6 -10 -8 67.52 5.56
 6 10 -8 69 6.63
 6 -10 -7 100.62 7.58
 -6 -10 7 91.14 5.57
 -6 10 7 88.5 6.86
 6 -10 -7 88.74 6
 6 10 -7 81.7 6.81
 6 -10 -6 4.2 1.92
 -6 -10 6 5.15 1.52
 -6 10 6 6.97 2.15
 6 -10 -6 8.91 1.96
 6 10 -6 5.13 2.1
 6 -10 -5 10.27 2.37
 -6 -10 5 8.21 1.74
 -6 10 5 9.02 2.33
 6 -10 -5 6.74 1.67
 6 10 -5 7.18 2.13
 -6 -10 4 26.82 2.91
 6 -10 -4 27.36 3.55
 -6 10 4 31.8 3.72
 6 10 -4 25.6 4.4
 6 -10 -4 29.72 3.01
 6 10 -4 29.47 3.68
 -6 -10 3 12.77 2.98
 -6 -10 3 16.09 2.32
 6 -10 -3 17.7 2.46
 -6 10 3 17.29 2.75
 6 -10 -3 18.73 2.99
 6 10 -3 13.51 3.02
 6 -10 -3 16.11 2.21
 6 10 -3 15.17 2.65
 -6 10 3 13.26 2.14
 -6 -10 2 16.71 3.31
 -6 10 2 26.02 3.33
 6 -10 -2 27.32 3.43
 -6 10 2 20.02 2.88
 6 -10 -2 23.87 3.25
 6 10 -2 28.19 4.1
 -6 -10 2 29.95 3.13
 6 -10 -2 21 2.34
 6 10 -2 28.7 3.51
 6 -10 -1 90.68 6.82
 -6 -10 1 92.1 5.75
 -6 10 1 96.98 6.35
 6 -10 -1 85.78 4.85
 6 10 -1 89.79 6.1
 6 10 -1 95.03 7.13
 -6 -10 1 91.16 7.83
 6 -10 -1 89.96 6.07
 -6 -10 0 29.23 4.49
 -6 10 0 33.15 3.79
 6 -10 0 30.93 4.45
 6 10 0 36.66 4.39
 6 -10 0 27.54 2.78
 6 10 0 33.55 3.76
 -6 -10 0 31.31 3.4
 -6 -10 -1 46.54 5.67
 6 -10 1 53.44 6.2
 -6 -10 -1 48.69 4.55
 -6 10 -1 50.11 4.72
 6 -10 1 47.17 3.72
 6 10 1 48.23 4.57
 -6 -10 -2 43.65 5.58
 6 -10 2 34.69 5.4
 -6 10 -2 47.39 4.66
 6 10 2 41.26 4.27
 6 -10 3 17.85 4.25
 6 10 3 16.56 2.84
 -6 -10 -3 10.68 3.01
 -6 10 -3 9.31 2.45
 -6 10 -4 28.03 4.12
 -6 -10 -4 18.03 2.42
 6 -10 4 18.77 4.39
 6 10 4 23.89 3.57
 6 10 4 26.24 3.75
 -6 10 -4 19.71 3.22
 -6 -10 -4 22.89 4.15
 -6 10 -5 23.68 4
 6 -10 5 26.3 5.42
 6 10 5 24.96 3.85
 -6 -10 -5 25.24 4.32
 6 -10 6 18.86 5.38
 -6 -10 -6 17.52 3.59
 -6 -10 -7 17.62 3.77
 -6 11 10 4.22 1.96
 -6 -11 9 4.82 2.13
 6 -11 -9 10.17 2.79
 -6 11 9 10.2 2.75
 6 -11 -9 7.63 2.26
 6 11 -9 8.49 2.68
 -6 -11 8 5.77 2.17
 6 -11 -8 10.09 2.77
 -6 11 8 9.89 3.1
 -6 11 8 4.96 1.92
 6 -11 -8 6.77 1.77
 6 11 -8 7.8 2.63
 -6 -11 7 0.11 1.36
 6 -11 -7 3.86 2.04
 -6 -11 7 5.4 1.62
 -6 11 7 3.15 1.85
 6 -11 -7 3.79 1.52
 6 11 -7 5.49 2.42
 -6 -11 6 15.78 3.36
 6 -11 -6 17.42 3.22
 -6 -11 6 16.76 2.35
 -6 11 6 19.85 3.15
 6 -11 -6 20.21 2.73
 6 11 -6 25.69 4
 -6 -11 5 16.23 3.26
 -6 -11 5 22.13 2.72
 6 -11 -5 23.53 3.48
 -6 11 5 24.58 3.49
 6 -11 -5 17.75 2.43
 6 11 -5 24.4 3.67
 -6 -11 4 0.1 2.07
 -6 -11 4 3.75 1.3
 6 -11 -4 2.24 1.49
 -6 11 4 3.36 1.7
 6 11 -4 2.32 2.08
 6 -11 -4 0.96 0.84
 6 11 -4 0.39 1.2
 -6 -11 3 3.59 2.34
 -6 -11 3 4.58 1.39
 6 -11 -3 7.3 1.84
 6 11 -3 6.68 2.58
 -6 11 3 6.21 1.93
 6 -11 -3 4.62 1.73
 6 -11 -3 3.92 1.26
 6 11 -3 6.63 2.08
 -6 -11 2 19.72 2.71
 -6 -11 2 23.06 3.97
 -6 11 2 28.35 3.59
 -6 11 2 19.65 3.1
 6 -11 -2 23.13 3.38
 6 -11 -2 21.63 3.22
 6 11 -2 23.9 4
 6 -11 -2 20.5 2.35
 6 11 -2 21.52 3.21
 6 11 -1 12.03 2.78
 -6 -11 1 5.48 2.3
 -6 11 1 10.58 2.24
 6 -11 -1 15.13 3.09
 6 -11 -1 15.95 2.74
 6 -11 -1 10.93 1.77
 6 11 -1 10.18 2.35
 -6 -11 1 12.8 2.22
 -6 -11 0 7.34 2.24
 -6 11 0 11.95 2.47
 6 -11 0 9.34 2.63
 6 11 0 12.01 2.77
 6 -11 0 8.96 1.65
 6 11 0 10.72 2.46
 -6 -11 0 12.81 2.36
 -6 -11 -1 4.56 2.53
 -6 11 -1 1.4 1.25
 6 -11 1 1.4 1.81
 6 -11 1 1.44 1.03
 6 11 1 4.37 1.75
 -6 11 -2 7.9 2.27
 6 -11 2 9.51 3.12
 6 11 2 10.84 2.47
 -6 -11 -2 3 1.88
 -6 11 -3 5.55 2.07
 6 -11 3 7.67 3.2
 6 11 3 3.91 1.88
 -6 -11 -3 2.73 2.14
 -6 11 -3 5.32 2.11
 -6 11 -4 21.62 3.83
 6 -11 4 16.55 4.7
 6 11 4 14.52 3.11
 6 11 4 16.35 3.04
 -6 11 -4 14.37 3.04
 -6 -11 -4 14.95 3.76
 -6 11 -5 12.69 3.18
 6 -11 5 10.5 4.16
 6 11 5 10.44 2.65
 -6 -11 -5 14.36 3.47
 -6 -11 -6 2.11 1.98
 -6 -11 -7 17.58 4
 -6 12 10 10.91 2.98
 -6 12 9 8.36 2.53
 6 12 -9 7.55 2.43
 -6 -12 8 4.11 1.73
 6 -12 -8 6.55 2.64
 -6 12 8 9.22 2.96
 -6 12 8 6.77 2.11
 6 12 -8 5.65 2.11
 -6 -12 7 24.16 3.96
 6 -12 -7 28.99 4.23
 -6 12 7 24.53 3.68
 6 -12 -7 25.16 3.01
 6 12 -7 20.96 3.61
 6 -12 -6 30.95 4.32
 -6 12 6 30.47 4.02
 6 -12 -6 35.17 3.43
 6 12 -6 39.13 4.6
 -6 -12 5 5.78 2.36
 -6 -12 5 3.87 1.35
 6 -12 -5 6.13 2.14
 -6 12 5 2.56 1.73
 6 -12 -5 3.41 1.22
 6 12 -5 4.34 1.96
 -6 -12 4 9.24 2.55
 -6 -12 4 9.85 1.83
 6 -12 -4 9.62 2.58
 -6 12 4 10.05 2.35
 6 12 -4 7.13 2.69
 6 -12 -4 9.65 1.68
 6 12 -4 10.28 2.2
 -6 -12 3 44.27 5.54
 6 -12 -3 40.68 4.03
 6 12 -3 52.72 6.28
 -6 -12 3 33.7 3.33
 -6 12 3 43.65 4.36
 6 -12 -3 38.72 3.08
 6 -12 -3 48.28 5.08
 6 12 -3 46.46 4.57
 -6 -12 2 35.51 5
 -6 12 2 27.1 3.38
 6 -12 -2 23.78 3.43
 6 -12 -2 28.27 3.77
 6 12 -2 25 4.17
 6 -12 -2 22.92 2.31
 6 12 -2 22.65 3.21
 -6 -12 2 22.51 2.86
 6 -12 -1 99.54 7.53
 -6 -12 1 91.44 5.8
 -6 12 1 88.41 6.19
 6 -12 -1 81.25 4.55
 6 12 -1 91.85 6.26
 6 12 -1 104.79 8.3
 -6 -12 1 97.23 8.14
 6 -12 -1 97.58 6.88
 6 -12 0 69.76 6.87
 -6 12 0 70.31 5.61
 6 12 0 79.73 7.19
 6 -12 0 62.52 4.09
 6 12 0 73.48 5.6
 -6 -12 0 74.45 7.2
 -6 12 -1 22.25 3.3
 6 -12 1 24.3 4.52
 6 12 1 27.66 4.42
 6 12 1 22.37 3.27
 -6 -12 -1 22.01 4.08
 -6 12 -2 30.34 3.8
 6 -12 2 36.26 5.61
 6 12 2 29.12 3.84
 -6 -12 -2 32.02 4.89
 -6 12 -3 2.84 2
 6 -12 3 2.07 2.31
 6 12 3 -0.04 1.15
 -6 -12 -3 -1.05 2.13
 -6 12 -3 4.31 1.86
 -6 12 -4 5.5 2.43
 6 -12 4 9.53 3.66
 6 12 4 7.72 2.61
 6 12 4 2.64 1.65
 -6 12 -4 6.26 2.12
 -6 -12 -4 -0.41 1.96
 -6 12 -5 14.31 3.3
 6 -12 5 21.21 5.3
 -6 -12 -5 26.23 4.48
 -6 -12 -6 -0.13 1.85
 -6 -13 8 0.34 1.33
 6 -13 -8 -2.46 1.91
 -6 13 8 -1.21 1.81
 6 13 -8 2.88 2.2
 -6 -13 7 -1.08 1.56
 6 -13 -7 2.56 1.99
 -6 13 7 1.08 1.65
 6 13 -7 0.19 1.64
 -6 -13 6 14.43 3.26
 6 -13 -6 15.25 3.25
 -6 13 6 16.54 2.92
 6 13 -6 17.01 3.33
 -6 -13 5 11.29 3.08
 6 -13 -5 13.93 3.14
 -6 13 5 10.15 2.68
 6 13 -5 9.06 2.38
 -6 -13 4 18.75 3.85
 6 13 -4 13.36 3.92
 -6 13 4 9.99 2.46
 6 -13 -4 14.4 3.1
 6 13 -4 13.32 2.71
 -6 -13 3 1.77 1.78
 6 13 -3 2.95 2.09
 6 -13 -3 4.35 1.82
 -6 13 3 0.49 1.19
 6 -13 -3 6.57 2.42
 6 13 -3 3.26 1.55
 -6 -13 3 1.11 1.06
 -6 -13 2 3.88 2.24
 -6 13 2 7.73 2.29
 6 -13 -2 3.86 1.63
 6 -13 -2 7.74 2.37
 6 -13 -2 4.42 1.15
 6 13 -2 6.63 1.98
 -6 -13 2 2.75 1.25
 6 13 -1 19.93 3.93
 -6 13 1 21.48 3.23
 6 -13 -1 20.43 3.71
 6 -13 -1 22.02 3.55
 6 -13 -1 17.77 2.02
 6 13 -1 20.96 3.11
 -6 -13 1 18.64 3.95
 -6 13 0 15.53 2.87
 6 -13 0 23.01 4.14
 6 13 0 21.23 4.12
 6 13 0 11.86 2.53
 -6 -13 0 14.49 3.53
 -6 13 -1 2.96 1.56
 6 -13 1 -1.3 1.78
 6 13 1 2.49 2.24
 6 13 1 -0.86 1.5
 -6 -13 -1 0.25 1.46
 -6 13 -2 28.48 3.77
 6 -13 2 30.17 5.45
 6 13 2 35.05 4.21
 -6 -13 -2 33.47 5.26
 -6 13 -3 16.83 3.44
 6 -13 3 14.84 4.4
 6 13 3 14.5 2.92
 -6 -13 -3 14.53 3.75
 -6 13 -3 16.14 3.08
 -6 13 -4 9.13 2.99
 6 -13 4 7.06 2.93
 6 13 4 9.06 2.77
 -6 13 -4 4.18 1.89
 -6 -13 -4 8.18 2.92
 -6 -13 -5 18.09 4.08
 6 14 -8 47.21 5.47
 -6 -14 8 34.68 4.74
 6 -14 -7 8.08 2.73
 -6 14 7 9.5 2.66
 6 14 -7 9.97 2.62
 -6 -14 7 3.75 2.05
 6 -14 -6 17.42 3.59
 -6 14 6 13.03 2.85
 6 14 -6 13.94 2.98
 -6 -14 6 12 3.05
 -6 14 5 64.06 5.67
 6 -14 -5 58.71 6.16
 -6 -14 5 59.55 6.38
 6 14 -5 57.02 5.39
 -6 14 4 3.39 1.56
 6 -14 -4 4.99 2.29
 6 14 -4 5.83 1.93
 6 14 -4 1.29 1.96
 -6 -14 4 3.96 2.15
 6 14 -3 1.13 1.62
 -6 14 3 0.8 1.27
 6 -14 -3 4.42 2.1
 6 14 -3 -1.06 1.57
 -6 -14 3 1.5 1.74
 -6 14 2 12.62 2.55
 6 -14 -2 11.03 2.47
 6 -14 -2 12.17 2.76
 6 14 -2 19.44 4.29
 6 14 -2 12.07 2.52
 -6 -14 2 9.74 2.98
 6 14 -1 5.27 2.42
 -6 14 1 5.96 2.05
 6 -14 -1 3.07 1.52
 6 14 -1 2.61 1.23
 -6 -14 1 1.12 2.03
 -6 14 0 28.36 3.65
 6 -14 0 36.67 5.28
 6 14 0 43.43 5.82
 6 14 0 37.42 4.08
 -6 -14 0 35.15 5.44
 6 -14 1 118.85 9.95
 -6 14 -1 119.77 7.51
 6 14 1 130.03 10.38
 6 14 1 110.24 7.26
 -6 -14 -1 116.78 9.61
 6 -14 2 94.71 9.28
 -6 14 -2 77.21 6.48
 -6 14 -2 75.35 6.06
 6 14 2 83.02 6.36
 -6 -14 -2 88.15 8.33
 -6 14 -3 16.46 3.42
 6 -14 3 10.46 4
 6 14 3 13.02 3.02
 6 14 3 8.87 2.5
 -6 -14 -3 14.38 3.62
 -6 14 -3 11.52 2.6
 -6 14 -4 18.4 3.59
 6 -14 4 21.6 5.14
 -6 -14 -4 24.32 4.56
 6 15 -8 1.64 1.84
 -6 15 7 7.94 2.61
 6 15 -7 4.6 2.12
 -6 -15 7 3.14 1.91
 6 -15 -6 12.04 3.18
 -6 15 6 9.97 2.6
 6 15 -6 8.63 2.41
 -6 -15 6 4.78 2.23
 6 -15 -5 1.93 1.64
 -6 15 5 3.52 1.78
 6 15 -5 -2.39 2.98
 6 15 -5 3.27 1.66
 -6 -15 5 5.71 2.71
 -6 15 4 5.82 2.09
 6 -15 -4 4.94 2.19
 6 15 -4 2.08 1.49
 6 15 -4 -0.51 2.7
 -6 -15 4 5.59 2.65
 6 15 -3 14.79 4.26
 -6 15 3 15.88 2.9
 6 -15 -3 19.18 3.66
 6 15 -3 9.84 2.34
 -6 -15 3 13.52 3.44
 -6 15 2 6.88 1.84
 6 -15 -2 5.17 2.04
 6 -15 -2 5.92 2.21
 6 15 -2 10.82 3.53
 6 15 -2 4.77 1.78
 -6 -15 2 5.87 2.39
 6 15 -1 5.52 2.65
 -6 15 1 6.25 2.01
 6 -15 -1 7.28 2.59
 6 15 -1 5.31 1.68
 -6 -15 1 5.71 2.73
 -6 15 0 28.8 3.73
 6 -15 0 26.37 4.76
 6 15 0 30.64 3.8
 6 15 0 35.62 5.63
 -6 -15 0 27.16 4.81
 -6 15 -1 0.74 1.22
 6 -15 1 2.19 2.33
 6 15 1 -1.88 2.32
 6 15 1 -0.92 1.34
 -6 -15 -1 1.55 1.7
 -6 15 -2 -0.9 1.34
 6 -15 2 0.53 1.93
 -6 15 -2 0.05 1.38
 6 15 2 -1.67 2.18
 6 15 2 -1.18 1.17
 -6 -15 -2 -1.08 2.62
 -6 15 -3 13.19 3.18
 6 -15 3 15.25 4.28
 6 15 3 18.24 3.24
 -6 16 7 13.08 3.05
 6 16 -7 17.25 3.4
 -6 -16 7 11.27 2.99
 -6 16 6 22.29 3.72
 6 16 -6 24.46 3.82
 -6 -16 6 17.22 3.77
 6 16 -5 3.65 2.43
 -6 16 5 6.53 2.06
 6 -16 -5 5.22 1.98
 6 16 -5 5.89 2.24
 -6 -16 5 1.03 1.73
 -6 16 4 68.19 5.81
 6 16 -4 66.18 5.72
 -6 -16 4 60.8 6.85
 6 -16 -4 65.15 6.77
 6 16 -4 56.51 8.11
 6 16 -3 57.54 7.83
 -6 16 3 63.97 5.49
 6 16 -3 58.5 5.38
 -6 -16 3 61.37 6.87
 6 -16 -3 73.65 6.94
 -6 16 2 0.3 1.3
 6 -16 -2 2.23 1.66
 6 -16 -2 2.79 1.55
 6 16 -2 3.9 2.39
 6 16 -2 2.96 1.53
 -6 -16 2 5.25 2.66
 -6 16 1 13.93 2.84
 6 16 -1 12.94 3.64
 6 -16 -1 12.48 3.02
 6 16 -1 21.14 3.21
 -6 -16 1 16.17 4.05
 -6 16 0 6.51 1.89
 6 -16 0 4.18 2.31
 6 16 0 8.77 2.13
 6 16 0 10.12 3.61
 -6 -16 0 11.92 3.72
 6 -16 1 24.28 4.86
 -6 16 -1 28.03 3.86
 6 16 1 21.61 4.54
 6 16 1 22.13 3.36
 -6 -16 -1 25.55 4.97
 6 -16 2 34.66 5.89
 -6 16 -2 36.22 4.55
 6 16 2 42.36 6.51
 6 16 2 38.96 4.41
 6 -16 3 37.68 6.73
 -6 16 -3 31.49 4.46
 6 16 3 29.7 3.98
 -6 -17 7 -1.46 1.92
 -6 17 6 11.23 2.86
 6 17 -6 11.01 2.83
 -6 -17 6 16.74 3.84
 6 17 -5 9.49 4.18
 -6 17 5 8.99 2.44
 6 17 -5 8.08 2.38
 -6 -17 5 8.86 3.13
 -6 17 4 4.4 1.87
 6 -17 -4 10.57 3.3
 6 17 -4 0.49 2.74
 6 17 -4 9.47 2.52
 -6 -17 4 4.36 2.64
 6 17 -3 9.77 3.52
 -6 17 3 13.07 2.73
 6 -17 -3 9.92 2.7
 6 17 -3 12.99 2.64
 -6 -17 3 12.08 3.51
 -6 17 2 8.27 2.08
 6 -17 -2 4.02 2.15
 6 -17 -2 6.49 2.31
 6 17 -2 6.82 3.1
 6 17 -2 6.57 1.97
 -6 -17 2 3.64 2.46
 6 17 -1 -0.81 1.88
 6 -17 -1 4.03 1.93
 6 17 -1 3.54 1.71
 6 -17 0 0.94 1.7
 6 17 0 1.58 1.3
 6 17 0 -0.1 2.06
 6 -17 1 2.56 2.03
 -6 17 -1 1.55 1.51
 6 17 1 1.05 2.02
 6 17 1 0.43 1.2
 6 -17 2 24.32 5.24
 -6 17 -2 19.26 3.65
 6 17 2 23.34 5.02
 6 17 3 3.09 3.06
 -6 18 5 40.78 4.68
 6 18 -5 25.7 6.48
 -6 18 4 3.49 1.64
 6 18 -4 -2.36 3.84
 6 18 -3 21.11 5.2
 6 -18 -3 22.97 4.41
 6 18 -2 63.01 8.75
 6 -18 -1 3.09 2.32
 6 18 -1 -1.53 2.34
 6 18 0 0.82 2.49
 6 -18 0 2.98 2.19
 -6 18 0 4.7 1.87
 6 -18 1 11.1 3.34
 -6 18 -1 12.86 2.8
 6 18 1 12.63 3.95
 -6 18 -2 2.67 1.79
 6 18 2 -0.12 2.47
 6 19 -4 -1.54 3.86
 6 19 -3 -5.16 3.63
 6 19 -2 7.89 4.04
 6 -19 -1 8.24 2.98
 6 19 -1 16.09 4.55
 6 19 0 18.23 5.07
 6 -19 0 19.88 4.45
 -7 0 10 28.81 4.22
 7 0 -10 20.24 4.06
 -7 0 9 3.67 1.79
 7 0 -9 3.96 1.79
 -7 0 8 14.9 3.03
 7 0 -8 13.76 3.09
 -7 0 7 73.78 6.08
 7 0 -7 84.86 6.87
 -7 0 6 16.16 2.87
 7 0 -6 23.41 3.6
 -7 0 5 -2.09 1.78
 7 0 -5 0.09 1.04
 -7 0 4 49.3 4.72
 7 0 -4 46.6 4.67
 -7 0 3 39.36 4.2
 7 0 -3 37.96 3.97
 -7 0 2 50.84 4.72
 7 0 -2 43.25 2.69
 7 0 -2 49.1 4.63
 -7 0 1 23.9 3.49
 7 0 -1 17.01 2.95
 -7 0 0 43.03 4.55
 7 0 0 48.06 4.65
 -7 0 -1 7.46 2.1
 7 0 1 8.55 2.3
 -7 0 -2 63.88 5.83
 7 0 2 57.88 5.26
 7 0 3 1.56 1.39
 -7 0 -3 2.93 2.02
 7 0 4 4.67 1.71
 7 0 4 1.95 1.75
 -7 0 -4 -0.13 1.64
 -7 0 -5 34.87 4.63
 -7 0 -5 43.21 4.87
 7 0 5 35.76 3.94
 -7 0 -6 1.37 1.59
 7 0 6 0.4 1.05
 7 0 7 6.94 2.18
 -7 -1 10 4.41 1.78
 -7 1 10 2.98 1.81
 7 1 -10 0.17 1.84
 7 -1 -10 3.64 2.07
 -7 -1 9 68.77 6.07
 -7 1 9 70.48 6.25
 7 -1 -9 67.48 6.69
 7 1 -9 62.2 6.48
 -7 -1 8 6.19 2.19
 -7 1 8 5.2 2.13
 7 -1 -8 1.54 1.62
 7 1 -8 5.35 2.28
 -7 -1 7 28.99 3.8
 -7 1 7 27.11 3.7
 7 -1 -7 26.76 3.86
 7 1 -7 25.66 3.8
 -7 -1 6 86.92 6.36
 -7 1 6 92.23 6.59
 7 -1 -6 102.23 7.07
 7 1 -6 94.72 7
 -7 -1 5 4.78 1.66
 -7 1 5 5.33 1.93
 7 -1 -5 7.11 2.15
 7 1 -5 5.27 1.95
 -7 -1 4 51.19 4.61
 -7 1 4 50.86 4.7
 7 -1 -4 52.48 4.76
 7 1 -4 46.07 4.57
 -7 -1 3 24.98 3.36
 -7 1 3 30.19 3.71
 7 -1 -3 21.5 2.22
 7 -1 -3 26.15 3.32
 7 1 -3 26.58 3.42
 -7 -1 2 22.78 3.18
 -7 1 2 19.97 3.11
 7 1 -2 20.17 1.66
 7 -1 -2 17.99 1.74
 7 -1 -2 19.91 2.9
 7 1 -2 17.42 2.83
 -7 -1 1 277.69 11.99
 -7 1 1 309.51 12.64
 7 -1 -1 312.4 12.1
 7 1 -1 305.59 12.13
 -7 -1 0 30.15 3.78
 -7 1 0 31.4 3.82
 7 -1 0 35.99 3.8
 7 1 0 26.48 3.43
 -7 -1 -1 97.03 6.94
 -7 1 -1 102.07 7.08
 7 -1 1 107.61 6.86
 7 1 1 97.43 6.62
 -7 -1 -2 44.73 4.8
 -7 1 -2 46.97 4.92
 7 -1 2 53.09 4.88
 7 1 2 60.94 5.25
 7 -1 3 7.04 1.71
 7 -1 3 7.62 2.13
 7 1 3 9.44 2.42
 -7 -1 -3 5.47 2.18
 -7 1 -3 11.25 2.76
 7 -1 4 20.22 2.85
 7 1 4 24.2 3.26
 7 -1 4 18.72 3.11
 7 1 4 24.31 3.73
 -7 -1 -4 21.65 3.76
 -7 1 -4 19.03 3.59
 -7 -1 -5 0.64 1.53
 -7 1 -5 1.14 1.4
 -7 -1 -5 1.49 1.73
 7 -1 5 1.38 1.07
 7 1 5 3.15 1.59
 -7 1 -6 4.4 2
 -7 -1 -6 3.95 2.11
 7 -1 6 4.13 1.69
 7 1 6 3.82 1.69
 7 1 7 18.32 3.14
 -7 -2 10 7.1 2.14
 -7 2 10 2.79 1.9
 7 -2 -10 6.36 2.51
 -7 -2 9 2.08 1.4
 -7 2 9 6.34 2.3
 7 -2 -9 3.09 2.09
 7 2 -9 3.44 2.31
 -7 -2 8 11.23 2.71
 -7 2 8 14.72 2.87
 7 -2 -8 9.47 2.45
 7 2 -8 11.18 2.96
 -7 -2 7 47.97 4.8
 -7 2 7 43.29 4.84
 7 -2 -7 41.39 4.76
 7 2 -7 44.49 5.15
 -7 -2 6 15.6 2.84
 -7 2 6 16.76 2.97
 7 -2 -6 13.67 2.79
 7 2 -6 19.28 3.37
 -7 -2 5 4.28 1.63
 -7 2 5 3.09 1.73
 7 -2 -5 9.28 2.38
 7 2 -5 3.39 1.67
 -7 -2 4 30.71 3.73
 -7 2 4 27.24 3.62
 7 -2 -4 25.02 3.44
 7 2 -4 24.3 3.51
 7 -2 -3 66.64 3.99
 -7 -2 3 76.87 5.82
 -7 2 3 73.53 5.72
 7 -2 -3 70.89 5.58
 7 2 -3 65.59 5.5
 -7 -2 2 29.43 3.64
 -7 2 2 21.06 3.29
 7 -2 -2 26.65 3.28
 7 2 -2 29.44 2.02
 7 -2 -2 26.68 2.34
 7 -2 -2 28.96 3.47
 7 2 -2 28.83 3.64
 -7 -2 1 16.84 3.01
 -7 2 1 10.66 2.6
 7 -2 -1 10.99 1.22
 7 -2 -1 10.64 2.26
 7 2 -1 11.27 2.35
 -7 -2 0 32.01 4
 -7 2 0 23.35 3.42
 7 -2 0 30.62 3.65
 7 2 0 28.73 3.64
 -7 -2 -1 5.55 2.12
 -7 2 -1 7.84 2.1
 7 -2 1 2.93 1.36
 7 2 1 2.17 1.24
 -7 2 -2 44.1 4.8
 7 -2 2 42.64 4.42
 7 2 2 43.3 4.57
 -7 -2 -2 40.46 4.68
 7 -2 3 1.14 0.92
 7 -2 3 1.88 1.35
 7 2 3 5.49 2.1
 -7 -2 -3 5.86 2.22
 -7 2 -3 4.66 1.94
 7 -2 4 0.04 1.02
 7 2 4 0.21 1.23
 7 -2 4 -0.12 1.47
 7 2 4 2.03 1.45
 -7 -2 -4 -1.35 2.05
 -7 2 -4 0.83 1.58
 -7 -2 -5 14.76 3.18
 -7 2 -5 19.03 3.57
 -7 -2 -5 20.34 3.28
 7 -2 5 18.91 2.77
 7 2 5 19.2 3.07
 -7 2 -6 3.69 1.95
 -7 -2 -6 6.07 2.19
 7 -2 6 5.35 1.84
 7 2 6 3.4 1.79
 -7 -2 -7 13.32 3.19
 7 2 7 10.42 2.59
 -7 -3 10 10.55 2.62
 7 -3 -10 5.62 2.68
 -7 -3 9 80.13 6.44
 -7 3 9 83.48 6.98
 7 -3 -9 69.68 6.71
 7 3 -9 84.9 7.65
 -7 -3 8 6.71 2.05
 -7 3 8 7.48 2.34
 7 -3 -8 5.11 2.28
 7 3 -8 4.58 2.26
 -7 -3 7 79.08 6
 -7 3 7 69.98 5.93
 7 -3 -7 69.13 5.96
 7 3 -7 69.35 6.39
 -7 -3 6 140.35 8.03
 -7 3 6 150.98 8.76
 7 -3 -6 161.65 8.81
 7 3 -6 136.63 8.61
 -7 -3 5 11.22 2.46
 -7 3 5 8.76 2.23
 7 -3 -5 18.05 2.88
 7 3 -5 13.1 2.62
 7 -3 -4 224.38 9.04
 -7 -3 4 212.92 9.83
 -7 3 4 219.99 10.31
 7 -3 -4 199.56 9.64
 7 3 -4 200.85 10.13
 7 -3 -3 83.84 4.4
 -7 -3 3 91.39 6.23
 7 -3 -3 104.75 5.42
 -7 3 3 97.08 6.62
 7 -3 -3 89.27 6.07
 7 3 -3 89.87 6.44
 -7 -3 2 25.52 3.43
 -7 3 2 24.71 3.39
 7 -3 -2 21.3 2.88
 7 -3 -2 21.92 3.06
 7 3 -2 25.5 3.29
 7 -3 -1 181.13 9.79
 -7 -3 1 174.94 9.06
 -7 3 1 185.5 9.49
 7 -3 -1 176.51 8.66
 7 3 -1 174.92 8.99
 7 -3 -1 167.94 5.88
 -7 -3 0 30.16 3.72
 -7 3 0 27.28 3.68
 7 -3 0 33.55 3.71
 7 3 0 32.27 3.84
 -7 -3 -1 7.84 2.1
 -7 3 -1 12.39 2.77
 7 -3 1 7.36 1.95
 7 3 1 8.42 2.15
 -7 -3 -2 102.27 7.26
 -7 3 -2 107.11 7.49
 7 -3 2 110.54 7.02
 7 3 2 95.64 6.84
 7 -3 3 28.09 2.97
 7 -3 3 35.29 4.13
 7 3 3 31.28 3.98
 -7 -3 -3 30.59 4.19
 -7 3 -3 32.99 4.43
 -7 -3 -4 16.34 3.53
 7 -3 4 18 2.47
 7 3 4 17.75 2.95
 7 3 4 22.63 3.57
 -7 3 -4 19.06 3.5
 -7 -3 -5 10.98 2.89
 -7 3 -5 11.59 2.69
 -7 -3 -5 7.64 2.2
 7 -3 5 12.96 2.22
 7 3 5 10 2.3
 -7 3 -6 13.85 3.39
 -7 -3 -6 10.04 2.53
 7 3 6 7.16 2.13
 -7 -3 -7 2.84 1.8
 7 3 7 -0.65 1.29
 -7 -4 11 10.72 2.87
 -7 -4 10 13.65 2.86
 7 -4 -10 8.63 2.85
 -7 -4 9 9.22 2.55
 -7 4 9 0.92 1.72
 7 -4 -9 8.76 2.55
 7 4 -9 2.4 1.52
 -7 -4 8 15.37 2.87
 -7 4 8 19.23 3.45
 7 -4 -8 17.3 3.28
 7 4 -8 18.93 3.81
 -7 -4 7 55.72 5.12
 -7 4 7 49.68 5.15
 7 -4 -7 47.46 5.05
 7 4 -7 50.17 5.42
 -7 -4 6 7.58 2.18
 -7 4 6 3.63 1.68
 7 -4 -6 5.77 1.96
 7 4 -6 4.82 1.85
 -7 -4 5 9.73 2.29
 -7 4 5 9.86 2.49
 7 -4 -5 10.74 2.3
 7 4 -5 8.72 2.44
 7 -4 -5 6.26 1.98
 7 -4 -4 11.9 2.12
 -7 -4 4 14.55 2.65
 -7 4 4 17.03 2.92
 7 -4 -4 10.36 2.3
 7 4 -4 11.93 2.63
 7 -4 -3 29.76 2.54
 -7 -4 3 33.53 3.79
 -7 4 3 36.83 4.29
 7 -4 -3 37.96 3.37
 7 -4 -3 37.89 3.93
 7 4 -3 30.92 3.89
 -7 -4 2 30.21 3.68
 -7 4 2 32.12 3.96
 7 -4 -2 27.7 3.31
 7 -4 -2 25.2 3.21
 7 4 -2 28.84 3.64
 -7 -4 1 16.31 2.8
 -7 4 1 15.88 2.94
 7 -4 -1 16.32 3.15
 7 -4 -1 16.28 1.85
 7 -4 -1 18.53 2.78
 7 4 -1 13.42 2.62
 -7 -4 0 11.08 2.43
 -7 4 0 13.47 2.79
 7 -4 0 9.27 2.57
 7 -4 0 13.66 2.49
 7 4 0 13.54 2.77
 7 4 0 10.76 1.52
 -7 -4 -1 24.39 3.67
 -7 4 -1 22.83 3.63
 7 -4 1 23.57 3.22
 7 4 1 21.21 3.4
 -7 -4 -2 60.43 5.66
 -7 4 -2 65.39 5.97
 7 -4 2 55.57 5.08
 7 4 2 64.12 5.67
 7 -4 3 7.1 1.61
 7 -4 3 7.79 2.03
 7 4 3 7.55 2.44
 -7 -4 -3 6.45 2.3
 -7 4 -3 7.98 2.41
 -7 -4 -4 0.79 1.66
 7 -4 4 0.08 0.8
 7 4 4 0.36 1.08
 7 4 4 1.96 1.64
 -7 4 -4 -0.87 1.88
 -7 -4 -5 38.56 5.14
 -7 4 -5 35.11 4.7
 -7 -4 -5 33.85 4.28
 7 4 5 34.79 4.38
 -7 -4 -6 3.58 1.95
 7 4 6 0.48 1.33
 -7 -4 -7 1.72 1.6
 -7 -5 11 33.77 4.48
 -7 -5 10 7.31 2.19
 7 -5 -10 9.2 2.81
 -7 -5 9 28.11 3.89
 -7 5 9 29.22 4.21
 7 -5 -9 22.47 3.55
 7 5 -9 33.69 4.96
 -7 -5 8 16.04 2.84
 -7 5 8 15.17 3.15
 7 -5 -8 9.76 2.47
 7 5 -8 13.21 3.3
 -7 -5 7 1.91 1.29
 -7 5 7 1.71 1.39
 7 -5 -7 -0.63 1.45
 7 5 -7 1.66 1.94
 -7 -5 6 72.89 5.62
 -7 5 6 73.63 6.09
 7 -5 -6 74.77 5.85
 7 5 -6 73.56 6.25
 7 -5 -5 166.55 8.43
 -7 -5 5 155.05 8.16
 -7 5 5 153.39 8.73
 7 -5 -5 145.99 8.12
 7 5 -5 139.88 8.55
 7 -5 -4 109.4 6.37
 -7 -5 4 104.96 6.63
 -7 5 4 112.81 7.25
 7 -5 -4 97.89 6.48
 7 5 -4 107.96 7.29
 7 -5 -3 54.29 3.58
 -7 -5 3 59.28 4.96
 -7 5 3 60.05 5.29
 7 -5 -3 64.55 4.52
 7 -5 -3 62.01 4.89
 7 5 -3 58.28 5.21
 7 -5 -2 78.73 5.53
 -7 -5 2 73.02 5.67
 -7 5 2 83.16 6.24
 7 -5 -2 84.64 4.87
 7 -5 -2 76.11 5.43
 7 5 -2 82.88 6.16
 7 5 -1 54.94 3.5
 7 -5 -1 50.41 5.04
 -7 -5 1 49.12 4.61
 -7 5 1 59.5 5.31
 7 -5 -1 48.18 4.3
 7 5 -1 47.44 4.61
 -7 -5 0 27.5 3.53
 -7 5 0 28.55 3.68
 7 -5 0 33.63 4.74
 7 5 0 24.32 2.52
 7 -5 0 25.47 3.21
 7 5 0 25.02 3.44
 7 -5 1 112.9 9.1
 -7 -5 -1 100.4 7.01
 -7 5 -1 105.16 7.34
 7 -5 1 105.1 6.59
 7 5 1 110.31 7.24
 -7 5 -2 22.33 3.51
 7 -5 2 20.22 4.19
 7 -5 2 18.44 2.2
 7 -5 2 19.58 3.02
 7 5 2 20.9 3.28
 -7 -5 -2 26.16 3.72
 -7 -5 -3 2.96 1.98
 7 -5 3 7.29 3.15
 7 -5 3 3.95 1.18
 7 -5 3 0.6 1.22
 7 5 3 6.09 2.36
 -7 -5 -3 1.67 1.74
 -7 5 -3 3.8 2.33
 -7 5 -4 70.68 6.55
 7 5 4 68.92 5.91
 7 5 4 71.95 6.35
 -7 -5 -4 60.79 6.48
 -7 -5 -5 1.22 1.62
 -7 5 -5 0.93 1.77
 -7 -5 -5 3.65 1.64
 7 5 5 0.31 1.61
 -7 -5 -6 1.14 1.18
 7 5 6 1.88 1.73
 -7 -5 -6 1.13 1.73
 -7 -5 -7 26.04 4.02
 -7 -6 11 4.61 1.92
 -7 -6 10 30.53 4.05
 7 -6 -10 31.1 4.67
 -7 -6 9 3.46 1.67
 -7 6 9 5.5 2.49
 7 -6 -9 4.71 2.15
 7 6 -9 4.56 2.33
 -7 -6 8 19.66 3.19
 -7 6 8 27.02 4.01
 7 -6 -8 18.57 3.27
 7 6 -8 23.67 4.25
 -7 -6 7 43.13 4.47
 -7 6 7 50.39 5.28
 7 -6 -7 48.49 4.92
 7 6 -7 39.85 5.01
 7 -6 -6 42.88 4.63
 -7 -6 6 42.71 4.29
 -7 6 6 48.61 5.13
 7 -6 -6 48.88 4.73
 7 6 -6 41.68 4.91
 7 -6 -5 49.5 4.66
 -7 -6 5 53.68 4.76
 -7 6 5 42.22 4.68
 7 -6 -5 48.61 4.57
 7 6 -5 56.27 5.51
 7 -6 -4 25.02 3.15
 -7 -6 4 20.51 3.03
 -7 6 4 24.02 3.51
 7 -6 -4 23.73 3.19
 7 6 -4 20.59 3.42
 7 -6 -3 33.32 2.93
 -7 -6 3 37.27 4.04
 -7 6 3 41.94 4.54
 7 -6 -3 37.54 3.59
 7 -6 -3 35.59 3.73
 7 6 -3 39.63 4.3
 -7 -6 2 11.71 2.43
 -7 6 2 8.52 2.25
 7 -6 -2 10.39 1.93
 7 -6 -2 7.69 1.86
 7 6 -2 8.01 1.55
 7 -6 -2 13.74 2.42
 7 6 -2 12.6 2.76
 -7 -6 1 6.13 2.05
 -7 6 1 8.34 2.47
 7 -6 -1 6.45 1.99
 7 6 -1 4.83 1.45
 7 -6 -1 6 1.82
 7 6 -1 4.24 2.07
 -7 -6 0 26.85 3.58
 -7 6 0 34.69 4.33
 7 -6 0 27.4 4.26
 7 6 0 28.78 3.01
 7 -6 0 27.02 3.27
 7 6 0 27.84 3.65
 -7 6 -1 10.22 2.55
 7 -6 1 2.94 1.57
 7 6 1 5.43 1.8
 -7 -6 -1 6.49 2.13
 -7 6 -2 12.09 2.68
 -7 -6 -2 16.55 3.74
 7 -6 2 12.84 3.46
 7 -6 2 10.48 1.6
 7 -6 2 9.68 2.18
 7 6 2 9.97 2.47
 -7 -6 -2 14.07 2.91
 -7 -6 -3 10.17 3.05
 7 -6 3 19.82 4.56
 7 -6 3 13.93 2.69
 7 6 3 15.53 3.04
 -7 6 -3 14.48 3.14
 -7 -6 -4 4.98 2.47
 7 -6 4 3.17 1.94
 7 6 4 2.45 1.68
 7 6 4 5.21 2.51
 -7 6 -4 1.37 1.57
 -7 6 -5 14.61 3.28
 -7 -6 -5 15.52 2.93
 7 -6 5 14.66 4.19
 7 6 5 12.97 2.83
 -7 6 -5 14.44 3.42
 -7 -6 -5 15.37 3.4
 -7 -6 -6 -0.18 1.24
 7 6 6 4.85 2.16
 -7 -6 -6 2.04 1.78
 -7 -7 10 85.87 6.68
 7 -7 -10 95.42 7.78
 -7 -7 9 56.56 5.18
 7 -7 -9 68.46 6.29
 7 7 -9 73.4 7.13
 -7 -7 8 30.95 3.78
 -7 7 8 32.63 4.43
 7 -7 -8 31.97 4.05
 7 7 -8 27.09 4.51
 7 -7 -8 28.64 4.35
 -7 -7 7 16.64 2.85
 -7 7 7 19.59 3.44
 7 -7 -7 19.3 3.08
 7 7 -7 18.83 3.43
 7 -7 -7 18.62 3.32
 7 -7 -6 5.32 2.02
 -7 -7 6 4.49 1.69
 -7 7 6 9.31 2.71
 7 -7 -6 8.11 2.12
 7 7 -6 8.58 2.74
 7 -7 -5 160.57 8.73
 -7 -7 5 145.46 7.96
 -7 7 5 144.45 8.55
 7 -7 -5 151.57 8.07
 7 7 -5 142.07 8.78
 -7 -7 4 137.1 7.59
 7 -7 -4 135.7 7.56
 -7 7 4 129.98 8.05
 7 -7 -4 128.88 7.22
 7 7 -4 127.29 8.1
 7 -7 -3 199.21 7.96
 -7 -7 3 195.47 9.41
 -7 7 3 219.47 10.54
 7 -7 -3 216.82 9.37
 7 -7 -3 210.3 9.33
 7 7 -3 209.24 10.35
 -7 -7 2 10.96 2.21
 -7 7 2 6.22 1.89
 7 -7 -2 8.27 2.01
 7 -7 -2 11.2 2.09
 7 7 -2 6.08 1.54
 7 -7 -2 6.79 1.66
 7 7 -2 5.57 1.61
 7 -7 -1 363.55 14.85
 -7 -7 1 363.35 13.67
 -7 7 1 372.15 14.52
 7 -7 -1 346.46 12.59
 7 7 -1 355.67 13.98
 7 -7 -1 386.06 12.29
 7 -7 0 117.34 8.76
 -7 -7 0 99.2 6.83
 -7 7 0 111.4 7.53
 7 -7 0 102.87 6.35
 7 7 0 103.34 7.09
 -7 -7 -1 4.83 2.11
 -7 7 -1 11.75 2.81
 7 -7 1 8.72 2.93
 7 -7 1 9.8 2.07
 7 7 1 6.52 1.96
 -7 -7 -1 8.44 2.33
 7 -7 2 72.36 7.93
 -7 -7 -2 77.65 6.35
 -7 7 -2 73.95 6.21
 7 -7 2 67.5 5.34
 7 7 2 72.22 6.1
 -7 -7 -2 67.29 7.05
 7 -7 3 87.44 9.14
 -7 7 -3 89.66 7.14
 7 7 3 89.78 6.94
 -7 -7 -3 94.94 8.22
 -7 -7 -4 6.54 2.5
 7 -7 4 7.56 3.52
 7 7 4 9.15 2.47
 7 7 4 11.55 2.92
 -7 7 -4 12.03 2.97
 -7 -7 -5 28.41 3.67
 7 -7 5 28.2 5.72
 7 7 5 31.09 4.44
 -7 7 -5 45.03 5.5
 -7 -7 -5 36.78 5.18
 -7 -7 -6 11.14 3.08
 7 -8 -10 15.73 3.3
 -7 -8 9 18.98 3.15
 7 -8 -9 17.77 3.33
 7 -8 -9 24.32 4.38
 7 -8 -8 3.81 2.1
 -7 -8 8 0.34 1.1
 -7 8 8 3.12 1.66
 7 -8 -8 3.53 1.82
 7 8 -8 3.22 2.14
 7 -8 -7 13.45 2.85
 -7 -8 7 13.74 2.52
 -7 8 7 10.29 2.65
 7 -8 -7 10.86 2.41
 7 8 -7 13.39 3.23
 7 -8 -6 6.02 2.21
 -7 -8 6 1.38 1.34
 -7 8 6 5.17 2.23
 7 -8 -6 1.52 1.52
 7 8 -6 3.4 1.9
 -7 8 5 39.76 4.58
 -7 -8 5 37.2 3.93
 7 -8 -5 41.25 4.6
 7 -8 -5 41.07 4.18
 7 8 -5 38.54 4.73
 -7 -8 4 4.85 1.83
 7 -8 -4 6.14 1.87
 -7 8 4 8.87 2.2
 7 -8 -4 5.12 1.82
 7 8 -4 1.51 1.36
 -7 -8 3 31.32 3.56
 -7 8 3 37.21 4.35
 7 -8 -3 28.95 3.49
 7 -8 -3 29.31 3.38
 7 8 -3 26.72 3.72
 -7 -8 2 18.63 2.93
 -7 8 2 10.59 2.33
 7 -8 -2 12.13 2.29
 7 -8 -2 12.45 2.33
 7 -8 -2 10.11 2.09
 7 8 -2 11.95 2.72
 -7 -8 1 14.92 2.68
 -7 8 1 18.35 3.13
 7 -8 -1 16.65 3.16
 7 -8 -1 20.41 2.73
 7 -8 -1 12.95 2.31
 7 8 -1 19.2 3.19
 -7 -8 0 4.43 2.06
 -7 8 0 3.31 1.67
 7 -8 0 8.73 2.71
 7 8 0 3.68 1.61
 7 -8 0 3.59 1.44
 7 8 0 5.38 2
 -7 -8 0 3.11 1.73
 -7 -8 -1 16.98 3.81
 -7 8 -1 24.12 3.76
 7 -8 1 18.39 3.87
 7 8 1 16.36 2.92
 7 -8 1 18.66 2.75
 7 8 1 21.02 3.39
 -7 -8 -1 12.43 2.68
 -7 -8 -2 37.16 5.45
 -7 8 -2 43.9 4.88
 7 -8 2 37.82 5.88
 7 -8 2 35.15 3.85
 7 8 2 39.75 4.61
 -7 -8 -2 36.02 4.46
 -7 -8 -3 6.49 2.58
 7 8 3 8.08 2.58
 -7 8 -3 2.55 1.93
 -7 8 -4 3.09 1.67
 7 -8 4 -1.37 2.02
 7 8 4 1.92 1.88
 7 8 4 1.98 1.61
 -7 8 -4 1.01 1.32
 -7 -8 -4 -2.13 2.15
 -7 -8 -5 28 3.59
 7 -8 5 30.26 6.2
 7 8 5 28.93 4.37
 -7 -8 -5 30.78 4.92
 -7 -8 -6 4.79 2.71
 7 -9 -10 14.62 3.12
 7 -9 -9 41.33 5.64
 7 -9 -9 31.97 4.21
 -7 9 8 56.78 5.92
 7 -9 -8 62.95 6.38
 -7 -9 8 54.81 4.85
 7 -9 -8 53.07 5.15
 7 9 -8 56.21 6.18
 7 -9 -7 5.53 2.21
 -7 -9 7 5.17 1.73
 -7 9 7 6.53 2.58
 7 -9 -7 5.99 1.79
 7 9 -7 8.82 2.67
 -7 -9 6 87.87 5.97
 7 -9 -6 100.25 7.37
 -7 9 6 91.04 7.16
 7 -9 -6 82.6 5.94
 7 9 -6 95.92 7.5
 -7 -9 5 272.2 11.19
 7 -9 -5 302.62 12.89
 -7 9 5 265.55 12.35
 7 -9 -5 269.03 11.18
 7 9 -5 295.76 13.25
 -7 -9 4 14.98 2.56
 7 -9 -4 13.52 2.53
 -7 9 4 14.1 2.8
 7 -9 -4 13.81 2.38
 7 9 -4 16.22 3.19
 -7 -9 3 11.25 2.19
 -7 9 3 15.87 2.98
 7 -9 -3 13.71 2.59
 7 9 -3 9.8 2.42
 7 -9 -3 11.56 2.12
 7 9 -3 11.44 2.51
 7 -9 -2 74.88 5.77
 7 9 -2 74.99 6.3
 -7 -9 2 82.1 5.79
 -7 9 2 81.29 6.35
 7 -9 -2 84.99 5.43
 7 9 -2 87.47 6.54
 7 -9 -2 89.13 6.04
 -7 -9 1 18.15 2.89
 -7 -9 1 18.04 3.98
 -7 9 1 16.63 2.97
 7 9 -1 14.85 2.89
 7 -9 -1 14.68 2.87
 7 -9 -1 22.96 2.9
 7 -9 -1 18.03 2.41
 7 9 -1 16.19 2.93
 -7 -9 0 1.03 1.62
 -7 9 0 8.52 2.45
 7 -9 0 1.54 1.56
 7 9 0 6.19 1.91
 7 -9 0 5.16 1.51
 7 9 0 3.44 1.6
 -7 -9 0 5.66 1.91
 7 -9 1 118.11 9.63
 -7 -9 -1 126.22 8.03
 -7 9 -1 127.08 8.24
 7 9 1 122.04 8.15
 7 -9 1 117.26 6.74
 7 9 1 134.23 8.25
 -7 -9 -1 127.12 9.87
 -7 -9 -2 6.7 2.86
 -7 9 -2 4.13 1.37
 7 -9 2 5.26 2.69
 7 -9 2 5 1.67
 7 9 2 3.8 1.97
 -7 -9 -3 17.61 3.85
 7 -9 3 13.09 3.68
 7 9 3 17.53 3.19
 -7 9 -3 17.35 3.34
 -7 9 -4 35.42 4.71
 7 -9 4 27.61 5.75
 7 9 4 31.79 4.48
 7 9 4 33.51 4.61
 -7 9 -4 24.93 4.04
 -7 -9 -4 26.89 4.64
 7 -9 5 6.39 3.27
 -7 -9 -5 6.7 2.43
 -7 -9 -6 1.65 1.91
 -7 -10 9 7.93 2.93
 7 -10 -9 3.78 1.64
 7 -10 -8 22.64 4.1
 7 -10 -8 18.58 3.06
 7 10 -8 19.54 3.96
 7 -10 -7 45.14 5.38
 -7 10 7 44.35 5.31
 -7 -10 7 34.21 3.78
 7 -10 -7 42.81 4.37
 7 10 -7 49.46 5.63
 7 -10 -6 16.93 3.28
 -7 -10 6 11.14 2.22
 -7 10 6 11.16 2.94
 7 -10 -6 10.05 2.25
 7 10 -6 17.96 3.56
 -7 -10 5 23.21 3.19
 7 -10 -5 22.58 3.56
 -7 10 5 18.72 3.48
 7 -10 -5 19.05 2.8
 7 10 -5 27.89 4.17
 -7 -10 4 14.66 2.47
 7 -10 -4 14.19 2.87
 -7 10 4 11.12 2.6
 7 -10 -4 10.43 1.96
 7 10 -4 14.55 3.11
 -7 -10 3 8.76 3.24
 -7 -10 3 11.04 2.38
 7 10 -3 13.76 3.26
 -7 10 3 12.87 2.69
 7 -10 -3 16.82 3.09
 7 -10 -3 10.52 2.06
 7 10 -3 6.78 2.08
 -7 -10 2 -1.78 1.36
 -7 -10 2 -3.5 2.86
 -7 10 2 -0.85 1.45
 7 -10 -2 1.51 1.17
 7 -10 -2 0.63 1.26
 7 -10 -2 -0.72 0.99
 7 10 -2 -1.01 1.55
 7 10 -2 1.27 1.2
 -7 -10 1 2.28 2.35
 -7 10 1 4.12 1.97
 7 10 -1 2.64 1.55
 7 -10 -1 0.71 1.44
 7 -10 -1 3.1 1.36
 7 10 -1 3.2 1.92
 -7 -10 1 2.18 1.25
 -7 -10 0 22.75 4.47
 -7 10 0 15.2 3.01
 7 -10 0 18.95 3.63
 7 -10 0 23.16 2.89
 7 10 0 22.03 3.72
 7 10 0 20.3 3.37
 -7 -10 0 25.94 3.55
 -7 -10 -1 1.22 2
 -7 10 -1 3.13 1.87
 7 -10 1 4.03 2.62
 7 10 1 3.67 1.6
 7 -10 1 2.18 1.23
 7 10 1 3.67 1.93
 -7 -10 -1 2.36 1.48
 -7 -10 -2 -0.73 2.19
 -7 10 -2 0.85 1.35
 7 -10 2 0.36 1.81
 7 10 2 2.7 1.72
 7 -10 3 30.74 5.85
 7 10 3 20.53 3.52
 -7 10 -3 22.83 3.95
 -7 -10 -3 21.09 4.3
 7 10 4 -0.5 1.57
 -7 10 -4 0.87 1.46
 -7 -10 -4 -1.22 1.73
 -7 -10 -5 -1.43 1.94
 -7 -11 9 13.64 3.39
 -7 -11 8 -1.93 2.11
 7 -11 -8 0.15 1.91
 7 -11 -7 137.67 9.58
 -7 11 7 149.61 9.63
 7 -11 -7 133.99 7.78
 7 11 -7 142.04 9.5
 -7 -11 7 130.19 9.69
 -7 -11 6 35.87 5.25
 -7 -11 6 32.42 3.54
 7 -11 -6 34.73 4.61
 -7 11 6 38.11 4.78
 7 -11 -6 38.37 3.95
 7 11 -6 41.24 5
 -7 -11 5 7.29 2.82
 -7 -11 5 12.8 2.22
 7 -11 -5 18.63 3.37
 -7 11 5 14.51 3.02
 7 -11 -5 14.86 2.41
 7 11 -5 14.32 2.86
 -7 -11 4 77.04 5.56
 -7 11 4 87.84 6.81
 7 -11 -4 87.75 6.87
 7 -11 -4 86.53 5.54
 7 11 -4 87.7 6.81
 -7 -11 4 79.44 7.91
 7 11 -3 69.27 7.12
 -7 -11 3 72.44 5.37
 -7 11 3 76.17 6.2
 7 -11 -3 62.91 4.61
 7 11 -3 81.57 6.48
 7 -11 -3 80.29 6.44
 -7 -11 3 77.57 7.87
 -7 -11 2 13.04 2.5
 -7 -11 2 9.3 2.7
 -7 11 2 11.44 2.55
 7 -11 -2 13.11 2.6
 7 -11 -2 9.04 2.27
 7 11 -2 12.82 2.96
 7 -11 -2 8.17 1.63
 7 11 -2 9.63 2.35
 7 -11 -1 108.16 8.04
 -7 -11 1 108.16 7.02
 -7 11 1 105 7.4
 7 -11 -1 101.58 5.81
 7 11 -1 111.81 7.56
 -7 -11 1 112.58 9.52
 7 11 -1 117.39 8.67
 7 -11 0 77.92 7.42
 -7 -11 0 73.85 5.97
 -7 11 0 79.53 6.49
 7 11 0 82.07 7.21
 7 -11 0 71.81 4.93
 7 11 0 85.87 6.58
 -7 -11 0 92.57 8.54
 -7 -11 -1 2.37 1.9
 -7 11 -1 2.51 1.83
 7 -11 1 -0.1 2.04
 7 11 1 1.81 1.48
 7 -11 1 2.66 1.13
 7 11 1 1.75 1.6
 -7 11 -2 41.16 4.87
 7 -11 2 46.43 6.7
 7 11 2 43.88 4.86
 -7 -11 -2 53.18 6.58
 -7 11 -3 57.54 6.03
 7 -11 3 57.87 7.85
 -7 11 -3 45.89 5.28
 7 11 3 55.04 5.64
 -7 -11 -3 54.35 6.72
 7 -11 4 14.56 4.64
 7 11 4 7.52 2.3
 -7 11 -4 12.33 3.06
 -7 -11 -4 14.58 3.71
 -7 -12 8 -0.01 1.38
 -7 -12 7 1.4 1.72
 7 -12 -7 1.76 1.61
 -7 12 7 2.76 1.76
 7 12 -7 3.38 2.37
 -7 -12 6 21.82 4.24
 7 -12 -6 35.57 4.99
 -7 12 6 31.26 4.41
 7 12 -6 31.95 4.48
 -7 -12 5 0.6 1.7
 7 -12 -5 0.85 1.51
 -7 12 5 2.34 1.71
 7 12 -5 2.76 2.08
 -7 -12 4 8.52 3.05
 -7 -12 4 7.34 1.9
 -7 12 4 8.23 2.4
 7 -12 -4 11.91 2.93
 7 12 -4 4.92 2.01
 -7 -12 3 35.72 5.45
 -7 12 3 33.56 4.26
 7 -12 -3 39.63 4.75
 -7 -12 3 32.37 3.67
 7 12 -3 32.07 5.19
 7 -12 -3 27.38 2.95
 7 12 -3 31.11 4.17
 -7 -12 2 18.99 4.16
 -7 12 2 20.08 3.51
 7 -12 -2 18.41 3.18
 7 12 -2 20.97 4.13
 7 -12 -2 17.46 2.33
 7 12 -2 18.75 3.2
 -7 -12 2 17.12 2.83
 -7 -12 1 9.06 3.55
 -7 12 1 10.98 2.78
 7 12 -1 8.72 2.85
 7 -12 -1 10.01 2.63
 7 -12 -1 7.47 1.63
 7 12 -1 6.32 2.28
 -7 -12 1 10.14 2.42
 -7 -12 0 0.94 2.39
 -7 12 0 -0.68 1.61
 7 -12 0 4.72 2.33
 7 -12 0 1.83 1.01
 7 12 0 3.06 1.96
 7 12 0 1.82 1.59
 -7 12 -1 23.75 3.89
 7 -12 1 21.69 4.58
 7 12 1 25.5 4.48
 7 12 1 26.2 3.89
 -7 -12 -1 26.17 4.81
 -7 12 -2 19.48 3.46
 7 -12 2 20.34 4.46
 7 12 2 21.18 4.04
 7 12 2 21.8 3.57
 -7 -12 -2 22.61 4.34
 7 -12 3 6.68 3.06
 7 12 3 4.2 2.13
 -7 -12 -3 4.22 2.23
 -7 12 -3 4.25 2.29
 7 -12 4 0.24 3.01
 -7 12 -4 0.62 1.44
 -7 -13 8 23.21 4.17
 -7 -13 7 0.83 1.6
 7 -13 -7 -0.82 1.83
 7 13 -7 -0.01 1.66
 -7 -13 6 15.29 3.51
 7 -13 -6 18.21 3.63
 -7 13 6 18.98 3.78
 7 13 -6 18.99 3.49
 -7 -13 5 54.2 6.39
 -7 13 5 63.35 5.99
 7 -13 -5 56.4 6.12
 7 13 -5 62.55 5.92
 -7 -13 4 29.06 4.91
 -7 13 4 31.94 4.2
 7 -13 -4 31.38 4.4
 7 13 -4 33.49 4.32
 -7 13 3 1.85 1.53
 7 -13 -3 1.13 1.62
 7 13 -3 -0.89 1.6
 -7 -13 2 53.79 6.66
 7 13 -2 70.71 7.51
 -7 -13 2 50.27 4.55
 -7 13 2 51.61 5.27
 7 13 -2 62.26 5.77
 7 -13 -2 59.64 5.75
 -7 -13 1 29.68 5.06
 -7 13 1 29.24 4.14
 7 13 -1 29.12 4.63
 7 -13 -1 24.75 4.03
 7 13 -1 34.36 4.27
 -7 -13 1 27.32 3.46
 7 -13 0 94.21 8.35
 -7 13 0 88.31 7.05
 7 13 0 94.82 7.09
 7 13 0 99.25 8.72
 -7 -13 0 94.43 9.07
 7 -13 1 219.25 14
 -7 13 -1 242.37 11.91
 7 13 1 217.35 13.32
 7 13 1 229.04 11.51
 -7 -13 -1 265.99 15.32
 7 -13 2 52.93 7.23
 -7 13 -2 49.43 5.38
 7 13 2 51.1 5.37
 -7 -13 -2 58.48 7.27
 7 -13 3 0.54 2.04
 7 13 3 7.36 2.53
 -7 13 -3 3.93 2.16
 -7 13 -4 8.9 2.64
 -7 -14 7 -0.39 1.89
 -7 -14 6 0.63 1.72
 7 -14 -6 0.3 1.76
 -7 14 6 0.98 1.41
 7 14 -6 2.18 1.41
 -7 -14 5 10.49 3.22
 -7 14 5 10.22 2.83
 7 -14 -5 12.12 3.4
 7 14 -5 11.35 2.81
 -7 -14 4 9.98 3.26
 -7 14 4 12.88 3
 7 -14 -4 16.36 3.57
 7 14 -4 7.66 2.34
 -7 -14 3 1.58 2.17
 -7 14 3 4.19 2.09
 7 -14 -3 4.54 2.08
 7 14 -3 3.59 1.59
 -7 14 2 3.69 1.69
 7 -14 -2 3.12 1.9
 7 14 -2 0.44 1.71
 -7 -14 2 7.78 3.07
 -7 14 1 -0.45 1.48
 7 -14 -1 2.14 1.74
 7 14 -1 1.46 1.46
 -7 -14 1 1.06 1.83
 -7 14 0 20.97 3.63
 7 -14 0 26.86 4.77
 7 14 0 21.53 3.58
 -7 -14 0 16.31 4.19
 -7 14 -1 6.78 2.37
 7 -14 1 2.81 2.43
 7 14 1 5.02 2.12
 -7 14 -2 13.98 3.03
 7 -14 2 4.96 2.66
 7 14 2 14.37 3.16
 7 -14 3 9.58 4.1
 7 14 3 12.68 3.09
 -7 14 -3 8.12 2.55
 7 15 -6 1.19 1.64
 -7 15 5 10.31 2.76
 7 -15 -5 19.56 4.06
 7 15 -5 15.18 3.13
 -7 15 4 100.65 7.61
 7 15 -4 93.31 7.32
 7 -15 -4 97.59 8.33
 -7 15 3 109.57 7.89
 7 15 -3 117.09 8.11
 7 -15 -3 124.61 9.2
 -7 15 2 20.05 3.42
 7 -15 -2 19.97 3.68
 7 15 -2 16.49 3
 -7 15 1 35.28 4.5
 7 15 -1 31.88 4.23
 -7 15 0 5.56 2.02
 7 -15 0 4.09 2.07
 7 15 0 9.11 2.6
 -7 15 -1 41.01 4.82
 7 -15 1 41.33 6.18
 7 15 1 43.53 4.91
 7 -15 2 2.13 2.48
 7 15 2 1.98 2.01
 -7 16 5 0.88 1.45
 7 16 -5 4.14 1.99
 -7 16 4 4.11 1.95
 7 -16 -4 2.68 2.14
 7 16 -4 2.74 1.87
 -7 16 3 18.76 3.43
 7 -16 -3 15.77 3.32
 7 16 -3 22.23 3.73
 -7 16 2 8.5 2.38
 7 16 -2 3.57 1.84
 -7 16 1 0.1 1.52
 7 16 -1 2.64 1.63
 7 -16 0 10.52 3.26
 7 16 0 12.97 2.93
 7 -16 1 8.98 2.9
 7 16 1 11.18 2.71
 -7 17 3 28.93 4.15
 7 -17 -3 33.16 5.08
 7 17 -3 25.57 4
 7 17 -2 19.32 3.3
 7 17 -1 -0.9 1.67
 -7 17 0 14.82 3.44
 -8 0 8 152.89 9.6
 8 0 -8 152.46 9.94
 -8 0 7 20.36 3.59
 8 0 -7 24.79 3.97
 -8 0 6 57.59 5.61
 8 0 -6 50.81 5.45
 -8 0 5 107.99 7.6
 8 0 -5 115.25 7.97
 -8 0 4 54.9 5.41
 8 0 -4 63.26 5.69
 -8 0 3 2.56 1.87
 8 0 -3 -1.01 1.35
 -8 0 2 1.8 1.51
 8 0 -2 1.77 1.32
 -8 0 1 16.35 3.22
 8 0 -1 16.57 2.95
 -8 0 0 53.26 5.52
 8 0 0 58.29 5.41
 -8 0 -1 214.6 11.45
 8 0 1 207.77 10.76
 -8 0 -2 179.79 10.68
 8 0 2 168.68 9.83
 8 0 3 6.67 1.92
 8 0 3 5.86 2.22
 -8 0 -3 7.15 2.47
 8 0 4 12.57 2.52
 8 0 4 13.63 3.05
 8 0 5 -1.27 1.52
 -8 -1 9 26.77 4.22
 -8 -1 8 13.46 3.07
 -8 1 8 15.11 3.4
 8 -1 -8 11.55 3.09
 8 1 -8 16.02 3.61
 -8 -1 7 7.7 2.35
 -8 1 7 8.87 2.52
 8 -1 -7 13.73 3.12
 8 1 -7 10.24 2.79
 -8 -1 6 23.99 3.75
 -8 1 6 35.05 4.62
 8 -1 -6 40.32 4.84
 8 1 -6 28.74 4.19
 -8 -1 5 43.71 4.92
 -8 1 5 43.73 5.06
 8 -1 -5 48.15 5.09
 8 1 -5 50.2 5.32
 -8 -1 4 46.25 4.98
 8 -1 -4 46.77 3.82
 -8 1 4 50.97 5.28
 8 1 -4 42.67 4.82
 8 -1 -4 41.65 4.68
 -8 -1 3 22.96 3.54
 -8 1 3 20.21 3.37
 8 -1 -3 18.19 3.27
 8 1 -3 19.84 3.24
 -8 -1 2 6.09 2.18
 -8 1 2 1.55 1.41
 8 -1 -2 5.33 1.7
 8 1 -2 5.33 1.98
 -8 -1 1 13.49 2.81
 -8 1 1 7.09 2.46
 8 -1 -1 9.79 2.57
 8 1 -1 12.41 2.91
 -8 -1 0 37.06 4.6
 -8 1 0 31.65 4.25
 8 -1 0 38.79 4.49
 8 1 0 34.77 4.47
 -8 -1 -1 14.41 3.27
 -8 1 -1 12.18 3.08
 8 -1 1 7.45 2.41
 8 1 1 11.52 2.73
 -8 1 -2 2.26 1.82
 8 -1 2 2.82 2.12
 8 1 2 3.8 2.14
 -8 -1 -2 1.74 1.49
 8 -1 3 18.23 2.86
 8 1 3 14.95 2.99
 8 -1 3 18.33 3.46
 8 1 3 16.82 3.37
 -8 -1 -3 10.94 3.04
 -8 1 -3 16.96 3.57
 8 -1 4 2.72 1.39
 8 1 4 2.65 1.69
 8 -1 4 6.63 2.71
 8 1 5 -0.55 1.28
 -8 -2 9 39.83 4.9
 -8 -2 8 10.9 2.75
 -8 2 8 12.35 3.04
 8 -2 -8 12.17 3.1
 8 2 -8 15.37 3.45
 -8 -2 7 22.59 3.76
 -8 2 7 27.31 3.97
 8 -2 -7 30.15 4.24
 8 2 -7 28.99 4.21
 -8 -2 6 193.87 10.35
 -8 2 6 177.09 10.22
 8 -2 -6 181.33 10.2
 8 2 -6 171.4 10.24
 -8 -2 5 7.07 2.28
 -8 2 5 5.24 1.94
 8 -2 -5 5.58 1.78
 8 2 -5 4.94 2.11
 8 -2 -5 9.19 1.99
 -8 -2 4 35.92 4.25
 -8 2 4 34.7 4.43
 8 -2 -4 31.06 3.15
 8 -2 -4 26.38 3.65
 8 2 -4 28.32 3.98
 -8 -2 3 298.9 13.16
 -8 2 3 300.5 13.37
 8 -2 -3 291.69 12.69
 8 2 -3 299.43 13.21
 -8 -2 2 33.16 4.18
 -8 2 2 33.05 4.4
 8 -2 -2 33.47 3.99
 8 2 -2 39.24 4.56
 -8 2 1 52.23 5.3
 -8 -2 1 56.68 5.42
 8 -2 -1 46.07 4.74
 8 2 -1 54.58 5.38
 -8 -2 0 70.74 6.3
 -8 2 0 66.16 6.25
 8 -2 0 61.24 5.53
 8 2 0 71.34 6.17
 -8 -2 -1 151.48 9.36
 -8 2 -1 139.08 9.12
 8 -2 1 135.25 8.4
 8 2 1 128.63 8.45
 -8 2 -2 5.79 2.32
 8 -2 2 6.04 2.21
 8 2 2 4.13 1.68
 -8 -2 -2 5.19 2.14
 8 -2 3 5.51 1.64
 8 -2 3 7.01 2.22
 8 2 3 9.04 2.56
 -8 -2 -3 8.04 2.94
 -8 2 -3 9.8 3.09
 -8 -2 -4 1.79 1.7
 8 2 4 4.77 1.93
 -8 -2 -5 10.58 2.88
 8 2 5 9.92 2.49
 -8 -3 9 18.16 3.48
 -8 -3 8 0.32 1.45
 -8 3 8 3.56 2.05
 8 -3 -8 2.87 2.19
 8 3 -8 5.68 2.45
 -8 -3 7 6.7 2.49
 -8 3 7 0.15 1.58
 8 -3 -7 5.68 2.5
 8 3 -7 5.66 2.4
 -8 -3 6 27.1 4
 -8 3 6 23.86 4.09
 8 -3 -6 21.4 3.62
 8 3 -6 24.25 4.04
 8 -3 -5 20.67 2.94
 -8 -3 5 25.87 3.84
 -8 3 5 20.32 3.56
 8 -3 -5 20.24 3.33
 8 3 -5 21.27 3.72
 8 -3 -4 17.75 2.55
 -8 -3 4 21.81 3.36
 -8 3 4 16.28 3.22
 8 -3 -4 13.87 2.82
 8 3 -4 12.59 2.82
 -8 -3 3 12.32 2.79
 -8 3 3 14.58 3.25
 8 -3 -3 21.22 3.49
 8 3 -3 16.57 2.99
 -8 -3 2 7.98 2.35
 -8 3 2 6.87 2.33
 8 -3 -2 4.32 1.89
 8 3 -2 7.86 2.45
 -8 -3 1 6.62 2.21
 -8 3 1 5.33 1.9
 8 -3 -1 7.05 2.19
 8 -3 -1 7.88 2.22
 8 3 -1 8.38 2.21
 -8 -3 0 19.94 3.68
 -8 3 0 20.21 3.72
 8 -3 0 14.18 3.48
 8 -3 0 13.26 2.72
 8 3 0 15.95 3.31
 -8 -3 -1 5.43 2.38
 -8 3 -1 4.59 2.23
 8 -3 1 0.88 1.43
 8 3 1 3.07 1.94
 -8 3 -2 3.06 2.06
 8 -3 2 6.42 2.43
 8 3 2 2.73 1.74
 -8 -3 -2 2.78 2.27
 8 -3 3 6.8 2.22
 8 3 3 2.9 1.61
 -8 -3 -3 8.03 2.35
 -8 3 -3 8.63 2.78
 -8 -3 -4 2.78 2.1
 8 3 4 5.23 2.03
 -8 -3 -5 6.54 2.74
 -8 -3 -5 7.1 2.44
 8 3 5 5.32 2.13
 -8 -4 9 10.86 2.71
 8 -4 -9 13.61 3.35
 -8 -4 8 103.58 7.57
 -8 4 8 113.92 8.58
 8 -4 -8 98.99 7.69
 -8 -4 7 27.78 3.98
 -8 4 7 29.82 4.42
 8 -4 -7 28.41 4.14
 8 4 -7 29.72 4.45
 8 -4 -6 67.4 5.71
 -8 -4 6 71.91 6.14
 -8 4 6 75.91 6.53
 8 -4 -6 72.13 6.2
 8 4 -6 81.09 6.96
 8 -4 -5 134.16 7.65
 -8 -4 5 136.84 8.47
 -8 4 5 132.55 8.64
 8 -4 -5 132.36 8.27
 8 4 -5 130.15 8.79
 8 -4 -4 0.2 0.99
 -8 -4 4 -1.84 1.57
 -8 4 4 0.29 1.51
 8 -4 -4 1.97 1.54
 8 4 -4 1.14 1.43
 -8 -4 3 43.97 4.71
 -8 4 3 48.21 5.15
 8 -4 -3 51.85 4.96
 8 4 -3 44.69 5.02
 -8 -4 2 40.04 4.58
 -8 4 2 41.81 4.82
 8 -4 -2 39.44 4.27
 8 4 -2 34.75 4.39
 -8 -4 1 6.47 2.04
 -8 4 1 1.92 1.94
 8 -4 -1 3.16 1.38
 8 -4 -1 1.03 1.28
 8 4 -1 1.55 1.23
 -8 -4 0 -0.89 1.83
 -8 4 0 1.61 1.82
 8 -4 0 0.11 1.43
 8 -4 0 1.63 1.46
 8 4 0 -1.15 1.48
 -8 4 -1 5.06 2.2
 8 -4 1 11.49 3.17
 8 -4 1 9.06 2.38
 8 4 1 11.46 2.89
 -8 -4 -1 7.09 2.63
 -8 4 -2 16.28 3.38
 8 -4 2 13.83 3.66
 8 -4 2 18.95 3.33
 8 4 2 17.78 3.36
 -8 -4 -2 13.27 3.32
 -8 -4 -3 12.12 3.42
 8 -4 3 16.61 3.14
 8 4 3 21.54 3.79
 -8 -4 -3 22.21 4.16
 -8 4 -3 17.68 3.67
 -8 -4 -4 16.21 3.52
 8 4 4 17.45 3.2
 -8 -4 -5 17.52 3.9
 -8 -4 -5 12.12 2.86
 8 4 5 14.87 3.11
 -8 -5 9 17.53 3.31
 8 -5 -9 20.56 3.93
 -8 -5 8 28.2 4.1
 8 -5 -8 26.94 4.12
 -8 -5 7 3.02 1.75
 -8 5 7 1.73 1.51
 8 -5 -7 0.68 1.14
 8 5 -7 5.24 2.39
 8 -5 -7 1.65 1.29
 8 -5 -6 10.22 2.49
 -8 -5 6 10.03 2.56
 -8 5 6 6.06 2.3
 8 -5 -6 6.33 2.37
 8 5 -6 10.45 2.99
 8 -5 -5 49.29 4.71
 -8 -5 5 42.92 4.79
 -8 5 5 50.68 5.6
 8 -5 -5 46.45 4.84
 8 5 -5 55.15 5.83
 -8 -5 4 24.72 3.68
 8 -5 -4 26.82 3.26
 -8 5 4 30.05 4.26
 8 -5 -4 23.35 3.39
 8 5 -4 29.11 4.08
 -8 -5 3 4.85 1.9
 -8 5 3 12.43 2.95
 8 -5 -3 9.42 2.44
 8 5 -3 9.74 2.7
 -8 -5 2 9.4 2.5
 -8 5 2 11.62 2.99
 8 -5 -2 6.72 2.15
 8 5 -2 9.52 2.54
 -8 -5 1 13.92 2.98
 -8 5 1 14.29 3.01
 8 -5 -1 8.49 2.92
 8 -5 -1 11.31 2.59
 8 5 -1 8.84 2.66
 -8 -5 0 15.25 3.06
 -8 5 0 14.88 3.18
 8 -5 0 13.04 2.97
 8 -5 0 10.44 2.39
 8 5 0 16.76 3.32
 -8 5 -1 0.23 1.26
 8 -5 1 1.46 1.59
 8 -5 1 2.66 1.69
 8 5 1 -2.87 1.75
 -8 -5 -1 2.21 1.85
 -8 5 -2 4.35 2.3
 8 -5 2 -0.61 2.06
 8 -5 2 1.94 1.63
 8 5 2 2.99 1.93
 -8 -5 -2 1.86 1.88
 -8 -5 -3 17.94 4.07
 8 -5 3 12.05 3.9
 8 -5 3 16.13 3.08
 8 5 3 16.29 3.53
 -8 -5 -3 13.84 3.16
 -8 5 -3 19.6 3.78
 -8 -5 -4 -0.3 1.68
 8 -5 4 3.82 2.7
 8 5 4 0.22 1.19
 -8 -5 -5 3.17 2.09
 -8 -5 -5 5.82 2.27
 -8 -6 9 27.14 3.96
 8 -6 -9 25.64 4.1
 8 -6 -9 30.37 4.83
 -8 -6 8 2.7 1.9
 8 -6 -8 6.09 2.15
 8 -6 -8 6.2 2.23
 8 -6 -7 10.82 2.66
 -8 -6 7 13.86 2.78
 -8 6 7 11.38 2.81
 8 -6 -7 9.46 2.5
 8 6 -7 9.18 2.82
 8 -6 -6 21.9 3.4
 -8 -6 6 17.5 3.1
 -8 6 6 15.84 3.15
 8 -6 -6 16.12 2.96
 8 6 -6 16.88 3.45
 8 -6 -5 10.93 2.35
 -8 -6 5 12.09 2.52
 -8 6 5 11.66 2.96
 8 -6 -5 11.29 2.52
 8 6 -5 15.77 3.33
 -8 -6 4 34.49 4.17
 -8 6 4 45.14 5.15
 8 -6 -4 37.07 3.87
 8 -6 -4 35.83 4.07
 8 6 -4 37.28 4.65
 -8 -6 3 160.82 9.11
 -8 6 3 151.83 9.34
 8 -6 -3 160.12 8.73
 8 6 -3 158.53 9.51
 -8 -6 2 6.81 2.12
 -8 6 2 10.37 2.71
 8 -6 -2 6.64 1.92
 8 6 -2 6.82 2.2
 -8 -6 1 29.97 4.11
 -8 6 1 29.77 4.37
 8 -6 -1 26.62 3.46
 8 6 -1 35.84 4.52
 8 -6 0 48.58 5.92
 -8 -6 0 52.71 5.45
 -8 6 0 60.91 6
 8 -6 0 58.96 5.22
 8 6 0 56.5 5.62
 -8 6 -1 19.08 3.41
 8 -6 1 17.14 4.11
 8 -6 1 17.56 2.92
 8 6 1 14.69 3.08
 -8 -6 -1 17.28 3.35
 -8 6 -2 36.27 4.8
 -8 -6 -2 37.67 5.69
 8 -6 2 42.51 6.48
 8 -6 2 45.31 4.82
 8 6 2 36.27 4.63
 -8 -6 -2 39.09 4.98
 -8 -6 -3 37.1 5.71
 8 -6 3 46.99 7.14
 -8 6 -3 54.22 6.08
 8 6 3 49.23 5.68
 -8 -6 -4 4.03 2.04
 8 -6 4 1.52 2.53
 8 6 4 5.3 2.12
 -8 -6 -5 6.2 2.14
 -8 -6 -5 7.76 2.96
 -8 -7 9 3.61 1.59
 8 -7 -9 6.22 2.43
 8 -7 -9 9.25 3.03
 8 -7 -8 -1.04 1.7
 -8 -7 8 -0.27 1.62
 8 -7 -8 2.97 1.77
 8 -7 -7 6.07 2.2
 -8 -7 7 1.08 1.33
 -8 7 7 0.15 1.82
 8 -7 -7 3.15 1.9
 8 7 -7 3.77 2.05
 8 -7 -6 22.22 3.47
 -8 -7 6 18.85 3.13
 -8 7 6 25.81 4.18
 8 -7 -6 14.25 2.88
 8 7 -6 21.87 3.97
 8 -7 -5 0.81 1.3
 -8 -7 5 0.51 1.42
 -8 7 5 -0.23 1.51
 8 -7 -5 1.9 1.65
 8 7 -5 0.12 1.37
 -8 -7 4 16.63 3.04
 8 -7 -4 18.25 2.82
 -8 7 4 23.15 3.84
 8 -7 -4 15.74 2.9
 8 7 -4 20.38 3.66
 -8 -7 3 8.69 2.24
 -8 7 3 9.58 2.57
 8 -7 -3 8.28 2.1
 8 7 -3 10.46 2.71
 -8 -7 2 6.87 2.22
 -8 7 2 6.05 2.25
 8 -7 -2 6.98 2.08
 8 7 -2 3.5 1.87
 -8 -7 1 7.19 2.19
 -8 7 1 5.04 2.01
 8 -7 -1 7.12 1.95
 8 7 -1 9.75 2.85
 -8 7 0 29.9 4.32
 8 -7 0 27.47 4.57
 8 -7 0 18.07 3.04
 8 7 0 23.47 3.75
 -8 -7 0 18.63 3.3
 -8 -7 -1 6.9 2.7
 -8 7 -1 6.98 2.35
 8 -7 1 8.41 3.02
 8 -7 1 3.36 1.77
 8 7 1 5.51 2.16
 -8 -7 -1 5.27 2.16
 -8 7 -2 -0.87 1.46
 -8 -7 -2 4.85 2.78
 8 -7 2 -3.29 2.91
 8 -7 2 0.27 1.2
 8 7 2 0.8 1.47
 -8 -7 -2 2.51 2.03
 -8 -7 -3 7.55 2.82
 -8 7 -3 5.35 2.61
 -8 -7 -4 -0.82 2.11
 8 -7 4 2.47 3.56
 8 -8 -9 14.21 3.12
 8 -8 -8 31.26 4.69
 -8 -8 8 23.7 3.57
 8 -8 -8 25.12 3.72
 8 -8 -7 13.62 3.09
 -8 -8 7 9.06 2.36
 8 -8 -7 9.72 2.49
 -8 -8 6 77.53 6.26
 8 -8 -6 76.97 6.58
 -8 8 6 79.82 7.04
 8 -8 -6 72.8 6.11
 8 8 -6 98.1 7.98
 -8 -8 5 76.83 6.15
 -8 8 5 86.47 7.15
 8 -8 -5 80.86 6.41
 8 -8 -5 74.65 5.98
 8 8 -5 84.85 7.22
 -8 -8 4 13.44 2.56
 -8 8 4 18.68 3.49
 8 -8 -4 16.2 2.78
 8 -8 -4 15.46 2.72
 8 8 -4 19.48 3.47
 -8 -8 3 33.29 4.1
 -8 8 3 35.31 4.48
 8 -8 -3 32.75 3.81
 8 8 -3 28.31 4.11
 -8 -8 2 21.68 3.36
 -8 8 2 20.83 3.61
 8 -8 -2 24.14 3.3
 8 8 -2 25.95 3.84
 -8 -8 1 6.37 2.16
 -8 8 1 2.44 1.76
 8 -8 -1 4.58 1.78
 8 8 -1 4.22 1.94
 -8 -8 0 9.41 3.02
 -8 8 0 5.51 2.3
 8 -8 0 6.16 2.29
 8 -8 0 4.69 1.74
 8 8 0 6.35 2.41
 -8 -8 0 5.27 2.18
 -8 -8 -1 4.68 2.3
 -8 8 -1 4.79 2.12
 8 -8 1 8.28 3.09
 8 -8 1 4.06 1.79
 8 8 1 7.27 2.35
 -8 -8 -1 3.69 1.64
 -8 8 -2 16.16 3.4
 -8 -8 -2 5.46 2.45
 8 -8 2 6.09 2.88
 8 -8 2 11.59 2.57
 8 8 2 14.65 3.29
 -8 -8 -2 7.51 2.47
 -8 -8 -3 -0.29 1.87
 8 -8 3 4.28 2.73
 -8 8 -3 1.82 2.11
 8 -8 4 2.18 3.15
 8 -9 -8 6.04 2.62
 8 -9 -8 4.77 1.99
 8 -9 -7 -0.91 1.64
 -8 -9 7 2.49 1.35
 8 -9 -7 2.74 1.68
 -8 -9 6 1.66 1.48
 8 -9 -6 4.13 2.1
 -8 9 6 0.88 1.85
 8 -9 -6 0.45 1.17
 8 9 -6 5.5 2.66
 -8 -9 5 25.63 3.67
 8 -9 -5 28.99 4.19
 -8 9 5 27.29 4.17
 8 -9 -5 26.62 3.52
 8 9 -5 33.35 4.68
 -8 -9 4 4.39 1.88
 -8 9 4 1.56 1.71
 8 -9 -4 -0.09 1.28
 8 -9 -4 -0.35 1.21
 8 9 -4 0.9 1.48
 -8 -9 3 -1.13 1.29
 -8 9 3 2.93 1.71
 8 -9 -3 0.76 1.14
 8 9 -3 -1.2 1.54
 -8 -9 2 -0.34 1.34
 -8 9 2 1.08 1.81
 8 -9 -2 1.65 1.33
 8 9 -2 3.96 2.08
 -8 -9 1 10.37 3.01
 -8 9 1 17.17 3.48
 8 -9 -1 8.58 2.08
 8 9 -1 7.76 2.37
 -8 -9 1 8.49 2.43
 -8 -9 0 6.1 2.74
 -8 9 0 6.35 2.25
 8 -9 0 4.05 2.43
 8 -9 0 5.87 1.88
 8 9 0 7.11 2.25
 -8 -9 0 3.89 1.89
 -8 -9 -1 5.12 2.61
 -8 9 -1 1.42 1.64
 8 -9 1 8.09 2.98
 8 -9 1 5.48 1.93
 8 9 1 6.29 2.41
 -8 -9 -1 3.71 1.75
 -8 -9 -2 4.13 2.61
 -8 9 -2 1.57 1.91
 8 -9 2 4.36 3.04
 8 9 2 -1.8 1.76
 8 -9 3 -0.49 2.91
 8 -10 -7 60.58 6.43
 8 -10 -7 39.53 4.48
 -8 -10 6 22.6 3.29
 8 -10 -6 28.2 4.2
 8 -10 -6 24.87 3.52
 -8 -10 5 8.65 2.24
 8 -10 -5 9.39 2.68
 -8 10 5 5.6 2.51
 8 -10 -5 9.2 2.31
 8 10 -5 10.41 2.88
 -8 -10 4 11.75 2.54
 -8 10 4 17.42 3.3
 8 -10 -4 16.01 3.13
 8 -10 -4 11.92 2.39
 8 10 -4 17.18 3.34
 -8 -10 3 17.54 3.1
 -8 -10 3 21.9 4.55
 -8 10 3 21.03 3.71
 8 -10 -3 16.59 2.66
 8 10 -3 21.36 3.63
 -8 -10 2 16.47 3.12
 -8 -10 2 12.14 3.4
 -8 10 2 16.93 3.24
 8 -10 -2 14.23 2.43
 8 10 -2 25.14 3.92
 -8 -10 1 10.62 3.01
 -8 10 1 9.23 2.48
 8 -10 -1 6.52 1.73
 8 10 -1 12.09 2.68
 -8 -10 1 9.79 2.45
 -8 -10 0 31.43 5.54
 -8 10 0 36.04 4.83
 8 -10 0 29.65 3.51
 8 10 0 26.28 3.95
 -8 -10 0 31.47 4.17
 -8 -10 -1 8.5 3.65
 -8 10 -1 4.61 2.05
 8 -10 1 6.06 2.56
 8 -10 1 5.6 1.83
 8 10 1 2.24 1.87
 -8 -10 -1 3.2 1.94
 -8 10 -2 2.01 1.97
 8 -10 2 4.76 2.68
 8 -10 3 3.58 2.38
 8 -11 -7 1.59 1.9
 8 -11 -6 1.31 1.65
 -8 -11 5 0.31 2.11
 -8 11 5 3.44 2.21
 8 -11 -5 4.86 2.34
 8 11 -5 4.74 2.43
 -8 -11 4 6.14 2.73
 -8 -11 4 8.74 2.35
 -8 11 4 16.24 3.44
 8 -11 -4 11.75 2.64
 8 11 -4 13.7 3.26
 -8 -11 3 0.38 1.28
 -8 -11 3 2.73 2.38
 -8 11 3 2.02 1.95
 8 -11 -3 3.11 1.5
 8 11 -3 1.3 1.65
 -8 11 2 0.28 1.43
 8 -11 -2 1.06 1.19
 8 11 -2 0.98 1.61
 -8 -11 2 0.74 1.15
 -8 11 1 18.31 3.48
 8 -11 -1 14 2.5
 8 11 -1 16.8 3.44
 -8 -11 1 14.11 2.84
 -8 11 0 12.36 3.16
 8 -11 0 11.54 2.23
 8 11 0 12.54 2.87
 -8 -11 0 13.18 3.03
 -8 11 -1 5.09 2.41
 8 -11 1 6.82 1.96
 8 11 1 6.59 2.29
 -8 11 -2 0.84 1.79
 8 -11 2 2.48 2.09
 8 -11 3 8.58 4.02
 8 -12 -6 33.08 4.81
 8 -12 -5 0.57 1.74
 -8 12 4 7.54 2.73
[truncated: 11,211 more chars]
