# Supplementary material for: Magnetoelectric effect generated through electron transfer from organic radical to metal ion
Source: Natl Sci Rev. 2023 Mar 6;10(4):nwad059. doi: 10.1093/nsr/nwad059 (PMC10187783; doi:10.1093/nsr/nwad059)
Supplement: nwad059_Supplemental_Files [file nwad059_supplemental_files.zip › 1-240K.cif]

data_exp_10884
_audit_creation_date               2020-06-09
_audit_creation_method
;
Olex2 1.2
(compiled 2018.05.29 svn.r3508 for OlexSys, GUI svn.r5506)
;
_shelx_SHELXL_version_number       '2014/7'
_audit_contact_author_address      ?
_audit_contact_author_email        ?
_audit_contact_author_name         ''
_audit_contact_author_phone        ?
_publ_contact_author_id_orcid      ?
_publ_section_references
;
Dolomanov, O.V., Bourhis, L.J., Gildea, R.J, Howard, J.A.K. & Puschmann, H.
 (2009), J. Appl. Cryst. 42, 339-341.

Sheldrick, G.M. (2015). Acta Cryst. A71, 3-8.

Sheldrick, G.M. (2015). Acta Cryst. C71, 3-8.
;
_chemical_name_common              ?
_chemical_name_systematic          ?
_chemical_formula_moiety           'C12 H4 Cl4 Fe O10, C5 H13 Br N'
_chemical_formula_sum              'C17 H17 Br Cl4 Fe N O10'
_chemical_formula_weight           672.87
_chemical_melting_point            ?
loop_
  _atom_type_symbol
  _atom_type_description
  _atom_type_scat_dispersion_real
  _atom_type_scat_dispersion_imag
  _atom_type_scat_source
 'C' 'C' 0.0033 0.0016 'International Tables Vol C Tables 4.2.6.8 and 6.1.1.4'
 'H' 'H' 0.0000 0.0000 'International Tables Vol C Tables 4.2.6.8 and 6.1.1.4'
 'Br' 'Br' -0.2901 2.4595
 'International Tables Vol C Tables 4.2.6.8 and 6.1.1.4'
 'Cl' 'Cl' 0.1484 0.1585 'International Tables Vol C Tables 4.2.6.8 and 6.1.1.4'
 'Fe' 'Fe' 0.3463 0.8444 'International Tables Vol C Tables 4.2.6.8 and 6.1.1.4'
 'N' 'N' 0.0061 0.0033 'International Tables Vol C Tables 4.2.6.8 and 6.1.1.4'
 'O' 'O' 0.0106 0.0060 'International Tables Vol C Tables 4.2.6.8 and 6.1.1.4'

_shelx_space_group_comment
;
The symmetry employed for this shelxl refinement is uniquely defined
by the following loop, which should always be used as a source of
symmetry information in preference to the above space-group names.
They are only intended as comments.
;
_space_group_crystal_system        'monoclinic'
_space_group_IT_number             11
_space_group_name_H-M_alt          'P 1 21/m 1'
_space_group_name_Hall             '-P 2yb'
loop_
  _space_group_symop_operation_xyz
 'x, y, z'
 '-x, y+1/2, -z'
 '-x, -y, -z'
 'x, -y-1/2, z'

_cell_length_a                     7.1524(2)
_cell_length_b                     17.0149(3)
_cell_length_c                     9.5613(2)
_cell_angle_alpha                  90
_cell_angle_beta                   102.219(2)
_cell_angle_gamma                  90
_cell_volume                       1137.22(5)
_cell_formula_units_Z              2
_cell_measurement_reflns_used      8990
_cell_measurement_temperature      240.01(10)
_cell_measurement_theta_max        29.9490
_cell_measurement_theta_min        3.7610
_shelx_estimated_absorpt_T_max     0.757
_shelx_estimated_absorpt_T_min     0.590
_exptl_absorpt_coefficient_mu      2.946
_exptl_absorpt_correction_T_max    1.00000
_exptl_absorpt_correction_T_min    0.86999
_exptl_absorpt_correction_type     multi-scan
_exptl_absorpt_process_details
;
CrysAlisPro 1.171.39.46e (Rigaku Oxford Diffraction, 2018)
Empirical absorption correction using spherical harmonics,
 implemented in SCALE3 ABSPACK scaling algorithm.
;
_exptl_absorpt_special_details     ?
_exptl_crystal_colour              'clear dark black'
_exptl_crystal_colour_lustre       clear
_exptl_crystal_colour_modifier     dark
_exptl_crystal_colour_primary      black
_exptl_crystal_density_diffrn      1.965
_exptl_crystal_density_meas        ?
_exptl_crystal_density_method      ?
_exptl_crystal_description         plate
_exptl_crystal_F_000               670
_exptl_crystal_size_max            0.2
_exptl_crystal_size_mid            0.15
_exptl_crystal_size_min            0.1
_exptl_transmission_factor_max     ?
_exptl_transmission_factor_min     ?
_diffrn_reflns_av_R_equivalents    0.0363
_diffrn_reflns_av_unetI/netI       0.0247
_diffrn_reflns_Laue_measured_fraction_full  0.997
_diffrn_reflns_Laue_measured_fraction_max  0.930
_diffrn_reflns_limit_h_max         9
_diffrn_reflns_limit_h_min         -10
_diffrn_reflns_limit_k_max         24
_diffrn_reflns_limit_k_min         -23
_diffrn_reflns_limit_l_max         13
_diffrn_reflns_limit_l_min         -13
_diffrn_reflns_number              20108
_diffrn_reflns_point_group_measured_fraction_full  0.997
_diffrn_reflns_point_group_measured_fraction_max  0.930
_diffrn_reflns_theta_full          25.242
_diffrn_reflns_theta_max           30.558
_diffrn_reflns_theta_min           3.463
_diffrn_ambient_environment        N~2~
_diffrn_ambient_temperature        240.01(10)
_diffrn_detector                   'CCD plate'
_diffrn_detector_area_resol_mean   10.4741
_diffrn_detector_type              Atlas
_diffrn_measured_fraction_theta_full  0.997
_diffrn_measured_fraction_theta_max  0.930
_diffrn_measurement_details
;
List of Runs (angles in degrees, time in seconds):

  # Type    Start    End  Width  t~exp~   \w     \q     \k     \f   Frames
--------------------------------------------------------------------------
  1  \w    -92.00 -39.00   1.00    7.05    --  -14.00 155.00 -99.80   53
  2  \w    -15.00  28.00   1.00    7.05    --  -14.00 -99.00 -90.00   43
  3  \w    -60.00  48.00   1.00    7.05    --   14.47 -77.00 150.00  108
  4  \w    -18.00  96.00   1.00    7.05    --   14.47  19.00-150.00  114
  5  \w    -12.00  90.00   1.00    7.05    --   14.47  38.00  90.00  102
  6  \w    -14.00  56.00   1.00    7.05    --   14.47 -99.00 -90.00   70
  7  \w     -8.00  56.00   1.00    7.05    --   14.47 -99.00  60.00   64
  8  \w    -11.00  85.00   1.00    7.05    --   14.47  38.00 -60.00   96
;
_diffrn_measurement_device         'four-circle diffractometer'
_diffrn_measurement_device_type    'SuperNova, Dual, Cu at home/near, Atlas'
_diffrn_measurement_method         '\w scans'
_diffrn_orient_matrix_type        
 'CrysAlisPro convention (1999,Acta A55,543-557)'
_diffrn_orient_matrix_UB_11        -0.0987897000
_diffrn_orient_matrix_UB_12        0.0085765000
_diffrn_orient_matrix_UB_13        -0.0081464000
_diffrn_orient_matrix_UB_21        -0.0118999000
_diffrn_orient_matrix_UB_22        -0.0027187000
_diffrn_orient_matrix_UB_23        -0.0753811000
_diffrn_orient_matrix_UB_31        -0.0200115000
_diffrn_orient_matrix_UB_32        -0.0407054000
_diffrn_orient_matrix_UB_33        0.0033161000
_diffrn_radiation_monochromator    mirror
_diffrn_radiation_probe            x-ray
_diffrn_radiation_type             MoK\a
_diffrn_radiation_wavelength       0.71073
_diffrn_source                     'micro-focus sealed X-ray tube'
_diffrn_source_type                'SuperNova (Mo) X-ray Source'
_reflns_Friedel_coverage           0.000
_reflns_Friedel_fraction_full      .
_reflns_Friedel_fraction_max       .
_reflns_number_gt                  3014
_reflns_number_total               3349
_reflns_odcompleteness_completeness  99.70
_reflns_odcompleteness_iscentric   1
_reflns_odcompleteness_theta       27.42
_reflns_special_details
;
 Reflections were merged by SHELXL according to the crystal
 class for the calculation of statistics and refinement.
 
 _reflns_Friedel_fraction is defined as the number of unique
 Friedel pairs measured divided by the number that would be
 possible theoretically, ignoring centric projections and
 systematic absences.
;
_reflns_threshold_expression       'I > 2\s(I)'
_computing_cell_refinement         'CrysAlisPro 1.171.39.46e (Rigaku OD, 2018)'
_computing_data_collection         'CrysAlisPro 1.171.39.46e (Rigaku OD, 2018)'
_computing_data_reduction          'CrysAlisPro 1.171.39.46e (Rigaku OD, 2018)'
_computing_molecular_graphics      'Olex2 (Dolomanov et al., 2009)'
_computing_publication_material    'Olex2 (Dolomanov et al., 2009)'
_computing_structure_refinement    'ShelXL (Sheldrick, 2015)'
_computing_structure_solution      'ShelXT (Sheldrick, 2015)'
_refine_diff_density_max           1.372
_refine_diff_density_min           -1.799
_refine_diff_density_rms           0.240
_refine_ls_extinction_coef         .
_refine_ls_extinction_method       none
_refine_ls_goodness_of_fit_ref     1.290
_refine_ls_hydrogen_treatment      constr
_refine_ls_matrix_type             full
_refine_ls_number_parameters       177
_refine_ls_number_reflns           3349
_refine_ls_number_restraints       0
_refine_ls_R_factor_all            0.1278
_refine_ls_R_factor_gt             0.1206
_refine_ls_restrained_S_all        1.290
_refine_ls_shift/su_max            0.000
_refine_ls_shift/su_mean           0.000
_refine_ls_structure_factor_coef   Fsqd
_refine_ls_weighting_details      
 'w=1/[\s^2^(Fo^2^)+29.3603P] where P=(Fo^2^+2Fc^2^)/3'
_refine_ls_weighting_scheme        calc
_refine_ls_wR_factor_gt            0.2708
_refine_ls_wR_factor_ref           0.2732
_refine_special_details            ?
_olex2_refinement_description
;
1. Fixed Uiso
 At 1.2 times of:
  All C(H,H) groups
 At 1.5 times of:
  All C(H,H,H) groups, All O(H) groups
2. Others
 Fixed Sof: H00a(0.5) H00b(0.5) H00c(0.5) Br2(0.5) C1(0.5) H1a(0.5) H1b(0.5)
 C3(0.5) H3a(0.5) H3b(0.5)
3.a Secondary CH2 refined with riding coordinates:
 C1(H1a,H1b), C3(H3a,H3b)
3.b Tetrahedral OH refined with riding coordinates:
 O006(H006), O009(H009)
3.c Idealised Me refined as rotating group:
 C00I(H00a,H00b,H00c), C00J(H00d,H00e,H00f)
;
_atom_sites_solution_hydrogens     geom
_atom_sites_solution_primary       dual
_atom_sites_solution_secondary     ?
loop_
  _atom_site_label
  _atom_site_type_symbol
  _atom_site_fract_x
  _atom_site_fract_y
  _atom_site_fract_z
  _atom_site_U_iso_or_equiv
  _atom_site_adp_type
  _atom_site_occupancy
  _atom_site_site_symmetry_order
  _atom_site_calc_flag
  _atom_site_refinement_flags_posn
  _atom_site_refinement_flags_adp
  _atom_site_refinement_flags_occupancy
  _atom_site_disorder_assembly
  _atom_site_disorder_group
 Fe01 Fe 0.7436(3) 0.2500 0.48805(19) 0.0190(4) Uani 1 2 d S T P . .
 Cl03 Cl 0.7983(4) 0.48241(15) 0.1814(2) 0.0325(5) Uani 1 1 d . . . . .
 Cl04 Cl 0.7032(4) 0.46896(16) 0.8281(3) 0.0362(6) Uani 1 1 d . . . . .
 O005 O 0.7513(9) 0.3419(3) 0.3606(6) 0.0217(12) Uani 1 1 d . . . . .
 O006 O 1.0353(14) 0.2500 0.5254(12) 0.034(2) Uani 1 2 d S T P . .
 H006 H 1.0744 0.2046 0.5305 0.051 Uiso 1 1 calc R . . . .
 O007 O 0.7363(10) 0.3352(4) 0.6287(7) 0.0255(14) Uani 1 1 d . . . . .
 O008 O 0.7884(12) 0.6160(4) 0.3804(8) 0.0356(17) Uani 1 1 d . . . . .
 O009 O 0.4507(14) 0.2500 0.4337(13) 0.038(3) Uani 1 2 d S T P . .
 H009 H 0.4116 0.2046 0.4265 0.057 Uiso 1 1 calc R . . . .
 O00A O 0.7141(12) 0.6119(4) 0.6451(9) 0.0409(19) Uani 1 1 d . . . . .
 C00B C 0.7518(12) 0.4090(5) 0.4220(9) 0.0175(14) Uani 1 1 d . . . . .
 C00C C 0.7689(12) 0.4797(5) 0.3575(9) 0.0195(15) Uani 1 1 d . . . . .
 N00D N 0.3808(17) 0.2500 0.9587(12) 0.030(2) Uani 1 2 d S T P . .
 C00E C 0.7388(12) 0.4052(5) 0.5794(9) 0.0183(15) Uani 1 1 d . . . . .
 C00F C 0.7325(12) 0.5470(5) 0.5878(10) 0.0230(17) Uani 1 1 d . . . . .
 C00G C 0.7658(13) 0.5521(5) 0.4322(9) 0.0241(17) Uani 1 1 d . . . . .
 C00H C 0.7284(14) 0.4730(6) 0.6530(9) 0.0269(18) Uani 1 1 d . . . . .
 C00I C 0.481(3) 0.2500 0.8354(16) 0.049(5) Uani 1 2 d S T P . .
 H00A H 0.6021 0.2759 0.8635 0.073 Uiso 0.5 1 calc GR . . A -1
 H00B H 0.4037 0.2773 0.7558 0.073 Uiso 0.5 1 calc GR . . A -1
 H00C H 0.5004 0.1968 0.8083 0.073 Uiso 0.5 1 calc GR . . A -1
 C00J C 0.436(3) 0.3212(10) 1.0470(17) 0.079(6) Uani 1 1 d . . . . .
 H00D H 0.5724 0.3231 1.0777 0.118 Uiso 1 1 calc GR . . . .
 H00E H 0.3786 0.3194 1.1292 0.118 Uiso 1 1 calc GR . . . .
 H00F H 0.3919 0.3671 0.9913 0.118 Uiso 1 1 calc GR . . . .
 Br2 Br -0.0219(3) 0.27167(18) 1.1199(3) 0.0536(10) Uani 0.5 1 d . . . B -1
 C1 C 0.052(3) 0.1942(16) 0.989(3) 0.047(6) Uani 0.5 1 d . . . B -1
 H1A H 0.1207 0.1519 1.0455 0.056 Uiso 0.5 1 calc R . . B -1
 H1B H -0.0636 0.1719 0.9310 0.056 Uiso 0.5 1 calc R . . B -1
 C3 C 0.170(3) 0.2231(14) 0.892(2) 0.039(5) Uani 0.5 1 d . . . B -1
 H3A H 0.1041 0.2672 0.8397 0.047 Uiso 0.5 1 calc R . . B -1
 H3B H 0.1769 0.1819 0.8234 0.047 Uiso 0.5 1 calc R . . B -1

loop_
  _atom_site_aniso_label
  _atom_site_aniso_U_11
  _atom_site_aniso_U_22
  _atom_site_aniso_U_33
  _atom_site_aniso_U_23
  _atom_site_aniso_U_13
  _atom_site_aniso_U_12
 Fe01 0.0273(9) 0.0081(6) 0.0223(8) 0.000 0.0068(6) 0.000
 Cl03 0.0423(13) 0.0300(11) 0.0255(10) 0.0043(9) 0.0076(9) -0.0050(10)
 Cl04 0.0486(14) 0.0342(12) 0.0271(11) -0.0088(10) 0.0109(10) 0.0050(11)
 O005 0.033(3) 0.013(3) 0.021(3) 0.001(2) 0.009(2) 0.001(2)
 O006 0.025(5) 0.014(4) 0.059(7) 0.000 0.003(4) 0.000
 O007 0.043(4) 0.011(3) 0.025(3) -0.002(2) 0.011(3) 0.001(3)
 O008 0.049(4) 0.013(3) 0.039(4) 0.004(3) -0.002(3) -0.004(3)
 O009 0.028(5) 0.016(4) 0.067(8) 0.000 0.004(5) 0.000
 O00A 0.051(5) 0.021(3) 0.048(5) -0.017(3) 0.006(4) 0.008(3)
 C00B 0.023(4) 0.012(3) 0.019(3) 0.001(3) 0.008(3) 0.002(3)
 C00C 0.021(4) 0.013(3) 0.023(4) 0.006(3) 0.003(3) -0.005(3)
 N00D 0.029(6) 0.038(6) 0.024(5) 0.000 0.008(4) 0.000
 C00E 0.022(4) 0.012(3) 0.022(4) 0.003(3) 0.005(3) 0.002(3)
 C00F 0.022(4) 0.010(3) 0.035(4) -0.006(3) 0.000(3) 0.001(3)
 C00G 0.027(4) 0.019(4) 0.024(4) 0.000(3) 0.002(3) -0.002(3)
 C00H 0.034(5) 0.027(5) 0.020(4) -0.003(3) 0.005(3) 0.001(4)
 C00I 0.043(9) 0.082(14) 0.023(7) 0.000 0.010(6) 0.000
 C00J 0.126(16) 0.060(10) 0.056(9) -0.027(8) 0.032(10) 0.024(10)
 Br2 0.0400(11) 0.076(3) 0.0507(12) -0.0260(13) 0.0231(9) -0.0111(11)
 C1 0.036(11) 0.056(14) 0.059(14) -0.026(12) 0.031(11) -0.021(11)
 C3 0.030(9) 0.063(15) 0.023(8) -0.032(9) 0.005(7) -0.007(9)

_geom_special_details
;
 All esds (except the esd in the dihedral angle between two l.s. planes)
 are estimated using the full covariance matrix.  The cell esds are taken
 into account individually in the estimation of esds in distances, angles
 and torsion angles; correlations between esds in cell parameters are only
 used when they are defined by crystal symmetry.  An approximate (isotropic)
 treatment of cell esds is used for estimating esds involving l.s. planes.
;
loop_
  _geom_bond_atom_site_label_1
  _geom_bond_atom_site_label_2
  _geom_bond_distance
  _geom_bond_site_symmetry_2
  _geom_bond_publ_flag
 Fe01 O005 1.990(6) 4_565 ?
 Fe01 O005 1.990(6) . ?
 Fe01 O006 2.041(10) . ?
 Fe01 O007 1.985(6) 4_565 ?
 Fe01 O007 1.985(6) . ?
 Fe01 O009 2.049(10) . ?
 Cl03 C00C 1.741(9) . ?
 Cl04 C00H 1.723(9) . ?
 O005 C00B 1.284(10) . ?
 O007 C00E 1.282(10) . ?
 O008 C00G 1.221(11) . ?
 O00A C00F 1.252(10) . ?
 C00B C00C 1.369(10) . ?
 C00B C00E 1.529(11) . ?
 C00C C00G 1.426(12) . ?
 N00D C00I 1.502(19) . ?
 N00D C00J 1.481(16) 4_565 ?
 N00D C00J 1.481(16) . ?
 N00D C3 1.57(2) . ?
 C00E C00H 1.362(12) . ?
 C00F C00G 1.558(13) . ?
 C00F C00H 1.407(13) . ?
 Br2 C1 1.97(2) . ?
 C1 C3 1.46(3) . ?

loop_
  _geom_angle_atom_site_label_1
  _geom_angle_atom_site_label_2
  _geom_angle_atom_site_label_3
  _geom_angle
  _geom_angle_site_symmetry_1
  _geom_angle_site_symmetry_3
  _geom_angle_publ_flag
 O005 Fe01 O005 103.6(4) . 4_565 ?
 O005 Fe01 O006 87.0(3) . . ?
 O005 Fe01 O006 87.0(3) 4_565 . ?
 O005 Fe01 O009 90.2(3) 4_565 . ?
 O005 Fe01 O009 90.2(3) . . ?
 O006 Fe01 O009 175.5(5) . . ?
 O007 Fe01 O005 175.1(3) 4_565 . ?
 O007 Fe01 O005 81.3(2) . . ?
 O007 Fe01 O005 175.1(3) . 4_565 ?
 O007 Fe01 O005 81.3(2) 4_565 4_565 ?
 O007 Fe01 O006 93.1(3) 4_565 . ?
 O007 Fe01 O006 93.1(3) . . ?
 O007 Fe01 O007 93.8(4) . 4_565 ?
 O007 Fe01 O009 90.0(3) 4_565 . ?
 O007 Fe01 O009 90.0(3) . . ?
 C00B O005 Fe01 114.6(5) . . ?
 C00E O007 Fe01 115.1(5) . . ?
 O005 C00B C00C 124.6(7) . . ?
 O005 C00B C00E 114.6(7) . . ?
 C00C C00B C00E 120.8(7) . . ?
 C00B C00C Cl03 120.0(7) . . ?
 C00B C00C C00G 121.3(8) . . ?
 C00G C00C Cl03 118.7(6) . . ?
 C00I N00D C3 105.0(11) . . ?
 C00J N00D C00I 109.5(10) . . ?
 C00J N00D C00I 109.5(10) 4_565 . ?
 C00J N00D C00J 109.7(16) . 4_565 ?
 C00J N00D C3 96.2(13) 4_565 . ?
 C00J N00D C3 125.7(13) . . ?
 O007 C00E C00B 114.2(7) . . ?
 O007 C00E C00H 126.2(8) . . ?
 C00H C00E C00B 119.6(8) . . ?
 O00A C00F C00G 114.8(8) . . ?
 O00A C00F C00H 125.5(9) . . ?
 C00H C00F C00G 119.6(8) . . ?
 O008 C00G C00C 123.3(8) . . ?
 O008 C00G C00F 119.8(8) . . ?
 C00C C00G C00F 116.9(8) . . ?
 C00E C00H Cl04 119.8(7) . . ?
 C00E C00H C00F 121.4(8) . . ?
 C00F C00H Cl04 118.8(7) . . ?
 C3 C1 Br2 116.5(17) . . ?
 C1 C3 N00D 118.5(17) . . ?

loop_
  _geom_hbond_atom_site_label_D
  _geom_hbond_atom_site_label_H
  _geom_hbond_atom_site_label_A
  _geom_hbond_distance_DH
  _geom_hbond_distance_HA
  _geom_hbond_distance_DA
  _geom_hbond_angle_DHA
  _geom_hbond_site_symmetry_A
 O006 H006 O008 0.82 1.90 2.668(9) 155.8 2_746
 O009 H009 O00A 0.82 1.87 2.665(9) 162.5 2_646

loop_
  _refln_index_h
  _refln_index_k
  _refln_index_l
  _refln_F_squared_meas
  _refln_F_squared_sigma
 0 0 2 538.8 11.99
 0 0 -2 532.81 11.23
 0 0 -3 905.41 18.74
 0 0 3 911.39 20
 0 0 4 2860.39 55.24
 0 0 -4 2785.2 53.41
 0 0 5 510.29 14.77
 0 0 5 503.7 13.33
 0 0 -5 491.55 14.5
 0 0 -5 506.03 13.1
 0 0 -6 760.35 18.65
 0 0 6 754.59 18.97
 0 0 6 789.48 20.83
 0 0 -6 731.64 20.38
 0 0 -6 730.38 20.12
 0 0 -7 51.06 4.52
 0 0 7 57.59 4.87
 0 0 -7 56.15 4.08
 0 0 -8 10.72 2.05
 0 0 -8 11.94 2.26
 0 0 8 13.27 2.63
 0 0 -9 142.88 7.65
 0 0 9 143.77 8.94
 0 0 -9 129.19 8.01
 0 0 -10 3.06 1.55
 0 0 10 3.69 2.19
 0 0 -10 0.65 1.05
 0 0 -11 52.06 5.21
 0 0 11 48.11 5.27
 0 0 -12 38.8 4.71
 0 0 -12 43.39 7.7
 0 0 12 34.96 4.81
 0 0 13 92.14 8.15
 0 0 -13 70.73 10.12
 0 -1 2 95.05 3.48
 0 1 -2 89.03 3.07
 0 -1 -2 73.46 2.87
 0 -1 -2 74.39 3.72
 0 1 2 95.87 3.61
 0 -1 -3 208.19 7.42
 0 -1 3 226.68 7.18
 0 1 3 232.26 7.36
 0 1 -3 228.64 6.48
 0 -1 -3 213.29 6.22
 0 1 -4 57.3 3.19
 0 1 4 59.48 3.84
 0 -1 4 63.73 3.84
 0 1 4 54.55 3.08
 0 -1 -4 57.88 3.09
 0 -1 -4 52.88 3.81
 0 1 5 50.2 3.92
 0 -1 5 49.09 3.84
 0 -1 -5 44.34 3.73
 0 1 5 48.48 3.25
 0 -1 -5 43.65 3.05
 0 1 -5 48.74 3.3
 0 -1 6 197.69 7.91
 0 -1 6 197.91 8.76
 0 -1 -6 186.16 8.73
 0 1 6 193.43 8.83
 0 -1 -6 200.09 7.56
 0 1 -6 191.99 7.61
 0 1 -6 185.18 8.68
 0 1 6 189.2 7.65
 0 -1 -7 8.03 1.56
 0 -1 -7 6.6 1.77
 0 -1 7 11.87 2.35
 0 1 -7 9.08 2.03
 0 1 -7 10.89 2.01
 0 1 7 11.9 2.48
 0 1 8 86.51 6.57
 0 1 -8 87.3 5.68
 0 -1 -8 83.04 5.38
 0 -1 8 80.81 6.24
 0 1 -8 75.82 5.96
 0 -1 -8 76.93 6.08
 0 -1 -9 38.23 4.44
 0 1 -9 39.03 4.06
 0 1 9 47.49 5.19
 0 -1 9 32.71 4.32
 0 -1 -9 38.12 3.92
 0 -1 9 35.07 1.85
 0 1 -9 38.51 4.32
 0 1 10 5.55 2.32
 0 -1 -10 5.54 1.81
 0 -1 10 6.89 2.32
 0 -1 -10 3.96 1.68
 0 -1 -10 4.69 2.76
 0 1 -10 6.7 2.02
 0 -1 10 4.81 1.63
 0 -1 11 38.68 5.32
 0 -1 11 36.92 4.78
 0 1 11 52.4 6.31
 0 1 -11 43.58 4.91
 0 -1 -11 45.08 7.17
 0 -1 -11 39.02 4.55
 0 1 -12 15.85 3.18
 0 -1 12 14.34 3
 0 1 12 12.36 2.96
 0 -1 -12 14.38 4.01
 0 -1 -12 16.32 3.22
 0 1 12 20.43 4.34
 0 -1 13 4.01 2.58
 0 1 13 8.52 2.8
 0 1 -13 8.35 5.03
 0 -1 -13 12.04 4.53
 0 -2 -2 3223.37 59.75
 0 -2 -2 3150.11 56.9
 0 2 2 3130.67 58.2
 0 -2 2 2999.31 57.87
 0 -2 2 3230.87 56.47
 0 -2 -2 3175.62 59.43
 0 -2 2 3099.93 57.96
 0 -2 2 3120.04 57.72
 0 2 -2 3044.1 57.42
 0 2 3 10.74 1.48
 0 -2 -3 9.96 1.55
 0 -2 3 11.46 0.85
 0 2 3 10.76 1.13
 0 -2 3 12.21 1.44
 0 2 -3 14.06 1.34
 0 -2 -3 14.08 1.19
 0 -2 -3 12.88 1.71
 0 2 -4 255.72 8.61
 0 2 4 265.57 7.73
 0 2 -4 266.71 7.98
 0 -2 -4 251.75 9.24
 0 -2 4 271.1 8.73
 0 2 4 256.53 8.9
 0 -2 -4 273.39 7.62
 0 -2 5 2018.52 43.18
 0 2 5 2158.17 44.23
 0 2 -5 2096.45 42.13
 0 -2 -5 2050.41 44.49
 0 -2 -5 2125.3 41.47
 0 2 -5 2087.1 43.66
 0 2 5 2103.11 41.79
 0 2 -6 86.92 4.84
 0 2 -6 79.44 5.29
 0 -2 -6 91.21 4.67
 0 2 6 90.22 5.8
 0 2 6 85.85 4.76
 0 -2 6 79.95 5.25
 0 -2 -6 86.65 5.73
 0 -2 -7 29.54 3.53
 0 -2 7 29.62 1.74
 0 2 -7 31.88 3.07
 0 2 7 34.61 3.83
 0 -2 -7 34 3.05
 0 -2 7 37.6 3.85
 0 -2 -8 822.87 27.72
 0 2 -8 821.81 22.96
 0 2 8 817.12 24.15
 0 -2 8 811.94 23.53
 0 2 -8 835.48 21.95
 0 -2 -8 760.02 23.16
 0 -2 -8 806.94 21.05
 0 -2 8 818.83 22.55
 0 -2 8 805.59 16.48
 0 2 -9 55.99 4.92
 0 -2 -9 56.11 4.57
 0 2 9 62.83 6.01
 0 -2 -9 50.86 5.1
 0 -2 -9 57.67 6.98
 0 -2 9 55.32 2.18
 0 -2 9 54.04 5.04
 0 2 -9 58.9 5.19
 0 -2 9 66.23 5.87
 0 -2 10 14.37 2.93
 0 -2 -10 11.74 2.55
 0 -2 -10 13.9 2.58
 0 -2 -10 15.79 4.2
 0 -2 10 17.08 3.24
 0 2 10 13.05 3.04
 0 2 -10 15.18 2.71
 0 -2 -11 150.9 8.81
 0 -2 -11 156.18 13.14
 0 2 -11 160.84 9.52
 0 2 11 166.35 11.05
 0 -2 11 151.96 9.68
 0 -2 -12 65.07 9.05
 0 2 12 85.2 8.33
 0 -2 -12 73.22 6.4
 0 -2 12 77.84 7.24
 0 2 12 64.56 6.52
 0 2 -12 80.53 7.04
 0 2 13 2.46 1.86
 0 -2 -13 -0.64 2.79
 0 3 0 -0.04 0.11
 0 -3 0 0.21 0.42
 0 -3 0 -0.13 0.26
 0 -3 0 -0.21 0.36
 0 3 0 0.29 0.23
 0 -3 -1 123.68 4.89
 0 3 -1 114.28 3.05
 0 3 1 131.02 3.62
 0 -3 1 116.77 3.73
 0 -3 1 102.16 2.82
 0 -3 1 108.65 3.84
 0 3 -1 128.21 3.65
 0 3 1 118.89 3.94
 0 -3 1 118.69 3.88
 0 3 -1 117.89 2.89
 0 3 -1 126.99 3.6
 0 -3 -1 105.59 4.16
 0 -3 -2 175.96 6.7
 0 3 2 191.93 6.99
 0 -3 -2 188.33 6.57
 0 -3 2 173.93 5.69
 0 3 -2 190.35 5.34
 0 3 2 185.95 5.74
 0 -3 2 191.85 5.16
 0 -3 2 169.91 5.59
 0 3 2 166.59 4.64
 0 3 -2 172.52 4.75
 0 3 -2 196.18 5.41
 0 -3 2 182.71 4.86
 0 -3 -2 164.96 4.63
 0 -3 3 339.7 9.76
 0 3 3 340.02 8.57
 0 3 3 355.15 10.08
 0 3 -3 350.73 9.23
 0 -3 -3 338.19 11.02
 0 -3 3 345.68 9.71
 0 -3 -3 355.29 10.99
 0 -3 3 346.88 8
 0 -3 3 340.1 9.4
 0 3 3 331.12 11.67
 0 -3 -3 354.58 8.44
 0 3 -3 357.72 9.55
 0 -3 4 109.92 3.55
 0 3 -4 115.38 5.29
 0 3 -4 110.1 4.81
 0 -3 4 113.06 5.24
 0 -3 -4 116.62 6.1
 0 -3 4 110.03 5.13
 0 -3 -4 107.47 4.33
 0 -3 -4 94.28 6.2
 0 -3 4 109.58 5.12
 0 3 4 112.28 5.54
 0 3 4 110.11 4.45
 0 -3 5 16.25 1.27
 0 -3 -5 17.72 1.88
 0 3 -5 14.64 2.05
 0 -3 5 16.48 2.16
 0 3 -5 17.6 2.12
 0 3 5 19.6 2
 0 -3 5 18.68 2.35
 0 3 5 22.15 2.73
 0 -3 -5 19.54 2.65
 0 -3 -5 17.39 2.78
 0 -3 5 13.86 1.99
 0 -3 -6 263.46 8.86
 0 3 -6 252.08 10.29
 0 3 6 254.03 9.1
 0 3 6 289.87 11.22
 0 -3 6 263.36 6.84
 0 -3 -6 276.76 12.62
 0 -3 6 256.58 10.08
 0 -3 6 277.91 10.39
 0 3 -6 283.13 9.74
 0 -3 6 285.68 10.28
 0 -3 -6 282.11 11.34
 0 -3 7 41.49 4.03
 0 3 -7 34.43 3.4
 0 -3 7 37.82 3.71
 0 3 7 34.04 3.96
 0 -3 -7 29.77 4.37
 0 -3 -7 34.79 3.98
 0 -3 -7 35.72 3.19
 0 -3 7 32.24 1.92
 0 3 8 14.6 3.14
 0 -3 8 16.76 2.8
 0 3 -8 17.19 2.75
 0 -3 -8 11.9 3.05
 0 -3 8 14.56 1.22
 0 -3 8 19.38 3.02
 0 -3 -8 17.59 3.03
 0 -3 -8 14.89 2.19
 0 3 -9 23.51 3.52
 0 -3 -9 26.53 4.78
 0 -3 -9 23.58 3.61
 0 -3 9 29.07 3.67
 0 3 9 28.35 4.31
 0 3 -9 25.35 3.42
 0 -3 -9 28.6 3.34
 0 -3 9 31.32 4.15
 0 -3 -10 2.02 1.34
 0 3 10 1.98 1.37
 0 3 -10 2.94 1.64
 0 -3 -10 2.36 1.51
 0 -3 -10 4.01 2.48
 0 -3 10 1.83 1.4
 0 -3 10 4.5 2.26
 0 3 11 19.09 4.04
 0 3 -11 11.17 2.77
 0 -3 -11 14.87 4.28
 0 -3 -11 8.8 2.08
 0 -3 11 11.2 2.91
 0 3 12 20.29 4.44
 0 -3 -12 12.35 2.82
 0 -3 12 11.43 2.98
 0 3 -12 12.94 3.03
 0 -3 -12 13.97 4.33
 0 3 13 1.57 1.35
 0 -3 -13 9.48 4.04
 0 -4 0 4213.49 76.57
 0 -4 0 4062.11 73.08
 0 -4 0 4108.65 74.82
 0 -4 0 4086.15 73.36
 0 4 0 4091.01 73.33
 0 4 0 4113.77 75.3
 0 -4 0 4134.11 75.06
 0 4 0 4202.8 73.2
 0 -4 -1 665.09 13.54
 0 4 1 695.15 13.68
 0 -4 -1 650.84 16.03
 0 4 -1 672.68 12.7
 0 -4 1 647.98 14.16
 0 4 -1 644.76 14.13
 0 -4 1 664.58 14.39
 0 -4 1 636.18 14.36
 0 4 -1 671.78 13.75
 0 -4 1 673.63 12.69
 0 4 1 649.55 14.61
 0 -4 -1 693.44 15.05
 0 4 1 665.84 13.34
 0 4 -2 9 0.95
 0 -4 -2 11.04 1.61
 0 -4 2 10.28 0.83
 0 4 2 10.83 0.89
 0 -4 2 9.09 1.17
 0 -4 2 11.79 1.12
 0 -4 -2 10.47 1.17
 0 -4 -2 14.74 1.67
 0 4 2 11.61 1.27
 0 -4 2 12.14 1.34
 0 4 -2 12.24 1.19
 0 4 -2 9.74 1.01
 0 4 2 10.48 1.49
 0 -4 3 5015.33 92.54
 0 -4 -3 5020.04 94.69
 0 -4 -3 4836.71 94.72
 0 -4 -3 5059.72 90.49
 0 4 3 5048.32 96.64
 0 4 -3 4924.8 91.67
 0 4 3 4934.86 92.67
 0 4 3 4930.15 90.66
 0 -4 3 4933.24 92.54
 0 4 3 5143.94 95.97
 0 -4 3 5216 91.57
 0 4 -3 4907.59 91.76
 0 -4 3 4994.44 90.52
 0 -4 -4 123.57 6.5
 0 -4 -4 120.55 4.45
 0 -4 -4 115.87 6.47
 0 4 -4 114.67 5.23
 0 4 4 125.97 5.87
 0 4 4 114.2 4.51
 0 4 -4 120.92 5.08
 0 -4 4 119.27 5.53
 0 -4 4 120.83 5.44
 0 -4 4 118.45 3.96
 0 4 4 128.79 7.29
 0 -4 4 123.82 5.22
 0 -4 5 205.08 8.24
 0 -4 -5 210.54 6.89
 0 4 -5 206.6 8.17
 0 -4 -5 200.98 9.15
 0 -4 5 209.38 7.91
 0 4 -5 209.02 7.7
 0 -4 5 213.01 5.93
 0 -4 5 213.09 8.23
 0 -4 -5 219.08 10.13
 0 4 5 199.28 7.05
 0 4 5 223.33 8.89
 0 -4 -6 670.56 20.31
 0 -4 6 741.07 19.12
 0 -4 6 699.95 18.98
 0 4 -6 680.49 18.1
 0 4 6 703.4 20.02
 0 4 -6 655.21 19
 0 4 6 681.7 17.47
 0 -4 -6 699.53 22.23
 0 -4 -6 695.67 17.06
 0 -4 6 721.19 14.97
 0 -4 7 2.02 0.54
 0 4 -7 1.09 0.97
 0 -4 -7 1.34 0.84
 0 -4 -7 5.29 2.15
 0 -4 -7 1.94 1.22
 0 4 7 1.12 1.18
 0 -4 7 0.81 0.92
 0 -4 7 4.17 1.66
 0 -4 -8 12.22 3.14
 0 -4 8 18.24 1.38
 0 -4 -8 12.71 2.56
 0 4 8 18.36 3.2
 0 4 -8 18.04 2.61
 0 -4 8 18.86 2.99
 0 -4 8 19.45 2.99
 0 4 8 15.42 1.91
 0 -4 -8 18.06 2.41
 0 4 9 70.35 6.49
 0 -4 9 69.42 5.96
 0 4 -9 72.35 5.61
 0 -4 9 66.06 5.64
 0 -4 -9 69.12 7.45
 0 -4 -9 59.75 5.8
 0 -4 -9 60.14 4.64
 0 -4 -10 16.82 3.27
 0 -4 -10 11.2 3.56
 0 -4 10 19.52 3.45
 0 -4 -10 21.21 2.98
 0 4 -10 23.38 3.37
 0 4 10 18.16 3.6
 0 4 -11 4.54 1.98
 0 -4 -11 7.92 2.17
 0 -4 -11 12.2 3.85
 0 4 11 11.77 3.08
 0 -4 11 7.6 2.38
 0 4 -12 24.59 4.03
 0 -4 -12 22.6 3.5
 0 -4 12 23.35 4.05
 0 -4 -12 22.78 5.56
 0 -4 -13 32.15 6.76
 0 -5 0 0.11 0.49
 0 5 0 0.22 0.17
 0 -5 0 0.01 0.15
 0 -5 0 0.52 0.71
 0 5 0 0.34 0.41
 0 -5 0 0.07 0.35
 0 5 0 0.05 0.19
 0 -5 1 93.54 2.81
 0 5 -1 117.13 3.82
 0 -5 -1 105.08 3.49
 0 -5 1 111.34 4.15
 0 -5 -1 111.64 5.46
 0 -5 -1 109.35 4.56
 0 5 1 109.64 4.03
 0 5 -1 106.94 2.9
 0 5 1 117.07 3.64
 0 5 1 110.28 3.36
 0 5 -1 112.87 4.22
 0 -5 1 100.39 4.14
 0 5 1 118.8 4.61
 0 -5 1 102.81 4.25
 0 -5 -2 165.34 5.48
 0 -5 2 167.09 5.98
 0 5 2 169.45 7.26
 0 5 -2 183.53 5.54
 0 5 2 172.42 6.09
 0 5 -2 159.49 4.83
 0 -5 2 176.74 5.54
 0 -5 2 164.05 5.87
 0 -5 -2 163.47 6.4
 0 5 -2 164.28 5.33
 0 5 2 157.66 4.53
 0 5 2 174.98 5.72
 0 -5 2 153.02 4.34
 0 -5 -2 163.65 7.2
 0 -5 3 116.54 5.11
 0 5 -3 94.65 3.83
 0 5 3 102.49 3.79
 0 -5 3 96.07 3.64
 0 -5 -3 101.75 3.65
 0 5 3 105.25 6.17
 0 -5 3 107.67 4.13
 0 5 -3 106.72 4.34
 0 -5 -3 100.16 4.69
 0 5 3 109.99 6.73
 0 -5 -3 99.35 5.79
 0 5 -3 106.75 4.47
 0 5 3 108.85 4.99
 0 -5 -3 100.99 5.49
 0 -5 3 106.27 4.96
 0 -5 4 74.75 3.37
 0 -5 -4 72.86 4.45
 0 -5 -4 73.13 5.14
 0 -5 -4 80.51 5.49
 0 -5 -4 74.18 3.4
 0 5 4 73.98 4.6
 0 5 -4 77.92 4.16
 0 5 -4 75.51 4.12
 0 -5 4 74.1 4.37
 0 -5 4 72.74 4.4
 0 5 4 79.61 3.64
 0 5 4 74.69 5.99
 0 -5 -5 6.15 1.96
 0 -5 5 8.63 1.58
 0 -5 5 6.93 1.61
 0 5 5 6.95 1.93
 0 5 -5 6.92 1.45
 0 5 5 6.75 1.77
 0 5 5 6.99 1.22
 0 -5 5 7.93 1.07
 0 -5 -5 9.58 2.23
 0 -5 -5 5.61 1.46
 0 -5 -5 5.92 1.12
 0 -5 5 5.22 1.39
 0 5 -5 7.54 1.5
 0 5 6 69.8 4.25
 0 -5 6 80.03 5.31
 0 5 6 75.83 5.56
 0 5 -6 74.75 4.78
 0 -5 -6 69.49 5.65
 0 5 -6 69.65 4.96
 0 -5 6 75.25 3.36
 0 -5 -6 79.34 6.43
 0 -5 6 91.62 5.33
 0 -5 -6 73.43 4.09
 0 -5 7 108.34 6.59
 0 -5 -7 103.12 8.23
 0 5 7 96.22 5.26
 0 5 7 94.94 6.83
 0 -5 -7 96.61 5.22
 0 -5 7 112.03 6.6
 0 -5 7 102.49 4.07
 0 -5 -7 100.73 7.21
 0 5 -7 103.98 6.11
 0 -5 -8 32.1 4.16
 0 5 8 35.96 4.42
 0 -5 8 37.28 4.18
 0 -5 -8 34.81 3.33
 0 -5 -8 35.24 5.02
 0 5 -8 35.05 3.84
 0 5 8 30.71 3
 0 -5 8 32.25 2.07
 0 -5 9 10.32 2.55
 0 -5 -9 5.24 2.44
 0 5 -9 7.26 1.95
 0 -5 -9 7.46 2.25
 0 -5 -9 8.53 1.81
 0 5 9 6.47 2.62
 0 -5 10 -0.21 1.39
 0 5 10 4.01 1.93
 0 -5 -10 -1.31 1.4
 0 -5 -10 1.27 1.78
 0 -5 -10 3.54 1.66
 0 5 -10 1.97 1.5
 0 -5 -11 87.18 6.52
 0 -5 -11 96.37 10.18
 0 5 -11 91.33 7.5
 0 5 11 97.17 8.81
 0 -5 11 94.75 7.92
 0 -5 -12 22.28 3.51
 0 -5 -12 17.09 4.69
 0 -5 12 18.33 3.71
 0 -6 0 145.85 5.19
 0 6 0 151.04 5.29
 0 6 0 147.57 3.88
 0 6 0 151.38 5.6
 0 -6 0 151.41 5.35
 0 -6 0 153 6.43
 0 6 0 149.18 3.7
 0 -6 0 151.66 3.87
 0 6 1 761.4 15.28
 0 -6 1 757.55 16.96
 0 -6 1 761.74 16.94
 0 -6 -1 737.56 15.31
 0 6 1 744.11 17.41
 0 6 1 773.44 15.58
 0 6 -1 753.59 14.51
 0 -6 -1 727.46 19.04
 0 -6 1 758.59 14.54
 0 6 1 754.1 16.65
 0 6 1 746.49 18.52
 0 -6 1 743.37 16.71
 0 6 -1 731.02 16.92
 0 6 -1 765.82 15.92
 0 -6 -1 750.77 17.44
 0 -6 2 1571.24 31.77
 0 -6 -2 1553.49 32.58
 0 6 2 1544.38 34.32
 0 -6 2 1565.87 28.99
 0 -6 2 1554.31 31.87
 0 6 -2 1516.88 29.55
 0 6 -2 1500.26 30.96
 0 6 2 1544.29 32.14
 0 -6 -2 1521.72 34.38
 0 6 -2 1592.78 30.71
 0 -6 2 1576.62 31.25
 0 6 2 1552.77 30.09
 0 6 2 1526.17 30.89
 0 6 2 1537.53 29.43
 0 -6 2 1513.89 30.88
 0 -6 -2 1557.38 30.66
 0 -6 3 709.3 16.39
 0 6 3 681.67 16.58
 0 6 3 702.72 20.89
 0 -6 -3 669.37 16.41
 0 -6 3 685.89 15.69
 0 6 3 701.91 19.69
 0 6 -3 650.16 15.33
 0 6 3 681.48 16.87
 0 -6 3 707.29 17.01
 0 -6 -3 683.92 19.18
 0 -6 3 666.78 14.44
 0 6 -3 694.06 15.48
 0 6 3 672.38 14.67
 0 -6 -3 686.65 18.04
 0 6 -3 698.55 16.02
 0 -6 3 688.62 17.06
 0 6 4 247.55 9.01
 0 -6 4 250.88 8.91
 0 -6 4 255.43 7.49
 0 -6 -4 239.85 10.4
 0 6 -4 237.03 8.11
 0 6 4 261.53 11.31
 0 -6 4 256.23 7.29
 0 -6 -4 239.41 9.99
 0 6 4 236.11 8.57
 0 6 4 243.9 11.75
 0 -6 -4 247.57 7.09
 0 6 4 245.39 7.3
 0 6 -4 246.94 8.13
 0 -6 4 241.74 8.98
 0 -6 5 733.61 19.59
 0 -6 -5 746.38 21.75
 0 6 -5 742.82 18.56
 0 6 -5 708.84 18.57
 0 -6 5 732.95 16.58
 0 -6 5 770.16 19.68
 0 6 5 745.52 17.35
 0 -6 -5 730 21.56
 0 -6 -5 722.33 19.66
 0 6 5 755.89 20.11
 0 6 5 731.1 18.54
 0 -6 -5 735.31 16.91
 0 -6 6 124.72 4.86
 0 6 6 131.15 7.41
 0 6 6 119.35 5.97
 0 6 -6 124.91 6.37
 0 6 6 119.44 5.59
 0 -6 -6 145.69 8.68
 0 -6 6 138.74 7.1
 0 6 -6 117.32 6.46
 0 -6 -6 116.99 7.61
 0 -6 -6 125.27 5.46
 0 -6 7 131.97 4.93
 0 6 7 136.39 8.1
 0 -6 -7 134.41 8.42
 0 -6 -7 146.1 9.36
 0 -6 -7 130.79 6.01
 0 6 -7 134.58 7.03
 0 -6 7 130.81 7.35
 0 6 7 112.82 6.06
 0 6 7 114.9 5.99
 0 -6 8 105.95 4.27
 0 -6 8 110.15 7.15
 0 -6 -8 99.54 7.67
 0 6 8 118.66 7.99
 0 -6 -8 108.18 8.64
 0 -6 -8 114.21 5.93
 0 6 8 93.33 5.53
 0 6 -8 108.41 6.73
 0 -6 -9 39.05 4.94
 0 6 -9 35.14 4.12
 0 -6 -9 41.48 5.78
 0 -6 9 38.31 4.55
 0 6 9 38.46 4.87
 0 -6 -9 37.88 3.61
 0 -6 -10 13.4 3.1
 0 -6 -10 19.72 4.63
 0 -6 10 15.64 3.31
 0 6 -10 16.8 3.1
 0 6 10 20.68 3.99
 0 -6 -10 20.93 2.93
 0 6 11 260.96 14.43
 0 -6 -11 224.08 10.73
 0 -6 -11 223.28 15.35
 0 6 -11 242.74 12.52
 0 -6 11 219.34 12.53
 0 6 11 224.85 11.83
 0 -6 -12 0.24 1.11
 0 -6 12 2.47 1.76
 0 7 0 0.56 0.54
 0 7 0 0.48 0.4
 0 7 0 0.05 0.24
 0 7 0 0.61 0.68
 0 -7 0 -0.1 0.48
 0 7 0 0.14 0.22
 0 -7 0 0.21 0.26
 0 -7 0 2.09 1.08
 0 -7 0 2.42 0.9
 0 -7 -1 67.57 2.71
 0 7 -1 62.96 1.91
 0 7 1 65.24 2.75
 0 -7 -1 69.71 4.86
 0 -7 -1 69.88 3.94
 0 -7 1 71.76 3.79
 0 7 -1 71.91 3.21
 0 7 1 67.51 2.89
 0 7 1 72.86 4.09
 0 7 1 64.71 3.49
 0 7 1 64.7 4.38
 0 7 -1 64.24 2.25
 0 -7 1 70.5 3.67
 0 7 -1 66.23 3.72
 0 -7 1 64.32 2.25
 0 7 2 111.25 4.63
 0 -7 2 110.65 5.17
 0 7 -2 124.37 4.76
 0 7 2 111.13 4.21
 0 7 2 118.37 4.88
 0 -7 2 110.71 5.24
 0 7 2 114.33 3.84
 0 -7 2 106.75 3.45
 0 7 2 114.78 5.5
 0 7 -2 116.87 4.99
 0 -7 -2 120.97 5.75
 0 -7 2 119.04 5.12
 0 7 -2 109.99 3.74
 0 7 2 120.08 6.6
 0 -7 -2 115.73 4.47
 0 7 -2 133.89 6.46
 0 -7 -2 122.21 6.83
 0 7 -3 81.05 3.66
 0 -7 3 78.26 4.58
 0 7 3 78.65 3.82
 0 -7 -3 75.3 5.55
 0 -7 3 83.6 4.33
 0 7 -3 77.71 3.96
 0 -7 -3 83.5 5.1
 0 -7 3 78.65 4.03
 0 7 3 87.25 4.49
 0 -7 3 77.87 3.15
 0 7 3 90.55 6.14
 0 7 3 74.55 3.22
 0 7 3 92.47 6.84
 0 7 3 85.74 4.81
 0 -7 -3 76.5 4.12
 0 7 -3 87.45 4.25
 0 -7 3 83.55 4.72
 0 -7 -4 117.98 7.36
 0 -7 4 111.46 6.01
 0 -7 4 121.5 5.81
 0 -7 -4 111.01 6.69
 0 -7 4 126.73 6.25
 0 7 4 110.24 7.5
 0 7 4 123.16 6.1
 0 -7 4 116.07 4.48
 0 7 4 112.22 5.83
 0 7 4 116.84 4.66
 0 7 -4 122.88 5.26
 0 -7 4 120.38 5.09
 0 7 -4 124.35 5.61
 0 7 -5 66.35 4.3
 0 7 -5 65.54 4.33
 0 7 5 60.04 3.54
 0 7 5 65.07 4.86
 0 -7 5 60.28 3.51
 0 7 5 60.45 4.31
 0 -7 -5 69.35 5.75
 0 -7 -5 62.42 3.41
 0 -7 5 66.37 3.66
 0 -7 5 62.06 4.62
 0 -7 -5 61.74 4.54
 0 -7 -5 62.79 5.45
 0 7 5 56.68 6.07
 0 -7 6 248.25 10.36
 0 7 -6 249.17 9.61
 0 7 6 219.65 9.1
 0 -7 -6 251.58 8.23
 0 7 6 225.95 8.26
 0 7 6 264.75 11.02
 0 -7 -6 249.5 11.89
 0 -7 6 252.07 7.82
 0 -7 6 219.66 8.15
 0 7 -6 214.25 9.18
 0 7 6 232.84 13.19
 0 -7 -6 249.32 12.13
 0 -7 7 26.29 3.51
 0 -7 -7 29.29 2.79
 0 7 7 32.04 4.08
 0 7 7 20.61 2.65
 0 7 -7 30.24 3.45
 0 -7 -7 26.76 4.24
 0 7 7 20.88 2.48
 0 -7 -7 26.18 3.93
 0 -7 7 26.79 2.28
 0 -7 8 14.67 1.69
 0 -7 8 19.85 3.17
 0 -7 -8 12.29 2.87
 0 -7 -8 13.38 3.19
 0 -7 -8 16.64 2.29
 0 7 8 14.31 2.29
 0 7 8 17.34 3.31
 0 7 -8 14.34 2.49
 0 7 -9 42.9 4.66
 0 -7 -9 34.55 5.27
 0 -7 9 42.51 4.89
 0 7 9 55.08 5.94
 0 -7 -9 42.09 5.4
 0 -7 -9 45.84 4.07
 0 -7 -10 14.8 3.71
 0 -7 -10 14.36 3.12
 0 -7 10 19.08 3.74
 0 -7 -10 17.66 2.87
 0 7 10 11.46 3.15
 0 7 -10 17.57 3.31
 0 -7 -11 4.27 2.1
 0 -7 -11 0.8 1.39
 0 -7 11 2.98 2.3
 0 7 11 -1.28 1.86
 0 7 -11 1.24 1.56
 0 7 11 2.66 2.15
 0 -7 -12 5.76 2.03
 0 -7 -12 6.56 3.28
 0 8 0 1613.29 36.22
 0 -8 0 1685.05 31.33
 0 8 0 1691.53 34.34
 0 -8 0 1635.94 34.11
 0 -8 0 1672.17 34.22
 0 8 0 1660.6 31.02
 0 8 0 1681.18 34.09
 0 8 0 1642.42 34.97
 0 8 0 1688.93 31.35
 0 8 1 276.35 6.97
 0 8 -1 275.3 8.81
 0 -8 -1 276.02 10.65
 0 -8 1 267.17 8.68
 0 -8 -1 265.8 6.72
 0 -8 1 265.71 6.23
 0 8 1 269.7 8.51
 0 8 -1 262.2 8.8
 0 -8 1 263 8.47
 0 8 1 260.55 7.13
 0 8 -1 280.92 8.99
 0 8 1 275.48 9.31
 0 8 -1 297.01 11.22
 0 8 -1 277.13 7.63
 0 8 1 263.05 10.13
 0 8 -1 281.28 5.73
 0 -8 -1 270.51 8.92
 0 8 -1 272.2 6.24
 0 -8 2 12.79 1.77
 0 8 -2 12.21 1.61
 0 -8 2 10.77 1.59
 0 8 2 9.2 1.82
 0 -8 2 14.72 1.79
 0 -8 -2 12.17 1.35
 0 -8 2 12.65 0.95
 0 8 -2 12.06 1.41
 0 8 -2 12.32 2.02
 0 -8 -2 12.62 1.81
 0 8 2 13 1.59
 0 -8 -2 12.81 2.41
 0 8 -2 11.71 1.03
 0 8 2 13.04 1.83
 0 8 2 11.85 1.24
 0 8 2 11.02 1.35
 0 8 -3 516.94 13.42
 0 8 3 536.57 12.07
 0 8 3 523.42 12.92
 0 8 3 537.65 14.03
 0 8 -3 521.78 12.36
 0 8 3 543.14 17.62
 0 8 -3 589.17 16.43
 0 -8 -3 517.52 17.1
 0 -8 3 526.5 14.65
 0 -8 -3 539.9 15.48
 0 -8 3 509.13 11.62
 0 8 3 510.21 14.8
 0 -8 3 521.91 14.8
 0 -8 -3 518.9 13.6
 0 8 -3 498.72 13.48
 0 -8 3 535.38 13.98
 0 8 -4 60.36 3.83
 0 -8 4 56.56 4.26
 0 -8 4 57.28 3.61
 0 8 4 70.7 6.64
 0 8 4 65.35 4.31
 0 8 4 69.12 6.03
 0 -8 4 53.95 3.84
 0 -8 4 58.87 2.96
 0 8 4 60.07 3.63
 0 -8 -4 59.58 4.78
 0 8 -4 56.24 3.41
 0 -8 -4 65.24 5.57
 0 8 -4 57.09 3.41
 0 -8 4 64.31 4.43
 0 8 4 58.42 3.12
 0 8 4 61.8 4.28
 0 -8 -5 48.31 4.6
 0 -8 -5 51.54 5.14
 0 8 -5 50.51 3.83
 0 -8 -5 49.05 3.97
 0 8 5 50.79 4.29
 0 8 5 50.87 5.42
 0 8 5 39.14 5.23
 0 8 -5 44.12 3.36
 0 8 5 50.76 3.17
 0 -8 5 55.49 4.39
 0 8 5 44.74 3.4
 0 8 5 49.43 3.95
 0 -8 5 43.59 2.86
 0 -8 5 47.14 3.22
 0 8 -6 336.27 12.01
 0 8 6 354.94 11.05
 0 -8 6 392.34 13.7
 0 -8 6 370.78 11.02
 0 -8 -6 374.9 15.45
 0 -8 -6 378.91 15.14
 0 -8 -6 398.76 11.05
 0 -8 6 388.19 11.03
 0 8 -6 404.39 12.94
 0 8 6 345.59 12.49
 0 8 6 411.45 14.35
 0 -8 7 99.46 6.7
 0 -8 -7 91.96 7.33
 0 8 -7 95.69 6.06
 0 -8 -7 93.54 7.48
 0 -8 7 98.49 4.73
 0 -8 -7 103.07 5.16
 0 8 7 85.73 5.03
 0 8 7 95.54 6.96
 0 8 7 83.7 5.56
 0 -8 -8 44.41 5.62
 0 -8 8 42.77 4.77
 0 -8 8 49.65 3.22
 0 -8 -8 51.24 3.86
 0 8 8 58.67 5.79
 0 8 -8 50.26 4.66
 0 -8 -8 44.68 5.42
 0 -8 -9 40.16 5.27
 0 8 9 41.37 5.18
 0 8 9 41.58 4.41
 0 -8 9 46.21 5.1
 0 -8 -9 41.1 5.7
 0 -8 -9 41.34 3.73
 0 8 -9 46.87 4.88
 0 8 -10 12.84 3.06
 0 8 10 12.24 2.58
 0 8 10 9.43 3.15
 0 -8 -10 10 3.1
 0 -8 10 11.4 2.98
 0 -8 -10 11.44 3.05
 0 -8 -10 8.14 1.87
 0 -8 -11 1.33 1.67
 0 -8 -11 -0.1 1.03
 0 8 11 0.82 1.24
 0 -8 11 3 1.89
 0 8 11 5.47 2.94
 0 8 -11 2.91 2.34
 0 -8 -12 2.42 1.33
 0 -8 -12 -1.37 2.26
 0 -9 0 0.4 0.26
 0 9 0 -0.26 0.61
 0 -9 0 -0.43 0.74
 0 -9 0 0.64 0.77
 0 9 0 0.6 0.62
 0 9 0 0.57 0.41
 0 9 0 0.11 0.26
 0 9 0 0.33 0.7
 0 9 0 -0.01 0.59
 0 9 1 103.67 4.02
 0 9 -1 119.52 5.65
 0 9 -1 107.73 3.37
 0 9 -1 118.85 5.68
 0 -9 -1 112.56 5.58
 0 9 1 105.06 3.9
 0 9 -1 108.55 5.51
 0 -9 -1 113.97 6.84
 0 9 1 112.33 6.62
 0 9 1 112.16 5.3
 0 9 1 113.6 5.83
 0 -9 1 102.84 3.33
 0 -9 1 116.76 5.87
 0 -9 1 114.17 5.47
 0 9 -1 111.46 4.53
 0 9 -1 122.79 7.43
 0 -9 1 113.22 5.32
 0 9 -1 113.03 2.94
 0 -9 -1 110.69 3.7
 0 9 -2 173.54 7.08
 0 -9 -2 185.06 6.06
 0 9 2 179.9 7.76
 0 9 2 176.99 6.28
 0 9 -2 163.95 4.79
 0 9 -2 186.61 9.08
 0 -9 2 189.17 7.58
 0 -9 2 179.84 7.38
 0 -9 -2 174.15 7.64
 0 9 2 178.29 6.96
 0 -9 -2 181.05 9.2
 0 -9 2 174.63 7.32
 0 9 2 182.61 5.85
 0 9 -2 182.39 7.59
 0 -9 2 182.02 7.15
 0 9 2 178.34 9.04
 0 -9 2 163.61 4.72
 0 9 -2 183.75 6.44
 0 -9 3 49.58 2.47
 0 -9 -3 50.69 4.92
 0 9 -3 61.04 4.97
 0 9 -3 50.74 3.61
 0 9 3 55.19 3.71
 0 9 3 50.73 5.1
 0 -9 -3 58.21 4.43
 0 9 3 60.46 6.14
 0 -9 3 54.58 4.09
 0 9 -3 53.82 2.82
 0 9 3 55.62 4.23
 0 9 3 58.23 3.36
 0 -9 3 56.61 4.13
 0 9 3 53.73 3.61
 0 9 -3 56.47 3.59
 0 9 3 55.74 2.83
 0 -9 -3 54.49 3.47
 0 -9 3 56.38 3.91
 0 9 -4 39.68 3.78
 0 9 -4 43.44 3.34
 0 9 4 43.35 2.71
 0 9 4 42.86 3.61
 0 -9 4 45.7 3.45
 0 9 4 34.1 4.47
 0 -9 4 41.35 2.48
 0 9 4 40.57 3.73
 0 9 -4 38.9 3.08
 0 -9 -4 36.58 4.39
 0 -9 -4 42.56 4
 0 9 4 43.36 5.62
 0 -9 4 41.17 3.8
 0 9 -4 49.06 4.44
 0 9 -4 41.27 2.84
 0 9 4 43.45 3.15
 0 9 5 24.8 4.06
 0 -9 5 18.39 1.86
 0 -9 -5 17.75 2.5
 0 9 5 21.15 2.07
 0 9 -5 17.62 2.37
 0 -9 5 25.01 3.18
 0 9 -5 21.26 2.33
 0 9 5 22.48 2.51
 0 9 5 23.68 2.98
 0 -9 -5 22.22 3.26
 0 -9 -5 23.62 3.67
 0 9 5 19.89 2.74
 0 -9 5 19.92 2.33
 0 9 -6 15.92 2.24
 0 -9 -6 20.34 3.42
 0 -9 6 24.29 3.34
 0 9 -6 23.43 2.96
 0 -9 -6 19.39 3.49
 0 9 6 21.22 2.59
 0 -9 6 20.74 2.36
 0 9 6 15.37 1.9
 0 9 6 23.47 3.25
 0 9 -7 15.07 2.63
 0 -9 -7 14.53 3.14
 0 9 7 15.96 2.16
 0 9 7 13.44 2.29
 0 9 7 15.17 3
 0 -9 -7 12.19 2.96
 0 -9 7 17.09 2.93
 0 -9 7 17.02 2.13
 0 -9 -8 20.97 3.78
 0 -9 8 22.09 2.33
 0 9 -8 21.36 3.18
 0 -9 8 23.55 3.59
 0 9 8 28.6 4.31
 0 -9 -8 21.65 4.02
 0 9 8 18.67 2.7
 0 -9 -9 8.95 2.8
 0 -9 -9 12.51 3.15
 0 9 9 11.25 2.6
 0 9 9 10.01 2.97
 0 -9 9 16.05 3.2
 0 -9 -9 11.96 2.14
 0 9 -9 10.05 2.48
 0 -9 10 -0.9 1.72
 0 9 10 -0.32 1.52
 0 -9 -10 1.06 1.67
 0 -9 -10 -0.7 1.51
 0 -9 -10 -0.24 0.86
 0 9 10 4.29 2.69
 0 9 -10 0.39 1.46
 0 9 -11 33.64 4.86
 0 9 11 33.33 4.63
 0 -9 11 32.39 5.14
 0 -9 -11 32.03 3.83
 0 9 11 39.25 5.81
 0 -9 -11 26.84 5.3
 0 10 0 454.09 13.11
 0 10 0 456.94 12.94
 0 10 0 463.54 10.22
 0 10 0 443.99 13.74
 0 -10 0 446.27 12.93
 0 10 0 452.6 15.04
 0 10 0 449.68 9.81
 0 -10 0 453.62 12.99
 0 10 -1 286.63 10.17
 0 10 -1 305.38 10.25
 0 10 1 305.68 7.93
 0 10 -1 298.91 7.08
 0 10 -1 311.2 13.27
 0 10 1 285.82 8.02
 0 10 1 284.91 11.83
 0 10 -1 315.1 8.83
 0 10 1 301.36 10.77
 0 10 1 302.48 9.92
 0 -10 -1 317.42 7.56
 0 -10 1 312.45 10.29
 0 -10 1 311.94 7.15
 0 -10 -1 309.56 10.31
 0 -10 -1 320.11 12.58
 0 10 -1 304.22 10.48
 0 -10 1 297.25 9.91
 0 10 -1 317.49 11.61
 0 10 -1 304.58 6.45
 0 -10 -2 265.14 11.7
 0 10 2 261.07 11.71
 0 10 2 270.64 10.28
 0 10 -2 260.89 11.82
 0 10 2 273.46 7.78
 0 10 -2 268.98 10.42
 0 -10 2 265.24 9.38
 0 -10 2 270.77 9.92
 0 10 -2 255.77 6.42
 0 10 2 270.86 8.31
 0 -10 -2 271.91 10.01
 0 10 -2 262.4 9.52
 0 -10 2 268.19 6.57
 0 10 -2 286.99 10.05
 0 -10 2 292.23 9.99
 0 10 2 283.88 9.45
 0 10 -2 270.66 8.46
 0 -10 -2 285.5 7.98
 0 10 -2 260.56 9.87
 0 10 3 227.65 7.46
 0 -10 -3 229.34 11.15
 0 10 3 234.75 12.95
 0 10 -3 232.92 9.37
 0 -10 -3 236.81 9.66
 0 -10 3 237.23 6.22
 0 10 -3 226.82 6.55
 0 10 3 239.52 6.82
 0 10 3 230.73 8.27
 0 10 3 224.45 9.44
 0 10 -3 229.35 8.1
 0 10 3 227.57 8.47
 0 -10 -3 232.69 7.92
 0 -10 3 232.64 8.98
 0 10 -3 209.81 8.31
 0 -10 3 230.24 9.2
 0 10 3 194.9 10.83
 0 10 -3 213.06 10.44
 0 -10 -4 65.38 4.28
 0 10 -4 72.38 4.46
 0 10 4 69.01 3.45
 0 10 4 73.12 4.14
 0 -10 -4 73.43 5.31
 0 10 -4 66.01 5.03
 0 10 4 68.07 4.3
 0 10 -4 70.17 5.66
 0 -10 -4 66.36 6.01
 0 10 -4 63.15 3.47
 0 10 4 63.67 4.47
 0 -10 4 66.78 3.15
 0 -10 4 66.9 4.45
 0 10 4 59 5.96
 0 -10 4 69.81 4.93
 0 10 -4 61.13 4.04
 0 -10 5 123.78 7.07
 0 10 5 120.96 5.15
 0 10 -5 121.77 6.34
 0 10 5 127.32 7.07
 0 -10 5 113.89 4.84
 0 10 -5 109.86 5.39
 0 10 5 100.89 8.47
 0 -10 -5 125.53 7.66
 0 -10 -5 120.75 8.44
 0 -10 5 129.33 6.28
 0 10 -5 118.71 7.43
 0 10 5 130 6.08
 0 10 -6 112.14 7.25
 0 10 6 122.21 7.43
 0 10 -6 121.58 6.72
 0 -10 6 122.87 7.44
 0 10 -6 95.65 5.51
 0 10 6 124.89 6.37
 0 -10 -6 103.66 8.17
 0 -10 6 109.93 5.79
 0 -10 -6 117.87 7.92
 0 10 6 94.91 4.95
 0 10 7 1.89 0.93
 0 -10 7 4.52 1.99
 0 -10 7 3.91 1.1
 0 -10 -7 4.65 1.98
 0 10 -7 5.22 1.85
 0 10 7 3.37 1.12
 0 10 -7 4.73 1.81
 0 10 7 2.88 1.12
 0 -10 -7 4.9 2.14
 0 -10 -8 96.44 8.34
 0 -10 -8 100.52 8.34
 0 10 8 101.82 6.67
 0 10 -8 107.42 7.16
 0 -10 8 107.1 7.78
 0 10 8 106.53 8.08
 0 10 9 51.58 5.03
 0 10 9 58.96 6.22
 0 -10 -9 42.6 5.73
 0 -10 -9 44.05 5.93
 0 10 -9 55.72 5.4
 0 -10 9 50.06 5.55
 0 -10 10 8.45 2.65
 0 -10 -10 10.29 3.05
 0 -10 -10 5.88 2.64
 0 10 -10 2.92 1.38
 0 10 10 7.21 2.18
 0 10 10 6.89 2.47
 0 -10 -11 20.54 4.47
 0 10 11 16.66 4.02
 0 10 11 22.68 3.8
 0 -10 11 20.11 4.18
 0 11 0 2.24 0.94
 0 -11 0 1.81 0.89
 0 11 0 0.17 0.55
 0 -11 0 3.01 1.32
 0 11 0 3.22 0.86
 0 11 0 1.27 0.59
 0 11 0 1.42 0.88
 0 11 0 1.18 0.38
 0 11 0 0.55 0.75
 0 11 -1 1.86 0.48
 0 11 -1 1.75 0.32
 0 -11 1 2.57 1.22
 0 11 1 2.42 1.04
 0 -11 -1 3.06 0.6
 0 -11 1 4.88 1.46
 0 11 1 0.81 0.8
 0 11 -1 2.57 0.84
 0 11 -1 1.17 0.79
 0 11 -1 0.31 0.81
 0 -11 -1 3.1 1.54
 0 -11 -1 2.26 1.21
 0 -11 1 0.99 0.33
 0 11 1 2.96 1.03
 0 11 -1 3.07 1.28
 0 11 1 1.9 0.64
 0 11 -1 1.01 0.68
 0 11 -1 3.6 1.61
 0 11 1 1.06 0.53
 0 11 -2 26.46 3.84
 0 -11 -2 28.3 2.11
 0 11 -2 27.93 1.2
 0 -11 2 27.63 1.63
 0 11 -2 30.95 2.6
 0 11 -2 27.14 1.41
 0 -11 2 26.68 2.95
 0 11 -2 28.31 3.15
 0 11 -2 25.98 2.89
 0 11 2 31.71 2.32
 0 11 -2 30.48 3.22
 0 -11 2 27.87 2.96
 0 11 2 32.1 3.02
 0 11 2 27.61 2.33
 0 -11 2 28.93 3.18
 0 -11 -2 36.46 4.41
 0 11 2 25.06 3.69
 0 -11 -2 26.55 2.92
 0 11 -3 42.47 4.78
 0 11 3 48.93 3.77
 0 -11 3 48.75 4.18
 0 11 3 45.77 3.07
 0 -11 3 45.58 2.3
 0 11 -3 41.98 2.31
 0 -11 -3 44.84 4.09
 0 11 3 44.35 5.17
 0 -11 -3 46.28 3.23
 0 11 -3 44.17 3.39
 0 11 -3 47.82 4.27
 0 11 3 44.93 3.41
 0 11 -3 44.74 3.73
 0 -11 3 52.46 4.23
 0 11 3 43.81 2.63
 0 -11 -3 41.81 4.83
 0 -11 -4 47.23 4.45
 0 11 -4 51.96 4.67
 0 11 -4 42.9 3.59
 0 11 4 43.68 2.77
 0 11 4 41.35 3.58
 0 11 -4 41.34 2.72
 0 11 -4 48.09 3.73
 0 11 4 39.56 5.16
 0 11 4 50.42 3.48
 0 -11 4 44.04 3.79
 0 -11 4 48.71 4.34
 0 11 -4 44.54 4.81
 0 -11 4 43.98 2.54
 0 -11 -4 45.19 5.19
 0 -11 -4 41.9 3.47
 0 11 4 45.89 3.94
 0 -11 -5 0.94 1.03
 0 -11 5 3.11 1.35
 0 11 -5 2.11 1.2
 0 11 -5 2.84 0.92
 0 -11 5 2.38 0.82
 0 11 5 3.46 1.55
 0 -11 5 1.46 0.85
 0 11 -5 2.61 1.28
 0 11 5 1.77 0.65
 0 -11 -5 3.07 1.69
 0 11 5 2.76 1.09
 0 -11 -6 49.65 5.28
 0 11 -6 43.94 4.85
 0 -11 6 55.11 4.25
 0 -11 6 55.88 5.13
 0 -11 -6 42.56 5.52
 0 11 6 41.37 3.16
 0 11 -6 40.5 3.46
 0 11 6 44.81 3.86
 0 11 -6 51.71 4.38
 0 11 6 58.89 5.14
 0 11 -7 32.8 3.89
 0 -11 -7 34.59 4.59
 0 -11 -7 28.87 4.55
 0 -11 7 38.13 4.47
 0 11 7 35.06 3.74
 0 11 7 33.26 4.36
 0 -11 -8 8.04 2.96
 0 -11 8 8.45 2.51
 0 11 8 8.87 2.82
 0 -11 -8 4.6 2.28
 0 11 -8 4.43 1.65
 0 11 8 5.6 1.92
 0 -11 -9 25.32 4.44
 0 11 9 29.54 4.73
 0 -11 -9 29.18 5.02
 0 11 -9 25.84 3.88
 0 -11 9 21.57 3.88
 0 11 9 27.99 3.84
 0 -11 -10 7.11 2.71
 0 11 10 12.74 3.42
 0 11 10 11.79 2.68
 0 11 -10 6.44 1.99
 0 -11 -10 9.88 3.13
 0 -11 10 7.32 2.51
 0 12 0 251.79 9.44
 0 -12 0 233.83 9.1
 0 12 0 246.92 6.45
 0 12 0 219.28 10.87
 0 12 0 250.1 7.59
 0 -12 0 224.69 9.01
 0 12 0 224.9 5.97
 0 12 0 225.37 9.22
 0 12 -1 289.15 8.84
 0 12 1 271.9 7.89
 0 12 -1 299.42 10.83
 0 -12 -1 304.83 10.56
 0 12 -1 260.18 10.46
 0 12 -1 276.05 6.97
 0 -12 1 282.9 10.22
 0 -12 1 298.49 7.08
 0 12 1 299.78 10.31
 0 12 1 297.09 7.97
 0 12 1 248.93 12.14
 0 12 1 278.56 10.28
 0 -12 1 298.73 10.82
 0 12 2 195.22 8.32
 0 -12 2 214.44 5.49
 0 12 -2 214.76 7.6
 0 12 -2 214.31 4.48
 0 12 2 201.75 7.17
 0 -12 2 207.37 8.96
 0 -12 -2 204.6 6.45
 0 12 2 213.15 6.81
 0 12 2 185.41 10.68
 0 -12 2 212.63 8.7
 0 -12 -2 202.12 8.79
 0 -12 -2 211.6 11.1
 0 12 -2 192.37 4.61
 0 12 -2 216.16 9.23
 0 12 3 72.77 3.96
 0 12 -3 65.06 2.71
 0 12 3 67.42 3.36
 0 12 -3 75.76 4.48
 0 12 3 62.92 6.35
 0 12 3 67.39 4.3
 0 12 3 71.27 4.77
 0 -12 -3 72.83 5.24
 0 -12 -3 75.42 6.68
 0 12 -3 77.64 5.49
 0 -12 3 69.72 2.85
 0 -12 3 64.21 4.97
 0 -12 4 162.42 7.93
 0 -12 4 160.21 5.16
 0 12 4 169.78 7.7
 0 -12 -4 158.87 8.42
 0 -12 -4 161.93 10.08
 0 12 -4 149.1 5.38
 0 12 4 162.57 6.68
 0 -12 -4 146.68 6.77
 0 12 -4 159.18 7.19
 0 12 4 150.82 7.33
 0 12 -4 171.33 8.82
 0 -12 4 168.16 8.47
 0 12 4 145.36 5.57
 0 -12 5 40.9 3.86
 0 12 -5 31.81 2.57
 0 -12 -5 37.46 5.04
 0 12 -5 31.67 3.31
 0 12 5 41.63 4.05
 0 -12 -5 39.78 4.31
 0 -12 5 31.16 2.33
 0 -12 5 40.55 4.25
 0 12 5 40.87 3.39
 0 12 5 36.82 2.74
 0 12 6 41.41 4.43
 0 12 6 34.85 2.86
 0 -12 -6 40.64 5.44
 0 12 -6 38.18 3.19
 0 -12 6 46.3 4.84
 0 -12 -6 41.46 4.65
 0 12 -6 45.43 4.08
 0 12 6 43.55 3.75
 0 -12 -7 66.17 6.26
 0 12 7 75.92 5.43
 0 -12 -7 67.72 7.16
 0 -12 7 68.78 6.14
 0 12 -7 77.53 5.88
 0 12 7 66.76 6.04
 0 -12 -8 31.83 5.09
 0 12 8 28.14 3.53
 0 12 8 26.32 4.1
 0 -12 -8 28.57 4.44
 0 -12 8 35.76 4.76
 0 12 -8 30.43 3.96
 0 -12 9 8.72 2.6
 0 -12 -9 11.28 3.29
 0 12 9 13.36 2.85
 0 -12 -9 6.46 2.62
 0 12 9 13.62 3.42
 0 12 -9 8.34 2.42
 0 -12 -10 -0.25 1.83
 0 -12 -10 2.47 2.21
 0 -12 10 -0.64 1.8
 0 12 -10 5.14 2.32
 0 12 10 1.07 1.28
 0 12 10 -1.54 1.59
 0 13 0 4.47 1.03
 0 13 0 2.76 0.59
 0 13 0 2.81 0.74
 0 -13 0 5.22 1.74
 0 -13 0 3.74 1.47
 0 13 0 5.26 1.55
 0 13 1 63.12 4.75
 0 13 1 69.01 3.41
 0 -13 1 76.75 5.12
 0 13 1 75.29 3.56
 0 13 -1 81.54 5.47
 0 13 -1 69.8 2.88
 0 13 -1 81.85 4.28
 0 -13 -1 81.95 5.28
 0 -13 1 76.39 5.31
 0 13 1 76.94 5
 0 -13 2 53.7 4.36
 0 13 2 52.7 3.18
 0 13 -2 51.5 4.57
 0 13 -2 47.63 3.43
 0 -13 2 47.41 2.15
 0 13 2 49.97 3.32
 0 -13 -2 44.82 2.72
 0 13 2 47.13 4.01
 0 -13 2 56.02 4.61
 0 -13 -2 50.92 5.67
 0 -13 -2 50.11 4.2
 0 13 -3 7.92 0.75
 0 13 3 6.91 1.09
 0 13 -3 7.44 0.63
 0 -13 -3 11.63 2.95
 0 13 -3 6.65 1.94
 0 13 3 8.43 1.79
 0 -13 3 6.74 0.85
 0 13 3 7.03 1.39
 0 -13 3 7.6 1.82
 0 13 3 8.04 1.45
 0 -13 -3 12.48 2.34
 0 13 -3 8.43 1.71
 0 -13 -4 35.91 3.27
 0 -13 -4 37.38 5
 0 13 4 39.58 3.74
 0 13 -4 35.13 2.19
 0 13 -4 40.04 3.55
 0 13 4 40.21 3.23
 0 -13 4 48.75 4.66
 0 13 4 35.14 2.53
 0 13 -4 46.13 4.68
 0 -13 -4 46.69 4.55
 0 -13 4 35.74 2.19
 0 -13 5 44.32 4.69
 0 13 5 38.56 2.81
 0 13 -5 37.5 2.74
 0 -13 -5 44.56 4.65
 0 13 5 47.06 3.81
 0 13 -5 47.45 4.21
 0 -13 5 33.63 2.41
 0 -13 -5 42.2 5.53
 0 13 5 42.99 4.36
 0 -13 -6 7.94 2.82
 0 13 6 6.89 2.13
 0 -13 6 7.2 2.28
 0 13 -6 7.2 1.85
 0 13 6 4.29 1.44
 0 -13 -6 5.92 2.09
 0 -13 -7 48.02 5.54
 0 -13 -7 47.04 6.33
 0 13 -7 57.77 5.25
 0 13 7 54.09 5.62
 0 -13 7 51.05 5.47
 0 13 7 55.71 4.73
 0 -13 -8 3.12 2.21
 0 13 8 5.08 1.55
 0 13 -8 3.9 1.4
 0 -13 8 1.16 1.38
 0 -13 -8 1.5 1.48
 0 13 8 -0.66 1.61
 0 -13 -9 3.22 1.51
 0 -13 9 4.39 2.31
 0 13 9 4.12 1.73
 0 13 9 4.58 2.36
 0 13 -9 3.47 2.02
 0 -13 -9 2.9 2.18
 0 13 10 3.3 2.02
 0 13 -10 9.3 3.1
 0 -13 -10 6.28 2.56
 0 13 10 7.73 2.9
 0 -13 -10 8.48 3.16
 0 14 0 1014.37 22.38
 0 14 0 1048.29 20.68
 0 14 0 960.92 19.51
 0 -14 0 1022.47 25.44
 0 -14 0 1002.78 25.43
 0 14 0 1051.08 25.95
 0 -14 1 247.71 10.11
 0 14 1 243.38 7.29
 0 14 1 254.56 10.09
 0 -14 -1 255.92 10.18
 0 14 -1 243.65 6.42
 0 14 -1 267.46 10.82
 0 14 1 261.02 7.54
 0 -14 1 256.45 10.61
 0 14 -1 255.53 8.59
 0 14 1 243.95 7.8
 0 -14 -2 76.02 5.29
 0 14 -2 83.31 4.65
 0 -14 -2 77.02 3.61
 0 14 2 75.28 4.19
 0 14 2 88.59 5.44
 0 14 -2 79.87 5.79
 0 14 2 77.93 3.97
 0 -14 2 78.65 2.81
 0 -14 2 77.91 5.65
 0 14 3 92.2 4.65
 0 14 -3 89.62 6.49
 0 -14 -3 86.95 6.05
 0 -14 -3 95.84 7.98
 0 -14 3 91.28 3.18
 0 14 3 78.33 3.9
 0 -14 3 94.51 6.36
 0 14 -3 87.82 5.13
 0 14 3 91.51 5.21
 0 14 -4 2.74 1.37
 0 14 4 2.13 0.65
 0 -14 -4 3.97 1.84
 0 14 4 2.72 1.35
 0 -14 4 2.06 1.3
 0 14 -4 0.85 0.4
 0 -14 4 1.34 0.48
 0 14 4 1.99 0.9
 0 -14 -4 0.28 0.86
 0 -14 -4 2.21 1.96
 0 14 -4 1.89 1.51
 0 14 5 9.2 1.78
 0 14 5 7.94 1.93
 0 -14 -5 11.05 3
 0 -14 5 8.58 2.15
 0 -14 -5 10.51 2.55
 0 14 -5 10.17 1.94
 0 14 6 198.75 10.23
 0 14 -6 193.56 9.57
 0 -14 -6 207.38 11.06
 0 14 6 205.14 9.05
 0 -14 6 205.62 10.97
 0 -14 -6 211.39 13.1
 0 14 7 12.5 2.81
 0 -14 -7 13.69 3.04
 0 -14 7 14.59 2.85
 0 -14 -7 12.57 3.62
 0 14 -7 12.02 2.69
 0 14 7 14.12 2.51
 0 14 8 10.13 2.34
 0 -14 -8 7.35 2.34
 0 14 8 12.24 3.04
 0 14 -8 9.44 2.47
 0 -14 -8 12.06 3.74
 0 -14 8 14.46 3.52
 0 14 9 83.32 7.91
 0 14 -9 92.07 7.59
 0 -14 -9 77.54 7.59
 0 -14 9 105.44 8.84
 0 14 9 90.26 6.93
 0 -14 -9 93.82 9.27
 0 14 10 7.67 2.92
 0 14 10 9.54 2.49
 0 -14 -10 11.3 3.78
 0 -15 0 3.5 1.61
 0 15 0 2.98 1
 0 -15 0 3.42 1.4
 0 15 0 2.65 0.42
 0 15 0 4.09 1.59
 0 15 0 3.23 0.81
 0 15 -1 48.43 2.3
 0 -15 1 54.49 4.63
 0 15 1 50.41 2.97
 0 15 -1 51.87 3.6
 0 -15 1 51.89 4.75
 0 15 1 54.19 3.34
 0 15 1 47.55 4.36
 0 15 1 45.64 2.73
 0 -15 -1 56.08 4.71
 0 15 -1 55.25 4.84
 0 -15 2 29.75 3.72
 0 -15 -2 32.14 3.57
 0 15 2 27.22 2.35
 0 15 -2 28.34 2.86
 0 15 2 31.03 3.48
 0 15 -2 32.96 3.9
 0 15 2 24.56 2.37
 0 15 3 1.41 0.87
 0 15 -3 -0.54 0.95
 0 15 3 1.8 0.95
 0 -15 3 -1.18 1.76
 0 15 -3 2.57 1.47
 0 -15 -3 1.81 1.13
 0 -15 3 1.02 0.39
 0 15 3 0.82 0.56
 0 -15 -4 12.01 3.39
 0 15 -4 9.45 1.87
 0 15 4 8.89 1.84
 0 -15 4 7.62 2.2
 0 15 4 11.39 1.83
 0 15 -4 12.56 2.91
 0 -15 -4 7.6 2.1
 0 -15 -5 38.14 5.84
 0 15 -5 45.19 4.31
 0 -15 5 41.23 4.85
 0 -15 -5 45.55 4.94
 0 15 5 40.79 3.73
 0 15 5 36.46 4.01
 0 15 6 21.02 2.81
 0 -15 6 23.77 3.85
 0 -15 -6 17.13 3.2
 0 15 6 15.04 2.8
 0 -15 -6 22.21 4.37
 0 15 -6 19.47 3.07
 0 -15 7 11.79 2.89
 0 15 7 7.95 2.43
 0 15 -7 13.57 2.87
 0 15 7 14.7 2.76
 0 -15 -7 14.72 3.29
 0 -15 -7 15.5 4.03
 0 15 8 6.68 2.15
 0 15 -8 3.07 1.61
 0 -15 -8 6.09 2.81
 0 -15 -8 1.47 1.61
 0 15 8 6.2 2.1
 0 -15 8 5.41 2.26
 0 15 -9 10.87 3.03
 0 -15 -9 6.3 2.48
 0 15 9 6.04 2.44
 0 15 9 9.37 2.54
 0 -15 -9 3.8 2.6
 0 -15 -10 4.79 2.37
 0 15 10 1.99 1.99
 0 16 0 40.74 4.31
 0 16 0 44.04 3.2
 0 -16 0 43.2 4.25
 0 -16 0 48.06 4.39
 0 16 0 43.83 2.39
 0 -16 -1 83.08 5.9
 0 16 1 77.58 3.47
 0 -16 1 81.43 6.02
 0 16 -1 94.56 6.63
 0 16 1 96.61 4.63
 0 16 -1 84.91 4.78
 0 16 -1 85.14 3.07
 0 16 1 86.41 3.93
 0 -16 1 82.38 5.9
 0 16 1 92.56 6.18
 0 16 2 232.63 10.18
 0 16 -2 231.87 8.83
 0 -16 2 230.98 10.95
 0 -16 -2 222.89 10.17
 0 16 2 203.59 7.62
 0 16 2 232.28 7.78
 0 16 -2 238.93 11.18
 0 16 -3 33.18 3.29
 0 16 3 24.45 2.68
 0 16 3 30.72 2.82
 0 16 -3 27.76 3.95
 0 -16 -3 34.44 3.92
 0 16 3 32.63 3.69
 0 -16 3 26.54 3.66
 0 16 4 327.75 10.95
 0 16 -4 349.39 14.88
 0 -16 4 324.77 14.09
 0 16 4 313.34 11.82
 0 -16 -4 320.01 13.35
 0 16 -4 325.75 12.05
 0 -16 5 89.61 7.21
 0 16 5 75.6 5.84
 0 -16 -5 83.97 8.41
 0 -16 -5 94.94 7.06
 0 16 5 85.65 5.36
 0 16 -5 86.76 6.02
 0 16 6 9.55 2.39
 0 -16 -6 10.19 2.8
 0 16 6 10.31 2.02
 0 16 -6 14.89 2.71
 0 -16 -6 11.5 3.34
 0 -16 6 11.89 2.9
 0 16 -7 24.99 3.7
 0 16 7 30.59 3.67
 0 -16 7 31.93 4.86
 0 -16 -7 28 4.36
 0 16 7 30.07 4.24
 0 -16 -7 30.27 5.4
 0 16 8 22.59 3.26
 0 16 -8 16.61 3.18
 0 -16 -8 25.62 5.08
 0 -16 8 22.57 4.15
 0 16 8 29.94 4.42
 0 -16 -8 16.62 3.4
 0 16 9 6.55 2.01
 0 -16 -9 7.75 3.37
 0 16 9 6.07 2.31
 0 16 -9 7.55 2.7
 0 17 0 0.33 0.39
 0 -17 0 0.09 0.87
 0 17 0 0.68 0.79
 0 17 0 1.77 1.39
 0 17 1 27.03 3.62
 0 17 -1 27.95 3.85
 0 17 1 27.22 2.18
 0 -17 1 22.22 3.34
 0 17 1 26.81 2.47
 0 17 -1 28.12 2.78
 0 -17 -1 27.36 3.53
 0 -17 1 27.22 3.53
 0 -17 -2 11.26 2.33
 0 17 2 13.19 1.7
 0 -17 2 11.08 2.51
 0 17 2 15.61 1.94
 0 17 -2 16.71 3.19
 0 17 2 9.63 1.46
 0 17 2 14.91 2.82
 0 17 -2 13.51 2.14
 0 17 3 0.69 0.83
 0 -17 -3 2.12 1.31
 0 -17 3 2.01 1.2
 0 17 3 0.99 0.72
 0 17 -3 0.67 0.94
 0 17 3 0.99 0.97
 0 17 -3 -0.56 1.35
 0 17 4 78.6 4.98
 0 17 4 72.95 5.25
 0 -17 4 86.08 7.09
 0 -17 -4 78.93 6.27
 0 17 -4 82 7.21
 0 17 -4 81.36 5.72
 0 17 5 3.27 1.43
 0 17 5 4.47 1.35
 0 -17 -5 0.45 1.86
 0 17 -5 4.51 1.59
 0 -17 5 4.82 1.89
 0 -17 -6 3.31 1.83
 0 17 6 2.45 1.04
 0 -17 6 1.15 1.49
 0 17 6 1.04 1.68
 0 17 -6 4.72 1.92
 0 17 7 32.36 3.85
 0 -17 -7 38.32 6.33
 0 17 7 34.52 4.59
 0 17 -7 33.32 4.43
 0 -17 7 40.9 5.5
 0 -17 -7 34.26 4.75
 0 17 -8 5.08 1.84
 0 17 8 5.3 2.03
 0 17 8 4.04 1.98
 0 -17 -8 11 2.94
 0 17 9 5.28 2.26
 0 17 9 0.07 1.43
 0 18 0 90.63 6.87
 0 18 0 89.1 4.86
 0 -18 0 87.14 6.44
 0 18 1 4.76 1.7
 0 -18 1 3.95 1.56
 0 18 -1 2.98 1.08
 0 -18 1 4.77 1.94
 0 -18 -1 3.31 1.58
 0 18 -1 4.92 1.88
 0 18 1 1.65 0.66
 0 18 2 19.47 3.14
 0 18 -2 16.92 2.4
 0 -18 -2 13.63 2.71
 0 18 -2 18.25 3.31
 0 -18 2 12.28 2.74
 0 -18 3 272.22 13.24
 0 18 3 266.85 9.34
 0 18 3 274.93 12.03
 0 18 -3 269.93 10.67
 0 -18 -3 273.73 12.19
 0 18 -3 285.09 13.76
 0 18 4 112.03 7.3
 0 -18 -4 110.52 7.6
 0 18 -4 115.82 6.93
 0 -18 4 106.9 8.12
 0 18 4 105.52 5.83
 0 18 -4 121.89 8.98
 0 -18 5 5.6 2.5
 0 18 -5 6.35 1.88
 0 18 5 8.31 1.91
 0 -18 -5 6.32 2.04
 0 -18 -6 122.28 8.58
 0 18 -6 135.1 8.39
 0 18 6 129.76 7.35
 0 -18 6 141.94 10.04
 0 18 7 3.34 1.82
 0 -18 -7 3.6 1.79
 0 18 -7 2.49 1.75
 0 -18 7 1 1.66
 0 18 8 16.92 2.97
 0 18 -8 19.84 3.54
 0 -19 0 1.02 1.11
 0 19 0 2.97 1.15
 0 -19 1 35.13 4.31
 0 -19 1 33.02 4.41
 0 19 -1 31.14 4.36
 0 -19 -1 33.49 4.14
 0 19 1 24.23 3.73
 0 19 -1 28.3 2.92
 0 19 -2 105.48 8.16
 0 19 -2 87.11 5.52
 0 19 2 84.34 6.67
 0 -19 -2 87.73 6.8
 0 -19 2 89.03 7.33
 0 19 3 13.15 2.64
 0 19 -3 8.44 2.48
 0 -19 3 15.31 3.17
 0 19 -3 8.57 1.95
 0 -19 -3 13.54 2.79
 0 19 4 3.59 1.67
 0 19 -4 -0.01 1.57
 0 19 -4 3.26 1.47
 0 -19 -4 3.19 1.84
 0 -19 4 2.73 1.82
 0 19 5 33.66 4.12
 0 -19 -5 36.25 4.6
 0 -19 5 30.78 4.72
 0 19 -5 26.74 3.66
 0 19 -6 5.1 1.95
 0 -19 -6 3.35 1.58
 0 -19 6 9.47 3.01
 0 -19 -7 16.9 3.47
 0 19 -7 17.12 3.36
 0 -20 0 12.53 2.75
 0 20 0 14.54 3.22
 0 -20 -1 205.4 10.81
 0 20 1 204.06 11.19
 0 20 -1 220.47 11.93
 0 -20 -2 189.45 10.42
 0 20 2 199.32 10.79
 0 -20 2 192.47 11.17
 0 20 -2 212.09 11.97
 0 20 3 13.94 2.73
 0 -20 -3 9.61 2.59
 0 20 -3 12.13 3.16
 0 -20 3 8.99 2.51
 0 20 -3 7.52 1.81
 0 20 4 90.53 6.89
 0 -20 -4 79.65 6.7
 0 20 -4 87.7 8.04
 0 20 -4 76.22 5.85
 0 -20 4 90.5 7.94
 0 20 -5 23.41 3.45
 0 -20 -5 25.89 4.05
 0 -20 5 24.67 4.44
 0 20 -6 23.07 3.55
 0 -20 -6 21.69 3.66
 0 20 -7 1.89 1.65
 0 21 0 1.3 1.58
 0 -21 0 1.3 1.43
 0 -21 -1 49.85 5.37
 0 21 1 40 5.03
 0 21 -1 43.29 5.33
 0 21 2 -0.71 1.45
 0 -21 -2 2.29 1.82
 0 -21 2 1.94 1.81
 0 21 -2 -1.68 1.68
 0 21 -3 3 1.77
 0 -21 3 1.71 1.46
 0 -21 -3 0.52 1.54
 0 21 3 -0.54 1.23
 0 21 4 14.8 3.06
 0 -21 4 15.54 3.52
 0 -21 -4 17.19 3.42
 0 21 -4 11.64 3.21
 0 -21 -5 21.62 3.73
 0 21 -6 1.85 1.51
 0 -22 0 193.45 11.05
 0 22 0 184.91 11.35
 0 -22 -1 36.54 4.7
 0 22 -1 44.73 5.53
 0 22 1 41.43 5.03
 0 22 2 -0.03 1.24
 0 22 -2 1.65 1.93
 0 -22 2 1.41 1.73
 0 -22 -2 2.87 1.78
 0 -22 -3 3.92 2.21
 0 -22 3 1.79 1.56
 0 22 3 3.94 1.77
 0 22 -3 3.92 2.22
 0 -22 -4 -1.49 1.55
 0 -22 -5 2.2 1.73
 0 23 0 0.59 1.41
 0 23 1 22.94 3.81
 0 23 -1 28.39 4.56
 0 -23 -1 21.78 3.82
 0 23 2 10.8 2.93
 0 23 -2 12.15 3.16
 0 -23 -2 6.74 2.26
 0 -23 -3 2.49 1.77
 0 -23 -4 0.41 1.47
 0 24 0 16.03 3.61
 1 0 -13 6.74 4.2
 -1 0 13 4.86 2.1
 -1 0 12 11.91 2.57
 1 0 -12 8.84 2.47
 1 0 -12 11.84 4.25
 -1 0 12 10.21 2.68
 -1 0 11 46.5 5
 1 0 -11 53.51 5.34
 1 0 -11 52.45 8.01
 1 0 -10 59.56 5.23
 -1 0 10 65.89 5.47
 1 0 -9 36.89 3.87
 1 0 -9 32.83 2.98
 -1 0 9 36.31 3.87
 -1 0 8 303.32 11.27
 1 0 -8 286.79 9.77
 -1 0 8 310.56 12.72
 1 0 -8 307.65 11.3
 -1 0 7 2.32 1.29
 1 0 -7 0.71 0.89
 -1 0 7 0.47 0.85
 1 0 -7 0.02 0.59
 -1 0 7 0.93 0.55
 1 0 -6 2.84 1.12
 -1 0 6 1.94 0.85
 -1 0 6 3.13 1.24
 1 0 -6 0.77 0.56
 1 0 -5 504.56 11.93
 1 0 -5 513.2 13.31
 -1 0 5 529.42 14.72
 -1 0 5 481.9 13.02
 -1 0 4 24.24 1.99
 -1 0 4 30.11 2.12
 1 0 -4 29.27 2.25
 1 0 -4 31.58 1.69
 -1 0 3 407.48 9.68
 1 0 -3 421.4 10.04
 -1 0 3 433.03 9.94
 -1 0 2 11.31 0.9
 -1 0 2 12.47 1.02
 1 0 -2 10.73 1.06
 1 0 -2 11 0.84
 -1 0 2 9.53 0.85
 1 0 -2 9.5 0.84
 1 0 1 165 4.52
 -1 0 -1 155.66 4.35
 1 0 2 12.54 1.33
 -1 0 -2 11.54 1.09
 -1 0 -3 62.34 3.01
 1 0 3 63.94 3.17
 1 0 3 68.67 3.66
 -1 0 -4 287.68 8.46
 1 0 4 298.28 8.85
 1 0 4 284.91 9.59
 1 0 5 15.23 2
 -1 0 -5 17.38 1.97
 1 0 5 15.56 2.22
 1 0 6 12.97 2.03
 -1 0 -6 13.96 1.93
 1 0 6 13.44 2.37
 -1 0 -7 40.07 3.51
 1 0 7 35.86 4.05
 1 0 8 0.73 1.24
 -1 0 -8 0.76 1.11
 -1 0 -8 1.31 1.05
 -1 0 -9 58.87 4.94
 1 0 9 66.22 6.28
 -1 0 -9 64.59 6.7
 1 0 10 4.06 2.22
 -1 0 -10 0.91 1.02
 -1 0 -11 36.4 4.46
 1 0 11 38.56 5.58
 -1 0 -12 2.14 2.03
 -1 0 -12 1.69 1.45
 1 0 12 2.69 1.9
 -1 -1 13 6.73 2.27
 -1 1 13 11.43 3.06
 1 -1 -13 13.71 5.03
 -1 -1 12 15.33 3.14
 1 1 -12 17.92 5.2
 -1 1 12 15.86 3.01
 1 -1 -12 14.17 3.01
 -1 1 12 18.73 3.5
 1 -1 -12 18.79 5.28
 -1 -1 12 12.55 2.79
 1 1 -12 19.19 3.58
 -1 1 11 6.18 2.17
 1 1 -11 7.2 2.14
 -1 1 11 4.04 1.71
 1 -1 -11 4.77 2.48
 -1 -1 11 4.74 1.87
 1 -1 -11 6.61 2.28
 1 -1 -10 49.43 7.24
 1 -1 -10 50.55 4.72
 -1 1 10 43.65 4.41
 1 1 -10 49.96 4.81
 -1 -1 10 53.18 4.93
 1 1 -9 17.46 2.65
 1 -1 -9 18.67 4.28
 1 -1 -9 21.45 2.97
 -1 -1 9 20.49 2.92
 -1 1 9 18.28 3.3
 1 -1 -9 16.5 2.24
 1 1 -9 15.02 1.88
 -1 1 9 15.78 2.51
 1 1 -8 70.48 3.99
 1 -1 -8 72.79 4.99
 -1 1 8 80.28 6.07
 1 1 -8 70.77 4.98
 -1 -1 8 72.39 5.07
 1 -1 -8 68.29 4.41
 -1 1 7 320.42 12.01
 -1 -1 7 309.3 10.63
 1 1 -7 292.64 8.92
 1 -1 -7 286.83 9.62
 1 1 -7 292.06 10.41
 -1 -1 7 277.11 10.37
 1 -1 -7 309.23 10.39
 1 1 -6 24.34 2.85
 1 -1 -6 25.69 2.27
 1 -1 -6 24.71 2.44
 1 1 -6 25.78 2.03
 1 1 -6 26.79 2.58
 -1 -1 6 22.52 2.43
 -1 1 6 23.44 2.47
 -1 -1 6 22.2 2.37
 -1 1 6 33.79 3.37
 -1 -1 5 523.32 13.63
 1 -1 -5 494.05 13.18
 1 1 -5 515.17 11.7
 1 1 -5 529.76 13.56
 -1 1 5 537.6 14.85
 -1 -1 5 551.98 13.66
 1 -1 -5 499.33 12.54
 -1 -1 4 19.16 1.78
 -1 1 4 20.58 2.18
 1 1 -4 19.74 1.85
 -1 -1 4 19.11 1.76
 1 -1 -4 18.9 1.75
 1 -1 -4 19.37 1.56
 -1 -1 3 225.23 6.2
 -1 1 3 214.82 6.06
 1 -1 -3 215.87 5.58
 -1 -1 3 213.49 6.15
 -1 1 3 213.52 6.19
 1 1 -3 209.01 6.22
 1 -1 -3 216.21 6.24
 -1 -1 2 1314.51 24.68
 -1 1 2 1288.17 23.76
 -1 1 2 1274.76 24.77
 1 -1 -2 1343.32 28.12
 -1 -1 2 1290.7 24.36
 -1 1 2 1270.36 23.76
 1 1 -2 1281.47 24.79
 -1 -1 2 1266.89 24.65
 -1 1 2 1309.87 24.52
 1 -1 -2 1256 24.81
 1 -1 -1 221.98 6.74
 1 1 -1 217.32 5.09
 1 -1 1 1469.2 28.37
 -1 1 -1 1520.76 28.47
 -1 -1 -1 1515.31 27.87
 1 -1 1 1534.7 28.08
 1 1 1 1514.69 28.77
 1 1 2 503.08 11.27
 -1 1 -2 526.89 11.67
 -1 -1 -2 528.44 10.51
 -1 1 -2 523.77 11.23
 -1 -1 -2 532.57 11.14
 1 1 2 541.88 10.46
 1 1 2 506.37 12.17
 1 -1 2 507.37 11.84
 -1 -1 -3 332.02 8.36
 1 1 3 340.19 7.14
 -1 1 -3 326.22 8.72
 1 -1 3 333.14 9.38
 1 1 3 340.39 8.68
 1 1 3 333.2 9.56
 1 1 4 3.42 0.86
 1 -1 4 0.96 0.69
 -1 1 -4 1.38 0.6
 -1 1 -4 1.04 0.54
 1 1 4 1.82 0.92
 1 1 4 1.15 0.29
 -1 -1 -4 1.22 0.65
 -1 1 -5 50.38 3.33
 -1 -1 -5 49.5 3.13
 1 -1 5 45.61 3.66
 1 1 5 44.24 3.73
 1 -1 5 45.05 3.35
 1 1 5 49.59 3.32
 1 1 5 48.51 1.88
 -1 1 -5 47.48 3.74
 1 1 6 404.68 8.4
 -1 -1 -6 379.92 11.52
 1 1 6 366.9 11.91
 1 1 6 395.75 13.59
 1 -1 6 366.96 12.19
 -1 -1 -6 389.25 15.12
 -1 1 -6 383.49 11.85
 1 -1 6 406.39 13.58
 1 1 7 7.04 1.9
 -1 1 -7 5.91 1.37
 -1 -1 -7 3.64 1.06
 1 -1 7 5.78 1.7
 -1 -1 -7 5.19 1.5
 1 1 7 6.27 0.55
 -1 -1 -8 29.92 3.22
 1 1 8 30.57 4.02
 1 -1 8 32.43 4.16
 -1 -1 -8 35.46 4.57
 -1 1 -8 33.67 3.56
 -1 1 -9 55.46 5.93
 -1 1 -9 56.54 4.84
 -1 -1 -9 50.17 4.43
 -1 -1 -9 48.21 5.76
 1 -1 9 55.88 5.61
 1 1 9 58.83 5.85
 -1 -1 -10 0.86 1.58
 1 1 10 -0.33 1.79
 -1 -1 -10 0.04 0.99
 -1 1 -10 -0.19 1.56
 -1 1 -10 1.55 1.48
 1 -1 10 0.67 1.65
 1 -1 11 9.05 3.08
 -1 1 -11 5.48 1.88
 -1 -1 -11 4.46 1.79
 1 1 11 5.55 2.31
 -1 -1 -11 6.35 3.11
 -1 -1 -12 10.06 4.06
 -1 -1 -12 8.83 2.55
 -1 1 -12 2.98 1.58
 1 -1 12 11.19 3.45
 1 -1 12 8.63 2.67
 -1 -2 13 18.11 3.67
 1 -2 -13 20.84 5.49
 -1 2 12 11.61 2.84
 1 -2 -12 11.48 2.83
 1 2 -12 11.82 2.8
 -1 -2 12 12.1 2.96
 -1 2 12 17.1 3.49
 -1 -2 12 11.41 2.91
 1 -2 -12 11.96 4.47
 -1 -2 11 4.92 1.74
 1 -2 -11 8.1 3.47
 1 2 -11 7.26 2.4
 -1 2 11 6.75 2.44
 -1 2 11 2.63 1.16
 1 -2 -11 5.18 1.82
 1 -2 -10 13.68 2.42
 1 2 -10 11.99 2.61
 -1 2 10 13.51 2.37
 -1 -2 10 15.3 2.73
 1 -2 -10 14.19 4.13
 1 -2 -9 2.77 1.79
 -1 -2 9 7.84 2.02
 1 2 -9 3.85 0.99
 1 2 -9 2.96 1.38
 -1 2 9 7.08 2.29
 1 -2 -9 8.16 1.99
 1 -2 -9 4.25 1.18
 1 -2 -8 160.2 7.49
 -1 -2 8 172.68 8.31
 1 -2 -8 158.12 7.65
 -1 2 8 181.65 9.49
 1 2 -8 169.92 8.18
 1 2 -8 169.1 6.51
 1 -2 -8 179.57 12.04
 -1 -2 7 5.02 1.42
 1 -2 -7 3.07 1.02
 1 2 -7 5.39 1.49
 1 -2 -7 3.81 1.37
 -1 -2 7 5.38 1.49
 1 -2 -7 4.15 2.24
 1 2 -7 2.59 0.67
 -1 2 7 5.36 1.73
 -1 2 6 82.79 5.49
 1 -2 -6 79.22 4.51
 -1 -2 6 90.36 5.03
 1 -2 -6 76.48 4.49
 1 2 -6 79.93 5.54
 1 2 -6 77.07 3.75
 -1 2 6 76.93 4.67
 1 2 -6 92.6 5.03
 1 -2 -6 91.03 7.29
 -1 -2 6 86.23 4.98
 1 -2 -5 234.78 11.14
 -1 -2 5 232.86 8.07
 -1 2 5 232.51 8.91
 -1 2 5 228.96 7.98
 -1 -2 5 242.58 8.12
 1 -2 -5 220.23 7.61
 1 -2 -5 220.93 7.61
 1 2 -5 220.28 7.87
 1 2 -4 288.38 8.46
 -1 2 4 269.78 8.99
 1 -2 -4 298.11 11.65
 1 -2 -4 273.7 8.15
 -1 2 4 296.67 9.41
 -1 -2 4 290.6 8.5
 -1 -2 4 267.9 8.44
 1 -2 -4 269.57 8.15
 -1 2 4 284.03 8.33
 -1 -2 3 353.73 9.25
 1 -2 -3 377.9 9.14
 1 2 -3 335.73 9.24
 -1 2 3 347.01 9.65
 1 -2 -3 332.32 8.92
 -1 2 3 381.94 10.01
 1 2 -3 353.56 9.31
 -1 -2 3 349.31 9.22
 1 2 -3 345.16 9.08
 1 -2 -3 334.76 12.15
 -1 2 3 371.59 9.17
 -1 -2 2 9.27 0.76
 1 2 -2 9.04 0.87
 -1 -2 2 10.59 0.88
 -1 2 2 12.45 1.11
 -1 2 2 10.47 1.14
 -1 -2 2 12.21 1.16
 1 -2 -2 9.1 1.53
 1 2 -2 10.15 1.06
 -1 -2 2 9.82 1.09
 -1 -2 1 24.73 1.77
 -1 2 1 27.35 1.52
 1 2 -1 27.06 1.27
 -1 -2 1 28.01 1.64
 1 -2 -1 26.33 2.14
 -1 -2 1 24.25 1.04
 1 -2 0 135.01 4.38
 -1 -2 0 124.61 4.97
 -1 2 0 128.7 3.61
 -1 -2 0 120.28 3.05
 1 2 0 123.43 3.57
 1 2 1 190.04 4.93
 1 -2 1 170.76 5.01
 1 -2 1 186.85 4.74
 -1 -2 -1 202.27 7.3
 1 2 1 201.67 5.38
 -1 2 -1 195.32 5.05
 -1 -2 -1 178.85 4.11
 -1 2 -2 39.99 1.42
 -1 -2 -2 42.98 2.41
 1 -2 2 40.83 2.29
 1 2 2 43.64 1.96
 -1 -2 -2 41.12 3.6
 -1 2 -2 40.9 2.23
 -1 -2 -2 41.6 1.82
 -1 2 -2 42.94 2.26
 -1 -2 -2 43.58 1.99
 1 2 2 42.75 1.94
 1 2 2 39.88 2.48
 -1 2 -2 43.53 2.4
 -1 2 -3 32.37 2.28
 -1 2 -3 31.97 2.32
 -1 -2 -3 27.45 1.84
 1 2 3 27.99 2.41
 1 2 3 29.97 1.67
 1 -2 3 27.86 2.24
 1 2 3 29.76 1.91
 -1 -2 -3 30.21 3.29
 1 2 4 80.41 3.8
 1 2 4 81.81 4.7
 -1 -2 -4 73.19 5.52
 -1 2 -4 79.4 4.38
 1 2 4 75.66 2.96
 -1 -2 -4 78.45 3.63
 -1 2 -4 84.36 4.13
 1 -2 4 79.47 4.4
 -1 -2 -5 183.41 9.45
 -1 2 -5 175.19 6.9
 1 -2 5 180.08 7.71
 1 -2 5 174.14 7.27
 -1 -2 -5 170.91 6.33
 -1 2 -5 168.23 7.44
 1 2 5 178.43 6.7
 1 2 5 186.75 8.09
 1 2 5 169.67 5.1
 -1 2 -6 60.81 4.19
 1 2 6 64.67 2.76
 1 2 6 62.63 4.14
 -1 -2 -6 67.06 6.02
 1 2 6 66.89 5.15
 -1 2 -6 57.64 4.6
 -1 -2 -6 60.91 3.88
 1 -2 6 68.57 5.04
 1 2 7 51.17 2.39
 -1 -2 -7 50.94 3.86
 -1 -2 -7 47.48 5.32
 -1 2 -7 52.48 4.21
 1 -2 7 53.26 4.82
 1 2 7 45.99 4.66
 1 2 8 44.15 4.91
 1 2 8 38.17 1.89
 -1 -2 -8 44.21 5.37
 -1 2 -8 48.4 4.3
 1 -2 8 44.74 4.78
 -1 -2 -8 42.98 3.83
 -1 2 -9 144.89 8.14
 -1 -2 -9 143.88 10.24
 -1 -2 -9 138.84 7.51
 1 2 9 134.04 9.31
 1 -2 9 137.94 9.02
 -1 2 -9 132.14 9.46
 -1 -2 -9 143.9 10.89
 -1 2 -10 1.5 1.53
 -1 -2 -10 -0.64 2.07
 1 2 10 1.48 1.81
 -1 -2 -10 0.57 1.35
 -1 2 -10 -0.06 1.86
 -1 -2 -10 -0.42 1.07
 1 -2 10 1.09 1.6
 -1 -2 -11 0.32 1.15
 -1 2 -11 3.37 1.93
 -1 -2 -11 -2.18 2.54
 1 2 11 0.4 1.69
 1 -2 11 -2.8 2.23
 1 -2 11 -0.75 1.26
 -1 2 -12 26.77 4.28
 -1 -2 -12 34.18 6.42
 -1 -2 -12 25.06 3.77
 1 -2 12 29.4 4.62
 1 -2 12 27.61 4.8
 -1 -3 13 2.22 1.86
 1 -3 -13 -1.66 2.16
 1 3 -12 18.36 3.65
 1 -3 -12 16.76 4.88
 -1 -3 12 7.38 2.16
 -1 3 12 13.61 2.98
 1 -3 -12 16.5 3.15
 -1 -3 12 11.54 2.68
 -1 3 12 13.12 2.71
 1 -3 -11 10.56 3.73
 1 3 -11 6.8 2.08
 -1 3 11 16.11 3.03
 -1 -3 11 10.74 2.6
 -1 3 11 8.04 2.06
 1 -3 -11 9.52 2.31
 -1 -3 10 114.8 7.67
 1 -3 -10 118.75 7.24
 -1 3 10 116.91 7.5
 1 3 -10 116.48 7.57
 1 -3 -10 105.28 10.26
 -1 3 10 123.3 8.83
 -1 -3 9 16.35 2.74
 1 -3 -9 7.91 2.29
 -1 -3 9 13.85 1.65
 1 -3 -9 13.76 2.31
 1 3 -9 16.38 1.8
 1 -3 -9 13.75 2.18
 1 3 -9 12.98 2.34
 -1 3 9 17.03 3.09
 -1 3 8 265.88 11.66
 1 3 -8 238.74 9.9
 1 3 -8 229.81 7.89
 -1 -3 8 236.91 10.04
 1 -3 -8 215.27 9.25
 1 -3 -8 244.86 9.52
 1 -3 -8 220 13.31
 1 -3 -7 455.87 13.42
 1 -3 -7 442.82 18.56
 1 -3 -7 423.01 13.54
 -1 3 7 468.38 15.63
 1 3 -7 462.26 12.08
 1 3 -7 451.24 13.93
 -1 -3 7 442.2 14.1
 -1 3 6 33.73 2.89
 1 3 -6 32.28 3.42
 1 -3 -6 38.48 2.97
 -1 -3 6 34.19 3.14
 -1 -3 6 34.67 3.12
 -1 3 6 35.54 3.49
 1 -3 -6 36.07 4.59
 1 -3 -6 31.75 2.94
 1 3 -6 32.64 2.99
 -1 -3 5 877.98 20.46
 1 -3 -5 830.83 20.28
 1 3 -5 845.77 20.07
 -1 -3 5 855.6 20.51
 -1 3 5 903.44 22.18
 1 3 -5 843.06 21.5
 1 -3 -5 890.15 25.21
 -1 3 5 866.06 21.48
 1 -3 -5 858.23 19.56
 -1 3 5 854.24 19.94
 -1 -3 4 402.11 11.11
 -1 3 4 424.52 12.52
 1 3 -4 385.46 11.58
 -1 3 4 406.27 10.81
 -1 3 4 414.42 11.89
 1 -3 -4 416.39 10.58
 -1 3 4 417.72 10.88
 1 -3 -4 391.28 11.21
 1 3 -4 418.9 11.02
 1 -3 -4 419.38 14.45
 -1 -3 4 401.41 11.18
 1 -3 -3 174.24 5.43
 -1 3 3 170.91 5.56
 -1 3 3 170.07 6.48
 1 3 -3 169.45 5.97
 -1 -3 3 167.45 5.8
 -1 -3 3 170.34 5.86
 1 -3 -3 182.82 7.99
 1 3 -3 174.95 4.93
 1 3 -3 172.64 5.57
 -1 3 3 176.26 6.17
 1 -3 -3 174.15 5.99
 -1 -3 2 1543.37 30.28
 -1 3 2 1544.88 29.83
 1 -3 -2 1537.84 33.18
 -1 3 2 1558.35 31.37
 -1 -3 2 1558.53 28.55
 -1 -3 2 1538.23 29.55
 1 3 -2 1542.61 30.22
 -1 -3 2 1507.22 30.24
 1 3 -2 1568.26 29.66
 1 3 -1 461.49 9.37
 -1 -3 1 446.87 11.12
 -1 -3 1 440.5 9.32
 1 -3 -1 467.35 11.93
 -1 3 1 459.17 9.93
 -1 -3 1 452.5 10.52
 -1 -3 0 14.45 1.67
 1 3 0 14.01 1.2
 1 -3 0 12.66 0.92
 1 -3 0 17.31 1.57
 1 3 0 13.98 0.75
 -1 3 0 15.03 1.06
 1 -3 0 13.5 0.97
 1 3 0 13.34 0.97
 1 3 0 13.18 0.85
 1 3 1 1542.32 28.52
 1 3 1 1498.87 29.2
 1 -3 1 1514.22 29.31
 1 -3 1 1516.74 28.05
 -1 3 -1 1513.9 27.89
 -1 -3 -1 1511.5 27.92
 1 3 1 1455.12 29.07
 -1 -3 -1 1510.08 32.64
 -1 3 -1 1532.14 28.77
 1 3 2 60.66 3.1
 -1 -3 -2 58.83 2.1
 -1 -3 -2 59.73 2.82
 -1 -3 -2 59.92 4.31
 1 3 2 65.07 2.74
 -1 3 -2 62.42 2.98
 -1 3 -2 60.16 2.19
 -1 3 -2 56.55 2.56
 1 3 2 63.84 2.23
 -1 -3 -2 58.89 2.68
 1 -3 2 62.82 2.71
 -1 3 -3 66.47 3.45
 -1 3 -3 68.32 2.06
 -1 -3 -3 67.4 4.92
 -1 3 -3 73.5 3.51
 -1 -3 -3 67 2.75
 1 3 3 69.77 2.89
 -1 3 -3 72.82 3.46
 1 -3 3 66.87 3.41
 1 -3 3 64.47 3.27
 1 3 3 68.37 3.81
 -1 -3 -3 64.25 3.7
 1 3 3 65.8 2.91
 -1 3 -4 12.8 1.65
 1 3 4 13.81 1.41
 -1 -3 -4 13.31 2.01
 -1 -3 -4 13.76 2.39
 1 -3 4 11.93 1.6
 1 3 4 12.75 1.26
 1 -3 4 14.29 1.62
 -1 -3 -4 13.1 1.39
 1 3 4 14.06 1.96
 -1 3 -4 13.7 1.71
 -1 -3 -5 39.48 4.38
 1 3 5 39.52 3.59
 1 3 5 40.49 2.36
 1 -3 5 42.48 3.46
 -1 3 -5 39.72 3.27
 -1 3 -5 41.5 3.13
 -1 -3 -5 42.36 2.78
 -1 -3 -5 37.72 3.68
 1 3 5 41.54 2.89
 1 3 6 54.37 3.71
 -1 -3 -6 48.8 5.21
 -1 -3 -6 52.95 4.96
 1 3 6 52.87 4.6
 -1 3 -6 54.66 3.91
 1 3 6 51.57 2.76
 1 -3 6 56.25 4.41
 -1 -3 -6 53.61 3.47
 -1 3 -6 49.67 4.11
 1 3 7 13.79 2.56
 -1 -3 -7 11.72 1.83
 1 -3 7 14.95 2.62
 -1 -3 -7 15.73 3.02
 -1 -3 -7 18.69 3.55
 -1 3 -7 15.3 2.26
 1 3 7 13.91 1.38
 -1 -3 -8 166.71 7.58
 -1 3 -8 163.68 8.19
 -1 -3 -8 148.17 10.06
 -1 -3 -8 172.48 10.9
 1 3 8 154.53 5.18
 1 3 8 181.19 10
 1 -3 8 171.62 9.21
 -1 -3 -9 22.05 4.14
 -1 3 -9 18.11 2.92
 -1 -3 -9 15.14 2.3
 -1 -3 -9 14.04 3.06
 1 -3 9 19.25 3.26
 1 3 9 16.68 3.51
 -1 -3 -10 0.58 0.98
 1 -3 10 0.38 1.27
 -1 3 -10 1.11 1.2
 1 3 10 -0.11 1.59
 -1 -3 -10 0.23 1.76
 -1 -3 -10 1.78 1.61
 -1 3 -10 1.93 1.8
 1 -3 10 3.62 1.96
 1 -3 11 54.97 6.24
 -1 -3 -11 43.37 4.73
 1 -3 11 44.66 5.49
 -1 -3 -11 42.26 6.72
 -1 3 -11 55.98 5.65
 1 3 11 52.57 6.51
 1 -3 12 2.76 1.9
 -1 -3 -12 -1 2.37
 1 -3 12 6.59 2.49
 -1 -3 -12 4.8 1.82
 1 -4 -13 18.77 5.7
 -1 -4 13 9.64 2.92
 -1 -4 12 7.33 2.31
 -1 4 12 11.8 2.66
 -1 4 12 8.79 2.49
 -1 -4 12 7.34 2.39
 1 4 -12 12.48 3.07
 1 -4 -12 10.8 3.96
 1 -4 -12 9.65 2.51
 -1 -4 11 39.76 4.88
 1 -4 -11 41.63 4.59
 1 -4 -11 38 6.79
 -1 4 11 40.85 4.93
 1 4 -11 41.06 4.88
 1 -4 -10 19.86 2.89
 -1 4 10 30.74 4.02
 1 4 -10 29.9 3.91
 -1 4 10 28.92 4.46
 1 -4 -10 32 3.72
 1 -4 -10 29.75 5.7
 -1 -4 10 35.78 4.44
 -1 -4 9 8.89 1.41
 1 -4 -9 9.03 1.95
 1 -4 -9 7.64 1.94
 1 4 -9 9.92 2.25
 1 -4 -9 4.64 2.3
 -1 4 9 6.98 1.93
 -1 4 9 15.26 3.18
 -1 -4 9 7.67 2.14
 1 4 -9 7.28 1.27
 1 4 -8 181.74 7.11
 -1 4 8 185.41 8.69
 1 -4 -8 181.13 12.22
 1 -4 -8 188.3 8.31
 -1 4 8 206.3 10.32
 1 4 -8 200 9.15
 1 -4 -8 177.52 8.82
 -1 -4 8 194.87 6.88
 -1 -4 8 190.74 9.2
 1 -4 -7 24.05 2.93
 1 -4 -7 24.78 4.2
 -1 4 7 34.12 3.91
 -1 4 7 25.95 2.89
 1 4 -7 31.69 3.24
 1 -4 -7 29.24 2.9
 -1 -4 7 30.11 2.38
 -1 -4 7 26.57 3.1
 -1 4 6 12 1.88
 1 4 -6 16.32 2.23
 1 -4 -6 13.11 2.12
 1 -4 -6 13.14 2.92
 -1 4 6 17.18 2.23
 -1 4 6 16.35 2.61
 1 4 -6 17.62 2.59
 1 -4 -6 11.18 1.77
 -1 -4 6 15.59 1.74
 -1 -4 6 13.07 2.07
 -1 -4 6 13.8 2.09
 -1 -4 5 242.86 7.33
 -1 4 5 236.56 8.22
 1 4 -5 243.55 8.45
 1 4 -5 238.68 9.2
 -1 4 5 235.21 8.25
 1 -4 -5 228.12 7.81
 1 -4 -5 234.25 8.92
 -1 4 5 249.9 10.5
 -1 -4 5 232.83 8.73
 -1 4 5 238.78 9.29
 -1 -4 5 247.34 8.79
 1 -4 -5 239.83 11.39
 -1 4 4 71.75 4.29
 -1 -4 4 67.69 3.96
 1 -4 -4 66.77 3.44
 -1 -4 4 72.76 4.03
 1 -4 -4 68.09 4.15
 -1 4 4 65.56 3.62
 1 -4 -4 72.77 5.45
 -1 -4 4 70.96 3.4
 -1 4 4 65.99 3.55
 1 4 -4 71.61 3.83
 1 -4 -4 64.93 4.16
 1 4 -4 64.21 3.07
 -1 4 4 72.71 4.87
 1 4 -4 63.93 3.93
 1 4 -3 205.07 6.33
 -1 4 3 204.68 6.35
 -1 -4 3 173.47 6.16
 1 4 -3 198.74 6.27
 -1 4 3 207.22 7.97
 -1 4 3 189.65 6.13
 1 -4 -3 198.02 6.98
 1 -4 -3 202.48 7.2
 1 -4 -3 187.4 8.6
 -1 -4 3 201.46 6.81
 -1 -4 3 190.38 6.69
 -1 4 3 204.32 6.84
 1 -4 -2 39.05 2.46
 -1 -4 2 45.15 1.6
 -1 -4 2 38.59 2.56
 -1 4 2 41.89 2.33
 1 4 -2 44.94 2.8
 -1 -4 2 43.57 2.64
 -1 4 2 43.46 3.14
 -1 4 2 44.38 2.48
 1 4 -2 44.56 2.24
 -1 -4 2 41.88 2.17
 1 -4 -2 39.92 3.39
 -1 -4 2 42.57 2.54
 -1 4 2 37.69 1.68
 -1 4 1 20.13 1.14
 -1 4 1 23 1.52
 -1 4 1 20.48 1.17
 1 4 -1 22.19 1.72
 1 -4 -1 20.56 2.09
 -1 -4 1 18.41 1.2
 1 -4 -1 21.06 1.37
 -1 -4 1 22.15 2.03
 1 4 -1 21.42 2.15
 1 -4 -1 19.84 1.18
 1 4 -1 22.06 1.23
 -1 -4 1 21.6 1.85
 1 -4 0 236.85 5.96
 -1 4 0 236.97 5.97
 -1 4 0 233.39 6.06
 1 -4 0 226.56 5.92
 1 4 0 217.34 5.9
 -1 4 0 242.65 6.04
 1 4 0 245.81 5.9
 1 -4 0 241.71 7.34
 -1 -4 0 236.7 5.67
 -1 -4 0 240.34 8.38
 1 4 0 223.93 5.03
 1 4 0 229.21 6.66
 -1 -4 -1 324.13 7.45
 1 -4 1 333.87 8.61
 1 4 1 299.1 8
 -1 -4 -1 345.03 11.12
 1 4 1 328.84 8.3
 -1 4 -1 332.77 7.79
 -1 4 -1 304.3 6.65
 1 -4 1 320.53 6.86
 1 -4 1 330.4 7.77
 1 -4 1 330.95 8.34
 1 -4 1 320.86 8.31
 1 4 1 325.19 8.5
 1 4 2 59.46 3.21
 1 4 2 62.02 3.02
 1 -4 2 59.83 3.05
 1 -4 2 56.63 2.76
 -1 -4 -2 55.79 4.43
 -1 -4 -2 57.92 2.9
 -1 -4 -2 51.19 1.93
 -1 4 -2 56.54 2.48
 1 4 2 56.25 3.27
 1 -4 2 60.41 2.7
 1 -4 2 63.53 3.31
 -1 -4 -2 64.25 3.12
 1 -4 2 59.26 3.25
 -1 4 -2 60.74 2.78
 -1 4 -2 57.92 3.12
 -1 4 -2 55.24 2.46
 1 4 2 61.03 2.09
 1 4 3 64.44 3.23
 1 -4 3 63.57 3.25
 -1 4 -3 65.88 3.27
 -1 -4 -3 64.13 2.63
 -1 4 -3 56.16 2.36
 -1 -4 -3 59.25 3.69
 1 4 3 69.23 4.01
 1 -4 3 63.86 3.35
 -1 4 -3 63.96 3.57
 -1 4 -3 66.8 3.62
 1 4 3 66.73 2.76
 -1 -4 -3 60.25 5.08
 -1 4 -4 174.06 6.65
 -1 4 -4 177.07 6.71
 1 -4 4 175.66 6.44
 1 4 4 180.07 7.51
 1 4 4 171.54 5.93
 -1 -4 -4 166.12 5.51
 1 -4 4 175.54 6.78
 -1 4 -4 180.56 6.74
 -1 -4 -4 167.91 7.61
 -1 -4 -4 184.59 9.46
 1 4 4 181.14 5.84
 1 4 5 76.54 5.15
 1 4 5 66.18 3.49
 -1 -4 -5 60.66 5.05
 -1 4 -5 68.82 4.27
 1 -4 5 78.34 4.76
 1 4 5 71.74 3.82
 -1 4 -5 72.71 4.37
 -1 -4 -5 75.13 3.75
 1 -4 5 67.13 4.07
 -1 -4 -5 62.4 5.82
 -1 4 -5 69.2 4.41
 -1 4 -6 35.03 3.32
 1 -4 6 28.84 3.19
 -1 -4 -6 29.89 2.59
 -1 -4 -6 31.14 4.31
 -1 4 -6 27.99 3.06
 1 4 6 29.96 2.35
 1 4 6 28.97 2.7
 -1 -4 -6 29.2 3.8
 1 4 6 25.4 3.33
 1 -4 7 74.69 5.64
 -1 -4 -7 76.84 6.72
 -1 -4 -7 75.96 4.57
 -1 4 -7 75.25 5.14
 1 4 7 80.75 6.25
 -1 -4 -7 74.04 6.78
 1 4 7 68.23 3.68
 1 4 8 11.67 2.92
 1 -4 8 9.09 2.23
 -1 -4 -8 11.02 2.81
 -1 -4 -8 12.99 2.08
 1 -4 8 10.15 2.39
 -1 -4 -8 11.69 3.02
 -1 4 -8 7.85 2.09
 1 4 8 9.44 1.33
 1 4 9 43.9 5.45
 -1 -4 -9 38.82 5.55
 -1 4 -9 46.25 4.68
 -1 -4 -9 44.03 4.1
 1 -4 9 47.51 5.15
 -1 -4 -9 46.66 5.76
 1 -4 9 45.88 5.05
 1 4 10 0.56 1.76
 -1 -4 -10 0.11 0.97
 -1 4 -10 1.68 1.35
 1 -4 10 3.49 1.84
 1 -4 10 1.69 1.48
 -1 -4 -10 -0.99 1.93
 -1 -4 -10 0.7 1.72
 -1 4 -11 17.28 3.47
 1 -4 11 18.92 3.7
 1 -4 11 23.46 4.29
 -1 -4 -11 26.58 5.34
 1 4 11 25.57 4.66
 -1 -4 -11 19.86 3.14
 -1 -4 -12 3.88 1.76
 1 -5 -13 3.81 2.93
 1 5 -12 80.77 7.34
 1 -5 -12 74.52 6.39
 1 -5 -12 73.81 9.55
 -1 -5 12 71.63 6.26
 -1 5 12 76.31 6.87
 -1 -5 12 79.75 7.35
 1 -5 -11 10.44 3.64
 -1 5 11 7.89 2.17
 1 -5 -11 12.13 2.59
 1 5 -11 7.94 2.4
 -1 -5 11 10.5 2.67
 -1 5 10 36.45 4.98
 1 -5 -10 32.98 5.72
 1 -5 -10 28.32 3.36
 -1 -5 10 28.84 3.87
 1 5 -10 30.01 3.89
 1 -5 -10 24.3 3.33
 -1 5 10 31.11 3.93
 -1 -5 9 78 6.14
 -1 5 9 80.42 6.84
 -1 -5 9 77.36 4.12
 1 -5 -9 71.74 7.95
 1 5 -9 81.13 5.96
 1 -5 -9 72.3 5.67
 -1 5 9 74.2 5.66
 1 5 -9 66.83 4.07
 1 -5 -9 74.9 5.28
 1 -5 -8 5.99 2.4
 -1 -5 8 7.83 1.87
 -1 5 8 9.2 1.96
 -1 -5 8 7.13 1.26
 1 -5 -8 6.39 1.73
 -1 5 8 6.64 2.06
 1 5 -8 7.14 1.84
 1 -5 -8 4.03 1.35
 1 -5 -7 68.79 6.85
 -1 -5 7 68.27 4.95
 -1 -5 7 69.89 3.76
 1 -5 -7 68.52 4.41
 1 5 -7 68.81 4.89
 -1 5 7 71.67 4.84
 -1 5 7 80.78 5.93
 1 -5 -7 67.33 5.17
 -1 5 6 664.03 17.38
 -1 5 6 622.55 17
 -1 -5 6 648.11 15.7
 -1 5 6 688.03 21.25
 -1 -5 6 678.49 18.25
 -1 5 6 691.58 19.34
 1 5 -6 678.86 17.76
 1 5 -6 622.61 18.53
 1 -5 -6 678.18 16.74
 1 -5 -6 693.1 22.45
 1 -5 -6 630.11 18.43
 -1 -5 5 355.62 11.55
 -1 5 5 367.63 10.82
 -1 -5 5 360.49 11.44
 -1 5 5 343.97 10.47
 1 -5 -5 358.03 14.17
 1 5 -5 357.88 10.88
 1 -5 -5 335.2 11.74
 1 -5 -5 345.85 11.92
 1 5 -5 372.53 9.85
 -1 5 5 366.84 11.97
 1 5 -5 339.32 11.46
 1 -5 -5 345.34 10.09
 -1 5 5 351.4 13.54
 -1 -5 5 359.37 9.84
 -1 -5 4 147.26 6.37
 -1 -5 4 156.04 5.99
 1 5 -4 150.41 5.89
 1 5 -4 154.33 5.75
 -1 5 4 158.03 5.81
 -1 -5 4 157.96 5.63
 1 -5 -4 157.21 6.76
 1 5 -4 153.3 6.32
 -1 5 4 157.1 5.93
 -1 5 4 169.83 9.34
 -1 5 4 154.43 6.56
 -1 5 4 154.53 7.78
 1 -5 -4 167.57 8.53
 1 -5 -4 151.96 6.82
 -1 -5 4 156.5 6.43
 -1 -5 3 889.09 20.61
 -1 -5 3 933.88 20.58
 -1 5 3 896.73 19.54
 1 -5 -3 928.07 21.6
 -1 -5 3 865.65 19.44
 1 -5 -3 890.32 23.19
 1 5 -3 899.39 20.5
 1 5 -3 927.43 19.59
 1 -5 -3 897.81 20.46
 -1 5 3 931.52 22.91
 -1 5 3 892.47 20.28
 -1 5 3 910.1 19.46
 -1 -5 3 937.32 19.75
 -1 -5 2 575.19 13.01
 -1 -5 2 603.26 14.37
 1 5 -2 613.07 15.29
 -1 -5 2 597.46 11.38
 -1 5 2 609.11 13.43
 1 -5 -2 594.15 13.59
 1 -5 -2 612.11 16.32
 1 5 -2 594.09 13.04
 -1 5 2 576.12 13.26
 -1 5 2 589.98 12.36
 -1 -5 2 612.39 14.42
 -1 5 1 693.89 14.54
 1 5 -1 647.95 15.41
 1 5 -1 699.38 13.82
 1 -5 -1 671.22 14.55
 -1 -5 1 699.18 13.83
 -1 5 1 688.98 14.03
 -1 -5 1 676.14 16.78
 -1 -5 1 659.65 15.65
 1 -5 -1 693.21 14.06
 1 -5 -1 719.4 17.11
 1 5 -1 674 14.82
 1 5 -1 706.2 17.73
 1 -5 -1 675.05 14.05
 -1 5 1 692.06 14.02
 1 5 0 705 14.28
 1 -5 0 685.93 14.66
 1 -5 0 693.72 14.71
 -1 -5 0 687.65 14.39
 -1 -5 0 705.25 17.85
 -1 5 0 698.86 14.44
 -1 5 0 711.41 14.81
 1 -5 0 679.31 14.47
 1 5 0 692.61 14.91
 1 -5 0 668.1 16.19
 1 5 0 710.31 13
 1 5 0 657.42 15.61
 -1 5 0 688.22 14.79
 -1 5 -1 160.94 4.78
 1 -5 1 163.12 4.81
 -1 -5 -1 165.53 4.84
 1 -5 1 165.36 3.82
 -1 5 -1 162.58 5.4
 1 5 1 158.15 5.63
 1 -5 1 161.11 5.69
 1 -5 1 165.81 5.44
 -1 -5 -1 162.53 5.03
 -1 -5 -1 171.87 7.63
 1 5 1 161 5.47
 -1 5 -1 158.82 3.57
 1 -5 1 163.14 5.37
 1 5 1 178.53 5.32
 1 -5 2 931.51 19.79
 -1 5 -2 906.31 19.73
 1 -5 2 951.97 20.74
 1 5 2 973.35 21.51
 -1 -5 -2 1011.68 24.95
 1 -5 2 988.95 19.32
 -1 5 -2 960.98 18.99
 1 -5 2 981.24 21.22
 -1 -5 -2 970.83 20.82
 -1 5 -2 950 20.74
 -1 5 -2 957.17 19.75
 1 5 2 957.82 18.16
 -1 -5 -2 1011.36 20.33
 1 -5 2 992.82 21.16
 1 5 2 946.36 20.81
 1 5 2 934.27 20.84
 -1 -5 -2 974.53 21.03
 -1 -5 -2 975.64 18.12
 -1 -5 -3 1348.7 25.61
 -1 -5 -3 1317.4 32.63
 -1 5 -3 1318.28 28.06
 1 5 3 1351.96 28.68
 1 -5 3 1347.25 27.28
 1 -5 3 1390.83 28.9
 -1 5 -3 1361.89 27.06
 1 -5 3 1326.76 28.89
 1 5 3 1341.57 25.83
 -1 5 -3 1311 26.08
 -1 -5 -3 1350.73 28.46
 1 -5 3 1296.05 27.13
 1 5 3 1318.89 27.73
 1 -5 4 75.37 4.03
 1 -5 4 70.06 3.79
 -1 -5 -4 73.78 4.62
 1 5 4 83.57 3.5
 1 -5 4 76.49 4.63
 -1 -5 -4 72.98 3.18
 1 -5 4 75.86 4.53
 -1 5 -4 77.61 4.28
 1 5 4 78.74 4.74
 -1 -5 -4 77.92 6.04
 -1 5 -4 77.37 4.04
 -1 5 -4 66.3 2.71
 1 5 4 72.51 3.82
 -1 5 -5 53.7 3.81
 1 -5 5 54.34 4.13
 -1 -5 -5 46.6 3.91
 1 -5 5 53.89 3.8
 -1 5 -5 50.56 3.67
 -1 -5 -5 52.91 4.33
 -1 5 -5 51.62 3.72
 1 5 5 52.89 3.29
 1 -5 5 54.36 3.51
 1 5 5 53.26 3.18
 -1 -5 -5 53.1 5.26
 1 5 5 51.83 4.25
 -1 -5 -5 52.9 3
 -1 5 -6 590.45 16.72
 1 -5 6 610.6 17.84
 -1 -5 -6 604.92 14.99
 1 5 6 578.84 14.91
 1 -5 6 638.23 17.48
 -1 -5 -6 584.07 20.67
 -1 5 -6 568.19 16.85
 1 5 6 585.12 15.37
 1 5 6 594.41 18.39
 -1 -5 -6 604.53 19.09
 1 -5 7 55.08 4.73
 -1 5 -7 46.46 4.05
 1 -5 7 41.79 4
 1 5 7 44.34 4.58
 -1 -5 -7 40.93 4.68
 -1 -5 -7 43.83 5.26
 1 5 7 40.39 3.41
 1 5 7 38.27 2.87
 -1 -5 -7 42.76 3.26
 1 5 8 41.99 3.07
 -1 -5 -8 41.53 5.29
 1 -5 8 48.59 4.73
 1 5 8 45.85 5.03
 1 -5 8 54.91 5.01
 -1 5 -8 43.21 4.21
 -1 -5 -8 49.17 3.76
 -1 -5 -8 47.82 5.59
 1 5 9 156.3 10.31
 1 -5 9 150.42 9.29
 -1 -5 -9 158.76 10.94
 1 -5 9 165 9.5
 -1 -5 -9 169.12 7.98
 -1 5 -9 157.33 8.84
 -1 -5 -9 165.13 11.26
 -1 -5 -10 2.99 1.43
 -1 -5 -10 2.6 2.49
 1 -5 10 4.94 2.17
 -1 5 -10 5.07 1.69
 -1 -5 -10 3.02 1.33
 1 5 10 4.25 2.03
 1 -5 10 5.32 1.88
 1 5 11 5.23 2.42
 -1 5 -11 0.75 1.5
 -1 -5 -11 3.47 2.12
 -1 -5 -11 0.83 1.06
 1 -5 11 8.14 2.55
 1 -5 11 7.19 2.79
 -1 -5 -12 34.94 4.36
 1 -6 -13 1.88 2.64
 -1 -6 12 7.55 2.38
 1 -6 -12 12.97 4.92
 -1 -6 12 13.64 3.2
 1 -6 -12 10.93 2.63
 1 -6 -11 71.78 8.94
 -1 6 11 75.74 6.66
 1 -6 -11 67.83 5.82
 1 6 -11 69.17 6.58
 -1 -6 11 65.17 6.49
 -1 -6 10 11.25 2.72
 1 -6 -10 5.25 1.94
 1 -6 -10 7.49 3.18
 -1 6 10 10.46 2.75
 -1 6 10 11.06 3.18
 1 6 -10 10.72 2.58
 1 -6 -10 9.3 2.12
 -1 6 9 46.94 4.58
 1 -6 -9 45.27 4.77
 1 6 -9 52.34 4.91
 1 -6 -9 65.72 7.65
 -1 -6 9 51.23 5.14
 1 -6 -9 51.39 4.42
 -1 -6 9 50.48 3.43
 -1 6 9 56.38 5.87
 1 6 -8 65.51 5.17
 -1 -6 8 62.85 5.35
 1 -6 -8 58.98 5.26
 1 6 -8 59.02 3.65
 -1 6 8 73.03 6.17
 1 -6 -8 64.73 4.63
 1 -6 -8 62.69 7.07
 -1 6 8 72.93 5.28
 -1 -6 8 68.32 3.99
 -1 -6 7 36.09 2.86
 1 -6 -7 38.06 5.32
 -1 6 7 34.59 4
 -1 -6 7 38.02 3.91
 1 6 -7 41.5 3.8
 -1 6 7 31.11 3.37
 1 -6 -7 36.61 3.22
 1 6 -7 34.71 2.85
 1 -6 -7 29.2 3.58
 1 6 -6 118.19 6.22
 1 6 -6 107.77 6.45
 -1 -6 6 131.11 6.88
 -1 6 6 130.79 7.25
 -1 -6 6 129.01 5.53
 1 6 -6 119.22 5.39
 1 -6 -6 137.22 9.21
 -1 6 6 107.94 5.68
 1 -6 -6 125.08 5.68
 1 -6 -6 109.84 6.75
 -1 6 6 117.63 6.02
 -1 -6 5 390.01 11.02
 -1 6 5 395.12 11.63
 -1 6 5 410.32 12.97
 1 6 -5 368.09 12.21
 1 -6 -5 375.88 12.76
 1 6 -5 391.66 11.34
 -1 6 5 373.71 11.24
 -1 -6 5 369.8 11.75
 -1 -6 5 419.79 12.81
 -1 -6 5 369.58 12.41
 1 -6 -5 392.2 15.39
 1 -6 -5 369.61 13.12
 -1 6 5 413.19 15.55
 1 6 -5 398.76 11.84
 -1 -6 4 65.49 3.72
 1 6 -4 64.51 4.03
 1 6 -4 68.8 3.85
 -1 -6 4 64.67 4.28
 -1 6 4 71.89 4.41
 1 -6 -4 62.43 4.14
 -1 -6 4 71.16 4.38
 -1 6 4 62.2 5.95
 1 -6 -4 62.35 5.31
 1 -6 -4 67.48 4.74
 1 6 -4 63.18 3.93
 -1 6 4 67.19 3.68
 -1 6 4 69.91 5.5
 -1 6 4 61.71 3.69
 -1 6 3 247.13 7.65
 -1 -6 3 241.58 8.47
 -1 6 3 253.48 8.08
 1 -6 -3 257.72 9.51
 -1 6 3 257.23 10.52
 -1 -6 3 237.65 7.52
 -1 6 3 238.53 7.45
 1 6 -3 256.11 7.65
 -1 6 3 237.3 11.16
 -1 -6 3 241.79 8.47
 1 -6 -3 242.89 10.15
 -1 -6 3 264.03 8.05
 1 6 -3 261.83 9.03
 1 -6 -3 244.4 8.15
 -1 -6 2 32.17 2.61
 1 -6 -2 28.14 2.97
 -1 6 2 27.82 1.78
 1 6 -2 29.36 2.35
 -1 6 2 33.02 2.25
 1 -6 -2 31.94 2.26
 1 6 -2 33.13 3.09
 1 -6 -2 30.33 2.09
 1 6 -2 31 1.99
 -1 -6 2 37.85 2.87
 -1 6 2 35.79 2.29
 -1 -6 2 31.93 2.05
 1 6 -1 157.22 7.31
 -1 6 1 136.43 4.52
 -1 -6 1 142.29 4.25
 -1 -6 1 150.5 6.56
 -1 -6 1 147.13 5.7
 -1 6 1 144.31 4.67
 1 -6 -1 140.64 4.57
 1 6 -1 144.74 5.15
 1 -6 -1 150.05 6.49
 1 6 -1 140.92 5.49
 -1 6 1 147.92 4.6
 1 6 -1 143.25 4.16
 1 -6 -1 130.13 4.66
 1 -6 -1 131.66 4.07
 -1 6 0 91.38 3.44
 -1 -6 0 91.56 3.6
 1 -6 0 89.46 3.41
 1 -6 0 82.47 3.57
 1 6 0 93.49 3.36
 1 -6 0 92.97 4.62
 1 6 0 91.65 2.51
 1 6 0 95.67 4.44
 -1 6 0 89.09 3.72
 1 6 0 90.15 3.98
 -1 6 0 92.72 3.81
 -1 -6 0 99.86 5.58
 1 -6 0 93.29 3.78
 1 6 1 9.28 1.32
 -1 6 -1 8.51 1.22
 1 -6 1 8.58 1.2
 -1 6 -1 8.29 1.27
 -1 -6 -1 9.61 1.09
 -1 6 -1 7.67 1.25
 -1 -6 -1 11.22 1.97
 -1 -6 -1 7.92 1.05
 1 6 1 9.78 1.25
 1 -6 1 8.9 0.99
 1 6 1 8.06 1.29
 -1 6 -1 9.12 1.03
 1 -6 1 10.25 1.31
 1 -6 1 10.28 1.41
 1 -6 2 11.04 1.22
 -1 -6 -2 11.69 1.57
 1 6 2 11.71 0.76
 -1 6 -2 12.16 1.63
 1 6 2 13.72 1.61
 -1 -6 -2 11.9 2.27
 -1 -6 -2 10.85 1.39
 1 -6 2 12.34 1.68
 -1 6 -2 12.52 1.3
 1 6 2 13.59 1.71
 -1 6 -2 10.75 1.33
 -1 -6 -2 10.11 1.31
 1 6 2 11.39 1.76
 1 -6 2 11.27 1.55
 1 -6 2 12.63 1.6
 -1 6 -2 10.98 0.95
 1 -6 2 9.52 0.96
 -1 6 -3 36.36 2.83
 1 6 3 35.07 3.25
 -1 6 -3 35.89 2.3
 -1 6 -3 38.17 2.32
 1 -6 3 36.31 3.03
 1 -6 3 35.31 2.37
 1 6 3 40.5 3.16
 1 -6 3 38.49 3.1
 -1 -6 -3 36.15 4.13
 -1 -6 -3 34.48 2.84
 1 6 3 37.15 2.82
 1 -6 3 35.87 2.42
 -1 -6 -3 37.94 2.93
 -1 -6 -3 31.71 1.73
 1 6 3 35.38 1.85
 1 -6 4 103.15 4.8
 -1 6 -4 97.99 4.59
 -1 6 -4 86.62 3.67
 -1 -6 -4 92.93 5.39
 1 6 4 101.98 5.64
 1 -6 4 100.73 5.53
 1 6 4 94.34 4.85
 1 -6 4 99.97 4.6
 -1 -6 -4 93.43 5.26
 -1 -6 -4 93.33 3.69
 -1 6 -4 104.81 5.22
 1 -6 4 93.22 5.36
 -1 -6 -4 97.52 7.06
 -1 6 -4 100.6 5.34
 1 6 4 100.13 3.91
 1 -6 5 4.71 1.07
 -1 -6 -5 4.34 1.26
 -1 -6 -5 5.59 2.01
 1 -6 5 7.15 1.86
 1 6 5 7.88 1.43
 1 6 5 8.3 1.88
 1 -6 5 7.17 1.45
 -1 -6 -5 6.59 1.09
 1 6 5 8.68 1.29
 -1 6 -5 6.71 1.4
 -1 6 -5 8.27 1.68
 -1 6 -5 6.26 1.55
 -1 6 -6 44.79 3.81
 1 -6 6 47.2 3.98
 1 6 6 46.26 3.31
 -1 -6 -6 46 3.08
 -1 6 -6 45.88 3.9
 1 6 6 41.66 3.26
 -1 -6 -6 43.35 4.59
 -1 -6 -6 45.19 5.3
 1 -6 6 51.96 4.48
 1 6 6 51.16 4.74
 -1 -6 -7 20.79 3.82
 -1 -6 -7 25.56 3.75
 1 -6 7 21.65 3.14
 -1 -6 -7 21.07 2.31
 -1 6 -7 25.64 3.18
 1 -6 7 26.59 3.28
 1 6 7 19.49 2.39
 1 6 7 19.74 2.29
 1 6 7 23.9 3.55
 1 6 8 24.67 3.98
 1 -6 8 22.87 3.22
 -1 -6 -8 24.95 4.02
 -1 6 -8 22.88 3.16
 -1 -6 -8 19.08 4.09
 -1 -6 -8 25.08 2.75
 1 -6 8 24.3 3.63
 -1 -6 -9 60.36 6.64
 1 -6 9 66.48 5.96
 1 -6 9 60.64 5.83
 1 6 9 61.65 6.46
 -1 6 -9 63.57 5.65
 -1 -6 -9 53.31 6.49
 -1 -6 -9 56.38 4.47
 1 6 10 3.65 2.23
 -1 -6 -10 6.07 2.45
 1 -6 10 6 2.01
 -1 6 -10 3.82 1.89
 -1 -6 -10 3.76 1.8
 1 -6 10 3.79 2.27
 -1 -6 -10 4.08 1.58
 -1 6 -11 14.19 3.08
 -1 -6 -11 17.48 4.36
 1 -6 11 16.26 3.7
 -1 -6 -11 13.27 2.6
 1 6 11 14.14 3.84
 -1 -6 -12 37.72 4.5
 1 -7 -13 15.89 5.03
 -1 -7 12 0.95 1.29
 1 -7 -12 3.33 1.57
 -1 -7 12 4.67 2.27
 1 7 -11 217.82 11.78
 1 -7 -11 214.82 10.53
 1 -7 -11 201.9 15.03
 -1 7 11 211.34 11.31
 -1 -7 11 208.58 12.02
 1 -7 -10 222.8 10.19
 1 -7 -10 220.83 14.98
 1 -7 -10 202.17 10.99
 -1 7 10 233.02 11.23
 -1 -7 10 257.49 12.63
 1 7 -10 237.94 11.68
 -1 7 10 252.18 13.44
 -1 -7 9 94.22 7.08
 -1 7 9 110.3 8
 1 7 -9 102.38 7.03
 1 -7 -9 98.22 7.18
 1 -7 -9 100.55 9.26
 -1 7 9 96.41 6.54
 -1 -7 9 100.12 5.08
 1 -7 -9 95.52 6.02
 1 -7 -8 67.42 4.66
 -1 -7 8 75.24 4.29
 -1 -7 8 64.95 5.53
 1 7 -8 60.65 4.02
 -1 7 8 60.81 5.69
 1 -7 -8 61.19 5.55
 1 -7 -8 64.23 6.94
 -1 7 8 68.01 5.14
 1 7 -8 72.47 5.48
 1 7 -7 25.8 3.07
 -1 -7 7 23.88 2.43
 1 -7 -7 26.73 2.72
 -1 7 7 26.86 4.2
 -1 -7 7 25.3 3.27
 1 7 -7 24.76 2.56
 1 -7 -7 22.73 3.31
 -1 7 7 29.72 3.59
 -1 7 7 28.69 3.12
 1 -7 -7 24.44 4.03
 1 7 -6 490.88 15.84
 1 7 -6 550.99 15.7
 -1 7 6 560.1 15.5
 -1 -7 6 581.9 16.87
 1 -7 -6 527.52 19.57
 -1 -7 6 564.49 14.48
 1 -7 -6 513.37 17.11
 1 7 -6 526.29 14.85
 -1 7 6 546.88 16.88
 -1 7 6 498.64 14.67
 1 7 -5 509.3 15.25
 -1 7 5 490.95 14.96
 -1 -7 5 503.99 14.92
 1 -7 -5 494.74 17.61
 1 7 -5 455.92 14.11
 1 7 -5 484.65 14.09
 1 -7 -5 492.28 14.84
 -1 7 5 476.89 13.19
 -1 -7 5 485.49 14.02
 -1 -7 5 507.66 13.35
 1 7 -5 514.47 14.03
 -1 7 5 491.09 19.41
 -1 7 5 484.72 13.64
 1 -7 -5 467.6 15.67
 1 -7 -4 1953.19 40.94
 -1 -7 4 2054.64 40.01
 -1 7 4 1939.45 40.79
 1 7 -4 2028.65 41.7
 1 7 -4 1895.18 39.93
 -1 7 4 1899.62 47.26
 1 7 -4 1944.05 39.79
 -1 7 4 2003 39.76
 -1 -7 4 1888.89 41.34
 -1 -7 4 2042.17 41.47
 -1 7 4 1950 39.27
 1 -7 -4 1991.13 43.08
 1 -7 -4 1984.73 44.63
 -1 -7 3 183.56 7.2
 -1 7 3 179.63 6.55
 1 -7 -3 175.96 6.5
 1 -7 -3 174.23 8.35
 -1 7 3 182.67 6.15
 -1 7 3 185.76 9.09
 1 7 -3 175.31 6.14
 -1 -7 3 172.57 6.2
 -1 -7 3 173.47 4.47
 1 7 -3 183.68 7.91
 -1 7 3 179.31 5.65
 -1 7 3 184.9 6.28
 -1 -7 3 185.7 7.32
 -1 -7 3 193.2 6.87
 1 -7 -3 180 8.18
 -1 7 3 170.18 9.36
 -1 -7 2 3032.76 56.58
 1 7 -2 2992.28 56.11
 -1 -7 2 2877.45 56.73
 -1 7 2 2936.65 54.67
 1 7 -2 2898.17 54.46
 1 -7 -2 2964.96 58.85
 -1 -7 2 2856.84 54.65
 -1 7 2 2898.71 54.37
 1 -7 -2 2899.09 55.11
 1 -7 -2 2861.01 54.66
 1 7 -2 2857.45 56.23
 1 7 -2 3003.96 59.52
 -1 7 2 2889.77 54.78
 1 7 -1 458.15 11.7
 -1 -7 1 437.41 12.16
 1 -7 -1 447.03 10.77
 1 -7 -1 431.62 10.65
 1 7 -1 438.08 12.09
 -1 7 1 428.08 10.68
 1 -7 -1 452.85 9.63
 -1 7 1 454.31 10.76
 -1 7 1 449.52 10.66
 -1 -7 1 432.57 13.35
 1 -7 -1 431.15 13.05
 1 7 -1 457.79 9.99
 1 7 -1 468.94 14.9
 -1 7 0 963.41 21.04
 -1 -7 0 983.37 20.67
 1 7 0 1005.59 18.73
 -1 7 0 972.72 22.24
 1 -7 0 948.4 20.77
 1 -7 0 972.13 20.84
 -1 -7 0 963.58 24.53
 1 7 0 962.53 22.22
 1 -7 0 965.61 20.07
 1 7 0 1000.15 18.46
 -1 7 0 1015.82 21.04
 1 -7 0 989.87 22.62
 -1 7 0 992.03 20.05
 1 7 0 987.96 19.9
 1 7 0 993.56 21.84
 1 -7 1 174.19 5.31
 -1 7 -1 172.56 5.22
 -1 7 -1 174.79 6.3
 1 7 1 170.7 6.67
 1 -7 1 172.66 6.6
 1 7 1 179.28 5.73
 -1 -7 -1 172.84 5.44
 1 -7 1 173.79 6.25
 -1 -7 -1 177.32 5.73
 1 -7 1 182.92 6.28
 -1 -7 -1 167.32 8.25
 -1 7 -1 170.61 6.33
 1 7 1 176.14 6.77
 -1 7 -1 167.84 6.37
 1 -7 2 617.5 14.05
 1 -7 2 651.96 15.86
 1 7 2 607 15.95
 -1 -7 -2 635.74 15.06
 -1 -7 -2 625.43 19.18
 -1 -7 -2 636 14.93
 -1 7 -2 619.05 12.54
 1 -7 2 634.68 15.78
 1 7 2 632.4 12.18
 1 -7 2 648.44 12.85
 1 7 2 624.61 15.18
 -1 7 -2 638.18 15.39
 1 7 2 627.6 16.82
 -1 -7 -2 641.1 16.25
 -1 7 -2 631.66 13.98
 1 -7 2 630.59 15.89
 -1 7 -2 602.4 14.96
 -1 -7 -3 406.56 15.07
 1 -7 3 392.81 10.29
 1 7 3 385.44 11.72
 -1 7 -3 396.17 10.52
 -1 7 -3 405.23 9.76
 -1 -7 -3 404.1 11.6
 -1 -7 -3 399.06 11.41
 1 -7 3 391.15 9.82
 -1 7 -3 411.24 11.59
 1 7 3 405.18 11.78
 1 -7 3 404.33 12.1
 1 -7 3 419.75 12.13
 1 7 3 392.32 13.03
 1 7 3 387.6 8.88
 1 7 4 564.15 21.12
 1 -7 4 564.31 15.58
 1 7 4 524.96 14.68
 1 -7 4 529.88 15.54
 1 7 4 550.05 15.59
 1 -7 4 550.61 13.61
 -1 -7 -4 538 18.73
 1 -7 4 526.91 13.51
 -1 7 -4 536.67 14.64
 -1 7 -4 532.21 13.4
 -1 7 -4 506.12 12.71
 -1 -7 -4 545.99 12.09
 -1 -7 -4 556.59 15.29
 1 7 4 555.97 12.39
 -1 -7 -4 517.36 15.05
 -1 7 -4 520.39 15.28
 1 -7 5 429.6 12.32
 1 7 5 392.92 12.35
 -1 7 -5 400.34 12.06
 -1 -7 -5 423.07 13.93
 -1 7 -5 428.7 12.99
 1 -7 5 398.07 11.76
 -1 -7 -5 412.09 10.59
 1 7 5 431.63 11
 1 7 5 406.97 13.91
 1 -7 5 437.24 13.89
 -1 -7 -5 410.01 16.5
 1 7 6 272.95 11.41
 -1 -7 -6 267.97 11.49
 -1 7 -6 250.65 9.91
 1 -7 6 262.27 10.8
 -1 7 -6 224.08 9.21
 -1 -7 -6 264.16 8.16
 1 7 6 230.19 8.89
 1 7 6 238.89 8.27
 1 -7 6 271.35 9.79
 -1 -7 -6 249.7 12.95
 -1 -7 -7 169.54 10.79
 1 7 7 150.38 7.04
 1 -7 7 180.29 9.18
 1 7 7 149.78 6.84
 -1 -7 -7 175.28 6.88
 1 7 7 186.62 9.83
 1 -7 7 173.88 8.27
 -1 -7 -7 168.57 9.65
 -1 7 -7 170.34 8.4
 1 7 8 9.67 2.64
 1 -7 8 8.69 2.42
 -1 -7 -8 9.62 2.8
 -1 -7 -8 5.57 2.18
 -1 7 -8 10.72 2.12
 1 -7 8 7.18 1.83
 -1 -7 -8 7.8 1.58
 1 -7 9 3.32 1.44
 -1 -7 -9 5.28 1.92
 -1 -7 -9 5.74 1.99
 1 -7 9 6.67 2.15
 -1 7 -9 6.16 2.03
 -1 -7 -9 6.64 1.53
 1 7 9 4.3 2.3
 1 -7 10 12.24 2.97
 -1 -7 -10 18.54 4.04
 1 7 10 12.07 3.17
 -1 7 -10 11.53 2.76
 -1 -7 -10 10.93 2.04
 -1 -7 -10 11.45 3.14
 -1 -7 -11 179.42 13.11
 1 -7 11 205.77 12.45
 1 7 11 218.59 13.92
 -1 -7 -11 198.07 9.78
 -1 7 -11 211.98 12
 -1 -7 -12 7.26 2.03
 1 -8 -12 1.2 1.91
 -1 -8 12 3.56 1.77
 -1 -8 12 0.04 1.5
 -1 8 11 70.4 6.44
 1 -8 -11 56.58 5.17
 1 8 -11 70.92 6.82
 1 -8 -11 65.29 8.39
 -1 -8 11 66.6 6.91
 1 -8 -10 51.44 7.34
 -1 8 10 53.4 6.24
 1 8 -10 43.94 5.07
 1 -8 -10 52.63 4.8
 1 -8 -10 44.81 5.25
 -1 -8 10 47.68 5.49
 -1 8 10 49.05 5.14
 1 -8 -9 8.36 2.42
 1 8 -9 8.33 2.29
 -1 -8 9 10.43 2.73
 -1 -8 9 8.1 1.55
 -1 8 9 12.46 3.07
 1 -8 -9 1.54 2.55
 -1 8 9 8.01 2.05
 -1 -8 8 13.47 2.92
 -1 -8 8 10.48 1.74
 -1 8 8 13.68 3.02
 -1 8 8 17.43 2.81
 1 -8 -8 17.97 3.16
 1 8 -8 15.15 2.67
 1 -8 -7 14.58 3.37
 -1 8 7 23.59 3.31
 -1 -8 7 18.07 2.92
 -1 -8 7 19.94 2.29
 -1 8 7 22.94 2.9
 1 8 -7 17.4 2.39
 1 -8 -7 20.07 3.21
 1 8 -7 21.13 2.91
 1 -8 -6 34.92 4.08
 -1 8 6 33.61 3.06
 1 8 -6 31.97 3.37
 -1 8 6 41.38 5.35
 1 8 -6 44.13 3.9
 -1 8 6 38.32 3.43
 1 8 -6 27.9 3.1
 1 -8 -6 28.13 4.18
 -1 -8 6 37.07 3.12
 -1 8 6 34.6 3.86
 -1 -8 6 36.83 3.86
 1 -8 -5 10.05 2.42
 1 8 -5 9.55 1.91
 1 8 -5 12.83 1.96
 1 8 -5 14.61 2.31
 -1 8 5 14.22 3.12
 -1 8 5 12.77 1.92
 1 8 -5 11.46 1.9
 -1 -8 5 13.74 2.01
 -1 -8 5 12.85 2.25
 -1 8 5 9.45 1.83
 -1 -8 5 13.74 1.94
 1 -8 -5 12.02 2.51
 -1 8 5 10.97 1.63
 -1 8 5 11.17 2.69
 1 -8 -5 11.84 2.01
 -1 -8 4 101.69 5.74
 -1 8 4 93.05 4.54
 1 8 -4 96.65 4.89
 -1 8 4 100.96 7.87
 -1 -8 4 90.96 5.53
 1 8 -4 98.85 5.95
 -1 -8 4 105.29 5.21
 1 -8 -4 99.88 6.85
 1 -8 -4 101.78 6.44
 -1 8 4 101.87 4.95
 1 8 -4 89.94 4.74
 -1 8 4 102.71 5.41
 -1 -8 4 92.39 3.48
 -1 -8 3 178 6.44
 1 8 -3 187 6.41
 -1 8 3 183.45 6.7
 -1 8 3 179.58 6.31
 1 8 -3 166.94 6.83
 -1 -8 3 170.07 7.38
 -1 8 3 172.56 5.95
 -1 -8 3 182.26 7.11
 -1 -8 3 185.43 7.61
 -1 8 3 162.34 9.53
 1 8 -3 178.21 8.46
 -1 -8 3 159.93 4.26
 1 -8 -3 169.07 6.38
 1 -8 -3 177.44 8.74
 -1 8 3 179.48 6.4
 1 8 -2 29.23 2.63
 1 -8 -2 27.97 2.27
 -1 8 2 27.75 2.12
 1 8 -2 34 3.65
 1 -8 -2 30.53 2.07
 -1 -8 2 28.98 2.76
 -1 8 2 29.14 2.23
 -1 -8 2 28.96 2.72
 -1 8 2 26.99 3.66
 1 8 -2 29.1 2.08
 1 8 -2 28.61 2.6
 -1 8 2 27.76 2.08
 -1 -8 2 29.28 2.14
 1 -8 -2 29.63 3.19
 -1 8 1 98.08 4.23
 1 8 -1 111.73 6.96
 -1 -8 1 94.87 5.82
 1 8 -1 94.78 4.95
 1 8 -1 104.15 3.6
 1 -8 -1 96.91 4
 -1 8 1 98.93 3.95
 1 -8 -1 90.45 4.04
 1 -8 -1 96.46 5.5
 -1 8 1 99.03 4.19
 1 -8 -1 92.73 3.09
 -1 -8 1 94.84 5
 1 8 -1 101.08 4.85
 1 8 -1 96.27 3.42
 1 8 0 139.93 6.2
 -1 8 0 138.29 4.77
 1 -8 0 129.4 6.11
 -1 -8 0 138.17 5.27
 1 -8 0 133.94 4.73
 1 8 0 145.27 4.66
 1 8 0 140.72 6.09
 1 8 0 142.4 3.87
 1 8 0 129.11 3.48
 -1 8 0 146.86 5.51
 1 -8 0 143.61 5.42
 -1 -8 0 145.56 7.71
 -1 8 0 137.72 5.49
 -1 8 0 134.02 6.11
 -1 -8 0 140.91 6.07
 1 8 1 231.93 8.66
 1 8 1 247.58 5.22
 -1 -8 -1 245.95 7.51
 -1 8 -1 236.99 8.16
 1 8 1 234.01 7.21
 -1 8 -1 235.05 6.69
 1 8 1 251.48 8.74
 -1 -8 -1 242.34 6.96
 1 8 1 225.52 6.15
 1 8 1 241.99 8.66
 -1 8 -1 241.4 8.18
 1 -8 1 242.86 8.47
 1 -8 1 229 6.74
 1 -8 1 238.06 7.94
 -1 8 -1 228.77 8.21
 1 -8 1 240.73 8.03
 -1 -8 -1 246.58 10.75
 1 -8 2 8.58 1.47
 -1 8 -2 6.26 0.54
 1 -8 2 6.04 1.32
 1 8 2 7.1 1.25
 -1 8 -2 6.65 1.38
 1 8 2 6.12 1.42
 1 8 2 5.78 1.59
 1 -8 2 4.97 1.32
 -1 -8 -2 7.19 2.3
 -1 8 -2 5.36 1.13
 -1 8 -2 8.02 1.17
 -1 -8 -2 5.84 1.08
 1 -8 2 6.71 0.96
 1 8 2 5.92 1.26
 1 8 2 6.12 0.56
 -1 -8 -2 7.82 1.3
 -1 8 -2 7.24 1.37
 1 8 3 24.75 1.46
 1 8 3 30.5 2.81
 -1 8 -3 29.46 2.76
 -1 -8 -3 23.51 3.48
 1 -8 3 21.08 1.89
 -1 -8 -3 23.08 2.39
 1 -8 3 23.43 2.65
 1 8 3 23.96 2.61
 -1 8 -3 24.26 1.67
 1 8 3 26.85 3.1
 1 -8 3 26.18 2.76
 -1 8 -3 26.92 2.34
 1 8 4 157.04 7.23
 -1 -8 -4 164.74 9.8
 -1 8 -4 156.66 5.85
 -1 8 -4 159.3 6.05
 1 -8 4 178.34 7.92
 1 -8 4 163.73 5.99
 -1 -8 -4 177.84 7.6
 1 8 4 169.82 7.68
 -1 8 -4 168.48 7.25
 1 -8 4 164.22 6.21
 -1 -8 -4 175.24 7.61
 1 8 4 169.29 8.95
 1 8 4 172.46 5.33
 1 8 4 183.1 11.8
 -1 -8 -5 78.66 5.45
 1 8 5 71.14 4.77
 1 -8 5 83.53 5.59
 -1 -8 -5 83.21 7.15
 1 8 5 81.93 5.59
 1 8 5 76.21 3.73
 -1 8 -5 78.26 5.03
 -1 8 -5 72.03 4.27
 1 -8 5 71.66 4.21
 1 -8 5 84.33 4.54
 -1 -8 -5 78.52 3.65
 1 -8 6 50.03 3.96
 1 -8 6 58.39 4.93
 1 8 6 52.78 4.94
 1 8 6 43.27 3.78
 -1 -8 -6 50.5 4.74
 1 8 6 42.45 3.09
 -1 8 -6 51.38 4.38
 -1 -8 -6 48.86 5.72
 -1 -8 -6 51.18 3.22
 -1 8 -6 43.5 3.69
 1 8 7 41.42 3.75
 1 8 7 46.56 3.59
 1 8 7 54.15 5.43
 -1 -8 -7 46.75 3.44
 1 -8 7 58.67 5.31
 -1 8 -7 53.44 4.72
 1 -8 7 57.57 4.61
 -1 -8 -7 57.44 5.5
 -1 -8 -7 50.47 6.07
 -1 -8 -8 12.29 3.06
 -1 -8 -8 13.74 2.02
 1 -8 8 12.56 2.81
 1 8 8 14.79 2.99
 -1 8 -8 12.6 2.64
 -1 -8 -8 9.6 2.42
 -1 -8 -9 16.87 3.4
 1 -8 9 25.04 4.23
 -1 -8 -9 23.45 4.45
 1 8 9 19.21 3.9
 -1 -8 -9 20.66 2.68
 -1 8 -9 19.6 3.24
 1 -8 10 42.9 5.35
 1 8 10 43.7 6
 -1 -8 -10 38.02 3.82
 -1 -8 -10 35.83 5.73
 -1 8 -10 40 4.97
 -1 -8 -10 30.1 4.9
 1 -8 11 32.83 5.1
 1 8 11 32.57 5.52
 -1 -8 -11 29.16 3.74
 -1 -9 12 25.54 3.74
 1 -9 -12 15.77 4.06
 -1 9 11 52.47 5.57
 -1 -9 11 49.96 5.95
 1 -9 -11 32.88 5.85
 1 9 -11 33.88 4.72
 -1 9 10 36.7 4.48
 1 -9 -10 31.56 4.48
 -1 -9 10 37.88 4.93
 -1 9 10 42.33 5.58
 1 -9 -10 30.49 5.54
 1 9 -10 32.25 4.35
 -1 -9 9 111.06 5.9
 1 -9 -9 115.61 10
 1 9 -9 122.73 7.92
 -1 9 9 125.5 8.74
 -1 -9 9 111.13 7.94
 1 -9 -9 95.73 7.73
 -1 9 9 119.92 7.55
 1 -9 -8 38.75 5.44
 -1 9 8 42.58 4.82
 -1 9 8 41.96 4.03
 1 -9 -8 42.75 4.98
 -1 -9 8 37.23 4.47
 -1 -9 8 42.07 3.54
 1 9 -8 50.93 4.81
 -1 -9 7 81.47 4.55
 -1 9 7 106.89 7.06
 1 9 -7 94.85 6.12
 1 -9 -7 95.26 7.23
 -1 -9 7 95.09 5.37
 -1 -9 7 105.37 6.9
 -1 9 7 99.98 6
 1 -9 -7 90.94 7.9
 1 9 -7 87.25 5.82
 -1 -9 6 1329.18 28.67
 1 9 -6 1344.8 29.71
 -1 -9 6 1370.45 31.43
 1 -9 -6 1230.42 32.49
 1 9 -6 1188.19 30.03
 -1 9 6 1286.85 28.98
 -1 9 6 1274.61 30.95
 1 9 -6 1080.23 28.73
 -1 -9 6 1194.56 26.04
 1 -9 -6 1249.16 34.34
 -1 9 6 1165.18 27.83
 -1 9 5 118.2 8.89
 -1 9 5 114.61 6.38
 1 9 -5 119.69 6.91
 1 -9 -5 120.3 8
 1 9 -5 122.37 6.04
 -1 -9 5 125.81 6.07
 -1 9 5 111.38 5.37
 1 9 -5 123.48 7.05
 1 -9 -5 123.53 7.72
 -1 -9 5 128.25 7
 1 -9 -5 116.08 6.35
 -1 -9 5 117.48 4.39
 -1 9 5 115.09 5.78
 1 9 -5 109.94 5.86
 -1 -9 4 2.89 0.55
 -1 -9 4 3.17 1.52
 -1 -9 4 2.35 0.8
 -1 9 4 5.3 1.29
 1 -9 -4 4.06 1.66
 -1 9 4 2.06 0.8
 1 9 -4 4.56 1.09
 -1 -9 4 1.49 0.86
 1 9 -4 4.38 1.13
 -1 9 4 4.77 1.77
 1 -9 -4 3.01 1.67
 -1 9 4 2.15 1.35
 1 9 -4 3.71 1.23
 -1 9 4 2.12 0.9
 -1 9 4 2.98 0.77
 -1 -9 3 576.17 16.06
 -1 9 3 557.83 20
 1 9 -3 528.26 15.09
 -1 -9 3 578.08 15.6
 1 9 -3 550.93 15.51
 -1 9 3 565.42 14.02
 1 9 -3 564.24 14.11
 1 -9 -3 588.87 17.79
 1 9 -3 581.51 18.11
 -1 9 3 583.71 19.98
 -1 9 3 576.55 14.17
 -1 -9 3 558.99 11.02
 -1 9 3 561.85 14.4
 -1 9 3 562.16 13.88
 -1 -9 3 560.97 14.36
 1 -9 -3 580.07 14.32
 1 -9 -2 92.61 5.86
 1 9 -2 93.28 5.08
 -1 -9 2 90.4 5.21
 -1 9 2 98.62 5.63
 1 -9 -2 99.88 3.94
 1 9 -2 97.21 5.15
 -1 9 2 95.07 3.99
 -1 9 2 104.19 4.32
 -1 9 2 91.79 4.21
 -1 9 2 90.75 6.76
 1 9 -2 98.7 4.1
 1 9 -2 104.71 6.88
 1 -9 -2 98.28 4.39
 -1 9 2 102.27 4.34
 -1 -9 2 100.24 5.4
 -1 9 1 182.51 5.83
 1 9 -1 169.24 7.19
 1 9 -1 178.54 7.22
 1 9 -1 180.1 5.36
 -1 -9 1 177.75 7.29
 1 9 -1 183.97 9.64
 1 -9 -1 171.52 6.2
 1 -9 -1 180.39 7.88
 1 -9 -1 171.46 4.54
 1 -9 -1 177.72 5.88
 -1 9 1 174.92 6.25
 -1 9 1 159.72 7.3
 -1 -9 1 176.17 8.38
 -1 9 1 173.64 6.18
 1 9 -1 178.6 5.07
 -1 -9 1 171.01 6.39
 -1 9 0 1062.99 23.6
 1 9 0 1089.84 25.01
 1 -9 0 1061.73 24.94
 -1 9 0 1075.32 23.5
 -1 9 0 1069.93 21.89
 -1 -9 0 1054.19 23.13
 1 9 0 1096.56 21.89
 1 9 0 1038.18 24.86
 1 9 0 1063.53 24.91
 -1 -9 0 1027.8 27.25
 1 9 0 1061.45 20.08
 -1 9 0 1048.34 24.89
 1 -9 0 1077.24 21.97
 1 -9 0 1045.79 23.31
 1 9 0 1072.45 20.73
 1 -9 1 97.32 3.88
 -1 9 -1 94.19 3.78
 1 9 1 91.56 4.11
 -1 -9 -1 100.36 4.56
 -1 -9 -1 97.31 4
 1 -9 1 103.99 4.97
 1 9 1 96.36 5.52
 1 9 1 107.3 5.56
 -1 9 -1 102 4.99
 1 9 1 98.75 3.45
 1 9 1 98.11 5.4
 1 -9 1 93.48 5.12
 -1 9 -1 97.19 4.97
 1 -9 1 102.63 4.93
 1 9 1 101.02 2.82
 -1 9 -1 95.65 5.11
 -1 -9 -1 109.76 7.05
 1 -9 2 648.18 16.53
 -1 9 -2 648.42 15.99
 -1 9 -2 597.97 16.73
 1 -9 2 604.44 16.4
 -1 9 -2 611.92 14.12
 1 9 2 625.88 15.53
 -1 -9 -2 644.54 15.76
 1 -9 2 627.69 14.24
 1 -9 2 630.12 16.57
 -1 -9 -2 629.14 20.33
 1 9 2 646.67 16.96
 -1 9 -2 631.21 16.82
 -1 -9 -2 621.3 14.99
 1 9 2 633.43 12.28
 1 9 2 595.3 17.81
 1 9 2 623 17.05
 -1 9 -2 588.74 15.99
 -1 9 -3 432.21 12.33
 1 -9 3 432.03 11.21
 -1 9 -3 432.71 12.72
 1 9 3 432.95 18.96
 -1 9 -3 444.28 9.91
 -1 -9 -3 432.71 12.72
 1 9 3 442.36 12.86
 1 -9 3 413.67 13.39
 1 9 3 455.38 15.29
 -1 -9 -3 436.15 16.68
 1 9 3 453.25 9.61
 1 9 3 424.25 13.54
 1 -9 3 458.39 13.67
 1 9 4 8.03 0.98
 1 -9 4 10.17 1.97
 -1 9 -4 9.42 1.23
 -1 9 -4 8.12 1.59
 1 9 4 8.85 1.79
 1 -9 4 8.72 1.31
 1 9 4 7.67 1.69
 -1 -9 -4 9.39 1.72
 -1 -9 -4 8.34 1.64
 1 9 4 7.42 1.91
 -1 -9 -4 14.6 3.13
 -1 9 -4 8.62 1.34
 1 9 5 45.71 3.87
 1 -9 5 45.16 3.28
 1 -9 5 51.11 4.41
 1 9 5 46.09 4.19
 -1 -9 -5 52.86 4.31
 -1 9 -5 45.97 3
 -1 9 -5 52.26 4.04
 1 9 5 46.31 2.76
 -1 -9 -5 44.68 5.25
 -1 9 -5 40.8 3.04
 -1 -9 -6 747.88 16.52
 -1 9 -6 729.34 19.81
 1 9 6 723.83 21.33
 -1 9 -6 621.37 17.6
 -1 -9 -6 725.92 20.88
 1 9 6 632.27 16.33
 1 9 6 597.42 18.51
 -1 -9 -6 711.77 24.54
 1 -9 6 747.84 21.22
 1 9 7 270.55 9.53
 1 9 7 313.3 13.63
 -1 9 -7 304.76 12.07
 -1 -9 -7 286.51 12.79
 1 -9 7 297.32 12.8
 -1 -9 -7 306.35 9.58
 -1 -9 -7 283.01 15.08
 1 -9 8 26.64 3.86
 -1 -9 -8 24.02 2.53
 -1 -9 -8 15.82 3.62
 -1 -9 -8 23.85 3.79
 -1 9 -8 22.15 3.28
 1 9 8 24.34 3.84
 -1 9 -9 140.48 8.75
 1 -9 9 143.42 9.5
 -1 -9 -9 119.12 10.1
 -1 -9 -9 129.2 9.47
 -1 -9 -9 128.8 6.65
 1 9 9 130.03 9.72
 -1 -9 -10 1.35 1.88
 -1 -9 -10 1.21 1.02
 1 -9 10 0.38 1.39
 1 9 10 -3.68 2.54
 -1 9 -10 0.48 1.48
 1 -10 -12 18.13 4.52
 1 -10 -11 25.44 5.32
 1 10 -11 22.24 3.96
 -1 -10 11 22.76 4.32
 -1 10 11 26.65 4.24
 1 -10 -10 14.38 3.45
 1 -10 -10 8.79 3.08
 -1 -10 10 12.86 3.28
 -1 10 10 10.22 2.68
 1 10 -10 5.91 2.32
 -1 10 10 11.89 3.31
 -1 10 9 52.81 5.07
 -1 -10 9 48.96 4
 1 -10 -9 53.24 5.9
 -1 10 9 53.14 5.91
 1 -10 -9 47.8 6.57
 -1 -10 9 54.61 5.72
 1 10 -9 52.3 5.29
 -1 10 8 145.81 8.11
 1 10 -8 144.8 8.43
 1 -10 -8 123.01 8.89
 1 -10 -8 141.42 10.59
 -1 -10 8 156.13 9.3
 -1 -10 8 142.38 7.15
 -1 10 8 146.36 9.29
 1 -10 -7 2.26 1.63
 -1 10 7 1.49 1.21
 -1 10 7 1.03 1.14
 1 10 -7 3.21 1.36
 -1 -10 7 1.98 1.14
 -1 -10 7 3.48 1.87
 1 -10 -7 1.5 1.35
 -1 -10 7 2.13 0.8
 1 10 -7 3.37 1.46
 -1 10 6 62.44 5.07
 1 10 -6 57.3 4.49
 1 10 -6 52.36 4.86
 -1 -10 6 51.02 3.13
 -1 -10 6 62.5 5.26
 1 -10 -6 60.58 5.85
 -1 10 6 53.88 3.95
 1 -10 -6 66.83 6.43
 -1 10 6 64.25 4.64
 1 10 -6 67.48 4.87
 -1 -10 6 60.6 4.49
 -1 10 5 124.93 5.7
 1 -10 -5 141.4 8.67
 -1 -10 5 137.58 7.58
 1 10 -5 119.56 7.64
 -1 10 5 118.16 5.69
 1 -10 -5 116.33 6.49
 -1 10 5 136.13 6.41
 1 10 -5 138.78 6.59
 -1 -10 5 139.42 6.88
 1 -10 -5 125.26 8.33
 -1 10 5 135.65 7.04
 1 10 -5 152.71 8.12
 -1 -10 5 122.39 4.52
 1 10 -5 112.59 5.99
 1 10 -4 68.35 5.72
 1 10 -4 67.04 5.04
 1 10 -4 61.15 3.8
 -1 10 4 63.88 4.02
 1 -10 -4 74.04 5.87
 -1 10 4 61.01 6.64
 -1 -10 4 59.2 4.09
 -1 -10 4 58.28 2.47
 -1 -10 4 69.75 4.69
 -1 10 4 61.65 3.77
 1 10 -4 64.61 4.14
 1 -10 -4 71.52 5.93
 -1 10 4 69.85 4.49
 -1 10 4 70.91 4
 -1 -10 4 64.93 4.99
 -1 10 3 24.92 2.38
 1 10 -3 21.17 2.54
 -1 10 3 25.5 2.32
 -1 -10 3 24.71 2.89
 -1 10 3 28.03 2.46
 -1 -10 3 28.24 3
 -1 10 3 23.47 3.8
 1 -10 -3 25.87 2.32
 1 10 -3 25.56 2.82
 1 10 -3 26.12 2.33
 -1 10 3 25.06 2.25
 1 -10 -3 25.4 3.34
 -1 10 3 25.24 4.06
 1 10 -3 28.56 3.83
 -1 10 2 44.81 3.95
 -1 10 2 50.49 3.26
 -1 10 2 50.73 2.85
 1 -10 -2 48.01 2.65
 1 10 -2 52.09 4.06
 -1 10 2 52.63 3.24
 1 -10 -2 54.47 4.6
 -1 10 2 47.21 5.07
 -1 -10 2 50.69 4.05
 1 10 -2 57.96 5.5
 -1 10 2 49.15 3.04
 1 10 -2 44.67 3.71
 -1 -10 2 57.86 4.26
 1 10 -2 53.96 3.06
 1 -10 -1 18.9 1.17
 -1 10 1 16.69 2.88
 1 10 -1 16.53 1.39
 1 10 -1 17.74 3.16
 1 10 -1 18.1 2.4
 -1 10 1 19.16 2.04
 1 10 -1 17.78 2.35
 -1 -10 1 22.24 2.35
 1 10 -1 16.54 2.27
 -1 10 1 19.02 1.82
 -1 -10 1 19.51 2.94
 -1 10 1 18.5 2.03
 1 -10 -1 14.75 2.22
 1 -10 -1 19.45 1.79
 1 10 -1 19.11 1.59
 1 10 -1 19.07 2.43
 -1 -10 1 17.3 2.32
 -1 10 1 18.45 2.45
 1 -10 -1 19.37 2.01
 -1 10 0 84.05 3.63
 1 10 0 76.26 6.81
 1 10 0 75.22 4.87
 -1 10 0 75.74 4.9
 1 -10 0 75.48 4.29
 -1 -10 0 79.35 4.26
 1 10 0 71.7 2.44
 1 10 0 81.34 2.98
 -1 10 0 78.4 4.39
 1 10 0 77.51 3.47
 1 -10 0 81.56 4.99
 1 10 0 76.41 5.07
 -1 -10 0 85.33 6.26
 1 10 0 74.66 4.9
 -1 10 0 75.88 4.38
 1 -10 0 77.85 3.54
 -1 10 -1 86.34 4.95
 1 10 1 80.3 3.19
 1 -10 1 84.78 4.75
 1 10 1 82.52 5.14
 1 10 1 76.91 5.38
 1 -10 1 86.09 4.77
 -1 -10 -1 87.21 6.73
 1 -10 1 85.6 5.12
 1 10 1 84.48 4.07
 -1 -10 -1 79.9 3.7
 1 10 1 88.26 2.78
 -1 10 -1 80.58 4.92
 -1 10 -1 92.55 5.04
 1 10 1 82.69 5.23
 -1 10 -1 88.34 6.58
 -1 10 -1 87.88 3.75
 1 -10 1 81.22 3.6
 -1 -10 -1 81.39 4.34
 -1 10 -2 74.42 4.9
 1 -10 2 75.89 3.53
 1 -10 2 69.12 4.58
 1 10 2 77.3 4.99
 -1 -10 -2 72.23 6.34
 -1 10 -2 73.66 4.64
 1 -10 2 77.58 4.8
 1 10 2 73.76 3.47
 1 10 2 70.53 2.36
 1 10 2 65.93 5.29
 -1 -10 -2 75.36 3.87
 -1 -10 -2 76.91 4.36
 1 10 2 72.94 4.13
 1 -10 2 73.97 4.66
 -1 10 -2 73.22 3.45
 1 10 2 71.6 4.92
 -1 10 -2 74.87 4.8
 -1 10 -2 74.73 4.36
 1 -10 3 28.51 3.04
 1 10 3 23.97 2.9
 -1 -10 -3 28.34 2.77
 1 10 3 25.52 1.48
 1 10 3 27.14 3
 1 -10 3 28.25 2.17
 1 10 3 28.51 2.8
 -1 -10 -3 28.06 4.15
 -1 10 -3 24.04 2.54
 1 10 3 28 3.62
 -1 10 -3 27.85 2.85
 -1 10 -3 26.15 1.46
 -1 -10 -4 46.8 3.86
 1 10 4 40.2 4.56
 -1 -10 -4 45.57 5.48
 1 -10 4 39.53 3.9
 -1 10 -4 39.3 3.16
 1 10 4 42.77 2.3
 -1 10 -4 39.26 2.41
 -1 10 -4 45.71 3.74
 -1 -10 -4 44 3.67
 1 10 4 43.73 3.94
 -1 -10 -5 13.39 2.23
 1 -10 5 14.82 1.89
 1 10 5 16.75 2.72
 -1 -10 -5 18.12 3.58
 -1 10 -5 13.03 1.78
 1 10 5 12.1 2.82
 -1 10 -5 16.12 1.82
 1 10 5 16.12 1.61
 1 -10 5 13.86 2.55
 -1 10 -5 17.23 2.54
 1 -10 6 34.69 4.08
 -1 -10 -6 36.85 5.22
 1 10 6 38.68 4.37
 1 10 6 32.18 2.57
 -1 -10 -6 37.94 4.04
 -1 10 -6 36.94 3.85
 -1 10 -6 29.34 2.88
 -1 -10 -7 9.4 2.45
 -1 -10 -7 4.33 1.7
 1 -10 7 8.2 2.22
 1 10 7 9.08 2.36
 -1 10 -7 8.76 2.12
 -1 -10 -8 19.19 3.64
 1 10 8 15.87 3.28
 1 -10 8 19.14 3.4
 -1 10 -8 20.71 3.31
 -1 -10 -8 17.37 3.84
 -1 -10 -9 59.27 7.25
 1 10 9 58.02 6.65
 -1 -10 -9 55.35 6.15
 -1 10 -9 52.11 5.45
 1 -10 9 64.01 6.44
 1 10 10 -1.12 1.67
 -1 10 -10 0.5 1.73
 1 -10 10 1.77 1.51
 -1 -10 -10 -1.42 1.55
 1 -11 -12 33.33 6.17
 1 -11 -11 27.61 5.49
 -1 -11 11 36.84 5.43
 -1 11 10 27.71 4.54
 1 -11 -10 20.67 4
 1 11 -10 32.28 4.4
 -1 11 10 26.38 3.89
 -1 -11 10 23.54 4.13
 1 -11 -10 21.52 4.9
 1 -11 -9 14.86 3.48
 1 -11 -9 15.83 3.79
 -1 11 9 18.64 3.61
 -1 11 9 15.21 2.77
 -1 -11 9 18.86 3.56
 1 11 -9 9.28 2.52
 1 -11 -8 483.08 19.48
 1 -11 -8 478.68 20.69
 -1 11 8 504.34 18.49
 -1 11 8 515.71 16.87
 -1 -11 8 502.78 15.7
 1 11 -8 506.75 17.36
 -1 -11 8 509.81 18.67
 -1 11 7 251.59 10.36
 -1 -11 7 260.74 11.98
 1 11 -7 242.2 10.63
 -1 11 7 239.04 11.34
 1 -11 -7 238.19 13.12
 -1 -11 7 264.45 10.35
 1 -11 -7 228.85 12.35
 1 11 -6 30.58 3.95
 1 -11 -6 36.07 4.71
 -1 11 6 32.76 3.05
 -1 -11 6 31.57 3.74
 -1 11 6 35.81 3.92
 -1 11 6 38.61 3.54
 1 -11 -6 37.42 4.68
 1 11 -6 29.96 3.2
 1 11 -6 35.89 3.62
 -1 -11 6 29.53 2.24
 -1 -11 6 37.43 3.62
 -1 11 6 30.67 2.92
 1 11 -5 268.86 12.54
 1 -11 -5 309.14 13.45
 -1 11 5 272.63 9.45
 -1 -11 5 302.37 11.06
 -1 11 5 304.87 11.15
 1 11 -5 250.93 9.6
 1 11 -5 301.58 12.35
 1 11 -5 311.24 10.72
 -1 11 5 261.23 9.26
 -1 11 5 307.37 10.4
 -1 -11 5 313.47 12.23
 -1 -11 5 288.24 7.54
 1 -11 -5 304.2 13.62
 1 -11 -5 260.42 10.32
 -1 11 4 78.8 4.52
 -1 11 4 75.21 4.24
 -1 -11 4 84.46 5.74
 -1 -11 4 83.85 2.68
 -1 11 4 72.29 4.25
 -1 11 4 79.87 4.82
 1 11 -4 66.94 4.02
 1 11 -4 71.02 6.16
 1 -11 -4 81.24 6.2
 1 11 -4 85.11 5.86
 1 11 -4 81.48 4.69
 -1 -11 4 70.65 4.53
 -1 -11 4 81.25 5.31
 1 -11 -3 235 10.54
 1 11 -3 224.74 11.51
 -1 11 3 224.61 7.95
 -1 11 3 219.7 7.79
 -1 -11 3 239.94 9.55
 -1 11 3 216.79 7.65
 -1 -11 3 231.64 9.66
 -1 11 3 233.19 7.92
 1 11 -3 235.87 9.79
 1 11 -3 226.32 7.83
 1 -11 -3 215.96 7.44
 -1 -11 2 343.48 11.96
 -1 11 2 320.95 10.05
 -1 11 2 333.92 9.58
 -1 11 2 299.11 14.14
 -1 11 2 315.56 8.78
 1 -11 -2 331.11 8.58
 -1 -11 2 332.22 11.82
 1 -11 -2 336.19 12.54
 -1 11 2 351.77 10.17
 1 11 -2 335.16 11.83
 1 11 -2 332.45 9.36
 1 11 -2 334.58 14.81
 1 11 -2 324.33 8.14
 1 11 -2 314.39 11.58
 1 11 -1 916.11 23.85
 -1 11 1 956.96 20.74
 1 -11 -1 963.4 20.84
 1 11 -1 962.68 19.54
 1 -11 -1 952.72 24.25
 -1 11 1 903.97 21.99
 1 -11 -1 957.75 18.2
 1 11 -1 927.96 24.23
 1 11 -1 972.04 23.88
 -1 11 1 890.43 27.02
 1 11 -1 946.72 28.84
 -1 -11 1 971.13 26.23
 -1 11 1 969.45 22.11
 -1 -11 1 967.46 23.87
 -1 -11 1 968.3 24.33
 1 -11 -1 961.15 22.06
 -1 -11 1 972.99 22.47
 1 11 -1 940.41 20.03
 -1 11 0 6.54 1.38
 -1 11 0 9.34 1.57
 -1 11 0 8.78 1.14
 1 11 0 7.96 0.72
 1 11 0 7.75 1.61
 1 11 0 10.42 2.78
 1 11 0 9.04 0.99
 -1 -11 0 8.91 1.52
 1 -11 0 8.37 1.13
 -1 -11 0 6.46 2
 1 11 0 7.2 1.07
 1 11 0 6.59 1.69
 1 -11 0 8.83 1.59
 1 -11 0 9 1.82
 -1 11 0 9.71 1.93
 -1 11 0 6.38 2.01
 1 11 0 7.73 1.6
 1 -11 1 560.36 15.15
 -1 -11 -1 529.88 18.74
 -1 11 -1 511.49 15.15
 -1 11 -1 521.27 14.16
 -1 -11 -1 526.07 14.3
 1 11 1 550.29 17.18
 -1 -11 -1 538.42 16.5
 -1 11 -1 541.2 12.65
 1 -11 1 516.47 15.43
 1 -11 1 520.41 12.61
 -1 11 -1 544.3 15.23
 1 11 1 547.38 11.24
 1 11 1 515.69 13.28
 1 11 1 517.06 15.71
 1 11 1 542.71 11.88
 -1 11 -1 505.73 15.48
 1 11 2 390.15 8.17
 1 11 2 375.72 12.76
 1 11 2 377.08 9.79
 -1 11 -2 398.32 12.82
 -1 11 -2 347.75 11.98
 -1 -11 -2 380.24 11.5
 -1 11 -2 374.71 9.83
 1 -11 2 388.03 12.37
 -1 -11 -2 373.29 10.51
 1 -11 2 375.21 12.42
 -1 -11 -2 367.79 15.56
 1 -11 2 371.81 12.3
 1 11 2 340.61 13.73
 -1 11 -2 384.43 11.63
 -1 11 -2 353.73 12.55
 1 -11 2 372.64 9.85
 1 11 2 382.11 11.15
 1 -11 3 221.04 7.26
 1 11 3 241.65 7.8
 1 -11 3 250.1 9.8
 1 11 3 233.6 8.96
 -1 11 -3 244.08 5.2
 1 11 3 210.45 10.91
 1 11 3 227.76 9.55
 1 11 3 249.88 5.96
 -1 -11 -3 231.43 8.33
 -1 11 -3 214.41 8.75
 -1 -11 -3 233.96 8.91
 -1 -11 -3 230.8 12.35
 -1 11 -3 246.73 9.15
 -1 11 -4 12.55 2.05
 -1 11 -4 9.22 1.64
 -1 -11 -4 10.76 2.68
 1 -11 4 13.47 2.24
 1 11 4 8.73 2.11
 1 11 4 11.12 1.69
 -1 -11 -4 15.32 2.37
 1 11 4 9.12 1.81
 -1 11 -4 11.5 1.18
 1 11 4 11.08 1.13
 1 11 5 105.77 8.17
 1 -11 5 126.85 7.47
 -1 11 -5 110.75 4.84
 1 11 5 119.9 4.49
 -1 -11 -5 118.3 6.86
 -1 11 -5 131.98 6.9
 -1 11 -5 100.86 5.41
 -1 -11 -5 113.61 9.05
 1 11 5 120.01 7.11
 1 -11 5 110.63 5.25
 -1 11 -6 35.2 3.72
 1 -11 6 38.01 4.1
 1 11 6 37.2 4.18
 -1 -11 -6 38.68 4.07
 1 11 6 36.38 2.63
 -1 -11 -6 43.53 5.75
 -1 11 -6 29.78 2.76
 1 11 7 98.84 7.51
 -1 -11 -7 97.04 8.78
 -1 -11 -7 80.6 6.41
 -1 11 -7 88.19 6.33
 1 -11 7 88.14 6.91
 1 11 8 315.4 14.77
 -1 -11 -8 261.24 12.9
 -1 11 -8 271.87 12.4
 -1 -11 -8 259.48 15.48
 1 -11 8 278.66 13.5
 -1 11 -9 12.03 2.82
 -1 -11 -9 11.61 3.55
 1 11 9 7.96 2.68
 -1 -11 -9 14.02 3.06
 1 -11 9 13.71 3.38
 1 11 9 9.36 2.48
 -1 11 -10 12.81 3.06
 1 -11 10 12.61 3.39
 -1 -11 -10 12.29 3.75
 1 11 10 9.32 2.31
 1 11 10 6.67 2.7
 1 -12 -11 3.15 2.48
 1 -12 -10 19.68 4.48
 -1 12 10 15.2 3.27
 -1 -12 10 17.97 3.76
 -1 12 10 14.28 3.75
 1 12 -10 15.46 3.18
 -1 -12 9 5.72 2.11
 1 12 -9 11.67 2.68
 1 -12 -9 7.17 2.83
 -1 12 9 8.76 2.27
 -1 12 9 5.9 2.47
 1 -12 -9 11.36 3.29
 -1 12 8 1.77 1.51
 1 -12 -8 2.08 1.85
 1 -12 -8 5.41 2.76
 -1 12 8 4.68 2.06
 1 12 -8 3.65 1.77
 -1 -12 8 1.57 1.35
 -1 -12 8 1.6 1.01
 1 -12 -7 128.12 9.52
 -1 -12 7 133.37 8.65
 -1 12 7 127.46 8.11
 1 -12 -7 121.73 9.23
 -1 -12 7 120 7.06
 -1 12 7 124.88 7.19
 1 12 -7 124.31 7.52
 -1 -12 6 22.07 1.9
 1 -12 -6 30.88 4.48
 -1 12 6 21.91 2.58
 -1 12 6 29.94 3.71
 1 12 -6 25.93 3.95
 1 12 -6 23.32 2.83
 -1 -12 6 29.82 3.44
 -1 12 6 23.54 2.62
 1 12 -6 30.07 3.36
 -1 -12 6 33.4 4.11
 -1 12 6 29.6 3.19
 1 -12 -6 24.43 4.21
 1 12 -5 8.87 1.64
 -1 12 5 13.47 2.16
 -1 -12 5 11.7 1.14
 1 -12 -5 9.49 1.83
 1 12 -5 13.3 2.19
 -1 -12 5 14.13 2.66
 -1 12 5 9.2 1.59
 -1 -12 5 16.07 2.61
 -1 12 5 11.09 1.78
 -1 12 5 15.46 2.39
 1 12 -5 17.6 3
 1 12 -5 11.95 2.77
 1 -12 -5 12.29 2.81
 -1 -12 4 82.66 5.67
 1 12 -4 82.78 4.83
 -1 -12 4 70.59 2.23
 1 12 -4 63.46 3.92
 -1 12 4 73.56 4.7
 1 -12 -4 70.23 6.03
 -1 12 4 66.62 4.1
 -1 -12 4 82.34 5.89
 -1 12 4 66.58 4.26
 -1 12 4 79.51 4.64
 1 12 -4 63.76 6.26
 1 12 -4 70.14 5.57
 -1 -12 3 39.19 3.91
 -1 12 3 34.11 2.98
 1 -12 -3 31.98 3.93
 -1 12 3 34.12 2.79
 -1 12 3 38.08 3.03
 1 12 -3 40 3.07
 1 12 -3 39.78 5.06
 1 12 -3 40.39 4.06
 -1 12 3 41.23 3.15
 1 -12 -3 30.77 2.5
 -1 -12 3 40.46 3.93
 -1 -12 2 91.27 5.99
 1 12 -2 85.55 4.22
 -1 12 2 83.37 4.34
 -1 12 2 81.2 4.72
 -1 -12 2 86.74 5.8
 1 -12 -2 82.59 3.56
 -1 12 2 90.8 4.86
 1 12 -2 83.28 3.32
 1 -12 -2 85.34 6.1
 1 12 -2 96.15 6.14
 1 -12 -1 122.62 5.13
 -1 12 1 117.84 6.01
 -1 -12 1 121.82 7.14
 1 -12 -1 138.62 7.38
 -1 -12 1 134.2 6.36
 1 12 -1 132.87 7.09
 -1 12 1 133.55 6.2
 1 12 -1 125.99 4.81
 1 12 -1 123.05 7.26
 -1 -12 1 126.33 6.88
 -1 12 1 124.16 5.14
 1 12 -1 128.87 4.56
 1 -12 -1 124.56 6.03
 1 -12 0 47.41 3.76
 -1 -12 0 42.86 4.21
 -1 12 0 39.38 3.51
 1 12 0 47.02 2.77
 -1 12 0 47.49 2.85
 -1 -12 0 50.3 3.75
 1 12 0 56.17 4.38
 1 12 0 47.16 1.96
 -1 -12 0 57.49 5.65
 1 12 0 44.7 4.43
 -1 12 0 48.81 3.8
 1 -12 0 43.91 2.79
 1 12 0 47.31 2.48
 1 -12 0 48.27 4.18
 -1 12 -1 41.79 3.32
 1 -12 1 42.2 3.67
 -1 12 -1 39.38 2.53
 1 -12 1 37.13 2.46
 1 12 1 38.85 2.81
 -1 -12 -1 42.84 3.41
 1 -12 1 42.53 3.83
 1 12 1 37.48 4.17
 -1 12 -1 39.99 3.68
 -1 12 -1 47.84 3.91
 1 12 1 42.24 2.04
 -1 -12 -1 31.69 4.28
 1 12 1 36.87 2.15
 1 12 2 1.18 0.34
 1 12 2 0.57 0.26
 -1 12 -2 0.72 0.69
 1 12 2 1.4 0.68
 -1 -12 -2 -0.92 1.47
 1 12 2 0.53 1.04
 1 -12 2 1.29 1.1
 1 -12 2 1.82 0.99
 -1 -12 -2 1.86 1.02
 -1 12 -2 0.41 1.08
 1 12 2 1.44 0.93
 -1 12 -2 -0.05 0.75
 1 -12 2 1.24 0.55
 1 -12 3 25.38 3.23
 1 12 3 24.68 1.44
 -1 12 -3 28.61 2.96
 1 -12 3 22.32 2.01
 1 12 3 19.14 3.23
 1 12 3 26.74 2.88
 -1 -12 -3 26.08 4.36
 -1 -12 -3 21.66 2.34
 -1 -12 -3 24.53 2.78
 1 12 3 23.1 2.21
 1 12 4 38.65 4.89
 1 12 4 42.66 2.17
 -1 -12 -4 37.46 5.2
 1 12 4 39.01 3.82
 1 12 4 43.47 3.33
 -1 -12 -4 43.9 3.92
 -1 12 -4 38.41 3.52
 -1 12 -4 45.16 3.98
 -1 12 -4 39.21 2.02
 1 -12 4 43.32 4.24
 -1 12 -5 15.03 2.52
 1 -12 5 13.37 1.77
 -1 12 -5 13.59 1.53
 1 12 5 13.21 2.09
 1 12 5 12.41 3.05
 -1 12 -5 13.22 2.04
 1 12 5 15.25 2.67
 1 12 5 15.24 1.49
 -1 -12 -5 11.4 3.31
 1 -12 5 18 3.04
 -1 -12 -5 15.07 2.42
 -1 -12 -6 10.65 2.4
 -1 -12 -6 6.51 2.41
 1 -12 6 6.88 2.14
 1 12 6 8.47 2.24
 -1 12 -6 10.58 2.12
 1 12 6 7.14 1.73
 1 -12 7 94.39 7.39
 -1 -12 -7 97.91 9.27
 1 12 7 91.54 6.16
 -1 -12 -7 87.92 6.75
 -1 12 -7 92.16 6.8
 1 12 7 97.16 7.61
 -1 -12 -8 25.43 5.1
 -1 -12 -8 28.04 3.98
 1 12 8 31.74 3.86
 -1 12 -8 31.54 4.28
 1 -12 8 34.69 4.9
 1 12 8 36.98 5.03
 -1 -12 -9 9.24 2.61
 1 12 9 5.74 1.87
 -1 12 -9 11.75 2.88
 1 12 9 8.57 2.69
 -1 -12 -9 7.51 2.82
 1 -12 9 9 2.81
 1 12 10 18.37 3.54
 1 12 10 19.77 4.52
 -1 -12 -10 27.72 5.45
 1 -13 -11 18.51 4.42
 1 -13 -10 10.59 3.46
 -1 -13 10 8.83 2.81
 -1 13 10 8.25 2.35
 1 13 -10 8.49 2.74
 -1 13 9 66.87 6.67
 1 -13 -9 76.94 8.01
 1 13 -9 76.97 6.68
 -1 -13 9 75.48 7.22
 -1 13 9 72.25 6.19
 -1 -13 8 1 1.06
 -1 13 8 1.57 1.39
 -1 13 8 -0.77 1.16
 1 13 -8 0.35 1.48
 1 -13 -8 -2.56 1.83
 -1 -13 8 4.08 2.36
 -1 -13 7 23.12 3.67
 1 -13 -7 27.62 4.32
 -1 13 7 18.47 3.09
 1 13 -7 20.46 3.08
 -1 13 7 25.54 3.31
 -1 -13 7 22.33 3.22
 1 13 -6 241.34 12.19
 -1 -13 6 237.94 10.64
 1 13 -6 243.58 10.32
 -1 13 6 252.17 10.99
 1 -13 -6 248.41 12.86
 -1 -13 6 250.92 12.02
 -1 13 6 251.18 10.1
 -1 13 5 17.52 2.58
 -1 13 5 13.72 1.99
 1 -13 -5 18.16 3.22
 -1 13 5 14.79 2.01
 1 13 -5 13.3 1.87
 1 13 -5 23.07 3.47
 -1 -13 5 17.37 2.62
 1 13 -5 15.28 2.27
 -1 -13 5 16.4 1.17
 -1 -13 5 15.68 2.76
 -1 13 5 19.2 2.5
 1 13 -4 56.41 4.03
 -1 13 4 45.17 3.58
 1 -13 -4 49.97 5.08
 -1 13 4 58.57 4.14
 -1 -13 4 54.29 4.7
 -1 13 4 51.2 3.54
 1 13 -4 46.25 3.24
 1 13 -4 60.35 5.2
 -1 13 4 59.44 3.97
 -1 -13 4 52.67 4.76
 1 -13 -3 390.42 11.2
 -1 13 3 381.78 12.46
 -1 -13 3 451.63 15.28
 -1 13 3 423.95 11.93
 1 13 -3 392.83 10.88
 -1 -13 3 438.36 15.01
 1 13 -3 446.59 10.2
 1 -13 -3 443.24 15.82
 -1 13 3 455.62 12.89
 1 13 -3 440.75 12.46
 -1 13 3 427.19 12.26
 1 13 -3 448.57 15.43
 -1 13 2 52.93 3.9
 -1 -13 2 57.41 4.78
 -1 -13 2 57.84 4.89
 -1 13 2 58.96 3.58
 1 -13 -2 55.22 2.68
 1 -13 -2 51.62 4.63
 -1 13 2 62.6 4.14
 1 13 -2 59.06 4.95
 1 13 -2 59.58 3.52
 1 13 -2 58.07 2.68
 -1 13 1 222.58 9.02
 1 -13 -1 241.49 9.09
 -1 -13 1 275.01 11.3
 -1 -13 1 247.68 9.33
 1 13 -1 240.83 6.95
 -1 13 1 241.4 7.77
 1 13 -1 257.17 10.49
 -1 13 1 247.13 9.29
 1 -13 -1 237.55 7.93
 1 -13 -1 264.27 10.72
 -1 -13 1 260.22 10.44
 1 13 -1 245.07 7.5
 1 -13 0 1416.45 32.07
 1 -13 0 1346.6 28.88
 -1 -13 0 1501.78 35.06
 -1 13 0 1397.98 28.98
 -1 -13 0 1428.48 31.62
 1 13 0 1398.28 28.78
 1 -13 0 1419.01 33.17
 -1 -13 0 1431.22 36.98
 1 13 0 1286.58 34.71
 -1 13 0 1476.49 32.41
 1 13 0 1445.93 26.57
 1 13 0 1451.55 28.11
 -1 13 0 1260.84 31.74
 1 13 0 1508 33.66
 1 -13 1 424.22 13.74
 -1 13 -1 415.51 10.92
 1 13 1 409.9 11.57
 1 -13 1 427.6 14.21
 -1 -13 -1 429.69 13.02
 -1 -13 -1 422.73 17.09
 -1 13 -1 450.13 12.91
 1 13 1 388.15 15.59
 -1 13 -1 451.42 14.11
 1 13 1 433.87 9.75
 1 13 1 432.44 10.13
 1 -13 1 415.66 10.92
 -1 13 -2 21.52 1.9
 1 13 2 17.22 3.16
 1 13 2 21.67 1.31
 -1 -13 -2 21.21 2.56
 -1 13 -2 22.35 2.61
 1 13 2 20.07 2.26
 -1 13 -2 19.08 2.74
 1 13 2 20.62 1.87
 1 -13 2 22 2.91
 1 -13 2 20.06 2.75
 1 13 2 20.52 1.29
 -1 -13 -2 19.09 3.67
 1 -13 2 19.04 1.76
 1 -13 3 135.44 5.39
 -1 -13 -3 130.22 6.03
 1 13 3 151.46 7.14
 -1 13 -3 146.24 7.08
 1 13 3 145.16 5.85
 1 13 3 118.24 8.74
 1 13 3 149.91 4.12
 -1 -13 -3 159.6 7.38
 -1 -13 -3 148.75 10.18
 1 -13 3 140 7.71
 -1 -13 -4 1.86 1.77
 1 13 4 -1.59 1.43
 1 -13 4 1.11 1.2
 1 13 4 1.12 0.63
 1 13 4 1.16 0.41
 1 13 4 0.95 0.83
 -1 13 -4 -0.16 0.87
 -1 13 -4 1.06 0.26
 -1 -13 -4 -0.5 0.84
 -1 13 -5 187.48 8.89
 -1 -13 -5 182.47 8.88
 1 13 5 190.45 9.4
 1 13 5 188.66 7.9
 1 -13 5 156.03 6.53
 1 -13 5 195.62 9.9
 -1 -13 -5 169.49 11.79
 -1 13 -6 57.94 5.07
 1 -13 6 56.93 5.45
 -1 -13 -6 51.6 6.57
 1 13 6 60.46 5.51
 1 13 6 60.49 4.56
 -1 -13 -6 56.16 5.08
 -1 13 -7 52.07 5.1
 1 13 7 50.53 4.45
 -1 -13 -7 46.34 4.87
 1 -13 7 58.67 5.82
 -1 -13 -7 49.9 6.63
 1 13 7 51.22 5.54
 -1 -13 -8 40.53 6.29
 1 13 8 41.22 4.35
 1 -13 8 35.99 4.9
 -1 13 -8 46.08 5.08
 -1 -13 -8 38.52 4.68
 1 13 8 42.74 5.34
 -1 13 -9 33.1 4.44
 1 13 9 24.29 3.65
 1 -13 9 29.95 4.81
 1 13 9 28.36 4.64
 -1 -13 -9 27.13 5.16
 1 13 10 17.99 3.28
 -1 -13 -10 15.92 4.06
 1 13 10 17.9 3.98
 1 14 -10 5.1 2.48
 1 -14 -10 2.64 1.99
 -1 14 10 2.44 1.7
 -1 -14 9 23.16 4.38
 -1 14 9 14.56 2.92
 1 14 -9 17.01 3.35
 -1 14 9 18.22 3.75
 1 -14 -9 16.44 3.85
 -1 -14 8 22.51 3.23
 1 -14 -8 20.37 4.04
 -1 -14 8 25.11 4.3
 -1 14 8 29.24 3.77
 -1 14 8 22.74 3.92
 1 14 -8 32.97 4.35
 -1 -14 7 5.61 2.34
 -1 14 7 4.16 1.56
 -1 -14 7 -0.31 1.28
 1 -14 -7 1.14 1.56
 -1 14 7 6 2.04
 1 14 -7 1.97 1.44
 1 14 -6 33.53 3.67
 -1 -14 6 29.93 1.95
 1 -14 -6 32.9 4.79
 -1 -14 6 31.39 3.83
 1 14 -6 27.52 4.16
 -1 14 6 31.35 3.79
 -1 -14 6 36.61 4.59
 -1 14 6 31.29 3.43
 -1 -14 5 71.01 2.27
 1 -14 -5 79.31 6.92
 1 14 -5 76.93 6.68
 -1 -14 5 88.69 6.48
 -1 14 5 78.27 5.46
 1 14 -5 79.81 5.44
 -1 -14 5 86.01 6.73
 -1 14 5 84.54 5.31
 1 14 -4 10.56 1.98
 -1 14 4 9.42 1.69
 -1 -14 4 11.23 2.54
 -1 14 4 11.18 1.84
 -1 14 4 8.21 1.71
 1 14 -4 6.24 1.19
 -1 -14 4 8.15 2.22
 -1 14 4 8.37 1.51
 1 14 -4 9.41 2.26
 1 -14 -4 8.36 2.2
 -1 14 4 9.16 1.72
 1 14 -3 8.29 2.01
 -1 -14 3 7.26 2.21
 1 14 -3 6.09 0.9
 -1 14 3 7.34 1.53
 1 14 -3 4.73 1.01
 -1 14 3 5.53 1.42
 1 -14 -3 4.67 1.01
 1 -14 -3 6.23 2.14
 -1 -14 3 2 1.16
 1 14 -3 5.99 1.48
 -1 14 3 4.13 1.19
 -1 -14 2 2.45 1.23
 1 -14 -2 -0.43 1.74
 -1 14 2 3.74 1.09
 -1 14 2 2.34 0.8
 -1 14 2 1.85 1.11
 1 14 -2 3.05 0.74
 1 -14 -2 3.2 0.68
 1 14 -2 3.78 1.63
 1 14 -2 3.27 0.97
 -1 -14 2 2.1 1.23
 -1 14 1 27.53 2.4
 1 14 -1 29.64 2.33
 -1 14 1 25.17 2.88
 1 -14 -1 30.75 3.13
 1 14 -1 29.98 3.6
 1 14 -1 26.27 1.96
 1 -14 -1 25.72 3.35
 -1 -14 1 36.22 4.22
 -1 14 1 30.67 3.13
 -1 -14 1 32.24 3.7
 1 14 0 70.41 3.27
 1 14 0 63 3.44
 1 -14 0 79.07 5.69
 1 14 0 65.55 5.19
 1 14 0 65.04 2.32
 -1 -14 0 70.06 4.79
 1 -14 0 60.11 4.62
 -1 14 0 69.32 3.66
 -1 -14 0 70.32 6.66
 -1 14 0 68.9 4.99
 1 -14 0 62.75 3.5
 1 -14 1 211.32 9.33
 1 14 1 220.33 9.67
 -1 -14 -1 192.89 8.32
 1 -14 1 181.51 6.45
 1 14 1 198.08 7.26
 -1 -14 -1 206.12 11.86
 1 14 1 206.33 5.81
 1 14 1 199.03 6.01
 -1 14 -1 199.32 6.7
 -1 14 -1 217.94 9.46
 -1 14 -1 211.55 8.29
 1 -14 1 200.39 9.38
 1 -14 2 11.44 2.32
 1 -14 2 10.96 2.25
 1 14 2 10.69 1
 -1 14 -2 10.86 1.92
 -1 14 -2 11.86 2.27
 1 -14 2 8.74 1.25
 1 14 2 11.29 1.46
 1 14 2 11.85 1.05
 -1 -14 -2 12.52 3.25
 -1 -14 -2 9.97 1.89
 1 14 2 11.84 1.89
 -1 14 -2 10.86 1.38
 -1 -14 -3 5.41 1.22
 1 -14 3 5 1.66
 1 14 3 5.37 1.19
 -1 -14 -3 5.3 1.49
 1 14 3 5.45 1.49
 -1 -14 -3 4.18 1.83
 1 14 3 4.43 0.64
 -1 14 -3 4.06 1.35
 1 -14 3 4.77 0.99
 -1 -14 -4 47.59 6.15
 1 -14 4 43.1 4.52
 1 14 4 41.24 4.09
 -1 -14 -4 47.03 4.2
 -1 14 -4 50.1 4.35
 1 14 4 46.65 3.53
 -1 -14 -5 60.75 7.23
 -1 14 -5 66.74 5.33
 -1 -14 -5 63.39 5.19
 1 14 5 66.17 4.59
 1 14 5 68 5.66
 1 -14 5 67.19 5.98
 1 14 6 12.38 2.88
 1 14 6 18.8 2.68
 -1 14 -6 16.86 3.05
 -1 -14 -6 17.59 2.94
 1 -14 6 23.41 3.79
 -1 -14 -6 16.13 3.97
 1 -14 7 10.53 2.79
 -1 -14 -7 4.48 1.66
 1 14 7 9.1 2.28
 1 14 7 12.23 3.03
 -1 14 -7 11.88 2.74
 -1 -14 -7 6.63 2.77
 -1 -14 -8 -0.63 1.48
 1 14 8 3.8 1.68
 1 14 8 2.17 1.58
 1 -14 8 2.61 1.96
 -1 -14 -8 3.35 2.47
 -1 14 -8 4.08 2.01
 -1 -14 -9 8.55 3.73
 1 14 9 8.64 2.99
 -1 14 -9 7.92 2.62
 1 -14 9 9.99 3.33
 1 14 9 10.52 2.69
 -1 -14 -10 1.41 2.12
 1 -15 -10 9.23 3.13
 1 15 -9 4.95 2.15
 -1 15 9 1.07 1.51
 -1 -15 9 5.68 2.53
 1 -15 -9 2.51 2.07
 -1 -15 8 125.6 9.41
 -1 -15 8 107.62 7.44
 -1 15 8 110.74 8.28
 1 -15 -8 118.27 9.69
 1 15 -8 120.53 8.16
 -1 15 8 108.24 7.28
 -1 -15 7 4.3 2.11
 1 -15 -7 6.67 2.69
 -1 -15 7 3.85 1.71
 -1 15 7 5.01 2.13
 -1 15 7 4.54 1.48
 1 15 -7 5.03 1.69
 1 15 -6 13.65 2.44
 -1 -15 6 16.99 3.08
 -1 15 6 22.82 3.04
 1 15 -6 15.41 3.05
 -1 15 6 17.75 2.93
 1 -15 -6 18.03 3.69
 -1 -15 6 17.46 3.28
 -1 -15 5 449.77 16.54
 1 -15 -5 430.6 17.49
 1 15 -5 421.53 14.36
 -1 15 5 437.29 14
 -1 -15 5 454 17.18
 1 15 -5 474.17 17.97
 -1 15 5 430.85 14.41
 1 15 -4 478.7 17.32
 -1 -15 4 426.3 16.43
 -1 15 4 441.7 13.41
 1 -15 -4 436 16.91
 -1 15 4 446.17 13.81
 1 15 -4 422.44 13.63
 1 15 -4 430.09 10.45
 -1 15 4 438.67 13.44
 -1 -15 4 445.14 16.48
 -1 15 3 162.17 6.88
 1 15 -3 163.11 9.16
 1 -15 -3 158.58 8.93
 -1 -15 3 158.32 9.03
 1 15 -3 130.9 5.11
 1 15 -3 159.18 4.81
 -1 15 3 163.89 7.52
 -1 -15 3 152.87 8.84
 1 -15 -3 140.99 5.39
 1 15 -3 166.79 7.02
 -1 15 3 134.22 6.99
 -1 15 3 134.54 6.31
 1 15 -2 118.15 4.19
 1 15 -2 121.59 7.77
 1 -15 -2 113.55 7.28
 1 -15 -2 115.6 3.92
 -1 -15 2 123.51 7.6
 1 15 -2 123.16 5.58
 -1 15 2 122.62 6.55
 -1 -15 2 134.29 8.25
 -1 15 2 117.85 5.52
 1 15 -1 24.74 3.34
 1 -15 -1 22.62 3.19
 -1 15 1 22.8 2.84
 -1 15 1 24.48 2.27
 1 15 -1 23.22 1.82
 -1 -15 1 23.54 3.17
 1 15 -1 23.96 2.15
 -1 15 0 454.93 14.85
 1 -15 0 450.64 14.75
 1 15 0 466.36 11.24
 -1 15 0 442.41 13.29
 1 15 0 483.36 16.03
 -1 -15 0 455.51 14.41
 1 -15 0 432.53 15.28
 -1 15 0 454.01 11.84
 1 15 0 458.31 9.23
 1 15 0 437.87 11.57
 1 -15 1 43.03 2.77
 -1 15 -1 42.58 2.79
 1 -15 1 45.18 4.15
 1 15 1 50.91 2.5
 1 15 1 46.81 2.49
 -1 15 -1 54.94 4.05
 1 15 1 46.26 3.25
 1 -15 1 60.14 4.94
 -1 -15 -1 51.77 4.17
 1 15 1 56.15 4.77
 -1 -15 -1 56.56 6.22
 -1 15 -1 52.77 4.64
 1 15 2 101.66 3.33
 -1 15 -2 100.18 4.33
 -1 -15 -2 97.96 8.4
 1 -15 2 105.13 6.71
 1 -15 2 91.29 4.14
 1 15 2 94.1 5.27
 -1 15 -2 106.58 5.94
 -1 -15 -2 96.21 5.8
 -1 15 -2 99.34 6.74
 1 15 2 107.81 4.48
 1 -15 2 94.79 6.44
 1 15 2 90.35 3.17
 1 15 3 10.22 1.98
 1 -15 3 10.87 2.36
 -1 -15 -3 12.59 2.25
 1 -15 3 11.14 1.41
 1 15 3 12.38 1.68
 1 15 3 11.83 0.91
 -1 15 -3 11.71 2.07
 -1 -15 -3 8.6 1.55
 -1 -15 -3 13.03 3.45
 1 -15 4 240.64 11.38
 1 15 4 230.53 10.23
 -1 -15 -4 208.45 13.45
 -1 -15 -4 238.25 10.15
 -1 15 -4 242.98 10.3
 1 15 4 242.59 8.79
 1 15 5 357.49 14.03
 -1 -15 -5 351.72 13.43
 -1 -15 -5 327.31 17.58
 1 -15 5 366.14 15.08
 -1 15 -5 351.68 13.51
 1 15 5 361.37 12.08
 1 15 6 4.81 1.57
 1 -15 6 5.37 2.21
 1 15 6 5.76 2.03
 -1 15 -6 3.5 1.91
 -1 -15 -6 5.52 1.92
 -1 -15 -6 5.92 2.96
 -1 -15 -7 13.54 3.96
 1 15 7 9.28 2.19
 -1 -15 -7 6.77 1.95
 1 15 7 10.26 2.73
 -1 15 -7 10.67 2.51
 1 -15 7 6.75 2.43
 -1 -15 -8 35.24 6.12
 1 15 8 31.52 3.8
 1 -15 8 43.03 5.59
 1 15 8 33.25 4.91
 -1 15 -8 37.91 4.76
 1 15 9 1.03 1.58
 1 15 9 2.03 1.33
 -1 -15 -9 4.78 2.49
 -1 -15 -10 8.15 3.84
 1 -16 -10 14.81 3.64
 1 -16 -9 3.83 2.1
 -1 16 9 1.79 1.49
 1 16 -9 4.68 2.09
 1 -16 -8 1.23 1.59
 -1 -16 8 1.43 1.42
 -1 16 8 1.68 1.46
 1 16 -8 2.14 1.81
 -1 -16 7 45.89 5.76
 -1 16 7 43.78 4.86
 -1 -16 7 38.28 4.72
 1 16 -7 42.95 4.72
 -1 16 7 42.94 4.43
 1 -16 -7 41.55 5.6
 1 16 -6 19.48 3.03
 1 -16 -6 15.85 3.41
 -1 16 6 19.25 2.85
 1 16 -6 23.34 4.08
 -1 -16 6 16.74 3.14
 -1 16 6 13.23 2.64
 -1 -16 6 22.26 3.85
 -1 16 5 6.11 1.58
 -1 16 5 7.45 1.86
 -1 -16 5 7.95 2.09
 1 16 -5 5.75 1.58
 -1 -16 5 2.8 1.9
 1 16 -5 5.85 2.2
 1 -16 -5 8.28 2.6
 -1 16 4 95.53 5.6
 -1 -16 4 100.04 7.51
 1 16 -4 99.27 7.65
 -1 16 4 100.33 6.05
 1 -16 -4 95.3 7.44
 1 16 -4 95.46 5.8
 -1 -16 4 96.48 7.46
 1 16 -3 3.58 1.99
 -1 16 3 0.99 0.79
 -1 -16 3 1.44 1.25
 1 -16 -3 4.08 1.83
 -1 -16 3 5.03 1.82
 1 16 -3 4.13 0.79
 -1 16 3 2.81 1.18
 1 16 -3 2.98 1.08
 1 16 -2 10 1.7
 -1 16 2 9.53 1.92
 -1 16 2 8.94 1.59
 1 -16 -2 10.57 2.38
 1 16 -2 10.79 1.12
 -1 -16 2 11.36 2.5
 1 16 -2 8.57 2.39
 -1 -16 1 77.97 6.1
 1 -16 -1 71.08 5.89
 -1 16 1 77.46 4.2
 1 16 -1 73.56 6.02
 -1 16 1 76.47 5.51
 1 16 -1 72.98 3.97
 1 16 -1 70.64 3.3
 -1 -16 0 7.45 1.85
 -1 16 0 8.94 2
 1 16 0 14.1 2.88
 -1 16 0 9.07 1.41
 1 -16 0 9.75 2.28
 1 16 0 6.47 0.53
 1 -16 0 5.87 1.15
 1 -16 0 7.59 1.91
 1 16 0 9.18 1.4
 -1 16 0 10.28 1.79
 1 16 0 9.4 1.27
 -1 16 -1 15.41 2.29
 1 -16 1 15.29 2.87
 -1 -16 -1 14.59 2.46
 -1 16 -1 18.31 2.82
 1 -16 1 13.43 2.42
 1 16 1 11.3 1.22
 -1 16 -1 11.43 1.49
 1 16 1 10.26 2.34
 1 16 1 12.62 1.82
 -1 -16 -1 14.19 3.48
 1 16 1 11.94 1.28
 1 -16 1 11.14 1.43
 -1 -16 -2 3.41 2.02
 -1 -16 -2 1.97 1.18
 1 16 2 1.32 0.7
 -1 16 -2 -1.84 1.52
 -1 16 -2 0.25 0.48
 1 -16 2 2.15 1.42
 1 -16 2 0.79 1.16
 -1 16 -2 1.12 1.01
 1 16 2 0.48 0.76
 1 16 2 1.01 0.43
 -1 -16 -3 4.78 1.56
 1 -16 3 3.26 1.62
 1 16 3 2.51 1.12
 -1 16 -3 4.41 1.46
 1 16 3 3.02 1.28
 -1 -16 -3 3.18 1.91
 -1 -16 -4 26.61 4.97
 -1 -16 -4 25.7 3.33
 -1 16 -4 26.3 3.43
 1 -16 4 28.67 3.96
 1 16 4 21.63 3.04
 1 16 4 26.04 2.7
 1 -16 5 5.86 1.89
 -1 16 -5 5.24 1.74
 1 16 5 6.9 1.61
 -1 -16 -5 5.74 1.57
 1 16 5 6.27 1.89
 -1 -16 -5 8.72 3.52
 -1 -16 -6 4.15 1.29
 1 16 6 8.03 1.83
 -1 16 -6 6.22 2
 1 -16 6 5.72 2.34
 1 16 6 6.01 2.01
 -1 -16 -6 7.94 3.29
 1 -16 7 30.02 4.63
 1 16 7 28.49 3.61
 -1 16 -7 26.64 4.01
 -1 -16 -7 23.84 3.6
 1 16 7 27.6 4.41
 -1 -16 -7 16.83 4.56
 1 -16 8 1.25 1.7
 1 16 8 -0.4 1.19
 1 16 8 3.3 1.98
 -1 -16 -8 2.46 2.11
 -1 16 -8 1.31 1.81
 1 16 9 0.78 1.26
 1 16 9 -0.67 1.51
 -1 -16 -9 2.49 2.15
 1 -17 -9 7.18 2.69
 -1 17 9 10.74 2.7
 1 17 -9 9.03 2.76
 1 17 -8 1.44 1.41
 1 -17 -8 0.54 1.6
 -1 17 8 3.74 1.64
 -1 17 7 5.25 1.75
 -1 -17 7 7.89 2.56
 1 17 -7 10.89 2.58
 1 -17 -7 9.32 3.06
 -1 -17 6 142.43 9.9
 1 17 -6 132.77 8.02
 1 -17 -6 136.95 9.79
 1 17 -6 136.83 10.1
 -1 17 6 128.47 7.46
 1 17 -5 20.56 3.92
 -1 17 5 16.11 2.42
 1 17 -5 14.23 2.48
 -1 -17 5 23.57 4.06
 -1 17 5 16.86 2.57
 1 -17 -5 19.29 3.57
 -1 -17 4 52.51 5.55
 -1 17 4 53.99 4.18
 1 17 -4 51.59 4.26
 -1 17 4 53.74 4.55
 1 17 -4 57.81 5.9
 1 -17 -4 45.95 5.03
 1 17 -3 215.81 8.76
 1 17 -3 240.27 12.15
 1 -17 -3 229.97 11.47
 -1 17 3 224.97 9.84
 -1 -17 3 216.64 11.44
 -1 17 3 221.09 8.64
 -1 -17 2 9.56 2.27
 1 17 -2 7.67 2.16
 -1 17 2 9.22 2
 1 -17 -2 8.68 2.34
 -1 17 2 9.7 1.6
 1 17 -2 7.72 1.59
 1 17 -1 36.99 4.52
 1 17 -1 30.29 2.56
 -1 17 1 33.88 3.78
 -1 17 1 31.17 3.04
 -1 17 1 32.3 2.69
 1 -17 -1 33.19 4.03
 -1 17 0 123.02 7.46
 -1 17 0 132.65 5.37
 -1 -17 0 127.46 7.23
 1 -17 0 121.11 7.8
 1 17 0 137.5 8.43
 1 17 0 122.37 4.92
 1 17 0 113.03 4.85
 1 -17 0 122.81 7.41
 -1 17 0 128.11 6.49
 1 17 1 37.68 4.3
 -1 17 -1 36.13 2.57
 1 -17 1 29.98 3.76
 -1 17 -1 35.09 4.07
 1 17 1 30.78 2.69
 -1 -17 -1 35.01 3.72
 1 -17 1 35.73 4.22
 -1 17 -1 34.01 3.37
 1 17 2 17.72 1.77
 -1 -17 -2 16.05 2.62
 1 -17 2 17.4 2.97
 -1 17 -2 18.49 3.21
 -1 17 -2 15.28 2.38
 1 17 2 14.26 2.16
 1 -17 2 18.72 3.15
 1 17 2 19.76 3.19
 -1 -17 -2 21.32 4.58
 -1 17 -2 16.7 1.7
 1 -17 3 76.73 6.41
 -1 17 -3 65.08 5.12
 1 17 3 66.85 4.03
 -1 -17 -3 72.66 8
 -1 -17 -3 73.27 5.42
 1 17 3 73.94 5.18
 1 -17 4 45.84 5.05
 1 17 4 42.68 4.38
 -1 -17 -4 47.41 4.45
 -1 17 -4 51.34 4.66
 1 17 4 52.19 3.79
 -1 -17 -4 46.16 6.55
 -1 -17 -5 6.74 3.11
 -1 17 -5 9.45 2.33
 1 -17 5 12.28 2.97
 1 17 5 11.36 1.97
 -1 -17 -5 9.1 1.94
 1 17 5 11.87 2.64
 1 -17 6 23.75 4.15
 1 17 6 16.28 3.17
 -1 -17 -6 26.06 4.98
 -1 -17 -6 17.9 2.97
 1 17 6 20.55 2.82
 -1 17 -6 20.84 3.31
 -1 -17 -7 37.86 6.1
 1 -17 7 42.7 5.6
 1 17 7 34.47 4.76
 -1 17 -7 39.24 4.77
 1 17 7 41.13 4.17
 -1 -17 -8 10.04 3.65
 1 17 8 8.13 2.71
 1 17 8 14.77 2.94
 -1 17 -8 17.34 3.45
 1 17 9 0.77 1.45
 1 17 9 3.3 2.87
 -1 18 9 9.47 2.7
 1 -18 -9 7.22 2.91
 1 -18 -8 6.12 2.62
 1 18 -8 5.7 2.26
 -1 18 8 4.4 1.69
 -1 -18 7 1.54 1.74
 -1 18 7 2.65 1.43
 1 18 -7 5.98 1.94
 1 -18 -7 4.59 2.26
 1 18 -6 6.44 2.17
 -1 -18 6 2.54 1.86
 -1 18 6 5.31 1.77
 1 -18 -6 3.26 2.19
 -1 -18 5 7.44 2.67
 -1 18 5 6.74 1.77
 -1 18 5 6.86 1.89
 1 18 -5 8.08 2.67
 1 18 -5 6.69 1.86
 1 -18 -5 3.95 1.59
 -1 18 4 6.17 1.75
 1 18 -4 10.3 2.95
 -1 -18 4 4.62 2.06
 1 18 -4 7.3 1.78
 -1 18 4 9.08 1.94
 1 18 -3 -0.46 0.81
 1 18 -3 2.01 1.49
 -1 18 3 0.8 0.89
 -1 -18 3 -0.12 1.33
 1 -18 -3 1.27 1.65
 -1 18 3 0.62 1.08
 1 18 -2 31.76 4.49
 1 18 -2 27.05 2.74
 -1 -18 2 32.89 4.39
 -1 18 2 29.32 3.7
 -1 18 2 30.92 2.88
 1 -18 -2 28.38 3.92
 1 -18 -1 -0.11 1.03
 -1 18 1 3.57 1.17
 -1 18 1 1.11 0.74
 -1 18 1 3.38 1.52
 1 18 -1 1.99 0.91
 1 18 -1 2.86 1.36
 1 18 0 11.01 2.58
 -1 18 0 10.17 2.36
 1 -18 0 11.36 2.3
 -1 18 0 11.67 2.1
 -1 -18 0 15.89 2.74
 1 -18 0 14.77 2.86
 1 18 1 15.34 3.06
 -1 -18 -1 15.58 2.77
 -1 18 -1 12.08 2.67
 1 -18 1 14.28 3.1
 -1 18 -1 15.87 2.44
 1 -18 1 14.63 2.77
 -1 18 -2 25.58 3.93
 -1 18 -2 22.57 3.08
 1 -18 2 17.75 3.04
 -1 -18 -2 21.31 3.14
 1 -18 2 20.17 3.46
 1 18 2 20.38 3.34
 -1 -18 -3 24.25 3.27
 -1 18 -3 27.59 3.45
 1 18 3 25.94 3.83
 1 -18 3 22.25 3.71
 -1 -18 -3 25.72 5.09
 -1 -18 -4 18.47 4.62
 1 -18 4 21.87 3.83
 -1 -18 -4 17.47 2.79
 1 18 4 18.85 2.98
 -1 18 -4 18.73 3.13
 1 -18 5 9.6 2.82
 1 18 5 8.33 2.19
 -1 18 -5 12.95 2.74
 -1 -18 -5 10.83 2.36
 -1 -18 -6 -0.24 1.83
 -1 -18 -6 -0.54 1.14
 -1 18 -6 1.77 1.6
 1 -18 6 -1.48 1.57
 1 18 6 2.22 1.5
 -1 -18 -7 9.6 3.85
 -1 18 -7 6.79 2.24
 1 18 7 3.96 1.9
 -1 19 8 29.61 4.05
 1 19 -8 28.16 4.24
 1 -19 -8 26.71 4.87
 -1 19 7 0.92 1.3
 1 19 -7 -0.32 1.1
 1 -19 -7 3.53 2.18
 -1 -19 6 20.8 4.19
 -1 19 6 18.4 2.75
 1 19 -6 20.77 3.33
 1 -19 -6 22.87 3.99
 1 19 -5 48.2 6.05
 1 19 -5 36.73 3.99
 -1 19 5 37.09 3.77
 -1 -19 5 37.23 5.2
 1 -19 -5 40.73 5.21
 -1 19 4 24.41 2.94
 1 -19 -4 23.74 3.88
 -1 -19 4 20.83 3.92
 1 19 -4 24.55 4.3
 1 19 -4 27.44 3.27
 -1 19 4 24.77 3.33
 -1 19 3 33.79 3.84
 1 -19 -3 36.34 4.57
 1 19 -3 44.3 5.46
 1 19 -3 36.68 3.58
 -1 -19 3 35.04 4.63
 -1 -19 2 76.62 6.84
 1 -19 -2 77.69 6.69
 -1 19 2 77.49 6.04
 -1 19 2 76.35 4.92
 1 19 -2 86.63 7.44
 -1 19 1 118.54 7.65
 -1 19 1 102.57 5.9
 1 -19 -1 106.54 7.67
 1 19 -1 103.96 8.09
 1 19 0 57.97 5.84
 -1 19 0 54.23 4.32
 1 -19 0 58.84 5.73
 -1 19 0 51.69 5.18
 1 -19 1 60.14 5.74
 -1 19 -1 72.7 5.19
 1 19 1 63.55 6.03
 1 -19 1 63.77 5.8
 -1 19 -1 69.95 6.34
 -1 -19 -1 65.7 5.51
 -1 -19 -2 86.39 6.28
 1 -19 2 84.83 7.01
 1 19 2 104.64 7.73
 -1 19 -2 81.82 7.09
 -1 19 -2 88.25 5.94
 -1 19 -3 9.44 2.12
 1 -19 3 12.34 2.88
 1 19 3 14.88 3.07
 -1 -19 -3 15.47 2.78
 1 -19 4 0.62 1.49
 -1 -19 -4 2.15 1.28
 -1 19 -4 1.65 1.6
 1 -19 5 22.82 4.1
 -1 19 -5 22.8 3.55
 -1 -19 -5 24.37 5.24
 -1 -19 -5 17.26 2.9
 -1 19 -6 2.02 1.61
 1 -19 6 2.35 1.54
 -1 19 -7 2.23 1.69
 1 -20 -7 29.58 4.84
 1 20 -7 28.4 4.1
 1 -20 -6 3.87 2.09
 1 20 -6 5.21 1.9
 -1 -20 5 6.15 2.44
 1 20 -5 8.8 2.95
 1 -20 -5 5.48 2.26
 -1 -20 4 7.86 2.6
 1 20 -4 5.09 2.03
 -1 20 3 4.33 1.68
 -1 -20 3 3.33 2
 1 20 -3 1.89 1.93
 1 -20 -3 3.71 1.75
 -1 20 2 8.23 2.24
 -1 -20 2 8.32 2.65
 1 20 -2 11.99 3.13
 1 -20 -2 7.95 2.57
 -1 20 1 4.76 1.82
 1 20 -1 4.23 1.98
 1 -20 -1 9.56 2.68
 1 20 0 2.89 1.94
 -1 20 0 2.48 1.28
 -1 20 0 3.56 1.72
 1 -20 0 5.15 2.42
 1 20 1 15.51 3.38
 1 -20 1 9.91 2.71
 1 -20 1 10.58 2.64
 -1 20 -1 11.63 2.25
 -1 -20 -1 10.93 2.59
 -1 20 -1 12.06 2.82
 -1 -20 -2 3.24 1.78
 1 -20 2 2.2 1.59
 -1 20 -2 1.72 1.12
 -1 20 -2 2.07 1.17
 1 20 2 1.68 1.66
 -1 20 -3 -0.21 1.3
 1 -20 3 3.86 2.34
 -1 -20 -3 2.89 1.64
 1 20 3 1.16 1.36
 1 -20 4 2.73 1.78
 -1 -20 -4 2.71 1.46
 1 20 4 3.37 1.75
 -1 20 -4 4.33 1.83
 1 -20 5 7.25 2.51
 -1 20 -5 3.97 1.64
 -1 20 -6 1.58 1.73
 1 -21 -6 46.42 5.87
 1 -21 -5 4.41 1.92
 -1 -21 4 58.41 6.56
 1 21 -4 56.85 6.73
 1 -21 -4 41.12 5.21
 -1 -21 3 35.56 5.06
 1 21 -3 37.53 5.33
 1 -21 -3 30.98 4.46
 -1 21 2 21.01 3.45
 1 21 -2 20.58 3.97
 1 -21 -2 17.07 3.45
 1 -21 -1 41.5 5.16
 1 21 -1 36.64 5.2
 -1 21 1 32.03 4.26
 1 -21 0 20.95 3.74
 -1 21 0 22.86 3.73
 1 21 0 24.42 4.05
 -1 -21 -1 8.07 2.31
 -1 21 -1 6.35 2.18
 1 -21 1 5.84 2.27
 1 -21 1 6.4 2.25
 1 21 1 4.64 1.85
 1 -21 2 13.11 2.93
 -1 21 -2 3.94 1.46
 -1 -21 -2 9.39 2.24
 -1 21 -2 14.09 2.54
 1 21 2 12.66 3
 1 -21 3 7.33 2.55
 1 21 3 8.06 2.35
 -1 21 -3 4.33 1.58
 -1 -21 -3 10.61 2.49
 -1 21 -4 13.71 2.73
 1 21 4 14.18 3.08
 -1 -21 -4 11.93 2.64
 1 -21 4 11.19 2.88
 -1 21 -5 27.02 3.88
 1 21 5 26.49 4.08
 -1 21 -6 9.93 2.89
 1 -22 -5 10.73 3
 1 -22 -4 11.7 3.2
 -1 -22 3 1.78 1.51
 1 22 -3 4.56 2.49
 1 -22 -3 -2.27 1.86
 1 22 -2 -1.14 1.29
 1 -22 -2 3.36 1.92
 1 -22 -1 11.62 2.96
 1 22 -1 15.57 3.75
 -1 22 1 11.26 2.85
 -1 22 0 0.52 1.26
 1 22 0 2.8 1.72
 1 -22 0 3.42 1.83
 1 -22 1 9.24 2.95
 -1 22 -1 6.27 2.06
 1 22 1 8.76 2.82
 1 -22 2 -3.23 1.7
 -1 22 -2 -1.86 2.15
 1 22 2 2.98 1.98
 -1 -22 -2 0.4 1.26
 1 -22 3 4.49 2.12
 -1 -22 -3 5.33 1.96
 1 22 3 5.44 2.09
 1 22 4 3.11 1.85
 1 23 -1 20.13 4.03
 1 23 0 43.34 5.79
 -1 23 0 42.16 5.32
 -1 23 -1 14.96 3.39
 1 23 1 16.91 3.65
 1 23 2 13.54 3.31
 1 -23 2 9.53 2.95
 -1 -23 -2 6.02 2
 1 23 3 13 3.28
 -2 0 12 259.97 12.61
 2 0 -12 275.8 13.19
 -2 0 12 230.66 11.75
 2 0 -12 257.54 18.91
 -2 0 11 71.46 6.04
 2 0 -11 76.16 6.3
 2 0 -11 90.8 10.55
 -2 0 11 72.76 5.93
 -2 0 10 22.08 3.03
 2 0 -10 30.58 3.79
 -2 0 10 24.76 3.29
 2 0 -10 30.95 6.43
 -2 0 9 453.59 14.8
 -2 0 9 475.53 15.32
 2 0 -9 467.65 15.55
 -2 0 8 16.1 2.28
 -2 0 8 19.74 2.48
 2 0 -8 24.1 2.91
 -2 0 8 20.84 2.68
 2 0 -7 194.64 8.02
 -2 0 7 189.85 7.81
 -2 0 7 173 7.33
 -2 0 7 190.23 7.47
 2 0 -6 804.31 19.64
 -2 0 6 794.74 18.61
 -2 0 6 805.32 19.21
 -2 0 6 763.41 18.61
 -2 0 5 392.89 10.78
 -2 0 5 391.55 10.2
 2 0 -5 378.05 11.05
 -2 0 5 370.28 10.23
 -2 0 4 1555.89 30.9
 -2 0 4 1631.96 31.83
 -2 0 4 1561.08 30.88
 2 0 -4 1584.14 32.17
 2 0 -3 346.61 7.91
 -2 0 3 322.84 7.86
 2 0 -3 329.94 7.89
 2 0 -3 330.76 8.9
 -2 0 3 330.33 8.6
 -2 0 2 12.61 1
 -2 0 2 12.39 1.19
 -2 0 1 1020.58 20.89
 -2 0 1 1082.25 23.61
 2 0 -1 1101.93 23.3
 2 0 0 7407.18 132.74
 -2 0 0 7196.77 132.28
 -2 0 0 7354.7 133.38
 -2 0 -1 9975.1 178.39
 2 0 1 9959.47 178.44
 2 0 1 9999 176.89
 -2 0 -1 9842.23 177.74
 2 0 2 166.3 5.76
 -2 0 -2 162.65 5.25
 -2 0 -2 162.84 4.59
 -2 0 -3 122.11 4.7
 -2 0 -3 123.68 4.12
 2 0 3 121.8 5.38
 -2 0 -3 124.26 3.34
 -2 0 -4 7.07 1.27
 2 0 4 8.75 1.63
 -2 0 -4 9.08 1.17
 2 0 5 1608.39 34.78
 -2 0 -5 1583.51 35.8
 2 0 5 1650.81 36.23
 -2 0 -5 1632.5 33.88
 -2 0 -6 287.48 9.85
 2 0 6 284.72 11.4
 -2 0 -7 369.91 12.32
 2 0 7 387.14 14.6
 -2 0 -8 50.73 4.33
 2 0 8 40.72 4.79
 2 0 9 113.46 8.48
 -2 0 -9 108.28 6.84
 -2 0 -9 103.17 9.44
 -2 0 -10 26.02 3.55
 2 0 10 29.21 4.53
 -2 0 -10 22.2 4.68
 2 0 11 63.7 7.2
 -2 0 -11 68.45 6.15
 -2 0 -12 14.54 3.24
 -2 -1 13 19.84 3.57
 2 1 -12 39.77 7.86
 2 -1 -12 35.08 4.66
 -2 -1 12 32.48 4.41
 -2 1 12 34.32 4.58
 -2 1 12 35.87 4.45
 2 -1 -12 46.08 8.17
 2 1 -12 39.71 4.99
 -2 -1 12 40.53 4.93
 2 1 -11 10.11 4.16
 -2 1 11 5.96 1.93
 -2 -1 11 4.7 1.83
 -2 1 11 6.74 2.14
 2 -1 -11 13.68 4.3
 2 1 -11 10.07 2.51
 2 -1 -11 7.24 2.22
 -2 -1 11 7.64 2.14
 -2 -1 10 60.4 5.14
 -2 1 10 65.01 5.07
 2 -1 -10 54.46 7.79
 -2 -1 10 68.61 5.42
 -2 1 10 59.15 5.18
 2 -1 -10 56.6 5.14
 2 1 -10 63.25 5.44
 -2 -1 9 31.18 3.47
 2 1 -9 29.12 3.54
 2 -1 -9 32.96 5.86
 -2 1 9 28.98 3.24
 2 -1 -9 32.28 3.66
 -2 1 9 27.76 3.35
 -2 -1 9 30.69 3.46
 2 -1 -8 17.81 2.55
 -2 -1 8 14.06 2.23
 -2 1 8 16.16 2.18
 -2 -1 8 20.79 2.6
 -2 1 8 15.44 2.36
 -2 -1 8 18.47 2.43
 -2 1 8 17.22 2.29
 2 1 -8 18.05 2.57
 2 -1 -8 12.44 3.64
 -2 -1 7 215.46 8.3
 2 -1 -7 210.97 8.56
 -2 -1 7 213.62 8.29
 -2 1 7 196.82 7.67
 2 1 -7 204.86 8.55
 -2 -1 7 184 7.96
 2 -1 -7 197.84 12.55
 -2 1 7 216.46 8.55
 -2 1 7 214.74 7.87
 -2 1 6 127.75 5.87
 -2 1 6 119.35 5.19
 -2 1 6 128.58 5.28
 -2 -1 6 121.09 5.54
 -2 -1 6 111.62 5.44
 2 -1 -6 119.09 5.84
 2 1 -6 114.96 5.8
 2 -1 -6 121.09 8.88
 -2 -1 6 125.77 5.69
 -2 1 5 100.9 4.73
 -2 -1 5 97.48 4.45
 -2 -1 5 100.1 4.56
 -2 1 5 85.82 3.62
 2 -1 -5 100.07 7.41
 -2 -1 5 87.65 4.33
 2 -1 -5 96.65 4.84
 -2 1 5 87.5 3.93
 2 1 -5 90.43 4.67
 -2 1 5 89.38 3.89
 2 -1 -4 126.93 5.25
 2 1 -4 122.9 4.79
 -2 -1 4 129.01 4.78
 2 1 -4 123.76 4.79
 -2 -1 4 123.92 4.79
 -2 1 4 132.77 5.19
 -2 1 4 119.65 4.19
 2 1 -4 131.75 5.29
 2 -1 -4 130.56 7.9
 -2 1 4 122.79 4.24
 -2 1 4 132.46 4.31
 -2 -1 4 136.01 5
 2 1 -3 417.99 10.68
 2 -1 -3 405.33 9.02
 2 1 -3 395.29 10.03
 2 1 -3 410.84 10.22
 2 1 -3 435.67 10.08
 -2 -1 3 439.62 10.12
 2 -1 -3 417.35 14.35
 -2 -1 3 416.76 10.13
 2 -1 -3 406.83 10.71
 -2 1 3 425.31 9.09
 -2 1 3 454.18 10.67
 2 1 -2 459.75 11.15
 2 1 -2 486.11 10.86
 2 -1 -2 483.92 9.65
 2 -1 -2 462.31 9.65
 -2 -1 2 468.82 10.87
 2 1 -2 457 10.83
 -2 1 2 502.73 11.23
 2 -1 -2 471.01 14.12
 -2 -1 2 513.81 10.89
 2 -1 -1 426.06 12.17
 -2 1 1 435.04 10.08
 2 1 -1 444.5 11.55
 2 -1 0 35.27 2.29
 -2 1 0 35.73 2.51
 2 1 0 31.31 1.95
 2 1 0 36.17 2.12
 -2 1 0 36.53 2.11
 -2 -1 0 37.49 1.98
 -2 1 -1 9.32 1.13
 -2 -1 -1 9.29 1.09
 -2 1 -1 9.36 1.15
 2 1 1 7.72 0.56
 2 -1 1 9.16 0.96
 2 -1 1 15.22 1.5
 2 1 1 15.56 1.67
 -2 -1 -1 6.49 0.7
 -2 1 -2 255.51 7.01
 -2 1 -2 259.67 7.49
 -2 1 -2 264.74 7.7
 -2 -1 -2 243.65 6.44
 -2 -1 -2 260.11 5.92
 2 1 2 264.12 8.04
 -2 1 -2 266.92 7.55
 2 -1 2 254.94 7.67
 -2 -1 -2 248.95 6.98
 -2 -1 -3 123.69 4.61
 -2 1 -3 125.45 4.52
 -2 1 -3 122.63 3.09
 2 1 3 122.92 5.56
 -2 1 -3 119.19 4.94
 -2 1 -3 126.69 5.39
 -2 -1 -3 119.3 3.82
 -2 -1 -3 124.14 3.71
 2 -1 3 120.65 5.33
 -2 1 -4 29.89 2.22
 2 1 4 29.59 2.99
 -2 1 -4 30.63 2.81
 2 -1 4 33.45 2.92
 -2 1 -4 30.17 2.53
 -2 -1 -4 31.42 2.39
 -2 -1 -5 57.31 4.45
 -2 1 -5 63 3.68
 2 1 5 60.17 4.69
 -2 1 -5 60.2 3.88
 2 -1 5 57.24 4.1
 -2 1 -5 61.86 4.47
 -2 -1 -5 59.9 3.69
 2 1 5 55.57 3.88
 2 -1 5 63.05 4.6
 -2 -1 -6 5.77 1.4
 -2 1 -6 6.49 1.57
 2 1 6 6.37 1.52
 2 -1 6 3.55 1.49
 2 1 6 5.35 1.68
 2 -1 7 149.17 8.54
 2 1 7 154.17 8.84
 -2 -1 -7 148.75 7.1
 -2 1 -7 151.06 7.33
 -2 -1 -8 29.51 4.89
 2 -1 8 44.92 5
 2 1 8 36.6 4.65
 -2 -1 -8 33.14 3.52
 -2 1 -8 40.16 3.92
 2 -1 9 11.23 2.81
 2 1 9 10.14 2.98
 -2 -1 -9 9.92 2.15
 -2 -1 -9 8.09 3.23
 -2 1 -9 8.82 2.23
 -2 1 -9 8.31 2.89
 -2 -1 -10 53.46 7.19
 -2 1 -10 50.97 5.11
 2 1 10 51.57 6.25
 2 -1 10 48.33 5.97
 -2 1 -10 40.34 6.2
 -2 -1 -10 53.51 5.06
 -2 -1 -11 14.41 3.96
 -2 1 -11 10.27 2.55
 2 -1 11 13.14 3.52
 2 1 11 8.32 2.86
 -2 -1 -11 7.66 2.32
 -2 -1 -12 9.65 2.73
 -2 -2 13 1.42 1.65
 2 2 -12 39.93 5.02
 2 -2 -12 40.45 4.87
 -2 -2 12 39.18 4.79
 -2 2 12 30.12 3.88
 -2 -2 12 44.86 4.85
 2 -2 -12 37.57 7.25
 -2 2 12 36.98 4.63
 -2 2 11 18.87 3.21
 -2 2 11 18.25 2.83
 -2 -2 11 14.9 2.76
 -2 -2 11 13.88 2.64
 2 -2 -11 18.24 3.22
 2 2 -11 16.81 3.23
 2 -2 -11 19.93 5.15
 -2 -2 10 139.61 7.86
 -2 2 10 142.84 8.14
 2 2 -10 139.64 8.28
 2 -2 -10 135.74 7.96
 -2 -2 10 146.42 8.19
 2 -2 -10 128.13 11.84
 -2 2 10 134.65 7.38
 2 -2 -9 7.09 2.08
 -2 -2 9 4.12 1.55
 -2 2 9 8.48 1.84
 -2 2 9 5.02 1.73
 -2 -2 9 4.58 1.47
 2 2 -9 6.15 1.66
 2 -2 -9 7.77 2.49
 -2 2 8 74.12 5.03
 -2 -2 8 78.38 4.92
 2 2 -8 77.9 5.25
 -2 -2 8 77.4 5.12
 2 -2 -8 71.58 7.73
 -2 2 8 65.09 4.35
 2 -2 -8 75.68 5.12
 -2 2 8 75.28 4.56
 -2 -2 7 997.12 23.24
 -2 2 7 966.51 23.71
 -2 -2 7 883.68 23.37
 2 2 -7 991.49 24.11
 2 -2 -7 1030.54 24.06
 2 -2 -7 1017.3 31.35
 -2 2 7 921.81 22.19
 -2 -2 7 1016.19 23.85
 -2 2 7 1000.92 22.4
 -2 -2 6 263.31 8.6
 2 2 -6 251 9.07
 -2 -2 6 262.14 8.92
 -2 2 6 263.82 7.96
 2 2 -6 236.12 10.3
 2 -2 -6 246.37 12.97
 2 -2 -6 267.94 9.22
 -2 -2 6 258.18 9.03
 -2 2 6 260.67 8.03
 -2 2 6 251.26 9.32
 -2 2 6 252.01 8.95
 -2 2 5 206.99 6.22
 2 -2 -5 204.15 7.4
 2 -2 -5 200.8 10.78
 -2 -2 5 211.67 7.31
 2 2 -5 208.32 7.49
 -2 -2 5 219.17 7.05
 -2 -2 5 204.3 7.27
 -2 2 5 194.29 6.14
 -2 2 5 215 7.5
 -2 2 5 212.56 7.18
 2 2 -4 2420.65 45.87
 2 -2 -4 2404.45 52.37
 -2 2 4 2362.94 43.85
 -2 -2 4 2383.7 45.23
 2 2 -4 2363.78 45.98
 -2 -2 4 2360.14 45.87
 -2 2 4 2340.67 43.84
 2 2 -4 2371.63 46.15
 -2 -2 4 2354.95 45.77
 -2 2 4 2364.61 46.12
 2 -2 -4 2362.9 46.22
 -2 2 4 2363.86 45.75
 -2 2 3 1078.67 20.2
 2 2 -3 1084.87 22.51
 -2 -2 3 1070.49 21.71
 2 2 -3 1048.38 21.84
 2 2 -3 1117.54 22.49
 2 2 -3 1095.75 22.54
 -2 -2 3 1081.82 22.41
 -2 -2 3 1097.21 21.43
 2 -2 -3 1109.48 27.36
 -2 2 3 1079.37 22.59
 2 2 -2 165.17 4.97
 2 2 -2 156.36 5.15
 2 2 -2 156.83 4.62
 -2 -2 2 156.51 5.1
 -2 2 2 156.45 5.15
 -2 -2 2 162.22 5
 2 -2 -2 161.5 7.25
 -2 -2 2 163.99 4.62
 -2 -2 2 151.61 5.64
 -2 2 1 1571.26 30.98
 2 -2 -1 1609.56 33.51
 -2 -2 1 1625.31 30.14
 2 2 -1 1572.94 30.25
 -2 -2 1 1605.28 30.29
 2 2 0 4874.61 85.27
 -2 -2 0 4697.47 84.97
 2 2 0 4537.04 85
 2 2 0 4698.13 85.6
 2 -2 0 4725.87 86.91
 -2 2 0 4724.36 87.78
 -2 2 0 4687.07 85.7
 -2 -2 -1 77.35 3.13
 2 -2 1 77.67 3.08
 -2 2 -1 78.15 3.07
 -2 -2 -1 77.94 3.16
 2 2 1 78.81 3.45
 -2 2 -1 69.57 3.54
 2 -2 1 72.24 3.15
 -2 2 -1 77.38 3.38
 -2 2 -2 493.94 11.87
 -2 -2 -2 469.59 10.79
 -2 2 -2 489.66 11.95
 -2 2 -2 476.74 11.98
 2 -2 2 495.77 11.87
 -2 2 -2 479.56 11.54
 -2 -2 -2 508.73 11.07
 2 2 2 466.07 12.31
 2 -2 2 489.56 11.15
 2 -2 3 121.24 5.17
 2 2 3 118.81 5.43
 -2 2 -3 112.08 4.57
 -2 2 -3 122.85 5.16
 -2 2 -3 116.16 5.04
 -2 -2 -3 117.92 3.93
 -2 -2 -3 117.47 4.28
 2 2 4 365.98 11.74
 -2 2 -4 385.27 10.35
 2 -2 4 367.81 11.28
 -2 2 -4 363.99 11.15
 -2 2 -4 360.48 10.7
 2 2 4 370.04 10.34
 -2 -2 -4 365.7 9.8
 -2 2 -5 687.45 17.39
 2 -2 5 678.39 18.5
 2 2 5 701.03 19.14
 2 2 5 687.74 17.18
 -2 2 -5 646.93 18.08
 -2 -2 -5 682.69 16.36
 2 2 6 34.18 3.16
 2 -2 6 48.41 4.24
 -2 2 -6 40.02 3.27
 2 2 6 38.03 4.02
 -2 -2 -6 44.02 5.55
 -2 -2 -6 44.49 3.3
 -2 2 -6 40.77 3.43
 -2 -2 -7 5.21 2.04
 2 -2 7 10.52 2.3
 2 2 7 8.54 2.4
 -2 -2 -7 8.24 1.61
 -2 2 -7 9.18 1.85
 -2 2 -8 294.86 11.52
 2 -2 8 295.65 13.18
 2 2 8 296.04 13.49
 -2 -2 -8 286.85 10.87
 -2 -2 -8 283.34 15.7
 -2 -2 -9 30.2 5.18
 -2 -2 -9 28.06 4.59
 2 -2 9 19.37 3.46
 2 2 9 24.97 4.12
 -2 -2 -9 22.99 3.08
 -2 2 -9 24.15 3.34
 -2 -2 -10 5.24 2.23
 -2 2 -10 1.99 1.56
 2 -2 10 4.83 2.31
 -2 -2 -10 3.84 2.42
 2 2 10 2.37 1.92
 -2 -2 -10 6.46 1.94
 -2 2 -10 2.6 1.46
 -2 2 -11 69.83 6.39
 2 -2 11 64.51 7.1
 -2 -2 -11 52.13 7.17
 -2 -2 -11 64.9 5.77
 2 2 11 77.81 8.06
 -2 -2 -12 1.5 1.38
 -2 -3 13 16.27 3.41
 2 -3 -12 55.13 5.75
 -2 -3 12 46.01 5.34
 -2 3 12 47.96 5.43
 2 3 -12 56.58 6
 2 -3 -12 41.79 7.56
 -2 -3 12 49.28 5.32
 -2 3 11 13.23 2.48
 2 3 -11 9.42 2.58
 -2 3 11 8.07 2.28
 -2 -3 11 6.6 2.13
 2 -3 -11 7.88 3.92
 2 -3 -11 10.9 2.62
 -2 -3 11 12.04 2.8
 -2 -3 10 56.79 4.97
 -2 3 10 62.17 5.47
 2 3 -10 63.19 5.61
 -2 -3 10 57.97 5.32
 -2 3 10 66.84 5.06
 2 -3 -10 56.23 7.87
 2 -3 -10 56.52 5.13
 -2 -3 9 17.58 2.84
 -2 3 9 19.1 2.86
 -2 -3 9 21.51 2.87
 2 -3 -9 20.03 4.63
 -2 3 9 16.8 2.38
 2 -3 -9 17.7 2.71
 2 3 -9 19.14 2.95
 -2 3 8 13.22 1.93
 -2 -3 8 20.6 2.84
 -2 3 8 19.62 2.34
 -2 3 8 16.05 2.46
 -2 -3 8 19.3 2.51
 2 -3 -8 14.94 3.77
 2 -3 -8 20.7 2.8
 2 3 -8 17.95 2.67
 -2 3 7 124.6 6.42
 -2 -3 7 126.15 6
 -2 3 7 107.58 5.21
 -2 -3 7 128.63 6.58
 -2 3 7 121.45 5.4
 2 -3 -7 124.2 9.58
 -2 -3 7 108.41 6.19
 2 -3 -7 129.71 6.46
 2 3 -7 117.72 6.39
 -2 -3 6 40.32 2.97
 -2 3 6 34.65 2.46
 -2 -3 6 34.95 3.09
 2 -3 -6 30.7 4.45
 -2 3 6 38.17 3.25
 -2 -3 6 33.94 3.07
 2 -3 -6 30.96 2.89
 2 3 -6 33.47 3.11
 2 3 -6 31.98 3.56
 -2 3 6 30.75 2.36
 -2 3 6 31.53 3.08
 -2 3 6 34.37 3.28
 -2 3 5 55.91 3.65
 -2 -3 5 59.3 3.31
 2 -3 -5 55.43 3.64
 2 -3 -5 56.67 5.69
 -2 -3 5 57.25 3.76
 -2 3 5 57.35 2.79
 2 3 -5 57.5 3.75
 -2 -3 5 54.49 3.61
 -2 3 5 52.16 2.7
 -2 3 5 56.38 3.83
 2 3 -5 57.4 4.28
 2 3 -4 51.14 3.3
 -2 -3 4 53.94 3.29
 -2 3 4 53.35 3.3
 -2 3 4 49.54 2.11
 -2 -3 4 54.17 3.32
 -2 3 4 51.4 2.13
 2 3 -4 56.7 3.36
 2 3 -4 54.88 3.3
 2 -3 -4 49.57 4.88
 -2 -3 4 56.13 2.89
 -2 3 4 52.43 3.44
 2 3 -3 63.97 3.45
 -2 -3 3 67.94 3.55
 2 -3 -3 69.15 3.85
 -2 -3 3 68.6 3.43
 -2 -3 3 67.11 3.04
 2 3 -3 66.07 3.45
 2 -3 -3 80 5.6
 2 3 -3 66.21 3.3
 -2 3 3 66.27 3.46
 -2 -3 3 69.39 2.86
 -2 -3 2 225.5 6.87
 2 3 -2 222.63 6.94
 -2 -3 2 220.05 7.62
 -2 -3 2 214.54 5.66
 2 3 -2 224.45 6.2
 2 3 -2 218.26 5.68
 2 -3 -2 213.69 9.15
 -2 -3 2 216.45 6.2
 -2 3 2 226.5 6.75
 -2 -3 1 279.98 6.54
 2 -3 -1 288.66 9.51
 2 3 -1 265.33 6.64
 -2 -3 1 276.35 9.55
 -2 -3 1 267.25 6.64
 2 3 0 85.87 3.09
 2 3 0 88.27 3.58
 2 -3 0 78.3 4.2
 -2 3 0 84.92 3.61
 -2 -3 0 79.15 3.02
 -2 -3 0 94.23 5.5
 -2 3 -1 7.13 1.1
 -2 3 -1 8.64 0.96
 2 3 1 6.46 0.9
 -2 -3 -1 7.77 1.17
 2 -3 1 7.54 0.95
 2 3 1 7.22 1.17
 -2 3 -1 5.69 1.14
 2 -3 1 7.82 1.12
 -2 3 -2 82.13 4.08
 2 3 2 92.1 4.02
 2 -3 2 88.72 3.74
 2 3 2 89.01 4.4
 -2 3 -2 83.98 3.51
 -2 -3 -2 85.53 3.64
 -2 3 -2 88.98 4.03
 -2 -3 -2 82.07 3
 2 -3 2 83.43 3.75
 -2 -3 -3 54.91 2.79
 -2 -3 -3 50.2 2.59
 -2 -3 -3 47.3 2.79
 2 -3 3 55.8 3.41
 -2 3 -3 59.09 3.4
 -2 3 -3 59.65 3.37
 -2 3 -3 56.95 3.48
 2 3 3 51.39 3.63
 2 3 3 55.04 3.4
 -2 -3 -4 182.21 6.13
 2 -3 4 184.65 7.22
 2 -3 4 191.92 7.42
 -2 -3 -4 175.62 7.14
 2 3 4 197.63 8.07
 -2 3 -4 187.86 7.26
 -2 3 -4 184.92 6.95
 2 3 4 184.42 6.45
 -2 3 -4 194.36 7.33
 -2 -3 -4 196.52 10.66
 2 -3 5 110.89 6.09
 -2 3 -5 111.2 5.99
 -2 -3 -5 117.55 6.43
 -2 -3 -5 110.89 4.92
 -2 3 -5 114.27 5.79
 -2 -3 -5 119.61 8.69
 2 3 5 114.47 5.35
 2 3 5 123.22 6.76
 -2 -3 -6 0.82 1.74
 -2 3 -6 1.73 0.85
 -2 -3 -6 1.11 1.02
 2 -3 6 0.15 1.03
 2 3 6 -1.52 1.36
 -2 -3 -6 -0.32 0.73
 -2 3 -6 2.79 1.21
 2 3 6 1.51 0.89
 -2 -3 -7 178.97 7.63
 -2 -3 -7 180.37 11.98
 2 -3 7 200.13 9.77
 2 3 7 191.94 10.05
 -2 -3 -7 185.68 10.21
 -2 3 -7 181.13 8.48
 2 3 8 39.32 4.94
 -2 -3 -8 25.96 4.25
 2 -3 8 27.64 3.83
 -2 -3 -8 21.31 4.32
 -2 -3 -8 29.18 3.15
 -2 3 -8 28.48 3.45
 -2 -3 -9 2.06 1.58
 2 3 9 4.71 2.23
 -2 3 -9 1.58 1.22
 2 -3 9 4.95 2.18
 -2 -3 -9 0.61 1.63
 -2 -3 -9 1.49 1.24
 -2 -3 -10 65.63 7.51
 2 -3 10 67.57 6.86
 2 3 10 77.17 7.71
 -2 3 -10 67.54 6.04
 -2 -3 -10 67.86 5.58
 -2 -3 -10 65.27 7.92
 2 -3 11 13.12 3.49
 2 3 11 7.67 2.98
 -2 3 -11 7.38 2.31
 2 -3 11 6.18 2.29
 -2 -3 -11 9.77 2.29
 -2 -3 -12 13.32 2.96
 -2 -4 13 -0.31 1.43
 -2 -4 13 1.8 1.86
 -2 -4 12 141.3 9.6
 2 4 -12 144.77 9.58
 2 -4 -12 130.35 13.16
 -2 -4 12 138.39 8.72
 2 -4 -12 149.92 9.33
 -2 4 12 136.18 9.24
 -2 -4 11 23.24 3.65
 2 4 -11 16.8 3.23
 -2 4 11 21.21 3.48
 2 -4 -11 17.95 4.72
 -2 -4 11 15.57 2.73
 2 -4 -11 19.72 3.18
 -2 4 11 22.69 3.04
 -2 4 10 4.56 1.45
 -2 -4 10 4.74 1.78
 -2 4 10 5.42 2.15
 2 -4 -10 2.82 2.74
 -2 -4 10 2.69 1.26
 -2 -4 10 4.58 1.32
 2 -4 -10 4.98 1.78
 2 4 -10 2.99 1.32
 -2 -4 9 353.01 13.38
 -2 4 9 332.4 11.48
 2 4 -9 343.49 13.26
 -2 -4 9 334.19 12.15
 2 -4 -9 347.19 12.74
 2 -4 -9 316.51 17.86
 -2 4 9 348.63 13.02
 -2 4 8 137.82 7.14
 -2 -4 8 133.48 7.33
 2 -4 -8 124.75 6.68
 -2 4 8 132.7 6.04
 2 4 -8 132.26 7.22
 2 -4 -8 120.79 10.05
 -2 -4 8 137.02 6.57
 -2 4 8 106.95 5.58
 -2 4 7 32.01 3.23
 -2 -4 7 33.73 2.93
 -2 -4 7 37.29 3.49
 2 -4 -7 31 4.87
 2 4 -7 36.18 3.45
 2 -4 -7 36.13 3.28
 -2 4 7 26.64 2.4
 -2 4 7 34.16 3.52
 -2 -4 6 393.61 10.9
 2 -4 -6 356.04 16.02
 -2 4 6 392.6 13.35
 -2 4 6 365.3 11.95
 2 4 -6 341.81 12.95
 2 -4 -6 389.27 11.76
 -2 -4 6 365 12.03
 -2 4 6 381.98 11.9
 -2 -4 6 398.98 12.23
 2 4 -6 383.4 11.94
 -2 -4 5 86.22 3.94
 2 -4 -5 79.9 6.74
 -2 4 5 79.64 4.56
 -2 -4 5 90.29 4.84
 -2 4 5 77.21 4.98
 2 4 -5 90.45 5.39
 2 -4 -5 81.09 5.29
 2 4 -5 87.29 4.69
 -2 -4 5 79.32 4.6
 -2 -4 5 81.42 4.55
 -2 4 5 91.69 4.8
 -2 -4 4 339.79 10.1
 -2 4 4 323.43 9.66
 2 -4 -4 332.12 10.83
 2 4 -4 327.79 9.55
 -2 -4 4 334.73 10.03
 2 4 -4 330.92 10.01
 2 -4 -4 346.7 13.63
 -2 -4 4 332.15 9.66
 2 4 -4 315.57 10.02
 -2 4 4 335.85 10.87
 -2 -4 4 326.92 8.44
 -2 4 3 854.69 19.12
 2 4 -3 821.55 19.61
 2 -4 -3 846.41 19.86
 2 4 -3 891.66 19.78
 2 -4 -3 881.03 23.64
 2 4 -3 872.5 18.81
 2 4 -3 873.41 19.75
 -2 -4 3 864.84 18.88
 -2 4 3 914.58 20.79
 -2 -4 3 857.96 19.67
 -2 -4 3 871.51 18.84
 -2 -4 3 892.8 17.55
 -2 -4 2 142.94 5.5
 -2 -4 2 143.17 5.97
 2 4 -2 153.14 4.7
 -2 -4 2 148.04 4.03
 2 -4 -2 150.59 7.25
 2 4 -2 142.05 4.01
 -2 -4 2 148.19 4.72
 -2 4 2 146.1 5.15
 -2 -4 1 464.55 9.71
 2 -4 -1 476 13.51
 -2 -4 1 477.41 13.81
 2 4 -1 470.5 10.03
 2 -4 -1 465.15 9.63
 -2 4 1 468.01 11.27
 -2 -4 1 464.4 10.01
 2 4 -1 457.2 9.79
 2 -4 -1 473.6 9.6
 2 4 0 62.29 2.48
 -2 -4 0 64.51 2.02
 -2 4 0 62.31 2.99
 2 4 0 65.49 2.19
 2 4 0 66.22 3.06
 2 -4 0 57.52 3.6
 -2 -4 0 65.36 2.47
 -2 -4 0 63.03 4.67
 -2 -4 -1 77.42 5.58
 -2 -4 -1 78.16 2.27
 2 -4 1 80.48 3.03
 2 4 1 81.92 3.71
 2 -4 1 80.25 3.88
 -2 4 -1 76.62 4.36
 -2 -4 -1 81.62 3.69
 2 4 1 75.12 3.19
 -2 4 -1 80.44 3.57
 -2 -4 -2 478.32 11.55
 2 4 2 462.45 12.24
 2 -4 2 448.8 11.55
 2 4 2 433.66 11.3
 -2 4 -2 466.21 10.74
 -2 4 -2 447.21 12.5
 2 4 2 471.25 11.5
 -2 4 -2 465.57 11.62
 -2 -4 -2 453.21 9.63
 -2 -4 -2 458.1 16.03
 2 -4 2 458.66 11.03
 -2 -4 -3 537.57 18.79
 -2 -4 -3 569.55 13.36
 -2 4 -3 522.7 11.83
 2 4 3 525.51 13.09
 2 4 3 566.91 14.94
 -2 4 -3 556.86 14.37
 -2 4 -3 587.79 14.63
 -2 4 -3 575.62 13.65
 -2 -4 -3 548.51 12.47
 2 -4 3 569.83 13.79
 -2 -4 -3 562.35 12.08
 2 4 4 1440.21 28.95
 2 4 4 1467.2 32.25
 -2 4 -4 1403.27 26.4
 2 4 4 1488.22 29.32
 -2 -4 -4 1389.83 37.39
 -2 -4 -4 1487.53 30.5
 2 -4 4 1396.05 30.68
 -2 4 -4 1391.95 30.87
 -2 4 -4 1477.26 30.67
 2 -4 4 1438.43 30.87
 -2 -4 -4 1441.78 28.62
 -2 -4 -5 62.23 3.4
 -2 -4 -5 60.06 4.26
 -2 -4 -5 54.28 5.86
 2 -4 5 54.65 4.06
 -2 4 -5 60.12 4.14
 2 4 5 61.98 4.79
 -2 4 -5 56.24 4.05
 -2 4 -5 61.96 4.16
 2 4 5 60.25 3.14
 2 4 5 62.81 3.7
 -2 -4 -6 505.78 16.24
 2 -4 6 507.9 15.71
 2 4 6 513.05 16.78
 2 4 6 476.54 11.87
 -2 4 -6 473.87 14.57
 2 4 6 483.59 13.9
 -2 4 -6 497.9 14.99
 -2 -4 -6 516.07 13.45
 -2 -4 -6 449.29 19.34
 -2 -4 -7 195.77 7.82
 -2 -4 -7 200.17 12.63
 2 -4 7 203.71 9.75
 2 4 7 196.06 10.29
 -2 -4 -7 190.41 10.1
 -2 4 -7 204.03 9.03
 2 -4 8 95.52 7.03
 -2 -4 -8 86.99 7.27
 -2 4 -8 84.83 6.06
 2 4 8 98.06 7.6
 -2 -4 -8 98.44 9.13
 -2 -4 -8 99.8 5.68
 2 -4 9 49.1 5.42
 -2 -4 -9 40.44 5.29
 -2 -4 -9 43.92 3.99
 -2 -4 -9 41.27 6.19
 -2 4 -9 49.78 4.85
 2 4 9 41.22 5.29
 -2 -4 -10 47.08 4.47
 -2 -4 -10 38.64 5.91
 -2 4 -10 55.02 5.42
 -2 -4 -10 40.66 5.69
 2 -4 10 46.06 5.43
 2 4 10 48.81 6.14
 2 -4 10 47.5 5.6
 -2 4 -11 17.02 3.33
 2 -4 11 19.31 3.67
 -2 -4 -11 11.74 2.54
 2 -4 11 17.86 3.84
 2 4 11 16.07 3.89
 -2 -4 -12 10.83 2.5
 -2 -5 13 14.79 3.63
 -2 -5 13 16.59 3.28
 2 -5 -12 6.31 2.27
 2 -5 -12 12.68 4.27
 -2 -5 12 13.1 3.23
 -2 5 12 10.51 2.74
 -2 -5 12 10.19 2.62
 2 5 -12 13.08 3.06
 -2 -5 11 35.15 4.12
 -2 5 11 31.05 3.58
 -2 -5 11 33.19 4.53
 2 -5 -11 31.8 6.37
 -2 5 11 31.56 4.23
 2 -5 -11 41.19 4.61
 2 5 -11 35.72 4.64
 -2 5 10 104.67 7.12
 -2 -5 10 95.42 6.28
 2 -5 -10 101.47 6.81
 -2 -5 10 93.11 7.09
 -2 5 10 83.2 5.59
 2 -5 -10 94.61 10.1
 -2 -5 10 89.26 5.38
 2 5 -10 93.03 6.96
 -2 -5 9 38.99 3.7
 -2 -5 9 35.6 4.16
 -2 5 9 31.29 3.12
 2 -5 -9 35.09 5.92
 -2 5 9 33.33 3.94
 2 5 -9 33.7 3.96
 -2 -5 9 37.8 3.44
 2 -5 -9 34.3 3.73
 2 -5 -8 4.18 1.8
 -2 -5 8 6.47 1.77
 2 5 -8 6.3 1.7
 -2 -5 8 8.19 1.64
 -2 -5 8 6.17 1.48
 2 -5 -8 7.75 1.73
 -2 5 8 8.87 2.05
 -2 5 7 67.91 4.79
 -2 5 7 70.22 5.82
 -2 -5 7 71.82 4.3
 2 -5 -7 69.59 4.72
 2 -5 -7 74.27 7.37
 2 5 -7 71.03 5
 -2 -5 7 71.36 5.07
 -2 5 6 201.38 8.18
 2 5 -6 183.16 8.94
 -2 -5 6 193.05 8.46
 -2 5 6 192.58 9.57
 2 -5 -6 200.31 11.78
 2 5 -6 200.19 8.28
 -2 -5 6 210.4 8.64
 -2 -5 6 206.98 7.13
 -2 -5 5 132.38 4.96
 -2 -5 5 132.13 6.28
 2 5 -5 122.75 6.29
 2 5 -5 122.45 6.45
 2 -5 -5 126.98 6.79
 -2 -5 5 125.73 6.22
 2 -5 -5 131.11 8.83
 -2 -5 5 128.94 5.97
 2 5 -5 135.61 6.04
 2 5 -5 115.44 4.69
 -2 5 5 132.87 7.2
 -2 5 5 120.54 5.88
 -2 5 5 133.17 6.03
 -2 5 4 7.17 1.63
 2 5 -4 5.49 1.09
 2 -5 -4 4.56 1.41
 -2 -5 4 6.99 1.44
 -2 5 4 8.01 1.38
 -2 -5 4 6.82 0.95
 -2 -5 4 6.68 1.32
 2 5 -4 8.09 1.39
 2 -5 -4 5.3 1.36
 -2 5 4 6.34 1.26
 -2 -5 3 127.35 3.86
 -2 -5 3 130.83 5.72
 -2 -5 3 126.33 5.25
 2 -5 -3 124.56 5.48
 -2 -5 3 135.71 5.61
 2 5 -3 127.88 5.72
 2 5 -3 119.76 5.95
 -2 5 3 123.46 6.32
 2 -5 -3 123.87 7.34
 2 5 -3 128.57 4.9
 -2 5 3 122.54 5.29
 -2 5 3 128.49 5.2
 -2 -5 3 118.93 4.8
 2 5 -2 233.11 5.61
 2 5 -2 258.14 6.75
 -2 -5 2 240.96 6.63
 -2 -5 2 246.08 8.8
 2 -5 -2 256.9 10.08
 2 5 -2 247.51 9.55
 -2 -5 2 246.27 8.17
 -2 5 2 258.05 7.61
 -2 -5 2 237.74 5.64
 -2 5 1 125.24 4.79
 2 -5 -1 119.46 3.57
 2 -5 -1 129.73 6.35
 2 5 -1 118.45 3.63
 2 -5 -1 116.69 3.63
 -2 -5 1 115.89 3.56
 -2 -5 1 117.03 3.28
 2 5 -1 115.7 3.33
 -2 -5 1 136.85 6.56
 2 5 -1 127.05 7
 2 -5 0 40.99 2.23
 2 -5 0 33.63 2.15
 2 5 0 35.81 1.83
 2 5 0 39.17 2.38
 2 -5 0 37.2 3.04
 -2 -5 0 33.12 1.29
 -2 5 0 37.38 2.4
 -2 -5 0 37.27 3.82
 2 5 0 35.57 1.79
 2 -5 1 67.14 3.4
 2 5 1 63.72 3.62
 2 5 1 72.28 3.67
 2 -5 1 72.69 3.89
 2 5 1 63.83 2.65
 2 -5 1 70.8 2.76
 2 5 1 70.41 3.06
 -2 5 -1 76.32 3.57
 -2 -5 -1 66.72 3.68
 -2 -5 -1 74.49 5.73
 -2 -5 -2 172.52 9.51
 2 -5 2 170.78 6.34
 2 -5 2 164.55 5.35
 2 -5 2 170.79 6.11
 2 5 2 155.54 6.39
 2 5 2 166.78 6.16
 -2 -5 -2 150.19 4.04
 -2 5 -2 168.18 5.09
 -2 5 -2 173.47 7.15
 -2 -5 -2 183.88 6.41
 2 5 2 183.88 5.99
 -2 5 -2 162.36 5.99
 -2 -5 -2 178.97 4.17
 -2 -5 -3 48.68 2.25
 -2 5 -3 51.45 3.59
 -2 5 -3 55.45 3.42
 2 -5 3 53.07 3.15
 -2 -5 -3 46.91 5.14
 2 5 3 51.4 3.74
 -2 5 -3 51.95 2.96
 2 5 3 51.13 3.21
 -2 -5 -3 50.78 2.55
 -2 -5 -3 51.17 3.21
 -2 5 -3 50.29 2.62
 -2 5 -3 56.04 3.75
 -2 5 -4 40.64 3.38
 2 5 4 42.65 3.83
 2 5 4 48.84 2.76
 -2 5 -4 40.19 3.02
 2 5 4 42.9 2.86
 2 -5 4 39.44 3.08
 -2 -5 -4 40.13 2.39
 -2 -5 -4 37.51 2.85
 -2 5 -4 38.9 1.98
 2 -5 4 38.05 3.04
 -2 -5 -4 43.19 5.34
 -2 -5 -5 176.51 11.12
 -2 5 -5 168.42 7.29
 2 -5 5 176.86 7.68
 2 5 5 185.26 8.66
 -2 5 -5 160.02 7.44
 2 5 5 160.05 6.16
 -2 -5 -5 173.04 7.55
 -2 -5 -5 169.59 6.05
 -2 5 -5 176.25 7.66
 2 5 5 178.42 6.5
 -2 -5 -6 32.76 4.91
 2 -5 6 33.12 3.59
 2 5 6 33.93 3.96
 2 5 6 30.33 2.42
 -2 -5 -6 31.99 2.71
 -2 -5 -6 32.82 3.74
 -2 5 -6 29.77 3.3
 2 5 6 33.69 2.96
 2 5 7 21.7 2.65
 -2 -5 -7 24.23 4.65
 -2 -5 -7 21.11 3.4
 -2 -5 -7 27.44 2.74
 2 5 7 19.62 1.89
 2 -5 7 21.6 3.17
 2 5 7 30.16 3.98
 -2 5 -7 26.03 3.24
 -2 5 -8 0.46 1.07
 -2 -5 -8 -0.22 1.18
 2 5 8 2.87 1.57
 -2 -5 -8 -2.04 1.45
 2 -5 8 -0.58 1.17
 -2 -5 -8 1.24 0.73
 2 -5 9 0.46 1.22
 -2 -5 -9 -1.15 1.78
 2 5 9 1.03 1.59
 -2 5 -9 1.99 1.53
 -2 -5 -9 1.21 1.11
 2 -5 9 -0.49 1.71
 -2 -5 -9 0.01 1.11
 -2 -5 -10 25.54 4.99
 -2 -5 -10 25.56 3.32
 -2 -5 -10 25.73 4.67
 2 -5 10 31.76 4.8
 2 -5 10 23.21 4.05
 2 5 10 33.09 5.4
 -2 5 -10 22.8 3.84
 -2 5 -11 14.08 3.26
 -2 -5 -11 16.08 2.86
 2 -5 11 15.14 3.83
 2 -5 11 14.03 3.49
 -2 -5 -12 25.77 3.66
 -2 -6 13 7.76 2.47
 -2 -6 13 6.98 2.61
 2 -6 -12 18.13 3.33
 -2 -6 12 13.04 3.29
 2 -6 -12 14.89 4.71
 -2 -6 12 14.87 2.85
 -2 6 11 132.91 8.67
 -2 -6 11 134.2 7.9
 -2 -6 11 127.95 8.91
 2 -6 -11 133.46 8.3
 2 -6 -11 110.72 11.48
 2 6 -11 129.7 8.83
 -2 6 10 126.14 7.98
 -2 -6 10 114.52 6.88
 -2 -6 10 125.62 8.36
 -2 6 10 112.87 6.41
 2 -6 -10 118.85 7.4
 -2 -6 10 127.35 6.43
 2 -6 -10 115.91 11.03
 2 6 -10 124.91 8.23
 2 -6 -9 7.61 1.89
 -2 -6 9 8.81 2.22
 2 -6 -9 10.85 3.48
 -2 6 9 7.15 2
 -2 -6 9 5.72 1.49
 -2 -6 9 8.78 1.75
 2 6 -9 3.72 1.34
 2 -6 -8 27.22 5.01
 -2 6 8 24.4 3.12
 -2 -6 8 21.33 2.51
 -2 -6 8 28.13 2.85
 -2 -6 8 20.26 2.94
 2 -6 -8 25.08 2.96
 2 6 -8 23.69 3.15
 -2 6 7 80.09 5.22
 -2 -6 7 83.71 4.53
 -2 -6 7 85.83 5.66
 -2 -6 7 78.64 4.74
 2 -6 -7 98.74 8.36
 2 6 -7 88.04 5.58
 -2 -6 6 416.55 11.16
 2 6 -6 403 12.73
 -2 -6 6 429.12 13.53
 2 6 -6 406.37 10.74
 -2 -6 6 435.13 12.49
 2 -6 -6 391.27 17.12
 2 6 -6 410.69 13.59
 -2 6 6 412.91 15.47
 -2 6 6 416.95 12.79
 -2 -6 5 158 5.37
 2 6 -5 155.52 6.27
 2 6 -5 151.28 7.23
 -2 -6 5 152.83 6.59
 -2 -6 5 166.58 7.33
 2 6 -5 142.97 7.03
 2 -6 -5 164.49 7.76
 -2 -6 5 174.79 6.89
 -2 -6 5 142.07 6.89
 2 -6 -5 150.86 9.4
 2 6 -5 165.38 7.37
 -2 6 5 147.87 6.58
 -2 6 5 157.23 10.59
 2 6 -5 156.77 6.64
 -2 6 5 156.96 8.38
 -2 6 5 158.51 6.74
 -2 -6 4 1203.91 27
 -2 -6 4 1176.37 23.5
 2 -6 -4 1183.98 27.33
 -2 -6 4 1197.03 26.31
 2 6 -4 1173.88 26.98
 2 -6 -4 1132.38 30.94
 -2 6 4 1242.41 29.57
 -2 6 4 1172.37 26.18
 2 6 -4 1181.92 25.66
 -2 6 4 1199.31 22.61
 -2 6 4 1177.08 25.99
 2 6 -3 108.36 4.41
 -2 -6 3 108.12 5.31
 -2 6 3 104.64 2.8
 2 -6 -3 104.43 5.02
 -2 6 3 104.01 2.75
 2 -6 -3 108.93 6.83
 -2 -6 3 102.82 4.35
 2 6 -3 103.48 5.86
 -2 6 3 110.48 6.19
 -2 -6 3 103.26 3.17
 -2 -6 3 104.78 5.04
 -2 -6 3 108.83 5.19
 -2 6 3 107.82 4.77
 -2 -6 2 448.45 10.63
 -2 6 2 457.37 9.56
 -2 -6 2 457.8 13.45
 2 -6 -2 455.29 11.44
 2 -6 -2 499.83 15.08
 2 6 -2 458.1 10.68
 -2 -6 2 458.19 9.11
 -2 6 2 463.86 9.53
 -2 6 2 462.82 11.74
 -2 -6 2 446.66 12.69
 2 -6 -2 454.67 11.87
 2 6 -2 477.12 14.98
 2 -6 -1 592.16 12.89
 2 -6 -1 607.38 12.92
 2 6 -1 619.99 12.58
 2 -6 -1 611.22 17.01
 2 6 -1 631.34 13.81
 2 6 -1 614.47 11.96
 -2 6 1 621.85 14.42
 -2 -6 1 621.81 17.48
 -2 -6 1 607.51 12.5
 2 -6 -1 593.18 14.36
 2 6 -1 628.47 18.9
 2 -6 0 436.85 10.5
 2 6 0 419.23 9.38
 2 6 0 427.17 11.91
 2 6 0 441.57 10.23
 2 6 0 431.69 10.74
 2 -6 0 441.72 9.13
 2 -6 0 440.05 12.86
 2 -6 0 422.02 10.51
 -2 -6 0 436.3 8.33
 -2 6 0 441.18 10.98
 2 -6 0 412.49 10.91
 -2 -6 0 458.67 14.85
 2 -6 1 183.18 6.24
 2 -6 1 175.79 6.22
 2 6 1 164.23 6.56
 2 -6 1 180.94 4.84
 2 6 1 199.19 6.59
 2 -6 1 179.98 6.91
 -2 -6 -1 179.81 6.2
 2 6 1 174.99 5.55
 -2 6 -1 183.15 6.13
 2 6 1 179.85 5.43
 -2 -6 -1 188.88 6.86
 2 -6 1 174.5 6.02
 -2 -6 -1 188.82 9.38
 2 -6 2 1240.5 26.96
 2 -6 2 1328.5 27.98
 -2 -6 -2 1299.77 23.5
 2 -6 2 1293.52 27.87
 2 6 2 1283.61 27.92
 -2 6 -2 1286.93 26.96
 -2 -6 -2 1304.2 24.57
 2 6 2 1282.01 27.69
 -2 6 -2 1250.43 25.04
 2 6 2 1299.82 26.45
 2 -6 2 1293.51 25.58
 2 -6 2 1285.25 28.06
 -2 -6 -2 1279.35 33.37
 -2 -6 -2 1334.24 27.95
 -2 6 -3 19.09 1.7
 -2 6 -3 23.41 2.41
 2 -6 3 21.76 2.42
 2 -6 3 17.3 2.22
 -2 -6 -3 15.22 1.36
 2 -6 3 22.43 1.96
 -2 6 -3 19.28 2.03
 2 6 3 19.27 2.37
 2 6 3 22.12 2.3
 -2 -6 -3 17.87 2.13
 -2 -6 -3 18.75 3.17
 -2 -6 -3 19.56 1.24
 -2 -6 -3 19.51 2.13
 -2 6 -3 20.23 1.72
 -2 6 -4 504.13 14.61
 -2 6 -4 488.9 11.69
 2 -6 4 524.19 13.87
 2 6 4 536.34 15.6
 -2 6 -4 543.84 13.62
 -2 6 -4 517.72 15.22
 -2 -6 -4 524.72 15.21
 2 6 4 552.18 12.3
 2 6 4 505.89 13.69
 -2 -6 -4 538.64 13.26
 -2 -6 -4 506.51 11.68
 2 -6 4 484.08 13.89
 -2 -6 -4 513.9 19.69
 -2 6 -5 175.21 7.78
 2 6 5 170.81 6.17
 2 -6 5 174.03 7.47
 2 6 5 188.68 8.73
 -2 6 -5 157.27 6.92
 2 6 5 167.07 6.63
 -2 -6 -5 162.96 7.16
 -2 -6 -5 172.12 5.82
 -2 -6 -5 173.28 10.99
 2 -6 6 15.25 2.32
 -2 -6 -6 13.33 2.18
 2 -6 6 11.89 2.46
 2 6 6 13.91 2.61
 2 6 6 16.43 1.97
 -2 6 -6 13.29 2.15
 2 6 6 13.07 1.71
 -2 -6 -6 14.6 3.56
 -2 -6 -6 14.99 1.75
 -2 6 -6 14.31 2.35
 2 6 7 58.01 4.16
 2 -6 7 67.1 5.63
 2 -6 7 67.06 5.28
 2 6 7 54.58 3.54
 -2 6 -7 64.87 5.08
 -2 -6 -7 66.54 5.47
 -2 -6 -7 65.69 4.03
 2 6 7 61.34 5.68
 -2 -6 -7 67.76 7.26
 2 6 8 21.89 3.82
 -2 -6 -8 21.65 3.5
 2 -6 8 21.29 3.34
 -2 -6 -8 22.94 2.58
 -2 6 -8 21.68 3.2
 -2 -6 -8 20.61 4.5
 2 -6 8 23.53 3.74
 -2 -6 -9 8.86 2.91
 -2 6 -9 4.06 1.8
 2 -6 9 5.57 2.05
 2 -6 9 4.09 1.91
 -2 -6 -9 7.04 2.45
 -2 -6 -9 5.11 1.5
 2 6 9 6.07 2.59
 2 -6 10 6.43 2.27
 2 -6 10 7.45 2.63
 2 6 10 7.36 2.78
 -2 -6 -10 9.98 3.53
 -2 -6 -10 8.12 2.03
 -2 6 -10 9.69 2.62
 2 -6 11 83.91 7.68
 -2 -6 -11 77.52 5.93
 -2 -7 13 12.23 2.85
 -2 -7 12 9.45 2.5
 -2 -7 12 14.4 3.12
 2 -7 -12 6.99 3.12
 -2 7 11 23.15 3.85
 -2 -7 11 22.96 3.16
 2 -7 -11 22.04 5.27
 -2 -7 11 24.75 3.97
 2 7 -11 28.96 4.3
 2 -7 -10 20.17 5.02
 -2 -7 10 22.98 3.65
 -2 7 10 25.67 3.83
 -2 -7 10 23.53 3.04
 -2 -7 10 25.98 2.96
 2 7 -10 26.38 3.85
 -2 -7 9 13.65 2.22
 2 -7 -9 14.84 3.71
 -2 -7 9 12.72 2.84
 -2 7 9 10.29 2.37
 -2 -7 9 12.16 2.13
 2 7 -9 16.93 2.98
 -2 7 8 8.37 2.48
 2 -7 -8 11.2 3.22
 -2 -7 8 13.64 2.6
 -2 7 8 12.22 2.36
 -2 -7 8 10.84 1.79
 2 7 -8 13.04 2.5
 -2 -7 8 12.43 2.04
 -2 -7 7 105.53 6.64
 -2 -7 7 111.19 5.23
 2 7 -7 111.39 6.46
 -2 -7 7 109.4 5.88
 -2 7 7 104.54 6.21
 2 -7 -7 98.25 8.73
 2 7 -7 96.06 4.54
 2 7 -6 6.97 1.39
 2 7 -6 6.26 1.48
 2 7 -6 8.04 2.01
 -2 7 6 1.97 1.09
 -2 -7 6 6.76 1.18
 2 7 -6 6.32 1.68
 -2 -7 6 5.27 1.7
 -2 -7 6 5.85 1.41
 2 -7 -6 1.59 1.62
 -2 -7 5 79.11 3.5
 -2 -7 5 74.16 4.56
 -2 -7 5 82.27 5.27
 2 7 -5 77.79 5.05
 2 7 -5 81.17 4.72
 -2 -7 5 82.9 4.86
 2 -7 -5 71.94 6.61
 -2 7 5 82.05 4.79
 -2 7 5 80.7 4.83
 2 7 -5 84.45 4.98
 2 -7 -5 76.38 5.28
 2 7 -5 86.33 5.44
 2 7 -4 22.3 2.78
 -2 7 4 20.06 1.37
 2 -7 -4 20.62 3.32
 2 7 -4 20.87 2.62
 -2 -7 4 23.1 2.75
 2 -7 -4 22.35 2.58
 -2 7 4 19.94 3.66
 2 7 -4 22.24 2.24
 -2 -7 4 27.94 2.75
 -2 7 4 20.86 2.32
 2 7 -4 24.22 2.84
 -2 -7 4 21.76 1.5
 -2 7 4 22.79 2.43
 2 7 -3 37.08 2.57
 -2 -7 3 37.96 3.26
 2 -7 -3 32.91 2.69
 -2 -7 3 43.91 3.29
 -2 7 3 34.72 1.68
 -2 7 3 34.86 1.64
 2 -7 -3 43.88 4.47
 -2 -7 3 37.13 1.55
 -2 -7 3 36.22 2.53
 -2 7 3 35.34 3.77
 -2 7 3 38.41 2.86
 2 7 -3 38.05 3.84
 -2 -7 3 33.36 2.99
 -2 7 2 84.98 3.03
 2 7 -2 99.08 6.52
 -2 7 2 82.7 3.06
 2 -7 -2 86.6 3.93
 2 7 -2 88.06 4.23
 -2 -7 2 83.59 4.79
 2 -7 -2 82.46 5.72
 -2 -7 2 80.7 3.4
 2 7 -2 88.81 3.58
 -2 7 2 88.07 4.24
 -2 7 2 88.47 5.78
 -2 -7 2 92.79 5.52
 2 -7 -2 87.18 4.33
 2 7 -1 149.48 4.2
 2 -7 -1 148.15 4.78
 2 -7 -1 141.36 4.56
 2 -7 -1 150.46 5.65
 2 7 -1 137.58 3.37
 2 -7 -1 144.42 4.73
 2 -7 -1 143.58 7.19
 -2 -7 1 143.2 4.14
 2 7 -1 153.56 5.48
 -2 -7 1 152.46 7.82
 -2 7 1 156.72 5.69
 2 7 -1 155.93 8.72
 -2 -7 0 16.44 2.54
 2 -7 0 13.93 1.5
 2 7 0 14.22 1.48
 2 7 0 15.4 1.57
 2 -7 0 13.84 0.92
 2 7 0 14 1.07
 2 -7 0 14.66 1.58
 2 -7 0 13.67 1.57
 -2 7 0 16.68 1.71
 2 -7 0 13.96 2.03
 2 7 0 17.66 2.06
 -2 -7 -1 44.73 2.22
 2 -7 1 50.15 3.14
 2 7 1 54.03 3.32
 2 -7 1 47.68 3.55
 2 7 1 50.96 3.53
 -2 -7 -1 47.68 4.87
 -2 -7 -1 44.97 2.95
 2 7 1 44.17 2.83
 2 -7 1 46.36 2.92
 2 -7 1 46.31 3.05
 2 -7 1 45.75 1.96
 2 7 1 47.3 2.5
 -2 7 -1 51.75 3.06
 2 -7 2 57.78 2.73
 2 -7 2 65.9 3.99
 -2 7 -2 61.01 3.63
 2 -7 2 61.02 4
 2 7 2 61.35 3.88
 -2 -7 -2 61.44 2.64
 -2 7 -2 58.54 2.47
 2 7 2 60.72 3.92
 -2 -7 -2 69.98 6.11
 -2 7 -2 64.53 3.55
 2 7 2 55.99 3.54
 2 -7 2 61.87 3.92
 2 -7 2 58.82 3.43
 -2 -7 -3 21.19 1.23
 -2 -7 -3 17.48 3.59
 -2 7 -3 26.32 2.67
 2 -7 3 24.29 2.67
 -2 7 -3 22.94 2.01
 2 -7 3 21.65 1.93
 2 -7 3 29.01 2.77
 2 7 3 25.73 2.75
 -2 7 -3 26.01 2.36
 -2 7 -3 22.44 1.73
 -2 -7 -3 24.17 2.5
 -2 -7 -3 27.28 1.94
 2 7 3 22.09 2.39
 2 7 3 25.04 2.46
 2 -7 3 23.25 2.64
 -2 7 -3 21.11 2.73
 -2 -7 -4 11.84 1.6
 -2 -7 -4 10.76 2.89
 2 -7 4 11.95 1.79
 2 -7 4 12.14 2.13
 2 -7 4 14.54 1.85
 2 7 4 15.96 2.43
 -2 7 -4 12.12 1.58
 -2 -7 -4 13 1.21
 -2 7 -4 14.21 1.51
 2 7 4 10.13 1.72
 -2 7 -4 13.5 2.18
 -2 7 -4 19.04 2.51
 2 7 4 14.05 1.35
 2 7 5 21.8 1.95
 -2 -7 -5 20.69 1.78
 2 -7 5 19.88 2.85
 -2 7 -5 18.68 1.54
 -2 7 -5 22.65 2.89
 -2 7 -5 19.37 2.26
 2 -7 5 21.22 2.48
 -2 -7 -5 22.51 3.96
 2 7 5 19.85 3.01
 -2 -7 -5 21.21 2.49
 2 7 5 21.04 2.43
 -2 -7 -6 1.6 0.85
 2 -7 6 3.09 1.34
 2 -7 6 1.63 0.82
 2 7 6 0.51 1.26
 -2 7 -6 1.78 0.9
 2 7 6 2.24 0.97
 2 7 6 1.68 0.66
 -2 -7 -6 3.25 0.89
 -2 7 -6 1.85 1.3
 2 -7 7 159.49 8.35
 2 -7 7 166.7 9.28
 2 7 7 139.55 6.69
 2 7 7 163.59 9.65
 2 7 7 134.05 6.38
 -2 -7 -7 156.36 8.54
 -2 -7 -7 156.9 6.47
 -2 7 -7 158.69 8.39
 -2 -7 -7 170.72 12.06
 -2 -7 -8 21.97 4.4
 -2 -7 -8 17.6 3.04
 2 -7 8 17.18 3.23
 2 -7 8 15.95 2.79
 2 7 8 19.44 3.66
 -2 7 -8 16.46 2.91
 -2 -7 -8 16.67 2.22
 -2 7 -9 15.2 2.97
 -2 -7 -9 12.66 3.06
 2 -7 9 14.53 3.28
 -2 -7 -9 13.51 2.19
 2 7 9 14.59 3.82
 2 -7 9 19.89 3.37
 -2 -7 -9 14.85 3.85
 -2 -7 -10 49.82 7.04
 2 7 10 50.51 6.6
 -2 -7 -10 54.37 4.63
 2 -7 10 64.84 6.88
 -2 7 -10 54.27 5.88
 2 -7 10 49.68 5.65
 2 -7 11 12.99 3.39
 2 -8 -12 20.48 5.15
 -2 -8 12 19.63 3.14
 -2 -8 12 26.39 4.51
 -2 -8 11 25.94 4.21
 -2 8 11 26.08 3.9
 -2 -8 11 19.38 2.89
 2 -8 -11 12.9 4.21
 2 8 -11 21.71 3.74
 2 -8 -10 21.99 4.77
 -2 -8 10 19.35 3.42
 -2 8 10 23.03 3.53
 -2 -8 10 22.53 2.83
 2 8 -10 18.36 3.3
 -2 -8 9 99.25 5.77
 -2 -8 9 114.14 7.76
 -2 -8 9 106.49 6.13
 2 -8 -9 89.61 9.11
 2 8 -9 94.82 6.9
 -2 8 9 105.89 6.95
 2 -8 -8 20.68 4.44
 -2 8 8 19.91 2.9
 -2 -8 8 20.67 2.39
 -2 -8 8 21.51 3.3
 2 8 -8 18.85 2.84
 -2 -8 8 22.1 2.7
 -2 8 8 15.14 3.57
 -2 8 7 295.26 15.06
 -2 -8 7 350.7 13.19
 -2 -8 7 345.72 11.71
 -2 -8 7 328.88 9.99
 2 -8 -7 314.37 16.16
 2 8 -7 317.48 10.51
 2 8 -7 329.46 12.07
 -2 8 7 340.64 12.11
 -2 -8 6 201.72 9.27
 2 8 -6 168.21 8.56
 2 8 -6 210.78 9.6
 2 8 -6 194.7 8.28
 -2 -8 6 213.2 8.59
 2 -8 -6 185.03 11.42
 2 8 -6 210.09 8.63
 -2 8 6 207.45 8.58
 -2 -8 6 206.95 6.72
 -2 8 6 200.25 11.32
 -2 8 5 121.7 4.24
 2 8 -5 132.68 7.01
 -2 8 5 114.17 5.79
 -2 -8 5 121.19 6.68
 -2 -8 5 113.34 5.71
 2 8 -5 100.03 5.85
 2 -8 -5 105.25 6.15
 -2 -8 5 128.97 6.26
 2 -8 -5 118.69 8.43
 2 8 -5 118.71 5.85
 -2 -8 5 119.22 4.24
 -2 8 5 110.56 7.84
 2 8 -5 113.26 6.37
 -2 8 5 124.67 6.01
 -2 8 4 56.34 3.77
 2 8 -4 59.09 4.56
 -2 8 4 58.91 2.62
 -2 -8 4 63.69 2.45
 -2 -8 4 60.63 4.43
 -2 -8 4 62.01 4.16
 2 -8 -4 62.39 5.61
 2 8 -4 61.35 4.49
 2 8 -4 63.89 3.8
 -2 8 4 68.1 6.8
 -2 8 4 69.09 4.07
 2 8 -4 60.32 4.78
 -2 -8 3 41.93 3.47
 -2 -8 3 40.53 3.58
 2 8 -3 44.41 2.83
 -2 -8 3 43.38 2.73
 2 8 -3 40.09 4.13
 2 -8 -3 40.81 3.04
 2 8 -3 39.73 3.09
 2 -8 -3 43.06 4.35
 -2 8 3 42.33 2.06
 -2 -8 3 43.42 3.47
 -2 8 3 43.74 3.08
 -2 8 3 42.08 2.07
 -2 -8 3 44.11 1.37
 -2 -8 2 1.75 1.26
 2 -8 -2 1.55 1.23
 2 8 -2 2.75 1.35
 -2 8 2 1.33 0.43
 2 8 -2 2.39 0.86
 -2 -8 2 1.11 0.89
 -2 8 2 0.77 0.53
 -2 8 2 1.99 0.51
 2 -8 -2 1.67 0.74
 -2 -8 2 1.4 0.56
 2 8 -2 0.61 0.47
 2 8 -1 27.98 3.81
 -2 -8 1 25.28 2.66
 2 -8 -1 28.3 1.96
 -2 8 1 27.2 2.01
 2 -8 -1 25.5 1.67
 2 8 -1 24.59 2.53
 2 -8 -1 23.34 2.05
 2 8 -1 25.88 2.15
 2 8 -1 25.9 1.99
 2 -8 -1 30.37 3.34
 2 8 -1 23.85 1.44
 -2 -8 1 26.75 1.53
 -2 8 1 27.55 1.99
 -2 8 1 24.33 2.09
 -2 -8 1 29.19 3.46
 2 -8 0 259.12 7.74
 2 8 0 269.4 7.78
 2 8 0 247.49 9.05
 2 -8 0 260.34 5.51
 2 -8 0 255.19 9.66
 2 8 0 248.44 8.05
 -2 -8 0 254.37 11.22
 2 8 0 252.77 6.13
 -2 8 0 258.11 7.89
 2 -8 0 264.03 7.91
 2 -8 0 252.59 7.92
 2 8 0 261.9 12.9
 2 -8 1 230.55 7.62
 2 -8 1 218.71 7.23
 -2 -8 -1 218.37 6.27
 2 -8 1 215 5.01
 2 -8 1 220.08 8.44
 2 8 1 201.91 7.35
 2 8 1 204.66 8.14
 -2 -8 -1 218.41 7.28
 2 8 1 222.29 6.26
 2 -8 1 224.17 7.66
 -2 8 -1 219.96 7.1
 2 8 1 219.87 7.45
 -2 -8 -1 212.94 10.65
 -2 -8 -2 35.1 4.4
 2 -8 2 36.44 3.03
 -2 8 -2 36.6 2.87
 2 -8 2 35.54 1.94
 -2 8 -2 39.04 2.7
 2 -8 2 37.37 3.25
 -2 -8 -2 37.23 2.18
 -2 8 -2 33 3.51
 2 8 2 36.24 3.13
 2 8 2 37.98 3.02
 2 -8 2 41.83 3.25
 -2 8 -2 38.09 3.11
 2 -8 2 34.08 2.53
 2 8 2 37.95 2.98
 -2 8 -3 7.91 1.42
 -2 -8 -3 5.57 2.19
 2 -8 3 7.93 1.68
 2 8 3 5.75 1.29
 2 -8 3 6.75 1.43
 2 -8 3 6.81 1.51
 -2 -8 -3 5.36 0.9
 2 -8 3 7.12 1.08
 -2 8 -3 7.95 1.66
 2 8 3 6.91 1.46
 -2 8 -3 6.97 0.93
 2 8 3 5.28 1.3
 -2 -8 -3 6.14 1.3
 -2 8 -3 5.57 1.04
 -2 8 -3 2.98 1.14
 2 8 4 251.64 6.58
 -2 -8 -4 254.36 6.34
 -2 8 -4 231.25 7.62
 2 -8 4 273.53 10.25
 2 -8 4 249.56 8.22
 2 8 4 251.29 10.01
 -2 8 -4 251.54 7.71
 -2 8 -4 246.93 9.53
 -2 -8 -4 256.79 8.08
 2 8 4 235.89 9.14
 2 -8 4 228.78 8.5
 -2 -8 -4 246.73 13.13
 2 -8 5 67.67 5.15
 -2 8 -5 68.79 4.92
 -2 -8 -5 62.8 3.01
 2 -8 5 67.8 4.3
 2 8 5 63.13 4.99
 -2 8 -5 60.66 3.85
 -2 8 -5 64.06 3.2
 -2 -8 -5 68.43 4.2
 2 8 5 59.26 4.28
 2 8 5 65.82 3.3
 -2 -8 -5 63.98 6.78
 2 8 6 127.83 5.52
 -2 -8 -6 138.8 5.33
 2 -8 6 153.74 8.35
 -2 -8 -6 132.53 10.17
 2 -8 6 142.34 7.11
 2 8 6 143.21 8.44
 -2 8 -6 120.05 6.28
 2 8 6 114.48 6.19
 -2 -8 -6 146.3 7.08
 -2 8 -6 155.4 7.87
 2 -8 7 245.85 11.39
 2 -8 7 231.81 10.04
 2 8 7 228.9 11.68
 -2 -8 -7 219.92 10.1
 -2 -8 -7 222.47 13.85
 -2 -8 -7 235.06 8.04
 2 8 7 195.4 7.99
 -2 8 -7 237.09 10.51
 -2 8 -8 21.86 3.34
 -2 -8 -8 20.96 4.36
 -2 -8 -8 21.3 3.35
 2 -8 8 27.17 4.06
 -2 -8 -8 23.84 2.54
 2 -8 8 22.71 3.18
 2 8 8 19.19 3.46
 -2 -8 -9 28.36 4.05
 -2 -8 -9 32.02 5.63
 2 -8 9 35.12 4.77
 2 -8 9 32.97 4.13
 2 8 9 35.12 5.19
 -2 -8 -9 31.44 3.15
 -2 8 -9 39.75 4.71
 -2 -8 -10 39.49 6.31
 2 -8 10 37.05 4.75
 2 8 10 36.89 5.67
 -2 -8 -10 36.29 3.62
 -2 8 -10 42.97 5.24
 2 -8 10 44 5.64
 2 -9 -12 -3.71 3.29
 -2 -9 12 2.16 1.86
 2 9 -11 16.33 3.34
 -2 -9 11 13.61 3.11
 -2 9 11 19.8 3.56
 -2 -9 11 16.76 2.73
 2 -9 -11 18.38 4.64
 -2 -9 10 79.77 7.14
 -2 -9 10 72.27 5.23
 2 9 -10 68.44 6.35
 2 -9 -10 70.76 9.01
 -2 9 10 80.35 6.62
 -2 -9 9 7.15 1.78
 2 -9 -9 4.55 2.45
 -2 9 9 8.34 2.14
 -2 -9 9 6.95 1.56
 -2 -9 9 9.36 2.6
 2 9 -9 6.25 2.01
 -2 -9 8 44.12 3.4
 2 -9 -8 37.87 5.61
 -2 -9 8 42.47 4.7
 -2 9 8 41.68 4.2
 -2 -9 8 46.91 4.09
 2 9 -8 48.34 4.68
 -2 -9 7 18.8 1.98
 2 9 -7 12.49 2.09
 -2 -9 7 18.32 2.68
 2 -9 -7 15.3 3.58
 2 9 -7 16.19 2.6
 -2 -9 7 15.72 2.9
 -2 9 7 20.16 2.81
 -2 -9 6 72.69 3.56
 -2 9 6 64.39 3.44
 -2 -9 6 75.33 5.68
 -2 9 6 71.65 4.94
 2 9 -6 69.95 4.87
 2 9 -6 57.18 4.79
 2 -9 -6 77.47 7.2
 -2 -9 6 80.73 5.25
 -2 9 6 71.72 7.06
 2 9 -6 67.58 5.13
 2 9 -6 82.09 6.01
 -2 9 5 16.69 3.27
 -2 9 5 14.68 1.47
 2 -9 -5 20.76 3.63
 2 9 -5 16.8 2.65
 2 9 -5 14.68 2.46
 -2 -9 5 18.38 2.72
 2 9 -5 16.83 2.4
 2 -9 -5 17.65 2.52
 -2 -9 5 16.86 2.38
 2 9 -5 15.4 2.15
 -2 9 5 17.75 2.34
 -2 9 5 14.98 2.12
 -2 -9 5 19.12 1.51
 -2 -9 4 4.35 1.45
 -2 -9 4 2.78 1.05
 -2 9 4 5.18 1.95
 2 -9 -4 4.03 1.82
 2 9 -4 3.03 1.4
 -2 9 4 3.74 0.73
 -2 -9 4 3.65 0.53
 -2 9 4 4.87 1.22
 2 9 -4 4.53 1.61
 -2 9 4 4.27 1.22
 2 9 -4 3.8 1.1
 -2 9 3 3.32 0.72
 -2 9 3 2.88 1.37
 2 9 -3 2.89 1.5
 2 9 -3 3.28 0.98
 -2 -9 3 1.23 0.9
 -2 9 3 2.8 1.71
 -2 9 3 2.56 0.61
 2 -9 -3 3.48 1.05
 -2 -9 3 1.31 1.16
 -2 9 3 2.84 1.02
 -2 -9 3 2.7 0.89
 -2 -9 3 5.03 1.69
 2 -9 -3 1.55 1.27
 2 9 -3 1.47 0.78
 2 -9 -3 1.49 0.76
 -2 9 2 39.12 2.91
 2 9 -2 32.09 4.15
 -2 9 2 39.1 2.41
 2 -9 -2 40.03 4.17
 2 -9 -2 36.56 2.49
 2 9 -2 40.2 3.15
 -2 -9 2 38.5 2.41
 -2 -9 2 43.56 3.69
 2 9 -2 40.31 2.42
 -2 9 2 40.4 2.4
 -2 9 2 44.18 4.69
 -2 -9 2 43.47 4.15
 2 9 -1 22.6 1.48
 2 -9 -1 21.33 1.9
 -2 9 1 25.49 2.11
 2 -9 -1 19.48 1.43
 2 -9 -1 19.29 2.69
 2 9 -1 19.77 2.48
 2 9 -1 21.49 2.23
 2 9 -1 22.68 1.92
 -2 -9 1 23.93 3.36
 -2 9 1 24.84 2.05
 2 9 -1 22.92 3.82
 -2 9 1 23.78 2.16
 2 -9 -1 24.22 2.21
 -2 -9 0 13.03 2.82
 2 -9 0 13.75 1.64
 2 9 0 15.32 3.37
 -2 9 0 14.78 1.69
 2 9 0 16.3 1.74
 2 9 0 15.21 1.96
 2 9 0 14.45 2.12
 2 9 0 14.65 1.05
 2 -9 0 17.02 2.54
 2 -9 0 14.07 1.66
 2 -9 0 12.79 1.65
 2 9 1 0.41 0.54
 2 9 1 1.33 0.55
 2 -9 1 1.16 0.61
 -2 -9 -1 2.35 1.23
 2 9 1 0.73 0.71
 2 -9 1 2 0.78
 2 -9 1 1.35 0.64
 -2 9 -1 2.92 0.87
 2 9 1 3.62 1.23
 2 9 1 2.27 0.79
 -2 9 -1 3.16 1.07
 -2 -9 -1 1.8 0.67
 2 -9 1 -0.15 0.89
 -2 -9 -1 3.22 1.89
 2 9 2 48.86 4
 -2 -9 -2 47.82 3.92
 2 -9 2 50.08 3.69
 -2 9 -2 41.8 3.33
 2 -9 2 43.89 2.02
 2 -9 2 47.78 3.85
 -2 -9 -2 49.49 2.73
 -2 9 -2 51.03 4.79
 2 9 2 43.32 3.64
 2 9 2 46.46 3.85
 2 9 2 41.39 3.3
 -2 9 -2 53.13 3.3
 2 -9 2 39.81 3.43
 -2 -9 -2 44.46 5.07
 -2 9 -2 48.13 3.78
 2 -9 3 68.09 4.76
 -2 -9 -3 79.65 5.12
 2 -9 3 63.04 3.13
 2 -9 3 74.38 4.9
 2 9 3 75.42 4.81
 -2 -9 -3 69.11 3.5
 -2 -9 -3 64.27 4.24
 -2 9 -3 67.76 2.79
 2 9 3 65.69 4.57
 2 9 3 61.37 4.6
 -2 9 -3 73.14 4.15
 -2 9 -3 74.12 4.82
 -2 -9 -3 72.57 6.77
 -2 9 -3 66.06 4.01
 2 -9 4 58.99 4.67
 2 -9 4 55.76 3.43
 2 9 4 60.99 4.74
 -2 9 -4 51.02 2.93
 -2 9 -4 55.49 4.34
 -2 -9 -4 57.25 3.49
 2 9 4 46.39 3.93
 -2 9 -4 52.19 3.37
 2 -9 4 47.83 3.52
 -2 -9 -4 58.87 6.56
 2 -9 5 80.09 5.83
 2 -9 5 67.17 4.32
 2 9 5 78.73 5.84
 -2 9 -5 65.49 3.96
 -2 9 -5 69.11 3.69
 -2 -9 -5 78.43 4.64
 2 9 5 61.33 4.65
 -2 9 -5 77.98 5.38
 -2 -9 -5 70.85 3.15
 2 9 5 70.27 3.32
 -2 -9 -5 67.18 7.23
 -2 -9 -6 30.86 5.26
 2 -9 6 26.53 3.57
 -2 9 -6 22.42 2.59
 2 -9 6 22.98 2.7
 -2 -9 -6 21.22 1.96
 -2 -9 -6 26.84 3
 2 9 6 24.82 3.69
 -2 9 -6 21.73 3.12
 2 9 6 22.43 2.14
 2 9 6 19.94 2.72
 2 -9 7 30.16 4.12
 2 -9 7 27.75 3.34
 -2 -9 -7 31.06 5.48
 2 9 7 27.51 4.26
 -2 -9 -7 33.59 3.65
 -2 -9 -7 25.47 2.37
 -2 9 -7 28.58 3.71
 2 -9 8 48.83 5.42
 -2 -9 -8 47.61 6.66
 2 -9 8 52.23 4.82
 -2 -9 -8 48.65 3.62
 2 9 8 48.42 5.77
 -2 -9 -8 51.31 4.98
 -2 9 -8 53.98 5.32
 2 -9 9 5.84 2.48
 2 -9 9 8.89 2.4
 2 9 9 8.83 3.13
 -2 9 -9 4.16 1.76
 -2 -9 -9 4.9 1.39
 -2 -9 -9 6.17 3.5
 -2 -9 -10 18.25 4.45
 -2 9 -10 22.75 3.99
 2 -9 10 25.57 4.6
 2 9 10 26.3 5.01
 2 -10 -12 -0.12 2.62
 -2 -10 11 2.48 1.4
 -2 10 11 0.2 1.75
 2 -10 -11 3.94 3.2
 2 10 -11 0.9 1.4
 2 -10 -10 4.62 2.74
 -2 -10 10 7 2.45
 -2 10 10 10.46 2.73
 -2 -10 10 7.43 1.74
 2 10 -10 7.81 2.32
 2 -10 -9 16.73 3.92
 -2 10 9 20.95 3.25
 -2 -10 9 19.34 2.79
 -2 -10 9 16.78 2.25
 -2 -10 9 16.09 3.2
 2 10 -9 18.01 3.09
 -2 -10 8 96.78 5.03
 -2 -10 8 97.47 7.26
 2 -10 -8 96.7 9.07
 2 10 -8 95.32 6.57
 -2 -10 8 109.99 6.52
 -2 10 8 97.13 6.53
 2 10 -7 120.89 7.03
 -2 10 7 105.47 4.9
 -2 -10 7 111.72 7.48
 2 -10 -7 118.26 9.37
 -2 -10 7 125.03 5.19
 -2 -10 7 136.81 7.13
 2 10 -7 98.9 6.49
 -2 10 7 120.02 6.86
 2 -10 -6 4.57 2.17
 -2 -10 6 -0.29 1
 -2 10 6 2.11 0.78
 -2 -10 6 1.9 1.36
 2 10 -6 3.31 1.79
 -2 10 6 1.16 0.95
 -2 -10 6 1.82 0.68
 2 10 -6 2.01 0.92
 2 10 -6 2.32 0.78
 2 10 -6 -0.07 0.87
 2 10 -5 94.44 5.65
 -2 10 5 101.3 4.3
 -2 -10 5 104.85 6.65
 -2 10 5 102.77 5.67
 2 -10 -5 113.78 8.26
 -2 -10 5 120.04 6.52
 -2 -10 5 110.9 3.66
 2 10 -5 107.16 5.72
 2 10 -5 115.42 7.01
 2 10 -5 97.62 6.92
 -2 10 5 112.44 5.88
 2 -10 -5 95.58 5.88
 -2 -10 5 113.9 3.69
 -2 -10 4 63.91 4.95
 -2 10 4 70.27 3.29
 -2 10 4 73.76 4.46
 2 10 -4 72.02 4.21
 -2 10 4 67.46 3.17
 2 -10 -4 68.39 6.05
 -2 -10 4 67.58 4.18
 -2 -10 4 71.09 1.92
 2 10 -4 76.8 5.44
 -2 -10 4 71.83 4.91
 -2 10 4 63.16 4.21
 2 10 -4 66.63 5.82
 -2 -10 4 69.37 1.9
 2 -10 -3 52.61 3.7
 -2 10 3 51.38 2.81
 2 -10 -3 52.7 3.36
 2 10 -3 49.92 3.91
 -2 10 3 52.74 3.59
 2 -10 -3 61.02 5.37
 -2 -10 3 53.58 3.29
 -2 -10 3 54.55 4.55
 2 10 -3 54.73 4.49
 -2 10 3 53.18 2.83
 2 10 -3 55.94 3.31
 -2 -10 3 48.72 4.07
 -2 -10 3 53.23 4.36
 2 10 -3 51.25 5.21
 -2 10 2 120.25 5.37
 -2 10 2 120.57 8.15
 2 -10 -2 114.88 4.49
 2 10 -2 119.99 5.91
 2 -10 -2 114.85 7.15
 -2 10 2 121.91 4.8
 -2 10 2 122.58 4.76
 2 10 -2 119.19 4.54
 -2 -10 2 115.52 6.43
 -2 -10 2 122.47 4.65
 -2 -10 2 122.72 6.57
 -2 -10 2 118.98 7.22
 2 10 -2 110.24 8.14
 -2 -10 1 153.21 8.68
 2 10 -1 154.58 6.76
 2 -10 -1 153.87 5.84
 -2 10 1 159.87 6.04
 2 -10 -1 154.02 4.29
 2 -10 -1 152.9 7.96
 -2 10 1 156.6 6.1
 2 10 -1 158.09 4.65
 2 10 -1 162.14 10.36
 2 10 -1 161.72 5.63
 -2 10 1 160.46 5.96
 2 10 0 124.71 3.51
 2 10 0 131.91 6.98
 -2 10 0 134.62 5.41
 2 -10 0 131.56 6.92
 2 -10 0 136.97 5.7
 2 10 0 126.47 6.22
 -2 -10 0 136.86 8.53
 2 10 0 128.96 3.05
 2 -10 0 134.25 5.64
 2 10 0 130.25 3.61
 -2 10 0 142.05 5.98
 2 10 0 131.87 5.29
 2 10 0 133.33 9.71
 -2 10 -1 79.95 4.09
 2 -10 1 82.08 4.55
 -2 -10 -1 74.98 6.47
 2 10 1 78.16 4.26
 2 10 1 74.6 4.76
 2 -10 1 79.86 4.59
 -2 10 -1 72.75 4.78
 -2 -10 -1 78.87 3.79
 2 10 1 71.78 3.18
 2 10 1 79.68 5.35
 2 -10 1 81.53 5.18
 -2 -10 -1 86.85 5.38
 2 -10 2 139.58 6.58
 -2 -10 -2 149.75 7.43
 2 -10 2 128.7 6.68
 2 10 2 139.05 6.29
 -2 10 -2 133.81 6.5
 -2 -10 -2 127.74 5.02
 -2 -10 -2 134.73 5.91
 -2 10 -2 121.03 6.18
 2 10 2 124.65 6.68
 2 -10 2 132.63 6.55
 -2 10 -2 139.41 5.65
 -2 -10 -2 134.2 9.17
 -2 10 -3 18.98 2.03
 -2 -10 -3 15.35 2.05
 -2 10 -3 17.11 2.41
 2 -10 3 15.84 1.93
 2 -10 3 20.14 2.67
 2 10 3 17.65 2.54
 2 -10 3 17.51 1.43
 -2 10 -3 17.44 2.15
 -2 -10 -3 16.5 1.72
 -2 -10 -3 19.57 2.69
 2 10 3 19.49 2.62
 2 -10 3 22.63 2.93
 -2 10 -3 18.77 1.24
 -2 -10 -3 22.91 3.96
 2 -10 4 120.8 6.87
 -2 10 -4 115.52 4.3
 2 -10 4 103.86 5.39
 2 -10 4 114.43 4.75
 2 10 4 127.87 6.95
 -2 -10 -4 123.77 5.43
 -2 10 -4 109.89 5.4
 2 10 4 119.58 7.17
 -2 10 -4 121.65 6.66
 -2 -10 -4 117.93 9.31
 -2 10 -5 75.92 5.36
 2 -10 5 78.58 5.8
 2 -10 5 77.19 4.32
 2 10 5 72.96 5.67
 2 10 5 71.93 3.11
 -2 10 -5 67.21 3.77
 -2 10 -5 64.62 3.82
 -2 -10 -5 69.89 4.34
 -2 -10 -5 77.62 7.78
 -2 -10 -6 60.99 7.14
 2 -10 6 65.36 4.45
 -2 10 -6 64.49 5.24
 2 10 6 59.27 5.46
 -2 10 -6 54.61 3.87
 -2 -10 -6 68.66 4.72
 2 -10 6 67.16 5.69
 -2 -10 -7 34.64 2.6
 2 -10 7 36.25 4.52
 2 -10 7 38.5 3.71
 2 10 7 37.28 4.72
 -2 -10 -7 35.95 3.7
 -2 10 -7 42.49 4.49
 -2 -10 -7 32.14 5.55
 -2 -10 -8 29.44 5.58
 -2 -10 -8 22.67 3.17
 -2 -10 -8 26.09 2.53
 2 10 8 24.33 4.09
 2 -10 8 23.29 3.88
 -2 10 -8 24.11 3.69
 2 -10 9 18.26 3.52
 -2 10 -9 18.14 3.35
 2 10 9 18.64 3.94
 -2 -10 -9 13.85 3.79
 -2 -10 -10 4.7 2.92
 2 10 10 6.64 3.12
 -2 -11 11 6.14 2.17
 2 -11 -11 4.1 2.96
 2 11 -11 8.82 2.94
 -2 -11 10 10.66 3.22
 -2 11 10 9.55 2.51
 2 11 -10 10.84 2.79
 2 -11 -10 8 3.32
 2 -11 -9 15.4 3.87
 -2 -11 9 12.88 3.11
 -2 11 9 10.9 2.54
 -2 -11 9 11.47 1.88
 2 11 -9 12.85 2.66
 -2 -11 9 14.76 2.74
 2 -11 -8 25.13 4.73
 -2 -11 8 18.08 3.5
 -2 11 8 20.41 3.11
 -2 -11 8 20.11 2.23
 2 11 -8 19.73 3.1
 -2 -11 8 19.79 2.93
 -2 -11 7 1.19 1.43
 2 -11 -7 2.99 2.26
 -2 11 7 2.27 1.5
 -2 -11 7 3.34 0.93
 2 11 -7 4.46 1.63
 -2 -11 7 3.62 1.48
 2 11 -6 33.39 4.19
 -2 -11 6 35.03 3.77
 -2 11 6 28.61 2.4
 -2 -11 6 39.81 4.44
 2 11 -6 33.39 4.13
 2 11 -6 25.9 3.27
 -2 -11 6 29.8 2.02
 2 -11 -6 37.61 5.23
 2 11 -6 39.5 3.81
 -2 11 6 37.86 3.69
 -2 -11 6 37.55 2.24
 -2 -11 5 65.31 5.35
 -2 11 5 51.95 3.11
 -2 -11 5 52.72 2.15
 2 11 -5 51.73 4.2
 2 -11 -5 52.12 4.26
 2 -11 -5 60.88 6.18
 2 11 -5 63.49 4.38
 2 11 -5 67.83 5.56
 -2 -11 5 60.95 4.85
 -2 -11 5 60.73 2.26
 -2 11 5 63.32 4.49
 2 11 -5 60.36 5.76
 2 -11 -4 8.95 2.48
 2 11 -4 15.9 2.62
 2 11 -4 16.2 2.08
 -2 -11 4 11.57 1.77
 -2 -11 4 12.62 2.35
 -2 11 4 15.27 2.2
 -2 11 4 13.17 1.5
 -2 -11 4 13.66 2.38
 2 11 -4 10.63 2.69
 -2 11 4 11.23 1.81
 -2 11 4 14.11 1.49
 2 11 -3 10.29 2.21
 2 11 -3 9.16 2.28
 -2 11 3 7.91 1.24
 -2 11 3 11.1 1.39
 2 -11 -3 8.12 2.15
 -2 -11 3 10.05 2.07
 -2 11 3 10.91 1.74
 2 -11 -3 9.68 1.58
 -2 -11 3 12.12 2.2
 2 -11 -3 8.35 1.35
 2 11 -3 10.4 1.59
 2 -11 -2 88.64 4.78
 2 11 -2 89.22 3.95
 -2 11 2 84.06 4.26
 -2 11 2 93.95 4.82
 2 11 -2 100.6 8.16
 2 -11 -2 83.51 3.64
 -2 -11 2 94.89 6.03
 2 11 -2 88.16 5.39
 2 11 -2 91.48 4.11
 2 11 -2 92.94 6.02
 2 -11 -2 92.05 6.68
 -2 11 2 90.37 4.31
 -2 -11 2 95.94 6.07
 -2 -11 2 82.3 6.24
 -2 -11 1 34.15 4.23
 2 11 -1 32.68 3.2
 2 11 -1 35.68 5.14
 -2 11 1 33.94 2.75
 2 -11 -1 32.9 1.45
 2 11 -1 35.94 2.56
 2 11 -1 40.17 3.79
 2 -11 -1 34.41 3.93
 2 11 -1 34.49 2.01
 2 -11 -1 38.15 2.87
 -2 11 1 37.44 2.86
 -2 11 1 36.94 2.89
 -2 -11 1 37.63 3.78
 -2 -11 0 2.01 1.47
 2 11 0 1.85 0.38
 -2 11 0 1.23 0.65
 -2 -11 0 0.99 0.9
 2 -11 0 2.19 0.94
 2 11 0 1.57 0.41
 -2 11 0 0.77 0.69
 -2 11 0 1.53 0.81
 2 -11 0 -0.58 1.1
 2 11 0 2.05 0.85
 2 11 0 2.13 1.12
 2 11 0 1.31 0.29
 -2 -11 -1 38.91 4.88
 -2 -11 -1 47.33 4.33
 2 -11 1 39.24 3.39
 -2 11 -1 38 3.62
 -2 -11 -1 42.69 2.95
 2 11 1 44.87 3.32
 2 -11 1 42.49 3.94
 2 -11 1 40.99 3.42
 2 11 1 38.89 3.69
 2 11 1 44.11 2.4
 -2 11 -1 45.15 3.14
 -2 11 -2 58.77 4.37
 -2 -11 -2 67.39 6.73
 2 -11 2 63.54 4.53
 -2 -11 -2 64.05 5.14
 2 -11 2 66.18 4.99
 -2 -11 -2 65.02 3.63
 2 11 2 60.93 4.2
 -2 -11 -2 51.63 3.66
 -2 11 -2 61.42 4.44
 2 11 2 53.51 4.6
 -2 11 -2 61.6 3.72
 -2 -11 -3 30.12 4.65
 2 -11 3 34.63 3.58
 2 -11 3 35.56 3.66
 2 11 3 37.76 3.55
 -2 -11 -3 38.25 2.81
 2 11 3 37.64 4.07
 -2 11 -3 33.82 3.4
 -2 11 -3 34.38 2.88
 2 -11 3 32.9 2.81
 -2 11 -3 33.27 3.15
 -2 11 -4 1.28 0.75
 2 -11 4 0.06 0.69
 -2 11 -4 0.79 0.4
 2 -11 4 -0.1 1.15
 -2 -11 -4 -0.99 0.73
 2 11 4 3.58 1.5
 2 11 4 1.12 1
 -2 -11 -4 -0.84 1.43
 -2 11 -4 2.69 1.38
 -2 -11 -5 25.42 4.52
 2 -11 5 24.46 3.46
 -2 11 -5 19.16 1.86
 -2 11 -5 22.7 3.12
 -2 -11 -5 24.37 2.6
 2 11 5 26.9 3.61
 -2 11 -5 16.62 2.1
 -2 -11 -6 22.59 4.66
 2 -11 6 26.39 3.76
 -2 11 -6 17.38 2.03
 2 11 6 19.7 3.31
 -2 -11 -6 21.06 2.67
 -2 11 -6 23.47 3.33
 -2 -11 -7 15.91 2.49
 -2 -11 -7 11.4 3.6
 2 11 7 14.45 3.29
 -2 11 -7 14.75 2.81
 2 -11 7 12.8 2.76
 -2 -11 -8 13.59 4.13
 2 11 8 14.42 3.5
 -2 11 -8 14.41 3.11
 2 -11 8 13.41 3.03
 2 -11 9 1.76 1.65
 2 11 9 3.97 2.23
 -2 -11 -9 5.35 2.39
 -2 11 -9 6.51 2.5
 -2 -11 -10 11.68 3.73
 2 -12 -11 3.26 3.06
 2 -12 -10 61.03 8.1
 -2 -12 10 76.06 7.35
 2 12 -10 64.22 6.33
 -2 12 10 74.95 6.62
 -2 -12 9 7.31 2.06
 2 -12 -9 7.94 3.3
 -2 12 9 11.11 2.63
 -2 -12 9 12.19 3.21
 2 12 -9 6.3 2.2
 -2 -12 8 40.59 2.99
 2 -12 -8 37.61 5.78
 -2 -12 8 42.65 5.05
 2 12 -8 42.39 4.5
 -2 -12 8 42.1 4.35
 -2 12 8 44.48 4.5
 2 -12 -7 174.26 11.6
 2 12 -7 150.99 8.24
 2 12 -7 148.31 9.44
 -2 -12 7 176.87 8.96
 -2 -12 7 161.44 9.55
 -2 12 7 156.31 8.17
 -2 -12 7 154.1 5.55
 2 12 -6 2.14 1.38
 -2 -12 6 0.87 0.32
 2 12 -6 1.5 1.47
 -2 12 6 1.96 1.15
 -2 -12 6 1.41 0.44
 -2 -12 6 1.53 1.19
 -2 -12 6 1.3 1.1
 2 12 -6 2.27 1.17
 2 -12 -6 0.01 1.9
 2 12 -5 27.84 4.1
 -2 12 5 29.84 2.45
 2 12 -5 36.57 4.2
 -2 -12 5 36.64 4.2
 2 12 -5 28.66 3.07
 2 -12 -5 32.41 3.3
 2 12 -5 34.44 3.25
 -2 12 5 37.11 2.61
 -2 -12 5 36.18 3.92
 -2 12 5 33.37 3.25
 2 -12 -5 35.98 4.69
 -2 -12 4 72.75 5.68
 -2 12 4 60.86 4.31
 -2 12 4 64.89 3.57
 2 12 -4 69.88 4.35
 2 -12 -4 67.87 6.19
 -2 12 4 71.28 3.68
 2 12 -4 72.25 5.64
 -2 -12 4 61.38 4.12
 -2 -12 4 72.69 5.43
 -2 12 4 66.63 4.45
 2 12 -4 56.87 6.08
 2 -12 -3 18.95 3.26
 2 -12 -3 20.47 2.02
 2 12 -3 22.23 3.25
 2 12 -3 18.81 3.74
 -2 12 3 21.33 2.39
 -2 12 3 17.41 1.85
 -2 -12 3 19.7 2.91
 -2 -12 3 23.55 3.22
 -2 12 3 21.22 2.05
 2 12 -3 22.93 2.22
 2 -12 -2 34.92 2.92
 -2 -12 2 39.78 3.95
 -2 12 2 33.08 2.72
 -2 12 2 39.19 3.07
 2 -12 -2 38.76 2.2
 2 -12 -2 31.74 4.01
 2 12 -2 39.83 3.64
 2 12 -2 35.67 2.48
 2 12 -2 40.43 4.02
 -2 12 2 37.98 2.83
 2 12 -2 38.02 2.51
 -2 -12 2 41.19 4.63
 -2 -12 2 33.84 3.6
 -2 -12 1 191.31 9.02
 2 -12 -1 169.44 6.91
 -2 12 1 174.93 7
 -2 12 1 173.35 7.01
 2 12 -1 178.59 6.29
 2 -12 -1 167.06 8.78
 2 12 -1 162.19 7.99
 2 12 -1 191.15 8.8
 2 -12 -1 166.92 6.79
 -2 -12 1 176.37 9.92
 -2 12 1 174.42 6.73
 2 12 -1 183.55 5.37
 2 12 0 41.62 1.58
 2 -12 0 41.58 3.29
 -2 12 0 42.02 3.04
 -2 12 0 38.71 3.37
 -2 -12 0 45.23 5.23
 2 12 0 43.84 3.09
 2 -12 0 49.77 4.39
 2 12 0 44.28 4.08
 2 12 0 42.76 1.58
 -2 -12 0 49.96 4.43
 -2 12 0 42.61 3.4
 2 12 0 43.47 1.59
 2 12 1 46.98 2.38
 2 -12 1 51.69 3.89
 -2 -12 -1 46.27 4.38
 -2 12 -1 53.06 3.44
 -2 -12 -1 49.39 3.34
 2 12 1 50.72 3.54
 2 -12 1 44.2 4.15
 2 -12 1 48.01 3.74
 2 12 1 48.61 4.32
 2 12 1 46.63 2.46
 -2 -12 -1 44.99 5.41
 2 12 2 118.19 4.73
 -2 -12 -2 107.96 8.64
 2 -12 2 128.7 6.67
 -2 -12 -2 129.1 7.52
 2 -12 2 122.08 6.91
 -2 -12 -2 118.18 5.26
 2 12 2 122.85 6.15
 -2 12 -2 126.84 6.55
 -2 -12 -2 107.29 5.46
 2 12 2 107.71 6.98
 -2 12 -2 117.56 5.33
 -2 -12 -3 2.1 1.82
 -2 12 -3 3.77 1.24
 2 -12 3 4.27 1.16
 2 12 3 3.11 1.42
 2 -12 3 4.11 1.34
 2 -12 3 5.92 1.72
 2 12 3 4.1 1.45
 -2 12 -3 4.29 1.38
 -2 -12 -3 4.34 1.07
 2 -12 4 78.08 5.75
 2 12 4 68.74 5.19
 -2 -12 -4 74.67 7.72
 -2 12 -4 56.08 4.21
 -2 -12 -4 69.31 4.12
 -2 12 -4 66.38 2.53
 2 -12 4 57.55 3.91
 2 12 4 51.1 5.19
 -2 12 -4 76.04 5.38
 2 -12 5 123.18 7.69
 2 12 5 113.52 7.41
 -2 -12 -5 116.25 5.89
 -2 12 -5 89.64 5.3
 -2 12 -5 117.84 7.11
 -2 -12 -5 115.64 9.88
 -2 -12 -6 7.21 2.39
 -2 -12 -6 8.68 1.87
 2 12 6 10.61 2.68
 -2 12 -6 9.35 2.2
 2 -12 6 12.88 2.78
 2 -12 7 76.89 6.72
 2 12 7 74.2 6.8
 -2 12 -7 76.16 6.27
 -2 -12 -7 72.58 5.32
 -2 -12 -7 74.05 8.55
 -2 -12 -8 63.99 8.25
 2 12 8 67.5 7
 2 -12 8 79.76 7.07
 -2 12 -8 69.81 6.4
 -2 -12 -9 5.45 3.3
 2 -12 9 3.79 1.9
 2 12 9 4.5 2.12
 -2 12 -9 2.38 2.03
 -2 -12 -10 8.56 3.29
 2 -13 -11 9.08 3.89
 -2 -13 10 11.58 3.14
 -2 13 10 15.84 3.17
 2 13 -10 15.01 3.34
 2 -13 -10 10.76 3.86
 -2 -13 9 3.69 1.39
 2 -13 -9 5.67 3.08
 -2 13 9 4.73 2.21
 -2 -13 9 5.01 2.41
 2 13 -9 7.27 2.45
 2 13 -8 12.21 2.74
 2 -13 -8 10.33 3.31
 -2 -13 8 3.42 2.08
 -2 13 8 12.41 2.68
 -2 -13 8 11.26 2.49
 2 13 -7 21.25 4
 -2 -13 7 30.55 3.75
 -2 13 7 25.42 3.38
 2 13 -7 27.7 3.55
 -2 -13 7 32.95 4.44
 2 -13 -7 29.86 4.71
 2 -13 -6 24.09 4.17
 -2 -13 6 23.5 3.75
 -2 13 6 25.85 3.12
 2 13 -6 27.28 4.03
 -2 -13 6 24.59 3.53
 2 13 -6 23.93 3.11
 -2 -13 6 22.16 1.26
 2 -13 -5 4.14 2.13
 2 13 -5 2.42 1.46
 -2 13 5 2.37 0.83
 -2 13 5 3.49 1.29
 2 13 -5 0.91 0.64
 -2 -13 5 2.28 1.22
 -2 -13 5 3.52 1.63
 2 -13 -5 2.51 0.98
 2 13 -5 6.09 1.77
 -2 13 5 2.42 0.81
 -2 -13 4 20.21 3.06
 2 -13 -4 14.48 3.28
 -2 13 4 20.21 2.53
 -2 13 4 13.32 1.69
 2 13 -4 20.01 3.19
 -2 13 4 18.55 2.03
 2 13 -4 17.93 2.24
 -2 -13 4 13.25 2.62
 -2 -13 3 -0.3 1.31
 2 13 -3 3.2 1.85
 -2 13 3 1.06 0.74
 -2 -13 3 2.42 1.31
 -2 13 3 1.78 1.06
 -2 13 3 0.6 0.64
 2 -13 -3 1.59 0.49
 2 13 -3 1.37 0.82
 2 13 -3 1.17 0.66
 2 -13 -3 3.74 2.07
 -2 -13 2 12.56 2.73
 2 13 -2 9.38 1.33
 -2 13 2 10.07 1.67
 -2 -13 2 9.8 2.33
 -2 13 2 8.72 1.63
 -2 13 2 8.95 1.49
 2 -13 -2 9.14 1.61
 -2 -13 2 8.72 2.1
 2 -13 -2 11.81 2.81
 2 -13 -2 8.18 1
 2 13 -2 9.24 1.32
 2 13 -2 6.7 1.97
 -2 -13 1 1.26 1.82
 -2 13 1 2.62 0.96
 -2 13 1 2.7 1.06
 2 -13 -1 1.79 0.87
 -2 13 1 0.63 0.65
 2 -13 -1 1.14 0.68
 2 -13 -1 2.11 1.36
 -2 -13 1 0.31 1.18
 2 13 -1 2.5 0.8
 2 13 -1 2.29 0.68
 2 13 -1 3.19 1.49
 2 13 -1 1.68 1.26
 -2 13 0 15.27 2.05
 -2 -13 0 17.87 2.92
 2 -13 0 18.26 2.38
 2 13 0 11.24 2.2
 -2 13 0 14.5 2.2
 -2 13 0 15.23 2.19
 -2 -13 0 17.91 3.62
 2 13 0 17.13 2.07
 2 -13 0 17.14 2.03
 2 13 0 16.37 0.98
 2 13 0 13.03 0.72
 2 13 0 13.14 0.73
 2 -13 0 20.33 3.07
 -2 -13 -1 38.46 5.31
 2 -13 1 43.56 3.77
 -2 -13 -1 44.61 4.58
 -2 -13 -1 43.22 3.28
 2 13 1 39.64 3.25
 2 13 1 35.44 4.07
 2 13 1 39.72 2.26
 2 -13 1 41.14 4.23
 -2 13 -1 45.23 3.26
 2 13 1 38.21 2.19
 -2 -13 -2 20.93 4.12
 2 13 2 19.78 1.83
 2 13 2 15.06 2.75
 -2 13 -2 19.63 2.17
 -2 13 -2 23.87 2.93
 2 -13 2 20.66 2.9
 -2 -13 -2 21.48 2.29
 2 -13 2 18.66 2.1
 -2 -13 -2 19.53 2.98
 2 -13 2 19.5 2.92
 2 13 2 15.01 2.15
 -2 -13 -3 22.57 4.45
 2 13 3 23.86 2.27
 -2 13 -3 20.89 2.84
 2 13 3 20.85 3.41
 -2 -13 -3 26.14 2.56
 2 -13 3 26.07 3.26
 2 13 3 24.6 3.1
 -2 13 -3 27.03 2.63
 2 -13 3 23.59 3.26
 2 -13 3 21.88 2.39
 -2 -13 -4 20.8 4.49
 2 -13 4 26.48 3.52
 2 13 4 15.71 3.14
 -2 -13 -4 25.32 2.65
 -2 13 -4 20.02 2.98
 2 13 4 25.75 3.34
 -2 -13 -5 16.19 4.01
 2 -13 5 19.1 3.17
 2 13 5 10.63 2.33
 -2 13 -5 17.2 2.89
 -2 -13 -5 16.94 2.23
 -2 -13 -6 26.46 5.21
 2 -13 6 17.06 3.28
 2 13 6 22 3.7
 -2 -13 -6 20.5 2.68
 -2 13 -6 17.72 3.12
 -2 -13 -7 33.06 6.03
 2 -13 7 33.61 4.68
 2 13 7 24.26 4.1
 -2 13 -7 27.8 3.99
 2 -13 8 50.03 6.02
 -2 -13 -8 58.95 8
 2 13 8 61.53 6.87
 -2 13 -8 56.14 5.86
 -2 -13 -9 1.48 1.77
 2 13 9 -0.24 1.56
 2 13 9 0.05 1.96
 -2 -13 -10 17.49 5.1
 2 -14 -10 4.88 2.55
 -2 14 10 6.9 2.5
 2 14 -10 6.24 2.31
 2 -14 -9 11.48 3.25
 -2 -14 9 19.17 3.74
 -2 14 9 20.06 3.49
 2 14 -9 13.85 3.07
 -2 -14 8 46.56 5.03
 2 -14 -8 50.06 6.61
 -2 -14 8 41.67 5.43
 -2 14 8 53.36 5.12
 2 14 -8 52.74 5.17
 2 -14 -7 9.49 2.74
 -2 -14 7 13.05 3.09
 -2 -14 7 17.11 3.02
 2 14 -7 9.38 2.62
 2 14 -7 14.17 2.71
 -2 14 7 18.28 2.9
 -2 -14 6 119.16 7.78
 2 14 -6 114.94 6.91
 -2 -14 6 123.03 8.5
 -2 14 6 121.61 5.49
 -2 14 6 117.61 6.91
 2 -14 -6 102.4 8.68
 2 14 -6 120.14 8.51
 -2 -14 5 68.63 5.78
 -2 -14 5 69.27 6.12
 2 -14 -5 62.13 6.41
 -2 14 5 59.52 3.81
 2 14 -5 64.39 4.69
 2 14 -5 74.21 6.43
 -2 14 5 66.92 4.9
 -2 -14 4 78.57 6.16
 -2 14 4 79.92 5.08
 2 14 -4 87.26 6.79
 -2 14 4 62.76 4.01
 2 -14 -4 84.61 7.13
 -2 -14 4 74.38 6.13
 -2 14 4 76.68 4.31
 2 14 -4 85.33 4.97
 -2 -14 3 47.27 4.74
 -2 14 3 37.05 3.09
 2 -14 -3 41.48 2.72
 -2 14 3 49.06 3.76
 -2 -14 3 45.43 4.62
 2 14 -3 54.08 3.14
 2 -14 -3 52.12 5.35
 2 14 -3 49.47 4.99
 -2 14 3 47.82 3.45
 2 14 -3 45.4 3.31
 -2 14 2 6.33 1.53
 -2 14 2 4.89 1.29
 -2 -14 2 4.28 1.69
 -2 14 2 4.57 1.11
 -2 -14 2 6.03 1.81
 2 -14 -2 5.51 0.65
 2 14 -2 6.2 1.12
 2 14 -2 4.4 0.94
 2 -14 -2 1.11 1.66
 2 14 -2 8.17 2.3
 -2 -14 1 38.32 4.89
 2 -14 -1 34.63 3.02
 2 -14 -1 34.59 4.02
 2 -14 -1 38.01 3.4
 -2 -14 1 47.17 4.76
 -2 14 1 30.81 3.11
 -2 14 1 38.47 3.43
 2 14 -1 43.07 3.02
 2 14 -1 38.85 4.22
 2 14 -1 38.77 2.3
 -2 14 1 38.05 3.1
 2 14 0 439.09 8.96
 2 -14 0 443.82 13.82
 -2 -14 0 466.03 16.48
 -2 14 0 360.44 13.29
 2 14 0 428.46 12.27
 2 -14 0 438.96 15.4
 -2 14 0 449.86 12.47
 -2 14 0 444.72 14.05
 -2 -14 0 413.22 17.78
 2 -14 0 388.1 12
 2 -14 1 202.15 8.97
 -2 -14 -1 230.14 8.51
 2 14 1 222.61 8.38
 2 -14 1 213.6 10.07
 2 14 1 182.9 10.1
 -2 -14 -1 219.95 12.71
 -2 14 -1 210.1 8.99
 -2 14 -1 218.46 7.88
 2 14 1 209.29 6.02
 -2 -14 -1 218.12 10.74
 2 -14 1 188.5 7.4
 2 14 1 220.82 6.03
 2 14 2 37.77 2.51
 -2 -14 -2 29.64 4.93
 -2 14 -2 32.93 3.53
 2 14 2 30.22 4.08
 -2 -14 -2 37.15 3.12
 2 14 2 36.58 3.47
 2 -14 2 35.75 3.86
 2 -14 2 39.3 3.9
 -2 14 -2 32.66 2.81
 2 -14 2 29.38 2.63
 2 14 3 62.36 3.68
 -2 -14 -3 58.34 6.85
 -2 14 -3 57.27 4.68
 2 -14 3 60.93 5.07
 2 14 3 61.59 4.8
 2 -14 3 48.86 3.59
 2 -14 3 60.66 5.17
 2 14 3 45.52 5.23
 -2 14 -3 61.62 3.96
 -2 -14 -3 57.8 3.97
 -2 -14 -4 9.25 2.95
 -2 -14 -4 7.32 1.54
 2 -14 4 10.09 2.36
 2 14 4 7.21 1.45
 2 14 4 8.36 2.19
 -2 14 -4 10.3 2.24
 -2 -14 -5 3.53 2.54
 2 -14 5 1.65 1.44
 2 14 5 1.49 0.93
 2 14 5 1.88 1.2
 -2 -14 -5 2.6 1.13
 -2 14 -5 4.02 1.75
 2 14 6 37.96 3.77
 2 -14 6 39.66 4.82
 -2 -14 -6 33.16 3.3
 2 14 6 34.88 4.47
 -2 14 -6 38.62 4.47
 -2 -14 -6 40.17 6.45
 -2 -14 -7 40.39 6.65
 2 -14 7 51.37 5.8
 -2 14 -7 45.45 5.06
 2 14 7 45.37 5.45
 2 14 7 43.52 4.35
 -2 -14 -8 5.53 2.63
 2 -14 8 4.23 1.96
 2 14 8 3.29 1.54
 2 14 8 1.59 1.99
 -2 14 -8 2.51 1.44
 2 14 9 18.21 3.16
 -2 -14 -9 9.59 3.78
 2 14 9 15.96 3.92
 2 -15 -10 3.11 2.46
 2 -15 -9 3.31 2.07
 -2 15 9 13.07 3.08
 -2 -15 9 6.29 2.88
 2 15 -9 8.45 2.61
 2 -15 -8 30.81 5.4
 -2 -15 8 29.49 4.76
 -2 -15 8 25.55 3.85
 2 15 -8 28.89 4.05
 -2 15 8 34.85 4.33
 2 -15 -7 -0.66 1.75
 -2 15 7 1.74 1.59
 2 15 -7 3.29 1.81
 -2 -15 7 3.17 1.58
 -2 -15 7 -0.23 1.61
 2 15 -7 3.65 1.81
 -2 15 6 30.09 3.5
 2 15 -6 27.92 4.36
 -2 -15 6 27.44 4.27
 2 -15 -6 28.23 4.74
 -2 -15 6 30.41 4.09
 2 15 -6 29.8 3.62
 2 15 -5 56.29 4.48
 -2 -15 5 57.75 5.58
 -2 -15 5 55.97 5.81
 2 -15 -5 57.77 6.42
 -2 15 5 43.67 3.45
 2 15 -5 55.1 5.8
 -2 15 5 54.17 4.58
 -2 15 4 7.6 1.53
 -2 15 4 3.36 1.09
 -2 -15 4 8.38 2.32
 -2 -15 4 6.23 2.13
 2 15 -4 7.29 1.38
 2 15 -4 7.35 1.63
 2 -15 -4 10.32 3.11
 2 15 -4 8.08 2.25
 2 15 -3 14.32 3.05
 -2 15 3 11.7 1.86
 -2 -15 3 8.45 2.17
 -2 15 3 11.51 1.98
 -2 15 3 8.05 1.6
 2 15 -3 11.23 1.48
 -2 -15 3 7.61 2.1
 2 -15 -3 9.84 1.31
 2 15 -3 10.48 1.65
 2 -15 -3 13.58 2.99
 2 15 -2 10.06 2.52
 -2 -15 2 10.2 2.41
 -2 15 2 9.95 1.86
 -2 15 2 7.79 1.55
 -2 -15 2 6.73 2.3
 -2 15 2 5.91 1.39
 2 -15 -2 7.1 0.61
 2 15 -2 8.74 1.36
 2 15 -2 8.04 1.29
 2 -15 -2 5.48 1.9
 2 -15 -1 25.54 2.66
 2 15 -1 34.47 2.22
 -2 -15 1 43.62 5.49
 2 -15 -1 30.07 3.15
 -2 15 1 28.2 3.09
 -2 -15 1 35.17 4.38
 2 15 -1 31.57 2.62
 2 -15 -1 35.77 4.34
 -2 15 1 30.21 2.86
 -2 15 1 31.76 3.27
 2 15 -1 32.47 4.07
 -2 -15 0 11.2 3.06
 -2 15 0 15.84 2.08
 -2 -15 0 18.62 3.24
 2 15 0 13.23 0.94
 2 15 0 21.76 3.43
 2 -15 0 13.97 1.94
 -2 15 0 13.99 2.32
 2 15 0 18.54 2.18
 2 -15 0 14.44 2.87
 2 -15 0 10.24 2.12
 -2 -15 -1 23.29 4.2
 -2 -15 -1 27.28 2.9
 2 15 1 28.43 2.93
 -2 -15 -1 32.39 4.22
 -2 15 -1 27.83 2.65
 -2 15 -1 30.52 3.34
 2 -15 1 23.06 2.43
 2 -15 1 29.19 3.78
 2 15 1 25.97 1.73
 2 -15 1 25.8 3.1
 -2 -15 -2 8.13 2.57
 -2 15 -2 10.45 1.61
 2 -15 2 6.96 1.39
 2 15 2 8.17 1.21
 2 -15 2 7.9 2.09
 2 -15 2 9.69 2.16
 2 15 2 10.97 2.05
 -2 -15 -2 9.42 1.73
 -2 15 -2 8.83 1.91
 2 15 3 25.22 2.37
 -2 -15 -3 33.11 5.47
 -2 15 -3 28.63 3.49
 2 -15 3 28.18 3.66
 -2 -15 -3 31.18 3.02
 2 15 3 25.68 3.24
 -2 15 -3 27.37 2.68
 2 -15 3 31.05 3.95
 -2 -15 -4 14.5 3.96
 2 -15 4 14.86 2.92
 2 15 4 11.43 1.79
 2 15 4 12.07 2.45
 -2 -15 -4 10.74 1.91
 -2 15 -4 10.69 2.36
 2 -15 5 17.06 3.3
 2 15 5 13.04 2.23
 2 15 5 11.24 2.75
 -2 15 -5 14.78 2.81
 -2 -15 -5 10.92 3.67
 -2 -15 -5 12.36 2.09
 -2 -15 -6 70.91 8.59
 2 15 6 55.32 4.71
 2 -15 6 67.15 6.44
 2 15 6 53.37 5.73
 -2 15 -6 64.45 5.88
 -2 -15 -7 3.98 2.82
 2 15 7 1.64 1.22
 2 -15 7 -1.63 1.77
 2 15 7 -2.68 1.93
 -2 15 -7 0.13 1.19
 2 15 8 17.18 3.07
 2 -15 8 23.75 4.37
 2 15 8 15.96 3.75
 -2 -15 -8 19 5.11
 -2 15 -8 20.4 3.87
 2 15 9 9.91 2.6
 2 -16 -10 72.75 8.82
 2 -16 -9 0.9 1.55
 -2 16 9 -0.12 1.37
 2 16 -9 -1.18 1.55
 2 -16 -8 33.8 5.62
 -2 -16 8 30.92 4.32
 2 16 -8 33.63 4.25
 -2 -16 8 35.46 5.1
 -2 16 8 29.42 3.91
 2 -16 -7 45.34 6.16
 -2 -16 7 60.59 6.59
 -2 -16 7 48.93 5.31
 2 16 -7 66.44 7.07
 2 16 -7 58.01 5.37
 -2 16 7 55.79 5.21
 2 -16 -6 6.33 2.81
 -2 -16 6 7.85 2.8
 2 16 -6 9.02 2.96
 -2 16 6 8.9 2.2
 -2 -16 6 8.67 2.37
 2 16 -6 6.1 1.86
 -2 -16 5 62.96 6.29
 -2 -16 5 75.8 6.62
 -2 16 5 70.8 5.2
 2 -16 -5 65.22 6.79
 -2 16 5 65.88 4.34
 2 16 -5 64.73 4.95
 2 16 -5 71.73 6.77
 2 16 -4 187.6 8.08
 -2 -16 4 171.35 10.27
 -2 -16 4 193.29 10.71
 -2 16 4 184.27 8.39
 2 16 -4 175.89 6.37
 2 -16 -4 176.69 10.98
 -2 16 4 188.1 7.87
 2 16 -4 196.47 11.01
 2 -16 -3 22.1 3.57
 2 16 -3 26.64 4.02
 -2 -16 3 34.44 4.42
 -2 -16 3 29.1 3.84
 2 16 -3 30 2.37
 -2 16 3 29.64 3.03
 2 16 -3 29.48 2.77
 -2 16 3 32.02 3.22
 -2 16 2 13.62 2.26
 -2 16 2 15.76 2.15
 -2 -16 2 14.9 2.98
 2 16 -2 14.5 1.71
 -2 -16 2 13.06 2.75
 2 16 -2 14.36 1.78
 2 -16 -2 7.19 2.16
 2 16 -2 14.97 3.06
 -2 16 1 59.1 4.66
 2 -16 -1 54.3 4.38
 -2 -16 1 66.95 6.13
 2 16 -1 58.21 3.67
 2 -16 -1 58.94 5.53
 2 16 -1 61.42 3.05
 -2 16 1 59.29 4.06
 -2 -16 1 62.48 6.7
 2 16 -1 70.38 6.14
 2 -16 0 50.85 3.7
 2 -16 0 53.84 4.5
 -2 -16 0 64.05 6.06
 2 16 0 60.52 3.94
 2 -16 0 64.94 5.6
 -2 -16 0 58.47 6.57
 2 16 0 63.24 5.64
 -2 16 0 60.18 3.97
 -2 16 0 58.81 4.92
 -2 -16 -1 7.01 2.72
 -2 16 -1 10.25 1.67
 2 -16 1 5.14 1.68
 -2 16 -1 9.25 1.93
 2 16 1 9.16 1.82
 -2 -16 -1 7.06 1.57
 2 -16 1 11.26 2.51
 2 -16 2 170.72 8.95
 -2 -16 -2 179.76 7.87
 2 -16 2 171.05 9.46
 2 16 2 172.31 8.02
 -2 16 -2 175.72 7.08
 -2 16 -2 171.11 8.6
 -2 -16 -2 157 11.51
 2 16 2 168.76 5.87
 -2 -16 -3 25.09 4.79
 -2 16 -3 19.35 2.95
 2 16 3 22.53 3.03
 -2 -16 -3 22.58 2.77
 2 -16 3 20.79 3.42
 2 16 3 22.73 2.24
 2 -16 3 21.21 3.2
 2 16 4 72.21 4.51
 -2 -16 -4 61.87 7.59
 2 16 4 67.38 5.63
 -2 -16 -4 72.78 4.87
 2 -16 4 77.06 6.48
 -2 16 -4 74.29 5.94
 -2 -16 -5 224.04 15.21
 2 16 5 200.64 8.66
 2 16 5 207.34 10.91
 -2 -16 -5 199 8.67
 2 -16 5 221.99 11.68
 -2 16 -5 233.88 11.13
 -2 -16 -6 1.3 2.44
 2 -16 6 2.72 2
 -2 16 -6 -1.31 1.83
 2 16 6 -0.81 1.11
 2 16 6 -0.03 1.41
 -2 -16 -7 4.01 2.47
 2 -16 7 1.99 1.65
 2 16 7 7.4 2.11
 -2 16 -7 2.46 1.76
 2 16 7 3.23 1.81
 -2 -16 -8 49.46 7.75
 2 16 8 47.59 4.86
 2 16 8 59.71 6.94
 2 16 9 1.39 1.51
 2 -17 -9 8.22 3.51
 -2 17 9 14.25 3.09
 2 17 -9 14.19 3.05
 2 -17 -8 1.8 1.91
 -2 17 8 4.83 2.04
 -2 -17 8 1.97 1.51
 2 17 -8 0.56 1.15
 2 -17 -7 15.25 3.65
 -2 -17 7 16.25 3.38
 -2 17 7 19.28 3.22
 -2 -17 7 19.89 4.06
 2 17 -7 15.77 3.56
 2 17 -7 20.07 3.29
 -2 -17 6 9.64 2.64
 -2 17 6 14.95 2.6
 2 17 -6 14.42 3.56
 -2 -17 6 14.77 3.33
 2 17 -6 13.8 2.49
 2 -17 -6 13.1 3.45
 2 17 -5 15.33 3.38
 -2 -17 5 18.08 3.8
 -2 17 5 14.34 2.46
 -2 -17 5 15.79 3.23
 2 17 -5 14.05 2.38
 2 -17 -5 15.13 3.68
 -2 17 4 23.2 2.74
 2 17 -4 28.44 4.45
 -2 -17 4 16.85 3.26
 -2 17 4 27.63 3.26
 -2 -17 4 23.49 4.08
 2 17 -4 26.57 2.96
 2 -17 -4 24.72 4.11
 2 17 -3 28.92 4.4
 -2 17 3 20.59 2.73
 -2 17 3 22.99 2.88
 -2 -17 3 22.18 3.67
 2 -17 -3 19.88 3.53
 2 17 -3 24.07 2.54
 -2 -17 3 21.73 3.73
 -2 -17 2 55.85 5.97
 2 17 -2 49.06 3.25
 2 -17 -2 48.97 5.3
 2 17 -2 61.62 6.02
 2 17 -2 49.13 3.28
 -2 17 2 52.07 4.41
 -2 17 2 54.74 4.13
 -2 -17 1 13.74 3.05
 -2 17 1 12.08 1.93
 2 -17 -1 14.56 2.47
 -2 17 1 10.59 2.18
 2 17 -1 14.41 1.83
 2 -17 -1 13.55 2.94
 2 17 -1 13.07 3.08
 -2 -17 0 14.48 3.75
 -2 17 0 10.65 2.13
 -2 17 0 10.47 1.74
 2 -17 0 9.8 2.25
 -2 17 0 9.31 2.11
 2 17 0 12.76 1.89
 2 -17 0 12.4 2.72
 2 17 0 12.44 2.72
 2 17 1 51.98 4.11
 2 -17 1 64.64 5.93
 -2 17 -1 55.53 4.7
 2 17 1 66.96 6.06
 2 -17 1 49.35 4.73
 -2 17 -1 57.93 3.93
 -2 -17 -1 60.86 7.19
 -2 -17 -2 8.21 2.89
 -2 17 -2 8.66 1.56
 2 -17 2 10.56 2.38
 -2 17 -2 8.43 2.1
 2 17 2 9.07 1.84
 -2 -17 -2 8.3 1.78
 2 -17 2 8.21 2.26
 -2 -17 -3 -0.55 2.03
 2 -17 3 0.52 1.13
 2 17 3 -0.62 1.08
 -2 -17 -3 2.07 1.39
 -2 17 -3 0.33 1.27
 -2 -17 -4 62.29 8.03
 2 -17 4 54.06 5.59
 2 17 4 50.61 4.98
 -2 -17 -4 54.05 4.34
 -2 17 -4 52.03 5.05
 -2 -17 -5 6.5 3
 2 -17 5 11.46 2.65
 2 17 5 7.12 1.71
 2 17 5 8.1 2.36
 -2 17 -5 9.05 2.56
 -2 -17 -6 0.25 2.31
 -2 17 -6 5.08 1.97
 2 17 6 1.28 0.97
 2 -17 6 3.38 1.99
 2 17 6 2.83 1.7
 -2 -17 -7 12.67 4.24
 2 -17 7 20.5 4.17
 2 17 7 13.84 2.64
 2 17 7 20.73 4.18
 -2 17 -7 18.36 3.47
 2 17 8 16.51 3.98
 2 18 -9 19.62 3.76
 2 -18 -8 -1.56 1.54
 -2 -18 8 3.94 2.19
 2 18 -8 0.51 1.54
 -2 18 8 2.69 1.75
 -2 -18 7 10.42 2.76
 -2 -18 7 15.76 3.78
 -2 18 7 15.64 2.8
 2 18 -7 18.65 4.06
 2 18 -7 15.09 2.97
 2 -18 -7 15.87 3.95
 -2 -18 6 71.2 7.28
 -2 -18 6 78.46 7.33
 2 -18 -6 79.29 7.96
 2 18 -6 86.7 8.32
 2 18 -6 72.46 5.76
 -2 18 6 71.92 5.75
 -2 -18 5 68.07 6.89
 -2 -18 5 67.76 6.79
 2 -18 -5 65.4 6.99
 2 18 -5 63.04 5.02
 2 18 -5 76.62 7.43
 -2 18 5 63.7 5.17
 -2 -18 4 12.95 3.07
 2 18 -4 8.92 2.91
 -2 18 4 7.19 1.91
 -2 -18 4 8.97 2.76
 2 18 -4 9.33 1.74
 2 -18 -4 5.22 2.05
 -2 -18 3 265.15 13.3
 -2 -18 3 276.25 14.02
 2 -18 -3 262 13.18
 2 18 -3 281.29 13.97
 -2 18 3 244.02 10.27
 -2 18 3 258.98 10.2
 -2 18 2 16.44 2.36
 -2 18 2 18.43 2.7
 2 -18 -2 18.08 3.45
 -2 -18 2 20.79 3.76
 2 18 -2 23.97 3.92
 -2 18 1 20.47 2.47
 2 -18 -1 23.43 3.76
 -2 18 1 14.6 2.61
 2 18 -1 21.71 3.87
 -2 18 0 29.42 2.89
 2 -18 0 31.03 3.68
 -2 18 0 36.05 4.14
 -2 18 0 30.37 3.57
 2 18 0 36.95 4.73
 2 -18 0 34.18 4.34
 -2 -18 -1 2.8 2.51
 -2 18 -1 -0.1 0.67
 2 -18 1 2.71 1.98
 2 -18 1 2.56 1.38
 2 18 1 1.51 1.51
 2 18 1 1.69 1.04
 -2 18 -1 0.56 1.06
 -2 -18 -2 4.42 2.48
 -2 18 -2 6.53 1.88
 2 -18 2 4.64 1.93
 2 18 2 6.51 1.7
 -2 -18 -2 7.76 1.97
 2 -18 2 6.32 2.42
 -2 18 -3 97.82 6.97
 2 -18 3 108.38 7.81
 2 18 3 90.54 6.29
 -2 -18 -3 103.77 6.24
 -2 -18 -3 104 10.12
 2 -18 4 89.89 7.28
 -2 18 -4 74.3 6.16
 2 18 4 79.99 6.36
 -2 -18 -4 81.72 5.51
 -2 -18 -4 82.92 9.27
 -2 -18 -5 17.2 4.7
 2 -18 5 11.03 2.94
 2 18 5 11.49 2.62
 -2 18 -5 18.04 3.12
 -2 -18 -6 61.19 8.48
 2 -18 6 79.76 7.5
 2 18 6 60.74 6.28
 -2 18 -6 73.51 6.56
 2 18 7 22.18 4.04
 -2 19 8 9.16 2.51
 2 19 -8 8.73 2.69
 -2 -19 7 4.36 1.87
 -2 19 7 6.47 2.03
 2 19 -7 12.64 2.85
 2 -19 -7 11.02 3.27
 -2 19 6 0.87 1.11
 2 19 -6 4.48 2.35
 -2 -19 6 0.18 1.59
 -2 -19 6 1.96 1.67
 -2 -19 5 31.66 5
 2 19 -5 30.03 4.95
 -2 19 5 22.12 3.07
 -2 -19 5 28.2 4.67
 2 -19 -5 20.4 3.75
 -2 -19 4 5.96 2.34
 2 19 -4 2.71 1.86
 -2 19 4 4.49 1.55
 -2 -19 4 4.84 2.49
 2 -19 -4 3.83 2.26
 2 -19 -3 1.78 1.48
 2 19 -3 2.45 1.69
 -2 -19 3 4.27 2.34
 -2 19 3 2.19 1.27
 -2 -19 3 -0.92 2.2
 2 19 -2 31.77 4.64
 -2 19 2 33.07 3.29
 -2 19 2 28.19 3.47
 2 -19 -2 30.73 4.55
 2 19 -1 2.17 1.66
 -2 19 1 0.03 1.16
 -2 19 1 -0.64 0.92
 2 -19 -1 2.69 1.41
 -2 19 0 7.9 2.08
 2 -19 0 10.72 2.45
 2 -19 0 13.31 3.15
 2 19 0 14.04 3.28
 -2 19 0 10 2.15
 2 -19 1 12.73 2.66
 2 -19 1 14.42 2.97
 2 19 1 10.78 2.79
 -2 19 -1 9.4 2.03
 -2 -19 -1 19.87 4.81
 -2 -19 -2 6.04 3.43
 2 -19 2 7.46 2.09
 2 -19 2 8.61 2.88
 -2 19 -2 4.58 1.76
 2 19 2 4.58 2.06
 -2 -19 -2 6.97 1.75
 2 -19 3 58.61 6.01
 -2 -19 -3 53.54 4.65
 -2 19 -3 64.78 5.73
 -2 -19 -3 75.23 9.01
 2 -19 4 -1.73 1.93
 -2 19 -4 -1.23 1.47
 -2 -19 -5 14.69 4.72
 2 -19 5 14.33 3.57
 -2 19 -5 7.48 2.3
 -2 19 -6 39.75 5.04
 2 -20 -6 32.18 5.04
 2 20 -5 8.51 2.98
 2 -20 -5 2.3 1.5
 -2 -20 5 8.51 2.85
 2 20 -4 47.74 6.12
 -2 -20 4 41.92 5.63
 2 -20 -4 40.48 5.31
 2 -20 -3 5.15 2.41
 2 20 -3 10.24 2.98
 2 20 -2 47.46 5.83
 2 -20 -2 37.33 5.1
 2 -20 -1 144.96 9.67
 2 20 -1 146.43 10.07
 -2 20 1 119.08 7.21
 -2 20 1 129.22 8.16
 2 20 0 2.88 2.25
 -2 20 0 3.9 1.58
 2 -20 0 5.86 2.06
 2 -20 0 6.31 2.35
 -2 20 0 5.15 1.59
 2 -20 1 21.04 3.42
 -2 20 -1 18.34 3.04
 2 -20 1 19.53 3.6
 2 20 1 24.34 4.08
 2 -20 2 167.99 10.22
 2 -20 2 193.45 11.28
 2 20 2 186.71 11.22
 -2 20 -2 166.47 9.25
 -2 -20 -2 185.52 13.83
 2 20 3 11.11 3.12
 2 -20 3 13.22 3.02
 -2 -20 -3 17.05 4.81
 -2 20 -3 11.84 2.64
 2 -20 4 19.11 3.66
 -2 20 -4 20.15 3.49
 2 -20 5 57.42 6.51
 -2 20 -5 57.39 5.84
 2 -21 -5 35.16 5.38
 2 21 -4 3.9 2.56
 2 -21 -4 3.15 2.18
 2 21 -3 6.12 2.63
 2 -21 -3 5.93 2.6
 2 21 -2 22.52 4.14
 2 -21 -2 19.95 3.74
 2 21 -1 27.94 4.63
 2 -21 -1 28.17 4.39
 2 21 0 6.31 2.78
 2 -21 0 10.31 3.24
 -2 21 0 6.68 2.04
 2 -21 1 60 5.98
 2 -21 1 62.79 6.4
 2 21 1 73.6 7.28
 -2 21 -1 57.06 5.27
 2 -21 2 2.01 1.65
 -2 21 -2 -0.92 1.39
 2 21 2 -0.53 1.54
 2 21 3 2.72 1.9
 2 -21 3 -0.37 1.57
 -2 21 -3 -0.63 1.29
 2 -21 4 7.33 2.52
 2 21 4 8.55 2.86
 -2 21 -4 10.56 2.76
 -2 21 -5 7.62 2.61
 2 22 -2 12.34 3.17
 2 -22 -2 8.14 2.55
 2 22 -1 -0.6 1.4
 2 -22 -1 1.14 2.12
 2 22 0 91.9 8.49
 2 -22 1 22.62 3.82
 2 22 1 35.15 5.2
 2 -22 2 2.62 1.65
 2 22 2 1.05 1.94
 2 -22 3 1.05 1.45
 2 22 3 -0.36 1.43
 -2 22 -3 0.98 1.47
 -2 22 -4 1.21 1.53
 2 22 4 1.93 2.03
 2 -23 1 10.53 2.88
 2 -23 2 1.11 1.67
 3 0 -12 3.33 1.97
 -3 0 12 2.98 2.14
 3 0 -12 5.1 3.65
 -3 0 11 -0.36 1.09
 -3 0 11 0.94 0.99
 3 0 -11 2.13 2.58
 3 0 -11 3.1 1.74
 -3 0 10 33.4 3.63
 -3 0 10 33.1 3.84
 3 0 -10 31.9 6.57
 3 0 -10 30.89 3.89
 -3 0 9 15.5 2.3
 -3 0 9 18.23 2.83
 3 0 -9 18.65 4.75
 3 0 -9 17.14 2.77
 -3 0 8 26.2 2.71
 -3 0 8 29.32 3.27
 3 0 -8 26.52 5.12
 -3 0 8 25.56 2.7
 3 0 -8 31.14 3.48
 -3 0 7 104.89 5.12
 3 0 -7 100.53 5.93
 -3 0 7 96.01 5.01
 3 0 -7 110.31 9.36
 -3 0 7 109.8 5.86
 3 0 -6 24.61 2.75
 -3 0 6 23.13 2.18
 3 0 -6 21.36 3.97
 -3 0 6 20.73 2.04
 -3 0 6 24.92 2.64
 3 0 -5 10.46 1.73
 -3 0 5 8.72 1.22
 -3 0 5 8.48 1.38
 3 0 -5 8.84 2.58
 -3 0 5 8.64 0.92
 3 0 -4 272.04 8.62
 -3 0 4 264.97 7.41
 3 0 -4 247.57 7.31
 3 0 -4 270.4 7.33
 3 0 -4 265.29 12.27
 -3 0 4 274.57 8.41
 3 0 -3 20.03 1.58
 3 0 -3 21.08 3.1
 -3 0 3 20.79 1.9
 3 0 -3 23.18 1.63
 3 0 -3 22.09 2.02
 3 0 -2 14.78 1.43
 -3 0 2 17.21 1.67
 3 0 -2 14.68 2.26
 3 0 -2 15.25 1.62
 -3 0 1 8.56 1.21
 3 0 -1 9.46 1.59
 -3 0 1 8.02 1.51
 3 0 0 272.53 7.84
 3 0 0 267.47 8.05
 -3 0 0 265.3 7.87
 3 0 1 92.58 4.26
 3 0 1 89.93 3.36
 -3 0 -1 81.82 4.01
 -3 0 -1 85.22 4.12
 3 0 2 220.82 7.75
 -3 0 -2 206.66 6.55
 -3 0 -2 219.35 7.5
 -3 0 -3 15.79 1.36
 -3 0 -3 14.56 1.72
 -3 0 -3 15.37 1.53
 3 0 3 14.21 1.98
 -3 0 -3 11.4 1.74
 -3 0 -4 0.8 0.36
 -3 0 -4 1.81 0.95
 3 0 4 0.9 0.86
 -3 0 -4 0.24 0.7
 -3 0 -4 0.4 0.37
 3 0 5 278.24 10.99
 -3 0 -5 272.6 8.52
 -3 0 -5 275.81 9.47
 3 0 6 2.01 1.22
 -3 0 -6 1.86 0.79
 -3 0 -6 1.64 0.91
 3 0 7 1.39 1.41
 -3 0 -7 2.02 1.25
 -3 0 -7 3.4 1.05
 3 0 8 99.36 7.75
 -3 0 -8 88.73 6.03
 3 0 9 -0.43 1.53
 -3 0 -9 1.88 1.26
 -3 0 -10 6.13 3.81
 3 0 10 3.95 2.02
 -3 0 -10 2.3 1.31
 -3 0 -11 15.53 3.09
 -3 -1 12 12.07 2.65
 -3 1 12 12.54 2.96
 -3 -1 12 13.42 2.94
 3 -1 -12 10.69 4.1
 3 1 -12 9.75 4.7
 3 -1 -12 11.29 2.8
 3 1 -12 10.42 2.71
 -3 -1 11 18.73 2.98
 -3 1 11 17.87 2.74
 -3 1 11 23.63 3.6
 -3 -1 11 24.2 3.44
 3 1 -11 23 3.58
 3 -1 -11 15.76 4.1
 3 1 -11 23.02 5.74
 3 -1 -11 21.34 3.44
 -3 -1 10 32.6 3.64
 -3 1 10 25.01 3.01
 -3 1 10 33.45 3.92
 -3 -1 10 27.76 3.46
 3 -1 -10 27.5 5.55
 3 -1 -10 26.36 3.55
 3 1 -10 31.22 6.35
 3 1 -10 32.96 4.09
 -3 -1 9 166.23 8.14
 -3 -1 9 163.9 7.84
 -3 1 9 148.83 7.14
 3 1 -9 154.71 8.38
 3 -1 -9 165.41 8.53
 3 -1 -9 149.14 12.3
 -3 1 9 158.01 8.09
 -3 -1 8 42.34 3.53
 -3 1 8 42.17 3.28
 -3 -1 8 43.27 3.76
 3 1 -8 41.97 4.03
 3 -1 -8 47.45 6.36
 -3 -1 8 36.84 3.36
 -3 1 8 38.95 3.18
 3 -1 -8 41.75 4
 -3 1 8 45.05 3.91
 -3 -1 7 4.81 1.21
 -3 1 7 2.73 0.74
 -3 1 7 5.19 1.51
 -3 -1 7 5.37 1.34
 3 -1 -7 4.21 2.38
 3 -1 -7 2.98 1.14
 -3 1 7 4.03 0.97
 3 1 -7 2.71 1.25
 -3 -1 7 4.01 1.15
 -3 -1 6 601.49 15.33
 -3 1 6 590.29 14.37
 -3 -1 6 587.07 15.23
 -3 1 6 592.52 14.47
 3 -1 -6 598.29 22.38
 3 -1 -6 618.15 16.63
 3 1 -6 604.79 16.55
 -3 1 6 634.47 16.38
 -3 -1 6 631.16 16.03
 -3 1 6 627.95 13.25
 -3 -1 5 227.21 7.28
 -3 1 5 225.21 6.48
 3 1 -5 209.81 7.25
 3 -1 -5 208.42 11.54
 3 1 -5 226.54 8.17
 3 1 -5 228.56 7.27
 3 -1 -5 222.46 8.19
 -3 1 5 220.67 6.59
 -3 1 5 227.24 7.91
 -3 -1 5 225.03 7.64
 3 -1 -4 118.79 5.35
 3 1 -4 121.09 5.13
 -3 1 4 121.29 5.22
 -3 1 4 119.73 4.03
 -3 -1 4 116.53 4.66
 3 1 -4 121.21 4.69
 3 -1 -4 118.24 3.98
 3 1 -4 126.83 5.4
 -3 -1 4 123.31 4.98
 3 1 -4 126.32 4.72
 3 -1 -4 122.26 7.93
 3 -1 -4 129.69 4.02
 -3 -1 3 251.98 7.54
 3 1 -3 254.51 7.34
 3 -1 -3 251.73 6.35
 3 1 -3 261.96 7.26
 3 -1 -3 242.18 10.68
 3 -1 -3 255.79 6.31
 -3 -1 3 259.44 8.07
 3 1 -3 266.25 11.03
 -3 1 3 247.75 7.76
 3 1 -3 252.12 7.71
 3 1 -2 50.12 4.12
 3 1 -2 53.75 2.89
 -3 1 2 54.24 3.06
 3 -1 -2 52.4 4.19
 -3 -1 2 53.87 3.02
 -3 1 2 59.45 4.77
 -3 -1 2 49.92 2.75
 3 -1 -2 55.51 2.43
 3 1 -2 56.04 2.97
 -3 1 1 1278.48 26.12
 3 1 -1 1235.22 25.89
 -3 -1 1 1282.85 25.78
 3 1 -1 1286.65 27.99
 -3 1 1 1279.91 29.47
 3 -1 -1 1244.17 28.31
 3 1 0 1083.83 22.95
 3 -1 0 1055.94 22.58
 3 -1 0 1110.89 23.61
 3 1 0 1099.32 22.69
 -3 -1 0 1105.58 22.71
 -3 1 0 1067.36 24.75
 -3 -1 0 1122.73 23.65
 -3 1 0 1083.18 22.96
 3 1 0 1038.7 22.67
 3 1 1 94.46 3
 3 1 1 93.83 4.32
 3 -1 1 92.23 4.14
 3 -1 1 91.5 3.78
 -3 1 -1 101.76 4.66
 -3 -1 -1 96.25 3.8
 -3 -1 -1 99.99 4.28
 -3 1 -1 103.43 4.46
 3 -1 2 879.07 18.11
 3 -1 2 870.79 20.16
 3 1 2 893.66 20.61
 -3 1 -2 876.15 19.85
 -3 1 -2 878.5 19.72
 -3 -1 -2 861.84 17.98
 -3 -1 -2 892.45 19.91
 -3 1 -2 896.87 20.2
 -3 1 -3 14.44 1.79
 -3 1 -3 17.06 1.93
 -3 1 -3 18.55 1.86
 -3 -1 -3 18.85 1.53
 -3 -1 -3 16.36 1.37
 3 -1 3 15.39 2
 3 1 3 15.79 2.07
 -3 -1 -3 15.85 1.64
 3 -1 4 209.27 8.42
 3 1 4 192.72 8.41
 -3 -1 -4 201.86 6.12
 -3 1 -4 204.63 6.98
 -3 1 -4 189.6 7.83
 -3 1 -4 209.14 4.99
 -3 -1 -4 194.44 7.03
 -3 1 -4 193.78 7.48
 -3 -1 -4 198.73 5.66
 -3 -1 -5 69.92 4.17
 3 -1 5 68.23 5
 3 1 5 74.55 5.31
 -3 -1 -5 69.78 3.49
 -3 1 -5 72.28 4.04
 -3 1 -5 72.06 4.45
 -3 1 -6 5.28 1.4
 -3 -1 -6 4.79 1.21
 3 -1 6 2.34 1.06
 3 1 6 2.74 1.41
 -3 -1 -6 3.46 0.9
 3 -1 7 229.81 11.09
 3 1 7 227.82 11.23
 -3 1 -7 192.05 8.22
 -3 -1 -7 226.74 9.08
 -3 1 -7 224.72 9.38
 -3 -1 -8 1.14 1.83
 3 -1 8 -0.7 1.66
 3 1 8 2.87 1.88
 -3 -1 -8 0.1 0.9
 -3 1 -8 1.78 1.08
 -3 -1 -9 12.05 3.95
 3 -1 9 16.35 3.57
 3 1 9 15.34 3.15
 -3 -1 -9 12.57 2.39
 -3 1 -9 12.85 2.54
 -3 -1 -10 1.85 2.25
 -3 1 -10 6.03 2.15
 3 -1 10 7.5 2.82
 3 1 10 7.79 2.48
 -3 -1 -10 6.41 1.76
 -3 1 -10 5.56 1.84
 -3 -1 -11 0.01 1.34
 -3 1 -11 0.15 1.44
 -3 -2 12 78.85 6.73
 3 2 -12 81.88 7.29
 -3 -2 12 77.16 6.58
 -3 2 12 93.32 7.58
 3 2 -12 78.61 10.95
 3 -2 -12 89.44 7.45
 3 -2 -12 79.12 10.75
 -3 -2 11 5.93 1.81
 -3 2 11 5.11 1.5
 -3 2 11 7.54 2.13
 -3 -2 11 3.03 1.65
 3 -2 -11 0.77 2.94
 3 2 -11 5.69 2.93
 3 -2 -11 6.55 2.04
 3 2 -11 7.1 2.18
 3 -2 -10 -1.45 1.44
 -3 -2 10 -0.76 1.02
 -3 2 10 1.48 1.02
 -3 2 10 -0.72 1.33
 -3 -2 10 2.01 1.4
 3 -2 -10 1.06 2.43
 3 2 -10 1.38 1.48
 -3 -2 9 62.16 4.79
 -3 -2 9 53.29 4.48
 -3 2 9 56.68 4.1
 3 -2 -9 62.73 8.11
 -3 2 9 39.27 3.5
 3 -2 -9 50.92 4.71
 3 2 -9 56.32 4.94
 -3 2 9 62.09 5.05
 3 2 -8 34.24 3.66
 -3 -2 8 35.32 3.41
 -3 2 8 28.9 2.7
 -3 2 8 30.26 3.3
 3 -2 -8 22.19 4.8
 -3 2 8 23.86 2.41
 3 -2 -8 34.72 3.66
 -3 -2 8 23.88 2.9
 -3 -2 8 30.79 3.17
 -3 -2 7 51.59 3.83
 -3 2 7 46 3.01
 3 -2 -7 48.97 6.29
 -3 -2 7 40.22 3.41
 -3 2 7 46.54 3.04
 3 -2 -7 47.6 4
 3 2 -7 40.72 3.75
 -3 2 7 53.08 4.12
 -3 -2 7 47.81 3.7
 -3 2 6 7.76 1.3
 3 -2 -6 8.42 1.8
 -3 2 6 7.61 1.09
 -3 -2 6 5.95 1.3
 -3 2 6 6.62 1.55
 -3 -2 6 8.41 1.52
 3 -2 -6 9 2.95
 3 2 -6 6.44 1.53
 -3 -2 6 6.18 1.34
 -3 2 6 6.83 1.09
 3 -2 -5 22.26 2.47
 -3 -2 5 22.64 2.17
 -3 2 5 20.04 1.52
 3 -2 -5 23.67 3.83
 3 2 -5 21.39 2.14
 3 2 -5 23.14 2.49
 3 2 -5 20.76 2.18
 -3 -2 5 18.44 2.3
 -3 2 5 17.95 1.93
 -3 2 5 22.76 2.39
 -3 -2 5 21.77 2.09
 3 2 -4 56.9 3.3
 3 -2 -4 56.87 5.43
 -3 -2 4 61.21 3.3
 -3 2 4 53.97 2.2
 -3 -2 4 60.75 3.45
 3 2 -4 56.01 3.33
 3 2 -4 56.36 3.31
 3 2 -4 57.77 3.59
 -3 2 4 60.77 3.71
 -3 -2 4 48.14 2.95
 3 -2 -3 111.29 7.14
 -3 -2 3 110.45 4.65
 3 2 -3 104.45 4.64
 3 -2 -3 100.3 3.03
 3 2 -3 117.23 4.62
 -3 2 3 109.82 4.85
 3 -2 -3 103.77 3.02
 -3 -2 3 107.8 4.77
 -3 -2 3 111.47 4.36
 3 2 -3 118.96 4.61
 3 -2 -2 14.5 1.07
 -3 -2 2 15.56 1.49
 -3 -2 2 11.47 1.41
 -3 2 2 14.6 1.69
 3 2 -2 9.93 1.48
 3 -2 -2 13.23 2.23
 -3 2 2 11.94 2.27
 3 2 -2 16.35 2.34
 3 2 -2 14.02 1.47
 -3 2 1 20.92 2.75
 3 -2 -1 20.61 2.42
 3 2 -1 18.58 2.26
 -3 -2 1 21.77 1.7
 -3 2 1 20.38 1.97
 3 2 -1 21.05 1.79
 3 2 0 272.09 8.11
 3 -2 0 276.6 7.7
 -3 2 0 266.21 8.11
 3 -2 0 273.98 8.88
 -3 2 0 257.37 9.59
 3 2 0 244.25 7.42
 -3 -2 0 267.91 7.68
 3 2 0 269.25 7.78
 3 2 1 102.81 2.63
 3 2 1 109.79 4.87
 3 -2 1 112.62 4.51
 3 -2 1 102.17 4.42
 -3 2 -1 102.38 5.28
 -3 -2 -1 114.93 4.63
 -3 2 -1 113.32 4.95
 3 2 1 105.79 4.61
 3 2 2 163.31 6.38
 3 -2 2 162.43 5.47
 -3 -2 -2 162.24 5.68
 3 -2 2 162.81 6.3
 3 2 2 175.09 6.98
 -3 2 -2 162.14 6.03
 -3 2 -2 157.65 6.47
 -3 2 -2 163.84 6.42
 -3 -2 -2 149.63 5.4
 3 -2 3 43.12 3.35
 3 2 3 42.86 3.55
 -3 2 -3 41.37 3.05
 -3 2 -3 44.34 3.17
 -3 -2 -3 42.32 1.96
 -3 -2 -3 47.62 2.67
 3 2 3 41.07 3.23
 -3 -2 -3 42.41 2.72
 -3 2 -3 45.04 3.29
 -3 2 -4 17.54 2.24
 -3 -2 -4 15.83 1.8
 -3 2 -4 13.83 0.92
 -3 -2 -4 14.85 1.28
 -3 2 -4 16.97 1.97
 3 -2 4 16.42 2.27
 3 2 4 16.21 2.44
 -3 2 -4 14.65 2.03
 -3 -2 -4 14.13 1.4
 3 -2 5 61.05 4.68
 3 2 5 62.99 5.02
 -3 -2 -5 54.9 2.92
 -3 -2 -5 56.74 3.68
 -3 2 -5 56.49 4.16
 -3 -2 -6 14.26 1.67
 3 -2 6 11.12 2.29
 3 2 6 9.92 2.42
 -3 2 -6 10.11 1.9
 -3 2 -6 13.82 2.02
 -3 -2 -6 14.37 2.05
 -3 -2 -7 13.03 3.77
 3 -2 7 18.92 3.17
 3 2 7 15.8 2.92
 -3 -2 -7 15.9 2.35
 -3 2 -7 15.47 2.54
 -3 2 -8 20.94 3.1
 3 -2 8 23.33 3.87
 3 2 8 19.49 3.63
 -3 -2 -8 19.36 4.68
 -3 -2 -8 21.33 2.89
 -3 -2 -9 4.4 2.1
 3 -2 9 -0.35 1.41
 3 2 9 1.32 1.53
 -3 -2 -9 -3.27 2.5
 -3 -2 -9 0.33 1.04
 -3 2 -9 0.24 1.1
 -3 -2 -10 17.08 4.26
 3 -2 10 16.93 3.87
 3 2 10 17.73 4.07
 -3 -2 -10 15.21 2.96
 -3 2 -10 19.55 3.43
 3 -2 11 1.39 1.98
 -3 -2 -11 0.34 1.25
 -3 2 -11 -4.05 2.23
 -3 -3 13 4.5 1.95
 -3 -3 12 11.3 2.57
 -3 3 12 9.52 2.68
 -3 -3 12 12.06 2.81
 3 -3 -12 8.41 4.37
 3 3 -12 9.74 3.93
 3 3 -12 9.26 2.69
 3 -3 -12 8.63 2.64
 3 -3 -11 27.96 3.84
 -3 3 11 33.01 4.28
 -3 -3 11 20.7 3.22
 3 -3 -11 21.39 5.27
 -3 -3 11 25.05 3.5
 3 3 -11 27.4 3.97
 -3 -3 10 21.3 3.07
 -3 3 10 18.23 2.37
 -3 3 10 17.17 2.99
 -3 -3 10 16.17 2.64
 3 -3 -10 15.6 2.71
 3 -3 -10 16.46 4.17
 3 3 -10 13.91 2.52
 -3 -3 9 42.03 3.83
 -3 -3 9 35.92 3.81
 -3 3 9 34.79 3.07
 3 3 -9 36.45 3.98
 3 -3 -9 29.55 5.53
 3 -3 -9 37.47 4.03
 -3 3 9 40.99 4.13
 3 -3 -8 22.34 2.91
 3 3 -8 20.16 2.78
 -3 3 8 22.3 2.23
 -3 -3 8 22.39 2.78
 -3 3 8 19.66 2.76
 -3 -3 8 24.25 2.68
 3 -3 -8 17.64 3.97
 -3 3 8 22.14 2.19
 -3 -3 7 105.02 5.68
 -3 3 7 103.7 4.4
 -3 -3 7 106.58 5.44
 -3 -3 7 85.53 5.28
 -3 3 7 91.63 4.21
 3 3 -7 106.46 6.07
 3 -3 -7 92.33 8.6
 3 -3 -7 113.01 6.2
 -3 3 7 100.71 5.84
 -3 3 7 101.12 5.35
 -3 -3 6 254.65 9.08
 -3 3 6 243.78 6.9
 -3 -3 6 258.1 8.58
 -3 -3 6 231.89 8.83
 -3 3 6 252.24 6.93
 3 3 -6 259.27 9.41
 3 -3 -6 254.65 13.57
 -3 3 6 265.61 9.16
 -3 3 6 255.47 9.34
 -3 -3 5 43.82 3.22
 3 3 -5 50.55 3.54
 3 3 -5 46.98 3.32
 3 -3 -5 41.75 3.75
 -3 3 5 44.87 1.98
 3 -3 -5 54.21 5.66
 -3 -3 5 45.02 3.42
 -3 3 5 45.84 3.29
 -3 3 5 51.32 3.58
 -3 -3 5 45.84 2.94
 3 3 -4 715.7 16.74
 -3 -3 4 714.06 17.51
 3 3 -4 721.5 17.63
 3 3 -4 736.97 17.6
 3 3 -4 753.1 17.58
 3 -3 -4 742.28 22.78
 -3 -3 4 771.17 16.71
 -3 -3 4 740.23 16.57
 -3 3 4 728.77 17.7
 3 3 -3 34.8 2.63
 -3 -3 3 34.2 2.16
 3 -3 -3 27.4 3.46
 3 3 -3 33.71 2.43
 3 3 -3 35.93 2.57
 -3 -3 3 33.09 2.45
 -3 -3 3 33.71 2.54
 -3 3 3 34.63 2.65
 3 3 -3 37.08 2.3
 -3 -3 3 28.94 2.7
 3 3 -2 121.87 5.22
 -3 -3 2 120.9 4.24
 -3 -3 2 122.89 4.59
 3 -3 -2 122.8 6.82
 -3 3 2 114.02 7.14
 -3 3 2 121.21 5
 3 3 -2 119.72 4.39
 -3 -3 1 1577.39 30.71
 3 3 -1 1633.9 32.72
 3 -3 -1 1619.65 34.77
 -3 3 1 1544.66 36.15
 -3 -3 1 1581.21 30.72
 -3 3 1 1569.93 31.95
 3 3 -1 1513.98 30.86
 3 3 0 141.02 5.04
 3 3 0 146.54 5.59
 3 -3 0 145.98 5
 3 -3 0 142.49 6.2
 -3 3 0 151.39 7.14
 3 3 0 149.26 5.01
 -3 -3 0 146.34 5.02
 -3 3 0 149.48 5.63
 -3 -3 -1 76.25 3.73
 3 -3 1 68.1 3.32
 3 3 1 65.19 3.65
 3 -3 1 63.8 3.56
 -3 3 -1 67.85 4.36
 -3 -3 -1 67.77 3.38
 -3 3 -1 69.79 3.78
 3 3 1 68.01 3.49
 3 -3 2 2204.57 43.11
 3 -3 2 2222.76 43.77
 3 3 2 2227.52 45.02
 -3 3 -2 2181.9 43.3
 -3 -3 -2 2356.12 43.41
 -3 3 -2 2195.46 45.32
 -3 3 -2 2226.83 44.27
 -3 -3 -2 2161.87 42.09
 3 3 2 2212.95 44.09
 -3 3 -3 18.63 2.19
 3 -3 3 20.49 2.19
 -3 3 -3 23.53 2.41
 -3 3 -3 21.01 2.08
 -3 3 -3 22.19 2.34
 3 3 3 19.61 2.44
 -3 -3 -3 18.81 1.76
 3 3 3 18.21 2.11
 -3 -3 -3 20.47 1.73
 -3 -3 -4 111.3 4.43
 3 -3 4 108.96 5.64
 3 3 4 104.64 6.1
 -3 -3 -4 105.6 3.34
 -3 3 -4 97.21 5.36
 -3 3 -4 105.94 5.35
 -3 3 -4 111.27 5.52
 -3 -3 -4 110.96 4.48
 -3 -3 -4 103.23 4.48
 3 -3 5 305.17 11.27
 -3 -3 -5 314.38 8.01
 3 3 5 312.36 12.05
 -3 -3 -5 301.8 10.12
 -3 -3 -5 307.12 9.41
 -3 3 -5 305.45 10.8
 -3 -3 -6 11.99 3.37
 -3 -3 -6 14.05 2.34
 3 -3 6 8.91 1.93
 3 3 6 13.13 2.57
 -3 -3 -6 11.5 1.39
 -3 3 -6 9.83 1.8
 -3 -3 -6 10.46 1.66
 -3 3 -6 11.52 2.11
 -3 -3 -7 58.79 7.47
 -3 -3 -7 59.75 4.22
 3 -3 7 54.28 5.02
 -3 -3 -7 50.03 3.26
 3 3 7 54.96 5.5
 -3 -3 -7 54.84 5
 -3 3 -7 55.16 4.64
 -3 -3 -8 50.62 5.31
 -3 -3 -8 39.34 6.34
 -3 -3 -8 47.62 4.09
 3 -3 8 48.15 5.23
 3 3 8 56.92 5.93
 -3 3 -8 46.16 4.53
 -3 -3 -9 14.64 4
 -3 -3 -9 14.8 3.19
 3 -3 9 15.16 3.31
 3 3 9 16.12 3.68
 -3 -3 -9 17.76 2.66
 -3 3 -9 14.64 2.88
 -3 -3 -10 -1.64 2.86
 -3 -3 -10 2.43 1.58
 3 -3 10 5.19 2.49
 3 3 10 4.18 2.22
 -3 3 -10 0.7 1.18
 -3 -3 -11 6.01 1.9
 3 -3 11 9.78 3.21
 -3 3 -11 6.07 2.15
 -3 -4 13 8.13 2.44
 -3 -4 12 25.7 4.06
 -3 4 12 23.61 3.78
 3 -4 -12 32.83 7.31
 -3 -4 12 16.82 3.15
 3 -4 -12 27.42 4.16
 3 4 -12 29.2 4.54
 -3 -4 11 5.35 1.93
 -3 4 11 8.79 2.46
 3 -4 -11 13.56 4.59
 -3 -4 11 5.44 1.82
 3 -4 -11 8.26 2.43
 3 4 -11 6.8 2.39
 -3 -4 10 38.62 4.03
 -3 -4 10 43 4.54
 -3 4 10 37.23 3.38
 3 -4 -10 34.28 6.26
 3 4 -10 43.03 4.69
 3 -4 -10 38.32 4.35
 -3 4 10 41.19 4.54
 -3 -4 9 28.68 3.26
 3 -4 -9 24.43 3.41
 -3 -4 9 38.37 4.07
 -3 4 9 30.08 2.8
 -3 4 9 27.99 3.61
 3 -4 -9 35.28 6.06
 3 4 -9 31.67 3.85
 -3 -4 8 34.26 3.55
 -3 4 8 32.39 2.62
 3 -4 -8 28.41 5.07
 -3 -4 8 35.09 3.36
 -3 4 8 27.93 2.42
 3 -4 -8 36.32 3.75
 3 4 -8 34.12 3.7
 -3 4 8 34.34 3.63
 3 -4 -7 105.82 9.21
 -3 -4 7 104.18 6.02
 -3 4 7 97.37 4.05
 -3 4 7 90.8 5.67
 -3 4 7 83.09 3.92
 3 4 -7 93.82 5.82
 -3 4 7 95.38 5.95
 -3 -4 7 103.7 5.32
 3 4 -6 22.56 2.7
 -3 4 6 21.84 2.71
 -3 -4 6 25.82 2.84
 -3 4 6 21.06 1.54
 3 -4 -6 22.67 4.2
 3 4 -6 18.66 2.41
 -3 4 6 22.16 2.6
 -3 4 6 19.85 1.47
 3 4 -6 22.68 2.65
 -3 -4 6 20.55 2.2
 -3 4 5 32.37 1.34
 -3 -4 5 35.79 3.08
 -3 -4 5 36.5 2.58
 3 -4 -5 36.29 4.59
 3 -4 -5 28.5 3.21
 3 4 -5 38.01 3.1
 -3 4 5 33.5 3.14
 -3 -4 5 31.3 2.96
 -3 4 5 34.11 3.23
 -3 4 5 35.74 3.12
 3 4 -4 151.37 5.51
 -3 -4 4 157.13 6.66
 3 4 -4 149.71 6.52
 -3 -4 4 153.46 5.85
 3 -4 -4 147.03 9.22
 3 4 -4 156.01 6.24
 -3 -4 4 160.55 5.47
 -3 4 4 166.74 6.63
 -3 -4 3 81.13 4.4
 3 4 -3 80.01 4.48
 3 4 -3 79.77 3.93
 3 4 -3 81.7 4.34
 3 -4 -3 73.97 5.97
 -3 -4 3 78.57 3.9
 -3 -4 3 76.53 3.4
 -3 4 3 76.9 4.22
 -3 -4 3 71.55 4.6
 3 4 -3 75.81 3.4
 -3 -4 2 -0.61 0.85
 3 -4 -2 0.71 0.87
 -3 -4 2 0.68 0.35
 -3 4 2 1.01 0.77
 3 4 -2 0.71 0.65
 -3 -4 2 0.8 0.51
 3 4 -2 0.58 0.34
 3 -4 -1 12.82 2.14
 -3 -4 1 14.97 1.34
 -3 -4 1 11.88 2.21
 -3 4 1 14.05 1.78
 -3 4 1 11.97 2.2
 3 4 -1 13.64 1.8
 -3 -4 1 13.96 1.27
 3 4 -1 15.35 1.42
 -3 -4 0 125.7 5.57
 -3 4 0 121.36 5.2
 3 4 0 122.56 5.14
 3 -4 0 122.78 4.51
 3 -4 0 126 6.08
 -3 4 0 125.35 6.82
 -3 -4 0 123.13 4.45
 3 4 0 124.58 4.66
 -3 -4 0 128.49 8.01
 3 -4 1 76.99 3.55
 3 4 1 71.91 4.02
 -3 -4 -1 70.02 3.98
 3 -4 1 71.26 4.06
 -3 4 -1 71.9 4.84
 3 4 1 71.87 3.66
 -3 4 -1 73.61 4.07
 -3 -4 -1 82.25 6.58
 3 -4 2 198.61 6.96
 3 -4 2 199.66 6.8
 3 4 2 192.48 7.65
 -3 4 -2 186.02 6.44
 -3 4 -2 194.98 8.29
 -3 -4 -2 209.28 7.05
 -3 4 -2 217.18 7.58
 3 4 2 189.38 7.02
 -3 -4 -2 183.07 5.52
 -3 -4 -2 192.38 10.89
 -3 4 -3 4.79 1.28
 -3 4 -3 4.11 1.01
 -3 -4 -3 4.28 2.25
 3 -4 3 4.11 1.17
 -3 -4 -3 4.42 1.02
 -3 4 -3 3.43 1.04
 3 -4 3 3.96 1.06
 3 4 3 3.87 1.19
 -3 -4 -3 4.06 0.81
 3 4 3 4.11 1.12
 -3 4 -3 4.56 1.33
 -3 4 -4 9.73 1.85
 -3 -4 -4 10.71 2.91
 -3 -4 -4 6.87 0.86
 -3 -4 -4 10.7 1.4
 -3 -4 -4 8.02 1.29
 -3 -4 -4 11.18 0.8
 3 -4 4 9.39 1.77
 3 4 4 11.2 2.11
 -3 4 -4 10.81 1.7
 -3 4 -5 137.37 6.86
 -3 -4 -5 130.43 4.23
 3 -4 5 136.63 7.07
 3 4 5 145.43 7.9
 -3 4 -5 127.68 6.68
 -3 -4 -5 119.02 5.55
 -3 -4 -5 127.8 5.4
 -3 -4 -5 144.58 10.77
 -3 -4 -6 8.76 3.09
 -3 -4 -6 9.74 1.84
 3 -4 6 7.43 1.85
 3 4 6 9.64 2.35
 -3 -4 -6 6.87 1.4
 -3 4 -6 6.08 1.61
 -3 4 -7 12.42 2.38
 -3 -4 -7 14.14 2.53
 3 -4 7 16.86 3.05
 3 4 7 15.54 3.12
 -3 -4 -7 16.33 2.18
 -3 -4 -7 16.46 4.34
 -3 -4 -8 86.31 6.76
 3 -4 8 103.21 7.68
 3 4 8 96.94 7.95
 -3 -4 -8 98.57 5.86
 -3 4 -8 96.72 6.75
 -3 -4 -8 84.4 9.48
 -3 -4 -9 1.23 2.03
 3 -4 9 -2.11 2.15
 3 4 9 -4.08 2.3
 -3 -4 -9 2.32 1.38
 -3 4 -9 -1.13 1.37
 -3 -4 -10 13.9 4.31
 3 -4 10 8.23 2.71
 3 4 10 7.86 3
 -3 -4 -10 7.01 1.85
 -3 4 -10 6.24 2.16
 -3 -4 -11 25.03 5.7
 3 -4 11 16.36 3.92
 -3 -4 -11 17.34 3.1
 -3 -5 13 6.34 2.41
 -3 -5 13 7.11 2.36
 3 5 -12 109.49 8.45
 3 -5 -12 94.52 11.37
 -3 -5 12 95.29 7.69
 -3 -5 12 99.71 7.17
 -3 5 12 92.98 7.65
 -3 -5 11 23.06 3.7
 3 -5 -11 26 6.01
 -3 5 11 24.53 3.82
 -3 -5 11 24.94 3.43
 3 5 -11 23.94 3.81
 -3 -5 10 52.52 4.51
 -3 -5 10 52.99 5.13
 -3 5 10 56.29 5.27
 3 -5 -10 47.82 7.42
 -3 -5 10 59.31 4.72
 3 5 -10 58.91 5.53
 -3 -5 9 219.73 9.16
 -3 -5 9 228.24 10.46
 -3 5 9 204.28 7.62
 3 -5 -9 229.63 15.21
 3 5 -9 201.66 10
 -3 5 9 210.04 10.05
 -3 5 8 1.17 0.76
 -3 5 8 0.55 0.42
 -3 -5 8 0.4 0.93
 -3 5 8 1.54 0.78
 -3 5 8 1.45 1.2
 -3 -5 8 -0.11 0.82
 3 5 -8 1.81 1.49
 3 -5 -8 2.08 1.78
 -3 -5 7 70.54 4.92
 -3 5 7 60.15 2.96
 3 -5 -7 69.44 7.39
 3 5 -7 66.94 4.78
 -3 5 7 59 2.93
 -3 5 7 61.4 5.04
 -3 5 7 61.55 4.61
 -3 -5 7 69.69 4.16
 -3 -5 6 913.46 22.71
 3 5 -6 923.85 22.4
 -3 5 6 911.27 17.69
 3 5 -6 824.28 22.52
 -3 5 6 871.1 17.54
 3 -5 -6 923.17 29.3
 3 5 -6 910.64 22.75
 -3 5 6 891.77 23.8
 -3 5 6 879.77 22.26
 -3 -5 6 946.87 20.65
 -3 -5 5 74.02 4.66
 3 5 -5 67.49 4.5
 3 5 -5 68.93 4.47
 -3 -5 5 70.59 3.49
 3 -5 -5 63.58 4.86
 3 -5 -5 70.01 6.44
 3 5 -5 73.8 4.37
 -3 -5 5 66.25 4.21
 -3 5 5 73.98 5.09
 -3 5 5 68.57 4.32
 -3 -5 4 43.6 3.39
 3 5 -4 46.01 3.07
 -3 -5 4 39.75 2.35
 3 -5 -4 42.04 4.76
 -3 5 4 42.02 3.71
 -3 5 4 42.33 3.26
 -3 -5 4 43.26 2.97
 3 5 -3 984.03 20.33
 3 -5 -3 1006.31 27.22
 3 5 -3 979.69 21.44
 -3 -5 3 1003.76 21.62
 -3 -5 3 1006.43 20.25
 -3 5 3 963.49 22.4
 -3 -5 3 1025.16 23.86
 -3 -5 3 982.41 22.93
 3 5 -2 86.54 3.38
 3 5 -2 89.25 4.92
 3 -5 -2 85.48 2.4
 3 -5 -2 92.51 6.09
 3 -5 -2 86.6 2.43
 -3 -5 2 88.71 3.69
 -3 -5 2 91.29 3.34
 -3 5 2 95.68 4.61
 -3 -5 2 92.57 5.78
 -3 -5 1 65.46 2.74
 3 -5 -1 58.51 4.44
 -3 5 1 67 5.44
 -3 -5 1 61.13 2.72
 -3 5 1 68.03 3.76
 3 5 -1 62.05 2.83
 -3 -5 1 67.73 5.35
 3 5 0 279.84 6.41
 3 5 0 273.03 8.47
 3 -5 0 270.39 7.33
 3 -5 0 270.44 9.78
 -3 5 0 266.48 10.88
 -3 -5 0 279.37 6.62
 -3 -5 0 274.2 7.37
 -3 5 0 271.75 8.59
 3 5 0 260.15 7.45
 -3 -5 0 258.92 11.85
 3 -5 1 168.34 5.44
 3 5 1 165.34 6.44
 3 -5 1 157.73 6.59
 -3 5 -1 160.3 7.76
 3 5 1 162.72 5.78
 -3 5 -1 164.54 6.38
 -3 -5 -1 151.99 9.27
 3 -5 2 100.5 5.12
 -3 -5 -2 120.56 5.24
 3 -5 2 110.31 5.12
 3 -5 2 114.17 4.72
 3 5 2 120.37 5.79
 -3 5 -2 113.04 5.3
 3 5 2 106.45 4.92
 -3 -5 -2 110.76 3.55
 -3 -5 -2 96.89 7.69
 -3 5 -3 189.89 7.77
 3 -5 3 196.46 7.21
 3 -5 3 192.92 7.1
 3 5 3 187.33 8.03
 -3 5 -3 185.88 6.6
 -3 5 -3 198.5 7.64
 3 5 3 185.83 7.3
 -3 -5 -3 183.89 5.45
 3 -5 3 170.74 7.3
 -3 -5 -3 197.34 7.12
 -3 -5 -3 181.17 11.25
 -3 -5 -4 406.2 10.1
 -3 5 -4 377.26 9.39
 -3 -5 -4 371.39 17.6
 3 -5 4 412.94 12.27
 3 5 4 404.04 13.6
 -3 5 -4 378.98 11.48
 -3 5 -4 408.77 13.41
 -3 5 -4 407.54 12.89
 -3 -5 -4 413.46 11.54
 -3 -5 -5 10.41 3.05
 -3 -5 -5 10.87 1.38
 -3 5 -5 14 2.25
 3 -5 5 8.77 1.74
 3 5 5 13.63 2.53
 -3 5 -5 9.91 1.71
 -3 -5 -5 14.42 1.62
 -3 5 -5 10.83 2.02
 -3 -5 -6 39.98 5.92
 3 -5 6 43.51 4.17
 3 5 6 47.01 4.7
 -3 -5 -6 43.25 3.11
 -3 -5 -6 38.03 3.27
 -3 5 -6 44.33 4.11
 3 -5 7 282.73 12.08
 3 5 7 256.78 12.63
 -3 -5 -7 267.7 10.72
 -3 -5 -7 271.64 9.56
 -3 5 -7 261.87 11.21
 -3 -5 -7 256.85 16.04
 -3 -5 -8 12.28 3.71
 -3 -5 -8 12.08 2.34
 -3 5 -8 12.11 2.46
 3 -5 8 10.93 2.5
 3 5 8 12.62 3
 -3 -5 -8 12.02 2.07
 -3 -5 -9 18.24 4.77
 3 -5 9 14.06 3.11
 3 5 9 19.46 3.81
 -3 5 -9 21.99 3.37
 -3 -5 -9 19.36 2.72
 -3 -5 -10 45.2 7.35
 3 -5 10 57.21 6.42
 3 -5 10 52.73 6.08
 3 5 10 68.11 7.64
 -3 -5 -10 50.6 4.63
 -3 5 -10 62.54 6.16
 -3 -5 -11 1.23 2.16
 3 -5 11 6.04 2.63
 -3 -6 13 -2.28 1.72
 -3 -6 13 1.4 1.33
 -3 -6 12 32.45 4.69
 3 -6 -12 45.18 8
 -3 -6 12 39.01 4.48
 3 -6 -11 8.74 3.51
 -3 -6 11 5.75 2.1
 -3 6 11 6.59 2.2
 -3 -6 11 7.19 2.11
 3 6 -11 11.11 2.77
 -3 -6 10 26.79 3.84
 3 -6 -10 26.52 5.76
 -3 6 10 24.6 3.71
 -3 -6 10 26.63 3.32
 -3 -6 10 21.73 3.02
 3 6 -10 22.63 3.65
 -3 -6 9 6.98 2.17
 3 -6 -9 5.26 3.17
 -3 6 9 5.52 1.15
 -3 6 9 3.67 1.57
 -3 -6 9 5.79 1.47
 -3 -6 9 7.09 1.76
 3 6 -9 5.08 1.7
 -3 6 8 23.98 3.66
 -3 6 8 23.84 2.03
 -3 -6 8 28.62 3.56
 3 -6 -8 32.19 5.53
 -3 -6 8 36.29 3.59
 3 6 -8 25.64 3.35
 -3 6 8 31.14 3.61
 -3 6 8 18.4 1.83
 -3 -6 8 28.25 2.8
 -3 6 7 6.56 1.89
 -3 6 7 4.92 0.74
 -3 -6 7 6.78 1.76
 -3 6 7 4.53 0.8
 -3 6 7 6.09 1.72
 -3 -6 7 4.03 1.01
 3 6 -7 5.72 1.51
 3 6 -7 5.14 1.29
 -3 6 6 74.03 4.92
 -3 -6 6 76.13 5.22
 -3 6 6 73.79 2.35
 -3 6 6 80.38 6.07
 -3 6 6 68.38 2.21
 3 -6 -6 74.12 7.36
 3 6 -6 73.29 4.82
 3 6 -6 78.83 5.33
 -3 -6 6 72.4 3.87
 -3 -6 5 29.17 3.1
 3 6 -5 32.17 3.33
 3 -6 -5 30.96 4.57
 3 -6 -5 27.47 3.16
 3 6 -5 34.57 3.37
 3 6 -5 33.73 3.01
 -3 -6 5 31.57 2.89
 -3 -6 5 35.01 2.4
 -3 6 5 36.54 3.89
 -3 6 5 39.07 3.37
 -3 6 4 185.46 7.85
 -3 -6 4 190.11 8.11
 3 6 -4 194.75 8.27
 -3 -6 4 186.96 5.8
 3 6 -4 194.56 8.11
 3 -6 -4 187.95 10.52
 3 6 -4 193.56 7.1
 -3 6 4 198.36 8.99
 -3 6 4 191.92 7.62
 -3 -6 4 195.87 7.47
 3 6 -3 102.04 3.75
 3 6 -3 111.23 4.68
 -3 -6 3 110.6 5.69
 -3 -6 3 103.87 3.69
 -3 6 3 110.71 5.35
 -3 -6 3 103.05 5.8
 3 -6 -3 99.74 7.08
 -3 -6 3 105.83 4.58
 3 -6 -2 79.15 2.5
 -3 6 2 87.92 4.6
 -3 -6 2 81.28 3.04
 -3 -6 2 95.37 6.01
 3 -6 -2 79.36 2.5
 3 -6 -2 95.93 6.35
 3 6 -2 85.5 3.58
 -3 -6 2 80.42 3.58
 3 6 -2 78.36 3.08
 3 -6 -1 21.69 2.99
 -3 -6 1 28.99 3.61
 3 -6 -1 21.9 1.6
 -3 -6 1 20.31 1.45
 3 -6 -1 21.27 1.59
 -3 -6 1 20.65 1.49
 -3 6 1 28.11 2.51
 3 6 -1 24.08 1.71
 3 6 0 235.85 6.83
 3 -6 0 230.76 7.25
 3 6 0 229.86 6.13
 3 6 0 249.37 8.04
 3 -6 0 246.86 6.65
 3 -6 0 250.38 9.51
 -3 -6 0 254.35 12.02
 -3 6 0 248.35 8.15
 3 -6 0 225.99 7.31
 -3 -6 0 216.68 5.53
 3 -6 1 169.65 5.35
 3 6 1 167.79 6.69
 3 -6 1 161.28 6.98
 3 6 1 153.46 4.21
 -3 -6 -1 149.18 3.88
 3 6 1 162.35 5.74
 -3 -6 -1 150.45 3.91
 -3 6 -1 165.57 6.57
 -3 -6 -1 159.05 9.75
 3 6 2 72.41 3.98
 3 -6 2 78.16 4.56
 3 -6 2 70.39 3.6
 3 6 2 81.03 4.83
 -3 -6 -2 72.37 4.41
 -3 6 -2 79.61 4.45
 -3 -6 -2 65.85 2.39
 3 -6 2 79.21 4.47
 -3 -6 -2 78.98 7.26
 3 -6 3 82.01 4.68
 3 -6 3 72.36 4.53
 3 -6 3 81.53 4.29
 3 6 3 81.09 5.26
 -3 6 -3 78.19 3.94
 -3 6 -3 78.32 5.56
 -3 6 -3 80.59 5.03
 -3 6 -3 85.82 4.89
 3 6 3 82.33 4.66
 -3 -6 -3 77.27 2.98
 -3 -6 -3 79.84 7.56
 -3 -6 -4 43.76 5.91
 -3 6 -4 36.49 2.34
 3 -6 4 42.69 3.38
 3 6 4 39.4 3.88
 -3 6 -4 38.35 2.93
 -3 6 -4 41.52 3.97
 -3 -6 -4 36.79 2.26
 -3 6 -4 43.69 3.88
 3 -6 5 114.37 6.29
 3 6 5 119.44 7.28
 -3 6 -5 105.36 5.58
 -3 6 -5 101.88 3.3
 -3 -6 -5 108.81 4.25
 -3 -6 -5 116.2 4.79
 -3 6 -5 122.15 6.78
 -3 -6 -5 121.81 10.14
 3 -6 6 81.45 5.65
 3 6 6 81.2 6.46
 -3 -6 -6 72.99 4.37
 -3 6 -6 80.35 5.75
 -3 -6 -6 78.03 4.27
 -3 -6 -6 77.75 8.52
 -3 -6 -7 1.53 1.61
 -3 -6 -7 2.54 1.03
 3 -6 7 3.01 1.76
 3 6 7 3.03 1.74
 -3 -6 -7 4.05 1.13
 -3 6 -7 2.94 1.45
 -3 -6 -8 7.57 2.92
 -3 -6 -8 3.8 1.14
 3 -6 8 4.45 1.64
 3 6 8 5.83 2.74
 -3 6 -8 5.3 1.89
 3 -6 9 9.62 2.91
 3 -6 9 7.14 2.26
 3 6 9 10.92 3.03
 -3 -6 -9 7.73 1.8
 -3 6 -9 9.4 2.3
 -3 -6 -9 8.37 3.28
 3 -6 10 2.57 1.73
 3 -6 10 1.94 1.58
 3 6 10 1.96 2.03
 -3 -6 -10 11.42 4.31
 -3 6 -10 9.05 2.84
 -3 -6 -10 5.26 1.83
 -3 -6 -11 0.69 2.03
 3 -6 11 6 2.55
 3 -7 -12 -0.44 3.02
 -3 -7 12 2.05 1.57
 -3 -7 12 2.15 1.67
 -3 -7 11 95.78 7.77
 3 -7 -11 100.35 11.2
 3 7 -11 114.91 8.38
 -3 7 11 115.28 8.29
 -3 -7 11 109.32 6.99
 -3 -7 10 234.55 9.96
 -3 -7 10 247.29 12.12
 -3 -7 10 234.29 10.42
 3 -7 -10 228.88 16.41
 3 7 -10 231.19 11.57
 -3 7 10 252.03 11.84
 3 -7 -9 2.57 2.13
 -3 -7 9 8.33 2.34
 -3 7 9 3.47 1.54
 -3 -7 9 5.3 1.46
 -3 -7 9 6.03 1.65
 3 7 -9 7.93 2.2
 -3 7 8 15.33 1.54
 3 -7 -8 14.75 3.63
 -3 -7 8 21.46 3.15
 -3 7 8 21.52 3.13
 -3 -7 8 17.2 2.17
 -3 -7 8 16.48 2.56
 3 7 -8 17.48 2.77
 -3 7 7 14.86 1.25
 3 -7 -7 14.11 3.54
 -3 -7 7 16.82 2.63
 -3 7 7 19.72 2.81
 -3 -7 7 16.5 1.9
 3 7 -7 12.23 2.21
 -3 -7 7 16.78 2.51
 3 7 -7 17.56 2.52
 -3 7 7 14.65 1.16
 3 7 -6 300.77 10.74
 -3 -7 6 323.93 11.38
 3 7 -6 322.35 11.9
 -3 -7 6 311.41 11.69
 -3 7 6 307.83 11.03
 -3 -7 6 300.52 8.9
 -3 -7 5 70.1 4.96
 -3 -7 5 62.14 4.13
 3 -7 -5 60.64 4.74
 -3 -7 5 69.86 4.77
 3 -7 -5 71.59 6.81
 3 7 -5 70.35 4.98
 3 7 -5 71.64 4.34
 -3 -7 5 66.56 3.19
 -3 7 5 70.57 4.55
 3 7 -4 1262.56 27.03
 -3 -7 4 1227.72 29.11
 3 7 -4 1163.22 29.04
 -3 -7 4 1260.41 24.67
 -3 -7 4 1316.94 29.22
 3 7 -4 1299.93 29.46
 3 -7 -4 1233.31 33.52
 -3 7 4 1228.65 27.96
 -3 -7 4 1275.44 28.22
 -3 7 4 1178.62 28.42
 -3 -7 3 392.72 12.56
 3 7 -3 406.31 10.69
 3 7 -3 392.68 12.84
 3 -7 -3 399.7 12.05
 3 -7 -3 379.16 11.61
 3 7 -3 413.94 12.75
 -3 7 3 398.38 11.85
 3 -7 -3 409.79 15.41
 -3 -7 3 390.66 10.56
 -3 -7 3 406.6 9.01
 -3 -7 3 391.36 13.12
 3 7 -2 279.06 7.55
 3 7 -2 271.19 10.08
 3 -7 -2 272.18 11.47
 -3 -7 2 274.37 7.5
 -3 -7 2 272.12 6.52
 -3 7 2 286.22 9.16
 3 -7 -2 274.64 6.42
 3 -7 -2 259.05 8.98
 3 7 -2 267.85 6.62
 -3 -7 2 285.52 11.33
 -3 -7 1 2027.03 44.84
 3 -7 -1 1935.24 36.86
 3 7 -1 1950.13 37.55
 3 7 -1 1958.75 38.84
 3 -7 -1 1878.26 42.74
 3 -7 -1 1909.27 36.94
 -3 -7 1 1919.45 36.13
 -3 -7 1 1919.54 36.13
 -3 7 1 1987.29 39.37
 3 7 -1 1889.31 36.32
 3 -7 0 86.73 3.95
 3 7 0 94.25 3.58
 3 7 0 84.85 4.33
 3 -7 0 88.43 3.36
 3 -7 0 90.31 5.54
 -3 7 0 80.97 6.2
 -3 -7 0 82.73 2.44
 3 -7 0 89.55 4.06
 3 7 0 78.86 3.4
 -3 7 0 87.73 4.54
 -3 -7 0 95.78 7.04
 -3 7 -1 21.85 3.12
 -3 -7 -1 22.57 3.74
 3 -7 1 24.09 2.22
 3 -7 1 22.05 1.69
 3 -7 1 26.02 2.77
 -3 7 -1 22.97 2.37
 3 7 1 20.67 1.51
 3 7 1 24.98 2.42
 3 7 1 21.5 1.87
 3 -7 1 23.56 2.28
 3 -7 1 21.54 2.18
 3 -7 2 1514.68 32.01
 3 -7 2 1496.71 29.61
 3 -7 2 1464.34 32.21
 3 7 2 1539.95 32.62
 -3 -7 -2 1417.5 31.75
 -3 7 -2 1408.24 35.1
 -3 -7 -2 1446.99 26.44
 3 7 2 1460.52 30.59
 -3 7 -2 1513.98 31.57
 3 -7 2 1411.33 31.4
 3 -7 2 1412 31.89
 -3 -7 -2 1500.21 39.69
 -3 7 -3 195.35 8.34
 -3 -7 -3 204.85 12.31
 3 -7 3 199.04 7.93
 3 -7 3 197.64 6.97
 3 7 3 187.65 8.38
 -3 7 -3 199.48 6.58
 -3 7 -3 192.93 9.46
 -3 -7 -3 198.68 5.01
 -3 7 -3 209.12 8.02
 3 7 3 188.24 7.46
 -3 7 -4 185.83 6.47
 3 -7 4 198.52 7.76
 3 7 4 211.61 9.45
 -3 7 -4 204.65 8.8
 -3 7 -4 189.69 6.98
 -3 -7 -4 205.09 5.79
 -3 -7 -4 215.88 13.14
 -3 7 -5 760.89 21.02
 3 -7 5 776.29 20.08
 3 7 5 791.73 22.38
 -3 -7 -5 780.17 16.06
 -3 7 -5 727.43 15.87
 -3 -7 -5 774.99 16.82
 -3 -7 -5 797.5 28.58
 -3 -7 -6 59.56 7.38
 3 -7 6 56.53 4.62
 3 7 6 63.67 5.75
 -3 -7 -6 60.69 3.54
 -3 -7 -6 52.79 3.28
 -3 7 -6 57.93 4.86
 -3 7 -7 107.02 7.01
 3 -7 7 107.94 7.73
 3 -7 7 119.93 7.42
 3 7 7 119.16 8.51
 -3 -7 -7 108.61 5.73
 -3 -7 -7 113.99 5.41
 -3 -7 -7 106.29 10.29
 -3 -7 -8 5.22 2.78
 -3 7 -8 3.4 1.5
 3 -7 8 7.2 2.51
 3 -7 8 1.39 1.22
 3 7 8 5.78 2.48
 -3 -7 -8 5.32 1.29
 -3 -7 -9 6.15 3.13
 3 -7 9 9.18 2.62
 3 -7 9 9.99 2.73
 3 7 9 9.93 2.85
 -3 -7 -9 6.8 1.51
 -3 7 -9 7.54 2.31
 -3 7 -10 0.85 1.69
 -3 -7 -10 -2.49 3.16
 3 -7 10 0.16 1.21
 -3 -7 -11 69.95 9.27
 3 -7 11 92.2 8.24
 3 -8 -12 24.52 5.88
 -3 -8 12 27.06 4.59
 -3 -8 12 26.63 3.67
 3 -8 -11 23.31 5.11
 -3 -8 11 23.85 4.04
 -3 8 11 24.88 4
 -3 -8 11 20.91 3.04
 3 8 -11 25.56 4.21
 -3 -8 10 134.42 9.07
 -3 -8 10 118.7 6.76
 -3 -8 10 118.97 7.41
 3 -8 -10 124.22 11.79
 3 8 -10 126.28 8.48
 -3 8 10 117.58 8.12
 -3 -8 9 45.56 5.05
 3 -8 -9 31.8 5.72
 -3 -8 9 52.42 4.07
 -3 -8 9 50.37 4.61
 3 8 -9 49.39 4.97
 -3 8 9 43.72 4.75
 -3 8 8 20.14 1.67
 3 -8 -8 14.75 3.74
 -3 -8 8 22.08 3.43
 -3 8 8 22.64 3.15
 -3 -8 8 19.55 2.31
 -3 -8 8 24.41 3.19
 3 8 -8 20.94 3.08
 -3 8 7 20.14 3.69
 -3 8 7 25.43 1.53
 -3 8 7 29.39 1.62
 3 -8 -7 22.62 4.38
 -3 -8 7 32.26 3.86
 -3 8 7 26.63 3.17
 3 8 -7 28.81 3.73
 -3 -8 7 27.72 3.24
 -3 8 7 23.89 1.42
 3 8 -7 26.11 3.19
 -3 -8 7 25.16 2.35
 3 8 -6 61.44 4.53
 -3 -8 6 64.12 5.21
 -3 -8 6 66.51 4.95
 3 -8 -6 62.52 6.79
 3 8 -6 72.86 5.54
 -3 -8 6 64.02 3.4
 -3 8 6 67.53 4.89
 -3 8 6 63.64 6.09
 -3 -8 5 91.5 3.7
 -3 -8 5 95.55 6.13
 -3 -8 5 81.74 4.9
 3 -8 -5 82.8 5.73
 -3 -8 5 93.18 5.86
 3 -8 -5 86.9 7.66
 3 8 -5 98.35 6.15
 3 8 -5 97.92 5.27
 -3 8 5 86.04 5.32
 -3 8 5 89.37 6.94
 -3 -8 4 53.01 4.39
 3 8 -4 51.56 3.43
 -3 -8 4 52.39 2.36
 -3 -8 4 53.37 4.37
 3 -8 -4 60.78 5.95
 3 8 -4 58.89 4.6
 -3 -8 4 53.5 4.14
 -3 8 4 58.92 4.13
 -3 8 4 50.89 4.97
 3 8 -4 52.81 4.94
 -3 -8 3 58.07 4.45
 3 8 -3 51.92 4.34
 3 -8 -3 51.4 3.72
 -3 -8 3 56.26 4.35
 3 8 -3 58.34 4.41
 3 -8 -3 52.34 5.33
 3 8 -3 63.01 5.7
 -3 8 3 53.28 3.83
 3 8 -3 56 3.19
 -3 -8 3 50.42 3.12
 -3 -8 3 49.6 2.04
 -3 8 3 60.56 5.36
 -3 -8 3 58.55 4.74
 3 -8 -3 52.67 3.85
 -3 -8 2 0.36 0.94
 3 -8 -2 0.01 1.12
 -3 -8 2 0.57 0.29
 3 -8 -2 1.28 0.48
 3 -8 -2 1.29 0.8
 3 8 -2 0.79 0.27
 3 -8 -2 1.99 0.74
 -3 -8 2 0.85 0.48
 3 8 -2 1.35 0.52
 3 8 -2 2.17 0.84
 -3 8 2 2.19 0.9
 3 8 -2 2.97 1.45
 3 -8 -1 19.55 1.69
 -3 8 1 19.6 2.22
 3 8 -1 17.66 1.75
 3 8 -1 21.97 2.18
 3 -8 -1 17.07 1.59
 -3 -8 1 19.62 3.24
 -3 -8 1 17.93 1.25
 3 8 -1 17.56 1.3
 3 -8 -1 21.14 2.32
 3 -8 -1 17.43 2.71
 -3 -8 0 14.95 3.24
 -3 8 0 20.34 3.29
 -3 -8 0 15.75 2.3
 -3 8 0 18.7 2.15
 3 -8 0 16.28 1.78
 3 -8 0 16.64 2.08
 3 8 0 17.96 1.69
 3 -8 0 15.88 1.29
 3 -8 0 17.8 1.82
 3 8 0 17.99 2.02
 3 8 0 17.74 1.5
 3 -8 0 15.16 2.5
 -3 8 -1 54.1 3.7
 3 -8 1 52.46 3.59
 3 -8 1 50.65 2.57
 3 8 1 59.46 3.99
 3 -8 1 57.51 4.32
 -3 8 -1 54.24 5.16
 3 8 1 50.96 2.97
 3 -8 1 47.35 3.46
 3 8 1 50.59 2.97
 -3 -8 -1 56.16 4.18
 3 -8 1 46.14 3.44
 -3 -8 -1 57.68 6.11
 3 8 2 72.02 3.4
 3 -8 2 77.26 4.72
 3 -8 2 73.32 3.51
 3 -8 2 80.14 5.06
 3 8 2 85.68 5.17
 -3 -8 -2 77.81 4.74
 -3 8 -2 71.01 5.96
 3 -8 2 72.06 4.67
 3 8 2 74.49 4.07
 -3 8 -2 79.35 4.6
 3 -8 2 77.01 4.57
 -3 -8 -2 83.54 5.16
 -3 -8 -2 76.9 7.32
 -3 8 -3 7.3 1.65
 3 8 3 5.53 1.3
 -3 8 -3 7.24 1.72
 -3 -8 -3 4.69 2.39
 -3 -8 -3 4.96 0.44
 3 -8 3 5.14 1.48
 -3 8 -3 6.21 1.28
 3 8 3 3.94 1.25
 -3 -8 -3 5.79 1.57
 3 -8 3 6.6 1.22
 3 8 3 5.84 1.67
 -3 8 -3 6.29 1.03
 3 -8 3 7.31 1.81
 3 -8 4 95.39 6.15
 -3 -8 -4 97.26 5.74
 3 8 4 79.33 5.04
 3 -8 4 86.63 4.81
 3 8 4 92.13 6.21
 -3 -8 -4 90.29 2.66
 -3 8 -4 84.68 4.25
 -3 -8 -4 83.26 3.05
 -3 8 -4 92.84 5.99
 -3 -8 -4 90.49 8.6
 -3 8 -4 85.42 4.24
 -3 -8 -5 54.33 7.04
 3 -8 5 59.77 5.18
 3 8 5 46.55 3.88
 3 -8 5 53.18 4.12
 3 8 5 65.15 5.52
 -3 8 -5 45.11 3.39
 -3 -8 -5 55.84 2.57
 -3 8 -5 63.29 5.01
 -3 -8 -5 54.97 2.78
 -3 8 -5 50.31 2.86
 -3 -8 -6 8.05 1.2
 -3 -8 -6 8.24 3.57
 3 -8 6 13.89 2.8
 3 -8 6 8.89 1.98
 3 8 6 11.48 2.87
 -3 -8 -6 9.11 1.28
 -3 8 -6 11.65 2.51
 -3 -8 -7 8.36 3.63
 -3 -8 -7 10.2 1.69
 3 -8 7 12.18 2.86
 -3 8 -7 16.12 2.95
 3 -8 7 12.27 2.57
 3 8 7 14.07 3.18
 -3 -8 -7 12.16 1.73
 -3 -8 -8 32.71 6.19
 -3 8 -8 22.94 3.53
 3 -8 8 25.1 3.98
 3 -8 8 22.44 3.42
 3 8 8 17.32 3.67
 -3 -8 -8 20.89 2.4
 -3 -8 -9 0.82 2.06
 3 -8 9 2.46 1.9
 3 -8 9 1.24 1.46
 3 8 9 4.85 2.12
 -3 8 -9 1.58 1.64
 -3 -8 -10 11.87 3.94
 3 -8 10 9.68 2.77
 3 -8 11 33.14 5.03
 -3 -9 12 59.59 6.61
 3 -9 -11 2.44 2.13
 -3 -9 11 9.7 2.9
 -3 9 11 11.06 2.91
 -3 -9 11 7.78 1.84
 3 9 -11 9.33 2.67
 -3 -9 10 70.57 6.65
 3 -9 -10 67.91 8.6
 -3 9 10 74.7 6.43
 -3 -9 10 70.86 5.73
 3 9 -10 73.1 6.48
 -3 -9 10 71.32 5
 -3 -9 9 199.95 10.95
 3 9 -9 213.5 10.62
 -3 -9 9 211.99 9.99
 3 -9 -9 203.26 14.46
 -3 9 9 198.61 10.18
 -3 -9 9 194.42 8.16
 3 -9 -8 17.19 4.11
 -3 -9 8 17.62 3.04
 -3 9 8 16.88 2.77
 -3 -9 8 17.86 2.08
 -3 -9 8 18.88 2.92
 3 9 -8 20.14 3.03
 3 -9 -7 6.63 2.54
 -3 -9 7 8.08 1.94
 3 9 -7 8.08 1.99
 -3 9 7 9.79 2.06
 -3 -9 7 10.9 1.51
 -3 9 7 7.97 0.79
 -3 -9 7 6.6 1.88
 3 9 -7 13.03 2.34
 3 9 -6 919.14 24.98
 -3 -9 6 899.1 24.72
 -3 -9 6 970.4 24.31
 3 -9 -6 869.55 29.11
 3 9 -6 907.16 22.87
 -3 -9 6 897.55 19.35
 -3 9 6 915.52 23.33
 3 9 -5 177.62 8.78
 -3 -9 5 170.88 5.13
 -3 -9 5 174.3 8.68
 3 -9 -5 150.56 7.88
 -3 -9 5 189.41 8.56
 3 -9 -5 151.38 10.23
 3 9 -5 165.23 7.18
 -3 9 5 175.67 7.82
 -3 9 5 151.09 9.77
 3 9 -5 170.01 9.05
 -3 9 4 33.1 4.27
 3 -9 -4 32.69 4.52
 -3 -9 4 36.16 3.69
 -3 -9 4 41.81 3.83
 3 9 -4 38.13 3.86
 3 9 -4 33.71 2.75
 -3 -9 4 34.54 1.62
 -3 9 4 39.59 3.46
 -3 -9 4 34.98 3.44
 3 9 -4 37.65 4.42
 -3 9 3 349.01 11.06
 -3 -9 3 346.86 12.25
 3 -9 -3 321.62 10.51
 3 9 -3 331.01 10.73
 3 9 -3 370.69 12.59
 3 -9 -3 346.42 14.24
 -3 -9 3 359.75 12.3
 3 9 -3 331.49 9.48
 -3 -9 3 337.38 6.86
 -3 -9 3 339.17 9.53
 -3 -9 3 333.61 12.76
 3 9 -3 320.45 14.42
 -3 9 3 334.98 13.95
 3 9 -2 77.82 2.16
 3 -9 -2 76.09 3.2
 3 -9 -2 76.31 3.97
 3 9 -2 80.21 4.31
 -3 -9 2 79.05 6.08
 3 -9 -2 78.3 6.14
 -3 -9 2 80.77 5.29
 3 9 -2 75.66 3.33
 -3 -9 2 79.69 3.37
 -3 9 2 78.72 4.58
 3 -9 -2 74.74 4.52
 3 9 -2 80.19 7.12
 3 -9 -1 89.91 3.94
 3 9 -1 91.04 4.41
 3 9 -1 97.67 4.65
 3 -9 -1 87.11 6.2
 3 -9 -1 84.73 3.87
 -3 -9 1 90.94 6.91
 -3 -9 1 91.78 3.06
 -3 9 1 100.03 5
 3 9 -1 92.29 2.97
 3 -9 -1 88.98 4.84
 3 9 -1 88.42 7.81
 3 9 0 532.83 12.16
 3 -9 0 539.24 13.78
 3 -9 0 517.49 14.58
 -3 9 0 554.75 14.68
 3 9 0 570.13 14.56
 3 -9 0 554.59 11.68
 3 -9 0 562.68 17.06
 3 9 0 535.63 13.85
 3 -9 0 531.18 13.87
 -3 -9 0 590.67 16.46
 -3 -9 0 543.22 19.58
 3 -9 1 248.22 8.86
 3 -9 1 259.88 8.95
 3 -9 1 239.76 8.87
 3 -9 1 262.81 6.76
 3 9 1 283.43 9.7
 3 -9 1 266.57 10.31
 3 9 1 263.04 8.36
 3 9 1 257.68 7.67
 -3 9 -1 263.32 9.06
 -3 -9 -1 283.34 10.48
 -3 -9 -1 271.36 13.58
 -3 -9 -2 37.45 5.16
 3 -9 2 44.96 3.62
 3 -9 2 41.06 2.41
 3 -9 2 46.81 3.92
 3 9 2 43.61 3.71
 3 9 2 45.07 3.03
 3 -9 2 39.94 3.46
 3 9 2 44.01 3
 3 -9 2 41.79 3.27
 -3 9 -2 45.29 3.47
 -3 -9 -2 46.84 3.99
 -3 9 -3 117.05 5.8
 3 -9 3 138.35 6.98
 3 -9 3 133.87 5.31
 3 -9 3 134.85 6.94
 3 9 3 142.74 7.34
 -3 9 -3 139.74 7.15
 3 9 3 125.3 5.98
 -3 9 -3 136.58 6.47
 -3 -9 -3 144.67 7.23
 -3 -9 -3 130.96 10.08
 3 -9 4 142.69 7.52
 -3 -9 -4 130.3 7.01
 3 -9 4 127.24 5.76
 -3 -9 -4 136 3.83
 3 9 4 142.95 7.8
 -3 9 -4 113.38 4.9
 -3 9 -4 132.9 7.3
 -3 9 -4 114.16 5.37
 -3 -9 -4 143.82 10.88
 -3 9 -5 3.14 0.87
 -3 9 -5 2.61 0.81
 3 -9 5 4.44 1.54
 3 -9 5 3.5 1.2
 3 9 5 3.47 1.58
 -3 -9 -5 1.88 1.96
 -3 -9 -5 3.28 0.6
 -3 -9 -5 3.38 0.64
 -3 9 -5 5.74 1.91
 3 -9 6 183.84 9.74
 3 -9 6 170.17 8.2
 3 9 6 180.36 10.07
 -3 -9 -6 167.05 5.96
 -3 -9 -6 174.43 5.88
 -3 9 -6 180.78 9.23
 -3 -9 -6 190.45 13.59
 3 -9 7 423.02 16.59
 3 -9 7 412.75 14.72
 3 9 7 407.77 17.14
 -3 -9 -7 400.18 11.21
 -3 9 -7 408.99 15.53
 -3 -9 -7 394.51 20.73
 -3 -9 -8 4.77 2.77
 3 -9 8 2.73 1.83
 -3 9 -8 1.01 1.7
 3 -9 8 1.55 1.24
 3 9 8 1.4 1.55
 -3 -9 -9 12.96 3.91
 3 -9 9 12.44 3.2
 3 -9 9 12.66 2.75
 3 9 9 11.71 3.35
 -3 9 -9 11.44 2.85
 -3 -9 -10 21.21 5.43
 3 -9 10 25.64 4.13
 3 -10 -11 -0.12 1.82
 -3 -10 11 1.92 1.88
 3 10 -11 -0.42 1.34
 -3 -10 10 8.23 2.23
 3 -10 -10 8.73 3.37
 -3 -10 10 4.64 2.09
 -3 10 10 8.88 2.61
 3 10 -10 7.04 2.59
 3 -10 -9 -2.23 2.75
 -3 -10 9 -0.16 1.71
 -3 10 9 -0.85 1.3
 -3 -10 9 0.17 0.77
 3 10 -9 1.15 1.15
 -3 -10 9 1.78 1.44
 -3 -10 8 50.03 5.35
 3 -10 -8 56.04 7.26
 -3 -10 8 60.29 5.31
 3 10 -8 66.05 5.51
 -3 10 8 63.49 5.42
 -3 -10 8 54.97 3.66
 3 10 -7 58.85 4.9
 -3 -10 7 64.52 5.81
 -3 -10 7 56.75 5.07
 3 -10 -7 64.02 7.37
 3 10 -7 62.81 5.77
 -3 -10 7 59.32 3.4
 -3 10 7 57.54 4.88
 3 10 -6 21.32 3.09
 3 10 -6 22.38 3.34
 -3 -10 6 19.95 2.97
 -3 -10 6 24.51 3.48
 -3 10 6 20.78 2.88
 3 -10 -6 17.62 3.98
 3 10 -6 20.44 2.77
 -3 -10 6 18.85 1.62
 -3 -10 5 76.25 5.8
 3 -10 -5 58.56 4.77
 3 -10 -5 65.16 6.6
 -3 -10 5 72.47 5.41
 3 10 -5 80.69 6
 3 10 -5 81.05 4.9
 -3 -10 5 68.41 2.68
 -3 10 5 77.34 5.15
 3 10 -5 57.01 5.6
 -3 -10 4 63.04 5.15
 3 -10 -4 57.16 5.98
 3 10 -4 57.32 4.95
 -3 -10 4 64.53 5.11
 -3 10 4 63.39 4.49
 3 10 -4 62.54 3.91
 -3 -10 4 50.28 3.54
 3 10 -4 59.99 6
 -3 -10 4 60.82 4.86
 -3 -10 3 113.98 6.81
 3 -10 -3 98.92 5.18
 3 10 -3 105.01 5.7
 3 10 -3 115.16 6.84
 3 -10 -3 113.65 7.92
 -3 -10 3 118.05 6.77
 3 10 -3 108.15 4.73
 -3 -10 3 100.08 4.6
 -3 10 3 105.03 5.67
 -3 -10 3 110.48 7.13
 3 10 -3 97.49 8.05
 3 -10 -2 69.06 3.32
 -3 -10 2 74.19 5.31
 3 -10 -2 67.37 3.77
 3 10 -2 69.01 4.32
 3 10 -2 83.39 5.67
 3 10 -2 70.88 4.06
 3 -10 -2 78.46 6.3
 3 10 -2 74.02 3.33
 -3 10 2 76.35 4.62
 -3 -10 2 69.45 3.28
 -3 -10 2 79.64 6.35
 3 10 -2 74.43 7.23
 -3 -10 1 18.75 3.38
 3 10 -1 19.05 4.08
 3 -10 -1 17.47 1.81
 -3 10 1 18 2.2
 -3 -10 1 15.03 1.15
 -3 -10 1 16.08 2.51
 3 -10 -1 15.33 2.03
 3 10 -1 15.8 0.97
 3 -10 -1 13.95 1.5
 3 -10 -1 16.33 1.74
 3 10 -1 16.62 1.99
 3 10 -1 15.74 1.91
 3 -10 -1 16.54 3
 -3 -10 0 88.98 5.81
 3 -10 0 95.54 4.74
 3 10 0 85.4 3.33
 3 -10 0 89.78 2.98
 3 10 0 90.3 4.83
 3 -10 0 96.16 6.33
 3 10 0 84.29 4.66
 3 -10 0 85.99 4.53
 -3 10 0 95.34 5.06
 3 -10 0 84.74 4.86
 -3 -10 0 90.23 7.55
 -3 -10 -1 35.75 5
 3 -10 1 35.42 3.06
 3 -10 1 31.27 1.73
 3 10 1 34.9 3.26
 3 -10 1 38.35 3.73
 3 10 1 30.91 2.82
 3 -10 1 30.31 2.88
 3 10 1 35.71 2.38
 -3 10 -1 35.72 3.11
 3 -10 1 28.47 2.79
 -3 -10 -1 32.57 3.51
 -3 10 -2 19.76 2.52
 -3 -10 -2 31.84 3.48
 -3 -10 -2 23.07 4.18
 3 -10 2 25.03 2.83
 3 -10 2 23.26 1.73
 3 10 2 27.92 3.04
 3 10 2 22.63 2.5
 3 10 2 21.32 2.09
 -3 10 -2 30.59 2.97
 3 -10 2 28.13 3.19
 -3 10 -3 73.68 4.71
 -3 -10 -3 89.5 5.94
 3 -10 3 80.02 5.42
 3 -10 3 74.95 3.71
 3 -10 3 85.88 5.69
 3 10 3 89.67 5.88
 3 10 3 74.83 4.54
 -3 10 -3 85.48 5.12
 3 10 3 75.73 4.48
 -3 10 -3 91.43 5.89
 -3 -10 -3 100.53 8.84
 -3 -10 -4 20.02 4.19
 3 -10 4 33.99 3.79
 -3 10 -4 26.66 3.33
 3 -10 4 29.35 2.6
 -3 -10 -4 29.14 1.74
 -3 10 -4 25.84 2.09
 3 10 4 30.14 3.66
 -3 10 -4 24.42 2.54
 -3 -10 -4 29.72 3.46
 -3 -10 -5 35.75 5.83
 3 -10 5 32.28 3.95
 3 -10 5 27.65 2.83
 -3 -10 -5 30.6 1.91
 -3 10 -5 22.7 2.22
 3 10 5 29.27 3.9
 -3 10 -5 29.04 3.7
 -3 10 -5 23.39 2.29
 3 -10 6 93.78 7.11
 3 -10 6 95.76 5.85
 3 10 6 94.11 7.41
 -3 -10 -6 96.88 4.19
 -3 -10 -6 91.88 3.75
 -3 10 -6 92.23 6.77
 -3 -10 -6 106.83 10.26
 -3 -10 -7 8.17 3.59
 3 -10 7 7.09 2.08
 3 -10 7 4.96 1.62
 3 10 7 6.68 2.6
 -3 10 -7 2.96 1.53
 -3 -10 -8 41.79 7.09
 3 -10 8 40.34 5.15
 3 -10 8 38.3 4.21
 -3 10 -8 43.05 5.07
 3 10 8 44.71 5.91
 -3 -10 -9 31.39 6.38
 3 -10 9 42.07 5.64
 3 -10 9 39.89 4.57
 3 10 9 38.93 5.66
 -3 10 -9 35.67 4.94
 -3 -10 -10 -1.87 2.24
 3 -11 -11 8.43 3.76
 -3 -11 11 5.22 2.12
 3 11 -11 5.61 2.46
 3 -11 -10 59.82 8.17
 -3 -11 10 66.99 6.75
 3 11 -10 53.22 5.68
 -3 -11 10 59.84 5.49
 -3 11 10 68.59 6.27
 -3 -11 9 6.99 2.14
 3 -11 -9 2.56 2.22
 -3 -11 9 5.49 2.21
 -3 11 9 2.86 1.86
 3 11 -9 7.01 2.21
 -3 -11 8 74.33 6.62
 3 -11 -8 70.96 7.97
 3 11 -8 81.43 6.13
 -3 -11 8 80.94 6.17
 -3 -11 8 74.74 4.06
 -3 11 8 76.41 6
 -3 -11 7 479.16 17.64
 3 -11 -7 435.62 20.31
 -3 -11 7 476.61 16.51
 3 11 -7 475.21 15.72
 3 11 -7 507.41 18.34
 -3 -11 7 469 11.75
 -3 11 7 480.49 16.02
 -3 -11 6 17.94 2.87
 3 11 -6 13.01 2.76
 3 -11 -6 10.72 2.67
 3 11 -6 20.08 3.35
 -3 -11 6 16.69 3.02
 -3 11 6 12.74 2.22
 3 11 -6 17.13 2.4
 -3 -11 6 14.49 1.28
 -3 -11 5 11.83 2.26
 3 11 -5 12.42 3.01
 3 -11 -5 12.19 2.97
 3 11 -5 18.09 3.03
 -3 -11 5 13.13 0.75
 -3 11 5 12.64 0.87
 -3 -11 5 14.1 2.64
 -3 11 5 13.74 2.32
 3 -11 -5 11.28 2.02
 3 11 -5 17.59 2.32
 -3 -11 5 13.05 0.76
 -3 -11 4 272.11 11.52
 3 -11 -4 270.21 13.14
 3 11 -4 281.48 11.7
 -3 -11 4 218.4 8.33
 -3 -11 4 266.56 11.02
 3 11 -4 257 8.75
 -3 11 4 258.43 9.86
 -3 -11 4 261.03 11.05
 3 11 -4 228.64 12.81
 -3 11 3 153.2 6.97
 -3 -11 3 140.89 7.83
 3 -11 -3 135.65 6.01
 3 -11 -3 147.52 9.23
 3 11 -3 153.93 8.19
 3 11 -3 147.63 5.65
 -3 -11 3 157.17 8.04
 -3 -11 3 130.07 5.45
 -3 -11 3 146.97 8.49
 3 11 -3 136.93 10.06
 -3 -11 2 16.21 3.2
 3 -11 -2 16.78 1.64
 -3 11 2 17.85 2.25
 -3 -11 2 18.71 2.82
 3 -11 -2 17.28 1.75
 3 11 -2 16.22 1.5
 3 11 -2 18.34 2.03
 -3 -11 2 14.34 1.43
 3 11 -2 15.08 2.09
 3 11 -2 19.26 2.87
 3 -11 -2 15.47 2.97
 3 -11 -1 735.45 17.46
 -3 -11 1 750.92 24.12
 3 -11 -1 728.34 15.74
 3 11 -1 710.73 18.82
 3 11 -1 737.92 18
 3 -11 -1 768.04 22.46
 -3 -11 1 770.86 21.23
 -3 11 1 752.71 18.84
 3 -11 0 100.55 5.05
 3 -11 0 98.16 3.01
 3 -11 0 105.5 2.84
 3 11 0 108.3 5.34
 3 -11 0 101.85 6.7
 3 11 0 106.64 5.63
 3 -11 0 98.05 5.01
 -3 11 0 104.85 5.4
 -3 -11 0 103.84 6.46
 3 -11 0 89.64 5.12
 -3 -11 0 106.83 8.3
 3 11 0 101.39 3.49
 3 -11 1 68.15 4.44
 3 -11 1 83.28 4.82
 3 11 1 79.95 4.95
 3 -11 1 76.4 5.54
 3 11 1 75.44 4.76
 3 -11 1 70.36 4.58
 3 11 1 76.56 3.58
 -3 11 -1 79.22 4.64
 -3 -11 -1 86.19 7.75
 -3 -11 -1 88.22 5.94
 -3 -11 -2 808.5 21.8
 3 -11 2 777.99 20.05
 3 -11 2 744.25 14.92
 3 -11 2 789.2 21.2
 3 11 2 793.21 20.26
 3 11 2 651.31 18.84
 3 11 2 675.34 17.15
 -3 11 -2 784.26 19.19
 -3 -11 -2 761.06 26.57
 -3 -11 -3 9.01 2.56
 3 11 3 9 1.6
 -3 11 -3 11.03 1.91
 3 -11 3 6.34 1.53
 -3 11 -3 12.11 2.26
 -3 11 -3 7.29 1.59
 3 11 3 6.58 1.43
 3 -11 3 9.19 1.17
 3 -11 3 12.44 2.33
 3 11 3 12.52 2.26
 -3 -11 -3 9.25 2.05
 -3 -11 -4 36.61 5.66
 -3 11 -4 42.05 4.14
 3 -11 4 47.11 4.4
 3 -11 4 41.72 2.89
 -3 -11 -4 43.56 2.36
 3 11 4 47.22 4.47
 -3 11 -4 32.56 3.07
 3 -11 5 269.81 11.86
 3 -11 5 253.9 8.93
 3 11 5 270.41 12.05
 -3 -11 -5 252.08 7.07
 -3 11 -5 267.91 11.55
 -3 -11 -5 267.52 16
 -3 -11 -6 2.38 2.57
 3 -11 6 -0.55 1.26
 3 -11 6 2.07 1.02
 3 11 6 0.89 1.26
 -3 11 -6 1.91 1.67
 -3 -11 -7 2.89 2.23
 3 -11 7 1.35 1.53
 3 -11 7 1.79 1.3
 3 11 7 0.48 1.29
 -3 11 -7 1.32 1.47
 3 11 8 223.3 13.14
 3 -11 8 210.6 12.23
 -3 11 -8 196.77 11.27
 -3 -11 -8 194.69 15.25
 -3 -11 -9 25.95 5.69
 3 11 9 20.36 4.48
 -3 -11 -10 4.22 3.51
 3 -12 -10 14.92 4.71
 -3 -12 10 17.49 3.65
 -3 12 10 16.75 3.34
 3 12 -10 16.05 3.45
 3 -12 -9 23.01 5.15
 -3 -12 9 22.13 4.06
 -3 12 9 19.41 3.32
 -3 -12 9 21.18 3.31
 3 12 -9 22.37 3.55
 3 -12 -8 25.09 4.99
 -3 -12 8 24.93 4.06
 -3 -12 8 27.92 3.77
 -3 12 8 23.22 3.46
 3 12 -8 23.33 3.38
 3 -12 -7 29.1 5.26
 -3 -12 7 26.91 3.72
 3 12 -7 28.71 4.28
 -3 12 7 29.33 3.71
 3 12 -7 29.71 3.57
 -3 -12 7 29.07 4.2
 3 -12 -6 21.28 4.27
 -3 -12 6 19.8 3.22
 3 12 -6 19.26 3.37
 -3 -12 6 12.86 2.85
 -3 12 6 17.87 2.9
 -3 -12 6 14.57 0.97
 3 12 -6 20.27 2.7
 3 12 -5 16.54 2.31
 3 -12 -5 13.29 3.16
 3 12 -5 18.41 3.52
 3 12 -5 19.04 3.23
 -3 12 5 17.2 1.24
 -3 -12 5 16.59 2.85
 -3 -12 5 20.61 3.25
 -3 12 5 22.21 2.88
 3 -12 -5 17.77 2.58
 -3 12 5 16.8 1.23
 3 12 -4 1.1 1.11
 3 12 -4 3.89 1.66
 -3 -12 4 3.29 1.03
 -3 -12 4 7.64 2.18
 -3 12 4 5.92 1.62
 -3 -12 4 6.23 1.84
 3 -12 -4 4.11 1.91
 3 12 -4 4.1 1.18
 -3 -12 3 30.7 4.09
 3 -12 -3 33.09 4.51
 -3 12 3 36.46 3.44
 -3 -12 3 30.64 3.82
 3 -12 -3 25.03 2.41
 3 12 -3 31.59 2.53
 -3 -12 3 36.98 4.06
 -3 -12 3 29.5 2.48
 3 12 -3 36.02 4.17
 3 -12 -2 58.96 3.45
 3 12 -2 58.47 2.99
 3 -12 -2 50.16 2.92
 -3 -12 2 51.98 5.59
 3 12 -2 50.92 4.15
 3 12 -2 61.8 3.91
 3 12 -2 69.61 5.57
 3 -12 -2 64.01 5.97
 -3 -12 2 63.3 5.36
 -3 12 2 59.21 4.24
 -3 -12 1 1.58 1.49
 -3 12 1 -0.69 0.78
 3 12 -1 -0.82 1.1
 3 -12 -1 2.14 0.8
 3 12 -1 0.65 0.77
 3 -12 -1 0.15 0.25
 -3 -12 1 0.86 1.23
 3 -12 -1 0.68 0.27
 3 -12 -1 -2.15 1.82
 -3 -12 0 29.83 4.66
 3 -12 0 27.87 2.73
 3 -12 0 30.92 3.7
 3 12 0 31.05 3.05
 3 -12 0 26.1 2.67
 3 12 0 28.44 3.17
 -3 12 0 31.5 2.99
 3 12 0 26.76 1.59
 -3 -12 0 31.07 3.73
 -3 -12 -1 143.32 8.21
 3 -12 1 150.01 6.93
 -3 12 -1 147.13 6.7
 3 12 1 137.37 6.8
 3 -12 1 151.23 8.25
 3 -12 1 120.17 6.44
 3 12 1 130.39 7.01
 -3 -12 -1 142.76 10.41
 3 12 1 131.42 4.94
 -3 -12 -2 13.19 3.48
 3 12 2 10.13 1.49
 -3 12 -2 10.39 1.8
 3 12 2 7.27 1.6
 3 -12 2 9.74 1.91
 3 12 2 10.55 2.11
 3 -12 2 11.51 2.3
 -3 -12 -2 10.64 2.27
 -3 12 -2 9.96 2.1
 -3 -12 -3 3.91 2.39
 3 12 3 4.88 1.22
 -3 12 -3 6.59 1.48
 -3 -12 -3 6.59 2.04
 3 -12 3 5.78 1.82
 3 12 3 3.95 1.25
 -3 12 -3 3.37 1.32
 3 12 3 3.52 1.45
 3 -12 3 5.54 1.75
 -3 -12 -4 47.45 6.68
 3 -12 4 44.06 4.44
 3 -12 4 43.46 2.68
 -3 -12 -4 49.01 2.74
 3 12 4 49.74 4.89
 -3 12 -4 56.29 5.01
 -3 12 -4 35.72 3.45
 -3 -12 -5 7.13 3.2
 3 -12 5 7.15 2.02
 3 -12 5 7.09 1.32
 3 12 5 10.86 2.49
 -3 12 -5 9.62 2.44
 -3 -12 -5 7.99 1.12
 -3 -12 -6 -1.09 2.73
 3 -12 6 0.94 1.38
 3 -12 6 2.02 1.12
 3 12 6 -1.68 1.58
 -3 12 -6 4.71 2.16
 -3 -12 -7 27.96 6.09
 3 -12 7 29.74 4.59
 3 12 7 31.45 4.69
 -3 12 -7 30.41 4.25
 -3 -12 -8 22.18 5.31
 3 -12 8 26.11 4.51
 3 12 8 22.87 4.41
 -3 12 -8 21.5 3.85
 -3 -12 -9 5.97 3.52
 3 -13 -10 5.75 3.4
 -3 -13 10 4.14 2.33
 -3 13 10 6.05 1.92
 3 13 -10 0.02 1.34
 -3 -13 9 106.31 8.72
 3 -13 -9 107.3 10.54
 3 13 -9 101.14 7.57
 -3 -13 9 101.24 7.55
 -3 13 9 107.65 7.72
 3 -13 -8 8.48 3.5
 -3 13 8 9.28 2.44
 -3 -13 8 6.74 2.45
 3 13 -8 12.58 3.14
 -3 -13 8 9.23 2.35
 3 13 -8 5.11 1.8
 3 -13 -7 -0.17 1.68
 3 13 -7 2.45 1.65
 -3 13 7 0.17 1.09
 -3 -13 7 -0.1 1.42
 -3 -13 7 -1.32 1.67
 3 13 -7 0.8 1.17
 -3 -13 6 139.59 9.08
 3 -13 -6 140.54 10.46
 3 13 -6 131.68 7.13
 3 13 -6 154.85 9.58
 -3 -13 6 144.56 8.61
 -3 13 6 136.78 7.74
 3 -13 -5 31.15 4.83
 3 13 -5 33.59 4.44
 -3 -13 5 34.87 4.35
 -3 13 5 28.63 3.31
 -3 -13 5 30.07 3.97
 3 -13 -5 23.16 2.88
 3 13 -5 30.64 3.11
 -3 13 5 30.02 1.83
 -3 13 4 77.26 3.59
 -3 13 4 90.1 3.8
 -3 -13 4 100.96 7.06
 3 -13 -4 90.88 7.71
 3 13 -4 92.02 6.93
 3 13 -4 95.45 5.05
 -3 -13 4 76.04 4.59
 -3 -13 4 101.7 6.97
 -3 13 4 97.21 5.86
 -3 -13 3 67.51 5.56
 3 -13 -3 58.21 3.52
 3 13 -3 65.06 4.01
 3 -13 -3 72.28 6.61
 3 13 -3 75.58 6.02
 3 13 -3 64.35 3.71
 -3 -13 3 74.56 5.87
 -3 13 3 72.51 4.87
 -3 -13 3 67.17 6.07
 3 -13 -2 211.04 7.48
 3 -13 -2 209.03 6.23
 3 13 -2 215.6 7.89
 3 -13 -2 226.33 11.52
 3 13 -2 229.08 10.76
 3 13 -2 226.01 6.72
 -3 13 2 228.43 8.89
 -3 -13 2 228.67 10.75
 -3 -13 2 212.65 11.62
 -3 -13 1 36.74 5.02
 3 -13 -1 33.36 2.9
 3 13 -1 33.53 2.9
 3 13 -1 27.83 3.23
 -3 13 1 38.83 3.41
 -3 -13 1 33.6 3.98
 3 -13 -1 31.2 3.87
 -3 -13 0 1258.84 31.1
 3 -13 0 1165.88 26.86
 3 13 0 1250.97 27.4
 3 -13 0 1226.44 30.76
 3 13 0 1133.48 21.86
 -3 13 0 1194.47 27.08
 -3 -13 0 1190.44 34.82
 3 13 0 1157.92 21.84
 -3 -13 -1 650.8 19.96
 3 -13 1 604.45 17
 3 13 1 631.98 17.25
 3 -13 1 615.92 19.15
 3 13 1 512.39 17.31
 3 13 1 552.27 13.37
 -3 13 -1 647.73 16.84
 -3 -13 -1 602.38 23.23
 -3 -13 -2 38.82 5.59
 3 13 2 24.7 3.17
 3 -13 2 30.93 3.32
 -3 -13 -2 39.98 4.47
 3 13 2 31.73 3.4
 3 13 2 28.77 2.41
 -3 13 -2 33.53 3.1
 -3 13 -2 35.92 3.83
 3 -13 2 30.98 3.71
 3 -13 3 170.52 8.7
 -3 -13 -3 177.23 9.64
 3 -13 3 171.76 9.03
 3 13 3 174.72 8.75
 -3 13 -3 179.16 7.78
 3 13 3 141.9 6.59
 -3 13 -3 160.88 8.56
 -3 -13 -3 160.73 11.86
 -3 -13 -4 25.01 4.93
 3 -13 4 23.96 3.32
 -3 -13 -4 24.89 2.06
 3 13 4 29.35 3.9
 -3 13 -4 24.33 3.43
 -3 -13 -5 29.6 5.54
 3 -13 5 33.79 4.27
 3 13 5 30.67 4.11
 -3 13 -5 34.17 4.07
 -3 -13 -6 10.53 3.47
 3 -13 6 10.07 2.62
 3 13 6 12.29 2.77
 -3 13 -6 8.11 2.17
 -3 -13 -7 44.47 7.15
 3 -13 7 58.01 6.11
 3 13 7 56.49 6.29
 -3 13 -7 51.16 5.47
 -3 -13 -8 0.89 2.45
 3 -13 8 3.16 2.13
 3 13 8 3.49 2
 -3 13 -8 1.57 1.45
 -3 -13 -9 -3.57 3.51
 3 -14 -10 10.14 3.78
 3 14 -10 8.7 2.74
 3 -14 -9 0.16 2.21
 -3 -14 9 -0.31 1.65
 -3 14 9 1.9 1.68
 -3 -14 9 0.06 1.34
 3 14 -9 -0.16 1.39
 -3 -14 8 31.51 4.84
 3 -14 -8 37.08 6.13
 -3 14 8 37.83 4.52
 3 14 -8 35.57 5.35
 3 14 -8 31.55 3.99
 -3 -14 8 35.13 4.62
 3 -14 -7 31.77 5.47
 -3 -14 7 27.6 4.43
 3 14 -7 26.8 4.44
 -3 14 7 30.61 3.8
 -3 -14 7 21.32 3.73
 3 14 -7 29.75 3.68
 3 -14 -6 7.18 2.72
 3 14 -6 6.7 2.46
 -3 -14 6 7.01 2.41
 -3 14 6 6.63 1.85
 -3 -14 6 7.28 2.24
 3 14 -6 7.35 1.83
 -3 -14 5 91.81 7.3
 3 -14 -5 73.79 7.52
 3 14 -5 91.98 7.45
 3 14 -5 87.88 5.5
 -3 -14 5 91.7 7.1
 -3 14 5 87.24 6.01
 -3 14 4 44.27 2.87
 -3 -14 4 49.36 5.19
 3 -14 -4 47.17 5.89
 3 14 -4 57.7 5.74
 3 14 -4 48.88 3.66
 -3 -14 4 39.57 3.34
 -3 14 4 47.92 4.24
 -3 -14 4 48.36 5.06
 -3 -14 3 6.48 2.64
 -3 14 3 1.65 1.09
 -3 -14 3 1.64 1.51
 3 -14 -3 1.92 0.83
 3 14 -3 2.98 1.1
 -3 -14 3 3.35 1.97
 3 14 -3 2.37 0.91
 3 14 -3 2.64 1.67
 3 -14 -3 2.22 1.83
 -3 -14 2 3.84 1.79
 -3 14 2 4.82 1.44
 3 14 -2 1.71 0.86
 3 -14 -2 1.48 0.43
 3 14 -2 2.29 0.65
 -3 -14 2 4.6 1.88
 3 14 -2 1.95 1.19
 3 -14 -2 1.21 1.29
 -3 -14 1 41.44 5.4
 -3 -14 1 48.88 5.06
 3 14 -1 43.84 3.44
 3 -14 -1 41.71 4.73
 3 14 -1 49.27 4.94
 3 -14 -1 41.6 3.46
 -3 14 1 41.3 3.6
 -3 -14 0 34.14 5.22
 3 14 0 26.95 3.52
 3 -14 0 37.01 3.42
 3 14 0 37.03 3.41
 -3 -14 0 36.78 4.39
 3 -14 0 44.88 4.75
 -3 14 0 45.05 3.67
 3 14 1 13.62 1.34
 -3 -14 -1 12.12 3.41
 3 14 1 9.43 2.19
 -3 14 -1 14.47 2.24
 3 -14 1 12.71 2.11
 -3 -14 -1 17.65 3.26
 3 14 1 12.48 2.17
 3 -14 1 15.49 2.92
 -3 -14 -2 7.54 2.64
 -3 14 -2 3.43 1.16
 3 -14 2 3.39 1.49
 3 -14 2 4.77 1.85
 3 14 2 5.46 1.73
 -3 14 -2 4.86 1.54
 -3 -14 -2 0.33 1.44
 -3 -14 -3 33.89 5.83
 -3 14 -3 25.73 2.95
 3 -14 3 29.11 3.67
 3 14 3 24.61 3.36
 3 -14 3 25.65 3.61
 -3 14 -3 28.14 3.68
 -3 -14 -4 2.54 2.14
 3 -14 4 0.03 1.25
 3 14 4 1.11 1.2
 -3 14 -4 -1.01 1.19
 -3 -14 -4 0.52 0.68
 -3 -14 -5 31.68 6.12
 -3 14 -5 31.68 4.23
 3 -14 5 27.52 4.07
 3 14 5 23.52 3.73
 3 -14 6 75.64 6.96
 3 14 6 80.43 7.32
 -3 14 -6 82.05 6.91
 -3 -14 -6 91.67 10.2
 -3 -14 -7 2.19 2.8
 3 -14 7 0.11 1.41
 3 14 7 1 1.89
 -3 14 -7 0.74 1.14
 -3 -14 -8 11.01 3.87
 3 14 8 4.95 2.51
 3 15 -10 53.39 5.98
 -3 -15 9 2.13 1.69
 3 -15 -9 -0.77 1.76
 -3 -15 9 -1.36 1.91
 -3 15 9 4.78 2.16
 3 15 -9 -0.74 1.36
 3 -15 -8 22.56 4.72
 -3 -15 8 25.56 4.47
 -3 15 8 19.79 3.39
 3 15 -8 15.62 3.69
 3 15 -8 21.11 3.26
 -3 -15 8 23.22 3.84
 3 -15 -7 53.04 6.85
 -3 -15 7 54.31 6.24
 3 15 -7 50.74 4.88
 3 15 -7 61.68 6.64
 -3 15 7 57.24 5.27
 -3 -15 7 56.38 5.79
 3 -15 -6 17.15 3.94
 3 15 -6 13.62 3.06
 -3 -15 6 14.7 3.03
 -3 15 6 16.9 2.75
 -3 -15 6 14.94 3.11
 3 15 -6 18.24 2.72
 -3 -15 5 104.1 7.9
 3 -15 -5 98.69 8.7
 3 15 -5 111.19 8.34
 3 15 -5 99.34 5.89
 -3 15 5 104.78 6.62
 -3 -15 5 106.89 7.85
 -3 -15 4 500.04 18.57
 -3 15 4 476.01 12.92
 3 15 -4 509.77 14.12
 3 -15 -4 495.61 20.06
 3 15 -4 497.9 14.3
 3 15 -4 535.38 19.4
 -3 15 4 510.88 16.02
 -3 -15 4 527.63 18.9
 -3 -15 3 48.22 5.05
 3 15 -3 51.25 3.59
 3 -15 -3 51.67 5.81
 3 15 -3 50.37 5.42
 3 15 -3 48.43 3.25
 -3 15 3 48.32 4.17
 -3 -15 3 55.69 5.52
 -3 -15 2 170.81 9.85
 3 15 -2 158.83 5.43
 3 15 -2 162.62 6.84
 3 -15 -2 152.79 9.6
 3 15 -2 181.6 10.13
 -3 15 2 167.18 7.72
 -3 -15 2 174.46 10.99
 -3 -15 1 26.85 4.39
 3 -15 -1 31.81 3.08
 -3 -15 1 31.42 4.16
 3 15 -1 34.23 3.13
 -3 15 1 34.12 3.36
 3 15 -1 37.42 4.57
 3 -15 -1 33.32 4.23
 -3 -15 0 75.88 6.45
 3 -15 0 63.32 4.67
 3 15 0 64.65 4.51
 3 -15 0 66.15 5.91
 -3 15 0 69.94 4.73
 -3 -15 0 66.52 7.22
 3 -15 1 104.63 6.33
 -3 -15 -1 106.98 7.83
 3 15 1 99.54 5.99
 3 -15 1 98 7.18
 -3 15 -1 103.15 5.8
 -3 -15 -1 102.74 9.31
 3 15 1 95.99 3.6
 3 15 2 86.16 4.05
 3 -15 2 87.9 6.04
 -3 -15 -2 90.28 7.16
 3 -15 2 90.44 6.73
 3 15 2 90.05 6.02
 -3 15 -2 92.8 6.4
 -3 15 -2 86.16 5.32
 -3 -15 -2 79.44 8.48
 -3 -15 -3 67.4 8.04
 3 15 3 81.22 4.5
 3 -15 3 83.37 6.23
 3 -15 3 86.91 6.74
 3 15 3 94.6 6.54
 -3 15 -3 91.45 6.64
 -3 15 -3 82.92 5.33
 -3 -15 -4 57.31 7.83
 3 -15 4 56.74 5.34
 3 15 4 57.4 5.35
 -3 15 -4 68.17 5.82
 3 -15 5 387 16.05
 3 15 5 376.76 15.91
 -3 15 -5 387.73 15.56
 -3 -15 -5 375.99 20.86
 -3 -15 -6 63.53 8.55
 3 -15 6 51.89 5.86
 3 15 6 45.71 5.47
 -3 15 -6 55.28 5.71
 -3 -15 -7 4.11 3.23
 3 -15 7 -0.3 1.81
 3 15 7 1.75 1.44
 -3 15 -7 4.76 1.92
 3 15 8 34.57 4.34
 3 15 8 33.81 5.3
 3 -16 -9 -0.96 2.58
 3 16 -9 2 1.71
 -3 16 9 2.68 1.86
 -3 -16 9 0.02 1.43
 3 -16 -8 1.5 2.02
 -3 -16 8 3.07 1.76
 -3 -16 8 -0.18 1.59
 -3 16 8 1.57 1.52
 3 16 -8 -1.89 2.25
 3 16 -8 -0.19 1.19
 3 -16 -7 2 2.02
 -3 -16 7 3.38 1.96
 -3 -16 7 1.47 1.77
 -3 16 7 -0.98 1.23
 3 16 -7 3.17 2.5
 3 16 -7 1.69 1.39
 3 -16 -6 3.8 2.09
 -3 -16 6 10.33 2.56
 3 16 -6 9.79 3.25
 -3 -16 6 8.92 2.69
 -3 16 6 7.72 2.08
 3 16 -6 8.37 2.01
 -3 -16 5 3.94 2.14
 3 16 -5 7.14 2.47
 -3 -16 5 6.31 2.29
 -3 16 5 5.88 1.81
 3 16 -5 7.47 1.78
 3 -16 -5 3.29 2.35
 3 16 -4 6.21 2.53
 -3 -16 4 6.6 2.45
 -3 -16 4 8.63 2.65
 -3 16 4 8.07 2.02
 3 16 -4 6.88 1.46
 3 16 -4 4.71 1.37
 3 -16 -4 5.73 2.67
 3 16 -3 38.05 5
 -3 -16 3 39.79 4.87
 3 16 -3 39.49 3.17
 3 16 -3 35.07 2.79
 -3 16 3 40.19 3.88
 3 -16 -3 41.91 5.3
 -3 -16 2 15.83 3.69
 -3 16 2 20.45 2.68
 3 16 -2 19.69 3.6
 -3 -16 2 21.81 3.76
 3 16 -2 17.01 2.15
 3 -16 -2 15.24 3.18
 -3 -16 1 9.25 2.82
 -3 16 1 9.48 1.91
 3 16 -1 8.5 2.55
 3 -16 -1 8.37 1.76
 3 16 -1 11.66 1.97
 -3 -16 1 5.52 2.24
 3 -16 -1 7.33 2.43
 -3 -16 0 22.43 4.55
 3 -16 0 29.77 3.37
 -3 -16 0 29.88 4.37
 3 16 0 30.21 3.23
 -3 16 0 32.1 3.24
 3 -16 0 30.14 4.23
 3 -16 1 57.05 4.84
 -3 -16 -1 54.58 5.85
 -3 16 -1 55.68 4.3
 3 16 1 59.41 4.74
 3 -16 1 62.84 5.92
 -3 16 -1 57.73 5.13
 -3 -16 -1 58.33 7.45
 -3 -16 -2 2.93 2.49
 -3 16 -2 3.06 1.29
 -3 16 -2 3.32 1.89
 3 -16 2 4.14 1.69
 -3 -16 -2 1.66 1.76
 3 16 2 3.96 1.61
 3 -16 2 3.8 1.76
 -3 -16 -3 5.07 2.43
 -3 16 -3 5.69 1.52
 3 -16 3 7.41 2.28
 3 16 3 7.8 2.14
 3 -16 3 5.4 2.07
 -3 16 -3 7.02 2.1
 3 16 4 75.14 4.83
 3 -16 4 90.19 7.1
 3 16 4 74.1 6.32
 -3 16 -4 88.84 6.92
 -3 -16 -4 75.03 9.19
 -3 -16 -5 12.75 4.12
 3 -16 5 12.39 3.04
 3 16 5 7.19 1.72
 3 16 5 4.47 2.05
 -3 16 -5 5.76 2.1
 -3 -16 -6 4.58 3.67
 3 -16 6 2.94 1.78
 3 16 6 1.47 0.89
 3 16 6 0.08 1.59
 -3 16 -6 0.42 1.53
 3 -16 7 12.32 3.32
 3 16 7 13.22 2.57
 3 16 7 11.25 3.05
 3 17 -9 27 4.21
 3 -17 -8 13.2 3.53
 -3 17 8 12.31 2.77
 -3 -17 8 11.08 3.07
 3 17 -8 6.74 2.02
 3 -17 -7 4.04 2.13
 -3 -17 7 4.32 2.48
 -3 17 7 3.58 1.59
 3 17 -7 3.01 1.69
 -3 -17 7 3.76 1.74
 3 17 -7 4.28 1.67
 -3 -17 6 60.69 6.38
 -3 -17 6 65.36 6.85
 3 17 -6 59.76 4.95
 3 17 -6 58.05 6.68
 -3 17 6 62.12 5.51
 3 -17 -6 51.8 6.73
 -3 -17 5 38.58 5.17
 -3 17 5 27.18 3.44
 -3 -17 5 37.82 4.93
 3 17 -5 30.51 3.28
 3 -17 -5 29.25 5.05
 3 17 -5 31.94 4.87
 3 17 -4 22.66 3.96
 -3 17 4 21.89 3.06
 -3 -17 4 30.06 4.55
 -3 -17 4 25.2 4.08
 3 -17 -4 24.42 4.39
 -3 -17 3 77.92 7.16
 3 17 -3 74.51 4.46
 3 -17 -3 72.53 7
 3 17 -3 88.28 7.55
 -3 17 3 72.36 5.25
 -3 -17 2 57.89 6.18
 3 17 -2 57.2 4.08
 3 -17 -2 58.28 6.09
 3 17 -2 72.1 6.76
 -3 17 2 60.34 4.66
 -3 -17 2 74.44 7.74
 -3 -17 1 1.96 2.16
 -3 17 1 0.72 0.92
 -3 -17 1 1.58 1.22
 3 -17 -1 1.81 1.05
 3 17 -1 4.55 1.95
 3 17 -1 0.16 0.84
 3 -17 -1 0.75 1.65
 3 -17 0 144.8 7.81
 -3 -17 0 159.24 10.4
 3 17 0 135.83 7.07
 3 -17 0 159.28 9.74
 3 17 0 165.38 10.14
 -3 17 0 152.95 7.41
 -3 -17 0 141.78 11.1
 3 -17 1 87.5 6.22
 -3 -17 -1 100.46 8.15
 3 -17 1 96.81 7.45
 3 17 1 91.06 5.95
 -3 17 -1 95.71 6.72
 -3 17 -1 85.77 5.47
 -3 -17 -1 94.53 9.3
 -3 -17 -2 14.71 3.84
 -3 17 -2 18.45 2.52
 3 -17 2 19.21 3.06
 3 17 2 20.07 3.02
 3 -17 2 18.7 3.39
 -3 17 -2 23.58 3.44
 3 -17 3 128.16 8.29
 3 -17 3 123.18 8.64
 3 17 3 120.11 7.64
 -3 17 -3 122.38 6.67
 -3 17 -3 124.82 8.12
 -3 -17 -3 132.16 11.77
 -3 -17 -4 47.86 7.36
 3 -17 4 50.57 5.39
 3 17 4 48.56 5.11
 -3 17 -4 52.47 5.49
 -3 -17 -5 4.9 2.99
 3 -17 5 11.31 2.76
 3 17 5 5.51 1.97
 -3 17 -5 3.72 1.87
 -3 -17 -6 15.98 4.89
 3 -17 6 16.9 3.54
 3 17 6 11.33 2.77
 -3 17 -6 13.44 3.06
 3 17 7 18.16 3.91
 -3 18 8 9.5 2.5
 -3 -18 8 10.48 3.08
 -3 18 7 11.74 2.7
 -3 -18 7 9.78 2.99
 3 -18 -7 12.88 3.92
 3 18 -6 1.35 1.63
 -3 -18 6 -1.96 1.7
 -3 18 6 1.37 1.28
 -3 -18 6 -0.57 1.88
 3 -18 -6 4.93 2.16
 3 18 -5 9.87 3.25
 -3 -18 5 12.7 3.6
 -3 18 5 6.13 1.83
 -3 -18 5 9.4 2.88
 3 -18 -5 12.1 3.65
 3 18 -4 5.25 2.09
 -3 18 4 7.02 1.92
 -3 -18 4 8.09 2.73
 -3 -18 4 8.63 2.57
 3 -18 -4 0.11 2.2
 3 18 -3 3.38 1.92
 -3 -18 3 -1.7 1.68
 -3 18 3 1.93 1.23
 3 -18 -3 2.16 1.49
 3 18 -2 12.88 3.36
 -3 18 2 10.9 2.21
 -3 -18 2 12.18 3.2
 3 -18 -2 11.85 2.95
 -3 18 1 1.37 1.1
 3 -18 -1 0.18 0.87
 3 18 -1 -0.31 1.6
 3 -18 -1 2.71 1.92
 -3 -18 1 1.24 1.94
 -3 -18 0 4.32 3.17
 -3 18 0 2.51 1.27
 3 -18 0 3.49 1.46
 3 18 0 2.38 1.76
 3 18 0 3.59 1.28
 -3 -18 0 4.29 2.27
 3 -18 0 3.37 2.19
 -3 -18 -1 2.37 1.95
 -3 18 -1 2.66 1.42
 3 -18 1 3.8 1.55
 3 18 1 2.05 1.21
 3 -18 1 2.5 1.38
 -3 18 -1 2.72 1.52
 -3 -18 -2 12.41 3.43
 -3 18 -2 15.67 2.32
 3 -18 2 11.7 3.04
 3 -18 2 13.97 2.78
 3 18 2 14.06 2.63
 -3 18 -2 18.34 3.28
 -3 -18 -3 11.51 3.66
 3 -18 3 23.81 3.78
 3 18 3 15.9 2.92
 3 -18 3 19.69 3.68
 -3 18 -3 19.11 3.52
 -3 -18 -4 9.32 3.43
 3 -18 4 4.47 2
 3 18 4 5.49 2.01
 -3 18 -4 8.66 2.43
 -3 -18 -5 1.93 2.8
 3 -18 5 -0.07 1.47
 3 18 5 -1.71 1.95
 -3 18 -5 -0.37 1.44
 3 -18 6 11.19 2.99
 3 18 6 5.9 2.43
 3 18 7 0.52 1.73
 -3 -19 7 6.92 2.57
 -3 19 7 4.5 1.81
 -3 -19 6 8.09 2.65
 -3 19 6 6.28 1.94
 3 -19 -6 5.8 2.49
 -3 -19 5 30.64 4.9
 3 19 -5 38.53 5.59
 -3 19 5 27.48 3.64
 -3 -19 5 38.47 5.43
 3 -19 -5 27.01 4.9
 3 19 -4 31.77 4.93
 -3 19 4 25.93 3.49
 -3 -19 4 33.71 4.95
 3 -19 -4 21.74 4.25
 3 19 -3 6.82 2.61
 -3 19 3 7.63 1.92
 3 -19 -3 1.49 1.91
 -3 -19 3 6.69 2.73
 -3 -19 2 77.48 7.54
 3 -19 -2 80.13 7.42
 3 19 -2 87.01 7.95
 -3 19 2 69.76 5.26
 -3 19 1 64.57 4.88
 3 -19 -1 68.98 6.76
 3 19 -1 69.44 7.03
 -3 -19 1 61.6 6.83
 -3 -19 1 74.63 8.51
 -3 19 0 72.94 6.02
 -3 -19 0 78.04 7.65
 3 -19 0 77.03 7.05
 3 -19 0 71.07 5.68
 3 19 0 84.44 7.61
 -3 19 0 72.08 5.06
 -3 -19 0 80.72 8.74
 -3 -19 -1 72.93 8.43
 3 -19 1 77.88 6.25
 3 -19 1 84.16 7.34
 3 19 1 94.16 8.05
 -3 19 -1 81.23 6.44
 3 -19 2 93.12 7.24
 3 -19 2 109.12 8.46
 -3 19 -2 82.5 6.77
 -3 -19 -2 96.22 10
 -3 -19 -3 64.72 8.48
 3 -19 3 67.69 6.38
 -3 19 -3 74.03 6.52
 3 -19 4 3.77 1.6
 -3 19 -4 6.72 2.3
 3 -19 5 17.89 3.61
 -3 19 -5 16.51 3.38
 -3 20 6 6.51 2.12
 -3 -20 6 4.4 2.67
 3 -20 -5 2.76 1.97
 -3 20 5 2.87 1.53
 -3 -20 5 7.53 2.87
 -3 -20 4 0.78 1.59
 3 20 -4 1.61 1.58
 -3 20 4 1.64 1.41
 3 -20 -4 -0.87 2.39
 3 20 -3 1.84 1.74
 -3 -20 3 0.32 2.16
 3 -20 -3 6.61 2.82
 3 20 -2 2.4 1.99
 -3 -20 2 4.29 2.35
 3 -20 -2 6.63 2.5
 -3 -20 1 -0.96 2.18
 3 -20 -1 3.03 2.08
 3 20 -1 0.99 1.82
 3 -20 0 3.46 1.33
 -3 20 0 4.32 1.75
 3 20 0 5.38 2.44
 -3 -20 0 2.85 2.09
 -3 -20 -1 16.15 4.68
 3 -20 1 7.28 2.3
 -3 20 -1 10.97 2.57
 3 -20 1 11.75 3.14
 3 20 1 12.77 3.29
 -3 -20 -2 4.22 3.12
 3 -20 2 2.11 1.58
 3 -20 2 7.66 2.61
 3 20 2 5.04 2.29
 -3 20 -2 5 1.98
 3 -20 3 3.16 1.75
 -3 20 -3 7.32 2.34
 3 -20 4 6.67 2.47
 -3 20 -4 14.86 3.39
 3 21 -2 28.58 4.9
 3 -21 -2 26.86 4.62
 3 21 -1 34.04 5.25
 3 -21 -1 27.24 4.55
 -3 21 1 23.63 3.45
 -3 21 0 36.41 4.39
 3 21 0 35.57 5.38
 3 -21 1 14.63 2.88
 -3 21 -1 17.8 3.26
 3 21 1 11.75 3.1
 3 -21 2 11.99 2.74
 3 21 2 7.62 2.69
 -3 21 -2 9.81 2.59
 3 -21 3 16.34 3.45
 -3 21 -3 19.28 3.52
 3 -21 4 16.41 3.58
 -3 22 0 2.04 1.44
 -3 22 -1 8.22 2.28
 3 -22 2 2.72 1.47
 -3 22 -2 8.74 2.56
 3 -22 3 3.01 2.11
 -3 22 -3 0.86 1.6
 4 0 -12 96.18 12.06
 4 0 -12 107.52 8.37
 -4 0 12 111.11 8.08
 4 0 -11 25.59 3.87
 -4 0 11 25.99 3.7
 4 0 -11 17.61 4.84
 -4 0 10 110.06 6.37
 4 0 -10 109.64 7.52
 4 0 -10 122.9 12.27
 -4 0 10 134.29 7.86
 -4 0 9 107.24 5.8
 4 0 -9 104.87 6.96
 4 0 -9 86.36 9.78
 -4 0 9 94.14 6.23
 4 0 -8 320.03 12.19
 -4 0 8 305 10.16
 4 0 -8 287.02 17.04
 -4 0 8 307.94 11.44
 -4 0 7 73.43 4.19
 4 0 -7 82.52 5.47
 4 0 -7 68.59 7.76
 -4 0 7 84.01 5.12
 -4 0 6 848.96 19.6
 4 0 -6 858.57 29.05
 -4 0 6 888.38 18.07
 -4 0 6 862.44 21.41
 4 0 -5 285.84 10.03
 -4 0 5 299.37 8.54
 4 0 -5 300.26 8.6
 4 0 -5 297.67 14.52
 4 0 -5 313.12 8.56
 -4 0 5 306.14 9.97
 -4 0 4 1810.4 38.56
 4 0 -4 1818.07 35.93
 4 0 -4 1909.54 35.9
 4 0 -4 1766.97 44.37
 -4 0 4 1850.46 37.73
 4 0 -4 1735.36 37.88
 4 0 -3 326.73 9.15
 -4 0 3 338.42 10.02
 4 0 -3 335.59 13.44
 4 0 -3 327.6 10.18
 4 0 -2 66.98 3.47
 4 0 -2 63.85 4.91
 -4 0 2 59.29 3.54
 4 0 -2 57.08 3.63
 -4 0 1 15.24 1.72
 4 0 -1 15.81 2.12
 4 0 -1 12.58 1.64
 -4 0 1 14.24 2.27
 -4 0 0 4522.74 84.07
 4 0 0 4513.31 83.93
 4 0 0 4480.97 83.88
 -4 0 0 4375.19 86.03
 4 0 0 4398.52 84.19
 4 0 1 2655.13 51.46
 4 0 1 2533.57 49.07
 -4 0 -1 2704.69 51.89
 -4 0 -1 2683.88 51.44
 4 0 2 115.58 3.88
 4 0 2 120.56 6.03
 -4 0 -2 111.69 5.14
 -4 0 -2 119.84 5.67
 4 0 2 103.36 5.54
 4 0 3 75.54 4.93
 -4 0 -3 71.87 3.98
 -4 0 -3 86.86 4.62
 -4 0 -4 7.26 1.28
 -4 0 -4 11 1.21
 4 0 4 7.77 1.81
 -4 0 -4 10.56 1.7
 -4 0 -5 283.41 10.19
 4 0 5 287.09 11.83
 -4 0 -5 264.09 9.19
 -4 0 -5 296.98 7.11
 4 0 6 17.43 3.05
 -4 0 -6 17.13 2.48
 -4 0 -6 11.01 1.7
 4 0 7 125.94 8.54
 -4 0 -7 128.39 7.1
 -4 0 -8 1.6 1.28
 4 0 8 -1.19 1.58
 -4 0 -9 4.15 2.56
 4 0 9 6.74 2.58
 -4 0 -9 1.1 1.18
 -4 0 -10 48.71 8.16
 4 0 10 53.24 6.58
 -4 0 -10 41.76 4.73
 4 -1 -12 59.65 9.57
 4 1 -12 49.05 8.92
 4 -1 -12 52.46 5.93
 4 1 -12 53.5 5.93
 -4 1 12 55.34 5.85
 -4 -1 12 48.79 5.32
 4 1 -11 15.73 3
 -4 -1 11 11.18 2.22
 -4 1 11 15.09 3.04
 -4 -1 11 15.25 3.01
 4 -1 -11 19.13 5.7
 4 1 -11 16.35 4.98
 4 -1 -11 15.42 3.25
 -4 -1 10 46.99 4.32
 -4 1 10 43.97 3.85
 4 -1 -10 54.33 8.36
 4 1 -10 44.74 7.66
 4 1 -10 49.91 5.16
 4 -1 -10 42.85 4.72
 -4 1 10 52.33 5.05
 -4 -1 10 50.32 4.87
 -4 -1 9 51.23 4.19
 -4 1 9 54.85 3.97
 4 -1 -9 52.65 7.79
 4 1 -9 55.22 7.98
 4 -1 -9 59.39 5.23
 4 1 -9 56.81 5.15
 -4 1 9 53.87 4.78
 -4 -1 9 58.61 4.81
 -4 -1 8 8.81 1.68
 -4 1 8 8.4 1.52
 -4 1 8 10.66 2.22
 -4 -1 8 13.49 2.35
 4 -1 -8 10.09 3.22
 4 1 -8 7.13 2.42
 4 -1 -8 11.82 2.44
 4 1 -8 9.17 2.08
 -4 1 7 12.89 1.65
 -4 -1 7 14.7 1.96
 -4 -1 7 14.42 2.27
 -4 1 7 14.43 2.31
 4 -1 -7 13.85 4.1
 4 1 -7 12.91 3.39
 4 1 -7 14.99 2.44
 -4 1 6 191.48 6.45
 -4 -1 6 203.05 7.38
 4 1 -6 175.44 7.09
 4 1 -6 192.9 12.4
 4 1 -6 214.89 8.81
 4 -1 -6 192.67 12.41
 4 1 -6 197.11 7.23
 -4 1 6 199.48 6.68
 -4 -1 6 203.48 8.02
 -4 1 6 217.66 8.51
 4 1 -5 36.74 3.14
 -4 -1 5 32.63 2.54
 4 1 -5 31.56 2.49
 4 -1 -5 32.33 2.14
 4 1 -5 30.49 2.54
 4 -1 -5 29.68 2.09
 4 -1 -5 23.59 3.83
 4 1 -5 34.12 4.97
 -4 -1 5 34.94 3.04
 -4 1 5 33.31 3.04
 4 1 -4 124.57 5.28
 4 -1 -4 131.26 4.56
 4 1 -4 136.73 5.33
 4 -1 -4 131.92 4.5
 -4 1 4 132.19 6.43
 4 -1 -4 124.81 8.65
 -4 -1 4 122.61 6.09
 -4 -1 4 144.97 5.98
 4 1 -4 125.68 8.71
 -4 1 4 135.84 6.09
 4 -1 -4 124.04 6.08
 4 1 -4 129.15 5.9
 4 -1 -3 25.93 1.95
 4 1 -3 23.85 2.24
 4 -1 -3 26.36 3.72
 4 1 -3 25.74 3.5
 -4 1 3 30.68 2.84
 -4 1 3 30.72 2.75
 -4 -1 3 26.91 2.44
 4 1 -3 32.97 2.73
 4 -1 -3 27.87 2.65
 4 1 -2 155.64 6.15
 -4 1 2 162.91 6.36
 4 1 -2 148.06 6.14
 4 -1 -2 151.81 8.13
 4 1 -2 153.31 7.95
 -4 1 2 162.14 8.94
 -4 -1 2 151 5.98
 4 -1 -2 149.89 6.41
 4 -1 -1 163.83 7.82
 4 1 -1 163.9 7.49
 -4 1 1 186.01 8.97
 -4 -1 1 178.89 6.51
 4 1 -1 172.19 6.71
 -4 1 1 172.44 6.67
 4 1 0 234.29 8.18
 4 -1 0 238.36 8.01
 4 -1 0 226.98 8.27
 4 1 0 214.64 7.5
 -4 1 0 223.25 9.57
 -4 -1 0 242.66 8.01
 -4 1 0 235.32 8.2
 4 1 0 220.99 8
 4 1 1 29.68 1.84
 4 1 1 29.51 2.81
 4 -1 1 35.35 2.98
 4 -1 1 29.33 2.34
 -4 1 -1 25.29 2.78
 -4 -1 -1 25.2 2.4
 -4 -1 -1 30.82 2.77
 -4 1 -1 26.37 2.59
 4 1 1 30.97 2.81
 4 -1 2 30.96 2.1
 4 -1 2 31.16 3
 4 1 2 30.64 3.09
 -4 1 -2 25.97 2.7
 -4 -1 -2 25.27 2.12
 -4 -1 -2 26.5 2.67
 -4 1 -2 29.37 2.83
 4 1 2 26.83 2.77
 -4 -1 -3 195.76 6.52
 4 -1 3 187.98 8.13
 4 1 3 185.76 8.3
 -4 1 -3 187.55 7.59
 -4 1 -3 172.52 7.16
 -4 -1 -3 169.58 5.98
 -4 -1 -3 182.3 7.06
 -4 1 -4 78.62 3.41
 4 -1 4 83.46 5.62
 4 1 4 77.1 5.52
 -4 1 -4 68.75 4.35
 -4 -1 -4 78.69 3.84
 -4 -1 -4 78.68 3.71
 -4 -1 -4 79.41 4.6
 -4 1 -4 76.23 4.83
 -4 -1 -5 6.55 0.98
 -4 1 -5 6.18 1.37
 4 -1 5 6.13 2.13
 4 1 5 5.73 2.09
 -4 1 -5 4.35 0.55
 -4 1 -5 5.2 1.5
 -4 -1 -5 8.74 1.72
 -4 -1 -5 5.75 1.11
 -4 -1 -6 12.41 1.72
 4 -1 6 15.07 2.84
 4 1 6 13.43 2.88
 -4 -1 -6 12.34 2.1
 -4 1 -6 10.42 2.06
 4 -1 7 7.86 2.31
 4 1 7 0.73 1.46
 -4 1 -7 5 1.57
 -4 -1 -7 3.22 1.32
 -4 1 -8 37.16 4.1
 4 -1 8 35.55 4.94
 4 1 8 35.55 5.13
 -4 -1 -8 30.38 3.6
 -4 -1 -9 13.92 4.77
 4 -1 9 9.72 2.89
 4 1 9 10.74 3.29
 -4 -1 -9 9.44 2.12
 -4 1 -9 10.51 2.45
 -4 -1 -10 0.99 2.92
 -4 1 -10 0.08 2.22
 -4 1 -10 1.98 1.71
 4 -1 10 0.91 1.92
 -4 -1 -10 1.39 1.37
 -4 -1 -11 5.73 2.07
 4 -2 -12 83.62 10.88
 4 2 -12 72.81 10.54
 4 2 -12 87.65 7.64
 4 -2 -12 91.55 7.65
 -4 2 12 87.59 7.25
 -4 -2 12 86.57 6.98
 -4 -2 11 14.56 2.57
 -4 2 11 18.16 3.25
 -4 -2 11 15.74 2.91
 4 -2 -11 10.63 4.29
 4 2 -11 15.33 5.04
 4 2 -11 11.94 2.95
 4 -2 -11 20.2 3.8
 4 -2 -10 144.81 8.71
 -4 -2 10 122.66 7.3
 4 2 -10 141.59 8.64
 4 -2 -10 112.41 11.44
 4 2 -10 136.89 13.08
 -4 2 10 137.77 8.28
 -4 -2 10 146.17 8.03
 -4 -2 9 28.64 3.24
 -4 2 9 23.65 2.42
 -4 2 9 24.44 3.17
 -4 -2 9 25.91 3.16
 4 -2 -9 21.1 5.02
 4 2 -9 21.35 4.6
 4 2 -9 24.21 3.34
 4 2 -8 228.92 15.02
 4 2 -8 227.91 10.03
 4 -2 -8 198.81 14.01
 -4 2 8 210.5 7.45
 -4 -2 8 215.67 8.9
 -4 2 8 231.36 9.81
 -4 -2 8 226.4 9.27
 -4 2 7 283.3 8.31
 -4 -2 7 284.65 10.04
 4 2 -7 289.29 11.12
 4 -2 -7 282.01 15.98
 -4 -2 7 296.6 10.36
 -4 2 7 290.81 10.86
 -4 2 7 303.86 8.81
 -4 2 6 12.28 1.72
 -4 2 6 11.71 1.23
 -4 -2 6 12.67 1.83
 -4 -2 6 14.56 2.01
 -4 2 6 11.18 2.08
 4 -2 -6 10.16 2.71
 4 2 -6 13.08 3.12
 4 2 -6 16.3 2.35
 4 2 -5 177.94 7.21
 -4 2 5 193.38 7.75
 -4 -2 5 181.57 6.92
 4 2 -5 181 6.96
 4 -2 -5 183.06 11.15
 4 2 -5 184.21 6.9
 4 2 -5 180.39 11.04
 -4 -2 5 185.02 7.07
 -4 -2 5 175.58 6.73
 4 2 -4 577.44 14.51
 4 -2 -4 550.42 11.95
 4 2 -4 582.65 14.45
 4 -2 -4 558.83 11.9
 4 -2 -4 573.12 20.06
 -4 -2 4 559.06 15.27
 4 2 -4 556.15 19.76
 -4 -2 4 577.56 14.49
 -4 2 4 572.24 15.19
 4 -2 -4 542.29 15.35
 4 2 -4 562.61 14.62
 4 -2 -3 539.6 11.87
 4 2 -3 539.36 14.08
 4 -2 -3 533.66 18.27
 4 2 -3 520.5 17.8
 -4 -2 3 543.28 13.58
 -4 2 3 564.51 14.53
 4 2 -3 515.42 13.67
 4 -2 -3 511.62 14.43
 -4 -2 2 15.27 1.69
 4 -2 -2 8.2 2
 -4 2 2 9.59 1.53
 4 2 -2 12.44 1.7
 4 2 -2 11.35 1.53
 4 2 -2 7.43 1.75
 -4 2 2 11.68 2.53
 -4 -2 2 10.27 1.44
 4 -2 -1 857.03 22.23
 4 2 -1 860.15 21.35
 -4 2 1 861.64 24.04
 -4 -2 1 901.9 19.66
 -4 2 1 868.15 20.32
 4 2 -1 839.18 19.77
 -4 2 0 21.89 2.9
 4 2 0 21.59 2.31
 4 -2 0 25.73 2.3
 4 -2 0 23.03 2.45
 4 2 0 26.35 2.2
 -4 -2 0 24.62 2.22
 -4 2 0 22.14 2.3
 4 2 0 23.3 2.23
 -4 -2 -1 509.88 13.37
 4 2 1 502.04 10.34
 4 2 1 512.79 13.91
 4 -2 1 499.68 13.27
 4 -2 1 471.28 12.84
 -4 2 -1 485.41 15.02
 -4 2 -1 507.81 13.9
 4 2 1 478.76 13.52
 -4 -2 -2 488.72 12.62
 4 -2 2 455.98 11.76
 4 -2 2 490.91 13.69
 4 2 2 489.94 14.39
 -4 2 -2 467.94 14.1
 -4 -2 -2 471.14 13.22
 -4 2 -2 476.78 13.6
 4 2 2 433.97 13.3
 4 -2 3 35.89 3.24
 4 2 3 34.23 3.36
 -4 2 -3 29.73 2.89
 -4 -2 -3 32.39 2.46
 -4 2 -3 29.94 2.94
 -4 2 -3 33.55 3.18
 -4 -2 -3 26.58 2.32
 -4 2 -3 29.9 2.88
 4 -2 4 92.61 5.74
 4 2 4 99.03 6.27
 -4 -2 -4 99.47 4.9
 -4 2 -4 83.22 5.11
 -4 -2 -4 96.16 3.58
 -4 -2 -4 102.98 4.44
 -4 2 -4 92.79 5.49
 -4 -2 -5 614.1 14.22
 4 -2 5 638.66 18.88
 4 2 5 622.52 19.32
 -4 -2 -5 578.07 14.02
 -4 -2 -5 613.99 16.2
 -4 2 -5 642.1 17.69
 -4 2 -6 34.21 3.46
 -4 -2 -6 28.06 2.27
 -4 2 -6 26.04 2.97
 4 -2 6 30.9 3.92
 4 2 6 35.55 4.26
 -4 -2 -6 33.16 3.15
 -4 -2 -7 28.6 3.15
 -4 -2 -7 27.85 3.46
 4 -2 7 34.74 4.42
 4 2 7 33.21 4.43
 -4 2 -7 26.94 3.31
 4 -2 8 192.55 11.21
 4 2 8 183.54 11.4
 -4 -2 -8 182 8.79
 -4 2 -8 195.13 9.79
 -4 -2 -8 208.73 15.73
 -4 -2 -9 3.06 2.91
 4 -2 9 10.43 3.24
 4 2 9 10.4 3.1
 -4 -2 -9 11.29 2.38
 -4 2 -9 5.05 1.95
 -4 -2 -10 -1.33 2.91
 4 -2 10 -3.01 2.41
 -4 -2 -10 1.26 1.21
 -4 2 -10 1.83 1.18
 -4 -2 -11 15.63 3.14
 -4 3 12 37.59 4.95
 -4 -3 12 34.57 4.41
 4 -3 -12 35.14 7.4
 -4 -3 11 17.87 3.1
 -4 3 11 14.27 3.02
 -4 -3 11 17.96 3
 4 -3 -11 13.05 4.67
 4 3 -11 6.4 4.08
 4 3 -11 18.95 3.43
 -4 -3 10 39.52 4.14
 4 -3 -10 50.01 7.75
 4 3 -10 43.56 4.87
 -4 3 10 44.63 4.73
 -4 -3 10 44.56 4.42
 -4 -3 9 125.68 7.11
 -4 3 9 113.67 5.31
 4 3 -9 121.46 7.68
 4 -3 -9 99.01 10.39
 -4 3 9 121.78 7.45
 -4 -3 9 119.32 6.81
 -4 3 8 0.37 0.56
 -4 3 8 0.64 0.68
 -4 -3 8 1.62 1.19
 -4 3 8 0.38 1.22
 -4 -3 8 0.64 1.06
 4 -3 -8 1.3 2.03
 4 3 -8 1.78 1.31
 -4 3 7 75.06 3.39
 -4 -3 7 83.71 5.2
 4 3 -7 83.5 5.62
 4 -3 -7 77.36 8.17
 -4 -3 7 86.29 5.05
 -4 3 7 87.06 5.58
 -4 3 7 83.41 4.89
 -4 -3 6 197.65 8.06
 4 3 -6 199.6 8.54
 4 -3 -6 188.26 12.22
 -4 -3 6 204.98 7.78
 -4 3 6 204.77 8.58
 -4 3 6 193.02 7.91
 4 3 -5 39.37 3.12
 -4 -3 5 41.86 3.34
 4 -3 -5 46.26 5.62
 4 3 -5 39.98 3.42
 -4 -3 5 44.71 3.2
 -4 3 5 41.53 3.54
 -4 -3 5 42.66 3.01
 4 3 -4 55.64 3.53
 4 3 -4 53.62 3.74
 4 -3 -4 53.68 5.56
 -4 -3 4 51.06 3.72
 -4 -3 4 62.02 3.59
 -4 3 4 63.38 4.19
 -4 -3 4 51.98 4.07
 4 -3 -3 85.1 2.99
 4 3 -3 95.52 5.01
 4 -3 -3 88 6.79
 -4 3 3 87.8 7.45
 4 3 -3 104.28 7.12
 -4 -3 3 98.26 4.4
 -4 3 3 96.88 5.15
 4 3 -3 93.28 4.47
 4 3 -2 138.82 6.44
 4 -3 -2 153.33 8.39
 -4 -3 2 148.5 5.82
 4 3 -2 150.24 8.01
 -4 -3 2 159.15 5.76
 -4 3 2 154.02 6.43
 4 3 -2 140.29 5.74
 -4 3 1 130.35 5.89
 4 -3 -1 139.51 7.16
 -4 3 1 129.72 8.01
 4 3 -1 113.25 5.98
 -4 -3 1 132.93 5.26
 4 3 -1 123.14 5.3
 4 3 0 59.62 3.85
 4 -3 0 56.97 3.4
 4 -3 0 52.2 3.98
 4 3 0 52.26 3.04
 -4 3 0 56.98 4.89
 -4 -3 0 55.75 3.42
 -4 3 0 55.27 3.73
 4 3 0 49.83 3.35
 -4 -3 -1 13.86 1.82
 -4 3 -1 14.71 2.06
 4 3 1 13.57 1.85
 -4 3 -1 14.93 2.36
 4 -3 1 16.26 1.98
 4 3 1 15.02 2.08
 4 -3 1 12.83 1.8
 4 -3 2 63.56 3.68
 4 -3 2 67.99 4.29
 4 3 2 66.41 4.69
 -4 3 -2 69 4.93
 -4 3 -2 70.37 4.54
 4 3 2 57.08 4.02
 4 -3 3 113.24 6.03
 4 3 3 124.69 6.82
 -4 3 -3 107.58 5.58
 -4 3 -3 105.92 6.17
 -4 -3 -3 127.21 5.4
 -4 3 -3 117.28 6.21
 -4 3 -3 113.41 6.07
 -4 -3 -3 122.69 5.16
 -4 -3 -4 5.1 1.1
 -4 3 -4 5 1.49
 4 -3 4 3.33 1.3
 4 3 4 6.99 2.27
 -4 -3 -4 4.4 1.17
 -4 -3 -5 28.24 2.37
 4 -3 5 28.92 3.47
 4 3 5 34.09 4.12
 -4 3 -5 25.38 3.04
 -4 -3 -5 28.34 1.69
 -4 -3 -5 24.54 1.99
 -4 -3 -5 28.77 2.67
 -4 3 -5 26.16 3.12
 -4 -3 -6 30.9 5.84
 -4 -3 -6 32.58 2.2
 -4 3 -6 28.94 3.34
 4 -3 6 32.36 4.02
 4 3 6 36.6 4.41
 -4 -3 -6 30.48 2.87
 -4 -3 -6 35.23 3.2
 -4 3 -6 29.46 3.45
 -4 -3 -7 2.83 2.51
 -4 -3 -7 1.85 1.02
 4 -3 7 1.34 1.55
 4 3 7 0.66 1.47
 -4 -3 -7 2.55 1.35
 -4 3 -7 2.1 1.49
 -4 -3 -8 9.04 3.43
 4 -3 8 8.42 2.45
 4 3 8 11.58 3.24
 -4 3 -8 9.62 2.4
 -4 -3 -8 10.77 2.11
 -4 -3 -9 4.83 3.44
 -4 -3 -9 4.53 1.69
 4 -3 9 3.81 2.38
 4 3 9 1.15 1.85
 -4 3 -9 2.43 1.74
 -4 -3 -10 1.5 2.97
 4 -3 10 -2.86 2.2
 -4 -3 -10 1.73 1.31
 -4 3 -10 -0.34 1.51
 -4 -4 13 4.2 1.86
 4 -4 -12 55.74 8.83
 -4 4 12 58.02 6.08
 -4 -4 12 55.71 5.47
 -4 -4 11 22.4 3.48
 -4 4 11 31.26 4.35
 -4 -4 11 27.07 3.57
 4 -4 -11 28.43 6.32
 4 4 -11 29.32 4.24
 -4 -4 10 18.69 2.99
 -4 4 10 21.93 3.46
 -4 -4 10 16.99 2.71
 4 -4 -10 16.06 4.65
 4 4 -10 16.73 3.06
 -4 -4 9 107.08 6.83
 4 -4 -9 114.72 10.89
 4 4 -9 112.39 7.33
 -4 4 9 118.64 7.31
 -4 -4 9 110.12 6.4
 -4 4 8 130.85 4.68
 -4 -4 8 135.27 7.32
 4 4 -8 132.8 7.6
 4 -4 -8 143.04 11.67
 -4 -4 8 135.6 6.72
 -4 4 8 143.17 7.69
 -4 4 8 130.58 6.74
 4 4 -7 173.63 8.39
 -4 4 7 180.31 4.87
 -4 -4 7 177.46 8.13
 4 -4 -7 185.61 12.46
 4 4 -7 177.83 8.14
 -4 -4 7 192.85 7.64
 -4 4 7 181.31 8.46
 -4 4 7 177.57 8.1
 -4 -4 6 566.43 16.2
 4 4 -6 582.18 16.45
 -4 4 6 551.02 16.31
 4 -4 -6 582.69 22.62
 4 4 -6 589.77 16.19
 -4 -4 6 582.05 15.03
 -4 4 6 589.09 16.6
 4 4 -5 455.95 12.96
 -4 -4 5 482.56 14.07
 4 4 -5 462.92 14.11
 4 4 -5 493.78 14.11
 4 -4 -5 465.7 19.24
 -4 -4 5 514.95 13.12
 -4 4 5 496.93 14.46
 -4 -4 5 499.95 12.97
 4 4 -4 65.04 3.7
 4 -4 -4 70.24 6.39
 -4 -4 4 67.16 4.11
 -4 -4 4 72.36 3.77
 -4 4 4 79.22 4.69
 -4 -4 4 75.95 4.98
 4 -4 -3 1857.15 33.64
 4 -4 -3 1923.62 44.53
 -4 4 3 1858.96 47
 -4 -4 3 1881.38 36.88
 -4 4 3 1851.99 38.91
 4 4 -3 1835.24 37.1
 -4 -4 3 1825.97 41.82
 4 -4 -2 461.59 15.8
 -4 -4 2 451.19 11.86
 -4 -4 2 461.82 11.61
 -4 4 2 471.02 13.1
 4 4 -2 439.49 11.73
 -4 -4 2 467.97 16.43
 -4 -4 1 93.39 4.09
 4 -4 -1 100.56 6.16
 4 4 -1 93.47 5.26
 -4 -4 1 102.14 4.35
 -4 4 1 94.38 4.95
 4 4 -1 95.53 4.41
 4 4 0 342.51 10.56
 4 -4 0 344.71 9.68
 4 -4 0 335.55 11.46
 4 4 0 318.7 9
 -4 -4 0 337.65 9.59
 -4 4 0 342.26 10.62
 4 4 0 313.08 9.61
 4 -4 1 40.83 2.9
 4 4 1 37.44 3.2
 4 -4 1 42.07 3.26
 -4 4 -1 40.9 4.03
 4 4 1 37.66 2.9
 -4 -4 -1 37.5 2.8
 -4 4 -1 44.89 3.45
 4 -4 2 110.64 5.24
 4 -4 2 118.09 5.54
 4 4 2 119.79 6.33
 -4 4 -2 122.39 5.97
 4 4 2 101.95 5.38
 -4 -4 -2 104.2 4.34
 4 -4 3 178.07 6.8
 4 -4 3 182.54 7.56
 4 4 3 184.9 8.5
 -4 4 -3 159.9 6.93
 -4 4 -3 191.27 8.04
 -4 -4 -3 174.49 6.07
 -4 4 -3 180.27 7.94
 4 -4 4 187.67 8.29
 4 4 4 192.85 9.08
 -4 4 -4 160.19 8.29
 -4 -4 -4 182.55 7.01
 -4 -4 -4 184.37 6.55
 -4 4 -4 190.11 8.41
 -4 -4 -4 178.36 12.52
 -4 -4 -5 33 5.74
 -4 -4 -5 31.95 2.62
 -4 4 -5 32.61 1.31
 4 -4 5 35.7 3.69
 4 4 5 36.77 4.25
 -4 4 -5 36.39 3.71
 -4 4 -5 27.21 3.31
 -4 -4 -5 36.79 2.87
 -4 4 -5 29.64 1.27
 -4 -4 -6 31.4 5.93
 4 -4 6 38.57 4.25
 4 4 6 37.68 4.5
 -4 -4 -6 31.67 2.15
 -4 -4 -6 41.92 3.35
 -4 4 -6 35.3 3.83
 4 -4 7 115.52 7.95
 4 4 7 134.93 8.99
 -4 -4 -7 119.26 6.22
 -4 4 -7 120.15 7.43
 -4 -4 -7 104 10.84
 -4 -4 -8 -1.45 2.76
 4 -4 8 -0.03 1.33
 4 4 8 -1.36 1.77
 -4 -4 -8 0.43 0.83
 -4 4 -8 2.58 1.57
 -4 -4 -9 6.46 3.36
 4 -4 9 10.36 3.02
 4 4 9 7.91 2.95
 -4 -4 -9 7.36 1.98
 -4 4 -9 8.26 2.32
 4 -4 10 36.3 5.42
 -4 -4 -10 38.31 7.33
 -4 -4 -10 32.77 3.86
 -4 4 -10 32.83 4.58
 -4 -5 13 5.82 2.19
 -4 -5 12 6.75 2.08
 -4 -5 12 12.62 2.67
 -4 -5 11 48.47 5.25
 4 -5 -11 55.83 8.69
 4 5 -11 62.22 6.22
 -4 5 11 56.25 5.83
 -4 -5 11 52.31 5.03
 -4 -5 10 -0.23 1.19
 -4 5 10 2.14 1.57
 -4 -5 10 2.74 1.38
 4 5 -10 1.36 1.65
 4 5 -9 30.94 3.95
 -4 -5 9 34.2 3.96
 4 -5 -9 27.84 5.76
 -4 5 9 38.64 4.32
 -4 -5 9 36.36 3.61
 -4 5 8 1.86 1.09
 -4 5 8 2.42 0.49
 -4 -5 8 0.63 0.88
 4 -5 -8 5.04 2.61
 -4 -5 8 4.69 1.57
 -4 5 8 7.64 2.15
 4 5 -8 4.14 1.67
 -4 5 7 2.71 1.38
 -4 -5 7 1.42 1
 4 -5 -7 -2.46 3.4
 -4 -5 7 2.93 1.09
 4 5 -7 1.41 0.88
 -4 5 7 2.32 1.39
 4 5 -7 2.2 1.38
 -4 5 6 15.54 2.56
 4 5 -6 18.54 2.55
 -4 -5 6 15.41 2.41
 4 -5 -6 13.25 3.29
 -4 -5 6 15.13 1.88
 -4 5 6 19.17 2.64
 4 5 -6 13.52 2.11
 -4 -5 5 54.46 4.22
 4 5 -5 47.72 3.99
 4 5 -5 53.62 4.16
 4 -5 -5 49.9 5.88
 4 5 -5 54.59 3.97
 -4 -5 5 53.48 3.36
 -4 5 5 50.19 4.02
 -4 5 5 49.86 4.31
 -4 -5 5 51.05 3.55
 4 5 -4 46.13 3
 -4 -5 4 49.2 3.87
 4 5 -4 39.15 3.55
 4 -5 -4 40.18 5.05
 4 5 -4 49.46 3.99
 4 5 -4 53.81 3.65
 -4 -5 4 42.45 3.34
 -4 -5 4 48.32 3
 -4 5 4 49.88 3.86
 -4 -5 4 48.74 4.04
 -4 -5 3 5.52 1.7
 4 -5 -3 3.43 1.49
 -4 -5 3 6.25 1.11
 -4 5 3 7.75 1.73
 4 5 -3 6.76 1.57
 4 5 -3 5.46 1.12
 -4 5 3 5.88 2.4
 -4 -5 2 99.99 4.57
 -4 5 2 104.14 8.05
 4 5 -2 106.64 5.98
 4 -5 -2 105.86 7.08
 -4 5 2 107.29 5.48
 4 5 -2 106.33 4.56
 -4 -5 2 109.92 4.41
 -4 -5 2 107.12 7.57
 4 5 -1 141.53 6.94
 4 5 -1 139.59 6.23
 4 -5 -1 135.95 7.56
 -4 -5 1 128.78 4.92
 -4 -5 1 143.64 5.28
 -4 5 1 144.11 6.46
 4 5 -1 132.36 5.31
 -4 -5 1 135.88 8.82
 -4 -5 0 63.9 4.32
 4 5 0 65.32 4.14
 4 -5 0 61.4 3.45
 4 -5 0 56.47 4.47
 -4 -5 0 61.29 2.99
 4 5 0 53.81 3.15
 -4 -5 0 60.09 3.37
 -4 5 0 65.09 4.18
 4 5 0 59.61 3.53
 -4 -5 0 67 6.51
 -4 -5 -1 0.36 1.48
 -4 5 -1 1.54 0.9
 4 5 1 1.27 0.48
 4 -5 1 0.92 0.54
 4 5 1 1.58 0.83
 4 -5 1 -0.35 0.83
 -4 -5 -2 22.55 4.13
 4 -5 2 23.77 2.54
 4 -5 2 27.94 2.62
 4 5 2 28.63 3.21
 -4 5 -2 23.93 2.88
 4 5 2 21.84 2.43
 -4 -5 -2 22.8 1.79
 4 -5 3 185.87 7.42
 4 -5 3 191.69 7.78
 4 5 3 195.45 8.9
 -4 5 -3 172.37 9.04
 -4 5 -3 200.28 8.43
 -4 -5 -3 181.6 6.02
 -4 5 -3 169.74 8.15
 -4 -5 -3 193.35 12.91
 -4 -5 -4 6.44 2.69
 4 -5 4 5.62 1.52
 4 5 4 4.79 1.77
 -4 -5 -4 6.81 1.2
 -4 5 -4 6.79 1.82
 -4 5 -4 5.51 1.29
 -4 -5 -5 26.24 5.47
 -4 -5 -5 21.57 2.18
 4 -5 5 18.2 2.76
 4 5 5 25.37 3.52
 -4 5 -5 22.35 3.12
 -4 5 -5 18.16 1.18
 -4 -5 -6 20.08 4.97
 4 -5 6 21.96 3.23
 4 5 6 24.01 3.69
 -4 -5 -6 26.14 2.6
 -4 5 -6 20.92 3.11
 -4 -5 -7 36.86 7.12
 4 -5 7 42.9 4.81
 4 5 7 38.1 5.02
 -4 -5 -7 38.69 3.43
 -4 5 -7 38.63 4.28
 -4 -5 -8 6.45 2.83
 -4 5 -8 8.56 2.32
 4 -5 8 12.08 2.9
 4 5 8 10.31 2.82
 -4 -5 -8 10.72 2.02
 -4 -5 -9 0.69 2.05
 4 -5 9 -0.8 1.47
 4 5 9 -0.93 1.71
 -4 -5 -9 1.47 1.02
 -4 5 -9 2.29 1.49
 -4 -5 -10 6.6 3.52
 4 -5 10 2.05 1.72
 -4 -6 12 3.03 1.78
 -4 -6 12 7.03 1.98
 -4 -6 11 158.36 9.78
 -4 -6 11 157.47 9.04
 4 -6 -11 138.63 13.49
 4 6 -11 173.49 10.48
 -4 6 11 164.94 10.03
 -4 -6 11 140.9 8.16
 -4 -6 10 114.19 7.91
 -4 -6 10 133 8.14
 4 -6 -10 122.82 11.98
 4 6 -10 122.31 8.31
 -4 6 10 133.9 8.37
 -4 -6 10 128.98 7.21
 4 6 -9 20.34 3.27
 -4 -6 9 16.55 2.8
 4 -6 -9 15.94 4.4
 -4 6 9 17.58 2.94
 -4 -6 9 24.68 2.9
 -4 -6 8 52.23 4.76
 4 -6 -8 44.38 6.69
 4 6 -8 48.53 4.58
 -4 -6 8 52.78 3.9
 -4 6 8 49.97 4.69
 -4 -6 7 34.21 3.66
 4 -6 -7 29.15 5.05
 4 6 -7 27.77 3.26
 -4 6 7 30.04 3.47
 4 6 -7 28.87 3.28
 -4 -6 7 32.27 2.86
 4 6 -6 6.84 1.81
 4 -6 -6 8.26 3.23
 -4 -6 6 8.21 1.72
 -4 -6 6 8.34 1.4
 -4 6 6 6.92 1.65
 4 6 -6 7.83 1.65
 -4 -6 5 62.8 4.71
 4 -6 -5 64.42 6.73
 4 6 -5 60.05 4.54
 4 6 -5 63.59 4.18
 -4 -6 5 65.44 3.53
 -4 6 5 58.12 4.35
 -4 -6 5 60.85 3.97
 4 6 -4 508.4 12.81
 -4 -6 4 513.52 15.33
 4 6 -4 489.81 15.4
 4 6 -4 552.18 15.77
 4 -6 -4 506.63 19.42
 4 6 -4 519.06 14.08
 -4 -6 4 513.45 14.18
 -4 -6 4 534.08 12.71
 -4 6 4 543.07 15.3
 -4 -6 4 540 16.05
 4 6 -3 510.74 15.5
 4 -6 -3 525.72 18.54
 -4 -6 3 500.43 13.28
 -4 -6 3 521.66 12.32
 -4 6 3 529.36 14.8
 -4 -6 3 520.15 17.01
 4 6 -3 502.46 12.46
 -4 -6 2 123.87 4.9
 4 6 -2 118.71 6.48
 4 -6 -2 129.04 3.79
 4 -6 -2 122.61 3.79
 4 -6 -2 133.6 7.89
 -4 6 2 121.71 8.92
 -4 -6 2 118.95 4.53
 -4 6 2 125.16 6
 4 6 -2 118.91 4.73
 -4 -6 2 122.22 7.96
 -4 -6 1 541.5 15.28
 4 6 -1 508.09 14.11
 4 -6 -1 512.82 16.71
 4 6 -1 516.81 12.73
 4 6 -1 502.32 15.51
 -4 6 1 464.43 18.5
 -4 -6 1 518.07 12.01
 -4 -6 1 511.16 12.36
 -4 6 1 510.82 14.41
 -4 -6 1 496.64 18.77
 -4 -6 0 136.89 4.45
 4 6 0 135.9 3.93
 -4 -6 0 141.9 6.7
 4 6 0 137.63 6.24
 4 -6 0 124.38 5.04
 4 -6 0 135.13 7.21
 -4 6 0 120.22 8.15
 -4 -6 0 138.36 5.22
 4 6 0 123.52 5.17
 -4 6 0 126.05 6.14
 4 6 0 125.98 5.23
 -4 -6 0 130.97 9.24
 -4 -6 -1 42.77 5.48
 -4 6 -1 45.75 3.55
 4 -6 1 45.14 2.96
 4 6 1 45.28 3.68
 4 -6 1 44.02 3.65
 -4 -6 -1 49.22 3.77
 -4 6 -1 42.41 4.53
 4 6 1 40.94 2.99
 4 -6 2 535.11 15.13
 4 -6 2 537.27 14.19
 4 6 2 562.18 16.26
 -4 6 -2 510.07 17.73
 -4 -6 -2 583 15.57
 -4 6 -2 566.52 15.6
 4 6 2 470.37 14.25
 -4 -6 -2 531.31 11.86
 -4 -6 -2 517.22 21.52
 4 -6 3 317.22 10.6
 4 -6 3 317.88 10.49
 4 6 3 314.1 11.97
 -4 6 -3 280.05 12.5
 -4 6 -3 326.06 11.33
 -4 -6 -3 311.37 8.13
 -4 -6 -3 344.82 11.03
 -4 6 -3 317.28 11.66
 -4 -6 -3 303.38 16.56
 -4 -6 -4 14.63 3.77
 4 -6 4 13.56 2.12
 4 6 4 14.44 2.6
 -4 6 -4 11.27 1.76
 -4 -6 -4 13.89 1.51
 -4 6 -4 12.51 2.18
 4 -6 5 224.11 9.58
 4 6 5 234.91 11.08
 -4 -6 -5 217.9 7.19
 -4 6 -5 221.93 9.92
 -4 6 -5 195.33 5.65
 -4 -6 -5 218.13 14.94
 -4 -6 -6 5.61 3.13
 4 -6 6 6.24 1.73
 4 6 6 8.09 2.42
 -4 -6 -6 8.68 1.46
 -4 6 -6 6.37 2.03
 4 -6 7 129.63 8.23
 4 6 7 141.56 9.63
 -4 -6 -7 121.38 5.99
 -4 6 -7 126.31 7.92
 -4 -6 -7 122.79 11.94
 -4 -6 -8 5.89 3.36
 4 -6 8 5.14 1.81
 4 6 8 3.78 1.85
 -4 -6 -8 2.89 1.13
 -4 6 -8 3.86 1.7
 -4 -6 -9 7.02 3.53
 4 -6 9 3.21 1.45
 4 6 9 2.55 2.17
 -4 6 -9 -1.56 1.62
 -4 -6 -10 0.63 2.28
 4 -6 10 0.48 1.51
 -4 -7 12 14.25 3.31
 -4 -7 12 13.5 2.54
 4 -7 -11 2.1 2.67
 -4 -7 11 1.04 1.21
 -4 7 11 0.72 1.38
 -4 -7 11 1.54 1.12
 -4 -7 11 0.22 1.16
 4 7 -11 4.63 2.02
 -4 -7 10 67.71 6.28
 4 -7 -10 59.04 8.69
 -4 -7 10 69.83 6.02
 4 7 -10 64.57 6.19
 -4 7 10 67.41 6.23
 -4 -7 10 68.19 5.18
 -4 -7 9 72.65 6.23
 4 -7 -9 63.97 8.53
 -4 -7 9 93.68 6.69
 4 7 -9 85.66 6.66
 -4 -7 9 86.02 5.42
 -4 7 9 88.04 6.57
 4 -7 -8 0.88 2.32
 -4 -7 8 7.36 1.98
 -4 -7 8 4.13 1.41
 -4 7 8 6.21 1.95
 4 7 -8 8.17 2.09
 -4 -7 8 2.9 1.52
 4 7 -8 5.39 1.87
 -4 7 7 31.09 4.15
 4 -7 -7 24.34 4.83
 -4 -7 7 31.43 3.78
 -4 -7 7 38.88 4.11
 4 7 -7 31.88 3.57
 4 7 -7 41.17 4.29
 -4 -7 7 33.71 2.87
 -4 7 7 41.37 4.06
 -4 -7 6 160.01 8.43
 -4 -7 6 175.38 8.81
 4 -7 -6 160.66 11.56
 4 7 -6 173.57 8.2
 4 7 -6 173.16 8.66
 -4 -7 6 166.76 6.38
 -4 7 6 167.87 8.18
 -4 7 6 143.2 8.87
 -4 7 5 1.66 1.15
 -4 -7 5 2.1 0.99
 4 7 -5 2.82 1.22
 4 -7 -5 0.9 1.55
 -4 -7 5 2.24 0.77
 -4 -7 5 0.6 1.07
 -4 7 5 2.95 1.64
 -4 -7 5 2.7 1.61
 4 7 -5 1.9 0.92
 -4 -7 4 3.48 1.47
 4 -7 -4 0.92 1.47
 -4 -7 4 1.53 0.59
 -4 -7 4 3.53 1.44
 -4 7 4 1.76 1.04
 4 7 -4 1.7 0.56
 -4 -7 4 3.95 1.68
 4 -7 -4 1.33 0.78
 4 7 -4 1.85 1.01
 -4 -7 4 2.23 0.95
 4 7 -4 2.51 1.15
 -4 -7 3 11.41 2.22
 4 -7 -3 12.95 3
 -4 -7 3 12.51 1.32
 -4 7 3 10.82 2
 4 7 -3 11.75 1.32
 -4 -7 3 11.52 2.25
 -4 -7 3 12.41 1.67
 4 -7 -2 69.94 2.73
 -4 -7 2 89.16 5.68
 4 -7 -2 74.94 6.14
 4 -7 -2 70.5 2.8
 -4 -7 2 75.09 3.65
 -4 -7 2 73.92 3.33
 -4 7 2 81.67 4.86
 4 7 -2 73.28 3.45
 -4 -7 2 76.24 6.61
 4 -7 -1 40.96 2.53
 4 7 -1 42.42 2.54
 -4 -7 1 44.03 3.9
 4 7 -1 45.45 3.48
 4 -7 -1 38.49 4.15
 -4 7 1 39.84 5.15
 -4 -7 1 39.87 2.35
 -4 -7 1 41.67 2.55
 4 -7 -1 41.85 2.62
 -4 7 1 43.25 3.53
 4 7 -1 43.08 2.7
 -4 -7 1 42.42 5.31
 -4 -7 0 30.43 4.66
 4 -7 0 30.55 2.48
 4 7 0 32.62 1.88
 4 7 0 37.97 3.28
 4 -7 0 36.72 2.54
 4 -7 0 37.02 3.91
 -4 -7 0 33.88 3.29
 -4 7 0 41.8 5.06
 -4 -7 0 30.37 1.8
 -4 7 0 36.39 3.26
 4 7 0 28.76 2.32
 4 -7 0 27.69 2.46
 4 -7 1 55.4 3.28
 4 7 1 57.56 4.31
 4 -7 1 51.58 4.18
 -4 7 -1 43.98 4.91
 -4 -7 -1 51.34 4.13
 -4 -7 -1 44.73 2.07
 -4 7 -1 55.16 4.13
 4 7 1 51.48 3.39
 -4 -7 -1 54.1 6.3
 -4 -7 -2 17.31 3.82
 -4 7 -2 17.78 2.38
 4 7 2 16.57 2.1
 -4 -7 -2 17.35 2.36
 4 -7 2 16.84 1.98
 4 7 2 18.73 2.65
 -4 -7 -2 14.07 1.11
 4 -7 2 16.49 2.42
 4 -7 3 68.5 4.74
 4 -7 3 62.53 4.11
 4 7 3 74.03 5.43
 -4 7 -3 63 4.65
 -4 -7 -3 58.84 2.63
 -4 7 -3 61.44 4.91
 -4 -7 -3 75.1 4.92
 -4 -7 -3 59.66 7.33
 -4 -7 -4 8 2.74
 -4 -7 -4 9.02 1.89
 4 -7 4 8.06 1.68
 4 7 4 8.31 2.17
 -4 7 -4 7.62 1.52
 -4 7 -4 9.41 1.42
 -4 -7 -4 8.77 1.08
 -4 7 -4 8.99 2.13
 -4 -7 -5 1.29 1.74
 -4 -7 -5 -0.11 1.11
 -4 7 -5 1.4 0.5
 4 -7 5 3.99 1.49
 4 7 5 5.6 2.16
 -4 -7 -5 0.97 0.62
 -4 7 -5 2.26 1.22
 -4 -7 -6 19.68 5.17
 4 -7 6 13.84 2.51
 -4 -7 -6 17.03 1.99
 -4 7 -6 21.97 3.33
 -4 -7 -7 5.25 3.56
 4 -7 7 3.6 1.7
 4 7 7 5.94 2.52
 -4 -7 -7 3.85 1.06
 -4 7 -7 5.67 2.14
 -4 -7 -8 4.52 3.15
 4 -7 8 9.73 2.65
 4 -7 8 6.99 2.26
 4 7 8 7.2 2.66
 -4 7 -8 11.55 2.93
 -4 -7 -9 7.8 3.27
 4 -7 9 5.32 2.15
 4 -7 9 8.47 2.43
 4 7 9 11.38 3.38
 -4 7 -9 7.83 2.58
 -4 -7 -10 8.45 3.79
 4 -7 10 4.91 2.28
 -4 -8 12 15.19 3.37
 4 -8 -11 0.52 2.97
 -4 -8 11 1.99 1.4
 -4 8 11 0.72 1.42
 -4 -8 11 1.63 1.22
 4 8 -11 2.57 1.88
 4 -8 -10 3.41 2.5
 -4 -8 10 4.19 1.88
 -4 -8 10 6.7 1.74
 -4 8 10 5.41 2.35
 -4 -8 10 4.34 1.66
 4 8 -10 5.2 2.03
 -4 -8 9 51.33 5.28
 4 -8 -9 45.92 6.73
 -4 -8 9 56.44 5.26
 4 8 -9 50.46 4.99
 -4 -8 9 51.31 3.96
 -4 8 9 50.52 5.06
 -4 -8 8 66.95 5.84
 -4 -8 8 85.46 6.35
 4 -8 -8 70.42 8.29
 4 8 -8 80.42 5.91
 4 8 -8 87.54 6.68
 -4 -8 8 80.14 4.67
 -4 8 8 81.46 6.06
 -4 8 7 24.84 3.88
 4 -8 -7 15.43 3.82
 4 8 -7 32.36 3.84
 -4 -8 7 27.87 3.53
 -4 8 7 28.04 3.43
 -4 -8 7 28.15 3.55
 4 8 -7 29.05 3.36
 -4 -8 7 28.72 2.52
 -4 -8 6 550.57 17.76
 4 8 -6 553.72 16.24
 -4 -8 6 602.83 18.14
 4 -8 -6 511.26 21.65
 4 8 -6 560.5 17.79
 -4 -8 6 548.68 13.65
 -4 8 6 555.51 16.93
 -4 -8 5 202.63 9.3
 -4 -8 5 209.59 9.55
 4 -8 -5 204.34 12.15
 4 8 -5 205.04 9.46
 -4 8 5 207.43 8.89
 4 8 -5 200.74 8.02
 -4 -8 5 197.26 6.28
 -4 -8 5 181.96 8.11
 4 -8 -4 54.6 4.38
 -4 -8 4 69.63 5.27
 4 8 -4 74.92 5.41
 4 -8 -4 68.08 6.63
 4 8 -4 70.15 4.13
 -4 -8 4 68.58 3.08
 -4 -8 4 59.71 3.85
 -4 8 4 72.5 4.89
 -4 -8 4 70.43 5.18
 -4 -8 4 73.77 5.45
 4 8 -3 307.1 8.27
 -4 -8 3 353.5 12.44
 4 8 -3 350.69 12.28
 4 -8 -3 349.68 14.74
 -4 -8 3 309.55 9.37
 -4 -8 3 315.65 8.16
 -4 8 3 355.32 11.59
 -4 -8 3 326.22 13.19
 4 -8 -2 48.42 2.22
 -4 -8 2 53.4 4.38
 4 -8 -2 47.39 2.24
 4 -8 -2 49.72 5.05
 -4 -8 2 47.27 2.7
 -4 -8 2 45.59 2.41
 -4 8 2 52.5 3.95
 4 8 -2 46.22 2.53
 -4 -8 2 49.28 5.12
 -4 -8 1 6.3 2.21
 4 -8 -1 5.93 0.94
 -4 8 1 6.44 1.55
 4 8 -1 9.38 1.2
 4 -8 -1 6.89 1.03
 4 8 -1 5.42 1.2
 -4 -8 1 8.4 1.82
 4 8 -1 7.38 1.13
 -4 -8 1 6.42 0.85
 4 -8 -1 4.06 1.65
 4 -8 0 299.02 9.08
 4 8 0 300.83 7.89
 4 8 0 299.25 10.18
 4 -8 0 292.07 8.25
 4 -8 0 296.54 11.78
 -4 -8 0 322.04 11.38
 -4 8 0 308.86 10.5
 -4 -8 0 282.36 6.69
 4 -8 0 272.07 8.99
 4 8 0 276.91 8.43
 -4 -8 0 290.46 14.69
 4 -8 1 217.19 8.16
 4 -8 1 224.06 7.16
 4 8 1 223.3 8.94
 4 -8 1 225.83 9.41
 -4 -8 -1 228.46 9.36
 -4 -8 -1 209.37 4.65
 -4 -8 -1 208.89 4.64
 -4 8 -1 213.44 8.61
 4 8 1 205.65 7.37
 4 -8 1 203.74 8.07
 -4 -8 -1 215.43 13.05
 -4 -8 -2 22 4.28
 -4 8 -2 25.39 2.82
 4 -8 2 22.61 2.63
 -4 -8 -2 26.05 2.99
 4 -8 2 22.08 2.14
 4 8 2 24.33 3.04
 -4 -8 -2 22.18 0.97
 -4 -8 -2 19.64 0.89
 4 8 2 21.01 2.35
 4 -8 2 23.83 2.86
 4 -8 3 91.29 5.6
 4 -8 3 90.94 4.86
 4 8 3 93.32 6.2
 -4 -8 -3 90.85 2.83
 -4 8 -3 95.64 5.79
 -4 8 -3 83.98 5.79
 -4 -8 -3 102.43 5.99
 -4 -8 -3 96.26 9.3
 -4 -8 -4 3.98 2.24
 -4 8 -4 1.25 0.47
 4 -8 4 3.35 1.2
 -4 -8 -4 4.28 1.43
 4 8 4 2.37 1.32
 -4 -8 -4 3.48 0.68
 -4 8 -4 2.62 1.31
 -4 -8 -5 5.55 1.47
 -4 -8 -5 13.02 3.51
 -4 8 -5 12.8 2.51
 -4 8 -5 8.65 1.17
 4 -8 5 9.61 1.89
 4 8 5 12.38 2.64
 -4 -8 -5 10.88 1.25
 -4 -8 -6 21.76 5.03
 4 -8 6 21.19 3.51
 4 -8 6 27.07 3.4
 4 8 6 22.79 3.76
 -4 -8 -6 21.96 2.05
 -4 8 -6 25.38 3.48
 -4 -8 -7 63.65 8.76
 -4 8 -7 59.57 5.61
 4 -8 7 63.76 6.18
 4 -8 7 53.59 5.14
 4 8 7 59.73 6.39
 -4 -8 -8 32.17 6.39
 4 -8 8 25.76 4.22
 4 -8 8 26.84 4.05
 4 8 8 34.42 5.19
 -4 8 -8 26.47 3.88
 -4 -8 -9 2.86 2.79
 4 -8 9 3.14 1.71
 -4 8 -9 4.82 2.06
 -4 -8 -10 14.19 5.01
 4 -8 10 11.63 3.04
 -4 -9 12 -1.26 1.73
 4 -9 -11 7.92 3.42
 -4 -9 11 9.99 2.73
 4 9 -11 15.74 3.38
 4 -9 -10 1.14 2.07
 -4 -9 10 4.39 2.25
 -4 -9 10 3.66 1.33
 -4 9 10 3.04 1.57
 -4 -9 10 2.22 1.6
 4 9 -10 3.1 1.94
 4 -9 -9 29.96 5.78
 -4 -9 9 27.34 4.1
 -4 -9 9 34.41 4.35
 4 9 -9 35.85 4.29
 -4 -9 9 32.67 3.15
 -4 9 9 39.86 4.63
 4 -9 -8 4.35 2.72
 -4 -9 8 4.84 2.09
 -4 -9 8 4.75 1.23
 -4 9 8 5.08 1.93
 4 9 -8 5.8 2.27
 -4 -9 8 2.42 1.52
 4 9 -8 3.17 1.67
 4 -9 -7 29.25 5.38
 4 9 -7 28.48 3.83
 -4 -9 7 20.99 3.4
 -4 9 7 26.7 3.5
 -4 -9 7 27.33 3.71
 4 9 -7 24.45 3.13
 -4 -9 7 21.7 2.21
 4 9 -6 7.55 2.42
 4 -9 -6 3.92 2.54
 -4 -9 6 5.85 1.1
 -4 -9 6 3.33 1.21
 -4 9 6 7.34 1.91
 -4 -9 6 11.26 2.46
 4 9 -6 7.38 1.83
 -4 -9 5 84.02 6.11
 -4 -9 5 90.87 6.33
 4 -9 -5 79.1 7.81
 4 9 -5 95.57 6.55
 4 9 -5 86.36 5.17
 -4 -9 5 83.01 3.58
 -4 9 5 88.27 5.81
 -4 -9 5 82.8 5.52
 -4 -9 4 9.13 2.11
 4 -9 -4 12.26 3.14
 -4 -9 4 8.63 1.01
 -4 -9 4 9.21 1.99
 -4 9 4 9.81 1.91
 4 -9 -4 7.58 1.8
 -4 -9 4 9.39 1.99
 4 9 -4 11.43 1.76
 -4 -9 4 6.52 1.32
 4 9 -4 11.17 2.38
 4 9 -3 22.99 1.58
 -4 -9 3 24.34 3.63
 4 -9 -3 26.1 3.99
 -4 -9 3 27.16 3.49
 -4 -9 3 23.83 2.18
 -4 -9 3 24.68 1.61
 -4 9 3 27.61 3.09
 4 9 -3 25.92 3.26
 4 -9 -2 36.75 4.47
 4 -9 -2 36.89 2.12
 4 9 -2 38.72 2.98
 4 9 -2 43.41 3.49
 -4 -9 2 41.56 4.07
 -4 -9 2 34.31 1.99
 -4 -9 2 34.67 2.31
 -4 9 2 44.18 3.69
 4 9 -2 38.55 2.15
 -4 -9 2 40.61 4.93
 4 -9 -1 55.18 3.1
 4 9 -1 51.53 3.16
 4 9 -1 56.83 4.02
 4 -9 -1 53.24 5.14
 -4 -9 1 54.28 4.69
 4 -9 -1 53.17 3.13
 -4 -9 1 48.72 2.33
 4 9 -1 53.91 2.83
 -4 9 1 55.99 4.18
 -4 -9 1 58.58 6.05
 -4 -9 0 11.77 2.28
 -4 -9 0 14.47 3.31
 -4 9 0 15.6 2.26
 4 -9 0 12.51 1.71
 4 -9 0 15.87 1.89
 4 -9 0 14.45 1.5
 4 9 0 13.27 1.55
 4 9 0 13.93 2.11
 -4 -9 0 10.53 0.7
 4 9 0 13.12 1.54
 4 -9 0 11.5 2.16
 -4 -9 -1 13.44 3.47
 -4 9 -1 21.47 2.69
 4 9 1 15.17 1.81
 4 -9 1 16.27 2.16
 -4 -9 -1 16.46 2.6
 4 -9 1 16.54 2.16
 4 -9 1 17.13 1.72
 4 9 1 16.42 1.48
 4 -9 1 17.9 2.65
 4 9 1 21.89 2.86
 -4 -9 -2 15.4 3.71
 -4 9 -2 11.02 2.11
 4 9 2 12.77 1.84
 4 -9 2 9.86 1.86
 -4 -9 -2 12.13 2.37
 4 -9 2 11.35 1.55
 4 9 2 16.01 2.54
 4 -9 2 11.23 2.36
 -4 -9 -3 27.57 3.33
 -4 9 -3 21.37 2.82
 -4 -9 -3 19.59 4.18
 4 -9 3 25.54 3.17
 4 -9 3 20.62 2.26
 4 9 3 21.2 3.04
 4 -9 3 25.36 3.18
 -4 9 -3 15.46 2.61
 -4 9 -4 2.75 1.29
 -4 -9 -4 0.97 2.33
 4 -9 4 1.42 1.2
 4 -9 4 1.59 0.76
 4 9 4 1.07 1.26
 -4 9 -4 0.98 0.66
 -4 -9 -4 0.9 0.25
 -4 9 -4 1.23 1.13
 -4 -9 -4 1.64 1.09
 -4 -9 -5 -0.48 2.28
 4 -9 5 3.22 1.67
 4 -9 5 2.13 1.06
 4 9 5 2.28 1.6
 -4 -9 -5 2 0.55
 -4 9 -5 2.16 1.49
 -4 -9 -6 14.56 4.42
 4 -9 6 14.81 2.98
 4 -9 6 8.25 1.87
 4 9 6 17.02 3.44
 -4 9 -6 11.96 2.77
 -4 -9 -7 11.56 4.54
 -4 9 -7 8.39 2.54
 4 -9 7 7.91 2.72
 4 -9 7 3.75 1.68
 4 9 7 12.48 3.23
 -4 -9 -8 6.85 3.07
 4 -9 8 7.06 2.41
 4 -9 8 7.84 2
 4 9 8 10.74 2.98
 -4 9 -8 10.34 2.63
 -4 -9 -9 9.49 3.89
 4 -9 9 15.63 3.2
 4 10 -11 26.14 4.18
 -4 -10 11 16.06 3.53
 4 -10 -10 -0.92 2.42
 -4 -10 10 -1.07 1.67
 -4 10 10 -1.5 1.73
 4 10 -10 -1.81 1.78
 -4 -10 10 0.45 1.56
 4 -10 -9 25.29 5.44
 -4 -10 9 32.48 4.45
 -4 10 9 30.52 4.12
 -4 -10 9 30.45 4.07
 4 10 -9 33.8 4.23
 -4 -10 8 156.06 9.57
 -4 -10 8 166.6 9.33
 4 -10 -8 145.95 12.14
 4 10 -8 160.97 8.77
 4 10 -8 161.57 9.95
 -4 -10 8 153.77 6.35
 -4 10 8 159.84 9.05
 4 10 -7 43.56 4.18
 -4 -10 7 46.96 5.04
 4 -10 -7 40.53 6.14
 -4 -10 7 37.83 2.66
 -4 -10 7 43.29 4.64
 4 10 -7 40.54 4.71
 -4 10 7 49.29 4.69
 -4 -10 6 59.98 5.43
 4 -10 -6 56.46 6.88
 4 10 -6 68.8 4.84
 -4 -10 6 71.64 5.76
 4 10 -6 69.25 5.93
 -4 -10 6 65.18 3.14
 -4 10 6 62.06 5.05
 -4 -10 5 56.77 5.12
 4 10 -5 59.59 4.23
 -4 -10 5 69.1 5.61
 4 -10 -5 52.12 6.16
 4 10 -5 64.97 5.55
 -4 -10 5 67.39 5.08
 -4 -10 5 65.04 2.75
 -4 10 5 67.49 5.07
 4 -10 -4 43.08 5.2
 -4 -10 4 50.04 4.59
 4 10 -4 43.95 3.29
 4 -10 -4 34.6 3.41
 -4 -10 4 53.51 4.83
 4 10 -4 50.01 4.64
 -4 10 4 45.99 3.99
 -4 -10 4 35.07 2.94
 -4 -10 4 46.38 1.99
 -4 -10 4 43.8 4.49
 4 10 -3 96.97 5.41
 4 10 -3 124.05 7.37
 4 -10 -3 106.66 8.11
 -4 -10 3 126.71 7.42
 4 10 -3 112.93 4.91
 -4 -10 3 109.77 3.28
 -4 -10 3 98.41 4.56
 -4 10 3 121.87 6.5
 -4 -10 3 107.95 7.64
 4 -10 -2 165.72 5.24
 4 -10 -2 148.72 6.32
 4 10 -2 149.07 6.5
 4 10 -2 166.87 7.14
 4 -10 -2 167.76 9.88
 -4 -10 2 183.19 8.92
 -4 -10 2 151.89 5.21
 -4 10 2 173.3 7.7
 -4 -10 2 168.17 10.16
 4 10 -2 158.95 4.65
 4 -10 -1 227.7 7.18
 -4 10 1 230.57 9.03
 4 10 -1 211.85 7.51
 4 10 -1 223.89 8.56
 4 -10 -1 208.47 6.49
 4 -10 -1 217.95 10.89
 4 -10 -1 202.77 7.08
 -4 -10 1 239.62 10.29
 -4 -10 1 213.86 5.51
 4 10 -1 213.51 6.18
 -4 -10 1 210.26 11.98
 4 -10 0 171.89 6.74
 4 -10 0 183.71 5.63
 4 10 0 187.03 7.86
 4 -10 0 168.92 9
 4 10 0 158.73 6.34
 4 -10 0 141.46 6.41
 -4 -10 0 194.04 9.02
 -4 10 0 185.83 8.03
 4 10 0 159.71 5.67
 -4 -10 0 171.01 11.26
 4 -10 1 138.25 6.48
 4 -10 1 138.12 5.02
 4 -10 1 146.99 7.99
 4 10 1 153.28 7.55
 4 10 1 126.66 5.16
 4 -10 1 126.13 6.36
 -4 10 -1 140.1 6.97
 4 10 1 127.62 5.43
 -4 -10 -1 160.07 8.17
 -4 -10 -1 143.64 10.58
 -4 -10 -2 45.6 6.31
 4 -10 2 42.33 3.82
 4 -10 2 40.1 2.74
 4 -10 2 43.93 4.17
 4 10 2 45.98 4.23
 -4 10 -2 39.62 3.65
 4 10 2 38.6 3.11
 -4 -10 -2 50.09 4.6
 -4 -10 -3 73.49 5.51
 4 -10 3 69.36 5.17
 -4 10 -3 57.21 4.3
 4 -10 3 73.41 4.08
 4 -10 3 69.88 5.28
 4 10 3 75.1 5.67
 -4 10 -3 66.93 4.94
 -4 10 -3 70.77 5.57
 -4 -10 -3 74.8 8.39
 -4 10 -4 10.07 2
 -4 -10 -4 12.2 3.79
 4 -10 4 9.86 2.22
 -4 10 -4 8.15 1.54
 -4 -10 -4 7.72 2.04
 4 -10 4 7.54 1.52
 4 10 4 7.96 2.12
 -4 10 -4 7.87 2.15
 -4 -10 -5 53.86 7.55
 4 -10 5 54.08 5.25
 4 -10 5 46.04 3.89
 4 10 5 54.79 5.5
 -4 10 -5 44.06 4.73
 -4 -10 -6 61.97 8.47
 4 -10 6 50.8 5.39
 4 -10 6 50.49 4.48
 4 10 6 53.5 5.81
 -4 10 -6 56.97 5.35
 -4 -10 -7 -0.29 2.86
 -4 10 -7 3.72 2.11
 4 -10 7 1.14 1.28
 4 -10 7 1.34 0.93
 4 10 7 2.09 2.03
 -4 -10 -8 6.22 3.15
 4 -10 8 15.91 3.7
 4 10 8 9.88 3.48
 -4 10 -8 13.13 3.18
 -4 -10 -9 2.4 3.31
 -4 -11 11 1.76 1.94
 4 -11 -10 4.57 3.72
 -4 -11 10 3.6 2.09
 -4 11 10 5.37 1.93
 4 11 -10 3.4 1.42
 -4 -11 10 4.56 1.98
 4 -11 -9 21.65 5.12
 -4 -11 9 19.72 3.8
 -4 11 9 24.85 3.95
 -4 -11 9 16.62 3.22
 4 11 -9 14.01 2.91
 4 -11 -8 3.01 2
 -4 -11 8 0.64 1.27
 -4 11 8 -1.44 1.41
 4 11 -8 -3.45 2.11
 4 11 -8 -1.92 1.6
 -4 -11 8 -1.18 1.55
 4 -11 -7 10.46 3.29
 4 11 -7 12.47 3
 -4 -11 7 10.13 1.35
 -4 -11 7 14.26 3.07
 -4 11 7 12.37 2.54
 4 11 -7 13.59 2.39
 -4 -11 7 15.82 3.03
 4 -11 -6 6.93 3.1
 4 11 -6 1.97 1.62
 -4 -11 6 2.82 0.67
 -4 -11 6 3.72 1.71
 -4 11 6 2.5 1.43
 4 11 -6 4.51 1.46
 -4 -11 6 3.72 1.63
 4 11 -5 16.96 3.16
 4 -11 -5 12.35 3.39
 -4 -11 5 13.78 2.76
 -4 11 5 17.64 2.73
 -4 -11 5 15.86 1.05
 4 11 -5 17.78 2.32
 -4 -11 5 19.52 3.24
 -4 -11 5 17.6 2.82
 -4 -11 4 3.1 1.5
 4 -11 -4 3.23 2.19
 -4 -11 4 4.7 1.8
 -4 11 4 4.17 1.67
 4 11 -4 6.16 1.37
 4 -11 -4 2.53 1.13
 -4 -11 4 4.1 1.14
 -4 -11 4 1.58 1.43
 4 11 -4 5.81 2.18
 4 -11 -3 7.77 2.58
 -4 11 3 5.56 1.77
 4 11 -3 5.23 1.1
 -4 -11 3 3.75 0.88
 4 11 -3 4.63 1.9
 -4 -11 3 8.93 2.08
 -4 -11 3 5.37 1.8
 -4 -11 2 0.22 1.35
 -4 -11 2 0.84 0.5
 -4 -11 2 0.39 1.27
 -4 11 2 2.04 1.46
 4 -11 -2 1.09 0.59
 4 11 -2 0.89 0.32
 4 -11 -2 0.73 0.57
 4 11 -2 1.27 1.16
 4 11 -2 0.84 0.66
 4 -11 -2 0.33 1.34
 -4 -11 1 17.93 3.72
 4 -11 -1 18.87 1.98
 -4 11 1 22.29 2.79
 -4 -11 1 21.38 3.12
 4 -11 -1 19.88 1.66
 4 -11 -1 17.86 1.95
 4 11 -1 19.58 2.41
 -4 -11 1 18.14 1.14
 4 11 -1 16.79 2.09
 4 11 -1 16.19 1.39
 4 -11 -1 24.05 3.79
 4 -11 0 17.62 2.14
 -4 -11 0 25.08 4.31
 -4 11 0 23.88 2.86
 4 -11 0 22.24 2.36
 -4 -11 0 23.54 3.36
 4 -11 0 22.08 1.73
 4 11 0 21.29 2.36
 4 11 0 21.72 2.91
 4 11 0 19.48 1.75
 4 -11 0 24.44 3.48
 -4 -11 -1 4.38 1.86
 4 -11 1 6.51 1.56
 4 11 1 7.32 1.34
 -4 11 -1 7.63 1.62
 4 11 1 8.26 1.31
 4 -11 1 5.9 1.4
 4 -11 1 7.14 1.05
 -4 -11 -1 10.03 2.41
 4 11 1 11.13 2.19
 4 -11 1 7.61 2.12
 -4 -11 -2 19.24 3.06
 -4 -11 -2 10.19 3.32
 -4 11 -2 18.44 2.62
 4 11 2 14.04 1.91
 4 -11 2 17.05 2.51
 4 -11 2 18.79 1.79
 4 11 2 21.11 3.03
 4 11 2 13.86 1.38
 4 -11 2 25.33 3.4
 -4 -11 -3 41.01 6.35
 -4 -11 -3 47.14 4.69
 4 -11 3 42.16 4.17
 4 -11 3 39.88 2.95
 4 -11 3 41.22 4.2
 4 11 3 43.02 4.39
 -4 11 -3 46.33 4.2
 -4 11 -3 42.03 4.43
 -4 11 -4 23.64 3.16
 -4 -11 -4 17.23 4.46
 4 -11 4 19.38 3.07
 4 -11 4 16.39 2.12
 4 11 4 19.61 3.22
 -4 11 -4 23.15 3.45
 -4 -11 -4 15.87 2.71
 -4 -11 -5 2.51 2.03
 -4 11 -5 3.78 1.95
 4 -11 5 3.93 2.11
 4 -11 5 1.32 0.97
 4 11 5 1.33 1.34
 -4 -11 -6 25.79 5.75
 4 -11 6 26.07 4
 4 -11 6 21.77 2.91
 4 11 6 31.34 4.72
 -4 11 -6 21.47 3.7
 -4 -11 -7 5.97 2.58
 4 -11 7 9.56 2.57
 4 11 7 7.5 2.75
 -4 11 -7 11.16 2.7
 -4 -11 -8 0.19 2.39
 4 -11 8 -0.43 1.95
 4 11 8 -0.52 1.59
 -4 11 -8 -0.89 1.73
 -4 -12 10 18.49 3.39
 4 -12 -10 16.65 5.02
 -4 -12 10 15.32 3.39
 -4 12 10 17.1 3.41
 4 12 -10 15.23 3.15
 -4 -12 9 37.72 4.64
 4 -12 -9 30.61 5.79
 -4 -12 9 29.68 4.49
 -4 12 9 37.62 4.65
 4 12 -9 30.02 4.18
 -4 -12 8 17.52 3.39
 4 -12 -8 21.67 4.61
 -4 -12 8 17.41 3.39
 -4 12 8 18.4 3.21
 4 12 -8 14.99 3.31
 4 12 -8 16.11 2.9
 -4 -12 7 131.44 8.97
 4 -12 -7 128.39 10.81
 -4 -12 7 122.84 8.25
 4 12 -7 122.5 7.28
 4 12 -7 121.49 8.67
 -4 12 7 114.04 7.49
 -4 -12 6 61.25 5.81
 4 -12 -6 63.41 7.29
 -4 -12 6 68.82 6
 4 12 -6 62.01 4.71
 4 12 -6 57.6 5.81
 -4 12 6 59.89 5.16
 4 -12 -5 10.43 3.28
 4 12 -5 9.29 2.31
 -4 -12 5 7.84 2.34
 -4 12 5 9.11 2.07
 4 12 -5 8.53 1.63
 -4 -12 5 5.83 1.91
 -4 -12 4 120.24 7.76
 4 -12 -4 92.97 5.75
 4 -12 -4 124.82 9.34
 4 12 -4 133.72 8.3
 -4 -12 4 127.15 7.93
 4 12 -4 127.13 5.8
 -4 -12 4 92.86 4.99
 -4 12 4 117.86 6.83
 -4 -12 4 118.34 7.92
 4 12 -3 141.6 5.51
 4 -12 -3 112.85 5.83
 4 12 -3 139.98 6.62
 4 12 -3 147.27 8.64
 4 -12 -3 125.41 9.13
 -4 -12 3 149.09 8.52
 -4 -12 3 114.2 5
 -4 12 3 129.65 6.92
 -4 -12 3 131.4 8.97
 4 -12 -2 82.12 3.87
 4 -12 -2 64.37 3.9
 4 12 -2 74.98 4.85
 4 12 -2 92.19 5.17
 4 -12 -2 86.26 7.21
 -4 -12 2 98.47 6.77
 -4 -12 2 75.14 3.32
 -4 12 2 86.09 5.46
 -4 -12 2 87.08 7.47
 4 -12 -1 271.64 8.66
 4 -12 -1 233.05 7.5
 4 12 -1 276.66 9.95
 4 -12 -1 277.96 7.01
 4 12 -1 229.31 9.23
 4 -12 -1 284.54 12.88
 -4 -12 1 281.46 12
 -4 12 1 275.02 10.44
 4 12 -1 240.74 6.11
 -4 -12 1 275.09 14.43
 4 -12 0 122.78 5.91
 4 -12 0 131.33 4.12
 4 12 0 136.35 6.84
 4 -12 0 128.35 8.07
 4 12 0 107.24 5.89
 4 -12 0 104.2 5.57
 -4 12 0 131.16 6.84
 4 12 0 109.71 4.26
 -4 -12 0 135.74 8.05
 -4 -12 0 120.72 9.76
 4 -12 1 61.63 4.45
 4 -12 1 62.44 2.69
 4 -12 1 67.7 5.71
 4 12 1 68.05 5.07
 4 12 1 52.54 3.86
 4 12 1 60.7 3.42
 -4 12 -1 70.71 4.94
 -4 -12 -1 73.47 6.01
 -4 -12 -1 66.52 7.52
 -4 -12 -2 6.95 2.62
 -4 12 -2 11.48 2.06
 4 12 2 7.88 1.43
 -4 -12 -2 16.13 2.99
 4 -12 2 12.22 2.21
 4 -12 2 11.87 1.25
 4 12 2 14.66 2.49
 4 -12 2 15.66 2.79
 -4 -12 -3 18.76 3.13
 -4 -12 -3 15.18 4.23
 -4 12 -3 17.21 2.66
 4 -12 3 20.7 2.9
 4 -12 3 17.35 1.74
 4 12 3 11.87 2.41
 4 -12 3 14.83 2.76
 -4 12 -3 16.66 2.78
 -4 -12 -4 -2.29 2.77
 4 -12 4 1.21 1.37
 4 -12 4 0.61 0.64
 4 12 4 0.5 1.33
 -4 -12 -4 1.76 1.44
 -4 12 -4 -1.04 1.55
 -4 -12 -5 22.58 5.1
 4 -12 5 25.54 3.85
 4 12 5 29.98 4.21
 -4 12 -5 23.79 3.65
 -4 -12 -6 29.21 5.96
 4 -12 6 21.61 3.68
 4 12 6 27.75 4.3
 -4 12 -6 21.35 3.63
 -4 -12 -7 6.6 3.81
 4 -12 7 4.05 1.79
 4 12 7 4.16 1.95
 -4 12 -7 3.55 1.96
 -4 -12 -8 23.91 5.9
 -4 -13 10 13.56 3.42
 -4 -13 10 10.47 2.83
 4 13 -10 10.19 2.71
 -4 -13 9 2.35 1.4
 -4 -13 9 3.65 2.28
 -4 13 9 6 2.22
 4 13 -9 6.85 2.08
 4 -13 -8 -1.06 2.37
 -4 -13 8 4.81 1.74
 -4 -13 8 2.08 1.55
 -4 13 8 1.84 1.95
 4 13 -8 2.17 1.91
 4 13 -8 4.19 1.54
 4 -13 -7 39.91 6.16
 -4 -13 7 41.11 4.9
 4 13 -7 40.5 5.31
 -4 -13 7 36.05 4.81
 4 13 -7 33.53 3.86
 -4 13 7 36.68 4.31
 4 -13 -6 29.53 5.01
 -4 -13 6 29.19 4.15
 4 13 -6 29.21 4.36
 -4 -13 6 34.43 4.65
 -4 13 6 31.9 3.93
 4 13 -6 27.17 3.25
 4 -13 -5 33.55 5.33
 4 13 -5 30.81 4.33
 -4 -13 5 34.9 4.49
 -4 -13 5 34.25 4.62
 -4 13 5 36.91 4.01
 4 13 -5 32.98 3.25
 4 13 -4 0.65 1.28
 -4 -13 4 0.29 1.39
 4 -13 -4 -0.38 1.52
 -4 -13 4 0.61 1.33
 -4 13 4 1.16 1.25
 4 -13 -4 1.47 0.79
 4 13 -4 -0.82 0.93
 -4 -13 4 0.26 0.55
 -4 -13 3 10.47 2.61
 -4 13 3 12.79 2.47
 -4 -13 3 12.09 2.8
 4 -13 -3 8.42 1.58
 4 13 -3 12.04 2.21
 4 13 -3 11.9 1.6
 -4 -13 3 10.18 1.42
 4 13 -3 12.91 3.02
 4 -13 -3 7.84 2.45
 -4 -13 2 13.72 3.23
 -4 13 2 15.64 2.52
 4 -13 -2 13.61 1.67
 -4 -13 2 22.71 3.56
 4 -13 -2 14.3 1.69
 4 13 -2 17.1 2.41
 4 13 -2 19.64 3.37
 4 -13 -2 17.2 3.44
 -4 -13 1 9.48 3.15
 -4 13 1 8.56 1.9
 4 -13 -1 7.99 1.44
 4 -13 -1 7.01 0.99
 -4 -13 1 8.16 2.29
 4 -13 -1 9.6 0.97
 4 13 -1 10.19 1.91
 4 -13 -1 3.2 1.39
 4 13 -1 8.34 1.78
 4 13 0 8.6 1.77
 -4 -13 0 9.21 2.79
 -4 13 0 13.89 2.34
 4 -13 0 9.96 1.78
 4 -13 0 7.91 0.73
 4 -13 0 8.39 0.7
 4 13 0 12.87 2.27
 -4 -13 0 11.35 2.8
 4 -13 0 13.51 3.01
 4 -13 0 6.79 1.53
 -4 -13 -1 18.97 4.47
 -4 -13 -1 18.7 3.28
 -4 13 -1 19.81 2.82
 4 -13 1 19.84 2.65
 4 13 1 25.11 3.27
 4 -13 1 17.84 3.18
 -4 -13 -2 15.17 3.8
 -4 13 -2 15.85 2.53
 4 -13 2 23.69 3.08
 -4 -13 -2 15.93 3.15
 4 13 2 13.67 2.49
 4 -13 2 23.89 3.57
 -4 -13 -3 0.57 2.53
 -4 13 -3 1.84 1.13
 4 -13 3 2.01 1.1
 -4 -13 -3 0.71 1.17
 4 13 3 2.38 1.27
 4 -13 3 1.05 1.27
 -4 13 -3 2.65 1.7
 -4 -13 -4 8.48 3.28
 -4 -13 -4 8.76 2.13
 4 -13 4 10.08 2.24
 4 13 4 10.05 2.6
 -4 13 -4 12.66 2.84
 -4 -13 -5 4.5 3.39
 4 -13 5 6.72 2.14
 4 13 5 3.78 2.2
 -4 13 -5 3.17 1.88
 -4 -13 -6 2.05 2.56
 4 -13 6 -0.56 1.47
 4 13 6 -0.11 1.6
 -4 13 -6 0.36 1.53
 -4 -13 -7 6.59 3.59
 4 -13 7 4.68 2.11
 4 13 7 6.18 2.36
 -4 13 -7 9.7 2.92
 4 14 -10 6.56 2.48
 4 -14 -9 12.33 3.96
 -4 -14 9 17.01 3.55
 -4 14 9 16.92 3.16
 -4 -14 9 19.14 3.59
 4 14 -9 22.28 3.52
 4 -14 -8 26.65 5.27
 -4 -14 8 29.16 4.82
 -4 14 8 29.5 4.08
 4 14 -8 36.92 5.35
 -4 -14 8 35.77 4.73
 4 14 -8 30.96 3.93
 4 -14 -7 -1.11 2.26
 4 14 -7 4.6 2.05
 -4 -14 7 4.26 1.75
 -4 14 7 1.86 1.4
 -4 -14 7 6.81 2.16
 4 14 -7 1.67 1.42
 -4 -14 6 95.75 7.78
 4 -14 -6 89.34 8.81
 4 14 -6 85.88 5.7
 4 14 -6 89.78 7.74
 -4 -14 6 93.95 7.46
 -4 14 6 97.51 6.83
 -4 -14 5 142.82 9.31
 4 -14 -5 127.37 10.23
 4 14 -5 143.8 9.62
 4 14 -5 129.32 6.6
 -4 -14 5 134.95 8.97
 -4 14 5 129.84 7.74
 -4 -14 4 3.4 1.92
 4 -14 -4 1.68 1.84
 4 14 -4 0.17 1.38
 -4 14 4 1.53 1.19
 -4 -14 4 -2.62 2.1
 4 14 -4 1.13 1.06
 4 14 -4 0.22 0.69
 -4 -14 3 37.1 4.94
 -4 -14 3 37.38 4.63
 4 14 -3 36.47 3.41
 4 14 -3 36.06 2.64
 -4 14 3 37.79 3.82
 4 14 -3 33.5 4.41
 4 -14 -3 43.47 5.52
 4 -14 -2 72.53 4.05
 4 14 -2 71.49 4.78
 4 -14 -2 74.6 6.84
 4 14 -2 82.62 6.79
 -4 14 2 78.2 5.41
 -4 -14 2 77.62 6.63
 -4 -14 2 67.26 7
 -4 -14 1 20.73 4.24
 -4 14 1 20.41 2.79
 4 -14 -1 20.73 2.37
 4 14 -1 26.25 2.93
 -4 -14 1 24.12 3.75
 4 -14 -1 23.33 3.71
 4 -14 0 178.71 7.86
 4 14 0 179.67 8.59
 4 -14 0 174.81 10.04
 -4 14 0 181.78 8.5
 -4 -14 0 186.82 12.67
 -4 -14 0 181.88 10.32
 -4 -14 -1 426.57 16.6
 4 -14 1 394.04 13.46
 4 -14 1 391.03 15.66
 4 14 1 396.28 14.13
 -4 14 -1 400.96 13.77
 -4 -14 -1 400.5 19.87
 -4 -14 -2 17.99 4.5
 -4 14 -2 22.84 2.95
 4 -14 2 25.73 3.22
 4 14 2 24.87 3.41
 4 -14 2 26.28 3.73
 -4 14 -2 24.2 3.49
 -4 -14 -2 22.87 3.75
 -4 -14 -3 51.86 7.21
 4 -14 3 50.75 4.86
 -4 -14 -3 53.16 5.6
 4 -14 3 45.8 4.98
 4 14 3 49.99 5.01
 -4 14 -3 65.82 5.15
 -4 14 -3 49.64 4.98
 -4 -14 -4 15.23 4.12
 4 -14 4 15.15 2.81
 4 14 4 15.53 3.17
 -4 14 -4 14.81 2.95
 -4 -14 -5 34.5 6.52
 4 -14 5 31.88 4.5
 4 14 5 39.44 5.07
 -4 14 -5 45.96 5.11
 -4 -14 -6 3.37 2.33
 4 -14 6 10.75 2.87
 4 14 6 11.4 3.19
 -4 14 -6 8.87 2.59
 -4 -14 -7 10.31 4.24
 4 -14 7 14.3 3.26
 4 14 7 6.91 2.45
 4 15 -10 4.49 2.3
 -4 -15 9 -0.47 1.68
 4 15 -9 1.47 1.21
 4 -15 -8 15.57 4.29
 -4 -15 8 8.08 2.73
 -4 15 8 13.38 3.02
 4 15 -8 14.41 3.74
 -4 -15 8 14.4 3.24
 4 15 -8 13.3 2.6
 4 -15 -7 3.57 2.79
 4 15 -7 7.8 2.89
 -4 -15 7 7.94 2.81
 -4 15 7 1.47 1.25
 -4 -15 7 7 2.82
 4 15 -7 6.27 1.99
 4 -15 -6 -1.18 2.56
 4 15 -6 0.3 1.6
 -4 -15 6 1.63 1.99
 -4 15 6 0.63 1.36
 -4 -15 6 4.24 2.21
 4 15 -6 0.16 0.9
 -4 -15 5 61.01 6.25
 4 -15 -5 63.96 7.44
 4 15 -5 73.5 7.14
 4 15 -5 55.92 4.31
 -4 -15 5 69.81 6.67
 -4 15 5 70.22 5.76
 4 15 -4 8.75 2.76
 -4 15 4 11.24 2.44
 -4 -15 4 14.62 3.34
 4 15 -4 11.63 2.17
 4 15 -4 12.4 1.84
 4 -15 -4 17.5 4.12
 -4 -15 4 15.8 3.65
 -4 -15 3 18.71 3.68
 -4 15 3 15.21 2.62
 -4 -15 3 17.14 3.5
 4 15 -3 19.93 2.57
 4 -15 -3 19.22 3.93
 4 15 -3 18.32 3.58
 -4 -15 2 2.64 1.9
 -4 15 2 4.42 1.31
 4 -15 -2 4.05 1.11
 4 15 -2 4.49 1.41
 -4 -15 2 4.6 2.33
 4 15 -2 4.24 2.18
 4 -15 -2 0.01 2.36
 -4 -15 1 7.2 2.84
 -4 15 1 8.15 1.91
 4 -15 -1 9.09 1.65
 4 15 -1 12.43 2.24
 4 -15 -1 6.96 2.25
 -4 -15 1 12.81 2.96
 -4 -15 0 25.19 4.77
 -4 15 0 21.67 3.11
 4 -15 0 25.3 2.92
 -4 -15 0 32.22 4.52
 4 15 0 25.34 3.22
 4 -15 0 32.91 4.42
 -4 -15 -1 -0.88 2.31
 -4 15 -1 2.46 1.29
 4 -15 1 3.2 1.43
 4 15 1 2.7 1.16
 -4 -15 -1 -1.41 1.57
 4 -15 1 3.43 2.11
 -4 -15 -2 12.81 3.73
 -4 15 -2 11.62 2.28
 4 -15 2 11.97 2.36
 -4 -15 -2 12.97 2.97
 4 15 2 13.31 2.56
 4 -15 2 15.35 3.1
 -4 15 -2 11.28 2.56
 -4 -15 -3 10.79 3.73
 -4 15 -3 5.49 1.55
 4 -15 3 13.69 2.79
 4 15 3 4.01 1.56
 4 -15 3 12.43 2.83
 -4 15 -3 9.11 2.48
 -4 -15 -3 7.85 2.36
 -4 -15 -4 0.56 2.37
 4 -15 4 1.42 1.22
 4 15 4 1.51 1.45
 -4 15 -4 1.46 1.41
 -4 -15 -5 1.54 2.5
 4 -15 5 4.06 2.08
 4 15 5 -1.64 1.65
 -4 15 -5 1.6 1.76
 -4 -15 -6 19.85 5.48
 4 -15 6 22.33 4
 4 15 6 18.45 3.86
 -4 15 -6 15.51 3.46
 4 15 7 0.96 1.72
 -4 -16 9 6.54 2.31
 4 16 -9 8.6 2.36
 4 -16 -8 8.91 3.24
 -4 -16 8 6.79 2.96
 -4 16 8 3.29 1.57
 4 16 -8 2.3 1.86
 -4 -16 8 4.91 1.99
 4 16 -8 4.01 1.81
 4 16 -7 83.26 6.16
 -4 -16 7 109.11 9.1
 4 -16 -7 98.88 9.98
 4 16 -7 102.12 8.93
 -4 16 7 91.86 7.17
 -4 -16 7 102.41 8.56
 4 -16 -6 10.05 3.14
 4 16 -6 14.61 3.61
 -4 -16 6 9.91 3.09
 -4 16 6 9.48 2.43
 -4 -16 6 6.18 2.7
 4 16 -6 10.52 2.12
 4 16 -5 22.45 4.02
 -4 -16 5 20.43 3.92
 -4 16 5 16.31 2.95
 -4 -16 5 23.2 4.03
 4 16 -5 18.93 2.59
 4 -16 -5 19.02 4.44
 4 16 -4 268.57 10.27
 4 -16 -4 264.23 14.93
 4 16 -4 277.21 14.15
 -4 16 4 279.58 11.86
 -4 -16 4 303.18 14.59
 4 16 -3 80.39 5.18
 4 -16 -3 79.46 7.63
 4 16 -3 88.61 7.7
 -4 16 3 80.72 5.87
 -4 -16 3 76.49 7.5
 -4 -16 3 92.61 7.71
 -4 -16 2 20.78 4.03
 -4 -16 2 18.67 3.62
 -4 16 2 26.3 3.31
 4 16 -2 21.51 2.69
 4 -16 -2 19.83 3.78
 4 16 -2 23.7 4.14
 -4 -16 1 108.38 8.36
 4 -16 -1 96.3 5.66
 -4 16 1 107.22 6.57
 4 16 -1 104.23 6.45
 4 -16 -1 100.65 8.05
 4 16 -1 124.11 8.77
 -4 -16 1 102.77 9.38
 -4 -16 0 7.81 2.69
 -4 16 0 4.08 1.37
 4 -16 0 2.52 1.14
 -4 -16 0 5.64 2.55
 4 16 0 5.74 1.61
 4 -16 0 4.25 1.82
 -4 -16 -1 0.22 1.77
 -4 16 -1 3.72 1.54
 -4 -16 -1 1.01 1.4
 4 -16 1 1.1 1.17
 4 16 1 -0.77 1.39
 4 -16 1 1.09 1.51
 -4 -16 -2 64.29 8.26
 4 -16 2 51.2 4.78
 -4 -16 -2 60.93 6.34
 4 -16 2 62 6.01
 4 16 2 58.59 5.3
 -4 16 -2 53.22 4.64
 -4 16 -2 58.39 5.63
 -4 -16 -3 53.36 7.65
 4 -16 3 47.21 4.92
 4 -16 3 58.49 5.95
 4 16 3 47.68 5.14
 -4 16 -3 52.69 4.71
 -4 16 -3 52.22 5.49
 -4 -16 -3 51.41 5.85
 -4 -16 -4 25.73 5.59
 4 -16 4 26.68 3.95
 4 16 4 26.57 4.04
 -4 16 -4 19.36 3.45
 -4 -16 -5 65.32 9.07
 4 -16 5 44.43 5.29
 4 16 5 51.71 5.98
 -4 16 -5 55.55 5.91
 4 -16 6 8.83 2.77
 4 16 6 9.85 3.03
 -4 17 8 0.95 1.49
 -4 -17 8 6.04 2.64
 4 -17 -7 14.38 4.3
 -4 -17 7 12.74 3.39
 4 17 -7 9.77 3.19
 -4 17 7 14.67 2.93
 -4 -17 7 13.02 3.18
 4 17 -6 11.69 3.31
 -4 -17 6 14.97 3.77
 -4 17 6 17.29 3.34
 -4 -17 6 13.95 3.29
 4 -17 -6 12.91 3.63
 4 17 -5 4.28 2.25
 -4 17 5 2.7 1.2
 -4 -17 5 2.58 1.91
 4 -17 -5 8.21 3.21
 -4 -17 4 1.16 1.56
 4 17 -4 -0.82 2.32
 -4 17 4 2.72 1.63
 4 17 -4 1.25 1.02
 4 -17 -4 6.45 3.22
 -4 -17 3 23.78 4.81
 -4 -17 3 25.06 4.54
 -4 17 3 21.35 3.22
 4 17 -3 19.33 2.57
 4 -17 -3 15.83 3.81
 4 17 -3 26.7 4.46
 -4 -17 2 3.81 2.43
 -4 17 2 6.09 1.92
 -4 -17 2 5.53 2.17
 4 17 -2 3.39 1.37
 4 -17 -2 3.79 2.31
 4 17 -2 6.07 2.4
 -4 -17 1 4.67 2.5
 -4 17 1 8.4 2.16
 4 -17 -1 6.61 1.51
 -4 -17 1 8.5 2.86
 4 17 -1 6.11 1.66
 4 -17 -1 8.53 2.73
 4 17 -1 6.91 2.49
 -4 -17 0 21.67 4.95
 -4 17 0 24.69 3.21
 4 -17 0 20.36 2.87
 4 17 0 22.3 3.2
 4 -17 0 30.04 4.5
 -4 -17 0 28.05 4.53
 -4 -17 -1 27.04 5.73
 -4 17 -1 20.14 2.9
 4 -17 1 16.17 2.71
 4 17 1 18.83 3.03
 -4 -17 -1 25.44 4.5
 4 -17 1 20.21 3.87
 -4 17 -1 15.6 3.18
 -4 -17 -2 10.37 4.1
 -4 17 -2 9.49 2.25
 4 -17 2 5.89 1.75
 4 17 2 3.49 1.58
 4 -17 2 12.43 3.06
 -4 -17 -2 3.21 2.07
 -4 17 -2 7.86 2.58
 -4 17 -3 6.37 1.78
 4 -17 3 8.04 2.26
 -4 17 -3 7.55 2.28
 4 17 3 9.15 2.48
 4 -17 3 9.12 2.77
 -4 -17 -4 22.93 5.49
 4 -17 4 22.01 3.67
 4 17 4 21.92 3.85
 -4 17 -4 21.86 3.82
 4 -17 5 14.18 3.16
 4 17 5 15.51 3.58
 -4 17 -5 16.67 3.54
 4 17 6 6.21 2.66
 -4 -18 7 7.08 2.29
 -4 18 7 4.58 1.85
 -4 -18 6 54.31 6.34
 4 18 -6 59.56 7.17
 -4 18 6 45.74 5.14
 4 -18 -6 46.73 6.82
 -4 -18 5 104.53 8.86
 4 -18 -5 92.73 9.05
 4 18 -5 110.69 9.43
 -4 18 5 89.39 6.79
 4 18 -4 23.9 4.4
 -4 18 4 21.01 3.16
 -4 -18 4 19.7 4.04
 4 -18 -4 19.25 4.05
 -4 -18 3 154.97 10.81
 4 -18 -3 136.04 10.36
 4 18 -3 143.84 10.51
 -4 18 3 135.96 8.04
 -4 -18 2 152.66 10.72
 4 18 -2 138.21 7.45
 4 -18 -2 145.77 10.31
 4 18 -2 163.8 11.02
 -4 18 2 140.62 8.13
 -4 -18 2 143.43 11.27
 -4 -18 1 -1.19 1.91
 -4 18 1 2.01 1.66
 4 18 -1 0.51 1.9
 4 18 -1 0.04 0.92
 4 -18 -1 0.28 1.47
 -4 -18 1 0.06 1.75
 -4 -18 0 13.98 3.92
 -4 18 0 10.34 2.17
 4 -18 0 11.53 2.24
 -4 -18 0 15.47 3.65
 4 18 0 10.12 2.06
 4 -18 0 11.43 3.01
 4 18 0 17.34 3.74
 -4 -18 -1 45.92 7.09
 4 -18 1 32.23 3.9
 -4 -18 -1 44.54 5.71
 4 18 1 33.52 4.05
 -4 18 -1 36.45 3.91
 4 -18 1 42.83 5.41
 -4 18 -1 39.21 4.71
 -4 -18 -2 20.3 5.31
 -4 18 -2 14.74 2.58
 -4 -18 -2 13.45 3.08
 4 -18 2 11.91 2.61
 4 18 2 14.54 2.86
 4 -18 2 17.84 3.45
 -4 18 -2 13.8 3.03
 -4 -18 -3 18.26 5.19
 4 -18 3 12.87 2.92
 4 18 3 16.82 3.25
 4 -18 3 16.51 3.4
 -4 18 -3 15.4 3.22
 4 -18 4 52.09 5.66
 4 18 4 55.11 5.96
 -4 18 -4 71.59 6.82
 4 -18 5 2.03 1.53
 4 18 5 1.21 1.66
 4 18 6 18.45 4.07
 -4 19 7 1.3 1.83
 -4 19 6 12.78 2.86
 -4 19 5 29.57 4.08
 -4 -19 5 39.77 5.74
 4 19 -4 0.29 1.97
 -4 19 4 1.7 1.56
 -4 -19 4 -0.44 2.19
 4 -19 -4 0.65 2.04
 4 19 -3 5.22 2.52
 -4 19 3 5.72 1.71
 -4 -19 3 11.49 3.15
 4 -19 -3 5.46 2.29
 -4 -19 2 38.82 5.76
 -4 19 2 35.44 4.06
 4 -19 -2 42.07 5.83
 4 19 -2 46.7 5.98
 -4 -19 2 47.42 6.89
 -4 -19 1 4.27 2.64
 -4 19 1 2.58 1.43
 -4 -19 1 2.37 1.74
 4 -19 -1 7.4 2.68
 4 19 -1 4.69 2.1
 -4 -19 0 15.22 4.34
 -4 -19 0 12.94 3.34
 -4 19 0 8.5 2.2
 4 -19 0 16.3 3.55
 4 19 0 19.71 3.99
 -4 -19 -1 2.95 2.12
 4 -19 1 3.03 1.46
 -4 -19 -1 -3.33 2.74
 4 -19 1 5.32 2.56
 -4 19 -1 3.89 2.13
 -4 -19 -2 1.3 2.17
 4 -19 2 4.34 1.89
 4 -19 2 0.93 1.52
 -4 19 -2 2.96 2.05
 4 -19 3 26.47 4.08
 -4 19 -3 21.56 3.74
 4 -19 4 2.59 1.69
 -4 20 6 9.15 2.53
 -4 20 5 1.41 1.45
 -4 20 4 71.65 6.01
 -4 20 3 17.86 2.91
 4 20 -2 47.84 6.39
 -4 -20 1 178.58 12.47
 4 20 -1 178.97 12.15
 -4 -20 1 157.37 12.9
 -4 -20 0 25.98 5.5
 4 20 0 31.75 5.07
 -4 20 0 22.45 3.73
 4 20 1 15.58 3.81
 -4 20 -1 16.23 3.17
 4 -20 2 68.35 6.24
 -4 20 -2 78.25 7.11
 4 -20 3 25 4.01
 4 -20 4 3.4 2
 -4 21 0 11.26 2.88
 -4 21 -1 19.31 3.72
 -4 22 0 34.06 4.84
 -5 0 12 23.16 3.94
 -5 0 11 25.04 3.81
 5 0 -11 14.95 5.15
 -5 0 10 20.1 3.3
 5 0 -10 23.86 5.85
 -5 0 9 1.07 0.84
 -5 0 9 1.79 1.35
 5 0 -9 -1.9 2.54
 -5 0 8 77.85 4.52
 5 0 -8 76.49 8.96
 -5 0 8 94.99 6.12
 -5 0 7 8.13 1.04
 -5 0 7 8.33 1.17
 -5 0 7 10.76 2.21
 -5 0 6 9.32 1.97
 5 0 -6 12.03 1.55
 5 0 -6 11.11 1.54
 5 0 -6 13.57 3.77
 5 0 -5 9.04 1.34
 -5 0 5 7.87 1.74
 5 0 -5 8.76 1.37
 5 0 -5 8.82 2.68
 -5 0 4 11.92 1.88
 5 0 -4 8.21 1.36
 5 0 -4 11.64 2.99
 5 0 -4 7.16 1.22
 5 0 -3 87.41 4.61
 5 0 -3 85.44 6.89
 -5 0 3 97.71 5.27
 -5 0 2 9.39 1.73
 5 0 -2 6.79 1.86
 5 0 -2 10.45 1.75
 5 0 -1 36.86 3.57
 -5 0 1 32.73 3.01
 5 0 0 54.04 3.95
 5 0 0 51.56 3.69
 -5 0 0 50.67 4.45
 -5 0 0 51.13 3.89
 5 0 1 147.08 5.44
 5 0 1 152.74 7.13
 -5 0 -1 131.74 7.01
 -5 0 -1 152.88 7.02
 -5 0 -2 18.88 2.65
 -5 0 -2 15.37 2.11
 5 0 2 18.69 1.55
 5 0 2 18.53 2.74
 -5 0 -3 -0.93 0.96
 5 0 3 0.42 1.11
 -5 0 -3 -0.29 0.91
 -5 0 -4 33.75 2.61
 -5 0 -4 24.32 2.54
 5 0 4 33.48 3.87
 -5 0 -4 28.5 3.11
 -5 0 -5 1.45 0.56
 5 0 5 1.52 1.31
 -5 0 -5 2.03 1.19
 5 0 6 61.81 5.98
 -5 0 -6 63.38 4.98
 5 0 7 0.89 1.78
 -5 0 -7 1.85 1.12
 5 0 8 8.66 2.58
 -5 0 -8 9.47 2.27
 -5 0 -9 21.34 6.14
 5 0 9 27.36 4.97
 -5 0 -9 18.51 3.24
 -5 0 -10 -0.29 3.11
 -5 0 -10 5.18 2.11
 -5 -1 12 2.24 1.15
 -5 1 12 2.61 1.59
 -5 -1 11 6.22 2.02
 -5 1 11 4.06 1.94
 5 -1 -11 7.85 3.87
 5 1 -11 4.57 3.14
 -5 -1 10 32.13 3.93
 -5 1 10 34.21 4.16
 5 -1 -10 29.88 6.38
 5 1 -10 41.2 7.43
 -5 -1 9 -0.1 0.7
 -5 -1 9 2.85 1.55
 -5 1 9 1.52 1.37
 5 -1 -9 -2.43 2.84
 5 1 -9 -3.77 2.5
 -5 1 8 163.44 6.25
 -5 -1 8 165.81 7.26
 5 -1 -8 156.77 12.68
 5 1 -8 141.32 12.2
 -5 -1 8 166.49 8.25
 -5 1 8 177.41 8.68
 -5 -1 7 105.28 5.22
 5 -1 -7 81.17 8.58
 5 1 -7 89.54 9.13
 -5 -1 7 95.95 5.77
 -5 1 7 103.4 6.24
 -5 1 7 90.36 4.31
 -5 -1 6 5.07 1.52
 -5 1 6 8.14 1.82
 5 1 -6 7.2 1.35
 5 -1 -6 5.31 2.35
 5 1 -6 8.59 3.07
 5 1 -5 334.67 10.42
 5 -1 -5 342.96 9.3
 5 1 -5 375.26 10.71
 5 -1 -5 350.51 9.32
 5 -1 -5 353.31 16.66
 5 1 -5 356.71 16.73
 -5 -1 5 380.36 11.81
 -5 1 5 376.3 12.12
 5 1 -4 85.86 4.57
 5 -1 -4 89.32 4
 5 1 -4 98.4 4.67
 5 -1 -4 85.98 3.89
 5 -1 -4 93.41 7.66
 5 1 -4 89.43 7.41
 -5 -1 4 92.84 5.04
 -5 1 4 98.72 5.43
 5 -1 -3 16.65 1.77
 -5 -1 3 15.26 1.99
 -5 1 3 15.82 2.08
 5 -1 -3 14.97 2.94
 5 1 -3 16 2.03
 5 1 -3 14.26 2.02
 5 1 -3 15.44 2.78
 -5 -1 3 13.94 2.01
 5 -1 -2 367.62 13.96
 5 1 -2 361.13 13.69
 -5 -1 2 391.23 11.51
 -5 1 2 386.46 11.88
 5 1 -2 342.7 11.43
 5 -1 -1 7.97 1.72
 -5 -1 1 7.7 1.4
 -5 1 1 9.08 1.59
 5 1 -1 6.36 1.55
 5 1 -1 6.26 1.38
 -5 1 1 6.71 1.85
 5 1 -1 7.06 1.5
 5 1 0 327.07 10.88
 5 -1 0 321.35 10.58
 5 -1 0 304.04 10.56
 5 1 0 316.04 9.83
 -5 1 0 311.58 12.52
 -5 -1 0 328.43 10.64
 -5 1 0 322.65 10.8
 5 1 1 108.04 4.08
 5 -1 1 102.6 4.83
 5 -1 1 116.45 5.99
 5 1 1 118.01 6.15
 -5 1 -1 113.39 6.52
 -5 -1 -1 114.37 5.85
 -5 1 -1 117.81 6.04
 -5 -1 -2 29.24 2.95
 -5 1 -2 28.99 3.05
 -5 1 -2 23.24 2.73
 5 -1 2 28.99 2.13
 5 -1 2 30.51 3.33
 5 1 2 29.21 3.27
 -5 -1 -2 23.24 2.25
 5 -1 3 64.51 4.95
 5 1 3 61.68 4.9
 -5 1 -3 53.64 4.13
 -5 -1 -3 54.8 3.21
 -5 1 -3 55.76 4.41
 -5 -1 -3 58.44 4.06
 -5 1 -3 60.71 4.35
 -5 1 -4 3.35 1.24
 -5 -1 -4 3.26 1.06
 -5 -1 -4 3.01 0.81
 -5 1 -4 6.01 1.18
 5 -1 4 4.21 1.42
 5 1 4 3.9 1.45
 -5 -1 -4 7.04 1.61
 -5 1 -4 4.61 1.37
 -5 1 -5 5.47 0.88
 -5 -1 -5 5.06 1.02
 5 -1 5 5.66 1.98
 5 1 5 1.8 1.26
 -5 -1 -5 7.71 1.98
 -5 1 -5 9.22 2
 5 -1 6 43.82 4.91
 5 1 6 42.17 4.91
 -5 -1 -6 42.39 3.88
 -5 1 -6 36.09 3.84
 5 -1 7 14.82 3.41
 5 1 7 11.63 2.91
 -5 -1 -7 8.56 1.96
 -5 1 -7 9.19 2
 5 -1 8 21.02 4.06
 5 1 8 12.8 3.29
 -5 -1 -8 18.44 2.87
 -5 1 -8 17.84 3.14
 -5 -1 -9 2.56 2.9
 5 -1 9 -1.18 2.39
 5 1 9 2.7 2.18
 -5 -1 -9 1.36 1.3
 -5 1 -9 -0.72 1.1
 -5 1 -10 0.61 3.19
 -5 -1 -10 1.39 1.11
 -5 1 -10 -1.59 1.51
 -5 -2 12 3.44 1.6
 -5 2 11 42.82 4.96
 5 -2 -11 47.53 8.1
 5 2 -11 46.67 8.15
 5 2 -11 46.42 5.51
 -5 -2 11 43.54 4.75
 -5 -2 10 3.69 1.45
 -5 -2 10 4.05 1.69
 -5 2 10 2.94 1.65
 5 -2 -10 4.52 3.5
 5 2 -10 0.13 2.31
 5 2 -10 3.4 2.06
 -5 -2 9 8.4 1.84
 -5 -2 9 4.64 1.55
 -5 2 9 4.68 1.71
 5 -2 -9 2.73 2.25
 5 2 -9 8.37 3.46
 -5 -2 8 82.69 5.3
 5 -2 -8 98.11 10.13
 5 2 -8 85.12 9.53
 -5 -2 8 93.3 5.93
 -5 2 8 88.44 6.18
 -5 -2 7 38.14 3.37
 5 2 -7 28.89 2.94
 5 -2 -7 37.75 6.18
 5 2 -7 43.93 6.48
 5 2 -7 39.03 3.41
 -5 -2 7 42.58 3.82
 -5 2 7 38.62 3.92
 -5 2 7 35.74 3.06
 -5 -2 6 41.4 3.54
 5 -2 -6 44.84 6.19
 5 2 -6 35.62 5.64
 -5 2 6 39.2 3.79
 -5 -2 6 38.63 3.19
 5 -2 -5 13.01 1.28
 -5 -2 5 17.72 2.31
 -5 2 5 17.09 2.47
 5 -2 -5 17.92 3.97
 5 2 -5 18.7 3.68
 5 -2 -5 15.66 1.33
 5 -2 -4 56.85 2.83
 5 -2 -4 58.09 2.86
 5 -2 -4 60.8 6.24
 5 2 -4 57.27 6.1
 -5 -2 4 65.88 4.2
 -5 2 4 65.42 4.51
 5 2 -4 57.39 4.07
 5 -2 -3 35.63 2.48
 5 -2 -3 39 4.61
 5 2 -3 33.44 4.32
 -5 -2 3 33.88 3.14
 -5 -2 3 34.07 2.94
 -5 2 3 41.59 3.5
 5 2 -3 33.62 3.08
 5 -2 -2 27.59 3.59
 5 2 -2 21.15 3.15
 -5 2 2 19.65 3.56
 -5 -2 2 21.26 2.42
 -5 -2 2 24.1 2.46
 -5 2 2 27.9 2.93
 5 2 -2 21.24 2.47
 5 -2 -1 17.06 2.58
 -5 -2 1 14.04 1.9
 -5 2 1 16.66 2.22
 5 2 -1 14.84 2.21
 5 2 -1 13.57 1.96
 5 2 -1 15.71 2.22
 5 2 0 56.56 4.19
 5 -2 0 56.82 3.88
 5 -2 0 49.23 3.93
 5 2 0 49.87 3.23
 -5 2 0 52.13 3.98
 -5 2 0 47.3 4.72
 -5 -2 0 51.77 3.76
 5 2 0 47.23 3.71
 5 2 1 152.28 4.45
 5 -2 1 164.23 7.17
 5 2 1 154.46 7.34
 5 -2 1 139.89 6.17
 -5 2 -1 146.23 8.23
 -5 -2 -1 156.36 7
 -5 2 -1 155.35 7.34
 5 -2 2 41.36 2.9
 5 -2 2 44.36 3.89
 5 2 2 49.93 4.38
 -5 2 -2 42.03 4.05
 -5 -2 -2 45.61 3.85
 -5 2 -2 42.34 3.83
 -5 2 -3 8.06 1.86
 -5 2 -3 5.91 1.54
 5 -2 3 6.01 1.69
 5 2 3 7.62 2
 -5 -2 -3 6.67 1.51
 -5 2 -3 7.07 1.7
 5 -2 4 62.77 5.12
 5 2 4 56.06 5.14
 -5 2 -4 50.59 4.36
 -5 -2 -4 52.98 3.96
 -5 2 -4 51.6 4.43
 5 -2 5 36.97 4.35
 -5 2 -5 36.79 2.15
 5 2 5 35.65 4.39
 -5 -2 -5 34.98 3.32
 -5 2 -5 34.83 3.78
 -5 -2 -5 35.45 2.77
 5 -2 6 45.49 5.04
 5 2 6 47.07 5.34
 -5 -2 -6 34.47 3.47
 -5 2 -6 40.86 4.18
 5 -2 7 16.29 3.42
 5 2 7 21.76 4.01
 -5 -2 -7 15.84 2.58
 -5 2 -7 15.94 2.76
 -5 -2 -8 -2.39 4.05
 5 -2 8 -0.31 1.55
 5 2 8 1.22 2.24
 -5 -2 -8 -1.21 1.12
 -5 2 -8 -0.07 1.22
 -5 -2 -9 9.35 4.86
 5 -2 9 16.31 4
 -5 -2 -9 12.75 2.71
 -5 2 -9 15.7 3.23
 -5 -3 12 8.14 2.22
 -5 -3 11 -0.04 1.18
 -5 3 11 0.58 1.64
 5 -3 -11 0.5 2.18
 5 3 -11 -0.19 2.47
 5 3 -11 -0.66 1.4
 -5 -3 10 123.12 7.48
 5 3 -10 137.32 8.86
 5 -3 -10 133.36 12.97
 5 3 -10 139.72 13.64
 -5 -3 10 143.47 8.16
 -5 3 10 142.66 8.7
 -5 -3 9 4.22 1.25
 -5 -3 9 6.39 1.73
 -5 3 9 8.81 2.26
 5 -3 -9 7.51 3.43
 5 3 -9 8.2 3.72
 5 3 -9 8.39 2.44
 -5 -3 8 57.72 4.5
 5 3 -8 58.24 7.96
 5 3 -8 57.87 5.08
 5 -3 -8 60.29 7.89
 -5 -3 8 62.13 4.69
 -5 3 8 63.84 5.2
 -5 -3 7 284.57 10.22
 5 3 -7 221.98 9.41
 5 -3 -7 280.04 16.29
 5 3 -7 258.89 15.94
 5 3 -7 277.03 10.08
 -5 -3 7 268.46 10.06
 -5 3 7 279.37 11.1
 -5 3 7 242.45 9.59
 -5 -3 6 8.03 1.35
 5 3 -6 7.96 1.57
 -5 -3 6 8.42 1.64
 -5 3 6 8.81 1.87
 5 -3 -6 6.62 2.45
 5 3 -6 6.61 1.49
 5 3 -6 7.17 2.65
 5 3 -5 247.77 9.53
 5 -3 -5 264.17 14.38
 5 3 -5 281 14.79
 -5 -3 5 294.37 9.78
 -5 3 5 293.34 10.73
 -5 -3 5 267.75 10.78
 5 -3 -4 54.03 2.27
 5 -3 -4 45.81 5.32
 5 -3 -4 50.78 2.2
 5 3 -4 49.04 5.62
 -5 -3 4 54.09 3.62
 -5 3 4 51.08 4.04
 5 3 -4 45.53 3.47
 5 -3 -3 17.61 1.52
 -5 -3 3 20.53 2.21
 5 -3 -3 17.81 3.11
 -5 3 3 20.28 2.52
 5 3 -3 17.97 2.07
 5 3 -3 17.83 3.09
 -5 3 3 19.31 3.67
 -5 -3 3 19.6 2.25
 5 3 -2 55.68 4.15
 5 -3 -2 53.57 5.08
 5 3 -2 54.6 4.69
 -5 3 2 57.22 6
 -5 -3 2 57.74 3.7
 -5 3 2 57.72 4.16
 5 3 -2 55.64 3.8
 5 3 -1 37.99 3.33
 5 -3 -1 36.53 3.76
 5 3 -1 32.45 3.18
 -5 -3 1 33.11 2.83
 -5 3 1 32.92 3.16
 5 3 -1 32.33 2.94
 5 3 0 100 5.52
 5 -3 0 94.06 5.03
 5 -3 0 96.26 5.75
 5 3 0 83.9 4.04
 -5 -3 0 95.42 5
 -5 3 0 95.02 5.46
 5 3 0 77.69 4.77
 -5 -3 -1 2.46 1.13
 -5 3 -1 1.89 1.18
 5 3 1 2.24 0.34
 5 -3 1 2 0.95
 5 3 1 1.08 0.9
 5 -3 1 1.73 0.92
 -5 -3 -2 68.16 4.4
 5 -3 2 66.54 3.93
 5 -3 2 66.76 4.62
 5 3 2 68.22 5.12
 -5 3 -2 68.71 4.9
 5 -3 3 189.7 8.72
 5 3 3 197.88 9.38
 -5 3 -3 197.25 8.94
 -5 -3 -3 190.45 7.32
 -5 3 -3 183.43 8.57
 5 -3 4 7.12 2.04
 5 3 4 7.88 2.3
 -5 -3 -4 6.13 1.43
 -5 3 -4 4.9 1.58
 5 -3 5 53.48 4.91
 5 3 5 49.09 5.12
 -5 3 -5 47.94 2.35
 -5 3 -5 39.92 4.13
 -5 -3 -5 46.91 3.65
 -5 3 -5 49.74 4.51
 -5 -3 -5 50.34 3.43
 5 -3 6 41.02 4.65
 5 3 6 41.1 4.92
 -5 -3 -6 36.49 3.38
 -5 3 -6 33.56 3.87
 -5 -3 -7 7.28 3.41
 5 -3 7 11.99 2.9
 5 3 7 9.71 2.6
 -5 -3 -7 9.63 2
 -5 3 -7 15.11 2.72
 -5 -3 -8 39.23 7.75
 5 -3 8 34.8 4.95
 5 3 8 43.19 5.66
 -5 -3 -8 31.51 3.62
 -5 3 -8 31.42 4.16
 5 -3 9 11.06 3.14
 -5 -3 -9 8.76 2.22
 -5 3 -9 8.75 2.56
 -5 -4 12 4.64 1.95
 -5 -4 11 19.09 3.1
 -5 4 11 17.79 3.37
 5 -4 -11 25.56 6.19
 5 4 -11 25.07 6.49
 5 4 -11 25.09 4.07
 -5 -4 10 21.36 3.22
 -5 -4 10 22.8 3.17
 -5 4 10 18.04 3.25
 5 -4 -10 23.01 5.81
 5 4 -10 29.79 6.52
 5 4 -10 23.33 3.88
 -5 -4 9 -0.21 1.24
 -5 -4 9 -0.81 1.11
 -5 4 9 1.04 1.38
 5 -4 -9 4.84 3.26
 5 4 -9 1.74 2.87
 5 4 -9 1.5 1.66
 5 4 -8 52.7 4.95
 -5 -4 8 37.41 3.85
 5 -4 -8 45.36 6.96
 5 4 -8 42.14 6.94
 -5 -4 8 47.36 4.09
 -5 4 8 53.7 4.93
 -5 -4 7 30.96 3.38
 5 -4 -7 33.84 5.67
 5 4 -7 31.24 5.67
 5 4 -7 32.29 3.39
 -5 -4 7 36.67 3.33
 -5 4 7 38.43 4.08
 -5 4 7 26.65 3.22
 5 4 -6 41.37 3.81
 5 -4 -6 42.76 5.89
 5 4 -6 48.94 6.59
 -5 -4 6 49.07 3.76
 -5 4 6 53 4.54
 -5 -4 6 48.77 3.35
 5 4 -6 53.86 4.24
 -5 -4 5 13.14 2.3
 -5 -4 5 18.34 2.25
 5 -4 -5 17.35 3.73
 -5 4 5 15.99 2.51
 5 4 -5 17.52 2.42
 5 4 -5 16.33 2.17
 5 4 -5 16.73 3.66
 5 4 -5 20.7 2.65
 5 4 -4 36.3 3.48
 5 -4 -4 37.78 4.93
 5 4 -4 47.97 3.78
 5 4 -4 44.83 5.41
 -5 -4 4 42.84 3.17
 -5 4 4 45.73 3.94
 5 4 -4 37.7 3.12
 -5 -4 4 38 4.23
 5 -4 -3 70.45 3.08
 5 4 -3 72.77 5.04
 5 -4 -3 86.69 7.05
 -5 -4 3 77.38 4.61
 5 4 -3 84.5 6.61
 -5 -4 3 87.92 4.55
 -5 4 3 93.4 5.46
 5 4 -3 73.02 4.36
 -5 -4 3 82.57 6.72
 5 -4 -2 34.3 4.16
 5 4 -2 30.07 3.26
 -5 4 2 29.13 4.56
 5 4 -2 32.12 3.7
 -5 -4 2 31.68 2.66
 -5 4 2 29.4 3.09
 5 4 -2 28.58 2.69
 5 -4 -1 24.22 3.21
 -5 4 1 22.42 2.76
 5 4 -1 18.55 2.62
 5 4 -1 18.5 2.46
 -5 4 1 18.17 3.32
 5 4 -1 25.97 2.85
 -5 -4 1 21.55 2.31
 5 4 -1 19.85 2.29
 5 4 0 98.49 5.65
 5 -4 0 95.17 5.03
 5 -4 0 91.76 5.83
 5 4 0 86 3.93
 -5 4 0 78.2 6.73
 -5 -4 0 94.18 4.96
 -5 4 0 101.06 5.82
 5 4 0 84.19 4.93
 -5 -4 -1 105 5.97
 5 -4 1 106.43 5.54
 5 4 1 104.23 6.09
 5 -4 1 98.68 5.53
 -5 -4 -1 102.08 5.52
 -5 4 -1 110.38 6.2
 -5 4 -2 14.77 2.44
 -5 -4 -2 16.57 2.29
 5 -4 2 15.06 2.29
 5 4 2 17.35 2.74
 5 -4 2 18.18 2.19
 -5 4 -3 3.07 1.55
 -5 4 -3 2.09 0.95
 5 -4 3 5.67 1.66
 5 4 3 0.61 1.17
 5 -4 3 3.15 1.13
 -5 -4 -3 2.48 1.08
 -5 -4 -3 1.64 0.78
 -5 4 -3 2.3 1.24
 -5 4 -4 24.36 3.35
 5 -4 4 23.46 3.15
 5 4 4 28.53 3.77
 -5 -4 -4 30.25 2.71
 -5 4 -4 30.55 3.61
 -5 4 -5 0.98 0.37
 5 -4 5 4.24 1.81
 5 4 5 2.41 1.32
 -5 -4 -5 0.51 0.8
 -5 4 -5 2.69 1.48
 -5 -4 -6 17.2 4.91
 5 -4 6 20.47 3.46
 5 4 6 22.8 3.94
 -5 -4 -6 21.38 2.61
 -5 4 -6 18.09 3.05
 -5 -4 -7 0.45 2.44
 5 -4 7 2.75 2.06
 5 4 7 3.84 2.1
 -5 -4 -7 1.66 1.05
 -5 4 -7 3.87 1.63
 -5 -4 -8 14.55 4.91
 5 -4 8 9.27 2.79
 5 4 8 11.16 2.98
 -5 -4 -8 6.45 1.69
 -5 4 -8 5.73 2.2
 -5 -4 -9 14.47 4.96
 5 -4 9 21.33 4.11
 -5 4 -9 21.13 3.69
 -5 -5 12 15.44 2.83
 5 5 -11 66.12 6.59
 -5 -5 11 55.7 5.64
 5 -5 -11 80.74 10.68
 5 5 -11 69.12 10.38
 -5 -5 11 70.73 5.79
 -5 5 11 72.85 6.63
 -5 -5 10 6.62 1.98
 -5 -5 10 7.59 1.96
 5 -5 -10 4.07 2.86
 -5 5 10 11.15 2.7
 5 5 -10 8.67 2.36
 -5 -5 9 8.77 2.13
 -5 -5 9 6.52 1.75
 5 -5 -9 10.28 3.28
 -5 5 9 8.93 2.07
 5 5 -9 10.9 2.49
 -5 -5 8 102.65 6.61
 5 -5 -8 97.41 9.93
 5 5 -8 94.92 6.64
 5 5 -8 102.43 6.58
 -5 -5 8 104.41 5.97
 -5 5 8 111.39 7.17
 5 5 -7 9.42 1.91
 -5 -5 7 10.73 2.13
 -5 -5 7 8.86 1.78
 5 -5 -7 6.13 1.83
 -5 5 7 7.06 1.91
 5 5 -7 11.64 2.31
 -5 -5 6 45.56 4.07
 5 -5 -6 35.46 5.21
 5 5 -6 44.67 4
 -5 -5 6 44.42 3.45
 -5 5 6 50.79 4.42
 -5 -5 6 46.15 3.27
 5 5 -5 876.4 22.04
 5 -5 -5 797.83 27.75
 -5 -5 5 854.52 19.91
 -5 5 5 851.88 22.19
 -5 -5 5 877.18 22.54
 -5 -5 4 6.39 1.84
 5 -5 -4 3.25 1.82
 -5 -5 4 5.09 1.12
 -5 5 4 5.52 1.59
 5 5 -4 3.49 0.93
 -5 -5 4 4.31 1.27
 5 5 -4 5.71 1.4
 5 -5 -3 106.76 3.3
 5 5 -3 95.5 5.99
 5 -5 -3 103 7.74
 -5 -5 3 96.22 5.07
 5 5 -3 96.66 7.25
 -5 -5 3 110.56 4.97
 -5 5 3 94.24 5.65
 5 5 -3 95.18 4.83
 -5 -5 3 104.62 7.61
 5 -5 -2 390.16 15.08
 5 5 -2 369.91 13.88
 -5 -5 2 396.81 11.08
 -5 5 2 397.19 12.72
 5 5 -2 348.02 10.98
 -5 -5 2 402.99 16.92
 5 5 -1 375.71 12.37
 -5 -5 1 378.94 10.8
 5 5 -1 421.84 12.9
 5 -5 -1 404.04 14.66
 -5 5 1 365.21 16.58
 -5 -5 1 407.56 11.44
 -5 5 1 413 12.95
 5 5 -1 360.57 11.42
 -5 -5 1 432.87 18.17
 -5 -5 0 49.53 6.02
 -5 -5 0 55.31 4.28
 5 5 0 45.53 3.79
 5 -5 0 46.08 3.31
 5 -5 0 45.34 4.19
 5 5 0 50.48 2.69
 -5 5 0 38.76 4.75
 -5 -5 0 49.13 3.39
 -5 5 0 50.8 4.1
 5 5 0 39.01 3.22
 -5 -5 -1 106.58 6
 5 -5 1 98.9 5.22
 5 5 1 105.45 6.11
 5 -5 1 96.21 5.61
 -5 5 -1 84.28 6.91
 -5 5 -1 103.11 5.97
 -5 -5 -1 102.09 9.23
 -5 -5 -2 52.34 6.95
 5 -5 2 54.87 3.99
 5 -5 2 57.01 4.14
 5 5 2 57.94 4.8
 -5 -5 -2 60.21 4.38
 -5 5 -2 49.69 5.18
 -5 5 -2 54.92 4.42
 -5 -5 -2 50.47 3.14
 5 -5 3 61.58 4.17
 5 -5 3 59.54 4.47
 5 5 3 63.57 5.34
 -5 5 -3 56.38 5.41
 -5 5 -3 58.28 4.87
 -5 -5 -3 67.58 4.61
 -5 5 -3 65.66 5.01
 -5 -5 -3 57.27 3.42
 5 -5 4 112.52 6.74
 5 5 4 122.34 7.81
 -5 -5 -4 118.94 5.27
 -5 5 -4 105.35 6.78
 -5 -5 -4 120.52 6.22
 -5 -5 -4 118.37 11.13
 -5 -5 -5 11.39 4.25
 -5 -5 -5 6.2 1.38
 5 -5 5 8.36 2.15
 5 5 5 6.96 2.32
 -5 -5 -5 7.31 1.38
 -5 5 -5 6.8 2.02
 -5 -5 -6 23.8 5.83
 5 -5 6 21.45 3.35
 5 5 6 25.53 4.13
 -5 -5 -6 24.07 2.58
 -5 5 -6 16.02 2.84
 -5 -5 -7 38.85 7.23
 5 -5 7 53.73 5.54
 5 5 7 58.04 6.32
 -5 -5 -7 50.38 3.99
 -5 5 -7 51.76 5.27
 -5 -5 -8 6.4 3.54
 5 -5 8 4.67 2.19
 5 5 8 8.5 2.96
 -5 5 -8 7.47 2.34
 -5 -5 -9 3.92 3.43
 5 -5 9 2.66 2.15
 -5 5 -9 0.68 1.56
 -5 -6 12 14.48 2.86
 -5 -6 11 41.94 5.07
 5 -6 -11 41.83 8.12
 -5 6 11 44.02 5.38
 -5 -6 11 42.42 5.1
 5 6 -11 44.35 5.42
 -5 -6 11 43.16 4.52
 -5 -6 10 32.61 4.33
 5 -6 -10 37.88 7.17
 -5 -6 10 27.11 3.43
 -5 6 10 37.83 4.85
 5 6 -10 34.42 4.58
 -5 -6 9 4.76 1.81
 5 -6 -9 5.45 2.59
 -5 -6 9 7.68 1.72
 -5 6 9 11.86 2.7
 5 6 -9 8.02 2.38
 -5 -6 8 54.26 5.06
 5 -6 -8 39.68 6.57
 5 6 -8 61.02 5.29
 5 6 -8 54.54 5.01
 -5 -6 8 51.05 4.1
 -5 6 8 52.02 4.93
 -5 6 7 13.86 2.68
 5 6 -7 20.33 3.06
 5 -6 -7 11.45 3.26
 -5 -6 7 15.9 2.67
 -5 -6 7 14.83 2.11
 -5 6 7 15.62 2.7
 5 6 -7 16.83 2.68
 -5 6 6 22.34 3.34
 5 6 -6 23.49 3.08
 -5 -6 6 29.25 3.45
 5 -6 -6 22.5 4.28
 -5 6 6 22.29 3.11
 -5 -6 6 25.4 2.55
 -5 -6 6 24.38 2.55
 5 6 -5 35.19 2.98
 5 -6 -5 36.42 5.39
 5 6 -5 48.65 4.34
 -5 -6 5 42.32 3.12
 -5 6 5 41.78 4.07
 -5 -6 5 44.89 4.16
 -5 -6 4 6.3 2.09
 5 -6 -4 5.22 2.29
 -5 -6 4 7.91 1.38
 -5 6 4 11.21 2.18
 5 6 -4 9.35 1.49
 -5 -6 4 5.24 1.36
 5 6 -4 7.1 1.93
 5 -6 -3 32.84 1.33
 5 -6 -3 29.4 1.26
 5 -6 -3 44.59 5.2
 5 -6 -3 33.08 1.36
 -5 -6 3 35.89 3.01
 -5 -6 3 41.75 2.95
 -5 6 3 44.93 3.94
 5 6 -3 34.7 2.8
 -5 -6 3 44.25 5.03
 5 -6 -2 7.62 2.35
 -5 -6 2 14.14 3.09
 -5 -6 2 10.33 1.57
 -5 6 2 11.67 2.26
 5 6 -2 10.98 1.62
 5 6 -2 7.57 1.91
 5 -6 -1 17.68 3.01
 -5 -6 1 17.76 1.99
 -5 -6 1 13.81 3.13
 -5 6 1 18.66 2.79
 5 6 -1 12.5 1.74
 -5 -6 1 17.53 1.82
 5 6 -1 12.15 1.85
 -5 -6 1 15.09 2.48
 5 6 -1 19.62 2.64
 -5 -6 0 11.35 1.75
 -5 -6 0 4.92 2.35
 -5 6 0 10.84 2.09
 5 6 0 10.16 2.02
 5 6 0 9.64 1.16
 5 6 0 8.14 1.51
 5 6 0 9.35 0.85
 -5 -6 0 8.05 1.76
 5 -6 0 10.4 1.63
 -5 -6 0 7.05 1.13
 5 -6 0 9.91 2.11
 -5 -6 -1 56.83 7.11
 5 -6 1 56.25 3.87
 5 6 1 56.26 4.6
 5 -6 1 49.82 4.22
 -5 -6 -1 56.41 4.48
 -5 6 -1 52.19 4.4
 5 6 1 46.18 3.71
 -5 -6 -2 49.7 6.85
 5 -6 2 45.68 3.87
 5 -6 2 51.17 3.92
 5 6 2 55.97 4.91
 -5 -6 -2 51.51 4.24
 -5 6 -2 54.02 4.52
 -5 -6 -2 47.32 2.84
 -5 6 -3 19.78 2.95
 -5 -6 -3 19.6 4.76
 -5 -6 -3 18.43 2.52
 5 -6 3 19.42 2.65
 5 6 3 20.88 3.17
 -5 -6 -3 17.88 1.81
 5 -6 3 18.17 2.46
 -5 6 -3 20.12 3.03
 -5 -6 -4 40.15 6.88
 5 -6 4 42.94 4.14
 5 6 4 42.51 4.68
 -5 -6 -4 38.71 2.78
 -5 6 -4 35.76 4.13
 -5 -6 -4 41.84 3.8
 -5 -6 -5 2.05 2.19
 5 -6 5 3.71 1.52
 5 6 5 4.62 1.94
 -5 -6 -5 6.24 1.57
 -5 -6 -5 3.55 1.04
 -5 6 -5 6.93 1.83
 -5 -6 -6 38.83 7.15
 5 -6 6 48.68 5.07
 5 6 6 54.95 5.98
 -5 -6 -6 39.15 3.2
 -5 6 -6 44.71 4.83
 -5 -6 -7 15.56 5.02
 5 -6 7 20.04 3.62
 5 6 7 19.29 3.85
 -5 6 -7 16.82 3.18
 -5 -6 -8 5.2 2.83
 5 -6 8 5.72 2.35
 5 6 8 3.14 2.05
 -5 6 -8 3.93 1.65
 -5 -6 -9 8.09 4.52
 5 -6 9 8.47 2.71
 -5 -7 11 34.69 4.58
 -5 -7 11 34.34 3.86
 -5 -7 11 36.48 4.79
 5 7 -11 37.56 5
 -5 -7 10 271.13 13.29
 -5 -7 10 317.92 14.15
 5 -7 -10 284.05 19.22
 5 7 -10 288.82 13.58
 -5 -7 10 267.12 11.06
 -5 7 10 302.49 13.89
 5 -7 -9 15.22 4.83
 -5 -7 9 18.84 3.26
 -5 -7 9 21.13 2.71
 -5 7 9 19.82 3.38
 -5 -7 9 22.89 3.7
 5 7 -9 21.62 3.44
 5 -7 -8 8.04 3.13
 -5 -7 8 1.34 1.05
 -5 -7 8 4.58 1.35
 -5 7 8 3.82 1.6
 5 7 -8 4.1 1.72
 5 7 -8 3.17 1.47
 -5 -7 7 44.61 4.53
 5 -7 -7 51.78 7.03
 5 7 -7 54.58 4.71
 5 7 -7 56.12 4.95
 -5 -7 7 52.74 3.77
 -5 7 7 57.91 5.04
 -5 -7 6 207.47 9.7
 5 -7 -6 188.78 12.84
 5 7 -6 221.11 10.09
 5 7 -6 211.04 9.06
 -5 -7 6 207.52 7.55
 -5 7 6 198.92 9.4
 -5 -7 6 193.87 7.92
 5 7 -5 44.75 3.2
 5 7 -5 49.52 4.51
 5 -7 -5 55.12 6.49
 -5 -7 5 49.94 3.25
 -5 7 5 53.58 4.61
 -5 -7 5 51.22 4.52
 5 7 -4 225.06 7.86
 5 7 -4 269.98 10.88
 5 -7 -4 260.72 13.55
 -5 -7 4 221.9 8.69
 -5 -7 4 254.5 8
 -5 7 4 267.51 10.43
 -5 -7 4 252.94 11.66
 -5 -7 3 159.51 8.24
 5 -7 -3 137.72 9.18
 -5 -7 3 137.35 5.47
 -5 7 3 141.81 7.15
 5 7 -3 131.7 5.54
 -5 -7 3 136.23 9
 5 -7 -2 183.77 5.49
 -5 -7 2 194.94 9.17
 5 -7 -2 195.95 10.5
 -5 -7 2 174.02 6.49
 -5 -7 2 186.43 6.56
 5 -7 -2 172.83 5.49
 -5 7 2 201.81 8.62
 5 7 -2 166.44 6.52
 -5 -7 2 197.06 11.52
 -5 -7 1 265.57 10.83
 5 7 -1 275.31 10.08
 5 -7 -1 261.12 8.63
 5 -7 -1 261.05 11.93
 -5 -7 1 244.03 7.57
 -5 -7 1 252.74 8.2
 5 7 -1 250.24 9.8
 -5 7 1 267.38 10.26
 5 7 -1 236.75 8.38
 -5 -7 1 237.74 13.67
 -5 -7 0 34.5 5.05
 5 7 0 50.57 2.04
 5 7 0 38.65 3.64
 5 -7 0 41.54 3.08
 5 -7 0 45.54 4.39
 -5 -7 0 46.51 4.21
 5 7 0 41.37 2.5
 -5 -7 0 38.37 2.38
 -5 7 0 43.75 3.9
 5 7 0 36.95 3.05
 5 -7 1 96.6 5.02
 5 7 1 95.36 5.98
 5 -7 1 97.08 6.09
 -5 -7 -1 110.17 6.43
 -5 -7 -1 86.47 3.63
 -5 7 -1 92.53 5.87
 5 7 1 77.48 4.78
 -5 -7 -1 84.51 8.66
 5 -7 2 139.41 7.16
 5 -7 2 141.15 6.62
 5 7 2 161.03 8.4
 -5 -7 -2 156.32 7.77
 -5 7 -2 143.32 7.61
 -5 -7 -2 139.95 4.81
 -5 -7 -2 148.02 11.89
 5 -7 3 148.78 7.37
 5 -7 3 151.71 7.28
 5 7 3 146.55 8.47
 -5 7 -3 151.41 8
 -5 -7 -3 141.29 4.96
 -5 -7 -3 162.04 7.85
 -5 7 -3 144.51 8.17
 -5 -7 -3 159.36 12.9
 -5 -7 -4 21.85 5.2
 5 -7 4 24.87 3.09
 5 7 4 23.09 3.53
 -5 -7 -4 23.42 1.96
 -5 -7 -4 23.87 3
 -5 7 -4 25.92 3.54
 -5 -7 -5 115.65 6.55
 5 -7 5 110.79 6.96
 5 7 5 105.18 7.88
 -5 -7 -5 103.77 4.71
 -5 7 -5 110.61 7.45
 -5 -7 -5 110 11.52
 -5 -7 -6 28.39 5.82
 5 -7 6 26.53 3.62
 5 7 6 30.55 4.54
 -5 7 -6 23.68 3.74
 5 -7 7 134.06 8.81
 5 7 7 125.74 9.8
 -5 7 -7 132.68 8.87
 -5 -7 -7 138.03 13.71
 -5 -7 -8 2.25 2.2
 5 -7 8 -0.78 1.68
 5 7 8 1.43 2.13
 -5 7 -8 4.13 1.88
 5 -7 9 -2.31 1.97
 -5 -8 11 4.96 2.26
 -5 -8 11 8.11 2.37
 5 8 -11 5.98 2.36
 -5 -8 10 55.32 5.94
 5 -8 -10 56.39 8.61
 -5 -8 10 69.03 6.46
 5 8 -10 64.62 6.41
 -5 -8 10 57.43 4.64
 -5 8 10 63.95 6.32
 5 -8 -9 26.5 5.85
 -5 -8 9 26.9 4.03
 -5 -8 9 27.3 3.01
 -5 8 9 33.04 4.35
 -5 -8 9 31.56 4.37
 5 8 -9 27.58 3.97
 -5 -8 8 43.04 4.81
 5 -8 -8 34.82 6.34
 -5 -8 8 44.13 5.11
 5 8 -8 45.69 4.68
 5 8 -8 50.7 5.24
 -5 -8 8 44.46 3.6
 -5 8 8 44.27 4.85
 5 -8 -7 22.37 4.77
 5 8 -7 20.56 3.28
 -5 -8 7 21.92 3.4
 -5 8 7 27.81 3.74
 -5 -8 7 30.1 4.11
 5 8 -7 20.56 3.06
 -5 -8 7 26.59 2.65
 -5 -8 6 92.06 6.54
 -5 -8 6 97.88 7.13
 5 -8 -6 89.55 8.87
 5 8 -6 99.69 6.94
 5 8 -6 90.16 5.86
 -5 -8 6 86 4.5
 -5 8 6 90.08 6.33
 -5 -8 6 88.25 5.37
 -5 -8 5 58.11 5.32
 5 8 -5 64.65 5.47
 5 -8 -5 49.98 6.37
 -5 -8 5 55.15 3.35
 -5 8 5 62.65 5.08
 -5 -8 5 51.85 4.8
 5 8 -4 58.22 3.48
 -5 -8 4 66.09 5.57
 5 8 -4 70.5 5.54
 5 -8 -4 78.05 7.46
 -5 -8 4 51.7 3.84
 -5 -8 4 69.53 3.6
 -5 8 4 69.43 5.22
 -5 -8 4 63.61 5.74
 -5 -8 3 65.23 5.43
 5 -8 -3 55.06 5.98
 -5 -8 3 62.75 3.39
 -5 8 3 61.75 4.83
 -5 -8 3 55.54 5.91
 5 8 -3 50.06 3.18
 5 -8 -2 26.93 4.1
 -5 -8 2 37.89 5.06
 5 -8 -2 27.27 1.87
 -5 -8 2 30.94 3.85
 5 -8 -2 25.14 1.82
 5 8 -2 27.83 3.11
 -5 -8 2 24.12 2.19
 -5 -8 2 26.76 2.23
 -5 8 2 35.21 3.6
 5 8 -2 25.25 2.25
 -5 -8 1 4.39 1.11
 -5 -8 1 7.53 2.73
 -5 8 1 6.42 1.65
 5 8 -1 5.7 1.17
 5 -8 -1 3.93 0.93
 5 -8 -1 6.66 1.2
 -5 -8 1 5.1 1.82
 5 8 -1 7.51 1.66
 5 -8 -1 7.83 1.34
 5 8 -1 8.39 1.19
 -5 -8 1 4.63 0.88
 5 -8 -1 7.4 2.25
 5 -8 0 49.15 3.61
 5 8 0 57.84 4.55
 5 -8 0 60.53 3.68
 5 8 0 53.54 2.43
 5 -8 0 52.9 4.95
 -5 -8 0 62.76 5.13
 5 8 0 47.98 2.97
 -5 -8 0 47.73 2.54
 -5 8 0 67.33 5
 5 -8 0 42.84 3.37
 5 8 0 49.81 3.51
 -5 -8 0 62.72 7.34
 -5 -8 -1 37.78 5.99
 5 -8 1 43.51 3.33
 5 -8 1 43.94 4.27
 5 8 1 43.8 4.16
 -5 -8 -1 38.92 4.11
 -5 -8 -1 34.27 1.96
 -5 8 -1 36.84 3.82
 -5 -8 -1 40.49 2.11
 5 8 1 32.16 3.01
 -5 -8 -2 10.72 4.06
 -5 8 -2 10.79 2.23
 -5 -8 -2 7.21 1.88
 5 -8 2 9.75 1.71
 5 8 2 9.45 2.31
 -5 -8 -2 7.82 0.92
 5 -8 2 9.34 2.2
 -5 -8 -2 9.09 0.95
 -5 8 -3 4.18 1.58
 -5 -8 -3 2.95 1.85
 -5 -8 -3 4.9 1.74
 5 -8 3 3.19 1.34
 5 8 3 2.58 1.32
 5 -8 3 3.03 1.33
 -5 -8 -3 3.1 0.62
 -5 8 -3 4.23 1.53
 -5 -8 -4 39.21 4.03
 -5 -8 -4 35.62 6.91
 5 -8 4 40.08 3.81
 5 8 4 34.25 4.41
 -5 8 -4 38.71 4.27
 -5 -8 -4 30.18 2.01
 -5 8 -4 35.14 4.18
 -5 -8 -5 19.05 5.06
 -5 -8 -5 9.73 2.16
 5 -8 5 14.89 2.6
 5 8 5 15 3.25
 -5 8 -5 12.19 2.63
 -5 -8 -6 1.58 2.29
 5 -8 6 4.44 1.88
 5 8 6 6.66 2.76
 -5 8 -6 6.52 2.25
 -5 -8 -7 5.96 4.09
 5 -8 7 5.88 2.48
 5 -8 7 4.25 1.74
 5 8 7 6.12 2.7
 -5 8 -7 8.51 2.83
 -5 -8 -8 5.1 3.6
 5 -8 8 0.66 1.87
 5 -8 8 1.72 1.44
 -5 8 -8 3.49 2
 -5 -9 11 12.54 3
 -5 -9 11 24.28 3.95
 -5 -9 10 58.12 6.21
 5 -9 -10 54.56 8.59
 -5 -9 10 65.65 6.39
 5 9 -10 76.92 6.8
 -5 9 10 70 6.57
 5 -9 -9 20.87 5.13
 -5 -9 9 22.47 3.65
 -5 9 9 22.6 3.69
 -5 -9 9 28.47 4.15
 5 9 -9 21.79 3.44
 -5 -9 8 159.27 9.48
 -5 -9 8 168.29 9.9
 5 9 -8 162.56 8.99
 5 -9 -8 146.08 12.48
 5 9 -8 166.35 9.91
 -5 -9 8 146.55 6.66
 -5 9 8 161.3 9.27
 5 -9 -7 4.4 2.51
 5 9 -7 5.39 2.29
 -5 -9 7 3.63 0.99
 -5 -9 7 3.11 1.62
 -5 9 7 3.06 1.3
 -5 -9 7 2.48 1.69
 5 9 -7 2.79 1.53
 -5 -9 6 282.96 12.32
 -5 -9 6 301.16 13.08
 5 -9 -6 255.08 15.3
 5 9 -6 290.71 12.72
 5 9 -6 274.56 10.78
 -5 -9 6 274.79 8.55
 -5 9 6 273.72 11.72
 -5 -9 6 268.02 10.38
 -5 -9 5 556.75 18.36
 5 -9 -5 492.9 21.1
 5 9 -5 521.34 17.66
 -5 -9 5 494.06 12.58
 -5 9 5 515.68 16.66
 -5 -9 5 495.56 16.98
 5 9 -4 32.46 2.37
 5 -9 -4 50.48 6.08
 -5 -9 4 44.25 4.68
 5 9 -4 46.63 4.61
 -5 -9 4 33.33 2.98
 -5 -9 4 37.24 2.45
 -5 9 4 40.68 4.01
 -5 -9 4 38.65 4.58
 5 -9 -3 25.36 4.02
 -5 -9 3 31.21 4.37
 -5 9 3 25.2 3.02
 -5 -9 3 26.52 3.57
 -5 -9 3 25.55 1.98
 5 9 -3 22.22 1.95
 5 -9 -2 191.47 5.61
 5 9 -2 169.04 6.67
 5 9 -2 198.37 8.5
 -5 -9 2 218.99 10.11
 5 -9 -2 176.25 10.46
 5 -9 -2 173.32 5.54
 -5 -9 2 185.79 6.2
 -5 -9 2 170.41 6.11
 -5 9 2 192.86 8.75
 5 9 -2 171.29 6.21
 -5 -9 2 189.5 11.62
 5 -9 -1 174.5 6.29
 5 9 -1 161.12 5.82
 5 9 -1 188.66 8.23
 5 -9 -1 175.33 6.5
 5 -9 -1 182.55 9.98
 -5 -9 1 191.01 9.32
 5 -9 -1 142.42 5.87
 -5 -9 1 160.19 5.27
 -5 9 1 174.04 8.29
 5 9 -1 153.45 6.11
 -5 -9 1 182.54 11.83
 -5 -9 0 42.59 5.91
 5 -9 0 46.13 3.39
 5 -9 0 42.65 3
 5 9 0 50.08 4.28
 5 -9 0 47.23 4.67
 5 9 0 44.42 2.42
 -5 -9 0 46.2 4.5
 -5 -9 0 41.17 1.99
 5 9 0 41.74 2.97
 5 -9 0 35.08 3.04
 -5 9 0 46.3 4.17
 5 9 0 36.59 2.92
 5 -9 1 164.39 7.35
 5 -9 1 163.06 6.57
 5 -9 1 158.21 8.45
 5 9 1 172.86 8.59
 -5 -9 -1 164.87 8.53
 -5 -9 -1 147.28 3.75
 -5 9 -1 167.98 8.28
 -5 -9 -1 152.83 3.75
 -5 -9 -1 171.52 12.5
 5 -9 2 81.43 5.52
 5 -9 2 98.04 6.39
 5 -9 2 79.33 4.66
 5 9 2 78.92 6.02
 -5 9 -2 83 5.81
 -5 -9 -2 97.08 6.44
 -5 -9 -2 80.87 9.01
 -5 9 -3 14.7 2.62
 -5 -9 -3 14.66 4.15
 5 -9 3 15.95 2.69
 5 -9 3 18.6 2.42
 5 9 3 19.2 3.03
 -5 -9 -3 14.71 0.8
 -5 -9 -3 21.34 3.15
 5 -9 3 17.49 2.7
 -5 9 -3 13.06 2.61
 -5 -9 -4 133.12 7.73
 5 -9 4 126.43 7.95
 5 -9 4 121.21 6.66
 5 9 4 111.77 8.04
 -5 9 -4 132.09 7.79
 -5 9 -4 122.86 7.97
 -5 -9 -4 113.98 11.45
 -5 -9 -5 20.66 5.3
 5 -9 5 20.7 3.39
 5 -9 5 17.31 2.74
 5 9 5 18.6 3.62
 -5 9 -5 20.97 3.48
 -5 -9 -5 21.69 3.06
 -5 -9 -6 46.48 8.07
 5 -9 6 47.75 5.59
 5 -9 6 44.12 4.55
 5 9 6 57.17 6.23
 -5 9 -6 53.9 5.56
 5 -9 7 191.81 11.7
 5 -9 7 151.35 9.27
 5 9 7 197.18 12.41
 -5 9 -7 177.44 10.72
 -5 -9 -7 187.41 16.31
 -5 -9 -8 10.47 4.85
 -5 -10 11 9.16 2.75
 -5 -10 11 17.95 3.71
 5 -10 -10 11.01 4.24
 -5 -10 10 8.75 2.63
 -5 10 10 8.91 2.71
 -5 -10 10 11.62 2.85
 5 10 -10 8.53 2.35
 5 -10 -9 3.74 2.63
 -5 -10 9 5 2.04
 -5 10 9 6.72 2.35
 5 10 -9 5.29 2.08
 -5 -10 9 5.82 2.16
 5 10 -9 6.92 2.34
 5 -10 -8 51.96 7.48
 -5 -10 8 39.2 4.92
 5 10 -8 37.16 4.9
 -5 10 8 41.03 4.78
 -5 -10 8 46.28 5.2
 5 10 -8 35.94 4.32
 5 -10 -7 4.51 3.17
 5 10 -7 1.95 1.53
 -5 -10 7 1.91 0.75
 -5 -10 7 1.27 1.42
 -5 10 7 1.88 1.25
 -5 -10 7 1.91 1.72
 5 10 -7 2.94 1.11
 -5 -10 6 1.28 0.92
 5 10 -6 0.18 1.05
 5 -10 -6 0.22 2.18
 -5 -10 6 0.05 0.55
 -5 -10 6 1.96 1.4
 -5 10 6 3.12 1.67
 -5 -10 6 0.61 1.3
 5 10 -6 -1.39 1.2
 5 10 -5 24.13 3.79
 -5 -10 5 24.63 3.55
 5 -10 -5 21.15 4.34
 -5 10 5 22.04 3.26
 -5 -10 5 28.95 4.02
 -5 -10 5 19.78 1.77
 -5 -10 4 7.27 2.38
 5 -10 -4 4.88 2.38
 -5 -10 4 5.9 0.94
 -5 10 4 5.44 1.55
 -5 -10 4 5.1 1.9
 -5 -10 4 4.95 1.21
 5 10 -4 6.34 1.99
 5 -10 -3 35.5 5.14
 -5 -10 3 36.68 4.96
 5 10 -3 33.73 3.13
 -5 -10 3 38.84 4.42
 -5 -10 3 37.12 2.3
 -5 10 3 38.06 3.9
 5 10 -3 31.83 2.2
 -5 -10 2 52.28 5.98
 5 -10 -2 47.96 2.61
 5 10 -2 43.77 3.28
 5 10 -2 59.31 4.56
 5 -10 -2 41.5 2.43
 5 -10 -2 48.86 5.58
 -5 -10 2 54.83 5.14
 -5 -10 2 40.38 2.61
 -5 10 2 45.2 4.2
 5 10 -2 38.96 2.61
 5 -10 -1 8.02 1.36
 -5 -10 1 9.4 2.73
 -5 10 1 11.88 2.31
 5 10 -1 7.88 1.18
 5 -10 -1 11.93 1.61
 5 10 -1 9.93 2.01
 5 -10 -1 12.8 1.68
 5 10 -1 10.66 1.5
 -5 -10 1 8.83 1.01
 -5 -10 1 12.77 2.48
 5 -10 -1 13.02 3.08
 -5 -10 0 18.63 3.05
 -5 -10 0 21.29 4.43
 -5 10 0 22.98 3.04
 5 -10 0 19.66 2.39
 5 -10 0 22.05 2.13
 5 10 0 18.89 1.78
 5 10 0 21.89 3.02
 5 -10 0 18.19 2.23
 -5 -10 0 14.95 0.83
 5 10 0 17.48 1.97
 5 -10 0 19.65 3.11
 -5 -10 -1 16.15 4.18
 -5 10 -1 12.88 2.44
 5 10 1 10.68 1.69
 -5 -10 -1 20.94 3.16
 5 -10 1 12.43 2.16
 5 -10 1 14.96 1.9
 5 10 1 19.19 3.04
 5 -10 1 13.42 2.69
 -5 -10 -2 11 3.71
 -5 10 -2 6.25 1.93
 5 -10 2 9.86 2.01
 -5 -10 -2 8.2 2.2
 5 -10 2 6.33 1.31
 5 10 2 7.36 2.14
 5 -10 2 6.82 1.84
 -5 10 -3 15.07 2.75
 -5 -10 -3 13.01 3.84
 5 -10 3 12.64 2.4
 5 -10 3 9.89 1.82
 5 10 3 11.47 2.58
 5 -10 3 12.21 2.41
 -5 10 -3 11.75 2.46
 -5 -10 -3 9.88 2.43
 -5 10 -4 2.44 1.34
 -5 -10 -4 2.25 2.64
 5 -10 4 9.35 2.4
 5 -10 4 3.5 1.03
 5 10 4 3.88 1.87
 -5 -10 -4 6.3 1.99
 -5 10 -4 6.77 1.93
 -5 -10 -5 8.02 2.96
 5 -10 5 9.8 2.56
 5 -10 5 4.41 1.53
 -5 -10 -5 7.06 1.9
 5 10 5 10.15 2.95
 -5 10 -5 8.14 2.32
 -5 -10 -6 30.78 6.4
 5 -10 6 38.58 5.03
 5 -10 6 24.07 3.35
 5 10 6 31.99 4.95
 -5 10 -6 32.43 4.57
 -5 -10 -7 24.81 6.19
 5 -10 7 15.02 3.67
 5 10 7 18.18 4.01
 -5 10 -7 15.59 3.53
 -5 -11 11 1.17 1.53
 -5 -11 10 53.64 6.32
 -5 -11 10 51.68 5.9
 5 11 -10 59.77 6.02
 5 -11 -9 8.13 3.1
 -5 -11 9 9.32 2.41
 -5 11 9 10.17 2.67
 5 11 -9 8.54 2.6
 -5 -11 9 12.59 3.12
 5 11 -9 11.45 2.65
 -5 -11 8 48.57 5.59
 5 -11 -8 50.85 7.62
 5 11 -8 43.63 5.38
 -5 11 8 49.17 5.22
 -5 -11 8 57.55 5.97
 5 11 -8 53.57 5.12
 -5 -11 7 312.43 14.31
 -5 -11 7 327.13 14.58
 5 -11 -7 310.28 17.83
 5 11 -7 315.15 12.45
 5 11 -7 315.07 14.6
 -5 11 7 308.58 13.32
 5 11 -6 41.9 3.98
 5 -11 -6 45.77 6.54
 -5 -11 6 41.93 4.97
 5 11 -6 47.22 5.29
 -5 -11 6 46.88 5.08
 -5 11 6 42.9 4.5
 -5 -11 5 35.35 4.28
 5 11 -5 33.07 4.42
 5 -11 -5 31.14 5
 -5 -11 5 30.48 4.11
 -5 -11 5 27.04 1.79
 -5 11 5 37.47 4.14
 5 11 -4 187.03 10.13
 5 -11 -4 174.2 11.58
 -5 -11 4 196.39 10.43
 -5 -11 4 161.42 4.88
 -5 11 4 169.65 8.73
 -5 -11 4 187.91 10.78
 5 -11 -3 2.28 2.05
 -5 -11 3 3.16 1.48
 -5 11 3 5.83 1.93
 5 -11 -3 3.98 1.27
 5 11 -3 5.85 1.54
 -5 -11 3 6.27 2.06
 5 11 -3 7.31 2.2
 -5 -11 2 28.18 4.59
 5 -11 -2 29.81 2.05
 5 11 -2 24.78 2.56
 5 11 -2 30.62 3.33
 -5 -11 2 22.98 1.84
 -5 11 2 33.21 3.66
 -5 -11 2 27.92 3.79
 5 -11 -2 28.02 4.38
 5 -11 -1 168.8 6.44
 5 11 -1 153.7 6.47
 5 11 -1 188.37 8.46
 5 -11 -1 180.42 6.29
 5 -11 -1 181.91 10.4
 5 -11 -1 141.11 6.05
 -5 -11 1 208.73 10.24
 -5 -11 1 157.71 4.4
 -5 11 1 165.22 8.32
 -5 -11 1 175.44 12.01
 -5 -11 0 24.2 4.69
 5 -11 0 18.42 2.29
 -5 11 0 22.92 3.04
 -5 -11 0 26.41 3.72
 5 -11 0 22.47 2.45
 5 -11 0 22.03 2.09
 5 11 0 27.94 3.25
 5 -11 0 20.8 3.35
 -5 -11 -1 2.59 2.16
 -5 11 -1 3.89 1.42
 5 -11 1 5.38 1.38
 -5 -11 -1 8.88 2.5
 5 -11 1 4.15 1.05
 5 11 1 4.94 1.86
 5 -11 1 8.16 2.45
 5 -11 2 151.76 7.92
 5 -11 2 150.38 6.35
 5 -11 2 157.97 8.77
 5 11 2 158.87 8.97
 -5 11 -2 159.62 8.48
 -5 -11 -2 159.36 9.18
 -5 -11 -2 161.31 13.03
 -5 -11 -3 24.88 5.5
 -5 11 -3 14.56 2.72
 -5 -11 -3 19.41 3.38
 5 -11 3 17.43 2.84
 5 -11 3 13.66 1.91
 5 11 3 14.84 2.93
 5 -11 3 17.35 2.93
 -5 11 -3 17.11 3.05
 -5 11 -4 17.36 3.06
 -5 -11 -4 15.03 4.65
 -5 -11 -4 19.99 3.18
 5 -11 4 17.98 3.05
 5 -11 4 14.29 2.17
 5 11 4 16.12 3.29
 -5 11 -4 17.88 3.3
 -5 -11 -5 19.16 5.29
 5 -11 5 17.98 3.41
 5 11 5 17.29 3.48
 -5 -11 -5 14.35 2.68
 -5 11 -5 16.78 3.22
 -5 -11 -6 40.85 7.8
 5 -11 6 43.09 5.34
 5 11 6 45.54 5.93
 -5 11 -6 40.97 5.24
 -5 -11 -7 12.15 4.01
 5 -11 7 12.25 3.31
 5 11 7 15.98 3.74
 -5 -12 10 7.15 2.54
 5 12 -10 7.91 2.69
 -5 -12 10 7.54 2.49
 5 -12 -9 27.27 6.12
 -5 -12 9 21.99 4.22
 -5 12 9 16.99 3.49
 5 12 -9 18.78 3.92
 5 12 -9 19.26 3.51
 -5 -12 9 20.21 3.83
 5 -12 -8 12.62 4.48
 -5 -12 8 8.78 2.46
 5 12 -8 11.11 2.91
 -5 12 8 12.3 2.92
 5 12 -8 11.98 2.7
 -5 -12 8 9.38 2.64
 5 -12 -7 50.51 7.16
 -5 -12 7 69.09 6.71
 -5 -12 7 74.56 6.84
 5 12 -7 58.48 5.16
 5 12 -7 64.99 6.69
 -5 12 7 70.21 6.14
 5 -12 -6 42.77 6.35
 5 12 -6 47.06 5.56
 -5 -12 6 47.08 5.28
 -5 -12 6 51.86 5.7
 5 12 -6 45.35 4.13
 -5 12 6 46.33 4.89
 -5 -12 5 15.08 2.97
 5 12 -5 19.1 3.71
 5 -12 -5 16.05 3.92
 -5 12 5 19.89 3.24
 5 12 -5 16.41 2.27
 -5 -12 5 18.06 3.37
 -5 -12 4 37.86 4.97
 5 -12 -4 30.26 4.91
 -5 12 4 34.24 4.01
 -5 -12 4 33.42 4.54
 5 12 -4 31.9 4.52
 -5 -12 3 24.67 4.16
 -5 12 3 29.36 3.57
 5 12 -3 24.88 3.13
 5 12 -3 25.98 3.99
 -5 -12 3 29.02 4.17
 5 -12 -3 24.32 4.18
 -5 -12 2 1.48 1.48
 -5 -12 2 7.19 2.32
 -5 12 2 3.42 1.38
 5 -12 -2 3.9 0.88
 5 12 -2 6.07 1.76
 5 -12 -2 8.61 2.98
 -5 -12 1 8.19 2.55
 -5 12 1 5.99 1.81
 -5 -12 1 10.45 2.53
 5 -12 -1 8.84 1.4
 5 12 -1 10.52 2.18
 5 -12 -1 8.15 1.26
 5 -12 -1 5.06 1.14
 5 -12 -1 4.49 1.66
 -5 -12 0 11.21 3.48
 -5 12 0 10.59 2.35
 5 -12 0 11.36 1.9
 -5 -12 0 10.75 2.96
 5 -12 0 11.02 1.47
 5 12 0 11.83 2.34
 5 -12 0 8.77 2.58
 -5 -12 -1 20.25 4.41
 -5 12 -1 24.77 3.26
 5 -12 1 22.37 2.83
 5 -12 1 16.57 1.78
 -5 -12 -1 25.55 3.92
 5 12 1 26.22 3.61
 5 -12 1 23.77 3.51
 -5 -12 -2 27.07 5.51
 -5 12 -2 28.12 3.65
 5 -12 2 22.88 3.06
 5 -12 2 22.94 2.2
 5 12 2 30.19 3.97
 5 -12 2 27.58 3.89
 -5 -12 -2 25.07 3.7
 -5 -12 -3 15.02 4.53
 -5 12 -3 8.89 2.2
 5 -12 3 12.88 2.69
 -5 -12 -3 12.51 2.78
 5 12 3 9.43 2.64
 5 -12 3 14.34 2.91
 -5 12 -3 11.44 2.81
 -5 12 -4 8.39 2.35
 -5 -12 -4 10.77 3.74
 5 -12 4 9.66 2.45
 -5 -12 -4 14.99 3.11
 5 12 4 9.55 2.59
 -5 12 -4 10.59 2.84
 -5 -12 -5 6.06 3.15
 5 -12 5 4.48 1.8
 5 12 5 7.06 2.46
 -5 12 -5 12.55 3.06
 -5 -12 -6 3.05 3.21
 5 -12 6 6.42 2.32
 5 12 6 5.94 2.43
 -5 12 -6 5.67 2.61
 5 -12 7 14.06 3.45
 -5 -13 10 15.24 3.45
 5 13 -10 12.95 3.26
 -5 -13 9 52.7 6.31
 5 13 -9 50.85 6.35
 -5 -13 9 48.46 5.9
 5 13 -9 45.36 5.04
 5 -13 -8 40.02 6.46
 -5 -13 8 48.41 5.93
 5 13 -8 40.32 5.46
 5 13 -8 38.15 4.39
 -5 13 8 49.14 5.35
 -5 -13 8 50.45 5.83
 5 -13 -7 6.61 3.16
 5 13 -7 12.43 3.1
 -5 -13 7 8.95 2.84
 -5 13 7 5.56 1.92
 5 13 -7 6.78 1.91
 -5 -13 7 5.45 2.25
 5 -13 -6 84.77 8.93
 -5 -13 6 91.55 7.64
 5 13 -6 81.4 7.34
 5 13 -6 71.66 5.25
 -5 13 6 82.25 6.52
 -5 -13 5 30.32 4.27
 -5 -13 5 29.12 4.43
 5 13 -5 28.58 4.46
 5 -13 -5 26.35 4.96
 -5 13 5 23.46 3.51
 5 13 -5 20.43 2.54
 5 13 -4 93.24 6.01
 5 -13 -4 88.25 8.44
 5 13 -4 97.95 7.8
 -5 -13 4 101.5 7.72
 -5 13 4 88.35 6.43
 -5 -13 4 84.89 7.55
 -5 -13 3 2.34 1.64
 -5 -13 3 4.27 1.82
 -5 13 3 3.36 1.52
 5 13 -3 5.07 1.68
 5 13 -3 3.44 1.85
 5 -13 -3 2.51 2.18
 5 -13 -2 85.8 4.05
 5 13 -2 88.92 5.85
 5 -13 -2 86.36 4.11
 5 -13 -2 105.28 8.35
 -5 -13 2 98.13 7.49
 -5 13 2 90.57 6.23
 -5 -13 2 84.58 8.24
 -5 -13 1 13.26 3.54
 -5 13 1 18.36 2.85
 5 -13 -1 17.29 2.06
 -5 -13 1 17.95 3.34
 5 -13 -1 16.19 1.59
 5 13 -1 21.05 2.95
 5 -13 -1 16.04 3.14
 5 -13 0 176.31 7.6
 5 -13 0 158.04 5.53
 5 13 0 192.52 9.39
 5 -13 0 189.08 10.5
 -5 13 0 174.38 8.94
 -5 -13 0 195.99 10.71
 -5 -13 0 158.95 12.35
 5 -13 1 432.7 14.48
 5 -13 1 453.72 17.32
 5 13 1 488.86 16.71
 -5 13 -1 467.34 16.04
 -5 -13 -1 466.4 17.91
 -5 -13 -1 439.79 22.1
 -5 -13 -2 14.27 3.92
 -5 13 -2 16.41 2.79
 -5 -13 -2 19.89 3.51
 5 -13 2 16.49 2.77
 5 13 2 14.51 2.86
 5 -13 2 15.66 3.06
 -5 -13 -3 6.69 3.73
 -5 13 -3 2.84 1.22
 5 -13 3 4.87 1.48
 5 13 3 6.46 1.98
 -5 -13 -3 5.7 1.79
 5 -13 3 6.13 2.26
 -5 13 -3 8.87 2.56
 -5 -13 -4 43.58 7.33
 5 -13 4 55.75 5.49
 -5 -13 -4 59.08 5.93
 5 13 4 44.99 5.49
 -5 13 -4 49.76 4.97
 -5 13 -4 50.77 5.59
 -5 -13 -5 43.25 7.65
 5 -13 5 44.33 5.26
 5 13 5 51.2 5.99
 -5 13 -5 51.83 5.71
 -5 -13 -6 -0.2 3.51
 5 -13 6 1.01 1.69
 5 13 6 2.09 1.72
 5 14 -10 2.35 1.86
 -5 -14 9 0.9 1.29
 -5 -14 9 -1.82 1.99
 5 14 -9 -3.21 2.55
 5 14 -9 -0.32 1.32
 5 -14 -8 8.89 3.54
 -5 -14 8 11.18 3.19
 -5 -14 8 10.55 3.07
 5 14 -8 7.85 2.85
 -5 14 8 7.12 2.63
 5 14 -8 10.09 2.39
 5 -14 -7 3.83 2.8
 -5 -14 7 3.22 1.87
 5 14 -7 5.69 2.27
 -5 -14 7 2.45 1.57
 -5 14 7 4.64 1.88
 5 14 -7 2.97 1.38
 5 -14 -6 -0.58 1.93
 5 14 -6 3 2.11
 -5 -14 6 3.35 1.84
 -5 14 6 3.57 2.06
 5 14 -6 1.97 0.91
 -5 -14 5 15.15 3.29
 5 -14 -5 17.09 4.18
 5 14 -5 17.27 3.58
 -5 -14 5 16.09 3.51
 -5 14 5 14.54 2.73
 -5 -14 4 20.26 3.92
 -5 14 4 23.54 3.49
 -5 -14 4 24.29 4.12
 5 14 -4 22.87 3.03
 5 14 -4 23.33 4.04
 5 -14 -4 16.71 3.79
 5 14 -3 68.91 5.33
 5 -14 -3 70.89 7.47
 5 14 -3 79.53 7.21
 -5 -14 3 78.89 7.07
 -5 14 3 73.4 5.89
 -5 -14 3 75.79 7.7
 -5 -14 2 14.72 3.7
 -5 14 2 13.42 2.58
 -5 -14 2 11.14 2.67
 5 14 -2 12.76 2.3
 5 14 -2 15.1 3.41
 5 -14 -2 5.47 2.13
 -5 -14 1 11.58 3.8
 -5 14 1 6.28 1.68
 5 -14 -1 8.15 1.49
 -5 -14 1 10.51 2.95
 5 14 -1 10.29 2.14
 5 -14 -1 9.25 2.44
 -5 -14 0 35.84 6.11
 5 -14 0 35.58 3.46
 5 14 0 42.22 4.56
 -5 -14 0 34.67 4.81
 -5 14 0 40.59 4.32
 5 -14 0 37.89 4.84
 -5 -14 -1 27.32 5.58
 -5 -14 -1 40.99 5.14
 5 -14 1 28.82 3.28
 5 14 1 24.67 3.66
 -5 14 -1 34.94 4.13
 5 -14 1 32.83 4.53
 -5 -14 -2 2.29 2.15
 -5 14 -2 3.57 1.84
 5 -14 2 1.09 1.01
 -5 -14 -2 5.53 2.32
 5 14 2 2.77 1.51
 5 -14 2 5.23 1.97
 -5 14 -2 3.84 1.59
 -5 -14 -3 -1.97 3.25
 -5 14 -3 1.56 1.16
 -5 -14 -3 1.08 1.37
 5 -14 3 1.69 1.2
 5 14 3 -0.98 1.73
 5 -14 3 2.87 1.27
 -5 14 -3 3.36 2.21
 5 -14 4 3.51 1.75
 5 14 4 1.64 1.75
 -5 14 -4 3.78 1.88
 -5 -14 -4 0.64 1.53
 -5 -14 -5 0.66 2.58
 5 -14 5 2.98 1.31
 5 14 5 4.05 2.08
 -5 14 -5 3.34 2.27
 5 -14 6 22.22 4.06
 5 14 6 21.92 4.47
 -5 -15 9 9.92 2.99
 -5 -15 8 20.54 4.15
 -5 15 8 17.09 3.36
 5 15 -8 14.74 3.46
 -5 -15 8 16.81 3.82
 5 -15 -7 47.73 6.95
 -5 -15 7 57.4 6.59
 -5 15 7 44.17 5.17
 5 15 -7 60.95 6.93
 -5 -15 7 58.33 6.47
 5 -15 -6 17.47 4.54
 5 15 -6 12.26 3.61
 -5 15 6 10.27 2.66
 -5 -15 6 10.56 2.91
 5 -15 -5 19.6 4.3
 5 15 -5 26.88 4.3
 -5 15 5 22.66 3.45
 -5 -15 5 27.51 4.5
 5 15 -5 21.37 2.95
 5 15 -4 274.14 11.26
 5 -15 -4 291.02 16.08
 5 15 -4 310.91 15.15
 -5 -15 4 331.41 15.31
 -5 15 4 278.81 12.39
 -5 -15 4 259.9 14.3
 5 15 -3 87.8 5.9
 5 -15 -3 100.71 8.84
 5 15 -3 92.09 7.94
 -5 -15 3 94.87 8.04
 -5 15 3 79.51 6.19
 -5 -15 3 89.24 8.5
 -5 -15 2 12 3.38
 -5 15 2 12.64 2.42
 -5 -15 2 16.38 3.46
 5 15 -2 10.5 2.09
 5 15 -2 11.18 2.8
 5 -15 -2 12.09 3.06
 -5 -15 1 52.58 7.25
 5 15 -1 54.52 4.84
 -5 15 1 56.43 5.06
 5 -15 -1 55.72 5.97
 -5 -15 1 63.14 6.45
 5 -15 0 65.9 4.73
 5 15 0 74.12 5.94
 5 -15 0 88.34 7.42
 -5 15 0 69.38 5.73
 -5 -15 0 75.02 8.64
 -5 -15 0 80.22 7.25
 -5 -15 -1 121.65 8.98
 5 -15 1 100.32 6.43
 5 -15 1 109.02 8.23
 5 15 1 109.02 7.5
 -5 15 -1 111.61 7.29
 -5 -15 -1 105.31 10.61
 -5 -15 -2 0.48 2.6
 -5 15 -2 3.65 1.55
 5 -15 2 1.95 1.27
 5 15 2 3.18 1.83
 -5 -15 -2 2.24 1.57
 5 -15 2 2.77 2.04
 -5 15 -2 1.37 1.69
 -5 -15 -3 10.19 4.08
 -5 15 -3 8.37 2.06
 5 -15 3 7.07 2.17
 5 15 3 5.08 1.88
 -5 -15 -3 8.36 2.46
 5 -15 3 8.95 2.53
 -5 15 -3 7.82 2.73
 -5 -15 -4 20.24 5.44
 5 -15 4 23.08 3.79
 5 15 4 27.17 4.4
 -5 15 -4 23.39 4.13
 -5 -15 -4 25.22 4.24
 5 -15 5 60.71 6.25
 5 15 5 78.49 7.53
 -5 -16 8 2.87 2.15
 5 16 -7 15.56 3.73
 -5 16 7 11.32 2.78
 -5 -16 7 17.33 3.76
 5 -16 -6 14.23 4.33
 5 16 -6 12.9 3.5
 -5 16 6 7.89 2.3
 -5 -16 6 14.42 3.58
 5 16 -5 18.7 4.07
 -5 16 5 18.93 3.37
 -5 -16 5 9.59 3.09
 5 16 -5 10.14 2.12
 5 -16 -5 11.18 3.69
 -5 -16 4 10.72 3.11
 5 16 -4 4.72 2.07
 -5 16 4 10.2 2.37
 -5 -16 4 7.46 2.79
 5 16 -4 7.61 1.89
 5 -16 -4 11.36 3.74
 -5 -16 3 -0.96 1.76
 -5 16 3 -0.69 1.4
 -5 -16 3 -3.93 2.37
 5 16 -3 -0.46 1
 5 -16 -3 3.63 2.49
 5 16 -3 0.62 1.8
 -5 -16 2 2.35 2.16
 -5 16 2 1.06 1.16
 5 16 -2 0.11 1.09
 -5 -16 2 2.72 2.12
 5 16 -2 1.02 1.67
 5 -16 -2 0.27 1.55
 -5 -16 1 1.35 1.63
 -5 16 1 1.66 1.56
 5 16 -1 -0.19 1.03
 5 -16 -1 -0.05 1.6
 -5 -16 1 1.56 1.87
 -5 -16 0 9.77 3.95
 -5 16 0 10.01 2.41
 -5 -16 0 10.89 3.22
 5 -16 0 11.73 2.14
 5 16 0 10.23 2.45
 5 -16 0 11.14 3.09
 -5 -16 -1 1.05 2.42
 -5 16 -1 1.85 1.25
 5 -16 1 1.68 1.18
 -5 -16 -1 1.25 1.58
 5 16 1 0.36 1.27
 5 -16 1 1.24 1.74
 -5 -16 -2 6.05 3.42
 -5 16 -2 9.15 2.39
 -5 -16 -2 9.11 2.87
 5 -16 2 8.07 2.09
 5 16 2 11.46 2.7
 5 -16 2 9.04 2.81
 -5 16 -2 10.06 2.78
 -5 -16 -3 -1.88 2.28
 -5 16 -3 1.24 1.11
 5 -16 3 2.57 1.58
 -5 -16 -3 -2.01 2.28
 5 16 3 -1.75 1.82
 5 -16 3 2.26 1.81
 -5 16 -3 4.02 1.98
 5 -16 4 15.46 3.25
 5 16 4 20.52 4.22
 -5 16 -4 19.15 3.9
 5 -16 5 15.48 3.44
 5 16 5 10.61 3.09
 -5 17 7 2.45 1.89
 5 17 -6 70 7.78
 -5 17 6 60.58 5.94
 -5 -17 6 63.84 7.08
 5 17 -5 33.99 5.31
 -5 17 5 36.32 4.49
 -5 -17 5 35.59 5.41
 5 17 -5 32.62 3.7
 5 -17 -5 30.61 5.61
 5 17 -4 14.63 3.51
 -5 17 4 17.39 3.24
 5 17 -4 17.27 2.67
 -5 -17 4 13.44 3.42
 5 -17 -4 13.57 3.46
 -5 -17 4 19.76 4.19
 -5 -17 3 37 5.85
 -5 17 3 39.26 4.47
 5 17 -3 41.68 4.13
 5 17 -3 50.49 6.3
 -5 -17 3 45.9 6.08
 5 -17 -3 40.86 5.79
 -5 -17 2 15.79 3.79
 -5 17 2 13.27 2.85
 5 17 -2 10.03 2.1
 5 -17 -2 12.7 3.59
 5 17 -2 18.85 3.95
 -5 -17 2 16.96 3.7
 -5 -17 1 6.21 2.97
 -5 17 1 3.04 1.53
 -5 -17 1 6.42 2.75
 5 17 -1 4.86 1.88
 5 17 -1 3.51 2.35
 5 -17 -1 7.8 2.94
 -5 -17 0 1.03 2.17
 -5 17 0 3.09 1.44
 -5 -17 0 0.54 1.76
 5 17 0 1.81 1.24
 5 -17 0 2.15 1.55
 -5 -17 -1 50.2 7.77
 5 -17 1 49.58 4.6
 -5 -17 -1 65.96 7.09
 5 -17 1 54.6 6.11
 5 17 1 52.06 5.28
 -5 17 -1 52.19 5.15
 -5 -17 -2 12.27 4.23
 -5 17 -2 9.94 2.42
 5 -17 2 10.24 2.31
 5 17 2 7.02 2.19
 5 -17 2 10.75 2.94
 -5 -17 -2 17.75 3.94
 -5 17 -2 8.01 2.33
 -5 17 -3 5.63 1.75
 -5 -17 -3 9.98 2.76
 5 -17 3 7.49 2.31
 5 17 3 5.94 2.18
 5 -17 3 9.82 2.93
 -5 17 -3 7.66 2.43
 5 -17 4 49.95 5.55
 5 17 4 53.72 6.19
 5 -17 5 0.29 1.59
 -5 18 6 4.84 1.92
 -5 18 5 3.33 1.63
 5 18 -4 2.31 2.08
 -5 18 4 -0.58 1.49
 5 -18 -4 -2.28 3.01
 -5 -18 4 -2.35 1.91
 -5 -18 3 9.73 3.3
 -5 -18 3 11.37 3.04
 -5 18 3 13.14 2.95
 5 -18 -3 8.76 2.96
 5 18 -3 12.67 3.62
 -5 -18 2 11.77 3.8
 -5 18 2 12.81 2.64
 -5 -18 2 14.16 3.79
 5 18 -2 11.3 2.44
 5 -18 -2 8.08 3
 5 18 -2 9.31 3.07
 -5 -18 1 0.01 2.49
 -5 18 1 1.23 1.2
 -5 -18 1 -0.78 1.9
 5 18 -1 1.1 1.32
 5 -18 -1 -1.03 1.66
 5 18 -1 1.32 2.42
 -5 -18 0 14.66 4.6
 -5 18 0 6.58 2.11
 5 18 0 9 2.2
 5 -18 0 8.8 2.91
 -5 -18 0 12.86 3.42
 -5 -18 -1 4.96 3.08
 -5 18 -1 5.91 2.02
 -5 -18 -1 0.11 1.89
 5 18 1 4.72 1.85
 5 -18 1 5.39 2.66
 -5 18 -1 4 1.9
 -5 18 -2 2.58 1.59
 -5 -18 -2 4.43 1.72
 5 18 2 1.66 1.38
 -5 18 -2 6.31 2.6
 -5 18 -3 11.89 2.81
 5 -18 3 8.46 2.38
 5 18 3 10.73 2.88
 5 -18 4 -0.54 1.26
 5 18 4 0.3 1.33
 -5 19 5 10.92 2.72
 -5 19 4 31.58 4.23
 -5 -19 3 12.88 3.7
 -5 19 3 7.15 2.27
 -5 -19 2 4.92 2.57
 -5 19 2 10.09 2.54
 -5 -19 1 24.52 5.16
 -5 19 1 35.53 4.29
 -5 -19 0 0.13 2.53
 -5 19 0 2.83 1.44
 -5 19 -1 15.64 2.99
 -5 19 -1 17.72 3.8
 5 19 3 7.88 2.6
 -5 20 4 1.74 1.46
 -5 20 3 2.33 1.54
 -5 -20 2 8.59 3.55
 -5 20 2 3.35 1.78
 -6 0 11 4.43 2.04
 6 0 -11 4.29 3.06
 -6 0 10 20.13 3.35
 6 0 -10 13.83 5.3
 -6 0 9 30.14 3.86
 6 0 -9 30.25 6.42
 -6 0 8 24.81 3.38
 6 0 -8 22.83 5.19
 -6 0 7 12.57 2.39
 6 0 -7 6.96 3.2
 6 0 -6 21.46 2.13
 -6 0 6 23.59 3.07
 6 0 -6 24.4 4.68
 6 0 -6 26.14 2.33
 6 0 -5 43.77 3.14
 6 0 -5 46.53 6.06
 6 0 -5 55.71 3.48
 -6 0 5 53.17 4.31
 6 0 -4 29.99 2.7
 6 0 -4 33.23 4.67
 -6 0 4 39.5 3.56
 6 0 -3 425.22 17.11
 -6 0 3 462.36 14.25
 6 0 -2 312.01 13.03
 -6 0 2 330.33 11.44
 6 0 -1 -0.18 1
 -6 0 1 -1.06 1.05
 6 0 -1 0.59 0.87
 6 0 0 190.63 8.51
 6 0 0 170.7 7.42
 -6 0 0 198.77 8.63
 6 0 1 2039.63 39.88
 6 0 1 2107.82 44.44
 -6 0 -1 2058.44 43.99
 6 0 2 43.52 2.46
 6 0 2 47.81 4.61
 -6 0 -2 35.11 3.43
 -6 0 -2 41.89 4.13
 6 0 3 16.98 2.98
 -6 0 -3 22.09 2.85
 6 0 4 121.24 7.99
 -6 0 -4 114.86 6.74
 6 0 5 113.29 8.19
 -6 0 -5 105.75 6.65
 6 0 6 25.3 4.32
 -6 0 -6 16.73 2.76
 6 0 7 61.85 6.68
 -6 0 -7 50.07 4.95
 6 0 8 1.04 1.76
 -6 0 -8 1.77 1.37
 -6 0 -9 1.19 1.44
 -6 -1 11 14.15 3.03
 -6 1 11 11.99 2.87
 6 1 -11 11.41 5.06
 6 -1 -10 66.01 9.5
 6 1 -10 64.52 9.47
 -6 -1 10 69.55 6.08
 -6 1 10 70.15 6.18
 -6 -1 9 20.67 3.2
 -6 1 9 19.06 3.12
 6 -1 -9 18.11 4.51
 6 1 -9 16.69 4.86
 -6 -1 8 27.01 3.44
 -6 1 8 19.03 3.03
 6 -1 -8 26.62 5.72
 6 1 -8 23.88 5.53
 6 -1 -7 34.68 6.35
 6 1 -7 32.19 5.91
 -6 -1 7 34.8 3.85
 -6 1 7 33.81 3.81
 -6 -1 7 28.7 2.93
 6 -1 -6 30.23 2.33
 6 -1 -6 36.51 5.74
 6 1 -6 33.31 5.73
 6 -1 -6 33.62 2.44
 -6 -1 6 40.28 3.85
 -6 1 6 38.62 3.91
 6 -1 -5 73.71 3.88
 6 -1 -5 79.2 3.95
 6 -1 -5 86.31 8.21
 6 1 -5 88.27 8.41
 -6 -1 5 95.12 5.72
 -6 1 5 91.42 5.83
 6 -1 -4 54.22 3.55
 6 -1 -4 59.58 6.5
 6 1 -4 67.6 6.8
 -6 -1 4 69.94 4.84
 -6 1 4 67.37 4.88
 -6 -1 3 14.84 2.34
 -6 1 3 14.49 2.39
 6 -1 -3 12.2 2.99
 6 -1 -3 9.85 1.64
 6 1 -3 7.73 2.24
 6 1 -3 8.87 1.72
 6 -1 -2 8.72 2.18
 -6 -1 2 7.88 1.62
 -6 1 2 5.64 1.44
 6 1 -2 9.03 2.08
 6 1 -2 6.76 1.53
 6 1 -1 66.42 4.85
 6 -1 -1 60.71 4.57
 6 -1 -1 61.31 4.94
 6 1 -1 60.85 4.71
 -6 -1 1 63.69 4.63
 -6 1 1 63.38 4.72
 -6 -1 0 3.09 1.53
 -6 1 0 2.97 1.26
 6 1 0 1.95 1.29
 6 -1 0 4.92 1.46
 6 -1 0 4.49 1.4
 6 1 0 1.43 0.71
 -6 1 -1 28.06 3.64
 6 1 1 33.44 2.24
 6 -1 1 29.25 2.66
 6 -1 1 38.15 3.94
 6 1 1 37.25 4.13
 -6 -1 -1 37.53 3.75
 -6 1 -1 35.72 3.73
 6 -1 2 62.02 3.4
 6 -1 2 72.78 5.64
 6 1 2 70.42 5.77
 -6 -1 -2 66.33 5.1
 -6 1 -2 71.49 5.37
 -6 -1 -3 8.24 1.71
 6 -1 3 5.99 1.94
 6 1 3 4.98 1.97
 -6 -1 -3 3.96 1.28
 -6 1 -3 4.81 1.58
 6 -1 4 38.19 4.58
 6 1 4 41.77 4.85
 -6 -1 -4 47.18 3.62
 -6 -1 -4 44.35 4.06
 -6 1 -4 41.65 4.17
 6 -1 5 -0.37 1.73
 6 1 5 1.73 1.29
 -6 -1 -5 1.16 1.4
 -6 1 -5 1.59 1.32
 6 -1 6 2.42 1.8
 6 1 6 2.27 1.95
 -6 -1 -6 2.82 1.29
 -6 1 -6 5.07 1.76
 6 -1 7 16.19 3.69
 -6 -1 -7 11.87 2.4
 -6 1 -7 19.73 3.23
 -6 -1 -8 3.74 3.39
 6 -1 8 -0.17 1.46
 -6 -1 -8 3.64 1.63
 -6 1 -8 3.36 1.81
 -6 1 -9 5.21 2.28
 -6 -2 12 2.06 1.46
 -6 -2 11 41.65 4.75
 6 2 -11 36.71 7.95
 -6 2 11 46.31 5.39
 6 -2 -10 157.18 14.73
 6 2 -10 141.91 14.33
 -6 -2 10 159.94 9.17
 -6 2 10 167.74 9.82
 -6 -2 9 7.69 2.05
 -6 2 9 6.84 2
 6 -2 -9 0.97 2.53
 6 2 -9 5.87 3.38
 -6 -2 8 27.41 3.37
 -6 2 8 29.01 3.67
 6 -2 -8 21.04 4.96
 6 2 -8 23.51 5.21
 6 -2 -7 524.35 24.05
 6 2 -7 476.97 23.4
 6 2 -7 545.34 15.36
 -6 -2 7 553.91 16.77
 -6 2 7 528.56 17.27
 -6 -2 7 508.38 14.22
 6 2 -6 2.89 1.12
 -6 -2 6 1.48 1.2
 -6 -2 6 1.67 0.98
 -6 2 6 5.33 1.63
 6 -2 -6 0.59 2.07
 6 2 -6 2.49 1.07
 6 2 -5 55.88 4.06
 6 -2 -5 53.42 2.82
 6 2 -5 58.85 4.14
 6 -2 -5 60.86 3
 6 -2 -5 57.84 6.73
 6 2 -5 61.68 6.9
 -6 -2 5 58.42 4.4
 -6 2 5 63.8 4.88
 6 -2 -4 704.26 16.66
 6 -2 -4 744.46 25.31
 6 2 -4 765.07 25.13
 -6 -2 4 777.02 19.59
 -6 2 4 775.41 20.43
 -6 -2 3 18.12 2.42
 6 -2 -3 14.24 2.85
 -6 2 3 17.13 2.53
 6 -2 -3 16.33 1.89
 6 2 -3 13.75 2.15
 6 2 -3 15.82 3.18
 6 -2 -2 19.99 3.28
 -6 -2 2 21.75 2.54
 -6 2 2 23.07 2.73
 6 2 -2 17.82 2.89
 6 2 -2 18.26 2.51
 -6 2 2 16.5 3.45
 6 2 -1 258.89 10.24
 6 -2 -1 263.06 9.9
 6 -2 -1 252.86 10.88
 6 2 -1 244.3 9.87
 -6 -2 1 256.32 9.76
 -6 2 1 259.12 10.24
 -6 -2 0 4.93 1.56
 -6 2 0 3.43 1.13
 6 2 0 2.98 1.32
 6 -2 0 4.4 1.36
 6 -2 0 4.64 1.42
 6 2 0 3.45 0.99
 -6 -2 -1 14.71 2.32
 -6 2 -1 16.63 2.59
 6 2 1 14.64 1.18
 6 -2 1 16.77 2.49
 6 2 1 13.96 2.38
 6 -2 1 12.28 1.8
 -6 -2 -2 10.56 2.08
 -6 2 -2 11.77 2.27
 -6 2 -2 8.85 2.14
 -6 -2 -2 12.53 2.12
 6 -2 2 16.59 2.8
 6 2 2 15.74 2.99
 6 -2 2 11.56 1.63
 6 -2 3 72.75 5.72
 6 2 3 76.83 6.21
 -6 -2 -3 69.57 4.69
 -6 2 -3 74.37 5.68
 -6 -2 -3 72.79 4.82
 -6 2 -3 70.42 5.4
 6 -2 4 1.87 1.49
 6 2 4 0.96 1.24
 -6 -2 -4 1 0.95
 -6 -2 -4 1.46 1.09
 -6 2 -4 0.39 1.03
 6 -2 5 66.55 6.14
 6 2 5 62.97 6.19
 -6 -2 -5 64.82 4.88
 -6 2 -5 57.28 5.1
 6 -2 6 132.87 9.16
 6 2 6 135.69 9.64
 -6 -2 -6 112.75 6.8
 -6 2 -6 129.56 8.05
 -6 -2 -7 1.59 2.29
 6 -2 7 2.58 2.02
 6 2 7 5.41 2.41
 -6 -2 -7 4.37 1.68
 -6 2 -7 3.86 1.74
 -6 -2 -8 8.8 4.6
 6 -2 8 4.43 2.04
 -6 -2 -8 4.8 1.75
 -6 2 -8 5.04 1.55
 -6 -3 12 16.39 3.21
 -6 -3 11 4.13 1.62
 -6 3 11 8.09 2.6
 -6 -3 10 23.55 3.49
 -6 3 10 20.99 3.73
 6 -3 -10 26.04 6.39
 6 3 -10 25.16 6.96
 -6 -3 9 4.54 1.67
 -6 3 9 5.5 1.84
 6 -3 -9 7.04 3.29
 6 3 -9 4.82 2.75
 -6 -3 8 18.64 2.85
 -6 3 8 22.01 3.38
 6 -3 -8 14.85 4.22
 6 3 -8 22.26 2.85
 6 3 -8 15.34 4.47
 6 3 -7 17.68 2.42
 -6 -3 7 18.24 2.68
 -6 3 7 17.68 3.02
 6 -3 -7 16.82 4.48
 6 3 -7 13.72 3.54
 6 3 -6 23.7 2.82
 -6 -3 6 21.4 3.08
 -6 -3 6 18.67 2.57
 -6 3 6 18.65 2.86
 6 -3 -6 22.61 4.73
 6 3 -6 14.44 2.3
 6 3 -6 25.11 4.82
 6 3 -5 66.74 4.82
 6 -3 -5 64.45 2.61
 6 3 -5 89.88 5.4
 6 -3 -5 77.49 7.88
 6 -3 -5 71.69 2.73
 6 3 -5 81.99 8.11
 -6 -3 5 87.82 5.28
 -6 3 5 87.68 5.86
 -6 -3 5 93.57 7.09
 6 3 -4 60.67 4.67
 6 -3 -4 57.79 3.01
 6 -3 -4 65.5 3.15
 6 -3 -4 72.78 7.22
 6 3 -4 78.81 7.28
 -6 -3 4 72.01 4.73
 -6 3 4 78.15 5.48
 6 -3 -3 7.89 2.01
 -6 -3 3 9.67 1.79
 -6 3 3 7.58 1.85
 6 -3 -3 8.27 1.32
 6 3 -3 10.22 2.6
 6 -3 -2 27.43 3.81
 6 3 -2 28.08 3.6
 -6 -3 2 29.86 3.06
 -6 3 2 33.23 3.56
 6 3 -1 70.8 5.17
 6 -3 -1 65.78 4.66
 6 -3 -1 59.33 5.19
 6 3 -1 65.71 4.66
 -6 3 1 54.91 6.11
 -6 -3 1 67.06 4.61
 -6 3 1 69.84 5.16
 -6 -3 0 19.68 2.51
 -6 3 0 21.7 2.91
 -6 3 0 12.69 2.8
 6 3 0 18.98 1.88
 6 3 0 21.23 2.91
 6 -3 0 18.06 2.48
 6 -3 0 22.59 2.94
 -6 -3 -1 4.6 1.62
 -6 3 -1 4.51 1.83
 -6 3 -1 4.3 1.63
 6 -3 1 3.62 1.46
 6 3 1 4.71 1.77
 6 -3 1 4.99 1.27
 -6 -3 -2 33.12 3.51
 6 -3 2 33.95 2.94
 6 -3 2 38.4 3.99
 6 3 2 33.89 4.07
 -6 3 -2 34.02 3.74
 -6 3 -3 18.45 2.97
 6 -3 3 14.22 2.78
 6 3 3 17.69 3.03
 -6 -3 -3 17.2 2.33
 -6 -3 -3 12.87 2.03
 -6 3 -3 14.37 2.52
 6 -3 4 68.55 5.91
 6 3 4 72.04 6.5
 -6 -3 -4 76.02 4.94
 -6 -3 -4 67.79 4.65
 -6 3 -4 65.33 5.43
 6 -3 5 19.95 3.51
 6 3 5 15.45 3.39
 -6 -3 -5 12.03 2.11
 -6 3 -5 14.11 2.79
 -6 -3 -6 15.98 5.15
 6 -3 6 8.66 2.61
 6 3 6 10.77 3.27
 -6 -3 -6 6.18 1.67
 -6 3 -6 8.68 2.2
 -6 -3 -7 45.12 8.57
 6 -3 7 41.71 5.39
 6 3 7 42.17 5.78
 -6 -3 -7 33.93 3.79
 -6 3 -7 42.33 4.86
 6 -3 8 1.15 1.48
 -6 3 -8 3.99 1.77
 -6 -4 12 47.11 5.19
 -6 -4 11 7.92 2.09
 -6 -4 10 3.06 1.74
 -6 4 10 2.49 1.81
 6 -4 -10 1.14 2.76
 6 4 -10 -3.74 2.96
 -6 -4 9 34.93 3.76
 6 -4 -9 37.89 6.84
 6 4 -9 38.83 7.02
 -6 -4 9 41.38 4.17
 -6 4 9 50.04 5.09
 -6 -4 8 25.5 3.08
 -6 4 8 23.43 3.56
 6 -4 -8 21.35 4.71
 6 4 -8 24.19 3.04
 6 4 -8 18.43 5.09
 6 4 -7 17.71 2.62
 -6 -4 7 16.99 2.5
 -6 4 7 19.64 3.03
 6 -4 -7 10.07 3.15
 6 4 -7 15.21 4.18
 6 4 -6 18.19 2.67
 -6 -4 6 17.55 2.71
 -6 -4 6 19.47 2.51
 6 -4 -6 14.08 3.54
 -6 4 6 20.41 2.98
 6 4 -6 14.88 3.74
 6 4 -5 129.13 6.89
 6 -4 -5 119.23 9.8
 6 4 -5 120.26 9.85
 -6 -4 5 119.35 6.15
 -6 4 5 125.51 7.18
 -6 -4 5 123.63 8.2
 6 -4 -4 34.79 5.03
 6 -4 -4 37.77 1.91
 6 -4 -4 40.91 2
 -6 -4 4 39.77 3.42
 -6 4 4 44.47 4.1
 -6 -4 4 45.01 5.22
 -6 -4 3 11.16 2.91
 6 -4 -3 11.28 2.88
 -6 -4 3 10.85 1.77
 -6 4 3 9.38 2
 6 -4 -3 8.69 1.26
 6 4 -3 8.33 2.25
 6 -4 -2 426.39 16.39
 6 4 -2 417.22 15.21
 -6 -4 2 472.45 13.34
 -6 4 2 443.12 14.39
 6 -4 -1 4.16 1.41
 -6 -4 1 3.77 1.14
 -6 4 1 4.93 1.54
 6 4 -1 4.47 1.23
 6 4 -1 2.76 1.46
 6 -4 -1 5.77 1.52
 -6 -4 1 4.73 1.29
 -6 -4 0 20.4 2.53
 -6 4 0 17.51 2.56
 -6 4 0 20.88 3.79
 6 4 0 18.13 2.63
 6 -4 0 17.65 2.39
 6 -4 0 20.59 2.94
 6 4 0 14.75 1.44
 -6 -4 -1 369.02 12.97
 6 -4 1 351.41 11.85
 6 -4 1 364.8 12.42
 6 4 1 356.14 13.21
 -6 -4 -1 353.65 12.06
 -6 4 -1 348.9 12.94
 -6 4 -2 28.99 4.21
 6 -4 2 37.15 3.27
 6 4 2 43.51 4.57
 -6 -4 -2 38.1 3.77
 6 -4 2 32.55 3.57
 -6 4 -2 32.37 3.74
 -6 4 -3 1.94 1.5
 6 -4 3 3.22 1.53
 6 4 3 4.03 1.83
 -6 -4 -3 4.37 1.56
 -6 -4 -3 1.9 0.91
 -6 4 -3 -1.79 1.68
 6 -4 4 247.69 11.36
 6 4 4 244.37 12.15
 -6 -4 -4 225.21 8.84
 -6 4 -4 231.7 11
 -6 -4 -5 1.57 2.75
 6 -4 5 5.23 1.93
 6 4 5 3.17 2.03
 -6 -4 -5 2.06 1.03
 -6 -4 -5 4.3 1.29
 -6 4 -5 2.54 1.53
 -6 -4 -6 15.34 5.31
 6 -4 6 14.24 3.05
 6 4 6 15.76 3.79
 -6 -4 -6 12.97 2.04
 -6 4 -6 11.71 2.64
 6 -4 7 77.35 7.35
 6 4 7 92.99 8.49
 -6 4 -7 89.63 7.16
 -6 -4 -7 105.69 12.9
 6 -4 8 1.75 1.82
 -6 4 -8 1.45 1.69
 -6 -5 11 8.1 2.25
 6 -5 -10 61.55 9.32
 6 5 -10 73.52 10.36
 -6 -5 10 78.87 6.05
 -6 5 10 85.14 7.29
 -6 -5 9 23.32 3.3
 -6 -5 9 25.37 3.37
 6 -5 -9 18.94 5.02
 -6 5 9 27.58 4.13
 6 5 -9 20.44 5.54
 -6 -5 8 20.35 2.81
 6 -5 -8 18.28 4.65
 -6 5 8 25.79 3.71
 6 5 -8 21.4 3.14
 6 5 -8 22.55 5.47
 6 5 -7 15.79 2.68
 -6 -5 7 17.5 2.57
 6 -5 -7 11.97 3.9
 -6 5 7 14.86 2.81
 6 5 -7 11.21 3.53
 6 -5 -6 40.3 6.07
 6 5 -6 32.24 5.61
 6 5 -6 50.56 4.57
 -6 -5 6 45.98 3.78
 -6 5 6 47.53 4.64
 -6 -5 6 42.83 4.15
 -6 -5 5 19.11 3.32
 6 -5 -5 24.01 4.53
 -6 -5 5 18.16 2.33
 -6 5 5 15.88 2.75
 6 5 -5 14.9 3.69
 6 5 -5 22.66 3.04
 -6 -5 4 11.49 2.77
 6 -5 -4 11.13 3.13
 -6 -5 4 11.2 1.9
 -6 5 4 10.95 2.32
 6 5 -4 12.63 3.15
 -6 -5 3 -0.85 1.5
 6 -5 -3 1.94 1.24
 -6 -5 3 1.27 0.89
 -6 5 3 1.03 1.33
 6 -5 -3 1.57 0.6
 6 5 -3 1.39 1.3
 6 -5 -2 4.43 1.72
 -6 -5 2 7.11 2.61
 -6 -5 2 6.54 1.49
 -6 5 2 5.93 1.7
 6 5 -2 5.66 1.76
 6 5 -2 7.25 1.85
 -6 -5 2 3.02 0.97
 -6 -5 1 32.2 5.48
 -6 5 1 34.24 3.71
 6 5 -1 34.45 3.65
 6 -5 -1 27.93 3.01
 6 5 -1 31.2 3.13
 -6 -5 1 25.72 2.59
 -6 -5 1 29.46 3.03
 6 -5 -1 27.77 3.83
 -6 -5 0 22.44 4.84
 -6 5 0 27.73 3.49
 -6 -5 0 26.26 3.27
 6 5 0 21.2 1.5
 6 5 0 21.57 3.03
 6 -5 0 24.94 2.82
 -6 -5 0 26.75 2.88
 6 -5 0 21.39 3.08
 -6 5 -1 2.85 1.42
 -6 -5 -1 2.07 2.7
 -6 -5 -1 3.55 1.48
 6 -5 1 4 1.5
 6 5 1 2.7 1.59
 6 -5 1 7.46 1.63
 -6 5 -2 30.79 3.78
 -6 -5 -2 37.2 6.61
 6 -5 2 33.49 3.3
 6 -5 2 32.42 3.59
 -6 -5 -2 34.99 3.71
 6 5 2 32.5 4.1
 -6 -5 -2 32.21 2.83
 -6 5 -3 14.39 2.86
 -6 -5 -3 16.52 4.9
 6 -5 3 13.12 2.51
 6 5 3 15.7 3.08
 6 -5 3 14.79 2.25
 -6 -5 -3 14.87 1.98
 -6 5 -3 16.74 3.06
 -6 -5 -3 18.91 2.77
 -6 -5 -4 46.97 7.9
 6 -5 4 53.06 5.1
 6 5 4 50.78 5.53
 -6 -5 -4 48.2 3.62
 -6 -5 -4 57.98 4.6
 -6 5 -4 49.44 5.02
 -6 -5 -5 15.8 2.38
 -6 -5 -5 23.4 6.37
 6 -5 5 12.17 2.87
 6 5 5 14.36 3.43
 -6 -5 -5 14.99 2.08
 -6 5 -5 18.58 3.18
 -6 -5 -6 8.1 3.37
 6 -5 6 9.28 2.49
 6 5 6 12.4 3.45
 -6 5 -6 8.5 2.52
 6 -5 7 3.47 2.06
 6 5 7 10.2 3.22
 -6 5 -7 6.66 2.19
 6 -5 8 -0.58 1.34
 -6 -6 11 9.69 2.49
 6 -6 -10 177.83 15.61
 6 6 -10 184.52 16.76
 -6 -6 10 176.13 9.08
 -6 6 10 196.67 11.18
 -6 -6 9 1.31 1.36
 6 -6 -9 -0.5 2.83
 -6 -6 9 -0.42 1.16
 -6 6 9 4.73 2.36
 6 -6 -8 41.64 6.97
 6 6 -8 45.83 7.33
 6 6 -8 47.15 4.72
 -6 -6 8 47.37 4.06
 -6 6 8 45.25 4.83
 6 -6 -7 63.32 8
 6 6 -7 66.52 8.33
 6 6 -7 73.55 5.76
 -6 -6 7 68.74 4.69
 -6 6 7 73.35 5.98
 6 -6 -6 70.48 8.06
 6 6 -6 94.83 6.4
 6 6 -6 88.03 9.08
 -6 -6 6 94.23 5.3
 -6 6 6 92.97 6.58
 -6 -6 6 82.46 5.73
 -6 -6 5 21.06 3.34
 6 -6 -5 20.73 4.5
 -6 -6 5 21.28 2.44
 -6 6 5 20.21 3.05
 6 6 -5 26.46 4.88
 6 6 -5 24.02 3.29
 6 6 -4 372.47 13.47
 6 -6 -4 344.58 16.63
 6 6 -4 314.11 15.66
 -6 6 4 355.77 13.13
 -6 -6 4 352.7 15.92
 -6 -6 4 348.83 11.04
 6 -6 -3 31.12 4.57
 -6 -6 3 28.9 4.49
 6 -6 -3 25.51 1.67
 -6 6 3 27.99 3.39
 6 6 -3 24.17 3.88
 -6 -6 3 27.17 2.62
 6 6 -3 23.33 2.59
 6 -6 -2 40.95 4.92
 -6 -6 2 39.49 5.77
 6 6 -2 38.08 3.79
 6 6 -2 38.55 4.14
 -6 -6 2 32.09 2.92
 -6 -6 2 35.51 3.13
 -6 6 2 39.67 3.95
 -6 -6 1 210.81 9.87
 6 6 -1 190.73 8.9
 6 -6 -1 184.89 7.87
 6 -6 -1 176.05 9.84
 6 6 -1 172.53 7.62
 -6 -6 1 184.64 7.61
 -6 6 1 185.75 8.92
 -6 -6 1 180.17 12.79
 -6 -6 0 7.48 1.67
 -6 -6 0 12.5 3.93
 -6 6 0 6.07 1.66
 -6 -6 0 7.02 2
 6 6 0 7.74 1.99
 6 -6 0 4.73 1.29
 6 -6 0 5.39 1.76
 -6 -6 -1 35.55 5.98
 -6 6 -1 32.48 3.69
 6 -6 1 37.63 3.84
 6 -6 1 30.41 3.16
 -6 -6 -1 37.87 3.99
 6 6 1 29.6 3.53
 6 -6 2 134.44 7.1
 6 -6 2 135.35 7.31
 6 6 2 140.13 8.48
 -6 -6 -2 155.35 8.13
 -6 6 -2 133.54 7.84
 -6 -6 -2 131.78 5.65
 -6 -6 -2 131.59 12.01
 6 -6 3 160.07 7.62
 6 -6 3 162.15 8.4
 6 6 3 162.73 9.49
 -6 -6 -3 183 8.71
 -6 6 -3 162.05 8.97
 -6 -6 -3 152.41 6.21
 -6 6 -3 150.12 8.82
 -6 -6 -3 163 13.9
 -6 -6 -4 35.73 6.73
 6 -6 4 29.27 3.68
 6 6 4 38.85 4.79
 -6 -6 -4 31.17 2.69
 -6 -6 -4 40.8 3.98
 -6 6 -4 35.69 4.32
 -6 -6 -5 25.01 6.08
 -6 -6 -5 27.43 3.2
 6 -6 5 26.53 3.79
 6 6 5 26.78 4.27
 -6 6 -5 22.41 3.57
 -6 -6 -6 10.67 4.16
 6 -6 6 18.29 3.39
 6 6 6 17.76 3.98
 -6 6 -6 9.05 2.52
 -6 -6 -7 18.72 5.59
 6 -6 7 21.4 3.82
 -6 6 -7 24.36 3.97
 6 -6 8 7.66 2.7
 -6 -7 11 0.86 1.45
 6 -7 -10 0.89 2.63
 -6 -7 10 2.22 1.52
 -6 7 10 2.64 1.83
 -6 -7 10 3.58 2.24
 6 7 -10 7.62 3.52
 6 -7 -9 12.69 3.91
 -6 -7 9 13.55 2.86
 -6 -7 9 12.13 2.22
 -6 7 9 17.27 3.27
 6 7 -9 13.57 2.82
 6 7 -9 11.92 4.58
 6 -7 -8 28.14 5.63
 6 7 -8 33.21 4.21
 -6 7 8 33.47 4.25
 -6 -7 8 36.94 3.53
 6 7 -7 3.1 1.7
 6 -7 -7 3.92 2.74
 -6 -7 7 3.32 1.23
 -6 7 7 2.6 1.59
 -6 -7 6 17.35 2.78
 6 7 -6 11.58 2.51
 6 -7 -6 13.37 3.73
 -6 -7 6 12.68 1.95
 -6 7 6 14.32 2.88
 6 7 -5 88.26 6.48
 6 -7 -5 90.64 8.82
 6 7 -5 71.55 7.92
 -6 -7 5 82.35 4.74
 -6 7 5 87.35 6.28
 -6 -7 5 72.73 6.3
 -6 -7 4 20.93 3.99
 6 -7 -4 23.04 4.16
 -6 7 4 25.37 3.34
 6 7 -4 19.32 3.9
 -6 -7 4 21.06 2.34
 6 7 -4 23.69 3.37
 6 -7 -3 11.09 2.76
 -6 -7 3 9.7 3.03
 6 -7 -3 7.95 0.8
 -6 -7 3 6.44 1.36
 -6 7 3 7.94 2.07
 6 -7 -3 8.14 0.8
 6 -7 -3 7.34 0.71
 6 7 -3 6.11 1.39
 -6 -7 3 8.06 2.25
 6 7 -3 7.42 2.27
 -6 -7 3 6.97 1.51
 6 -7 -2 22.54 3.81
 -6 -7 2 23.57 4.64
 -6 -7 2 18.66 2.22
 -6 7 2 27.1 3.48
 6 -7 -2 20.47 1.88
 6 7 -2 18.98 2.38
 6 7 -2 15.16 2.71
 -6 -7 2 24.06 3.63
 -6 -7 2 18.95 2.19
 6 7 -2 23.21 3.12
 6 -7 -2 17.79 1.83
 -6 -7 1 55.24 7.18
 -6 -7 1 62.3 5.47
 6 7 -1 59.33 4.92
 6 -7 -1 58.35 4.2
 6 -7 -1 54.66 5.58
 6 7 -1 46.32 3.79
 -6 -7 1 62.57 4.13
 -6 7 1 64.93 5.21
 -6 -7 0 10.69 4.01
 -6 7 0 7.3 2
 -6 -7 0 7.81 1.96
 6 7 0 8.32 1.93
 6 -7 0 7.52 1.67
 -6 -7 0 5.22 1.08
 6 -7 0 3.8 1.28
 -6 -7 -1 6.01 2.98
 -6 7 -1 3.49 1.58
 6 -7 1 8.38 1.83
 6 7 1 3.8 1.61
 -6 -7 -1 6.95 2.03
 -6 -7 -1 5.46 1.06
 6 -7 1 5.76 1.9
 -6 -7 -2 40.87 7.07
 6 -7 2 44.94 4.17
 6 -7 2 38.58 3.82
 6 7 2 46.2 5.01
 -6 -7 -2 41.79 4.29
 -6 7 -2 40.25 4.38
 -6 -7 -2 35.03 2.61
 -6 7 -3 1 1.4
 -6 -7 -3 -1.16 3.54
 -6 -7 -3 2.95 1.12
 6 -7 3 1.2 1.15
 6 7 3 3.32 1.74
 6 -7 3 4.22 1.53
 -6 -7 -3 1.6 0.77
 -6 7 -3 5.25 1.84
 -6 -7 -4 37.61 7.35
 6 -7 4 38.05 4.2
 6 7 4 40.06 5.14
 -6 7 -4 37.15 4.48
 -6 -7 -4 39.04 4.18
 -6 -7 -5 6.07 3.89
 -6 -7 -5 6.71 1.71
 6 -7 5 6.91 2.12
 6 7 5 6.63 2.45
 -6 7 -5 9.1 2.6
 -6 -7 -6 -5.35 3.19
 6 -7 6 -4.92 2.27
 6 7 6 1.49 2.26
 -6 7 -6 -2.48 1.96
 6 -7 7 28.66 4.45
 -6 7 -7 25.44 4.17
 6 -7 8 6.04 2.54
 -6 -8 11 6.67 2.32
 -6 -8 10 5.34 2.03
 -6 -8 10 6.98 2.46
 6 -8 -9 8.78 3.34
 -6 -8 9 9.28 2.29
 -6 8 9 7.81 2.46
 6 8 -9 10.15 2.54
 -6 -8 9 16.93 3.56
 6 -8 -8 6.37 3.21
 -6 -8 8 9.54 1.76
 6 8 -8 11.91 2.75
 -6 8 8 12.82 2.82
 -6 -8 8 11 2.82
 6 -8 -7 34.94 6.08
 -6 8 7 34.78 4.25
 -6 -8 7 40.85 5.08
 6 8 -7 40.04 4.6
 -6 -8 7 36.37 3.2
 6 -8 -6 64.6 7.68
 -6 -8 6 77.92 6.74
 6 8 -6 67.5 5.81
 -6 -8 6 67.27 4.2
 -6 8 6 68.18 5.71
 -6 -8 6 60.74 5.08
 -6 -8 5 103.27 7.54
 6 8 -5 102.51 7.1
 6 -8 -5 93.72 9.02
 -6 -8 5 90.8 4.81
 -6 8 5 91.53 6.52
 -6 -8 5 88.73 7.01
 -6 -8 4 26.96 4.14
 6 -8 -4 29.6 4.76
 -6 8 4 29.81 3.64
 -6 -8 4 37.46 4.52
 -6 -8 4 30.94 2.68
 6 8 -4 33.18 3.96
 6 -8 -3 25.19 4.11
 -6 -8 3 21.89 4.08
 -6 -8 3 20.81 2.16
 -6 8 3 24.03 3.29
 6 8 -3 17.81 2.14
 6 8 -3 18.42 3.3
 -6 -8 3 26.34 3.69
 6 -8 -3 19.88 0.97
 -6 -8 3 18.72 2.21
 -6 -8 2 42.18 6
 6 -8 -2 39.45 2.48
 -6 -8 2 39.14 4.43
 6 8 -2 47.41 4.38
 6 -8 -2 49.36 5.48
 6 8 -2 37.84 4.26
 6 -8 -2 33.32 2.35
 -6 -8 2 43.47 3.22
 -6 8 2 44.58 4.34
 6 8 -2 36.48 3.13
 -6 -8 1 1.84 0.93
 -6 -8 1 1.8 1.99
 -6 8 1 -1.11 1.06
 6 8 -1 1.32 0.82
 6 -8 -1 0.97 0.62
 6 -8 -1 1.26 0.75
 -6 -8 1 0.88 1.1
 6 8 -1 2.9 1.64
 6 -8 -1 2.33 1.14
 -6 -8 1 0.6 0.5
 6 -8 -1 2.23 1.65
 -6 -8 0 0.46 1.92
 -6 8 0 8.42 2.2
 6 -8 0 5.66 1.31
 6 8 0 5.65 1.77
 -6 -8 0 7.97 2.23
 6 -8 0 4.93 1.7
 6 -8 1 158.65 8.58
 6 -8 1 161.96 7.6
 6 8 1 173.68 9.21
 -6 -8 -1 182.44 9.45
 -6 8 -1 163.21 8.85
 -6 -8 -1 149.67 5.38
 -6 -8 -1 151.2 12.79
 -6 8 -2 19.19 3.1
 -6 -8 -2 17.84 5.01
 -6 -8 -2 20.76 3.21
 6 -8 2 17.89 2.54
 6 8 2 21.19 3.46
 -6 -8 -2 17.69 1.57
 6 -8 2 17.6 2.82
 -6 8 -3 3.26 1.62
 -6 -8 -3 1.58 2.01
 -6 -8 -3 5.46 1.91
 6 -8 3 3.47 1.34
 6 8 3 5.63 2.32
 6 -8 3 5.51 1.71
 -6 8 -3 5.47 2
 -6 -8 -4 65.37 9.22
 6 -8 4 61.48 5.15
 6 8 4 66.77 6.45
 -6 8 -4 59.88 5.88
 -6 -8 -4 65.37 5.41
 -6 -8 -5 2.9 2.49
 6 -8 5 3.96 1.84
 6 8 5 3.35 1.78
 -6 -8 -5 1.56 1.09
 -6 8 -5 1.57 1.47
 -6 -8 -6 2.02 2.42
 6 -8 6 2.81 1.74
 6 8 6 2.75 2.04
 -6 8 -6 1.91 1.63
 6 -8 7 39.24 5.01
 -6 -9 11 5.65 2.31
 -6 -9 10 32.31 4.67
 -6 -9 10 33.92 5.08
 6 9 -10 33.34 4.76
 6 -9 -9 -3.22 3.36
 -6 -9 9 2.52 1.7
 -6 9 9 0.77 1.55
 6 9 -9 -0.3 1.23
 -6 -9 9 -0.16 1.43
 6 -9 -8 8.55 3.82
 6 9 -8 12.85 2.88
 -6 9 8 8.79 2.65
 -6 -9 8 9.06 2.76
 6 -9 -7 1.22 2.03
 6 9 -7 2.43 1.67
 -6 -9 7 2.54 0.93
 -6 9 7 2.12 1.58
 -6 -9 7 2.34 1.58
 -6 -9 6 15.64 2.64
 6 9 -6 15.33 3.07
 6 -9 -6 16.25 4.06
 -6 -9 6 17.21 2.08
 -6 9 6 18.59 3.15
 -6 -9 6 20.46 3.75
 -6 -9 5 3.65 1.83
 6 -9 -5 -0.22 1.69
 -6 -9 5 1.06 0.62
 -6 9 5 2.14 1.55
 -6 -9 5 -0.43 1.63
 6 9 -5 0.6 1.23
 -6 -9 4 10.29 2.78
 6 -9 -4 12.75 3.21
 -6 -9 4 11.85 1.68
 -6 9 4 13.86 2.62
 -6 -9 4 14.55 3.29
 6 9 -4 8.4 2.44
 6 -9 -3 -1.89 2.15
 -6 -9 3 0.42 1.4
 -6 -9 3 0.56 0.71
 -6 9 3 0.36 1.36
 -6 -9 3 -1.02 1.53
 6 9 -3 -0.4 0.9
 -6 -9 2 15.93 1.96
 -6 -9 2 19.91 4.31
 -6 9 2 9.98 2.26
 6 -9 -2 11.41 1.34
 6 9 -2 9.72 2.41
 -6 -9 2 17.41 3.34
 6 9 -2 9.77 2.23
 6 -9 -2 8.63 2.57
 -6 -9 1 21.47 4.77
 -6 9 1 23.24 3.3
 6 -9 -1 22.87 2.32
 6 9 -1 21.31 2.6
 6 9 -1 31.75 3.67
 6 -9 -1 29.77 2.87
 -6 -9 1 32.87 4.21
 6 -9 -1 19.36 2.21
 6 -9 -1 28.91 4.35
 -6 -9 0 37.71 6.51
 6 -9 0 35.45 3.34
 6 -9 0 40.29 3.4
 6 9 0 44.44 4.52
 -6 -9 0 46.94 4.9
 -6 9 0 39.99 4.33
 6 -9 0 36.83 4.46
 -6 -9 -1 3.37 1.57
 -6 -9 -1 8.88 3.78
 -6 9 -1 5.59 1.79
 6 -9 1 3.54 1.45
 6 -9 1 3.67 1.29
 6 9 1 11.35 2.72
 6 -9 1 4.6 1.63
 -6 -9 -2 31.17 6.41
 -6 9 -2 34.89 4.24
 6 -9 2 33.75 3.79
 -6 -9 -2 39.59 4.46
 6 -9 2 30.2 3.26
 6 9 2 36.53 4.52
 6 -9 2 27.62 3.67
 -6 9 -3 21.21 3.44
 -6 -9 -3 19.96 5.53
 6 -9 3 13.63 2.36
 -6 -9 -3 15.63 3.03
 6 9 3 17.06 3.48
 6 -9 3 18.81 2.99
 -6 9 -3 20.42 3.46
 -6 9 -4 13.4 2.87
 -6 -9 -4 13.92 4.67
 -6 -9 -4 13.88 2.67
 6 -9 4 9.9 2.19
 6 9 4 11.89 2.89
 -6 9 -4 14.49 2.96
 -6 -9 -5 24.55 6.1
 -6 -9 -5 14.09 2.72
 6 -9 5 16.32 3.38
 6 -9 5 14.43 2.7
 6 9 5 12.95 3.05
 -6 9 -5 12.67 3.04
 -6 -9 -6 2.06 2.73
 6 -9 6 6.64 2.29
 6 9 6 7.65 2.81
 -6 9 -6 6.14 2.62
 -6 -10 10 18.09 3.53
 -6 -10 10 24.76 4.34
 6 10 -10 15.91 3.4
 6 -10 -9 2.06 2.56
 -6 -10 9 -0.79 1.34
 -6 10 9 2.62 1.89
 6 10 -9 0.23 1.39
 -6 -10 9 3.16 2.18
 6 -10 -8 67.18 8.75
 -6 -10 8 67.02 6.76
 6 10 -8 74.37 6.82
 -6 10 8 62.26 6.02
 -6 -10 7 87.2 7.6
 6 -10 -7 87.54 9.55
 6 10 -7 92.9 7.49
 -6 10 7 92.71 7.19
 -6 -10 6 5.29 1.57
 6 10 -6 6.17 2.32
 6 -10 -6 5.45 1.94
 -6 10 6 5.46 1.9
 -6 -10 6 3.37 1.81
 -6 -10 5 4.66 1.86
 6 -10 -5 3.67 2.29
 -6 -10 5 4.53 1.07
 -6 10 5 9.65 2.23
 -6 -10 5 8.86 2.6
 6 10 -5 7.4 2.22
 -6 -10 4 22.95 3.96
 6 -10 -4 16.48 3.85
 -6 10 4 23.3 3.33
 -6 -10 4 25.98 3.94
 -6 -10 4 21.29 2.07
 6 10 -4 27.27 3.86
 6 -10 -3 8.78 2.83
 -6 -10 3 9.88 2.88
 -6 -10 3 11.11 1.49
 -6 10 3 10.64 2.36
 -6 -10 3 12.43 2.96
 6 10 -3 15.2 2.55
 -6 -10 2 26.4 4.69
 -6 10 2 23.71 3.34
 6 -10 -2 22.66 1.82
 6 10 -2 19.19 3.21
 6 10 -2 23.86 3.28
 6 -10 -2 21.99 2.45
 -6 -10 2 23.82 3.75
 6 -10 -2 24.12 4.28
 6 -10 -1 78.92 4.39
 6 10 -1 89.45 6.23
 6 -10 -1 87.6 4.84
 6 -10 -1 86.03 7.21
 -6 -10 1 101.71 7.5
 -6 10 1 91.12 6.5
 -6 -10 1 94.12 9.44
 -6 -10 0 25.34 5.25
 -6 10 0 25.59 3.51
 6 -10 0 29.27 2.91
 6 -10 0 33.14 2.99
 6 10 0 30.72 3.69
 6 -10 0 24.26 3.66
 -6 -10 0 25.3 3.79
 -6 -10 -1 45.02 7.13
 6 -10 1 44.12 3.92
 6 -10 1 44.35 3.67
 6 -10 1 43.39 4.72
 6 10 1 44.05 4.83
 -6 -10 -1 50.31 5.06
 -6 10 -1 40.72 4.44
 -6 -10 -2 34.67 6.44
 6 -10 2 39.22 4.06
 6 -10 2 41.31 4.45
 6 -10 2 38.74 3.54
 -6 -10 -2 36.85 4.43
 6 10 2 46.78 5.06
 -6 10 -2 46.55 4.85
 -6 10 -3 10.67 2.64
 -6 -10 -3 18.06 5.43
 6 -10 3 8.88 2.14
 6 -10 3 10.37 1.98
 6 10 3 11.1 2.7
 -6 -10 -3 13.22 2.61
 6 -10 3 12.72 2.4
 -6 10 -3 9.94 2.39
 -6 10 -4 18.18 3.2
 -6 -10 -4 18.89 5.03
 6 -10 4 23.14 3.63
 -6 -10 -4 27.72 3.86
 6 -10 4 16.1 2.61
 6 10 4 19.07 3.64
 -6 10 -4 21.83 3.75
 -6 -10 -5 22.42 5.85
 6 -10 5 18.58 3.55
 6 10 5 17.87 3.71
 -6 -10 -5 23.91 3.55
 -6 10 -5 17.89 3.52
 6 -10 6 22.27 4.09
 -6 -11 10 2.59 1.76
 -6 -11 10 2.24 2.19
 6 11 -10 1.04 1.65
 -6 -11 9 2.57 2.21
 6 11 -9 9.51 2.87
 -6 -11 9 6.86 2.76
 6 11 -9 8.43 2.53
 6 -11 -8 10.04 4.03
 6 11 -8 6.86 2.52
 -6 11 8 3.45 1.69
 -6 -11 8 7.06 2.63
 6 -11 -7 0.53 2.32
 6 11 -7 5.6 2.3
 -6 11 7 3.2 1.89
 -6 -11 7 6.46 2.66
 6 11 -6 12.32 2.99
 6 -11 -6 14.34 4.24
 -6 11 6 13.62 2.9
 -6 -11 6 18.37 3.75
 -6 -11 5 12.84 2.82
 6 -11 -5 14.1 3.5
 -6 11 5 14.83 3
 -6 -11 5 18.63 3.73
 6 11 -5 18.33 3.63
 6 -11 -4 -0.91 1.93
 -6 -11 4 1.33 2.03
 -6 11 4 1.95 1.51
 -6 -11 4 1.34 1.46
 6 11 -4 1.07 1.34
 6 -11 -3 3.47 1.93
 -6 -11 3 3.9 1.84
 -6 11 3 7.58 2.09
 6 11 -3 4.82 1.66
 -6 -11 3 7.65 2.36
 -6 -11 2 19.28 4.17
 -6 11 2 20.77 3.37
 6 11 -2 20.02 3.12
 6 -11 -2 16.05 2.1
 -6 -11 2 20.29 3.61
 6 -11 -2 15.29 3.79
 -6 -11 1 9.46 3.56
 -6 11 1 9.48 2.3
 6 -11 -1 10.17 1.6
 6 11 -1 13.34 2.63
 6 -11 -1 9.48 1.62
 6 -11 -1 6.59 2.14
 -6 -11 1 12.62 3.12
 -6 -11 0 6.55 2.52
 -6 -11 0 11.78 2.84
 -6 11 0 12.99 2.77
 6 -11 0 9.44 1.86
 6 -11 0 12.71 1.89
 6 11 0 9.12 2.35
 6 -11 0 11.16 2.86
 -6 -11 -1 6.35 3.31
 -6 11 -1 3.08 1.37
 6 -11 1 1.98 1.13
 -6 -11 -1 1.73 1.36
 6 -11 1 2.5 0.96
 6 11 1 7.38 2.55
 6 -11 1 3.42 1.77
 -6 -11 -2 8.37 3.5
 -6 11 -2 6.04 2.35
 6 -11 2 6.64 1.94
 6 -11 2 5.26 1.56
 -6 -11 -2 6.59 2.33
 6 11 2 6.48 2.08
 6 -11 2 4.71 1.8
 -6 11 -3 5.58 1.94
 -6 -11 -3 5.48 3.45
 6 -11 3 4.83 1.88
 6 11 3 3.55 1.92
 6 -11 3 3.17 1.63
 -6 11 -3 3.87 1.94
 -6 -11 -3 3.57 1.56
 -6 11 -4 10.94 2.69
 -6 -11 -4 17.07 5.03
 6 -11 4 8.77 2.44
 6 11 4 7.88 2.51
 -6 -11 -4 11.17 2.76
 -6 11 -4 9.02 2.53
 -6 -11 -5 13.03 5.22
 -6 -11 -5 9.85 2.32
 6 -11 5 12.58 2.99
 6 11 5 12.1 3.2
 -6 11 -5 10.74 2.97
 6 -11 6 3.93 2.18
 -6 -12 10 10.98 3.19
 6 12 -10 9.11 2.72
 -6 -12 9 8.01 2.78
 6 12 -9 13.21 3.29
 6 12 -9 10.11 2.62
 -6 -12 9 7.91 2.73
 6 -12 -8 1.89 2.57
 6 12 -8 5.13 2.37
 -6 12 8 8.55 2.61
 -6 -12 8 8.58 2.67
 6 -12 -7 20.38 4.6
 6 12 -7 23.24 4.03
 -6 12 7 27.5 4.04
 -6 -12 7 32.01 4.92
 6 -12 -6 24.76 5.09
 6 12 -6 33.38 4.79
 -6 12 6 22.4 3.68
 -6 -12 6 37.84 5.12
 -6 -12 5 -1.03 1.41
 6 -12 -5 5.52 2.51
 -6 12 5 3.06 1.78
 -6 -12 5 4.17 2.33
 6 12 -5 3.77 1.94
 6 -12 -4 6.87 2.78
 -6 -12 4 8.32 2.89
 -6 12 4 9.42 2.39
 6 12 -4 7.55 2.08
 -6 -12 4 8.93 2.71
 6 12 -4 9.76 2.84
 -6 -12 3 33.26 5.27
 -6 12 3 34.05 4.09
 6 12 -3 39.84 4.28
 6 12 -3 40.05 5.1
 -6 -12 3 35.23 4.76
 6 -12 -3 35.33 5.51
 -6 -12 2 24.25 4.76
 -6 12 2 22.32 3.37
 6 12 -2 25.05 3.41
 6 -12 -2 19.24 2.21
 6 -12 -2 23.69 4.45
 -6 -12 2 21.44 3.7
 6 -12 -1 79.52 4.43
 6 -12 -1 85.24 4.61
 6 12 -1 90.01 6.53
 6 -12 -1 89.13 7.59
 -6 -12 1 91.87 7.44
 -6 12 1 88.75 6.6
 -6 -12 1 89.44 9.44
 -6 -12 0 71.2 8.58
 6 -12 0 59.52 4.31
 6 -12 0 57.63 3.89
 6 12 0 70.07 5.99
 6 -12 0 75.13 6.61
 -6 -12 0 69.87 6.45
 -6 12 0 68.42 5.82
 -6 -12 -1 19.69 4.47
 -6 12 -1 16.09 2.92
 6 -12 1 15.5 2.43
 6 12 1 21.85 3.58
 6 -12 1 16.78 3.29
 -6 -12 -2 38.51 6.86
 -6 12 -2 29.5 4.08
 6 -12 2 31.61 3.79
 6 12 2 30.52 4.31
 -6 -12 -2 37.18 4.64
 6 -12 2 33.47 4.3
 -6 -12 -3 0.43 1.93
 -6 12 -3 2.31 1.56
 -6 -12 -3 3.76 2.14
 6 -12 3 -1.25 1.35
 6 12 3 0.11 1.54
 6 -12 3 1.27 1.45
 -6 12 -3 4.05 1.92
 -6 -12 -4 6.53 2.39
 -6 12 -4 1.64 1.22
 -6 -12 -4 4.23 3.1
 6 -12 4 3.04 1.73
 6 12 4 2.38 2.05
 -6 12 -4 3.76 2.17
 6 -12 5 21.16 3.67
 -6 -12 -5 21.63 3.75
 6 12 5 21.21 4.37
 6 -12 6 3.2 1.89
 6 13 -9 7.47 2.52
 6 13 -9 3.85 1.94
 6 13 -8 -1.97 2.12
 -6 -13 8 4.41 2.24
 6 -13 -7 -2.41 2.61
 6 13 -7 0.96 2.03
 -6 13 7 1.54 1.39
 -6 -13 7 5.12 2.38
 6 -13 -6 11.91 3.55
 6 13 -6 14.1 3.11
 -6 13 6 13.72 2.96
 -6 -13 6 17.09 3.57
 6 13 -5 9.51 2.93
 -6 -13 5 7.54 2.51
 6 -13 -5 8.29 3.12
 -6 13 5 7.07 2.46
 -6 -13 5 8.89 2.83
 6 -13 -4 10.15 3.26
 -6 -13 4 7.84 3
 -6 13 4 12.22 2.81
 6 13 -4 8.86 2.1
 6 13 -4 8.06 2.64
 -6 -13 4 0.78 1.82
 -6 -13 3 1.13 1.65
 -6 -13 3 -0.8 1.61
 -6 13 3 3.6 1.86
 6 13 -3 1.53 1.21
 6 13 -3 1.52 1.34
 6 -13 -3 0.34 1.58
 -6 -13 2 6.34 2.76
 -6 -13 2 4.14 1.83
 -6 13 2 5.79 2.13
 6 13 -2 4.15 1.75
 6 -13 -2 2.88 1.43
 -6 -13 1 17.24 4.45
 -6 13 1 15.29 3.01
 -6 -13 1 20.23 3.71
 6 13 -1 17.94 3.1
 6 -13 -1 14.31 3.23
 -6 -13 0 5.31 2.69
 -6 13 0 10.17 2.56
 6 -13 0 9.15 1.92
 -6 -13 0 15.75 3.59
 6 13 0 13.33 3.07
 6 -13 0 10.7 2.85
 -6 13 -1 2.28 1.6
 6 -13 1 1.62 1.12
 6 13 1 0.79 1.43
 -6 -13 -1 2.25 1.72
 6 -13 1 2.15 1.7
 -6 -13 -2 35.52 6.82
 -6 13 -2 26.13 3.9
 6 -13 2 25.82 3.44
 6 13 2 29.06 4.28
 6 -13 2 27.27 4.25
 -6 -13 -2 33.21 4.69
 -6 -13 -3 16.18 5.19
 -6 13 -3 11.11 2.71
 6 -13 3 5.96 1.98
 -6 -13 -3 9.28 2.47
 6 13 3 4.48 2.14
 6 -13 3 9.36 2.54
 -6 13 -3 15.71 3.48
 -6 -13 -4 1.44 2.41
 6 -13 4 4.8 2.05
 -6 -13 -4 5.36 2.17
 6 13 4 2.98 1.93
 -6 13 -4 3.73 2.3
 6 -13 5 14.95 3.25
 6 14 -8 42.29 5.85
 -6 -14 7 4.83 2.43
 6 14 -7 3.79 2.33
 -6 14 7 8.47 2.74
 -6 -14 6 13.5 3.56
 6 -14 -6 2.77 2.24
 6 14 -6 14.1 3.46
 -6 14 6 7.5 2.39
 6 -14 -5 55.42 7.22
 -6 -14 5 46.44 5.71
 6 14 -5 48.47 5.91
 -6 -14 5 57.75 6.51
 6 14 -5 58.39 5.21
 -6 14 5 63.56 6.01
 -6 -14 4 8.5 2.82
 -6 -14 4 1.74 1.67
 -6 14 4 4.93 2.2
 6 14 -4 5.77 1.79
 6 14 -4 4.65 2.4
 6 -14 -4 5.35 2.94
 -6 -14 3 -1.9 2.2
 -6 14 3 0.19 1.32
 -6 -14 3 0.63 1.3
 6 14 -3 1.6 1.38
 6 14 -3 -1.27 1.75
 6 -14 -3 1.92 2.26
 -6 -14 2 8.23 3.06
 -6 14 2 15.71 3.02
 -6 -14 2 12.2 2.94
 6 14 -2 13.09 2.66
 6 -14 -2 6.32 2.44
 -6 14 1 1.53 1.4
 -6 -14 1 1.61 1.7
 6 14 -1 -0.18 1.41
 6 -14 -1 -1.2 1.79
 -6 -14 0 28.59 5.63
 -6 14 0 32.9 4.35
 -6 -14 0 31.77 4.91
 6 14 0 42.4 4.86
 6 -14 0 33.85 4.75
 6 -14 1 93.87 6.23
 6 -14 1 117.52 8.7
 6 14 1 107.35 7.99
 -6 14 -1 122.2 8.22
 -6 -14 -1 104.3 11.12
 -6 -14 -1 125.87 9.29
 -6 -14 -2 74.39 7.12
 -6 -14 -2 60.66 9
 6 -14 2 67.76 5.59
 6 -14 2 79.55 7.08
 6 14 2 72.29 6.77
 -6 14 -2 68.69 6.23
 -6 14 -2 71.57 6.9
 -6 -14 -3 10.62 4
 -6 14 -3 10.03 2.62
 6 -14 3 6.4 1.91
 6 14 3 11.03 2.91
 6 -14 3 12.34 2.88
 -6 -14 -3 9.9 2.57
 -6 14 -3 16.05 3.62
 -6 -14 -4 20.16 3.78
 6 -14 4 20.35 3.52
 6 14 4 20.55 3.91
 6 -14 5 -0.16 1.34
 6 15 -7 3.49 2.08
 6 15 -6 8.6 2.79
 -6 -15 6 6.38 2.49
 -6 15 6 6.14 2.13
 -6 -15 5 7.71 2.59
 6 15 -5 3.24 2.12
 -6 15 5 4.56 1.96
 -6 -15 5 1.57 1.89
 6 15 -5 2.68 1.37
 6 -15 -5 7.29 3.17
 -6 -15 4 5.21 2.27
 -6 15 4 3.97 1.99
 -6 -15 4 4.88 2.53
 6 15 -4 1.36 1.42
 6 15 -4 3.34 1.83
 6 -15 -4 5.26 2.83
 -6 -15 3 10.29 3.39
 -6 15 3 12.27 2.87
 -6 -15 3 13.42 3.11
 6 15 -3 10.06 2.26
 6 15 -3 12.62 3.13
 6 -15 -3 16.73 4.21
 -6 -15 2 4.95 3.06
 -6 15 2 4.68 2.11
 -6 -15 2 6.58 2.62
 6 15 -2 3.38 1.73
 6 15 -2 4.99 2.33
 6 -15 -2 1.56 1.43
 -6 -15 1 5.17 3.07
 -6 15 1 4 1.68
 -6 -15 1 4.54 2.42
 6 15 -1 3.11 1.81
 6 -15 -1 1.22 1.54
 -6 -15 0 30.15 6.3
 -6 15 0 29.32 4.11
 6 15 0 26.05 3.94
 -6 -15 0 27.82 4.48
 6 -15 0 26.52 4.42
 -6 -15 -1 6.87 4.09
 -6 -15 -1 2.81 2.28
 -6 15 -1 -0.34 1.13
 6 15 1 2.04 1.74
 6 -15 1 2.31 2.26
 -6 -15 -2 -4.06 3.53
 -6 15 -2 -0.77 1.47
 6 -15 2 2.11 1.55
 -6 -15 -2 -0.89 1.67
 6 15 2 -1.44 1.7
 6 -15 2 3.16 2.14
 -6 15 -2 3.55 2.32
 -6 15 -3 12.85 2.92
 -6 -15 -3 11.69 3.08
 6 -15 3 12.82 2.88
 6 15 3 8.74 2.69
 6 -15 3 12.86 3.19
 6 -15 4 3.63 1.83
 -6 -15 -4 -0.55 1.65
 6 -15 5 3.03 2.13
 -6 16 6 21.4 3.84
 6 16 -6 20.8 3.18
 6 16 -5 1.64 2.12
 -6 16 5 4.02 1.89
 -6 -16 5 2.82 2.24
 6 16 -5 4.42 1.66
 -6 -16 4 49.16 6.48
 6 16 -4 62.73 5.51
 6 -16 -4 64.55 7.77
 6 16 -4 83.11 8.24
 -6 -16 4 74.76 7.7
 -6 16 4 63.34 6.13
 -6 -16 3 57.79 7.51
 6 16 -3 48.03 4.79
 -6 -16 3 56.26 6.62
 -6 16 3 55.94 5.73
 6 16 -3 58.13 6.77
 6 -16 -3 54.74 6.68
 -6 -16 2 6.16 3.2
 -6 16 2 1.62 1.52
 -6 -16 2 1.98 2.01
 6 16 -2 2.26 1.38
 6 16 -2 2.46 1.93
 6 -16 -2 1.72 1.77
 -6 -16 1 10.11 3.68
 -6 16 1 15.58 3.1
 6 16 -1 14.84 3
 -6 -16 1 7.49 2.75
 6 -16 -1 18.96 3.91
 -6 -16 0 11.86 3.44
 -6 -16 0 7.34 3.43
 -6 16 0 7.87 2.2
 6 16 0 3.61 1.85
 6 -16 0 7.59 2.67
 -6 -16 -1 25.62 6.03
 -6 16 -1 19.36 3.54
 -6 -16 -1 25.82 4.6
 6 16 1 19.3 3.55
 6 -16 1 23.76 4.46
 -6 16 -2 34.7 4.63
 6 16 2 30.53 4.58
 6 -16 2 40.52 5.33
 -6 -16 -2 45.81 5.98
 -6 16 -3 30.7 4.31
 6 -16 3 29.12 4.06
 6 16 3 34.67 5
 6 -16 3 35.9 5.14
 -6 -16 -3 37.81 5.48
 6 -16 4 17.09 3.37
 -6 -16 -4 15.13 3.42
 -6 17 5 4.68 2.1
 6 17 -5 11.21 2.64
 -6 -17 4 5.97 2.44
 -6 17 4 3.71 1.75
 6 17 -4 4.37 1.86
 -6 -17 3 6.53 2.94
 -6 17 3 11.24 2.92
 6 17 -3 12.85 2.65
 -6 -17 2 8.74 3.48
 -6 17 2 5.31 2.03
 6 17 -2 4.88 1.96
 -6 -17 2 4.04 1.98
 6 -17 -2 6.27 2.62
 6 17 -2 4.72 2.48
 -6 -17 1 -3.66 2.24
 -6 -17 1 0.06 2.44
 -6 17 1 1.43 1.31
 6 17 -1 3.93 2.28
 6 -17 -1 4.64 2.21
 -6 -17 0 3.71 2.93
 -6 17 0 1.67 1.54
 -6 -17 0 2.64 2.52
 6 17 0 3.57 2.23
 6 -17 0 -0.28 1.68
 -6 17 -1 -0.16 1.25
 -6 -17 -1 1.3 1.92
 6 17 1 -1.88 1.59
 -6 17 -2 15.45 3.08
 6 17 2 16.87 3.64
 -6 17 -3 0.56 1.3
 -6 -18 4 1.17 2.16
 -6 18 4 3.6 1.99
 -6 -18 3 20.47 4.68
 -6 18 3 24.63 3.99
 -6 -18 2 41.68 6.68
 6 18 -2 44.94 4.97
 -6 18 2 46.67 5.31
 -6 -18 1 0.22 2.52
 -6 18 1 1.02 1.32
 6 18 -1 3.02 1.63
 -6 18 0 3.96 1.98
 6 18 0 2.53 1.52
 -6 18 -1 13.6 3
 6 18 1 11.65 2.96
 -6 18 -2 2.53 1.56
 6 18 2 0.32 1.73
 -6 -19 3 9.4 3.46
 -6 19 3 6.01 2.46
 -6 -19 2 3.11 2.53
 -6 19 2 1.35 1.56
 -6 19 1 5.38 2.17
 -6 19 0 17.01 3.49
 -7 0 10 18.28 3.29
 7 0 -10 21.68 5.78
 -7 0 9 8.33 2.54
 7 0 -9 12.89 4.52
 -7 0 8 16.65 2.94
 7 0 -8 13.05 4.13
 7 0 -7 60.45 8.18
 -7 0 7 67.71 5.7
 -7 0 6 21.51 3.17
 7 0 -6 16.82 3.91
 -7 0 5 0.43 1.15
 7 0 -5 -0.98 2.34
 7 0 -4 42.14 5.58
 -7 0 4 40.68 4.16
 7 0 -3 26.09 3.06
 7 0 -3 31.56 4.42
 -7 0 3 37.68 3.88
 7 0 -2 40.81 4.11
 7 0 -2 40.2 4.56
 -7 0 2 42.21 4.2
 7 0 -1 15.97 2.67
 -7 0 1 26.97 3.55
 7 0 -1 25.14 3.4
 7 0 0 41.48 4.34
 7 0 0 39.18 3.39
 -7 0 0 44.66 4.41
 -7 0 -1 4.54 1.59
 7 0 1 6.7 2.03
 7 0 1 5.8 1.13
 7 0 2 54.7 5.52
 -7 0 -2 57.78 5.29
 -7 0 -3 2.59 1.41
 7 0 3 0.54 1.24
 -7 0 -3 -1.18 1.48
 7 0 4 3.34 1.96
 -7 0 -4 2.93 1.37
 7 0 5 36.29 5.08
 -7 0 -5 34.66 4.16
 7 0 6 3.34 2.09
 -7 0 -6 1.15 1.19
 -7 0 -7 2.58 1.47
 -7 -1 11 3.86 1.81
 -7 -1 10 4.2 2.05
 -7 1 10 1.53 1.49
 7 -1 -10 4.92 3.64
 7 1 -10 1.39 3
 7 -1 -9 63.89 9.17
 7 1 -9 51.47 8.6
 -7 -1 9 58.09 5.53
 -7 1 9 56.55 5.64
 -7 -1 8 3.63 1.53
 -7 1 8 4.11 1.72
 7 -1 -8 1.8 1.98
 7 1 -8 4.85 3.12
 -7 -1 7 20.69 3.02
 -7 1 7 26.48 3.5
 7 -1 -7 20.64 4.97
 7 1 -7 26.66 5.26
 7 1 -6 83.72 5.01
 7 -1 -6 83.16 8.89
 7 1 -6 78.81 8.81
 -7 -1 6 95.75 6.34
 -7 1 6 99.89 6.58
 -7 -1 5 2.99 1.35
 -7 1 5 4.55 1.74
 7 1 -5 5.34 2.13
 7 1 -5 6.66 1.55
 7 -1 -4 44.6 5.72
 7 1 -4 39.75 5.37
 -7 -1 4 47.57 4.28
 -7 1 4 48.86 4.56
 7 -1 -3 28.98 4.29
 -7 -1 3 31.27 3.45
 -7 1 3 35.34 3.74
 7 1 -3 27.46 4.08
 7 -1 -3 18.3 2.37
 7 -1 -2 20.72 3.38
 7 1 -2 19.18 3.18
 -7 -1 2 20.59 2.79
 -7 1 2 22.28 3.01
 7 1 -2 21.09 3.13
 7 -1 -2 14.1 2.49
 7 1 -1 285.67 11.59
 7 -1 -1 285.35 11.42
 7 -1 -1 250.72 11.13
 7 1 -1 263.04 10.69
 -7 -1 1 279.65 11.35
 -7 1 1 288.81 11.69
 7 -1 0 39.94 4.09
 7 1 0 33.51 2.87
 7 -1 0 34.3 3.33
 7 1 0 37.49 4.02
 -7 -1 0 39.27 3.98
 -7 1 0 36.49 4
 7 -1 1 95.48 4.93
 7 -1 1 104.51 6.98
 7 1 1 94.07 6.76
 -7 -1 -1 100.72 6.64
 -7 1 -1 108.71 6.99
 7 -1 2 52.52 5.23
 7 1 2 54.95 5.45
 -7 -1 -2 54.75 5.02
 -7 1 -2 50.74 4.98
 -7 -1 -3 6.76 1.8
 7 -1 3 4.45 2.11
 7 1 3 5.03 1.99
 -7 -1 -3 5.4 1.55
 -7 1 -3 5.44 1.71
 7 -1 4 16.79 3.29
 7 1 4 14.86 3.18
 -7 -1 -4 15.96 2.69
 -7 1 -4 16.08 2.83
 7 -1 5 1.75 1.59
 7 1 5 -0.03 1.45
 -7 -1 -5 2.14 1.19
 -7 1 -5 2.01 1.39
 7 -1 6 4.48 2.18
 7 1 6 0.7 1.87
 -7 -1 -6 3.76 1.64
 -7 1 -6 1 1.04
 -7 1 -7 8.84 2.4
 -7 -2 11 0.48 1.33
 -7 -2 10 2.6 1.79
 -7 2 10 2.37 1.47
 7 -2 -10 0.47 2.96
 7 2 -10 5.27 3.6
 -7 -2 9 4.2 1.81
 -7 2 9 1.77 1.43
 7 -2 -9 -1.36 2.84
 7 2 -9 3.37 2.97
 -7 -2 8 12.17 2.48
 -7 2 8 10.36 2.61
 7 -2 -8 7.06 2.9
 7 2 -8 12.37 4.32
 7 -2 -7 28.96 5.67
 7 2 -7 37.36 6.53
 7 2 -7 31.01 3.2
 -7 -2 7 37.16 4.09
 -7 2 7 33.04 4.17
 7 2 -6 17.85 2.54
 -7 -2 6 14.1 3.06
 -7 -2 6 15.49 2.64
 -7 2 6 14.2 2.63
 7 -2 -6 10.42 3.48
 7 2 -6 9.98 3.39
 -7 -2 5 2.8 1.18
 -7 2 5 2.31 1.54
 7 -2 -5 -2.05 1.71
 7 2 -5 0.56 1.64
 7 2 -5 3.23 1.19
 7 -2 -5 3 0.83
 7 -2 -4 19.6 4.07
 -7 -2 4 21.53 2.84
 -7 2 4 22.83 3.12
 7 2 -4 18.32 3.76
 7 -2 -3 65.83 6.63
 7 2 -3 66.23 6.39
 -7 -2 3 71.28 5.21
 -7 2 3 74.87 5.65
 7 -2 -2 23.05 3.56
 -7 -2 2 20.92 2.98
 7 2 -2 25.29 3.63
 -7 2 2 19.9 2.94
 7 2 -2 27.44 3.53
 7 -2 -2 24.86 3.21
 7 -2 -1 7.87 1.98
 7 2 -1 6.86 1.65
 -7 -2 1 10.23 2.16
 -7 2 1 12.81 2.73
 7 2 -1 12.55 2.53
 7 -2 -1 13.43 2.52
 -7 -2 0 26.41 3.37
 -7 2 0 32.81 3.82
 7 2 0 22.66 2.16
 7 2 0 26.77 3.58
 7 -2 0 26.61 3.41
 7 -2 0 22.57 2.83
 -7 -2 -1 6.17 1.88
 -7 2 -1 5.84 1.87
 7 -2 1 4.98 1.84
 7 2 1 5.79 2.04
 7 -2 1 3.63 1.09
 -7 -2 -2 43.11 4.23
 7 2 2 43.1 5.01
 7 -2 2 38.36 4.56
 -7 2 -2 35.16 4.23
 -7 2 -3 9 2.5
 -7 -2 -3 7.32 1.87
 7 -2 3 3.39 1.97
 7 2 3 5.58 2.04
 -7 -2 -3 3.02 1.27
 -7 2 -3 2.79 1.44
 7 -2 4 0.14 1.53
 7 2 4 0.04 1.43
 -7 -2 -4 1.36 1.12
 -7 2 -4 0.42 1.17
 7 -2 5 12.97 3.3
 7 2 5 17.49 3.75
 -7 -2 -5 16.7 2.73
 -7 2 -5 16.27 3.01
 7 -2 6 2.95 1.92
 7 2 6 4.67 2.54
 -7 -2 -6 1.56 1.18
 -7 2 -6 4.45 1.79
 -7 2 -7 13.19 2.91
 -7 -3 11 8.13 2.38
 -7 -3 10 8.81 2.4
 -7 3 10 11.3 2.81
 7 -3 -10 1.16 2.79
 7 3 -10 2.99 3.4
 7 -3 -9 60.79 8.78
 7 3 -9 66.27 9.3
 -7 -3 9 65.86 5.77
 -7 3 9 74.31 6.57
 -7 -3 8 7.27 2.01
 -7 3 8 5.42 2.07
 7 -3 -8 3.95 2.58
 7 3 -8 7.54 3.57
 7 -3 -7 68.44 8.46
 7 3 -7 53.5 7.52
 7 3 -7 66.07 4.91
 -7 -3 7 67.34 5.29
 -7 3 7 67.58 5.77
 7 3 -6 123.12 6.9
 7 -3 -6 124.54 10.97
 7 3 -6 123 10.72
 -7 -3 6 136.13 7.41
 -7 3 6 138.01 8.12
 -7 -3 6 133.78 8.91
 -7 -3 5 6.99 2.56
 -7 -3 5 7.77 1.84
 7 -3 -5 10.2 2.85
 -7 3 5 8.79 2.08
 7 3 -5 9.47 2.66
 7 3 -5 7.88 1.82
 7 -3 -4 198.47 12.24
 -7 -3 4 208.07 9.03
 -7 3 4 204.89 9.78
 7 -3 -3 84.37 7.38
 7 3 -3 82.86 7
 -7 -3 3 91.11 5.8
 -7 3 3 90.46 6.28
 7 -3 -2 22.43 3.53
 -7 -3 2 22.97 2.93
 -7 3 2 21.99 3.09
 7 3 -2 19.63 3.1
 7 3 -2 19.49 3.02
 7 -3 -2 21.43 2.97
 7 3 -1 180.05 8.99
 7 -3 -1 165.16 8.3
 7 -3 -1 154.59 8.84
 7 3 -1 145.59 7.1
 -7 -3 1 167.4 8.19
 -7 3 1 166.61 8.76
 -7 -3 0 24.91 3.15
 -7 3 0 23.75 3.27
 7 3 0 24.98 3.44
 7 -3 0 22.25 3.02
 7 -3 0 21.07 2.87
 -7 -3 -1 9.32 2.17
 -7 3 -1 7.89 2.06
 -7 -3 -1 10.16 2.28
 7 -3 1 7.19 2.01
 7 3 1 7.73 2.12
 7 -3 1 10.52 1.87
 7 -3 2 95.98 5.19
 -7 -3 -2 98.48 6.55
 7 -3 2 95.52 6.96
 7 3 2 111.55 7.91
 -7 3 -2 104.23 7.26
 -7 3 -3 37.13 4.47
 7 -3 3 37.27 4.55
 7 3 3 27.52 4.1
 -7 -3 -3 28.62 3.35
 -7 -3 -3 25.33 3.01
 -7 3 -3 30.19 3.76
 7 -3 4 21.45 3.55
 7 3 4 26.45 4.1
 -7 -3 -4 23.02 2.92
 -7 3 -4 20.16 3.29
 7 -3 5 14.92 3.31
 7 3 5 12.14 3.2
 -7 -3 -5 12.34 2.25
 -7 3 -5 12.31 2.78
 7 -3 6 6.05 2.47
 7 3 6 9.19 3.09
 -7 3 -6 9.96 2.47
 7 -3 7 0.4 1.82
 -7 3 -7 2.44 1.92
 -7 -4 11 3.97 1.66
 -7 -4 10 12.24 2.74
 -7 4 10 12.71 3.13
 7 4 -10 11.64 5.41
 -7 -4 9 3.65 1.73
 7 -4 -9 4.02 3.09
 -7 4 9 5.36 2.25
 7 4 -9 7.14 3.61
 -7 -4 8 14.92 2.62
 7 -4 -8 13.72 4.33
 -7 4 8 13.82 2.89
 7 4 -8 15.73 2.66
 7 4 -8 9.66 3.52
 7 -4 -7 48.07 7.2
 7 4 -7 35.29 6.44
 7 4 -7 48.51 4.46
 -7 -4 7 42.67 4.21
 -7 4 7 44.81 4.89
 7 4 -6 4.4 1.64
 -7 -4 6 5.07 1.89
 -7 -4 6 5.4 1.77
 7 -4 -6 6.78 3.11
 -7 4 6 8.66 2.25
 7 4 -6 6.17 3.27
 -7 -4 5 4.47 2.06
 7 -4 -5 3.36 2.07
 -7 -4 5 4.79 1.62
 -7 4 5 6.65 2.18
 7 4 -5 5.66 2.41
 7 4 -5 4.06 1.42
 -7 -4 4 10.3 3.1
 7 -4 -4 12.98 3.72
 -7 -4 4 10.19 2.08
 -7 4 4 9.85 2.3
 7 4 -4 13.53 3.46
 7 -4 -3 29.47 4.52
 -7 -4 3 33.56 5.46
 -7 4 3 31.99 3.89
 7 4 -3 29.11 4.2
 -7 -4 3 30.07 3.35
 7 -4 -2 24.64 3.85
 -7 -4 2 18.46 2.66
 -7 4 2 24.32 3.38
 7 4 -2 23.93 3.36
 7 4 -2 25.03 3.41
 7 -4 -2 23.11 3
 7 4 -1 12.62 1.94
 -7 -4 1 12.39 2.15
 -7 4 1 13.52 2.58
 7 4 -1 14.95 2.72
 7 -4 -1 15.34 2.51
 7 -4 -1 15.17 2.76
 -7 -4 0 10.22 2.17
 -7 4 0 10.67 2.32
 7 4 0 15.63 2.86
 7 -4 0 9.67 2.12
 7 -4 0 9.5 2.08
 -7 -4 -1 18.96 2.84
 -7 4 -1 18.88 3.16
 -7 -4 -1 21.19 3.18
 7 -4 1 19.64 2.96
 7 4 1 20.56 3.26
 7 -4 1 17 2.46
 7 -4 2 50.32 4.01
 7 -4 2 52.57 5.06
 7 4 2 60.08 5.89
 -7 -4 -2 54.23 5.01
 -7 4 -2 58.72 5.51
 -7 -4 -2 45.64 3.9
 -7 4 -3 8.69 2.52
 7 -4 3 7.24 2.19
 7 4 3 10.24 2.77
 -7 -4 -3 8.71 2.08
 -7 -4 -3 5.9 1.56
 -7 4 -3 6.74 2.17
 -7 -4 -4 -0.94 1.14
 7 -4 4 1.88 1.38
 7 4 4 1.65 1.79
 -7 -4 -4 0.81 0.94
 -7 4 -4 -1.02 1.45
 -7 -4 -5 34.13 7.81
 7 -4 5 29.04 4.52
 7 4 5 33.44 5.04
 -7 4 -5 29.15 4.24
 7 -4 6 -2.29 1.81
 -7 4 -6 1.79 1.49
 7 -4 7 2.6 1.79
 -7 -5 10 6.6 2.3
 7 5 -10 7.57 4.77
 7 -5 -9 16.56 4.58
 -7 -5 9 19.56 3.05
 -7 5 9 25.7 4.2
 7 5 -9 19.99 5.81
 7 -5 -8 8.32 3.69
 -7 -5 8 9.63 2.04
 -7 5 8 14.66 2.97
 7 5 -8 10.51 2.08
 7 5 -8 11.49 4.16
 7 5 -7 3.68 1.46
 7 -5 -7 -2.2 2.87
 -7 -5 7 0.07 0.87
 -7 5 7 1.77 1.51
 7 5 -7 1.12 1.85
 7 -5 -6 62.66 7.8
 7 5 -6 62.15 7.84
 7 5 -6 72.12 5.65
 -7 -5 6 69.49 5.04
 -7 5 6 80.1 6.3
 -7 -5 6 60.15 5.77
 7 5 -5 133.21 7.83
 7 -5 -5 142.77 11.22
 7 5 -5 116.3 10.22
 -7 -5 5 140.86 7.24
 -7 5 5 146.98 8.48
 -7 -5 5 137.87 9.95
 7 -5 -4 90.54 8.41
 7 5 -4 89.59 8.01
 -7 -5 4 97.78 5.78
 -7 5 4 90.12 6.49
 -7 -5 4 89.49 8.49
 7 -5 -3 47.69 5.68
 7 5 -3 60.23 5.99
 -7 -5 3 52.91 4.26
 -7 5 3 56.37 5.05
 -7 -5 3 62.26 7.39
 7 5 -2 77.13 5.93
 7 -5 -2 68.95 5.17
 7 -5 -2 76.79 6.83
 7 5 -2 70.07 5.57
 -7 -5 2 72.62 5.08
 -7 5 2 87.28 6.33
 -7 -5 2 75.52 8.48
 -7 -5 1 49.35 7.22
 7 5 -1 52.28 4.92
 7 -5 -1 48.73 4.27
 7 -5 -1 49.11 5.09
 -7 -5 1 47.79 4.17
 -7 5 1 55.31 5.06
 -7 -5 0 23.94 3.07
 -7 -5 0 19.52 5.01
 -7 5 0 23.96 3.45
 -7 -5 0 22.59 3.5
 7 5 0 20.27 3.05
 7 -5 0 25.68 3.24
 7 -5 0 24.18 3.34
 7 -5 1 88.34 5.89
 -7 -5 -1 107.83 7.19
 7 -5 1 101.71 6.63
 7 5 1 95.77 7.08
 -7 5 -1 100.2 7.03
 -7 -5 -1 111.12 11.65
 -7 5 -2 19.36 3.35
 -7 -5 -2 25.38 5.82
 7 -5 2 19.61 3.11
 7 5 2 17.6 3.39
 -7 -5 -2 17.78 2.94
 7 -5 2 20.16 2.7
 -7 -5 -2 19.26 2.4
 -7 5 -3 0.78 1.24
 -7 -5 -3 5.19 3.14
 7 -5 3 2.87 1.6
 7 5 3 3.18 2.1
 -7 -5 -3 2.73 1.11
 -7 5 -3 4.45 1.83
 -7 -5 -3 2.57 1.27
 -7 -5 -4 64.11 10.09
 7 -5 4 59.85 5.76
 7 5 4 61.88 6.47
 -7 -5 -4 56.3 4.83
 -7 5 -4 61.59 5.91
 -7 -5 -5 2.14 2.47
 7 -5 5 4.91 2.17
 7 5 5 -0.09 1.98
 -7 5 -5 2.82 1.79
 7 -5 6 1.23 1.23
 -7 5 -6 2.15 1.59
 7 -5 7 23.8 4.4
 7 6 -10 28.08 7.31
 7 -6 -9 2.18 2.87
 -7 -6 9 4.36 1.71
 -7 6 9 9.64 2.94
 7 6 -9 1.81 3
 7 -6 -8 12.75 4.21
 -7 -6 8 16.26 2.63
 7 6 -8 16.82 3.03
 -7 6 8 20.95 3.72
 7 6 -8 10.85 3.68
 7 -6 -7 34.79 6.38
 -7 6 7 39.32 4.81
 7 6 -7 32.88 6.2
 7 6 -7 38.82 4.35
 -7 -6 7 35.03 3.65
 -7 -6 6 32.98 4.33
 7 -6 -6 30.2 5.47
 -7 6 6 35.83 4.29
 7 6 -6 34.11 6.12
 7 6 -6 38.09 4.38
 -7 -6 6 33.87 3.48
 -7 -6 5 34.68 5.16
 7 -6 -5 36.93 5.8
 7 6 -5 35 5.62
 7 6 -5 39.08 4.39
 -7 -6 5 38.37 3.66
 -7 6 5 45.29 4.78
 -7 -6 4 17.34 3.89
 7 -6 -4 13.81 3.51
 -7 -6 4 18.83 2.59
 -7 6 4 18.16 3.1
 7 6 -4 13.66 3.47
 7 -6 -3 30.32 4.74
 -7 -6 3 33.38 5.81
 -7 6 3 32.62 4.12
 7 6 -3 34.58 4.49
 7 6 -3 32.99 3.98
 -7 -6 3 32.96 3.41
 7 -6 -2 4.96 1.83
 -7 -6 2 10.13 1.96
 -7 -6 2 10.69 3.15
 -7 6 2 8.78 2.22
 7 6 -2 6.99 1.77
 -7 -6 2 5.99 2.5
 7 6 -2 14.26 2.78
 7 -6 -2 9.05 2.02
 -7 -6 1 2.73 1.31
 -7 -6 1 -0.36 2.31
 -7 6 1 3.82 1.66
 -7 -6 1 7.42 2.42
 7 6 -1 7.52 2.3
 7 -6 -1 2.78 1.28
 7 -6 -1 4.51 2.12
 -7 -6 0 24.52 3.11
 -7 -6 0 20.89 5.04
 -7 6 0 24.56 3.56
 -7 -6 0 29.78 3.99
 7 -6 0 27.69 3.43
 7 6 0 28.77 3.84
 7 -6 0 22.89 3.35
 -7 6 -1 5.78 1.75
 -7 -6 -1 4.93 3.44
 -7 -6 -1 8.83 2.4
 7 -6 1 4.15 1.68
 7 6 1 3.47 1.77
 7 -6 1 5.99 1.8
 -7 6 -2 10.02 2.71
 -7 -6 -2 14.99 5.05
 7 -6 2 9.11 2.17
 7 6 2 15.49 3.23
 7 -6 2 9.4 2.09
 -7 -6 -2 13.18 2.72
 -7 -6 -2 8.94 1.69
 -7 6 -3 12.6 2.9
 -7 -6 -3 14.02 2.79
 -7 -6 -3 14.86 5.16
 7 -6 3 14.12 2.82
 7 6 3 17.88 3.55
 -7 6 -3 14.94 3.17
 -7 -6 -4 -0.94 2.71
 -7 -6 -4 0.77 1.08
 7 -6 4 3.49 1.87
 7 6 4 1.38 1.56
 -7 6 -4 -0.65 1.38
 -7 -6 -5 7.29 3.84
 7 -6 5 10.07 2.76
 7 6 5 12.93 3.4
 -7 6 -5 10.24 2.75
 7 -6 6 2.49 1.85
 -7 6 -6 1.7 1.71
 7 -6 7 5.61 2.46
 7 -7 -9 62.28 8.9
 7 7 -9 46.91 8.33
 7 7 -9 62.38 5.94
 -7 7 9 73.18 6.86
 7 -7 -8 27.46 5.84
 -7 -7 8 30.99 3.31
 7 7 -8 29.98 3.99
 -7 7 8 28.69 4.34
 7 7 -8 22.47 5.56
 7 7 -7 16.87 3.23
 7 -7 -7 20.28 4.87
 -7 -7 7 18.28 2.53
 -7 7 7 16.46 3.22
 7 7 -7 18.28 4.73
 7 7 -6 4.29 1.76
 7 -7 -6 3.8 3.06
 -7 -7 6 6.32 1.53
 -7 7 6 6.63 2.19
 7 7 -6 3.03 2.12
 7 7 -5 139.57 8.55
 7 -7 -5 128.92 10.78
 7 7 -5 113.76 10.07
 -7 -7 5 120.68 6.38
 -7 7 5 129.72 8.18
 -7 -7 5 125.36 9.32
 -7 -7 4 134.45 9.08
 7 -7 -4 106.29 9.26
 7 7 -4 101.35 8.73
 -7 -7 4 118.3 6.22
 -7 7 4 118.2 7.74
 -7 -7 4 110.08 9.56
 -7 -7 3 216.4 11.42
 7 7 -3 201.56 10
 7 -7 -3 191.96 12.06
 -7 -7 3 191.06 8.18
 -7 7 3 192.79 9.99
 -7 -7 3 184.5 13.22
 -7 -7 2 8.7 1.75
 -7 -7 2 5.85 2.87
 -7 7 2 8.74 2.07
 -7 -7 2 7.84 2.68
 7 7 -2 5.27 1.71
 7 -7 -2 9.02 1.94
 7 -7 -2 8.99 2.71
 -7 -7 1 372.06 15.18
 7 7 -1 355.48 13.97
 7 -7 -1 340.62 12.32
 7 -7 -1 331.39 14.75
 -7 -7 1 340.17 11.96
 -7 7 1 364.59 14.42
 -7 -7 1 343 19.85
 7 -7 0 103.31 6.25
 7 7 0 91.49 6.86
 7 -7 0 91.25 6.83
 -7 -7 0 110.88 7.77
 -7 7 0 101.37 7.2
 -7 -7 0 101.06 10.83
 -7 -7 -1 1.39 1.95
 -7 7 -1 6.7 2.2
 7 -7 1 9.97 2.25
 7 7 1 4.89 1.93
 -7 -7 -1 7.02 2.19
 7 -7 1 7.37 2.15
 -7 -7 -2 69.48 9.59
 7 -7 2 68.56 5.48
 7 -7 2 73.63 5.83
 7 7 2 72.25 6.6
 -7 -7 -2 75.39 6.24
 -7 7 -2 73.73 6.37
 -7 -7 -3 90.57 11.31
 7 -7 3 81.51 5.76
 7 -7 3 80.31 6.3
 7 7 3 105.03 8.28
 -7 7 -3 89.83 7.26
 -7 -7 -3 89.99 6.68
 -7 7 -3 76.46 6.76
 -7 -7 -4 13.22 5.11
 7 -7 4 9.84 2.81
 7 7 4 11.67 2.79
 -7 -7 -4 9.24 2.2
 -7 7 -4 5.12 1.89
 -7 -7 -5 35.23 8.09
 7 -7 5 29.97 4.25
 -7 7 -5 31.32 4.54
 7 -7 6 9.24 2.76
 7 8 -9 16.52 3.21
 -7 -8 9 21.39 4.38
 7 8 -9 16.73 5.23
 7 -8 -8 2.85 2.45
 7 8 -8 1.66 1.11
 -7 8 8 0.33 1.2
 -7 -8 8 1.72 2.18
 7 8 -8 3.55 2.94
 7 8 -7 10.65 2.68
 7 -8 -7 7.29 3.65
 -7 -8 7 11.56 2.02
 -7 8 7 9.19 2.5
 -7 -8 7 13.09 3.35
 7 8 -7 8.35 3.64
 7 8 -6 -0.23 1.66
 -7 -8 6 -0.5 0.94
 -7 8 6 1.78 1.61
 -7 -8 6 3.48 2.42
 7 8 -6 -0.97 2.02
 -7 -8 5 29.49 4.66
 7 -8 -5 37.01 5.83
 -7 8 5 29.34 4.02
 -7 -8 5 40.35 5.32
 7 8 -5 23.32 4.61
 -7 -8 5 27.71 3
 7 8 -5 31.89 4.31
 7 -8 -4 6.75 2.58
 -7 -8 4 6.41 2.8
 -7 -8 4 3.42 1.14
 -7 8 4 4.4 1.94
 7 8 -4 2.36 2.19
 -7 -8 4 6.28 2.51
 7 8 -4 3.95 1.73
 7 -8 -3 16.33 3.59
 -7 -8 3 20.25 4.56
 -7 -8 3 20.22 2.54
 -7 8 3 27.69 3.82
 7 8 -3 20.27 3.59
 -7 -8 3 19.04 3.66
 7 8 -3 27.32 3.73
 -7 -8 2 7.68 1.65
 -7 -8 2 13.63 4.2
 -7 8 2 9.34 2.4
 -7 -8 2 9.54 2.6
 7 8 -2 11.01 2.42
 7 -8 -2 7.06 1.72
 7 -8 -2 9.69 2.7
 -7 -8 1 11.63 2.04
 -7 -8 1 11.99 3.98
 -7 8 1 15.89 3.3
 7 -8 -1 11.37 1.82
 -7 -8 1 13.2 3.26
 7 8 -1 17.57 3.32
 7 -8 -1 15 2.37
 7 -8 -1 16.01 3.36
 -7 -8 0 3.21 2.02
 -7 8 0 1.87 1.27
 7 -8 0 5 1.53
 7 8 0 5.49 2.03
 -7 -8 0 6.06 2.39
 7 -8 0 3.41 1.65
 -7 -8 -1 12.7 4.42
 -7 8 -1 10.36 2.62
 7 -8 1 13.05 2.53
 7 8 1 14.04 2.84
 7 -8 1 16.32 2.99
 -7 -8 -1 14.9 3.19
 -7 8 -2 37.21 4.76
 -7 -8 -2 27.51 6.31
 7 -8 2 33.54 3.99
 7 -8 2 29.89 3.76
 7 8 2 33.82 4.67
 -7 -8 -2 39.8 4.86
 -7 8 -3 2.56 1.96
 -7 -8 -3 2.84 3.24
 -7 -8 -3 2.34 1.79
 7 -8 3 3.2 1.35
 7 8 3 3.93 1.96
 7 -8 3 5.57 1.81
 -7 8 -3 2.9 2.03
 -7 -8 -4 4.14 3.53
 7 -8 4 2.89 1.68
 7 8 4 -1.61 1.9
 -7 -8 -4 -0.09 1.15
 -7 8 -4 0.71 1.64
 7 -8 5 19.18 3.41
 -7 8 -5 21.68 3.89
 7 9 -9 28.43 4.24
 7 9 -9 25.85 6.23
 -7 -9 9 24.12 4.64
 7 -9 -8 51.13 7.97
 7 9 -8 44.98 5.33
 -7 9 8 52.05 5.8
 -7 -9 8 55.12 6.5
 7 9 -8 41.1 7.5
 7 9 -7 4.46 1.78
 7 -9 -7 9.2 3.71
 -7 9 7 6.82 2.51
 -7 -9 7 8.43 3.04
 7 9 -7 -0.02 2.59
 -7 -9 6 88.89 7.96
 7 9 -6 61.76 8.06
 7 -9 -6 71.45 8.58
 7 9 -6 74.95 6.67
 -7 9 6 86.22 7.02
 -7 -9 5 297.12 14.36
 7 9 -5 281.75 13.24
 7 -9 -5 260.62 15.68
 7 9 -5 198.06 13.78
 -7 -9 5 230.85 8.9
 -7 9 5 239.32 11.93
 -7 -9 5 236.84 13.29
 7 -9 -4 8.55 3
 -7 -9 4 15.19 3.76
 -7 -9 4 10.05 1.65
 -7 9 4 10.99 2.67
 7 9 -4 8.88 2.8
 -7 -9 4 12.68 3.36
 7 9 -4 11.02 2.71
 7 -9 -3 12.53 3.42
 -7 -9 3 11.05 3.45
 -7 -9 3 10.76 1.85
 -7 9 3 12.78 2.62
 -7 -9 3 16.36 3.44
 7 9 -3 9.86 2.34
 7 9 -2 71.24 5.93
 7 -9 -2 75.24 5.15
 -7 -9 2 86.62 7.26
 7 -9 -2 75.19 7.27
 -7 -9 2 74.09 4.7
 -7 9 2 76.57 6.34
 -7 -9 2 73.43 8.61
 -7 -9 1 20.67 4.8
 -7 9 1 12.11 2.66
 7 -9 -1 12.91 1.87
 7 9 -1 15.74 2.95
 7 -9 -1 15.64 2.37
 -7 -9 1 16.59 3.35
 7 -9 -1 15.76 3.19
 -7 -9 0 7.59 3.73
 -7 9 0 1.01 1.34
 7 -9 0 3.91 1.36
 7 -9 0 5.03 1.36
 7 9 0 2.12 1.7
 -7 -9 0 3.28 1.72
 7 -9 0 6.72 2.07
 7 -9 1 99.76 6.49
 7 -9 1 106.44 7.52
 7 -9 1 116.12 6.93
 7 9 1 118.3 8.54
 -7 -9 -1 125.83 8.58
 -7 9 -1 107.89 7.75
 -7 -9 -1 111.07 11.9
 -7 9 -2 4.02 2.21
 -7 -9 -2 4.78 3.68
 -7 -9 -2 4.62 1.86
 7 -9 2 2.56 1.16
 7 9 2 6.3 2.61
 7 -9 2 4.17 1.93
 -7 9 -3 11.41 3.03
 -7 -9 -3 11.84 4.5
 -7 -9 -3 15.82 3.08
 7 -9 3 13.93 2.68
 7 9 3 15.42 3.48
 7 -9 3 11.85 2.54
 -7 9 -3 17.07 3.58
 -7 -9 -4 25.16 3.76
 -7 -9 -4 25.48 6.75
 7 -9 4 22.33 3.44
 7 9 4 23.57 4.28
 -7 9 -4 22.19 4.02
 7 -9 5 5.53 2.09
 7 10 -9 1.37 1.27
 7 10 -9 -0.02 2.68
 7 10 -8 11.67 2.96
 7 10 -8 10.13 4
 -7 -10 8 17.36 3.65
 7 -10 -7 36.98 6.62
 7 10 -7 36.95 5.02
 -7 10 7 33.79 4.58
 7 10 -7 23.82 5.69
 -7 -10 7 35.48 5.32
 7 10 -6 12.7 3.05
 7 -10 -6 12.68 4.24
 -7 10 6 12.4 2.93
 7 10 -6 8.23 3.27
 -7 -10 6 17.24 3.84
 -7 -10 5 18.18 3.71
 7 -10 -5 18.21 4.17
 -7 10 5 26.39 4.07
 7 10 -5 14.16 3.9
 -7 -10 5 20.72 4.21
 7 10 -5 19.98 3.82
 7 -10 -4 7.57 2.7
 -7 -10 4 7.7 2.77
 -7 10 4 8.63 2.35
 7 10 -4 9.54 2.92
 -7 -10 4 7 2.78
 7 10 -4 10.42 2.73
 7 10 -4 11.24 3.02
 -7 -10 3 9.43 1.63
 -7 -10 3 9.85 3.17
 -7 10 3 12.41 2.68
 -7 -10 3 11.24 2.96
 7 10 -3 11.53 2.69
 7 -10 -3 7.32 3.21
 -7 -10 2 0.34 1.77
 -7 10 2 0.38 1.2
 7 10 -2 1.64 1.62
 7 -10 -2 0.73 0.98
 -7 -10 2 -1.48 1.94
 7 -10 -2 1.56 1.71
 -7 -10 1 -0.39 1.89
 -7 10 1 -0.78 1.53
 7 10 -1 1.47 1.29
 7 -10 -1 0.43 0.94
 -7 -10 1 3.85 1.94
 7 -10 -1 -2.15 2.16
 -7 10 0 20.23 3.65
 7 -10 0 17.93 2.52
 7 -10 0 23.61 2.95
 7 10 0 20.23 3.56
 7 -10 0 19.38 3.68
 -7 -10 0 14.46 3.25
 -7 -10 -1 9.82 4.04
 -7 10 -1 4.07 1.86
 -7 -10 -1 3.64 1.76
 7 -10 1 2.31 1.2
 7 -10 1 5.14 1.64
 7 10 1 3.6 1.85
 7 -10 1 4.48 2.1
 -7 -10 -2 1.86 3.22
 -7 10 -2 -0.48 1.51
 7 -10 2 1.65 1.37
 -7 -10 -2 1.57 1.45
 7 -10 2 -0.77 1.19
 7 10 2 -0.6 1.64
 7 -10 2 1.1 1.31
 -7 10 -3 17.41 3.37
 -7 -10 -3 21.88 6.12
 7 -10 3 17.04 3.17
 7 10 3 19.01 3.93
 -7 -10 -3 19.89 3.69
 7 -10 3 16.42 2.99
 -7 10 -3 15.45 3.48
 -7 -10 -4 3.69 1.81
 7 -10 4 0.34 1.35
 7 -10 5 4.44 1.98
 7 11 -9 13.56 3.36
 7 11 -8 3.35 1.72
 -7 -11 7 162.75 11.35
 7 -11 -7 131.49 12.18
 7 11 -7 140.76 10.1
 -7 11 7 149.42 9.81
 7 11 -6 28.43 4.39
 7 -11 -6 36.61 6.24
 -7 11 6 33.25 4.45
 -7 -11 6 36.33 5.22
 -7 -11 5 10.99 2.88
 7 -11 -5 19.43 4.59
 -7 11 5 13.21 2.94
 7 11 -5 7.87 2.79
 -7 -11 5 10.43 3
 7 11 -5 8.84 2.69
 7 11 -4 85.29 6.65
 7 11 -4 85.07 7.56
 -7 -11 4 87.51 7.94
 7 -11 -4 82.81 8.72
 -7 11 4 87.69 7.11
 -7 -11 4 69.88 7.67
 7 11 -3 66.94 5.96
 7 -11 -3 60.02 4.56
 7 -11 -3 69.03 7.51
 -7 -11 3 74.84 7.06
 -7 11 3 74.38 6.54
 -7 -11 3 72.77 8.3
 -7 -11 2 10.19 3.58
 -7 11 2 10.68 2.81
 7 11 -2 11.5 2.72
 7 -11 -2 9.22 1.79
 -7 -11 2 10.93 3.03
 7 -11 -2 12.45 3.25
 7 -11 -1 97.17 5.74
 7 11 -1 117.06 7.96
 7 -11 -1 96.45 8.17
 -7 -11 1 120.76 8.93
 -7 11 1 105.2 7.65
 -7 -11 1 115.96 11.26
 -7 -11 0 64.3 8.99
 7 -11 0 71.62 5.1
 7 -11 0 83.07 7.23
 7 11 0 77.75 6.73
 -7 -11 0 89.61 7.6
 -7 11 0 74.76 6.62
 -7 -11 -1 0.68 2.49
 -7 11 -1 3.61 1.95
 -7 -11 -1 1.04 1.22
 7 -11 1 3.34 1.28
 7 11 1 0.73 1.64
 7 -11 1 5.89 2.09
 -7 -11 -2 40.01 7.57
 -7 11 -2 48.15 5.41
 7 -11 2 33.84 3.98
 7 -11 2 43.93 4.89
 -7 -11 -2 40.13 5.06
 7 11 2 46.08 5.6
 -7 11 -3 47.69 5.56
 -7 -11 -3 45.25 8.29
 7 -11 3 40.08 4.68
 7 -11 3 45.37 4.99
 7 11 3 45.24 5.89
 -7 -11 -3 46.26 5.34
 -7 11 -3 44.73 5.56
 7 -11 4 6.34 2.21
 -7 -11 -4 10.67 2.67
 7 -11 5 8.56 2.65
 7 12 -8 1.36 1.69
 7 12 -7 -0.19 1.35
 7 12 -6 22.83 4.22
 7 -12 -6 20.39 4.9
 -7 12 6 22.25 3.87
 -7 -12 6 22.22 4.42
 7 -12 -5 1.23 2.15
 -7 12 5 4.29 2.36
 7 12 -5 -0.17 1.31
 -7 -12 5 -0.99 1.73
 7 12 -5 2.7 2.14
 -7 -12 4 8.82 3.1
 -7 12 4 5.61 2.14
 7 12 -4 7.89 2.29
 -7 -12 4 8.58 2.97
 7 12 -4 10.42 2.96
 7 -12 -4 1.02 1.77
 -7 -12 3 22.41 4.78
 -7 12 3 30.8 4.27
 7 12 -3 24.93 3.68
 7 -12 -3 23.35 2.88
 -7 -12 3 27.75 4.77
 7 -12 -3 21.74 4.67
 -7 -12 2 16.03 4.46
 -7 12 2 16.65 3.22
 7 12 -2 17.49 3.17
 7 -12 -2 15.01 3.67
 -7 -12 2 22.29 4.28
 -7 -12 1 7.51 3.7
 -7 -12 1 8.66 2.95
 -7 12 1 9.15 2.61
 7 12 -1 9.43 2.48
 7 -12 -1 7.49 2.37
 -7 -12 0 -1.25 2
 -7 12 0 3.54 2.2
 -7 -12 0 4.38 2.21
 7 12 0 4.85 2.39
 7 -12 0 0.45 1.54
 -7 -12 -1 24.35 6.1
 -7 12 -1 20.52 3.62
 -7 -12 -1 23.07 4.08
 7 12 1 20.51 4.05
 7 -12 1 19.37 3.57
 -7 -12 -2 18.94 5.17
 -7 12 -2 18.5 3.51
 7 -12 2 16.28 2.86
 7 12 2 17.96 3.99
 -7 -12 -2 11.31 3.08
 7 -12 2 18.76 3.55
 -7 12 -3 5.61 2.33
 -7 -12 -3 4.45 2.1
 7 -12 3 6.65 2.14
 7 12 3 4.54 2.5
 7 -12 3 5.18 2.12
 7 -12 4 1.28 1.46
 -7 -12 -4 2.55 1.56
 7 -12 5 10.41 3.14
 7 13 -7 2.66 2.04
 7 13 -6 14.42 3.62
 7 -13 -5 34.12 5.96
 -7 13 5 49.64 5.53
 7 13 -5 49.92 5.31
 -7 -13 5 46.32 6.21
 7 13 -5 55.88 6.42
 -7 -13 4 28.09 5.02
 -7 13 4 29.62 4.3
 7 13 -4 25.71 3.84
 7 13 -4 30.4 4.74
 -7 -13 4 27.52 4.73
 7 -13 -4 32.82 5.74
 -7 -13 3 -3.29 2.22
 -7 -13 3 1.15 1.92
 -7 13 3 -0.64 1.38
 7 13 -3 1.27 1.36
 7 13 -3 0.39 1.63
 7 -13 -3 3.99 2.66
 -7 -13 2 54.44 7.71
 -7 13 2 49.89 5.48
 7 13 -2 53.78 5.4
 -7 -13 2 65.77 6.93
 7 -13 -2 53.28 6.45
 -7 -13 1 33.04 6.18
 -7 13 1 32.84 4.52
 -7 -13 1 35.63 5.12
 7 13 -1 27.35 4.03
 7 -13 -1 26.38 4.56
 7 -13 0 91.07 7.94
 7 13 0 103.17 8.17
 -7 13 0 97.54 7.82
 -7 -13 0 102.7 8.63
 -7 -13 0 100.41 11.13
 7 -13 1 206.64 11.99
 7 13 1 239.93 13.01
 -7 13 -1 233.21 12.43
 -7 -13 -1 245.1 13.52
 -7 -13 -1 217.15 17.31
 -7 -13 -2 51.42 8.64
 -7 13 -2 46.87 5.57
 7 -13 2 49.94 5.63
 7 13 2 59.06 6.46
 -7 -13 -2 53.58 6.13
 -7 13 -3 6.34 2.5
 7 -13 3 5.32 2.08
 -7 -13 -3 11.73 3.19
 7 -13 3 5.78 2.31
 7 -13 4 14.36 3.14
 7 14 -6 2.03 1.91
 7 14 -6 2.44 1.41
 -7 14 5 9.54 2.96
 7 14 -5 9.22 2.41
 7 14 -5 12 3.61
 -7 -14 4 6.76 2.77
 -7 -14 4 11.07 3.63
 -7 14 4 13.85 3.35
 7 14 -4 8.39 2.53
 7 14 -4 9.4 3.07
 7 -14 -4 7.69 3.45
 -7 -14 3 4.53 2.98
 -7 -14 3 6.46 2.75
 -7 14 3 4.31 1.97
 7 14 -3 3.11 1.72
 7 14 -3 5.74 2.47
 7 -14 -3 9.09 3.38
 -7 -14 2 7.29 3.49
 -7 14 2 -1.06 1.72
 -7 -14 2 6.35 2.26
 7 14 -2 4.95 2.12
 7 -14 -2 -0.31 1.46
 -7 -14 1 -0.28 2.56
 -7 14 1 2.14 1.47
 -7 -14 1 1.03 1.81
 7 14 -1 0.66 1.52
 7 -14 -1 0.41 1.32
 -7 -14 0 24.72 5.52
 -7 14 0 16.14 3.32
 -7 -14 0 18.28 3.85
 7 14 0 18.67 3.77
 7 -14 0 26.28 4.48
 -7 -14 -1 5.32 3.22
 -7 14 -1 6.59 2.24
 7 14 1 7.65 2.8
 -7 -14 -1 6.5 2.56
 7 -14 1 2.94 2.05
 -7 14 -2 9.41 2.71
 -7 -14 -2 7.7 2.76
 7 -14 2 10.11 2.73
 -7 -14 -3 5.82 2.3
 7 -14 3 6.44 2.4
 7 15 -6 0.85 1.34
 7 15 -5 7.44 2.24
 7 15 -4 93.97 7.27
 -7 15 4 94.94 7.88
 -7 -15 4 93.25 9.21
 7 15 -3 105.72 7.84
 7 -15 -3 126.89 10.68
 7 15 -3 129.06 10.27
 -7 15 3 114.65 8.62
 -7 -15 2 14.43 4.39
 -7 15 2 10.91 2.7
 7 15 -2 17.68 3.24
 7 -15 -2 11.85 3.33
 -7 -15 1 39 6.97
 -7 15 1 32.07 4.5
 -7 -15 1 29.87 4.95
 7 15 -1 36.39 4.86
 7 -15 -1 40.62 5.83
 -7 -15 0 4.53 3.25
 -7 15 0 6.79 2.52
 7 15 0 4.95 2.32
 -7 -15 0 2.38 2.15
 7 -15 0 4.56 2.39
 -7 15 -1 36.35 4.93
 7 15 1 36.56 5.11
 7 -15 1 36.28 5.15
 -7 -15 -1 41.22 5.77
 -7 -15 -2 2.27 1.82
 7 -15 2 6.07 2.63
 7 16 -5 0.91 1.59
 7 16 -4 6.63 2.19
 -7 -16 3 21.55 5.19
 7 16 -3 13.54 2.95
 -7 -16 2 0.39 1.99
 -7 16 2 4.69 2.12
 7 16 -2 3.82 1.67
 -7 -16 1 2.46 2.83
 -7 16 1 -0.89 1.61
 7 16 -1 0.69 1.74
 7 16 0 5.18 2.3
 -7 -17 3 32.52 5.88
 7 17 -3 28.09 4.31
 -7 -17 2 21.46 5.31
 7 17 -2 17.3 3.35
 7 17 -1 2.12 2.02
 -8 0 9 6.79 2.47
 8 0 -9 -1.2 2.6
 8 0 -8 101.33 11.42
 -8 0 8 129.27 8.49
 -8 0 7 22.77 3.55
 8 0 -7 8.41 3.4
 8 0 -6 44.24 6.58
 -8 0 6 54.61 5.28
 8 0 -5 74.73 8.11
 -8 0 5 97.03 6.89
 8 0 -4 53.87 6.34
 -8 0 4 61 5.38
 8 0 -3 1.18 1.38
 -8 0 3 1.64 1.31
 8 0 -3 -0.63 1.01
 8 0 -2 1.42 1.03
 -8 0 2 1.7 1.2
 8 0 -2 1.42 1.21
 -8 0 1 12.61 2.54
 8 0 -1 16.34 3.02
 8 0 0 47.73 5.03
 -8 0 0 51.52 5.18
 8 0 1 236.21 11.93
 -8 0 -1 205.34 10.81
 8 0 2 169.14 10.47
 -8 0 -2 166.78 9.85
 8 0 3 6.09 2.57
 -8 0 -3 3.27 1.52
 8 0 4 8.84 2.97
 -8 0 -4 9.18 2.34
 -8 0 -5 -0.13 1
 -8 -1 10 5.67 2.43
 -8 -1 9 19.72 3.49
 -8 1 9 23.16 3.92
 8 -1 -9 17.14 5.04
 8 1 -9 26.17 6.35
 -8 -1 8 7.01 2.27
 -8 1 8 11.41 2.94
 8 -1 -8 5.45 3.43
 8 1 -8 6.57 3.28
 -8 -1 7 6.2 1.9
 -8 1 7 6.87 2.01
 8 -1 -7 -0.76 2.29
 8 1 -7 1.96 2.05
 -8 -1 6 23.12 3.44
 -8 1 6 20.68 3.43
 8 -1 -6 24.62 4.78
 8 1 -6 17.21 4.06
 -8 -1 5 31.56 3.95
 8 -1 -5 26.73 4.87
 8 1 -5 32.07 5.49
 8 1 -5 31.33 3.35
 8 -1 -4 38.07 5.51
 -8 -1 4 37.2 4.21
 8 1 -4 36.72 5.24
 -8 1 4 47.77 4.94
 8 -1 -3 9.84 2.72
 8 1 -3 16.63 3.46
 -8 -1 3 14.28 2.73
 -8 1 3 21.83 3.41
 8 1 -3 17.53 3.24
 8 -1 -3 16.68 3.12
 8 -1 -2 2.92 1.6
 8 1 -2 6.48 1.97
 -8 -1 2 6.52 2.1
 -8 1 2 10.32 2.43
 8 1 -2 6.52 1.9
 8 -1 -2 7.42 2.19
 -8 -1 1 5.08 1.73
 -8 1 1 5.99 1.9
 8 1 -1 11.08 2.51
 8 -1 -1 8.99 2.41
 8 -1 -1 6.49 1.77
 -8 -1 0 33.16 4.19
 -8 1 0 28.39 4.02
 8 -1 0 28.86 4.06
 8 1 0 41.16 4.75
 -8 -1 -1 8.53 2.44
 -8 1 -1 7.72 2.33
 8 -1 1 8.02 2.41
 8 1 1 10.3 2.72
 -8 1 -2 2.77 1.87
 -8 -1 -2 0.63 1.43
 8 -1 2 3.82 2.2
 8 1 2 1.52 1.79
 8 -1 3 14.27 3.21
 8 1 3 18.47 3.68
 -8 -1 -3 9.16 2.41
 -8 1 -3 13.3 2.87
 8 -1 4 0.13 1.7
 8 1 4 1.92 1.82
 -8 -1 -4 3.13 1.31
 -8 1 -4 1.83 1.49
 -8 1 -5 3.16 1.69
 -8 -2 10 0.07 1.3
 -8 -2 9 36.14 4.45
 -8 2 9 36.49 4.7
 8 -2 -9 36 6.98
 8 2 -9 37.72 7.31
 -8 -2 8 10.58 2.32
 -8 2 8 7.15 2.16
 8 -2 -8 3.71 1.86
 8 2 -8 8.88 3.94
 -8 -2 7 25.03 3.54
 -8 2 7 21.38 3.59
 8 -2 -7 23.55 5.15
 8 2 -7 14.81 4.29
 8 -2 -6 140.01 11.87
 -8 -2 6 144.4 8.45
 -8 2 6 163.43 9.41
 8 -2 -5 4.88 2.47
 -8 -2 5 5.43 1.77
 -8 2 5 5.04 1.87
 8 2 -5 5.84 2.16
 8 2 -5 4.91 1.63
 8 -2 -4 29.53 4.92
 -8 -2 4 26.98 3.6
 -8 2 4 28.11 3.88
 8 2 -4 28.32 4.58
 8 2 -3 273.64 12.38
 8 -2 -3 271.4 11.98
 8 -2 -3 240.51 13.09
 8 2 -3 231.94 12.35
 -8 -2 3 273.04 11.66
 -8 2 3 269.27 12.13
 8 -2 -2 22.3 3.65
 -8 -2 2 28.5 3.62
 -8 2 2 29.09 3.94
 8 2 -2 27.02 3.67
 8 -2 -2 28.82 3.65
 8 2 -1 44.71 4.8
 8 -2 -1 46.34 4.73
 8 -2 -1 43.24 4.46
 -8 -2 1 57.81 5.1
 -8 2 1 47.08 4.99
 8 -2 0 54.24 5.26
 8 2 0 65.61 5.99
 -8 -2 0 64.48 5.57
 -8 2 0 61.44 5.7
 8 -2 1 135.85 8.84
 8 2 1 138.33 9.15
 -8 -2 -1 133.23 8.34
 -8 2 -1 140.53 8.91
 -8 2 -2 7.76 2.57
 -8 -2 -2 5.82 1.82
 8 -2 2 5.92 2.18
 8 2 2 4.44 2.26
 -8 -2 -2 1.24 1.31
 8 -2 3 5.18 2.3
 8 2 3 6.53 2.52
 -8 -2 -3 2.12 1.19
 -8 2 -3 4.54 1.78
 8 -2 4 4.4 2.21
 8 2 4 1.53 1.6
 -8 -2 -4 3.51 1.55
 -8 2 -4 3.86 1.71
 8 -2 5 10.52 3.04
 -8 2 -5 11.46 2.72
 -8 2 -6 22.76 3.96
 -8 -3 10 7.37 2.15
 -8 -3 9 18.46 3.24
 8 -3 -9 21.26 5.98
 8 3 -9 22.69 6.25
 -8 -3 8 1.31 1.34
 8 -3 -8 -1.29 2.69
 -8 3 8 2.95 1.96
 8 3 -8 -0.37 2.42
 -8 -3 7 3.96 1.67
 8 -3 -7 4.38 2.39
 -8 3 7 4.44 2.09
 8 3 -7 3.78 3.47
 8 -3 -6 11.98 3.65
[truncated: 22,835 more chars]
