# Supplementary material for: Magnetoelectric effect generated through electron transfer from organic radical to metal ion
Source: Natl Sci Rev. 2023 Mar 6;10(4):nwad059. doi: 10.1093/nsr/nwad059 (PMC10187783; doi:10.1093/nsr/nwad059)
Supplement: nwad059_Supplemental_Files [file nwad059_supplemental_files.zip › 1-260K.cif]

data_exp_10885
_audit_creation_date               2020-09-08
_audit_creation_method
;
Olex2 1.2
(compiled 2018.05.29 svn.r3508 for OlexSys, GUI svn.r5506)
;
_shelx_SHELXL_version_number       '2014/7'
_audit_contact_author_address      ?
_audit_contact_author_email        ?
_audit_contact_author_name         ''
_audit_contact_author_phone        ?
_publ_contact_author_id_orcid      ?
_publ_section_references
;
Dolomanov, O.V., Bourhis, L.J., Gildea, R.J, Howard, J.A.K. & Puschmann, H.
 (2009), J. Appl. Cryst. 42, 339-341.

Sheldrick, G.M. (2015). Acta Cryst. A71, 3-8.

Sheldrick, G.M. (2015). Acta Cryst. C71, 3-8.
;
_chemical_name_common              ?
_chemical_name_systematic          ?
_chemical_formula_moiety           'C12 H4 Cl4 Fe O10, C5 H13 Br N'
_chemical_formula_sum              'C17 H17 Br Cl4 Fe N O10'
_chemical_formula_weight           672.87
_chemical_melting_point            ?
loop_
  _atom_type_symbol
  _atom_type_description
  _atom_type_scat_dispersion_real
  _atom_type_scat_dispersion_imag
  _atom_type_scat_source
 'C' 'C' 0.0033 0.0016 'International Tables Vol C Tables 4.2.6.8 and 6.1.1.4'
 'H' 'H' 0.0000 0.0000 'International Tables Vol C Tables 4.2.6.8 and 6.1.1.4'
 'Br' 'Br' -0.2901 2.4595
 'International Tables Vol C Tables 4.2.6.8 and 6.1.1.4'
 'Cl' 'Cl' 0.1484 0.1585 'International Tables Vol C Tables 4.2.6.8 and 6.1.1.4'
 'Fe' 'Fe' 0.3463 0.8444 'International Tables Vol C Tables 4.2.6.8 and 6.1.1.4'
 'N' 'N' 0.0061 0.0033 'International Tables Vol C Tables 4.2.6.8 and 6.1.1.4'
 'O' 'O' 0.0106 0.0060 'International Tables Vol C Tables 4.2.6.8 and 6.1.1.4'

_shelx_space_group_comment
;
The symmetry employed for this shelxl refinement is uniquely defined
by the following loop, which should always be used as a source of
symmetry information in preference to the above space-group names.
They are only intended as comments.
;
_space_group_crystal_system        'monoclinic'
_space_group_IT_number             11
_space_group_name_H-M_alt          'P 1 21/m 1'
_space_group_name_Hall             '-P 2yb'
loop_
  _space_group_symop_operation_xyz
 'x, y, z'
 '-x, y+1/2, -z'
 '-x, -y, -z'
 'x, -y-1/2, z'

_cell_length_a                     7.1597(3)
_cell_length_b                     17.0026(6)
_cell_length_c                     9.5666(4)
_cell_angle_alpha                  90
_cell_angle_beta                   102.168(4)
_cell_angle_gamma                  90
_cell_volume                       1138.41(8)
_cell_formula_units_Z              2
_cell_measurement_reflns_used      7685
_cell_measurement_temperature      260.00(10)
_cell_measurement_theta_max        29.3810
_cell_measurement_theta_min        3.7630
_shelx_estimated_absorpt_T_max     0.757
_shelx_estimated_absorpt_T_min     0.591
_exptl_absorpt_coefficient_mu      2.943
_exptl_absorpt_correction_T_max    1.00000
_exptl_absorpt_correction_T_min    0.85043
_exptl_absorpt_correction_type     multi-scan
_exptl_absorpt_process_details
;
CrysAlisPro 1.171.39.46e (Rigaku Oxford Diffraction, 2018)
Empirical absorption correction using spherical harmonics,
 implemented in SCALE3 ABSPACK scaling algorithm.
;
_exptl_absorpt_special_details     ?
_exptl_crystal_colour              'clear dark black'
_exptl_crystal_colour_lustre       clear
_exptl_crystal_colour_modifier     dark
_exptl_crystal_colour_primary      black
_exptl_crystal_density_diffrn      1.963
_exptl_crystal_density_meas        ?
_exptl_crystal_density_method      ?
_exptl_crystal_description         plate
_exptl_crystal_F_000               670
_exptl_crystal_size_max            0.2
_exptl_crystal_size_mid            0.15
_exptl_crystal_size_min            0.1
_exptl_transmission_factor_max     ?
_exptl_transmission_factor_min     ?
_diffrn_reflns_av_R_equivalents    0.0439
_diffrn_reflns_av_unetI/netI       0.0285
_diffrn_reflns_Laue_measured_fraction_full  0.997
_diffrn_reflns_Laue_measured_fraction_max  0.930
_diffrn_reflns_limit_h_max         10
_diffrn_reflns_limit_h_min         -10
_diffrn_reflns_limit_k_max         23
_diffrn_reflns_limit_k_min         -22
_diffrn_reflns_limit_l_max         13
_diffrn_reflns_limit_l_min         -12
_diffrn_reflns_number              19767
_diffrn_reflns_point_group_measured_fraction_full  0.997
_diffrn_reflns_point_group_measured_fraction_max  0.930
_diffrn_reflns_theta_full          25.242
_diffrn_reflns_theta_max           30.553
_diffrn_reflns_theta_min           3.462
_diffrn_ambient_environment        N~2~
_diffrn_ambient_temperature        260.00(10)
_diffrn_detector                   'CCD plate'
_diffrn_detector_area_resol_mean   10.4741
_diffrn_detector_type              Atlas
_diffrn_measured_fraction_theta_full  0.997
_diffrn_measured_fraction_theta_max  0.930
_diffrn_measurement_details
;
List of Runs (angles in degrees, time in seconds):

  # Type    Start    End  Width  t~exp~   \w     \q     \k     \f   Frames
--------------------------------------------------------------------------
  1  \w    -75.00 -49.00   1.00    8.40    --  -14.00 131.00-126.97   26
  2  \w    -91.00 -61.00   1.00    8.40    --  -14.00 154.00  89.68   30
  3  \w    -12.00  90.00   1.00    8.40    --   14.47  38.00 -60.00  102
  4  \w    -61.00  40.00   1.00    8.40    --   14.47 -38.00-120.00  101
  5  \w      2.00  70.00   1.00    8.40    --   14.47  57.00-180.00   68
  6  \w     -7.00  56.00   1.00    8.40    --   14.47 -99.00  60.00   63
  7  \w    -49.00   3.00   1.00    8.40    --   14.47 -57.00   0.00   52
  8  \w    -67.00  40.00   1.00    8.40    --   14.47 -19.00 120.00  107
  9  \w    -19.00  74.00   1.00    8.40    --   14.47  77.00  60.00   93
;
_diffrn_measurement_device         'four-circle diffractometer'
_diffrn_measurement_device_type    'SuperNova, Dual, Cu at home/near, Atlas'
_diffrn_measurement_method         '\w scans'
_diffrn_orient_matrix_type        
 'CrysAlisPro convention (1999,Acta A55,543-557)'
_diffrn_orient_matrix_UB_11        -0.0989393000
_diffrn_orient_matrix_UB_12        0.0085683000
_diffrn_orient_matrix_UB_13        -0.0109562000
_diffrn_orient_matrix_UB_21        -0.0086219000
_diffrn_orient_matrix_UB_22        -0.0041445000
_diffrn_orient_matrix_UB_23        -0.0748932000
_diffrn_orient_matrix_UB_31        -0.0200144000
_diffrn_orient_matrix_UB_32        -0.0406176000
_diffrn_orient_matrix_UB_33        0.0053276000
_diffrn_radiation_monochromator    mirror
_diffrn_radiation_probe            x-ray
_diffrn_radiation_type             MoK\a
_diffrn_radiation_wavelength       0.71073
_diffrn_source                     'micro-focus sealed X-ray tube'
_diffrn_source_type                'SuperNova (Mo) X-ray Source'
_reflns_Friedel_coverage           0.000
_reflns_Friedel_fraction_full      .
_reflns_Friedel_fraction_max       .
_reflns_number_gt                  2874
_reflns_number_total               3351
_reflns_odcompleteness_completeness  99.70
_reflns_odcompleteness_iscentric   1
_reflns_odcompleteness_theta       27.42
_reflns_special_details
;
 Reflections were merged by SHELXL according to the crystal
 class for the calculation of statistics and refinement.
 
 _reflns_Friedel_fraction is defined as the number of unique
 Friedel pairs measured divided by the number that would be
 possible theoretically, ignoring centric projections and
 systematic absences.
;
_reflns_threshold_expression       'I > 2\s(I)'
_computing_cell_refinement         'CrysAlisPro 1.171.39.46e (Rigaku OD, 2018)'
_computing_data_collection         'CrysAlisPro 1.171.39.46e (Rigaku OD, 2018)'
_computing_data_reduction          'CrysAlisPro 1.171.39.46e (Rigaku OD, 2018)'
_computing_molecular_graphics      'Olex2 (Dolomanov et al., 2009)'
_computing_publication_material    'Olex2 (Dolomanov et al., 2009)'
_computing_structure_refinement    'ShelXL (Sheldrick, 2015)'
_computing_structure_solution      'ShelXT (Sheldrick, 2015)'
_refine_diff_density_max           1.119
_refine_diff_density_min           -1.227
_refine_diff_density_rms           0.189
_refine_ls_extinction_coef         .
_refine_ls_extinction_method       none
_refine_ls_goodness_of_fit_ref     1.273
_refine_ls_hydrogen_treatment      constr
_refine_ls_matrix_type             full
_refine_ls_number_parameters       177
_refine_ls_number_reflns           3351
_refine_ls_number_restraints       0
_refine_ls_R_factor_all            0.1120
_refine_ls_R_factor_gt             0.1012
_refine_ls_restrained_S_all        1.273
_refine_ls_shift/su_max            0.000
_refine_ls_shift/su_mean           0.000
_refine_ls_structure_factor_coef   Fsqd
_refine_ls_weighting_details      
 'w=1/[\s^2^(Fo^2^)+19.0134P] where P=(Fo^2^+2Fc^2^)/3'
_refine_ls_weighting_scheme        calc
_refine_ls_wR_factor_gt            0.2269
_refine_ls_wR_factor_ref           0.2305
_refine_special_details            ?
_olex2_refinement_description
;
1. Fixed Uiso
 At 1.2 times of:
  All C(H,H) groups
 At 1.5 times of:
  All C(H,H,H) groups, All O(H) groups
2. Others
 Fixed Sof: H00A(0.5) H00B(0.5) H00C(0.5) C00K(0.5) H00G(0.5) H00H(0.5)
 C3(0.5) H3A(0.5) H3B(0.5) Br1(0.5)
3.a Secondary CH2 refined with riding coordinates:
 C00K(H00G,H00H), C3(H3A,H3B)
3.b Tetrahedral OH refined with riding coordinates:
 O007(H007), O008(H008)
3.c Idealised Me refined as rotating group:
 C00I(H00A,H00B,H00C), C00J(H00D,H00E,H00F)
;
_atom_sites_solution_hydrogens     geom
_atom_sites_solution_primary       dual
_atom_sites_solution_secondary     ?
loop_
  _atom_site_label
  _atom_site_type_symbol
  _atom_site_fract_x
  _atom_site_fract_y
  _atom_site_fract_z
  _atom_site_U_iso_or_equiv
  _atom_site_adp_type
  _atom_site_occupancy
  _atom_site_site_symmetry_order
  _atom_site_calc_flag
  _atom_site_refinement_flags_posn
  _atom_site_refinement_flags_adp
  _atom_site_refinement_flags_occupancy
  _atom_site_disorder_assembly
  _atom_site_disorder_group
 Fe01 Fe 0.2564(2) 0.2500 0.51098(16) 0.0215(3) Uani 1 2 d S T P . .
 Cl03 Cl 0.2024(3) 0.48217(12) 0.8180(2) 0.0353(5) Uani 1 1 d . . . . .
 Cl04 Cl 0.2962(3) 0.46937(13) 0.1719(2) 0.0386(5) Uani 1 1 d . . . . .
 O005 O 0.2492(8) 0.3417(3) 0.6385(5) 0.0244(10) Uani 1 1 d . . . . .
 O006 O 0.2632(8) 0.3354(3) 0.3708(6) 0.0271(11) Uani 1 1 d . . . . .
 O007 O -0.0343(11) 0.2500 0.4735(10) 0.036(2) Uani 1 2 d S T P . .
 H007 H -0.0733 0.2045 0.4688 0.054 Uiso 1 1 calc R . . . .
 O008 O 0.5488(12) 0.2500 0.5650(11) 0.041(2) Uani 1 2 d S T P . .
 H008 H 0.5878 0.2045 0.5725 0.061 Uiso 1 1 calc R . . . .
 O009 O 0.2864(10) 0.6119(4) 0.3549(7) 0.0423(16) Uani 1 1 d . . . . .
 O00A O 0.2119(10) 0.6161(3) 0.6192(7) 0.0383(14) Uani 1 1 d . . . . .
 N00B N 0.3805(15) 0.7500 0.9594(11) 0.034(2) Uani 1 2 d S T P . .
 C00C C 0.2674(10) 0.5472(4) 0.4117(8) 0.0247(14) Uani 1 1 d . . . . .
 C00D C 0.2306(10) 0.4795(4) 0.6424(7) 0.0209(13) Uani 1 1 d . . . . .
 C00E C 0.2606(10) 0.4056(4) 0.4202(7) 0.0199(12) Uani 1 1 d . . . . .
 C00F C 0.2483(10) 0.4091(4) 0.5778(7) 0.0196(12) Uani 1 1 d . . . . .
 C00G C 0.2340(11) 0.5519(4) 0.5677(8) 0.0255(14) Uani 1 1 d . . . . .
 C00H C 0.2712(11) 0.4733(5) 0.3468(8) 0.0276(15) Uani 1 1 d . . . . .
 C00I C 0.482(2) 0.7500 0.8377(14) 0.051(4) Uani 1 2 d S T P B .
 H00A H 0.4984 0.6968 0.8086 0.077 Uiso 0.5 1 calc GR . . A -1
 H00B H 0.6052 0.7743 0.8677 0.077 Uiso 0.5 1 calc GR . . A -1
 H00C H 0.4084 0.7788 0.7588 0.077 Uiso 0.5 1 calc GR . . A -1
 C00J C 0.437(2) 0.8210(8) 1.0474(14) 0.084(5) Uani 1 1 d . . . . .
 H00D H 0.5739 0.8226 1.0774 0.126 Uiso 1 1 calc GR . . . .
 H00E H 0.3809 0.8195 1.1299 0.126 Uiso 1 1 calc GR . . . .
 H00F H 0.3939 0.8671 0.9919 0.126 Uiso 1 1 calc GR . . . .
 C00K C 0.172(2) 0.7229(12) 0.8925(17) 0.041(5) Uani 0.5 1 d . . . B -1
 H00G H 0.1056 0.7668 0.8391 0.050 Uiso 0.5 1 calc R . . B -1
 H00H H 0.1790 0.6814 0.8242 0.050 Uiso 0.5 1 calc R . . B -1
 C3 C 0.052(3) 0.6942(13) 0.989(2) 0.050(5) Uani 0.5 1 d . . . B -1
 H3A H 0.1205 0.6518 1.0462 0.060 Uiso 0.5 1 calc R . . B -1
 H3B H -0.0632 0.6720 0.9316 0.060 Uiso 0.5 1 calc R . . B -1
 Br1 Br -0.0214(3) 0.77162(16) 1.1200(2) 0.0606(9) Uani 0.5 1 d . . . B -1

loop_
  _atom_site_aniso_label
  _atom_site_aniso_U_11
  _atom_site_aniso_U_22
  _atom_site_aniso_U_33
  _atom_site_aniso_U_23
  _atom_site_aniso_U_13
  _atom_site_aniso_U_12
 Fe01 0.0302(7) 0.0097(5) 0.0251(7) 0.000 0.0067(6) 0.000
 Cl03 0.0469(11) 0.0324(10) 0.0267(9) -0.0049(7) 0.0082(8) 0.0051(9)
 Cl04 0.0533(13) 0.0356(10) 0.0282(9) 0.0077(8) 0.0117(8) -0.0040(9)
 O005 0.037(3) 0.014(2) 0.023(2) -0.0014(18) 0.008(2) 0.000(2)
 O006 0.044(3) 0.012(2) 0.026(3) 0.0000(18) 0.010(2) -0.001(2)
 O007 0.029(4) 0.014(3) 0.063(6) 0.000 0.004(4) 0.000
 O008 0.028(4) 0.017(4) 0.073(7) 0.000 0.004(4) 0.000
 O009 0.054(4) 0.021(3) 0.048(4) 0.014(3) 0.005(3) -0.008(3)
 O00A 0.053(4) 0.016(2) 0.042(3) -0.005(2) 0.000(3) 0.005(2)
 N00B 0.034(5) 0.039(5) 0.028(5) 0.000 0.006(4) 0.000
 C00C 0.024(3) 0.013(3) 0.035(4) 0.003(3) 0.001(3) -0.001(3)
 C00D 0.023(3) 0.014(3) 0.024(3) -0.006(2) 0.002(2) 0.004(2)
 C00E 0.024(3) 0.014(3) 0.022(3) -0.002(2) 0.005(2) 0.001(2)
 C00F 0.024(3) 0.013(3) 0.022(3) -0.003(2) 0.005(2) 0.000(2)
 C00G 0.028(4) 0.019(3) 0.026(3) -0.001(3) 0.000(3) 0.002(3)
 C00H 0.034(4) 0.027(4) 0.022(3) 0.003(3) 0.005(3) 0.002(3)
 C00I 0.047(8) 0.083(12) 0.025(6) 0.000 0.011(5) 0.000
 C00J 0.126(13) 0.067(9) 0.062(8) -0.031(7) 0.027(8) 0.012(9)
 C00K 0.032(8) 0.065(13) 0.026(7) -0.026(7) 0.006(6) -0.005(7)
 C3 0.038(10) 0.059(12) 0.062(12) -0.025(10) 0.032(9) -0.024(9)
 Br1 0.0443(9) 0.088(3) 0.0557(11) -0.0300(12) 0.0243(8) -0.0122(11)

_geom_special_details
;
 All esds (except the esd in the dihedral angle between two l.s. planes)
 are estimated using the full covariance matrix.  The cell esds are taken
 into account individually in the estimation of esds in distances, angles
 and torsion angles; correlations between esds in cell parameters are only
 used when they are defined by crystal symmetry.  An approximate (isotropic)
 treatment of cell esds is used for estimating esds involving l.s. planes.
;
loop_
  _geom_bond_atom_site_label_1
  _geom_bond_atom_site_label_2
  _geom_bond_distance
  _geom_bond_site_symmetry_2
  _geom_bond_publ_flag
 Fe01 O005 1.988(5) . ?
 Fe01 O005 1.988(5) 4_565 ?
 Fe01 O006 1.984(5) . ?
 Fe01 O006 1.984(5) 4_565 ?
 Fe01 O007 2.036(8) . ?
 Fe01 O008 2.048(8) . ?
 Cl03 C00D 1.735(7) . ?
 Cl04 C00H 1.721(8) . ?
 O005 C00F 1.284(8) . ?
 O006 C00E 1.286(8) . ?
 O007 H007 0.8200 . ?
 O008 H008 0.8200 . ?
 O009 C00C 1.247(9) . ?
 O00A C00G 1.222(9) . ?
 N00B C00I 1.497(16) . ?
 N00B C00J 1.479(13) . ?
 N00B C00J 1.479(13) 4_575 ?
 N00B C00K 1.567(18) . ?
 C00C C00G 1.562(11) . ?
 C00C C00H 1.404(10) . ?
 C00D C00F 1.365(9) . ?
 C00D C00G 1.426(10) . ?
 C00E C00F 1.530(9) . ?
 C00E C00H 1.360(10) . ?
 C00I H00A 0.9600 . ?
 C00I H00B 0.9600 . ?
 C00I H00C 0.9600 . ?
 C00J H00D 0.9600 . ?
 C00J H00E 0.9600 . ?
 C00J H00F 0.9600 . ?
 C00K H00G 0.9700 . ?
 C00K H00H 0.9700 . ?
 C00K C3 1.47(2) . ?
 C3 H3A 0.9700 . ?
 C3 H3B 0.9700 . ?
 C3 Br1 1.964(19) . ?

loop_
  _geom_angle_atom_site_label_1
  _geom_angle_atom_site_label_2
  _geom_angle_atom_site_label_3
  _geom_angle
  _geom_angle_site_symmetry_1
  _geom_angle_site_symmetry_3
  _geom_angle_publ_flag
 O005 Fe01 O005 103.4(3) . 4_565 ?
 O005 Fe01 O007 87.1(2) 4_565 . ?
 O005 Fe01 O007 87.1(2) . . ?
 O005 Fe01 O008 90.1(2) 4_565 . ?
 O005 Fe01 O008 90.1(2) . . ?
 O006 Fe01 O005 81.3(2) 4_565 4_565 ?
 O006 Fe01 O005 175.3(2) . 4_565 ?
 O006 Fe01 O005 175.3(2) 4_565 . ?
 O006 Fe01 O005 81.3(2) . . ?
 O006 Fe01 O006 94.1(3) . 4_565 ?
 O006 Fe01 O007 92.9(3) 4_565 . ?
 O006 Fe01 O007 92.9(3) . . ?
 O006 Fe01 O008 90.1(3) . . ?
 O006 Fe01 O008 90.1(3) 4_565 . ?
 O007 Fe01 O008 175.6(4) . . ?
 C00F O005 Fe01 114.9(4) . . ?
 C00E O006 Fe01 115.2(4) . . ?
 Fe01 O007 H007 109.5 . . ?
 Fe01 O008 H008 109.5 . . ?
 C00I N00B C00K 105.2(10) . . ?
 C00J N00B C00I 108.8(8) . . ?
 C00J N00B C00I 108.8(8) 4_575 . ?
 C00J N00B C00J 109.4(14) 4_575 . ?
 C00J N00B C00K 126.6(11) . . ?
 C00J N00B C00K 96.7(11) 4_575 . ?
 O009 C00C C00G 115.0(7) . . ?
 O009 C00C C00H 125.7(7) . . ?
 C00H C00C C00G 119.3(6) . . ?
 C00F C00D Cl03 120.1(5) . . ?
 C00F C00D C00G 121.1(6) . . ?
 C00G C00D Cl03 118.8(5) . . ?
 O006 C00E C00F 114.1(6) . . ?
 O006 C00E C00H 126.1(6) . . ?
 C00H C00E C00F 119.8(6) . . ?
 O005 C00F C00D 124.8(6) . . ?
 O005 C00F C00E 114.5(6) . . ?
 C00D C00F C00E 120.7(6) . . ?
 O00A C00G C00C 119.4(7) . . ?
 O00A C00G C00D 123.5(7) . . ?
 C00D C00G C00C 117.2(6) . . ?
 C00C C00H Cl04 118.7(6) . . ?
 C00E C00H Cl04 119.9(6) . . ?
 C00E C00H C00C 121.4(7) . . ?
 N00B C00I H00A 109.5 . . ?
 N00B C00I H00B 109.5 . . ?
 N00B C00I H00C 109.5 . . ?
 H00A C00I H00B 109.5 . . ?
 H00A C00I H00C 109.5 . . ?
 H00B C00I H00C 109.5 . . ?
 N00B C00J H00D 109.5 . . ?
 N00B C00J H00E 109.5 . . ?
 N00B C00J H00F 109.5 . . ?
 H00D C00J H00E 109.5 . . ?
 H00D C00J H00F 109.5 . . ?
 H00E C00J H00F 109.5 . . ?
 N00B C00K H00G 107.8 . . ?
 N00B C00K H00H 107.8 . . ?
 H00G C00K H00H 107.1 . . ?
 C3 C00K N00B 118.2(14) . . ?
 C3 C00K H00G 107.8 . . ?
 C3 C00K H00H 107.8 . . ?
 C00K C3 H3A 108.1 . . ?
 C00K C3 H3B 108.1 . . ?
 C00K C3 Br1 116.7(14) . . ?
 H3A C3 H3B 107.3 . . ?
 Br1 C3 H3A 108.1 . . ?
 Br1 C3 H3B 108.1 . . ?

loop_
  _geom_hbond_atom_site_label_D
  _geom_hbond_atom_site_label_H
  _geom_hbond_atom_site_label_A
  _geom_hbond_distance_DH
  _geom_hbond_distance_HA
  _geom_hbond_distance_DA
  _geom_hbond_angle_DHA
  _geom_hbond_site_symmetry_A
 O007 H007 O00A 0.82 1.90 2.667(7) 155.7 2_546
 O008 H008 O009 0.82 1.87 2.666(7) 162.4 2_646

loop_
  _refln_index_h
  _refln_index_k
  _refln_index_l
  _refln_F_squared_meas
  _refln_F_squared_sigma
 0 0 2 530.92 11.25
 0 0 -2 505.72 11.02
 0 0 2 526.86 12.8
 0 0 3 883 21.13
 0 0 3 893.65 18.78
 0 0 -3 882.53 18.4
 0 0 -4 2684.55 49.05
 0 0 4 2669.94 50.88
 0 0 -4 2674.79 50.4
 0 0 4 2668.48 54.79
 0 0 5 483.02 13.51
 0 0 -5 480.47 11.19
 0 0 -5 493.25 13.13
 0 0 6 703.09 18.77
 0 0 6 723.9 18.87
 0 0 -6 736.83 18.4
 0 0 -6 698.62 19.14
 0 0 -7 62.93 4.48
 0 0 7 65.32 4.86
 0 0 -7 69.07 7.68
 0 0 8 10.46 2.19
 0 0 -8 9.9 1.88
 0 0 -8 9.39 3.05
 0 0 9 141.99 8.42
 0 0 -9 139.57 7.95
 0 0 -9 145.1 12.25
 0 0 -10 -0.93 1.92
 0 0 -10 3.31 1.53
 0 0 10 2.65 1.42
 0 0 11 47.88 5.5
 0 0 -11 46.07 5.16
 0 0 12 43.16 5.58
 0 0 -12 34.4 4.68
 0 1 2 95.61 3.31
 0 1 -2 94.98 3.35
 0 -1 -2 81.51 5.48
 0 1 2 93.21 4.22
 0 -1 -2 91.54 3.1
 0 -1 2 93.72 3.44
 0 1 -2 80.59 3.42
 0 1 3 202.68 8.09
 0 -1 3 211.33 6.57
 0 -1 -3 208.55 6.11
 0 1 -3 201.42 6.39
 0 -1 -3 191.03 10.06
 0 1 3 216.17 6.47
 0 1 -3 201.83 6.32
 0 1 4 47.74 4.19
 0 1 4 46.93 2.99
 0 -1 -4 52.12 5.33
 0 1 4 49.22 3.17
 0 -1 -4 47.55 2.96
 0 1 -4 44.8 2.78
 0 1 -4 49.75 3.14
 0 -1 4 43.73 3.08
 0 1 5 46.03 3.47
 0 1 5 41.54 4.38
 0 1 -5 41.49 3.2
 0 -1 -5 39.17 5.2
 0 -1 5 41.49 3.36
 0 -1 -5 42.37 3.08
 0 1 5 37.65 3.08
 0 1 -5 40.66 2.69
 0 -1 6 170.84 7.65
 0 1 -6 161.42 7.21
 0 -1 -6 173.97 7.23
 0 1 6 161.93 7.41
 0 -1 -6 156.03 11.18
 0 1 -6 155.1 9.49
 0 -1 -6 165.38 7.66
 0 -1 6 166.77 7.7
 0 1 6 170.12 7.59
 0 -1 -7 8.04 2.87
 0 1 -7 5.35 1.43
 0 -1 7 8.85 1.94
 0 1 7 6.83 1.74
 0 -1 -7 9.54 1.77
 0 -1 -8 58.41 7.69
 0 1 8 69.29 5.41
 0 1 -8 76.51 8.78
 0 -1 8 63.93 5.33
 0 1 -8 69.89 5.3
 0 -1 -8 71.88 5.25
 0 1 -9 30.91 3.75
 0 -1 -9 31.03 3.7
 0 1 -9 30.75 5.63
 0 -1 9 28.68 3.88
 0 -1 -9 39.91 6.34
 0 1 9 31.31 3.95
 0 1 10 3.26 1.52
 0 -1 -10 1.72 1.12
 0 1 -10 2.32 1.66
 0 -1 10 6.57 2.27
 0 -1 -10 1.62 1.76
 0 1 -10 3 1.64
 0 -1 -11 30.22 4.15
 0 -1 11 29.29 4.54
 0 1 -11 30.14 4.19
 0 1 11 30.1 4.43
 0 1 -12 11.4 2.91
 0 1 12 9.61 2.8
 0 -1 12 14.51 3.54
 0 -1 -12 9.13 2.59
 0 -2 2 3105.65 55.78
 0 -2 -2 3137.3 54.97
 0 2 2 3044.04 55.26
 0 -2 -2 3302.42 61.45
 0 -2 2 3188.45 57.7
 0 2 2 3111.18 57.55
 0 2 -2 3023 55.71
 0 2 -2 2970.7 57.22
 0 -2 3 12.99 1.43
 0 -2 -3 9.8 1.09
 0 -2 -3 9.26 1.1
 0 2 -3 9.97 1.37
 0 2 3 10.82 1.79
 0 -2 -3 9.37 2.2
 0 2 -3 10.27 1.24
 0 2 3 10.11 1.18
 0 2 3 10.9 1.18
 0 2 -4 244.27 7.94
 0 2 -4 251.26 8.2
 0 2 4 247.45 7.86
 0 2 4 249.18 10.1
 0 -2 -4 235.34 7.87
 0 2 4 256.48 7.75
 0 -2 -4 267.85 12.64
 0 -2 4 253.94 8.22
 0 -2 -4 249.83 7.47
 0 2 -5 2052.76 40.61
 0 -2 5 1993.84 40.89
 0 2 5 2096.73 45.49
 0 -2 -5 2050.35 39.67
 0 2 5 1915.43 40.04
 0 2 5 2011.55 40.38
 0 2 -5 1930.97 39.95
 0 -2 -5 2161.58 50.4
 0 -2 -6 78.19 4.52
 0 2 -6 75.85 4.77
 0 -2 6 72.44 4.84
 0 -2 -6 80.74 7.76
 0 2 6 74.98 4.76
 0 2 6 79.43 4.78
 0 2 6 70.23 6.28
 0 2 -6 66.81 6.04
 0 -2 -7 31.45 5.14
 0 2 -7 30.21 3.22
 0 -2 7 28.11 3.13
 0 -2 -7 32.57 3.12
 0 2 7 33.27 3.39
 0 -2 8 759.08 21.81
 0 2 8 735.2 21.12
 0 -2 -8 761.52 20.46
 0 -2 -8 788.32 29.36
 0 2 -8 734.12 21.04
 0 2 -9 48.2 4.69
 0 -2 -9 46.8 6.69
 0 -2 9 44.99 4.73
 0 2 -9 46.93 7.2
 0 -2 9 43.03 6.17
 0 -2 -9 46.78 4.38
 0 2 9 45.37 4.67
 0 2 -10 7.72 2.16
 0 -2 -10 8.01 2.03
 0 -2 10 8.63 2.33
 0 2 -10 8.22 2.97
 0 -2 -10 9.09 3.11
 0 2 10 12.43 2.74
 0 2 -11 149.57 9.63
 0 -2 11 156.48 10.21
 0 2 11 151.96 9.84
 0 -2 -11 140.18 8.93
 0 -2 12 64.49 6.94
 0 -2 -12 56.67 5.89
 0 2 -12 60.39 6.33
 0 2 12 60.26 6.55
 0 -3 0 -0.08 0.14
 0 -3 0 0.13 0.39
 0 3 0 0.05 0.2
 0 3 0 0.07 0.14
 0 -3 -1 117.4 5.78
 0 3 -1 107.53 3.07
 0 -3 1 109.35 3.22
 0 3 -1 122.17 3.67
 0 -3 1 116.13 3.29
 0 3 1 98.93 3.88
 0 3 2 172.17 4.56
 0 3 -2 171.93 6.66
 0 3 2 172.04 6.3
 0 -3 2 181.4 7.11
 0 -3 -2 173.05 7.88
 0 -3 -2 155.94 4.29
 0 -3 2 160.02 5.01
 0 3 2 150.57 4.46
 0 3 -2 176.02 5.27
 0 3 3 307.31 10.59
 0 -3 3 317.95 8.87
 0 -3 3 309.59 10.65
 0 3 3 305.1 8.04
 0 -3 -3 307.9 7.89
 0 3 -3 308.27 10.01
 0 -3 -3 300.1 12.61
 0 3 3 324.17 15.11
 0 3 3 317.16 8.26
 0 3 -3 321.25 8.86
 0 3 -4 103.01 4.9
 0 3 4 107.95 4.58
 0 -3 -4 96.8 4.28
 0 3 -4 101.23 5.38
 0 -3 4 107.95 5.07
 0 -3 -4 95.26 7.46
 0 3 4 110.9 4.74
 0 3 -4 104.97 6.44
 0 3 4 112.55 6.64
 0 3 -5 12.62 2.42
 0 3 5 16.87 1.99
 0 -3 -5 15.51 3.41
 0 3 5 17.37 3
 0 3 5 15.53 1.97
 0 3 -5 16.19 2.15
 0 -3 5 14.77 2.08
 0 -3 -5 13.01 1.67
 0 3 6 244.95 9.21
 0 -3 -6 249.15 14.07
 0 -3 -6 244.22 8.65
 0 3 6 246.39 12.54
 0 3 -6 237.7 12.02
 0 3 -6 242.93 9.4
 0 3 6 234.81 8.99
 0 -3 6 241.21 9.59
 0 -3 -7 22.54 4.53
 0 3 7 28.39 3.17
 0 -3 -7 26.73 2.86
 0 -3 7 21.73 3.6
 0 -3 7 26 3.2
 0 3 -7 23.64 2.93
 0 3 7 28.38 4.34
 0 -3 -8 13.98 3.86
 0 -3 -8 11.16 2.06
 0 3 8 10.35 2.15
 0 3 -8 12.47 2.42
 0 -3 8 10.8 2.39
 0 -3 8 10.54 2.84
 0 -3 -9 23.14 4.58
 0 -3 9 21.23 3.26
 0 3 9 20.08 3.19
 0 -3 -9 17.14 2.74
 0 3 -9 20.78 3.28
 0 -3 10 1.09 1.37
 0 -3 -10 0.89 0.96
 0 3 10 -0.41 1.44
 0 -3 -10 -0.17 1.44
 0 3 -10 3.16 1.52
 0 -3 11 7.68 2.58
 0 -3 -11 6 1.95
 0 3 -11 10.32 2.76
 0 3 11 6.76 2.33
 0 3 -12 7.48 2.28
 0 -3 -12 9.01 2.45
 0 -3 12 10.02 3.22
 0 3 12 8.64 2.59
 0 4 0 3926.48 72.09
 0 -4 0 4152.4 75.81
 0 -4 0 3949.2 70.29
 0 4 0 4001.58 70.79
 0 4 0 4067.14 71.4
 0 -4 -1 634.02 17.63
 0 -4 1 653.53 13
 0 4 -1 634.22 12.99
 0 -4 1 657.98 12.89
 0 -4 -1 652.75 15.95
 0 4 -1 650.81 13.01
 0 4 1 657.89 14.01
 0 4 -1 639.71 12.75
 0 -4 1 645.95 12.81
 0 4 -1 657.97 13.58
 0 4 2 8.29 0.82
 0 4 -2 9.13 1.08
 0 4 2 7.99 0.8
 0 -4 2 8.68 0.78
 0 -4 -2 8.36 1.83
 0 -4 2 9.56 1.06
 0 4 2 8.38 1.34
 0 4 -2 9.19 0.83
 0 4 -2 8.73 1.11
 0 4 -2 6.71 0.85
 0 -4 -2 7.43 0.77
 0 4 3 4781.21 86.04
 0 4 3 5211.27 101
 0 4 -3 4914.68 87.38
 0 4 -3 4603.77 86.9
 0 -4 -3 4888.21 85.64
 0 -4 3 4884.39 87.16
 0 4 3 4790.11 85.97
 0 -4 3 5016.6 91.77
 0 4 3 4907.86 90.09
 0 -4 -3 5044.39 94.33
 0 -4 3 4820.84 85.1
 0 4 -3 4538.43 90.17
 0 -4 4 114.21 5.24
 0 4 4 109.92 4.61
 0 4 4 119.46 6.86
 0 4 -4 112.07 5.17
 0 -4 -4 113.73 4.43
 0 -4 4 107.84 3.96
 0 4 4 108.46 4.67
 0 -4 4 112.87 4.2
 0 -4 -4 118.57 8.04
 0 4 5 192.69 7.15
 0 -4 -5 181.91 10.96
 0 -4 5 179.82 7.22
 0 -4 -5 190.55 6.7
 0 4 5 191.81 7.08
 0 4 -5 187.02 7.6
 0 4 5 190.37 9.79
 0 4 -5 182.18 9.67
 0 -4 5 195.78 7.76
 0 -4 -6 694.57 17.04
 0 -4 6 680.26 18.5
 0 4 -6 689.8 18.36
 0 -4 -6 662.89 24.4
 0 4 6 740.31 23.14
 0 4 6 643.87 17.33
 0 -4 6 664.59 18.77
 0 4 6 680.28 17.72
 0 4 -6 631.52 21.76
 0 4 -7 1.46 1.1
 0 -4 -7 1.86 0.96
 0 4 7 -0.4 1.89
 0 -4 -7 1.19 1.46
 0 -4 7 0.72 0.76
 0 4 7 0.51 0.74
 0 -4 -7 1.26 0.39
 0 -4 7 1.53 0.89
 0 4 8 15.56 2.48
 0 -4 -8 17.75 3.96
 0 4 -8 18.88 2.83
 0 -4 -8 16.17 2.24
 0 4 8 16.51 3.6
 0 -4 8 20.51 3.01
 0 -4 8 18.03 3.24
 0 -4 -9 59.4 4.9
 0 4 9 61.44 5.36
 0 -4 9 63.35 5.68
 0 4 -9 66.98 5.7
 0 -4 -9 66.36 7.6
 0 -4 10 21.99 3.56
 0 4 -10 17.23 3.26
 0 -4 -10 17.9 4.17
 0 -4 -10 14.26 2.56
 0 4 10 19.4 3.52
 0 4 11 9.29 2.69
 0 -4 11 5.25 2.04
 0 4 -11 4.87 2.04
 0 -4 -11 5.03 1.55
 0 4 -12 22.86 4.13
 0 -4 -12 23.56 3.9
 0 4 12 19.22 3.69
 0 5 0 -0.28 0.22
 0 5 0 0.07 0.29
 0 5 0 0.09 0.12
 0 -5 0 -0.08 0.23
 0 -5 0 0.26 0.15
 0 5 0 0.24 0.25
 0 5 -1 92.01 3.53
 0 -5 -1 77.25 3.27
 0 5 -1 80.57 2.87
 0 5 -1 81.85 2.96
 0 -5 -1 79.25 4.36
 0 5 -1 78.74 3.19
 0 -5 1 85.22 2.9
 0 5 1 84.44 3.95
 0 5 1 86.22 3.59
 0 -5 -1 76.85 5.55
 0 -5 1 83.6 2.86
 0 5 -2 123.47 4.55
 0 -5 -2 125.34 7.65
 0 5 2 122.66 3.88
 0 5 2 142.33 5.88
 0 5 -2 120.8 3.94
 0 5 2 130.39 3.73
 0 -5 2 123.06 3.96
 0 5 -2 133.99 4.92
 0 -5 -2 116.84 4.96
 0 5 -2 119.65 4.23
 0 -5 2 131.22 4.53
 0 5 3 93.95 5.44
 0 -5 3 83.72 4.02
 0 5 3 85.09 3.54
 0 -5 3 77.59 3.12
 0 5 3 94.83 3.65
 0 5 -3 85.04 4.18
 0 5 3 92.89 8.55
 0 -5 -3 88.4 6.68
 0 -5 3 97.79 6.36
 0 5 -3 79.59 3.95
 0 5 -3 94.7 4.39
 0 -5 -3 85.34 3.37
 0 -5 4 59.44 2.92
 0 5 4 67.91 3.57
 0 5 4 71.57 8.28
 0 5 4 66.97 5.24
 0 -5 -4 65.67 3.26
 0 -5 4 64.47 3.92
 0 5 -4 68.31 4.1
 0 5 -4 65.07 3.91
 0 -5 -4 77.46 6.72
 0 5 4 69.13 3.51
 0 5 -4 70.56 4.25
 0 -5 4 71.6 5.74
 0 -5 5 3.11 0.68
 0 -5 5 6.4 1.44
 0 5 -5 3.45 0.96
 0 5 -5 1.96 0.72
 0 5 5 4.12 1.04
 0 -5 5 3.99 0.77
 0 5 5 2.86 1.36
 0 5 -5 5.53 1.6
 0 5 5 5.27 1.12
 0 5 -5 4.45 1.24
 0 -5 -5 1.8 1.42
 0 -5 -5 4.16 0.96
 0 5 6 71.44 6.54
 0 -5 6 60.3 3.47
 0 -5 6 65.09 4.73
 0 5 6 62.54 4.22
 0 -5 6 54 3.69
 0 -5 -6 65.79 4.04
 0 -5 -6 66.19 6.93
 0 -5 -6 58.71 3.84
 0 5 6 64.77 4.29
 0 5 -6 60.84 6.07
 0 5 -6 64.96 4.72
 0 -5 7 88.75 6
 0 -5 -7 85.33 4.21
 0 5 7 86.89 5.5
 0 -5 7 75.11 5.2
 0 5 -7 89.38 5.98
 0 -5 -7 89.43 8.43
 0 -5 7 76.62 4.3
 0 5 7 100.23 8.45
 0 -5 -7 95.28 5.29
 0 5 8 33.5 3.68
 0 -5 -8 21.94 4.38
 0 -5 8 19.12 2.86
 0 -5 -8 23.5 2.84
 0 5 8 32.03 5.18
 0 -5 8 27.24 3.51
 0 5 -8 23.56 3.33
 0 -5 9 8.56 2.2
 0 -5 -9 4.42 1.44
 0 -5 -9 4.6 2.13
 0 5 9 4.63 1.85
 0 5 -9 2.33 1.5
 0 -5 -10 0.66 1.54
 0 -5 -10 1.52 1
 0 -5 10 -0.22 1.29
 0 5 10 0.57 1.26
 0 5 -10 0.43 1.23
 0 5 -11 82.21 7.46
 0 -5 11 82.33 7.66
 0 -5 -11 70.76 6.14
 0 5 11 73.27 6.7
 0 -5 -12 15.01 3.04
 0 5 12 13.12 3.16
 0 -6 0 136.25 3.26
 0 6 0 138.9 4.34
 0 6 0 133.23 3.28
 0 -6 0 143.99 7.55
 0 -6 0 135.48 3.77
 0 6 0 129.86 5.32
 0 6 0 131.22 5.01
 0 6 1 746.54 16.3
 0 6 -1 749.85 16.1
 0 6 -1 754.57 15.82
 0 -6 -1 749.77 15.9
 0 6 -1 766.24 15.17
 0 6 1 741.25 17.35
 0 -6 1 776.41 15.03
 0 -6 -1 698.95 21.45
 0 -6 1 746.2 14.96
 0 -6 -1 783.79 17.39
 0 6 -1 725.12 15.11
 0 -6 2 1519.04 29.01
 0 6 -2 1495.43 29.79
 0 6 -2 1559.21 29.26
 0 -6 2 1527.18 29.52
 0 -6 -2 1551.9 37.51
 0 6 -2 1549.07 29.01
 0 -6 -2 1526.26 30.66
 0 6 2 1500.58 28.64
 0 6 -2 1573.78 35.68
 0 6 -2 1542.69 30.45
 0 6 2 1518.65 28.02
 0 6 2 1568.54 32.08
 0 -6 -2 1556.19 35.44
 0 6 3 652.04 17.88
 0 -6 3 710.92 21.13
 0 -6 -3 685.69 16.92
 0 -6 -3 667.78 14.14
 0 6 3 656.82 14.17
 0 6 -3 683.14 16.14
 0 -6 -3 644.08 21.46
 0 6 3 650.95 14.37
 0 6 -3 662.42 15.86
 0 -6 3 671.15 16.53
 0 6 3 686.72 26
 0 6 -3 683.15 15.31
 0 -6 3 637.32 14.02
 0 -6 3 670.12 15.52
 0 -6 -4 221.97 12.02
 0 6 4 230.48 7.2
 0 -6 4 225.02 6.47
 0 6 4 267.99 16.66
 0 -6 4 246.78 8.26
 0 6 -4 234.99 8.33
 0 -6 4 236.48 11.44
 0 6 -4 231.21 8.4
 0 -6 -4 232.9 6.88
 0 6 -4 215.16 7.72
 0 6 4 236.11 10.16
 0 6 4 229.61 7.14
 0 6 5 708.04 21.82
 0 -6 -5 673.7 23.91
 0 6 -5 666.48 18.32
 0 -6 -5 688.46 16.12
 0 6 5 688.73 16.71
 0 6 -5 687.03 18.17
 0 6 5 691.67 16.74
 0 -6 5 703.85 15.36
 0 -6 5 732.12 18.24
 0 -6 -5 660.69 20.2
 0 6 -5 661.83 17.67
 0 -6 -6 98 8.63
 0 -6 6 117.29 6.43
 0 -6 6 112.04 4.73
 0 -6 -6 118.66 6.09
 0 6 -6 116.46 6.49
 0 6 6 116.53 8.4
 0 6 6 119.1 5.82
 0 -6 -6 112.01 5.28
 0 6 6 105.8 5.54
 0 6 -7 127.69 7.18
 0 6 7 103.09 5.98
 0 -6 -7 116.12 5.83
 0 -6 7 127.46 7.21
 0 -6 -7 107.93 9.44
 0 -6 7 110.29 5.07
 0 -6 -7 112.05 5.7
 0 6 7 134.04 9.68
 0 6 7 120.65 6.37
 0 -6 7 118.42 4.56
 0 -6 -8 94.77 9.35
 0 -6 8 104.67 6.88
 0 6 8 99.86 9.06
 0 -6 8 81.77 4.52
 0 6 -8 102.71 6.84
 0 6 8 93.17 6.06
 0 -6 -8 96.9 5.64
 0 6 9 29.13 3.7
 0 6 9 36.72 5.88
 0 -6 -9 26.23 5.16
 0 6 -9 33.29 4.12
 0 -6 -9 27.31 3.21
 0 -6 9 29.88 4
 0 6 -10 14.11 3.04
 0 6 10 13.24 2.71
 0 -6 -10 11.79 3.38
 0 -6 -10 12.15 2.31
 0 -6 10 12.72 2.85
 0 -6 -11 205.34 10.54
 0 6 -11 234.12 12.81
 0 6 11 202.06 11.32
 0 -6 11 217.53 12.6
 0 6 12 4.18 2.01
 0 -6 -12 6.84 2.36
 0 7 0 -0.2 0.77
 0 -7 0 0.02 0.15
 0 7 0 0.21 0.49
 0 7 0 0.22 0.18
 0 -7 0 1.38 1.28
 0 7 0 0.06 0.32
 0 7 0 0.96 0.65
 0 -7 0 0.83 0.39
 0 7 1 61.89 3.35
 0 7 -1 63.33 2.92
 0 -7 -1 66.36 5.92
 0 -7 1 66.58 2.67
 0 7 -1 65.77 3.33
 0 7 1 68.38 4.05
 0 -7 1 62.81 2.61
 0 7 -1 64.63 3.19
 0 -7 -1 65.99 3.27
 0 -7 -1 55.99 3.35
 0 7 -1 63.04 2.68
 0 -7 2 84.38 3.65
 0 7 -2 93.61 6.82
 0 -7 2 87.12 3.62
 0 -7 -2 83.43 5.96
 0 7 -2 82.57 3.75
 0 7 2 84.24 2.67
 0 7 2 77.31 3.21
 0 7 -2 93.51 4.38
 0 -7 -2 83.55 7
 0 7 -2 80.35 3.62
 0 7 -2 85.1 3.52
 0 -7 -2 92.05 4.29
 0 7 2 92.4 5.03
 0 -7 3 68.43 6.25
 0 7 -3 69.9 4.01
 0 7 3 58 2.7
 0 -7 -3 65.76 6.39
 0 7 -3 58.07 2.9
 0 7 3 71.03 8
 0 -7 3 58.01 3.41
 0 7 3 60.37 2.96
 0 -7 3 57.6 2.88
 0 7 -3 64.77 3.7
 0 -7 -3 60.47 3.97
 0 -7 3 61.28 4.01
 0 7 3 62.73 4.71
 0 7 -3 58.07 3.24
 0 7 4 97.82 4.35
 0 -7 4 94.37 3.95
 0 -7 -4 101.2 8.4
 0 7 -4 92.16 4.77
 0 -7 4 103.24 5.64
 0 7 4 100.86 4.27
 0 7 4 104.23 6.77
 0 -7 -4 99.97 4.17
 0 7 -4 90.58 5.14
 0 -7 4 100.85 5.11
 0 7 -4 101.88 5.4
 0 -7 -5 77.94 5.59
 0 -7 -5 63.09 5.28
 0 7 5 59.44 8.76
 0 -7 -5 64.18 3.56
 0 7 -5 66.65 4.35
 0 7 -5 58.05 4.41
 0 7 -5 64.32 4.57
 0 7 5 63.23 3.75
 0 -7 5 62.17 3.3
 0 -7 5 70.46 4.58
 0 7 5 62.18 5.76
 0 -7 -5 67.51 7.01
 0 7 5 67.46 3.92
 0 7 -6 220 9.44
 0 7 6 213.44 8.15
 0 7 6 219.22 12
 0 -7 6 201.4 6.82
 0 -7 6 224.68 9.37
 0 -7 -6 206.61 9.53
 0 -7 -6 202.05 7.57
 0 7 6 201.66 8.02
 0 -7 -6 223.58 13.73
 0 -7 7 18.42 2.01
 0 -7 -7 22.23 2.53
 0 7 -7 25.72 3.35
 0 -7 7 23.52 3.25
 0 -7 -7 22.62 2.85
 0 -7 -7 23.84 4.76
 0 7 7 18.72 2.5
 0 7 7 15.75 2.33
 0 7 7 24.24 4.46
 0 -7 8 14.3 2.72
 0 -7 -8 14.59 2.19
 0 -7 -8 16.79 4.03
 0 7 -8 11.26 2.3
 0 7 8 11.13 3.18
 0 7 8 12.72 2.28
 0 -7 -8 13.63 1.95
 0 -7 8 10.42 1.6
 0 7 -9 47.27 5.15
 0 -7 9 45.01 4.99
 0 7 9 43.46 4.41
 0 7 9 43.67 6.78
 0 -7 -9 43.71 6.74
 0 -7 -9 44.67 4.22
 0 7 10 10.02 2.39
 0 -7 -10 12.27 2.48
 0 -7 10 10.01 2.69
 0 7 -10 10.72 2.75
 0 -7 -10 9.8 3.08
 0 7 11 1.57 1.46
 0 7 -11 2.37 1.8
 0 -7 -11 1.09 1.19
 0 -7 11 6.12 2.78
 0 -7 -12 2.17 1.44
 0 7 12 5.5 2.3
 0 -8 0 1588.04 29.47
 0 8 0 1625.2 30.88
 0 -8 0 1604.44 28.61
 0 8 0 1625.16 32.05
 0 8 0 1603.57 33.26
 0 -8 0 1696.66 39.23
 0 8 0 1591.66 28.74
 0 8 1 264.47 8.06
 0 -8 1 252.85 6.5
 0 -8 -1 255.01 7.66
 0 8 -1 259.68 7.78
 0 8 -1 260.63 7.81
 0 -8 -1 249.45 12.29
 0 -8 -1 268.4 7.82
 0 8 -1 258.46 7.45
 0 -8 1 265.05 6.63
 0 8 1 271.33 9.19
 0 8 -1 253.82 6.66
 0 8 -2 13.1 1.64
 0 -8 -2 11.28 1.47
 0 -8 -2 9.31 1.82
 0 8 2 12.14 0.81
 0 8 -2 12.99 2.78
 0 8 2 9.98 1.6
 0 -8 -2 13.61 2.69
 0 8 2 10.49 1.59
 0 8 2 11.6 1.14
 0 -8 -2 9.35 2.59
 0 8 -2 11.67 1.37
 0 8 -2 12.43 1.33
 0 -8 2 12.57 1.31
 0 8 -2 11.95 1.39
 0 8 -3 520.92 18.51
 0 8 -3 474.53 12.93
 0 -8 3 506.16 12.66
 0 -8 -3 532.46 17.97
 0 8 -3 510.97 12.39
 0 -8 3 486.15 11.74
 0 8 3 487.26 10.89
 0 8 -3 499.2 13.52
 0 -8 -3 497.74 18.26
 0 8 -3 475.91 11.62
 0 8 3 498.28 15.4
 0 -8 -3 477.18 19.42
 0 8 3 500.98 11.62
 0 8 4 41.36 2.7
 0 8 4 46.2 7.5
 0 -8 -4 46.36 5.8
 0 8 -4 43.12 3.45
 0 -8 4 41.24 3.62
 0 -8 -4 50.48 4.85
 0 8 -4 39.73 2.98
 0 8 -4 39.59 3.3
 0 -8 -4 43.96 3.81
 0 -8 4 44.06 2.58
 0 -8 4 47.56 3.36
 0 8 4 48.83 4.58
 0 8 4 41.58 2.52
 0 8 -5 43.02 3.7
 0 8 5 40.34 7.51
 0 -8 -5 41.53 2.77
 0 -8 -5 46.9 6.1
 0 -8 -5 41.82 4.48
 0 -8 5 39.65 2.61
 0 8 5 43.87 4.82
 0 8 5 40.68 2.96
 0 8 -5 37.1 3.46
 0 -8 5 46.97 3.66
 0 8 -5 39.55 3.26
 0 8 5 40.22 2.86
 0 8 6 367.62 16.32
 0 -8 -6 399.77 14.44
 0 -8 6 359.08 9.98
 0 -8 6 381.58 12.86
 0 8 6 382.42 11.49
 0 -8 -6 342.84 17.89
 0 -8 -6 386.43 11.07
 0 8 6 338.82 11.18
 0 8 -6 388.16 13.35
 0 8 7 88.41 5.34
 0 -8 -7 96.26 6.41
 0 8 7 79.96 5.17
 0 -8 7 80.25 4.16
 0 -8 -7 82.91 8.78
 0 8 7 88.09 8.21
 0 -8 7 101.91 6.42
 0 8 -7 98.89 6.53
 0 -8 -7 89.49 5.02
 0 -8 -8 40.74 6.43
 0 8 8 39.87 3.88
 0 8 8 44.18 6.25
 0 -8 -8 40.57 3.79
 0 8 -8 45.75 4.73
 0 -8 8 38.19 2.91
 0 -8 8 45.58 4.64
 0 -8 -8 43.72 3.7
 0 -8 -9 27.68 5.31
 0 8 9 44.51 6.77
 0 8 -9 36.49 4.48
 0 8 9 43.57 4.36
 0 -8 -9 36.87 3.64
 0 -8 9 49.56 5.23
 0 -8 10 8.57 2.53
 0 -8 -10 6.68 1.75
 0 8 10 9.25 2.2
 0 -8 -10 8.13 3.24
 0 8 10 8.87 3.49
 0 8 -10 9.55 2.56
 0 -8 11 4.31 1.97
 0 8 11 3.4 1.8
 0 8 -11 1.95 1.5
 0 -8 -11 -0.64 1.21
 0 -8 -12 0.16 1.2
 0 8 12 0.93 1.26
 0 9 0 0.53 0.25
 0 9 0 0.13 0.53
 0 9 0 0.33 0.51
 0 -9 0 0.61 0.44
 0 9 0 -0.01 0.53
 0 9 0 -0.06 0.53
 0 9 -1 77.81 3.95
 0 -9 -1 78.88 7.07
 0 -9 1 74.12 3.01
 0 9 -1 83.22 4.14
 0 9 -1 79.19 4.13
 0 9 -1 76.06 3.18
 0 -9 -1 80.95 3.8
 0 -9 1 82.13 3.25
 0 9 1 80.57 4.24
 0 9 1 79.13 4.99
 0 9 -2 141.02 5.12
 0 9 2 126.94 3.23
 0 -9 2 132.7 5.03
 0 9 2 134.3 6.52
 0 9 -2 132.31 5.32
 0 9 2 125.86 4.6
 0 -9 -2 126.01 6.78
 0 9 -2 132.39 9.58
 0 -9 2 140.56 6.82
 0 9 2 135.25 6.73
 0 -9 -2 124.29 9.3
 0 9 -2 133.56 5.13
 0 -9 -2 139.03 5.74
 0 9 2 123.52 3.21
 0 9 -2 145.89 5.96
 0 -9 -3 40.86 4.87
 0 9 -3 33.74 2.35
 0 9 -3 40.36 3.3
 0 9 3 36.09 2.35
 0 9 -3 38.69 2.7
 0 9 3 43.18 6.89
 0 -9 3 39.75 2.89
 0 9 -3 37.6 2.6
 0 9 -3 37.23 2.9
 0 9 -3 39.75 5
 0 -9 -3 40.07 4.8
 0 -9 -3 40.74 5.5
 0 9 3 44.75 4.19
 0 9 3 35.46 1.92
 0 9 -4 35.98 2.94
 0 9 -4 37.89 5.01
 0 9 4 38.85 2.42
 0 9 4 38.08 2.64
 0 -9 -4 40.2 3.63
 0 -9 -4 42.64 5.92
 0 9 -4 39.13 3.33
 0 9 4 44.68 7.66
 0 -9 -4 45.76 5.06
 0 -9 -4 31.53 5.07
 0 -9 4 41.21 5.69
 0 -9 4 39.84 3.24
 0 -9 4 36.93 2.55
 0 9 4 40 4.32
 0 9 -4 43.17 3.63
 0 9 -5 10.74 2.06
 0 9 -5 15.63 2.41
 0 9 -5 13.14 1.93
 0 -9 5 11.38 2.87
 0 9 5 15.01 1.79
 0 -9 5 13.01 1.53
 0 -9 -5 17.19 4.07
 0 9 5 16.19 3.07
 0 -9 5 16.73 2.28
 0 9 5 14.24 1.65
 0 -9 -5 16.66 3.17
 0 9 6 14.51 3.45
 0 9 -6 15.96 2.6
 0 -9 6 13.15 2.25
 0 -9 6 14.38 1.65
 0 -9 -6 11.87 3.58
 0 9 6 14.86 2
 0 -9 -6 15.53 1.96
 0 -9 -6 19.13 3.35
 0 9 6 12.43 1.86
 0 9 7 10.58 1.92
 0 -9 -7 11.43 1.78
 0 -9 -7 10.24 3.07
 0 9 -7 11.15 2.46
 0 -9 -7 15.14 2.78
 0 9 7 11.45 3.22
 0 -9 7 11.14 2.17
 0 9 7 12.1 1.97
 0 -9 7 10 1.46
 0 -9 -8 21.77 2.63
 0 9 8 14.68 3.81
 0 -9 -8 17.47 4.23
 0 9 -8 16.47 3.09
 0 9 8 16.74 2.53
 0 -9 8 19.41 3.14
 0 -9 -8 19.38 2.98
 0 9 9 7.81 1.94
 0 -9 9 11.83 2.76
 0 9 9 4.88 2.79
 0 9 -9 9.48 2.55
 0 -9 -9 9.5 2
 0 -9 -9 8.17 3.25
 0 9 10 -0.29 2.36
 0 9 -10 -1.95 1.84
 0 9 10 1.03 0.84
 0 -9 10 0.46 1.19
 0 -9 -10 -3.46 2.52
 0 -9 -10 1.96 1.14
 0 -9 -11 20.73 3.27
 0 9 11 23.65 3.73
 0 9 -11 24.04 4.34
 0 -9 11 29.68 4.8
 0 9 12 -0.46 1.24
 0 10 0 428.04 12.44
 0 -10 0 447.11 9.9
 0 10 0 450.78 9.15
 0 10 0 447.76 14.02
 0 10 0 461.25 11.67
 0 10 1 289.81 9.33
 0 10 1 289.87 10.75
 0 -10 -1 286.88 8.09
 0 -10 -1 320.44 15.05
 0 10 -1 284.95 8.54
 0 -10 -1 296.57 14.56
 0 10 -1 292.9 9.23
 0 10 -1 303.99 9.23
 0 -10 1 297.77 7.62
 0 -10 1 295.73 7.25
 0 10 -1 288.5 7.56
 0 10 -1 292.75 15.67
 0 10 -1 291.17 8.99
 0 10 2 252.09 9.73
 0 10 -2 260.65 7.92
 0 -10 -2 242.16 13.82
 0 10 2 277.69 10.51
 0 10 -2 255.32 14.39
 0 -10 -2 296.83 14.25
 0 10 -2 268.75 8.98
 0 -10 2 278.31 10.35
 0 10 -2 269.64 8.41
 0 10 -2 271.51 8.11
 0 -10 2 260.61 7.58
 0 -10 -2 258.29 9.6
 0 10 2 252.69 7.34
 0 10 -3 207.43 7.1
 0 10 3 236.45 16.82
 0 10 -3 206.3 12.7
 0 -10 3 235.9 7.7
 0 10 -3 228.29 7.48
 0 -10 3 255.84 14.39
 0 10 3 223.22 6.78
 0 -10 -3 220.45 11.14
 0 -10 -3 216.72 13.36
 0 -10 3 245.18 9.71
 0 10 -3 229.8 8.56
 0 10 3 237.76 10.24
 0 -10 -3 228.74 8.47
 0 10 3 216.56 5.61
 0 10 -3 217.81 7.82
 0 10 -3 231.98 7.87
 0 -10 -3 248.25 12.74
 0 -10 4 72.64 7.67
 0 10 4 51.9 2.73
 0 -10 4 57.23 3.22
 0 10 -4 53.23 3.08
 0 10 -4 49.26 6.04
 0 10 -4 51.81 3.47
 0 10 -4 57.28 4.16
 0 -10 -4 50.16 6.67
 0 10 -4 50 3.84
 0 -10 -4 59.54 5.96
 0 -10 4 55.53 3.77
 0 10 4 57.97 5.28
 0 10 4 54.88 3.16
 0 -10 -4 50.56 4.04
 0 -10 -4 53.51 6.06
 0 10 -5 107.17 5.61
 0 10 -5 107.45 6.3
 0 10 5 103.24 4.95
 0 10 5 105.12 4.65
 0 -10 5 103.06 4.52
 0 -10 -5 100.51 9.34
 0 -10 -5 121.22 8.66
 0 10 -5 111.36 9
 0 -10 5 105.66 5.85
 0 10 5 116.6 8.24
 0 -10 -5 118.27 10.4
 0 -10 5 120.07 10.4
 0 10 6 91.25 5.14
 0 -10 -6 121.59 8.71
 0 -10 6 109.79 4.71
 0 -10 -6 107.08 10.51
 0 10 -6 121.62 7.09
 0 -10 6 115.12 6.6
 0 10 6 112.51 5.35
 0 10 6 118.62 8.98
 0 10 -6 99.58 8.84
 0 10 -7 3.5 1.91
 0 -10 -7 2.15 2.3
 0 10 7 1.77 0.77
 0 -10 7 6.92 1.91
 0 -10 -7 2.4 1.11
 0 10 -7 2.22 1.13
 0 10 7 3.43 1.03
 0 10 7 7.39 2.72
 0 -10 7 2.54 0.82
 0 10 8 106.54 9.87
 0 -10 -8 91.55 5.45
 0 10 -8 105.18 7.5
 0 -10 -8 90.14 7.09
 0 10 8 88.76 5.69
 0 -10 8 94.87 6.97
 0 -10 -8 99.35 10.55
 0 10 9 48.32 7.1
 0 -10 -9 40.94 3.87
 0 10 -9 43.35 5.07
 0 10 9 42.87 4.19
 0 -10 -9 38.21 6.74
 0 -10 9 45.97 5.04
 0 10 10 2 2.06
 0 10 -10 5.02 1.85
 0 10 10 6 1.77
 0 -10 10 4.6 1.94
 0 -10 -10 5.62 1.64
 0 -10 -10 5.1 2.05
 0 10 11 11.17 2.53
 0 -10 11 17.19 3.58
 0 -10 -11 14.18 2.63
 0 11 0 1.26 0.67
 0 11 0 1.54 0.37
 0 11 0 4.07 1.44
 0 -11 0 1.44 0.46
 0 11 0 1.1 0.78
 0 11 0 2.98 0.85
 0 11 -1 1.51 0.73
 0 11 -1 0.37 0.6
 0 11 -1 0.79 0.39
 0 -11 1 1.17 0.48
 0 11 1 2.01 0.98
 0 -11 -1 0.77 0.48
 0 -11 -1 2.43 1.77
 0 11 -1 -0.35 1.5
 0 11 -1 1.4 0.7
 0 -11 1 1.02 0.44
 0 11 -1 0.1 0.57
 0 -11 -1 3.64 2.14
 0 -11 1 1.57 1.06
 0 11 -2 22.86 2.32
 0 -11 -2 19.61 2.35
 0 -11 2 23.25 2.99
 0 11 2 20.66 1.78
 0 -11 2 20.2 1.79
 0 11 -2 19.98 4.35
 0 -11 -2 26.08 4.44
 0 11 -2 27.57 2.69
 0 11 -2 19.83 2.08
 0 11 -2 18.63 1.9
 0 11 2 21.16 2.61
 0 -11 -2 19.73 4.29
 0 -11 2 21.91 4.53
 0 -11 3 42.58 6.2
 0 -11 3 34.67 2.77
 0 11 -3 35.74 3.24
 0 -11 -3 37.33 5.66
 0 11 -3 33.13 2.8
 0 11 3 41.44 4.26
 0 -11 -3 34.31 4.16
 0 11 -3 37.91 3.38
 0 11 -3 33.27 2.65
 0 11 -3 35.69 2.81
 0 11 3 34.95 2.38
 0 11 3 30.34 1.49
 0 -11 -3 44.57 5.81
 0 -11 3 34.45 3.72
 0 -11 -3 35.06 3.15
 0 11 -3 28.84 4.98
 0 -11 -4 51.27 5.94
 0 11 -4 32.79 5.38
 0 11 -4 29.61 3.14
 0 11 4 34.21 2.56
 0 11 -4 36.11 2.71
 0 -11 -4 37.64 6.09
 0 11 -4 32.9 2.91
 0 -11 -4 38.07 5.45
 0 11 -4 39.96 3.66
 0 11 4 35.06 2.13
 0 -11 4 42.28 6.3
 0 11 4 38.18 4.43
 0 -11 4 36.29 3.11
 0 -11 5 -1.55 1.85
 0 -11 -5 -0.18 1.76
 0 11 -5 3.03 1.33
 0 11 5 2.11 0.61
 0 11 5 1.35 1.67
 0 -11 5 2.85 0.8
 0 11 -5 0.98 0.85
 0 -11 -5 1.18 1.43
 0 11 -5 3.11 1.74
 0 -11 5 0.99 1.05
 0 -11 -5 0.01 2.04
 0 11 5 1.67 0.75
 0 11 6 43.6 5.62
 0 -11 -6 34 6.29
 0 11 6 33.86 3.01
 0 -11 -6 39.2 6.62
 0 -11 -6 45.86 5.62
 0 -11 6 33.16 2.58
 0 11 -6 37.7 4.1
 0 11 6 42.48 3.11
 0 -11 6 37.26 3.83
 0 11 7 21.8 4.28
 0 -11 -7 17.3 4.77
 0 11 -7 20.15 3.24
 0 -11 7 22.36 3.16
 0 11 7 20.08 2.46
 0 -11 -7 21.74 3.9
 0 -11 8 6.65 2.06
 0 11 -8 5.35 2.01
 0 11 8 3.89 1.39
 0 -11 -8 4.81 1.98
 0 -11 -8 6.45 2.98
 0 11 8 4.35 2.25
 0 -11 -9 16.74 4.75
 0 11 9 23.01 3.08
 0 -11 9 23.84 3.84
 0 11 9 25.41 5.47
 0 11 -9 19.94 3.68
 0 -11 10 3.23 1.79
 0 11 -10 5.39 2.24
 0 -11 -10 2.03 1.76
 0 11 10 8.18 3.4
 0 11 10 6.81 2
 0 12 0 224.93 10.39
 0 12 0 229.45 7.96
 0 -12 0 228.93 14.31
 0 12 0 217.81 8.66
 0 -12 0 214.63 6.07
 0 12 0 230.8 7.77
 0 -12 1 263.71 6.86
 0 -12 1 266.54 7.44
 0 -12 1 306.58 11.61
 0 -12 -1 308.16 16.43
 0 12 1 278.8 10.23
 0 12 -1 262.31 9.98
 0 12 -1 253.84 7.15
 0 12 -1 264.82 9.48
 0 -12 -1 271.07 7.38
 0 12 1 269.5 9.56
 0 12 -1 269.65 9.07
 0 -12 1 302.54 16.81
 0 12 -1 278.94 8.75
 0 12 -2 197.95 7.63
 0 -12 -2 205.64 7.61
 0 -12 -2 207.49 13.43
 0 -12 -2 227.3 13.78
 0 -12 2 204.6 6.48
 0 12 2 191.73 8.82
 0 -12 -2 191.26 7.8
 0 12 -2 197.69 6.76
 0 12 -2 196.43 7.66
 0 12 2 196.22 6.52
 0 -12 2 222.25 14.55
 0 12 -2 208.03 8.06
 0 -12 2 230.19 9.91
 0 -12 -3 58.69 4.23
 0 12 -3 64.73 4.76
 0 12 -3 54.05 3.67
 0 12 3 63.29 5.42
 0 -12 -3 59.08 7.24
 0 -12 3 76.99 8.63
 0 -12 3 64.5 5.23
 0 -12 -3 67.18 5.23
 0 12 -3 60.74 4.34
 0 12 -3 60.61 3.73
 0 12 -3 59.61 3.74
 0 -12 -3 79.8 8.07
 0 12 3 58.24 3.15
 0 -12 3 64.74 3.75
 0 -12 -4 143.95 9.74
 0 -12 4 140.55 8.07
 0 12 4 147.89 4.49
 0 12 -4 134.98 6.26
 0 -12 4 157.67 6.89
 0 -12 -4 158.01 12.41
 0 12 -4 147.65 5.95
 0 12 -4 159.56 7.59
 0 -12 4 172.51 13.3
 0 -12 -4 176.68 11.95
 0 12 4 154.2 9.21
 0 12 -4 126.16 6.54
 0 12 4 140.21 5.54
 0 12 5 33.23 2.69
 0 12 5 33.98 2.3
 0 -12 -5 22.55 4.51
 0 12 5 31.87 4.45
 0 12 -5 33.8 3.61
 0 -12 5 28.63 5.78
 0 -12 -5 36.03 5.4
 0 -12 5 35.32 3.34
 0 12 -5 32.86 3.11
 0 -12 -5 39.62 6.58
 0 12 -6 40.75 4.3
 0 -12 -6 41.21 5.71
 0 -12 6 45.59 4.15
 0 12 6 41.82 2.98
 0 12 6 43.66 5.6
 0 12 6 37.3 3.11
 0 -12 -6 35.25 6.06
 0 -12 -6 33.05 5.95
 0 12 7 69.68 7.61
 0 -12 -7 67.61 7.2
 0 -12 -7 55.28 8.09
 0 12 -7 65.79 5.78
 0 12 7 60.64 4.11
 0 -12 -7 58.2 8.52
 0 -12 7 68.47 5.56
 0 -12 -8 19.82 6.03
 0 -12 8 30.01 3.88
 0 12 8 32.28 5.76
 0 -12 -8 17.69 4.77
 0 12 -8 33.84 4.43
 0 12 8 30.28 3.11
 0 -12 9 8.73 2.48
 0 12 9 11.42 4.24
 0 -12 -9 7.13 3.47
 0 12 -9 10.8 2.64
 0 12 10 1.35 2.46
 0 -12 -10 1.12 2.33
 0 12 -10 2.85 1.71
 0 -12 10 6.16 2.25
 0 13 0 3.85 1.44
 0 -13 0 4.21 2.22
 0 13 0 5.95 1.34
 0 13 0 2.35 0.81
 0 -13 0 3.16 0.74
 0 -13 -1 52.72 2.78
 0 -13 1 60.38 5.19
 0 13 1 62.46 4.43
 0 13 -1 59.48 3.81
 0 13 -1 56.82 4.19
 0 -13 -1 62.8 7.73
 0 13 -1 51.86 2.66
 0 -13 1 64.92 8.07
 0 13 -1 55.79 4.53
 0 -13 1 49.37 2.82
 0 13 1 56.08 4.49
 0 -13 1 52.14 2.52
 0 13 -1 52.52 3.77
 0 -13 -2 34.43 5.6
 0 -13 2 31.35 2.27
 0 13 -2 29.09 2.68
 0 -13 2 38.87 6.56
 0 13 -2 32.24 3.09
 0 -13 -2 34.29 5.7
 0 13 2 28.03 2.26
 0 13 -2 28.34 2.29
 0 13 -2 29.63 2.93
 0 13 -2 33.44 3.16
 0 -13 2 39.13 4.15
 0 -13 -2 28.32 2.5
 0 13 2 29.85 3.46
 0 13 3 5.2 1.66
 0 13 -3 4.12 1.01
 0 -13 -3 6.28 2.78
 0 13 -3 4.91 1.09
 0 -13 3 8.87 3.14
 0 13 -3 4.44 1.1
 0 13 -3 6.23 1.63
 0 -13 3 7.66 1.98
 0 13 -3 4.87 1.51
 0 -13 -3 5.02 2.5
 0 -13 -3 2.53 0.68
 0 -13 3 4.18 1.03
 0 13 3 4.76 0.96
 0 13 -4 29.05 3.02
 0 13 4 35.76 1.68
 0 13 -4 33.58 2.86
 0 13 -4 32.9 3.02
 0 -13 4 36.19 4.36
 0 13 4 31.18 2.5
 0 -13 -4 35.5 4.72
 0 13 4 39.62 4.81
 0 13 -4 38.68 3.87
 0 -13 4 39.27 6.58
 0 -13 4 39.28 3.29
 0 -13 -4 27.22 5.44
 0 -13 -4 38.39 6.02
 0 -13 -5 29.31 5.01
 0 13 5 28.87 2.09
 0 -13 -5 29.51 5.97
 0 -13 5 36.44 3.58
 0 13 5 31.36 4.47
 0 -13 5 37.33 4.44
 0 13 5 27.98 2.54
 0 -13 -5 43.2 6.42
 0 13 -5 34.34 3.88
 0 -13 5 29.55 6.09
 0 13 6 3.91 1
 0 -13 -6 5.19 2.41
 0 -13 -6 1.68 1.81
 0 -13 6 5.4 1.64
 0 13 -6 3.43 1.42
 0 -13 -6 4.19 2.22
 0 13 6 3.15 1.95
 0 -13 -7 38.44 7.23
 0 -13 -7 36.19 6.8
 0 13 -7 44.4 4.95
 0 -13 7 45.46 4.63
 0 13 7 40.69 3.25
 0 -13 -7 43.9 6.1
 0 13 7 50.43 6.65
 0 -13 8 3.98 1.62
 0 13 8 2.58 2.07
 0 -13 -8 2.6 1.75
 0 -13 -8 4.31 2.83
 0 13 -8 1.94 1.46
 0 -13 9 3.98 2.18
 0 13 -9 3.05 1.93
 0 -13 -9 3.73 2.67
 0 13 9 2.92 2.45
 0 -13 -9 2.2 2.38
 0 -13 -10 4.21 2.9
 0 -13 -10 5.35 4.22
 0 13 10 4.65 2.74
 0 -13 10 4.81 2.14
 0 13 -10 4.69 2.28
 0 -13 -11 -1.66 2.86
 0 14 0 943.66 24.35
 0 14 0 1000.19 23.24
 0 -14 0 970.25 19.7
 0 -14 0 1030.76 36.5
 0 14 0 1012.2 22.51
 0 -14 1 230.18 6.23
 0 14 1 227.18 9.88
 0 14 1 232.19 9.44
 0 14 -1 228.91 8.66
 0 -14 1 255.5 11.39
 0 -14 1 229.41 6.98
 0 -14 1 258.01 16.91
 0 14 -1 220.34 10.2
 0 14 -1 239.78 8.5
 0 -14 -1 230.49 6.56
 0 -14 -1 277.44 16.94
 0 14 -1 229.14 9.33
 0 -14 -2 73.71 3.81
 0 -14 2 74.18 3.61
 0 14 -2 66.42 3.65
 0 14 2 68.78 5.31
 0 -14 2 72.1 8.97
 0 -14 -2 81.31 8.99
 0 -14 -2 71.89 8.35
 0 14 -2 76.67 4.89
 0 14 -2 70.71 4.35
 0 14 -2 74.03 4.97
 0 14 2 62.71 3.54
 0 14 2 73.13 5.47
 0 -14 2 94.34 6.6
 0 14 -2 75.34 4.82
 0 14 -3 78.79 4.98
 0 14 -3 86.42 6.38
 0 -14 3 93.68 10.38
 0 -14 -3 93.8 5.63
 0 14 3 80.74 4.02
 0 -14 -3 89.22 9.46
 0 14 -3 70.82 4.45
 0 14 -3 97.78 5.83
 0 14 -3 85.29 4.97
 0 -14 3 94.75 4.63
 0 -14 3 112.47 7.41
 0 -14 -3 93.31 9.67
 0 14 3 90.8 6.86
 0 14 -4 1.78 0.89
 0 14 4 1.26 0.52
 0 -14 4 1.46 1.48
 0 -14 4 -0.44 0.78
 0 14 4 1.64 1.17
 0 14 -4 0.69 0.67
 0 -14 4 3.89 2.22
 0 14 -4 0.25 0.55
 0 -14 -4 -0.77 1.63
 0 -14 -4 -0.08 1.26
 0 14 -4 2.36 1.3
 0 -14 -4 -0.31 1.71
 0 14 5 6.59 0.84
 0 -14 5 5.78 2.07
 0 14 -5 5.94 1.69
 0 -14 5 6.34 1.51
 0 -14 -5 5.32 2.52
 0 -14 -5 10.4 2.99
 0 14 5 5.77 2.11
 0 -14 5 2.77 2.03
 0 -14 -5 10.14 3.47
 0 -14 -6 195.93 14.12
 0 -14 -6 180.77 15.21
 0 14 -6 202.18 10.3
 0 -14 6 200.15 11.14
 0 -14 -6 175.86 13.5
 0 -14 6 206.54 9.57
 0 14 6 182.28 12.23
 0 -14 -7 9.61 2.9
 0 -14 -7 5.37 2.16
 0 -14 7 12.72 2.55
 0 14 -7 11.73 2.61
 0 14 7 10.3 3.1
 0 -14 -7 9.12 2.86
 0 14 -8 4.5 1.43
 0 -14 -8 8.32 3.48
 0 -14 8 7.41 2.06
 0 -14 -8 9.3 4.07
 0 14 8 7.28 2.91
 0 -14 -9 65.42 9.69
 0 -14 -9 56.58 10.28
 0 -14 9 82.79 7.18
 0 14 -9 78.13 7.34
 0 14 9 71.64 9.12
 0 -14 10 6.71 2.3
 0 -14 -10 -0.7 2.91
 0 14 10 8.51 3.71
 0 -14 -10 4.82 3.37
 0 15 0 3.83 1.55
 0 15 0 3.05 1.02
 0 15 0 3.37 1.28
 0 -15 0 2.66 2.6
 0 -15 0 2.38 0.61
 0 15 1 38.69 4.07
 0 15 -1 43.59 3.65
 0 15 1 45.09 3.33
 0 15 -1 43.47 3.97
 0 15 -1 33.06 4.06
 0 -15 1 44.82 7.51
 0 -15 -1 50.17 7.72
 0 15 -1 46.64 3.62
 0 15 1 42.9 4.04
 0 -15 -1 44.54 2.43
 0 -15 2 27.74 4
 0 15 2 16.09 2.74
 0 15 -2 22.79 2.55
 0 -15 2 28.45 5.94
 0 15 2 23.47 3.42
 0 -15 2 18.8 1.77
 0 15 -2 18.96 2.55
 0 -15 -2 20.51 1.9
 0 15 -2 15.42 2.44
 0 15 2 14.98 1.82
 0 -15 -2 20.47 5.14
 0 15 -2 19.88 2.59
 0 -15 3 0.75 1.3
 0 15 -3 -0.64 0.92
 0 -15 3 -3.49 3.16
 0 -15 -3 -1.32 2.37
 0 15 3 0.61 0.45
 0 15 -3 0.9 0.83
 0 15 3 1.59 1.36
 0 -15 -3 2.83 1.2
 0 15 -3 1.82 0.87
 0 -15 3 1.01 0.75
 0 15 -3 0.76 1.1
 0 -15 -3 2.19 1.69
 0 15 4 10.7 2.69
 0 -15 4 7.66 2.41
 0 -15 -4 10.12 3.9
 0 15 -4 12.19 2.41
 0 -15 4 10.56 1.91
 0 -15 -4 8.75 3.43
 0 -15 -4 10.76 2.2
 0 -15 4 7.64 3.94
 0 15 -4 9.37 1.73
 0 -15 5 24.27 2.92
 0 15 5 28.55 4.58
 0 -15 -5 21.34 3.67
 0 -15 -5 28.79 5.67
 0 15 -5 27.81 3.61
 0 -15 5 39.93 4.86
 0 -15 -5 33.09 6.72
 0 -15 5 38.03 7.61
 0 -15 6 16.05 2.59
 0 -15 -6 19.15 4.24
 0 15 6 17.81 3.89
 0 -15 6 21.56 3.69
 0 -15 -6 15.6 4.09
 0 15 -6 21.36 3.35
 0 -15 -6 24.67 6.09
 0 -15 -7 6.75 2.82
 0 15 7 4.79 2.64
 0 15 -7 8.15 2.39
 0 -15 -7 10.51 3.63
 0 -15 -7 3.37 1.87
 0 -15 7 7.77 2.52
 0 -15 7 4.31 1.63
 0 -15 -8 4.04 3.12
 0 -15 8 1.36 1.19
 0 15 8 2.24 1.94
 0 15 -8 5.17 2.14
 0 -15 -8 5.22 3.71
 0 -15 -9 8.3 3.64
 0 15 9 8 3.55
 0 -15 9 7.92 2.48
 0 15 -9 6.07 2.34
 0 -15 -9 6.75 3.07
 0 -15 -10 2.06 2.79
 0 -15 10 1.01 1.29
 0 -16 0 38.67 7.14
 0 16 0 35.02 3.53
 0 16 0 34.03 3.09
 0 16 0 32.08 3.64
 0 -16 0 30.12 2.04
 0 16 1 76.04 5.9
 0 16 -1 80.95 5.07
 0 16 -1 71.63 5.35
 0 16 -1 78.86 4.92
 0 -16 1 83.73 10.51
 0 -16 -1 85.39 10.43
 0 -16 -1 74.93 3.26
 0 16 1 82.9 5.8
 0 16 1 81.79 4.6
 0 -16 2 218.43 6.73
 0 -16 2 238.35 11.9
 0 16 -2 205.93 9.18
 0 -16 2 257.04 18.64
 0 -16 -2 211.29 6.62
 0 16 -2 175.06 12.46
 0 16 2 208.82 10.58
 0 16 -2 214.01 8.55
 0 16 -2 228.8 9.3
 0 16 2 213.73 10.46
 0 -16 -2 237.03 17.37
 0 -16 -3 24.7 2.4
 0 16 -3 28.61 3.32
 0 -16 3 25.16 6.15
 0 -16 3 30.03 4.28
 0 16 3 29.67 4.21
 0 16 -3 29.94 3.02
 0 16 3 24.03 3.51
 0 -16 -3 35.62 6.92
 0 -16 3 28.09 2.49
 0 16 -3 27.25 2.98
 0 -16 4 311.24 21.79
 0 16 -4 262.96 10
 0 -16 4 327.78 14.45
 0 16 -4 304.32 12.14
 0 -16 4 292.71 10.1
 0 -16 -4 280.69 18.95
 0 16 4 287.94 14.37
 0 -16 -4 283.29 11.48
 0 -16 -4 319.93 20.24
 0 16 5 79.52 7.81
 0 16 -5 96.85 6.75
 0 -16 -5 106.67 11.23
 0 -16 5 82.7 5.37
 0 -16 -5 77.19 6.79
 0 -16 5 103.93 8.15
 0 -16 -5 76.85 9.9
 0 -16 5 98.63 12.04
 0 16 -6 8.24 2.42
 0 -16 -6 7.46 4.04
 0 16 6 6.37 2.8
 0 -16 6 4.36 1.89
 0 -16 -6 4.94 2.66
 0 -16 -6 5.35 2.07
 0 -16 6 5.02 1.52
 0 -16 7 23.31 3.28
 0 -16 7 26.74 4.26
 0 -16 -7 23.49 5.16
 0 -16 -7 24.43 5.53
 0 16 7 18.73 4.51
 0 -16 -7 19.78 5.4
 0 16 -7 27.82 4.09
 0 -16 8 25.02 4.39
 0 16 8 19.9 4.75
 0 -16 -8 23.76 6.05
 0 16 -8 26.8 4.28
 0 -16 8 23.49 3.62
 0 -16 -9 7.89 3.58
 0 16 -9 4.63 2.08
 0 16 9 3.63 1.88
 0 -16 9 3.31 1.47
 0 -17 0 -1.43 2.62
 0 -17 0 -0.33 0.55
 0 17 0 0.11 1.11
 0 17 0 1.94 1.42
 0 17 0 0.42 0.63
 0 -17 1 30.18 6.98
 0 17 1 22.33 2.45
 0 -17 -1 27.79 6.28
 0 -17 -1 20.46 1.61
 0 17 -1 25.62 2.94
 0 17 -1 21.22 3.02
 0 17 1 25.32 3.67
 0 17 -1 23.98 2.95
 0 17 1 29.5 3.67
 0 -17 -2 10.02 1.23
 0 -17 2 10.07 4.37
 0 17 -2 9.45 1.89
 0 17 -2 8.38 1.89
 0 17 2 10.84 2.55
 0 -17 2 8.98 2.47
 0 -17 2 9.7 1.24
 0 17 -2 10.47 2.06
 0 17 2 9.39 1.51
 0 -17 -2 5.71 3.79
 0 17 2 6.07 1.69
 0 -17 3 0.83 2.3
 0 17 3 1.73 1.67
 0 17 3 1.22 1.63
 0 -17 3 0.47 0.48
 0 -17 -3 -0.06 2.37
 0 -17 -3 0.49 0.42
 0 17 -3 2.09 1.26
 0 -17 3 -0.15 1.28
 0 17 -3 0.33 0.69
 0 17 -3 1.58 1.15
 0 17 4 79.19 7.41
 0 17 -4 77.89 5.96
 0 17 -4 57.6 4.48
 0 -17 -4 64.48 4.77
 0 -17 4 71.55 10.8
 0 -17 4 81.26 7.25
 0 -17 4 63.21 4.3
 0 17 4 73.06 6.66
 0 -17 -4 82.05 10.64
 0 -17 -5 4.13 3.21
 0 -17 5 4.57 1.34
 0 17 5 1.57 2.1
 0 -17 -5 0.12 1.81
 0 17 -5 2.16 1.2
 0 -17 5 3.83 2.01
 0 -17 5 1.74 2.72
 0 17 6 1.03 1.43
 0 -17 6 0.43 0.72
 0 -17 -6 4.92 3.58
 0 17 -6 1.66 1.27
 0 -17 6 0.65 1.46
 0 -17 -6 -0.64 1.61
 0 -17 -7 24.58 6.25
 0 -17 7 33.93 5.11
 0 -17 -7 27.23 5.94
 0 17 -7 29.19 4.35
 0 17 7 23.09 4.9
 0 -17 7 29.02 3.84
 0 -17 -8 3.85 3.29
 0 -17 8 2.36 1
 0 17 -8 3.38 1.88
 0 -17 8 4.33 2.27
 0 17 8 -1.4 2.39
 0 -17 9 -1.94 1.47
 0 -17 -9 2.8 2.94
 0 18 0 87.4 6.62
 0 -18 0 102.14 12.62
 0 18 0 86.13 5.21
 0 18 0 94.7 6.32
 0 18 -1 2.71 1.21
 0 -18 -1 3.19 3.59
 0 18 -1 4.02 1.6
 0 18 1 1.92 1.28
 0 18 1 3.72 1.25
 0 -18 1 6.02 3.85
 0 18 1 2.42 0.8
 0 18 -1 3.73 1.46
 0 18 -2 16.82 2.49
 0 -18 -2 17.5 5.48
 0 18 -2 13.99 2.51
 0 -18 2 13.97 4.61
 0 18 2 12.62 2.72
 0 18 2 11.07 2.4
 0 18 -2 15.27 2.41
 0 18 3 266.28 12.95
 0 -18 -3 312.96 21.39
 0 -18 3 307.9 14.66
 0 -18 3 278.32 21.73
 0 18 -3 266.27 11.13
 0 18 -3 252.28 10.2
 0 18 3 260.31 13.54
 0 18 -3 226.14 10.15
 0 -18 4 119.29 8.96
 0 18 4 93.69 8.35
 0 18 4 102.01 8.04
 0 -18 -4 123.61 13.62
 0 -18 4 90.35 5.19
 0 18 -4 94.74 6.03
 0 18 -4 98.39 6.84
 0 -18 4 118.61 14.36
 0 18 -5 7.37 2.02
 0 -18 -5 13.17 4.56
 0 -18 5 10.31 1.78
 0 -18 5 9.16 2.8
 0 -18 5 10.11 4.61
 0 18 5 7.63 2.76
 0 18 5 12.86 3.23
 0 18 6 116.46 10.67
 0 -18 6 154.39 10.85
 0 -18 -6 135.89 13.83
 0 18 -6 121.64 8.49
 0 -18 6 119.45 7.13
 0 18 7 0.86 2.46
 0 -18 7 0.94 1.06
 0 18 -7 0.54 1.57
 0 -18 7 0.72 1.34
 0 18 8 10.45 3.63
 0 -18 8 16.38 3.03
 0 18 -8 9.54 2.65
 0 -18 8 11.03 3.34
 0 19 0 2.37 1.56
 0 19 0 0.73 0.9
 0 19 1 20.17 3.5
 0 -19 -1 29.41 7.17
 0 19 1 17.08 3.09
 0 19 -1 27.62 3.5
 0 19 -1 21.59 2.8
 0 -19 1 33.55 7.83
 0 19 -1 17.1 3.05
 0 19 -2 67.31 5.11
 0 19 -2 67.59 5.61
 0 19 2 66.24 6.4
 0 -19 2 82.84 12.29
 0 19 -2 65.75 5.14
 0 -19 -2 74.47 11.09
 0 19 2 66.69 6.4
 0 19 -3 8.07 1.87
 0 -19 3 12.49 5.24
 0 -19 3 15.73 3.71
 0 19 -3 10.19 2.01
 0 19 3 11.52 3.08
 0 19 3 10.28 2.58
 0 19 -3 12.56 2.52
 0 -19 -3 13.05 4.86
 0 -19 4 3.94 2.33
 0 -19 4 1.7 2.37
 0 19 4 1.18 1.76
 0 19 -4 0.8 0.86
 0 19 4 1.11 1.26
 0 19 -4 3.88 1.55
 0 -19 -4 3.8 2.69
 0 -19 -5 25.77 6.37
 0 19 -5 21.5 3.05
 0 19 -5 23.84 3.64
 0 19 5 26.71 4.43
 0 19 5 20.86 4.35
 0 -19 5 38.26 5.42
 0 19 6 9.19 2.86
 0 -19 6 5.12 2.5
 0 19 6 2.04 1.64
 0 19 -6 5.45 2.07
 0 -19 -6 9.74 4.54
 0 19 7 17.7 4.43
 0 -19 7 24.14 4.7
 0 19 -7 14.35 3.39
 0 19 8 1.64 2.36
 0 20 0 10.88 2.49
 0 20 0 9.79 2.2
 0 20 1 160.47 9.97
 0 20 1 152.57 9.62
 0 -20 1 189.85 18.61
 0 20 -1 167.12 8.82
 0 20 -1 164.68 9.54
 0 20 2 175.89 10.78
 0 20 -2 164.1 9.11
 0 20 -2 171.98 8.64
 0 -20 -2 203.32 18.84
 0 20 2 165.32 10.62
 0 -20 2 203.16 19.44
 0 20 3 11.18 2.99
 0 20 3 10.61 2.83
 0 -20 3 12.38 4.23
 0 -20 -3 15.65 5.18
 0 20 -3 10.6 2.23
 0 -20 -4 81.08 11.7
 0 20 4 71.39 7.63
 0 -20 4 97.84 13.7
 0 20 -4 64.29 5.73
 0 20 4 72.97 7.19
 0 -20 4 84.56 8.09
 0 -20 5 33.23 5.09
 0 -20 -5 30.08 7.3
 0 20 -5 23.58 3.61
 0 20 5 23.05 4.27
 0 20 5 21.63 4.76
 0 -20 -6 16.74 5.65
 0 -20 6 22.39 4.45
 0 20 6 14.1 3.93
 0 20 -6 21.6 3.68
 0 20 7 4.75 2.43
 0 20 -7 2.66 1.68
 0 21 0 -0.42 1.59
 0 -21 0 0.7 2.78
 0 21 -1 36.34 4.56
 0 -21 -1 43.53 9.56
 0 21 1 34.86 4.75
 0 21 2 2.96 1.93
 0 -21 -2 4.75 2.64
 0 21 2 1.09 1.65
 0 21 3 2.64 1.7
 0 -21 3 0.35 2.71
 0 -21 -3 4.9 3.92
 0 21 3 0.12 1.31
 0 21 4 9.46 2.96
 0 21 4 12.14 3.28
 0 -21 4 15.64 6.96
 0 -21 -4 11.53 4.92
 0 -21 4 13.41 3.36
 0 21 5 19.01 4.43
 0 -21 -5 16.08 5.38
 0 -21 -6 11.72 5.51
 0 -22 0 218.55 21.44
 0 22 0 159.01 10.32
 0 -22 1 35.17 8.84
 0 22 1 31.49 4.51
 0 -22 -1 39.16 8.87
 0 22 2 0.42 1.12
 0 -22 -2 -3.49 3.26
 0 22 3 3.34 1.98
 0 -22 -3 3.47 3.05
 0 -22 -4 -1.13 2.72
 0 -22 -5 1.66 3.11
 0 23 1 24.14 4.08
 0 23 2 8.25 2.63
 0 23 3 -0.44 1.84
 1 0 -12 11.29 2.96
 -1 0 12 14.52 3.37
 1 0 -11 42.68 5.03
 -1 0 11 50.59 5.66
 -1 0 10 44.81 4.93
 1 0 -10 54.07 5.17
 -1 0 9 34.51 4.13
 1 0 -9 34.54 3.94
 1 0 -9 28.58 3.53
 1 0 -8 239.47 9.93
 1 0 -8 255.08 10.45
 1 0 -8 245.24 11.14
 -1 0 8 270.84 11.03
 -1 0 7 0.56 0.72
 1 0 -7 0.29 0.78
 1 0 -7 1.05 0.89
 1 0 -6 1.68 0.98
 -1 0 6 1.33 0.95
 1 0 -6 0.19 0.5
 1 0 -6 0.5 0.94
 1 0 -5 468.16 12.93
 1 0 -5 474.65 13.56
 -1 0 5 479.66 13.14
 1 0 -4 25.7 1.98
 1 0 -4 23.44 2.11
 -1 0 4 22.92 2.09
 -1 0 3 409.49 9.98
 1 0 -3 380.04 9.82
 1 0 -2 10.53 1.09
 -1 0 2 12.58 1.21
 -1 0 2 13.07 0.95
 1 0 1 126.48 4.55
 1 0 1 137.15 4.02
 -1 0 -1 132.02 6.17
 1 0 2 8.86 1.47
 -1 0 -2 11.27 1.18
 1 0 3 58.72 5.01
 1 0 3 57.5 4.2
 1 0 3 60.23 3.34
 -1 0 -3 64.68 3.23
 1 0 3 64.54 3.59
 1 0 4 275.81 8.98
 -1 0 -4 287.12 8.78
 1 0 4 298.78 11.25
 1 0 4 291.88 9.42
 1 0 4 283.16 12.82
 1 0 5 10.76 2.67
 -1 0 -5 9.32 1.48
 1 0 5 9.78 2.23
 -1 0 -5 10.39 2.13
 1 0 5 12.05 1.95
 1 0 5 11.5 1.74
 -1 0 -6 11.06 1.87
 1 0 6 8.96 1.9
 1 0 6 10.54 2.61
 1 0 6 9.71 1.93
 -1 0 -7 32.57 3.33
 1 0 7 25.48 4.7
 1 0 7 30.56 3.52
 1 0 8 0.39 0.97
 -1 0 -8 0.11 0.84
 1 0 8 -0.29 1.76
 -1 0 -9 50.76 4.84
 -1 0 -9 44.37 8.27
 1 0 9 49.45 5.25
 -1 0 -10 1.82 1.26
 -1 0 -10 -0.58 2.61
 1 0 10 1.37 1.27
 -1 0 -11 34.51 4.62
 1 0 11 39.72 5.35
 -1 0 -12 2.38 1.77
 1 1 -12 14.44 3.24
 -1 1 12 17.81 3.52
 1 -1 -12 11.88 2.97
 -1 -1 12 13.67 3.31
 -1 1 11 4.74 1.8
 1 -1 -11 3.43 1.72
 -1 -1 11 1.15 1.54
 1 1 -11 1.83 1.37
 1 1 -10 43.42 4.61
 1 -1 -10 44.93 4.69
 -1 1 10 45.1 4.83
 -1 -1 10 43.51 4.83
 1 1 -9 19.26 2.93
 -1 1 9 22.3 3.29
 -1 -1 9 17.36 2.85
 1 1 -9 17.17 2.75
 1 -1 -9 19.04 2.8
 1 -1 -9 14.67 2.68
 1 -1 -8 66.26 5.35
 1 1 -8 72.82 5.71
 -1 1 8 70.49 5.24
 1 -1 -8 79.94 5.42
 1 1 -8 70.78 5.16
 1 1 -8 66.38 5
 -1 -1 8 79.55 5.69
 1 -1 -7 274.56 11.11
 1 -1 -7 283.27 10.36
 1 1 -7 287.87 10.5
 1 1 -7 292.95 11.97
 -1 -1 7 279.54 10.7
 -1 1 7 290.68 10.62
 1 1 -7 257.15 10.87
 -1 1 6 27.52 2.71
 -1 1 6 27.49 2.77
 1 -1 -6 26.2 3.03
 1 -1 -6 24.84 2.7
 1 1 -6 23.6 2.54
 1 1 -6 26.06 3.02
 -1 -1 6 25.83 2.78
 1 -1 -6 28.24 2.69
 -1 -1 5 491.69 13.51
 1 -1 -5 493.77 13.17
 1 1 -5 520.37 14.36
 1 -1 -5 518.58 14.07
 -1 1 5 491.69 13.28
 1 1 -5 485.75 13.31
 1 -1 -4 21.19 1.98
 -1 -1 4 20.6 1.98
 1 1 -4 19.39 1.74
 1 1 -4 20.2 1.91
 -1 1 4 19.8 1.85
 1 -1 -4 18.5 1.8
 1 -1 -3 212.62 6.25
 -1 1 3 206.84 6.18
 -1 -1 3 204.73 6.39
 1 1 -3 214.18 6.34
 -1 1 3 223.46 7.74
 1 -1 -3 202.22 6.1
 -1 1 2 1268.17 24.43
 -1 -1 2 1286.44 22.73
 -1 1 2 1231.57 23.8
 -1 -1 2 1247.11 24.18
 1 -1 -2 1250 24.03
 1 1 -2 1232.68 23.99
 -1 1 1 215.89 5.38
 -1 -1 1 218.96 4.66
 -1 1 1 212.28 5.05
 1 1 -1 219.45 5.09
 1 -1 1 1504.99 28.17
 -1 1 -1 1524.49 31.13
 1 1 1 1510.12 27.88
 1 1 1 1534.42 28.89
 1 -1 1 1539.17 28.48
 -1 -1 -1 1506.91 27.62
 -1 -1 -1 1498.4 32.69
 1 1 2 505.11 11.21
 1 -1 2 509.14 11.76
 -1 1 -2 491.4 11.67
 1 -1 2 488.66 12.66
 -1 -1 -2 519.34 11.02
 1 1 2 511.85 13.05
 -1 1 -2 528.8 14.58
 1 -1 2 495.63 14.14
 1 -1 3 305.27 11.52
 1 1 3 299.82 8.5
 1 1 3 321.82 10.72
 -1 1 -3 300.42 10.02
 -1 -1 -3 322.4 8.32
 1 -1 3 327 10.56
 1 1 3 310.26 12.97
 1 -1 3 321.5 9.17
 -1 1 -3 317.74 8.78
 1 -1 4 1.34 0.74
 1 1 4 1.55 0.92
 1 -1 4 1.46 1.21
 1 1 4 1.15 0.65
 1 1 4 2.44 1.46
 1 1 4 1.32 0.76
 -1 -1 -4 1.1 0.67
 -1 1 -4 0.76 0.79
 1 -1 4 1.7 0.89
 -1 1 -4 0.9 0.47
 -1 1 -5 44.61 4.33
 1 -1 5 43.23 3.56
 1 1 5 44.3 5.45
 -1 -1 -5 44.28 3.15
 1 -1 5 46.09 3.64
 1 1 5 51.22 4.93
 -1 1 -5 43.41 3.32
 1 1 5 44.64 3.53
 1 -1 5 44.33 4.93
 1 -1 5 34.48 4.1
 1 1 5 46.3 3.45
 1 -1 6 338.5 15.84
 1 1 6 359.13 12.25
 -1 -1 -6 368.96 11.37
 1 -1 6 364.49 12.41
 1 -1 6 324.15 12.04
 1 1 6 360 15.16
 -1 1 -6 360.17 11.64
 1 1 6 330.07 11.63
 1 1 7 5.99 2.71
 1 -1 7 6.9 1.66
 1 1 7 6.51 2.41
 1 1 7 5.29 1.51
 -1 1 -7 7.04 1.7
 -1 -1 -7 8.88 3.5
 -1 -1 -7 7.92 1.68
 -1 -1 -8 26.69 5.98
 -1 -1 -8 29.99 3.39
 1 1 8 28.96 3.67
 1 -1 8 28.06 5.06
 1 -1 8 25.35 3.4
 -1 1 -8 29.71 3.48
 1 1 9 59.46 5.59
 1 -1 9 57.33 5.58
 -1 -1 -9 54.3 4.85
 -1 -1 -9 53.87 8.71
 -1 1 -9 55.09 5.09
 1 -1 10 0.15 1.1
 -1 -1 -10 3.48 1.35
 -1 -1 -10 -4.46 3.79
 -1 1 -10 1 1.41
 -1 1 -10 1.22 2.19
 1 1 10 -1.65 1.71
 1 1 11 3.11 1.98
 -1 1 -11 2.07 1.7
 1 -1 11 3.02 2.03
 -1 -1 -11 5.29 2.16
 -1 -1 -12 6.85 2.17
 1 1 12 7.94 2.98
 -1 1 -12 7.38 2.54
 1 -2 -12 11.68 2.65
 1 2 -12 14.39 3.23
 -1 -2 12 13.12 3.37
 -1 2 12 14.23 3.43
 -1 -2 11 4.6 2.04
 1 2 -11 0.38 1.12
 1 -2 -11 0.93 1.28
 -1 2 11 1.95 1.53
 1 -2 -10 9.01 2.22
 -1 2 10 14.3 2.89
 1 2 -10 12.49 2.74
 -1 -2 10 9.52 2.43
 -1 2 9 3.78 1.4
 -1 -2 9 7.56 2.03
 1 -2 -9 5.22 1.68
 1 2 -9 2.76 1.23
 1 -2 -9 6.02 1.68
 1 2 -9 4.99 1.46
 1 -2 -8 128.16 8.16
 -1 2 8 134.19 7.38
 1 -2 -8 135.82 7.27
 1 2 -8 112.18 7.11
 1 2 -8 136.61 7.51
 1 2 -8 135.72 8.54
 -1 -2 8 127.18 7.49
 1 2 -7 3.56 1.51
 -1 -2 7 6.81 1.9
 1 -2 -7 2.3 1.08
 1 -2 -7 5.88 1.56
 1 2 -7 2.79 1.46
 1 2 -7 6.55 1.65
 -1 2 7 3.48 1.26
 1 -2 -6 76.34 5.42
 -1 -2 6 75.82 4.87
 1 -2 -6 76.1 4.61
 -1 2 6 79.74 4.77
 1 2 -6 80.52 4.85
 -1 2 6 71.84 4.72
 1 2 -6 71.99 5.63
 1 -2 -6 72.84 4.81
 -1 -2 5 188.88 7.42
 -1 2 5 189.02 7.39
 1 -2 -5 184.91 7.3
 1 -2 -5 188.82 8.15
 1 -2 -5 194.38 7.15
 -1 2 5 188.69 7.05
 1 2 -5 191.72 7.39
 1 -2 -4 272.12 9.33
 1 -2 -4 267.4 8.37
 1 2 -4 276.74 8.5
 -1 2 4 276.18 8.17
 1 -2 -4 275.58 8.22
 -1 -2 4 277.8 8.68
 -1 2 4 270.03 11.81
 1 -2 -3 353.62 8.93
 -1 2 3 352.04 8.78
 -1 2 3 341.52 11.28
 1 -2 -3 341.15 8.85
 1 2 -3 328.01 9.01
 -1 -2 3 349.58 9.33
 1 -2 -3 348.12 9.99
 1 -2 -2 12.14 1.09
 1 2 -2 10.75 1.28
 1 2 -2 10.85 1.12
 -1 -2 2 12.81 1.13
 -1 2 2 12.79 1.67
 -1 -2 2 13.4 1.34
 1 -2 -2 11.32 1.15
 1 -2 -2 11.22 2.24
 -1 2 2 12.92 1.08
 -1 -2 1 20.71 2.18
 1 2 -1 22 1.33
 -1 2 1 22.69 1.21
 1 -2 -1 24.79 2.55
 -1 2 1 26.37 1.65
 -1 -2 1 29.25 1.57
 -1 -2 1 25.71 2.33
 1 2 0 115.49 2.94
 1 -2 0 124.46 4.12
 -1 2 0 128.17 3.9
 -1 -2 0 131.39 6.99
 1 2 0 111.84 3.62
 -1 -2 0 137.32 5.98
 1 2 1 182.48 5.51
 -1 2 -1 153.75 4.98
 1 -2 1 185.05 4.96
 -1 2 -1 160.41 4.76
 -1 -2 -1 171.18 3.98
 1 -2 1 159.69 4.88
 -1 2 -1 153.14 6.32
 1 2 2 34.47 2.24
 -1 -2 -2 37.48 1.92
 -1 2 -2 36.43 2.65
 -1 2 -2 40.11 2.57
 1 2 2 38.85 3.05
 -1 2 -2 38.83 3.22
 1 2 2 42.72 2.08
 -1 -2 -2 39.56 2.24
 1 -2 2 35.09 2.87
 1 -2 2 37.18 2.76
 1 -2 2 40.49 2.45
 1 -2 3 24.29 2.27
 1 -2 3 18.72 2.51
 -1 -2 -3 21.88 1.71
 1 -2 3 22.39 2.81
 -1 2 -3 24.22 2.2
 1 2 3 21.52 2.62
 -1 2 -3 21.01 2.36
 1 2 3 23.53 1.81
 1 -2 4 71.31 5.42
 -1 2 -4 72.83 4.22
 -1 2 -4 72.67 5.12
 1 -2 4 74.94 3.88
 -1 -2 -4 67.55 3.56
 1 2 4 75.75 4.24
 1 -2 4 75.62 4.38
 1 2 4 72.28 3.85
 1 2 4 77.08 5.53
 -1 2 -5 163.8 7.1
 1 -2 5 162.8 9.3
 -1 -2 -5 170.45 13.27
 1 2 5 166.36 7.24
 1 -2 5 176.68 7.62
 1 2 5 162.77 6.82
 -1 2 -5 166.89 8.84
 1 2 5 182.08 9.67
 -1 -2 -5 161.42 6.43
 1 -2 5 153.57 7.29
 -1 2 -6 60.16 4.42
 -1 -2 -6 57.88 3.95
 1 2 6 61.61 4.57
 -1 -2 -6 61.87 8.49
 -1 2 -6 53.7 5.36
 1 -2 6 60.84 4.65
 1 2 6 70.86 6.43
 1 2 6 55.41 4.21
 1 -2 6 55.91 5.82
 1 2 7 37.26 6.33
 1 -2 7 48.99 4.52
 1 2 7 46.28 5.69
 1 -2 7 38.36 5.21
 -1 -2 -7 43.93 7.51
 -1 2 -7 45.54 4.14
 1 2 7 42.69 4.19
 -1 -2 -7 47.17 3.89
 1 2 8 39.47 4.28
 -1 -2 -8 45.54 7.65
 1 2 8 40.67 5.87
 -1 2 -8 45.01 4.44
 -1 -2 -8 45.47 4.16
 1 -2 8 43.44 4.61
 -1 -2 -9 121.81 7.36
 -1 -2 -9 122.7 13.4
 1 -2 9 117.91 8.17
 -1 2 -9 113.25 7.52
 1 2 9 124.22 8.17
 1 2 10 -0.42 0.88
 1 -2 10 1.06 1.14
 -1 2 -10 -2.53 1.73
 -1 -2 -10 3.55 1.67
 -1 2 -10 -0.37 2.08
 -1 -2 -10 2.18 2
 -1 2 -11 -0.97 1.03
 -1 -2 -11 1.29 1.33
 1 2 11 -0.82 1.41
 1 -2 11 -1.06 1.34
 -1 -2 -12 22.33 3.82
 -1 2 -12 27.08 4.5
 1 2 12 29.83 5.06
 1 -3 -12 8.39 2.34
 1 3 -12 11.78 3.05
 -1 -3 12 9.32 2.62
 -1 3 12 11.44 2.72
 1 3 -11 11.43 2.66
 -1 -3 11 11.55 2.84
 -1 3 11 16.59 3.37
 1 -3 -11 9.99 2.22
 1 3 -10 104.54 7.47
 -1 -3 10 108.78 7.87
 1 -3 -10 102.98 6.97
 -1 3 10 110.49 7.51
 1 3 -9 13.19 2.61
 1 -3 -9 12.13 2.7
 -1 -3 9 16.11 2.79
 1 -3 -9 11.87 2.15
 -1 3 9 15.13 2.63
 1 3 -9 14.41 2.7
 1 -3 -8 202.44 10.82
 1 3 -8 218.72 9.84
 1 3 -8 187.9 9.76
 -1 3 8 225.48 9.71
 1 3 -8 235.3 11.75
 -1 -3 8 236.8 10.34
 1 -3 -8 241.77 9.76
 -1 3 7 408.25 13.06
 1 -3 -7 420.74 12.92
 -1 -3 7 412.33 13.77
 1 -3 -7 401.57 15.16
 1 3 -7 385.36 14.63
 1 3 -7 413.11 13.5
 -1 -3 6 26.56 2.84
 1 3 -6 26.56 3.41
 1 -3 -6 25.74 2.56
 1 -3 -6 23.75 2.64
 -1 3 6 24.91 2.69
 1 3 -6 28.37 2.9
 1 -3 -6 29.88 3.88
 1 -3 -6 24.27 3.14
 -1 3 6 26.54 2.7
 -1 3 5 824.97 19.08
 1 -3 -5 804.91 21.74
 1 3 -5 752.67 22.7
 1 -3 -5 855.26 19.64
 -1 3 5 832.38 23.63
 1 3 -5 835.62 19.78
 -1 -3 5 810.51 19.83
 1 -3 -5 833.29 19.09
 -1 3 5 856.24 19.76
 1 -3 -4 384.64 10.39
 -1 -3 4 380.6 10.83
 -1 3 4 390.78 10.15
 1 -3 -4 384.11 10.24
 1 3 -4 386.56 10.74
 1 -3 -4 368.1 12.29
 -1 3 4 389.56 13.25
 -1 3 4 400.31 10.74
 -1 3 3 171.57 7.67
 1 -3 -3 152.72 6.61
 1 -3 -3 154.75 6.74
 1 -3 -3 160.75 5.27
 1 3 -3 157.72 5.6
 1 -3 -3 161.44 5.11
 1 3 -3 156.31 5.42
 -1 3 3 163.48 6.92
 -1 3 3 156.23 4.97
 -1 -3 3 158.82 5.59
 -1 -3 2 1565.14 29.76
 1 3 -2 1486.75 28.23
 -1 -3 2 1490.47 28.56
 -1 3 2 1517.04 29.88
 1 -3 -2 1462.34 27.51
 -1 3 2 1486.67 27.43
 1 -3 -2 1541.11 35.48
 -1 -3 2 1563.58 29.61
 -1 3 2 1463.59 32.02
 1 -3 -2 1428.63 29.48
 1 3 -2 1430.84 30.12
 -1 -3 1 422.5 9.55
 1 -3 -1 428.85 8.68
 -1 -3 1 441.98 12.24
 1 3 -1 417.34 11.89
 1 -3 -1 444.05 9.36
 -1 3 1 449.86 8.7
 -1 -3 1 441.02 9.13
 1 -3 -1 461.87 12.54
 -1 3 1 447.46 10.29
 1 3 -1 435.66 9.06
 -1 -3 1 429.58 11.87
 -1 3 1 455.44 9.57
 -1 3 0 14.05 1.09
 1 3 0 13.21 1.1
 1 -3 0 13.47 1.23
 -1 -3 0 11.2 1.81
 1 3 0 11.56 1.7
 -1 3 0 13.59 1.21
 -1 -3 0 16.34 2.56
 1 3 1 1451.94 30.96
 1 -3 1 1506.42 28.46
 1 3 1 1516.59 28.76
 1 3 1 1514.28 29.25
 -1 3 -1 1522.82 28.15
 -1 -3 -1 1481.26 27.36
 -1 3 -1 1543.56 28.78
 1 3 2 48.39 3.27
 1 3 2 46.15 2.91
 -1 -3 -2 49.4 5.62
 1 -3 2 44.78 2.61
 1 3 2 46.89 2.03
 1 -3 2 44.5 2.6
 1 -3 2 45.53 2.49
 -1 -3 -2 48.64 1.93
 -1 3 -2 46.71 3.13
 -1 3 -2 49.23 2.97
 -1 3 -2 47.73 2.86
 1 -3 3 52.9 2.98
 1 3 3 56.11 4.11
 -1 3 -3 52.25 3.71
 1 3 3 56.38 2.76
 -1 -3 -3 51.75 2.53
 -1 3 -3 55.46 3.38
 -1 -3 -3 61.78 6.87
 1 -3 3 51.8 3.25
 1 -3 3 53.09 3.62
 1 3 4 11.29 1.41
 1 -3 4 10.21 1.56
 -1 -3 -4 10.82 1.24
 1 3 4 10.28 2.05
 -1 3 -4 9.45 1.85
 1 3 4 13.28 1.71
 1 -3 4 13.7 1.87
 1 -3 4 13.11 1.98
 -1 3 -4 9.69 1.5
 -1 -3 -4 8.42 3.04
 1 -3 5 38.27 3.88
 1 -3 5 42.32 3.5
 -1 -3 -5 42.12 2.93
 1 3 5 38.05 2.97
 -1 3 -5 39.42 4.13
 1 3 5 47.11 3.5
 -1 3 -5 40.27 3.33
 1 3 5 39.81 4.38
 -1 -3 -5 32.87 5.57
 1 -3 6 43.95 3.88
 -1 -3 -6 45.71 7.2
 1 3 6 43.13 3.5
 1 -3 6 38.51 4.43
 -1 -3 -6 48.01 3.48
 1 3 6 53.85 4.13
 1 3 6 50.73 5.5
 -1 3 -6 53.35 4.1
 -1 3 -6 42.96 4.68
 1 -3 7 8.25 2.03
 1 3 7 15.11 2.44
 -1 -3 -7 11.49 1.87
 1 3 7 8.85 2.69
 1 -3 7 18.71 2.76
 -1 3 -7 12.95 2.22
 -1 -3 -7 8.37 3.23
 -1 -3 -8 160.19 14.65
 -1 -3 -8 156.93 7.71
 -1 3 -8 161.42 8.57
 1 3 8 150.24 8.44
 1 3 8 167.1 12.01
 1 -3 8 160.75 8.94
 -1 -3 -9 18.69 2.83
 1 3 9 12.17 3.32
 -1 3 -9 17 2.96
 -1 -3 -9 18.95 5.21
 1 3 9 19.25 3.2
 1 -3 9 21.9 3.52
 -1 -3 -10 -0.75 2.31
 1 3 10 1.5 1.3
 -1 3 -10 -0.43 1.41
 -1 -3 -10 0.22 1.04
 1 -3 10 0.07 1.49
 1 3 11 37.21 5.11
 1 -3 11 43.92 5.58
 -1 3 -11 41.07 5.15
 -1 -3 -11 47.83 5.03
 -1 -3 -12 1.4 1.48
 1 3 12 1.14 1.51
 1 -4 -12 11.76 2.75
 -1 4 12 10.02 2.92
 -1 -4 12 11.74 2.99
 1 4 -12 13.32 3.56
 -1 -4 11 38.83 5.18
 -1 4 11 37.61 4.75
 1 4 -11 34.04 4.69
 1 -4 -11 32.53 4.13
 -1 4 10 19.35 3.31
 1 -4 -10 17.76 2.88
 1 -4 -10 15.9 3.34
 -1 -4 10 24.03 3.76
 1 4 -10 18.71 3.26
 1 4 -9 4.42 1.66
 -1 4 9 9.54 2.29
 1 -4 -9 8.04 2.5
 1 -4 -9 8.63 2.03
 1 4 -9 5.86 1.7
 -1 -4 9 6.28 1.87
 -1 -4 8 167.68 8.79
 1 4 -8 168.72 8.6
 -1 4 8 163.86 8.12
 1 -4 -8 163.47 10.12
 1 4 -8 150.93 8.85
 1 -4 -8 166.02 8.01
 1 4 -7 23.89 2.98
 1 4 -7 19.08 3.23
 1 -4 -7 21.96 3.49
 -1 -4 7 23.82 3.01
 1 -4 -7 20.33 2.51
 -1 4 7 23.48 2.76
 -1 4 6 11.03 1.77
 -1 4 6 9.68 1.77
 1 -4 -6 10.2 1.76
 -1 4 6 7.5 2.15
 1 4 -6 10.37 1.93
 1 -4 -6 6.28 1.91
 1 -4 -6 7.16 2.04
 1 4 -6 6.04 1.71
 -1 -4 6 8.59 1.78
 -1 4 5 224.2 13.53
 -1 4 5 219.69 7.98
 -1 4 5 205.17 7.3
 1 4 -5 214.23 8.07
 -1 4 5 221.99 10.5
 1 -4 -5 197.21 9.7
 1 -4 -5 215.56 7.51
 1 4 -5 192.5 10.08
 -1 -4 5 206.91 8.02
 1 -4 -5 207.43 7.59
 1 4 -4 62.71 3.82
 1 -4 -4 58.89 3.38
 1 -4 -4 61 4.63
 -1 4 4 61.35 3.27
 -1 -4 4 64.17 3.84
 1 4 -4 63.81 3.77
 -1 4 4 59.02 4.72
 1 -4 -4 64.85 5
 1 -4 -4 61.91 3.4
 -1 4 4 63.15 3.63
 1 4 -4 65.77 5.38
 -1 4 4 70.21 6.41
 -1 -4 3 167.48 5.91
 -1 4 3 166.38 7.18
 1 -4 -3 160.38 5.1
 -1 4 3 158.03 8.43
 1 4 -3 141.96 8.04
 1 -4 -3 146.72 6.62
 1 -4 -3 165.22 5.46
 1 4 -3 153.51 6.65
 -1 4 3 161.43 4.91
 -1 -4 3 144.19 5.59
 1 -4 -3 168.14 7.74
 1 4 -3 171.95 5.81
 -1 4 3 156.33 5.59
 -1 4 2 35.32 1.67
 -1 4 2 37.41 3.72
 -1 -4 2 32.38 2.6
 1 -4 -2 36.54 1.73
 1 4 -2 43.85 3.5
 1 4 -2 38.38 2.16
 1 -4 -2 38.93 4.06
 -1 -4 2 41.74 3.08
 -1 -4 2 33.07 2.21
 1 4 -2 32.5 3.66
 1 -4 -2 34.89 2.44
 -1 4 2 38.68 2.3
 -1 -4 2 35.27 2.15
 -1 4 2 40.82 2.76
 1 4 -1 19.41 1.43
 1 4 -1 18.73 2.52
 1 4 -1 19.55 2.38
 -1 4 1 18.16 1.35
 -1 -4 1 20.03 1.41
 -1 -4 1 17.61 2.43
 -1 -4 1 18.59 1.19
 1 -4 -1 16.7 1.15
 -1 4 1 18.4 1.68
 1 -4 -1 16.45 1.97
 1 -4 -1 17.1 0.89
 -1 -4 1 17.66 2.21
 1 4 -1 16.56 1.15
 1 4 0 196.44 5.64
 -1 -4 0 247.76 10.06
 -1 4 0 216.52 6.1
 1 4 0 220.46 8.96
 -1 4 0 225.65 6.51
 1 4 0 234.23 6.24
 1 -4 0 216.94 6.38
 1 4 1 326.72 8.53
 1 4 1 295 10.19
 1 -4 1 289.67 7.8
 -1 -4 -1 290.5 6.53
 1 -4 1 305.6 7.79
 -1 4 -1 296.34 7.99
 -1 -4 -1 331.24 13.84
 1 4 1 323.85 8.36
 1 4 2 51.52 2.04
 -1 4 -2 51.36 2.79
 1 -4 2 55.44 2.93
 1 -4 2 58.57 3.05
 1 4 2 55.34 3.65
 1 4 2 54.43 3.71
 1 -4 2 54.37 2.85
 -1 4 -2 44.77 3.14
 -1 -4 -2 45.59 1.89
 -1 4 -2 52.9 3.22
 -1 -4 -2 47.81 5.76
 -1 4 -2 52.58 3.2
 1 -4 3 62.3 3.63
 -1 -4 -3 63.52 7.31
 1 4 3 59.38 2.77
 -1 4 -3 63.33 3.85
 -1 4 -3 54.4 3.76
 -1 -4 -3 57.56 2.63
 1 -4 3 54.07 3.24
 1 4 3 61.7 4.62
 -1 4 -3 59.24 4.15
 1 -4 4 169.78 7.73
 -1 4 -4 139.21 7.46
 -1 -4 -4 145.48 11.96
 1 4 4 148.29 6.14
 1 -4 4 135.2 5.65
 1 -4 4 142.16 6.47
 1 4 4 152.53 5.54
 -1 -4 -4 146.26 5.19
 1 4 4 150.52 8.17
 -1 4 -4 149.16 6.54
 1 -4 4 149.26 6.49
 1 4 5 54.63 3.92
 -1 4 -5 60.25 4.31
 -1 -4 -5 62.79 7.92
 1 -4 5 49.27 4.26
 -1 -4 -5 57.33 3.4
 1 4 5 55.29 3.6
 1 -4 5 55.86 4.22
 1 4 5 59.25 5.61
 -1 4 -5 54.15 4.99
 1 -4 5 61.48 4.77
 1 4 6 22.45 2.78
 1 4 6 19.7 2.43
 -1 4 -6 23.22 2.87
 -1 4 -6 19.54 3.37
 -1 -4 -6 20.79 2.31
 1 -4 6 17.66 2.89
 1 4 6 23.7 3.92
 1 -4 6 22.6 3.04
 -1 -4 -6 23.23 5
 1 -4 7 63.24 5.22
 -1 -4 -7 75.8 9.68
 1 -4 7 59.96 5.64
 1 4 7 63.39 4.98
 -1 4 -7 65.15 5.13
 -1 -4 -7 64.51 4.44
 1 4 7 76.93 7.49
 1 4 8 7.6 1.94
 -1 4 -8 7.35 1.96
 -1 -4 -8 4.75 3.14
 1 -4 8 5.71 1.84
 1 -4 8 5.44 2.03
 -1 -4 -8 7.35 1.71
 1 4 8 6.39 2.69
 1 4 9 33.59 4.26
 1 -4 9 34.97 4.48
 -1 -4 -9 40.8 7.64
 -1 -4 -9 37.48 3.93
 -1 4 -9 37.19 4.41
 1 4 9 39.35 6.3
 -1 -4 -10 3.34 1.6
 1 -4 10 1.22 1.39
 1 4 10 -0.45 1.31
 -1 4 -10 1.16 1.2
 -1 -4 -10 0.73 1.6
 1 4 11 14.91 3.35
 -1 4 -11 20.22 3.96
 -1 -4 -11 14.38 2.84
 1 -4 11 22.49 4.32
 -1 -4 -12 0.4 1.1
 1 4 12 4.39 2.31
 -1 -5 12 78.24 7.63
 1 -5 -12 75.94 6.62
 1 5 -12 67.51 6.89
 -1 5 12 68.29 6.73
 -1 5 11 6.86 2.38
 -1 -5 11 7.1 2.35
 1 -5 -11 8.49 2.1
 1 5 -11 7.72 2.49
 -1 5 10 27.64 3.75
 1 -5 -10 27.8 3.55
 1 5 -10 23.11 3.58
 -1 -5 10 27.64 3.98
 1 -5 -10 24.51 4.07
 -1 -5 9 68.23 5.79
 -1 5 9 72.46 5.52
 1 -5 -9 66.01 5.08
 1 -5 -9 64.3 6.76
 1 5 -9 69.29 5.83
 1 -5 -8 8.11 1.75
 1 -5 -8 6.38 2.03
 -1 -5 8 10.67 2.4
 1 5 -8 8.71 2.1
 1 5 -8 6.59 1.98
 -1 5 8 7.48 1.72
 1 5 -7 58.16 4.66
 1 -5 -7 42.99 5.13
 -1 -5 7 62.54 4.85
 -1 5 7 62.73 4.37
 1 -5 -7 56.38 4.1
 1 -5 -7 53.19 4.3
 -1 5 7 60.75 6.52
 1 5 -7 51.44 5.25
 1 -5 -6 645.7 16.35
 1 5 -6 569.49 20.01
 -1 -5 6 642.14 17.6
 -1 5 6 628.82 16.24
 -1 5 6 619.46 16.92
 1 5 -6 630.29 17.38
 -1 5 6 658.24 21.64
 1 -5 -6 606.25 20.62
 -1 -5 6 635.22 13.45
 1 5 -5 338.82 10.78
 -1 5 5 342.55 9.75
 -1 5 5 326.05 13.28
 -1 -5 5 346.8 10.93
 1 -5 -5 324.6 13.57
 -1 5 5 343.11 10.56
 -1 5 5 371.68 18.28
 1 5 -5 338.42 11.26
 -1 -5 5 326.74 7.37
 1 5 -5 308.49 13.49
 1 -5 -5 332.96 9.91
 1 -5 -5 341.5 10.09
 1 5 -4 137.62 8.31
 1 -5 -4 149.49 5.43
 1 -5 -4 144.56 7.23
 1 -5 -4 140.46 7.99
 -1 5 4 166.75 10.39
 -1 -5 4 162.31 5.24
 1 5 -4 141.72 5.94
 -1 5 4 148.1 5.81
 -1 5 4 154.27 7.73
 -1 -5 4 149.73 6.21
 1 -5 -4 154.89 5.65
 1 5 -4 142.68 6.87
 -1 -5 4 152.83 6.15
 -1 5 4 150.44 5.22
 -1 5 3 886.73 25.15
 1 -5 -3 841.93 23.22
 -1 -5 3 921.96 19.53
 1 -5 -3 892.51 17.9
 1 5 -3 848.26 24.28
 -1 -5 3 847.58 18.78
 -1 5 3 898 19.09
 -1 -5 3 864.89 19.31
 1 5 -3 870.9 22.13
 1 -5 -3 860.57 20.74
 -1 5 3 898.95 21.43
 -1 5 3 911.85 17.75
 1 5 -3 883.75 19.16
 1 5 -3 882.4 19.6
 1 -5 -3 862.61 26.77
 -1 5 2 518.08 17.16
 -1 5 2 540.44 10.62
 1 5 -2 535.16 10.31
 1 5 -2 598.62 14.28
 -1 -5 2 535.75 12.28
 1 5 -2 524.59 16.01
 -1 5 2 540.38 12.43
 -1 -5 2 554.58 15.19
 -1 -5 2 515.42 13.81
 1 5 -2 511.28 16.89
 1 -5 -2 555.4 17.4
 1 -5 -2 533.34 10.71
 1 5 -2 529.4 12.49
 1 5 -2 530.86 12.05
 1 -5 -2 536.34 12.87
 -1 5 2 546.73 13.36
 -1 -5 2 533.93 12.24
 1 5 -1 618.21 18.57
 -1 5 1 651.68 18.9
 1 5 -1 669.1 19.55
 1 -5 -1 654.18 12.92
 -1 -5 1 627.23 13.1
 1 5 -1 646.67 17.54
 1 5 -1 658.12 13.69
 -1 -5 1 627.07 13.43
 -1 5 1 623.91 14.73
 1 -5 -1 628.52 16.2
 -1 -5 1 636.64 18.1
 1 5 -1 650.89 12.99
 -1 5 1 666.61 13.72
 1 5 0 670.03 19.79
 -1 -5 0 670.86 19.84
 -1 5 0 690.61 12.73
 1 5 0 616.72 18.5
 1 5 0 604.37 15.13
 1 5 0 677.99 14.67
 1 5 0 696.05 13.84
 1 -5 0 669.91 14.81
 -1 5 0 668.47 15.15
 -1 5 0 693.81 16.41
 -1 5 0 658.23 14.94
 1 5 0 683.71 12.43
 -1 5 -1 153 5.31
 1 -5 1 154.76 4.61
 -1 -5 -1 162.85 9.28
 -1 5 -1 150.16 5.18
 1 -5 1 150.85 4.87
 -1 -5 -1 144.36 7.41
 1 -5 1 159.09 5.26
 1 5 1 153.66 7.24
 1 5 1 150.02 5.53
 1 5 1 153.12 5.52
 1 -5 1 149.85 5.35
 -1 5 -2 909.35 20.35
 -1 5 -2 908.55 19.41
 1 -5 2 914.49 19.43
 1 5 2 899.24 21.32
 1 5 2 905.65 17.08
 -1 -5 -2 919.71 22.85
 1 -5 2 926.55 19.46
 -1 -5 -2 925.6 16.95
 1 -5 2 905.69 19.22
 -1 5 -2 898.42 19.3
 -1 -5 -2 929.52 28.43
 1 5 3 1365.13 30.12
 1 -5 3 1303.75 26.89
 -1 -5 -3 1201.76 28.63
 -1 5 -3 1265.73 26.65
 1 -5 3 1273.82 26.11
 -1 -5 -3 1276.44 24.34
 1 -5 3 1427.47 31.47
 -1 5 -3 1242.73 28.51
 1 5 3 1240.21 24.59
 -1 -5 -3 1339.07 38.25
 -1 5 -3 1314.56 26.85
 -1 5 -3 1264.27 27.5
 1 -5 4 82.76 5.67
 1 -5 4 74.27 4.38
 1 5 4 77.29 3.59
 -1 5 -4 69.72 5.11
 1 5 4 71.44 4
 -1 -5 -4 78.95 8.32
 -1 5 -4 76.53 4.62
 1 5 4 71.75 5.56
 -1 -5 -4 71.56 3.3
 1 -5 4 71.83 3.83
 -1 5 -4 72.41 4.23
 1 -5 5 53.32 4.8
 1 5 5 51.36 3.73
 1 -5 5 55.33 4.09
 1 5 5 48.38 3.26
 1 -5 5 47.92 3.43
 -1 5 -5 48.46 3.87
 1 5 5 48.47 5.04
 1 -5 5 48.44 3.31
 -1 5 -5 42.3 3.5
 -1 -5 -5 52.05 3.09
 -1 5 -5 47.52 4.62
 -1 -5 -5 60.4 7.87
 -1 -5 -6 584.27 14.67
 1 -5 6 584.15 17.09
 1 -5 6 565.9 16.23
 1 5 6 514.89 14.95
 1 5 6 576.03 16.22
 1 5 6 560.54 20.63
 -1 5 -6 583.01 16.99
 -1 -5 -6 575.2 26.61
 1 -5 7 32.57 3.73
 1 5 7 37.07 3.68
 1 5 7 35.49 3.56
 -1 5 -7 43.78 4.18
 -1 -5 -7 39.29 3.27
 1 5 7 43.12 5.5
 1 -5 7 35.5 3.25
 -1 -5 -7 47.78 7.57
 1 -5 7 45.75 4.29
 1 -5 8 32.53 3.32
 -1 -5 -8 41.74 3.69
 1 5 8 43.36 6.01
 -1 5 -8 40.53 4.28
 1 -5 8 31.47 3.91
 1 5 8 41.23 4.31
 1 -5 8 41.49 4.57
 -1 -5 -8 42.92 7.55
 -1 -5 -9 152.17 7.91
 1 5 9 145.19 8.68
 -1 -5 -9 137.88 13.57
 1 5 9 157.06 12.79
 -1 5 -9 147.85 9.01
 1 -5 9 149.5 9.31
 1 5 10 5.9 2.06
 -1 5 -10 2.89 1.67
 -1 -5 -10 3.71 1.23
 1 5 10 8.03 3.64
 1 -5 10 1.34 1.34
 -1 -5 -10 9.09 3.83
 -1 5 -11 2.29 1.09
 1 -5 11 2.82 1.84
 1 5 11 2.57 1.62
 -1 -5 -11 2.89 1.34
 -1 -5 -12 34.29 4.47
 1 5 12 35.39 5.13
 -1 6 12 8.9 2.64
 1 -6 -12 7.04 2.19
 -1 6 11 39.64 4.82
 1 -6 -11 49.99 5.19
 1 6 -11 56.13 6.22
 -1 -6 11 53.4 6.16
 1 -6 -10 4.22 2.04
 -1 -6 10 6.62 2.45
 1 6 -10 5.31 1.97
 1 -6 -10 6.69 1.86
 -1 6 10 4.28 1.94
 -1 -6 9 38.47 4.55
 1 -6 -9 38.86 5.46
 -1 6 9 37.02 4.06
 1 -6 -9 37.28 3.95
 1 6 -9 42.17 4.65
 1 6 -8 52.38 4.82
 1 -6 -8 51.63 4.25
 1 6 -8 36.5 4.91
 1 6 -8 49.97 4.5
 1 -6 -8 46.52 5.83
 -1 6 8 49.84 4.29
 -1 -6 8 43.32 2.72
 -1 -6 8 40.09 3.46
 -1 -6 8 52.15 4.9
 1 -6 -7 21.84 3.86
 1 6 -7 22.66 2.89
 -1 6 7 24.74 2.72
 -1 6 7 19.63 3.57
 -1 -6 7 24.29 3.18
 1 6 -7 26.02 3.25
 1 -6 -7 25.46 2.8
 -1 -6 7 21.96 1.72
 1 6 -7 23 3.69
 -1 -6 6 103.99 6.03
 1 6 -6 94.26 6.05
 1 6 -6 95.03 7.49
 -1 -6 6 91.27 3.31
 -1 6 6 108.71 8.04
 -1 -6 6 89.21 3.79
 1 -6 -6 91.35 7.53
 -1 6 6 100.7 5.58
 -1 6 6 94.06 5
 1 -6 -6 103.03 5.33
 1 6 -6 96.41 5.81
 -1 6 5 328.96 13.42
 1 6 -5 327.98 12.18
 -1 -6 5 306.13 10.92
 -1 6 5 314.04 9.23
 1 6 -5 306.02 10.92
 1 -6 -5 307.46 12.56
 1 -6 -5 309.03 13.9
 1 -6 -5 310 9.48
 -1 -6 5 283.66 6.65
 -1 6 5 340.11 10.37
 1 6 -5 301.28 13.75
 -1 6 5 363.07 18.97
 -1 -6 5 330.34 10.71
 1 -6 -5 319.98 9.85
 1 6 -5 340.24 10.88
 1 -6 -4 65.92 3.38
 -1 6 4 68.75 3.28
 -1 -6 4 69.75 4.12
 -1 6 4 69.5 7.12
 1 6 -4 73.57 4.45
 1 -6 -4 62.37 5.62
 -1 6 4 70.66 3.88
 1 6 -4 68.72 4.08
 1 6 -4 59.85 4.87
 1 6 -4 60.85 5.86
 1 -6 -4 70.75 3.7
 -1 6 4 67.65 5.08
 1 -6 -4 69.76 4.91
 -1 -6 3 235.86 7.54
 1 6 -3 229.07 7.68
 1 6 -3 217.5 10.94
 1 -6 -3 220.36 10.46
 -1 6 3 226.55 6.03
 1 6 -3 235.02 10.43
 1 6 -3 224.51 7.33
 1 -6 -3 236.13 12.31
 -1 6 3 243.21 12.24
 1 -6 -3 230.85 8.39
 -1 6 3 236.75 8.92
 -1 6 3 238.02 7.29
 1 -6 -3 218.08 6.05
 -1 -6 3 214.96 7.54
 -1 -6 2 26.11 3.01
 1 6 -2 22.08 1.35
 -1 -6 2 22.83 1.85
 1 6 -2 23.44 2.52
 1 6 -2 26.97 3.43
 1 6 -2 24.03 1.95
 1 6 -2 25.74 1.89
 1 -6 -2 22.46 1.14
 -1 6 2 21.82 1.07
 1 -6 -2 21.68 3.13
 -1 6 2 24.6 2.3
 -1 -6 2 21.78 1.8
 1 -6 -2 23.02 1.96
 1 6 -2 22.23 3.2
 1 6 -1 113 2.95
 1 6 -1 135.14 7.29
 -1 6 1 128.09 5.32
 -1 -6 1 123.39 7.41
 -1 6 1 126.55 4.48
 -1 -6 1 133.12 4.25
 1 -6 -1 122.25 3.84
 1 6 -1 126.68 7.59
 1 6 -1 140.74 8.44
 1 6 -1 126.41 3.94
 -1 -6 1 128.33 4.08
 1 -6 -1 129.67 5.76
 -1 6 1 116.03 7.37
 1 6 -1 124.41 4.35
 1 6 0 78.92 2.29
 1 6 0 81.96 5.8
 -1 6 0 76.78 3.94
 -1 -6 0 83.59 6.41
 1 6 0 78.46 6.13
 1 -6 0 74.59 2.44
 1 6 0 75.44 3.01
 1 6 0 69.4 3.9
 -1 6 0 80.19 2.62
 1 6 0 82.1 3.72
 1 -6 0 78.73 3.56
 -1 6 0 73.49 3.83
 -1 6 0 76.33 4.59
 -1 6 -1 9.44 1.32
 -1 -6 -1 10.03 2.08
 1 -6 1 8.89 0.97
 1 -6 1 7.5 1.22
 1 6 1 11.53 1.63
 -1 -6 -1 9.97 2.41
 1 6 1 10.11 2.04
 1 -6 1 8.69 1.26
 1 -6 1 9.09 1.12
 -1 6 -1 8.04 1.23
 1 6 1 8 1.3
 1 6 2 9.47 0.72
 1 -6 2 9.8 1.3
 -1 6 -2 12.08 1.51
 -1 6 -2 10.51 1.61
 -1 6 -2 9.17 1.31
 -1 -6 -2 6.81 2.11
 1 -6 2 8.06 1.23
 -1 -6 -2 12.72 2.39
 1 -6 2 10.39 1.42
 1 6 2 9.39 1.62
 -1 6 -3 27.21 2.32
 1 -6 3 28.26 2.43
 1 -6 3 36.58 4.14
 -1 -6 -3 34.47 3.64
 1 6 3 27.1 1.7
 -1 -6 -3 40.93 5.61
 -1 6 -3 28.58 2.45
 -1 -6 -3 24.31 1.58
 -1 6 -3 32.15 2.91
 1 -6 3 26.17 2.25
 1 6 3 29.23 3.32
 1 -6 3 30.81 2.66
 1 6 4 77.04 3.61
 1 6 4 78.41 4.21
 -1 -6 -4 75.12 8.33
 -1 6 -4 82.48 5.05
 -1 -6 -4 79.31 5.26
 1 -6 4 85.09 6.44
 -1 -6 -4 74.86 3.34
 -1 6 -4 72.19 5.43
 1 6 4 83.41 6.17
 -1 6 -4 75.51 4.41
 1 -6 4 72.9 4
 1 -6 4 74.79 4.54
 1 6 5 6.35 1.39
 -1 6 -5 5.97 1.7
 1 -6 5 5.05 1.14
 1 6 5 4.39 0.99
 -1 6 -5 4.34 1.22
 1 6 5 7.02 2.15
 -1 -6 -5 6.07 3.27
 1 -6 5 6.45 1.6
 1 -6 5 5.37 1.86
 -1 6 -5 7.2 1.73
 -1 -6 -5 4.36 0.96
 1 6 6 41.71 3.68
 1 6 6 43.65 5.42
 1 -6 6 42.68 5.04
 -1 6 -6 35.74 4.49
 -1 6 -6 46.4 4.23
 -1 -6 -6 51.52 7.41
 -1 -6 -6 40.37 3.1
 1 6 6 40.31 3.3
 1 -6 6 43.33 4.03
 -1 -6 -7 16.61 2.19
 -1 6 -7 17.45 2.81
 1 -6 7 18.85 3
 1 6 7 19.55 3.89
 -1 -6 -7 22.59 5.32
 1 6 7 21.6 2.91
 1 -6 7 15.22 2.14
 1 6 7 13.97 2.27
 -1 -6 -8 17.22 5.38
 1 6 8 22.22 4.75
 1 -6 8 24.44 3.55
 -1 -6 -8 21.92 2.62
 1 -6 8 16.96 2.46
 -1 6 -8 22.81 3.41
 1 6 8 23.14 3.14
 1 -6 8 16.64 2.36
 -1 6 -9 49.48 5.26
 -1 -6 -9 49.81 4.36
 1 6 9 42.61 4.71
 -1 -6 -9 53.44 8.33
 1 6 9 38.18 6.38
 1 -6 9 48.42 5.29
 -1 -6 -10 3.65 2.64
 1 6 10 -0.25 2.19
 -1 6 -10 1.92 1.51
 1 -6 10 2.5 1.73
 1 6 10 1.52 1.15
 -1 -6 -10 1.72 1.1
 1 6 11 8.46 2.54
 1 -6 11 8.16 2.47
 -1 6 -11 9.33 2.75
 -1 -6 -11 9.24 2.33
 1 6 12 29.63 4.7
 -1 -6 -12 28.83 4.07
 -1 7 12 0.37 1.13
 1 -7 -12 2.58 1.51
 -1 7 11 194.81 10.77
 1 7 -11 217.84 12.26
 -1 -7 11 217.22 12.38
 1 -7 -11 187.19 10.19
 1 7 -10 229.44 11.94
 -1 -7 10 221.11 11.83
 -1 7 10 206.52 10.31
 1 -7 -10 213.13 10.19
 1 -7 -9 88.16 5.9
 -1 -7 9 95.71 7.06
 1 7 -9 87.3 6.73
 1 -7 -9 73.28 7.87
 -1 7 9 90.63 6.2
 1 -7 -8 68.88 4.79
 -1 7 8 62.21 4.73
 -1 -7 8 64.38 3.04
 1 7 -8 72.46 5.67
 1 7 -8 55.32 5.15
 1 -7 -8 58.61 6.77
 -1 7 8 57.8 6.92
 -1 -7 8 65.42 5.45
 -1 7 7 23.02 2.56
 1 -7 -7 18.34 3.66
 -1 -7 7 18.82 2.72
 1 7 -7 17.25 3.35
 1 7 -7 21.05 3.19
 1 7 -7 21.92 2.95
 -1 7 7 25.04 4.13
 1 -7 -7 22.64 2.62
 -1 -7 7 20.55 1.43
 -1 -7 6 524.31 15.58
 1 7 -6 513.47 15.57
 1 7 -6 509.91 17.22
 -1 7 6 517.72 13.87
 1 -7 -6 533.65 14.33
 -1 -7 6 525.52 10.69
 -1 7 6 557.25 19.82
 -1 7 6 478.09 14.62
 1 -7 -6 478.62 19.5
 1 7 -6 484.23 18.99
 1 7 -5 466.26 14.39
 1 7 -5 462.84 18.23
 -1 7 5 481.92 13.37
 1 -7 -5 481.47 12.79
 1 7 -5 486.4 16.64
 -1 7 5 487.55 12.19
 -1 -7 5 470.5 9.3
 1 7 -5 474.85 13.97
 -1 7 5 504.96 17.13
 -1 -7 5 500.65 14.14
 1 -7 -5 461.97 18.34
 1 -7 -5 459.08 15.8
 -1 -7 5 470.93 14.41
 -1 7 4 1822.95 35.43
 -1 7 4 1844.07 41.24
 1 7 -4 1824.01 45.01
 -1 7 4 1923.95 37.5
 1 -7 -4 1892.48 35.8
 -1 -7 4 1958.74 38.36
 1 -7 -4 1773.42 44.33
 1 7 -4 1877.12 38.59
 1 7 -4 1870.8 43.15
 1 7 -4 1862.92 37.99
 -1 7 4 2013.8 50.3
 1 -7 -4 1792.58 48.56
 1 7 -3 171.47 6.17
 1 7 -3 163.76 5.52
 1 7 -3 169.72 9.32
 1 -7 -3 172.05 9.45
 -1 7 3 163.48 4.48
 -1 7 3 155.58 7.14
 -1 7 3 167.92 10.54
 1 7 -3 160.22 6.23
 -1 -7 3 163 6.03
 1 7 -3 155.65 4.03
 1 -7 -3 160.3 9.82
 1 -7 -3 164.46 4.6
 -1 -7 3 163 6.27
 1 -7 -3 152.88 6.49
 -1 7 3 162.87 5.91
 1 7 -3 156.03 9.37
 1 7 -2 2837.25 52.22
 -1 7 2 2817.49 53.92
 1 -7 -2 2788.94 51.94
 1 7 -2 2798.23 50.47
 -1 -7 2 2761.83 52.15
 -1 -7 2 2829.52 51.81
 1 7 -2 2849.14 55.72
 1 7 -2 2778.36 60.38
 -1 -7 2 2924.61 58.32
 1 7 -2 2750.49 51.72
 1 -7 -2 2849.26 57.73
 1 7 -2 2704.97 60.2
 -1 7 2 2843.1 53.6
 1 7 -2 2785.81 50.45
 1 -7 -1 418.36 11.78
 1 7 -1 399.42 14.42
 1 7 -1 417.16 8.08
 1 7 -1 437.85 16.92
 1 7 -1 418.52 9.39
 1 7 -1 417.18 9.97
 -1 7 1 399.16 14.92
 1 7 -1 415.47 15.45
 -1 7 1 385.92 10.06
 -1 7 1 384.44 11.38
 1 -7 -1 420.68 9.33
 -1 -7 1 414.02 15.32
 -1 -7 1 391.66 9.56
 -1 7 1 393.49 11.35
 1 7 0 1001.38 19.23
 1 -7 0 976 18.04
 -1 7 0 921.83 22.81
 -1 7 0 959.85 18.72
 1 7 0 975.31 18.16
 1 7 0 952.07 26.07
 1 7 0 1000.38 20.74
 -1 7 0 958.07 21.32
 -1 -7 0 995.19 27.74
 -1 7 0 924.18 21.46
 1 -7 0 954.05 20.24
 -1 7 -1 161.64 6.06
 1 7 1 166.96 6.31
 1 -7 1 166.52 6.25
 -1 -7 -1 166.66 10.05
 1 7 1 156.85 8.61
 -1 -7 -1 170.34 5.65
 -1 -7 -1 162.53 9.18
 -1 7 -1 169.65 6.37
 -1 -7 -1 168.68 6.15
 1 -7 1 166.31 5.45
 1 -7 1 168.52 6.22
 1 7 1 168.12 6.71
 1 -7 1 164 4.95
 -1 -7 -2 632.77 19.56
 1 -7 2 624.2 14.55
 1 7 2 623.25 16.1
 1 -7 2 620.28 14.16
 -1 -7 -2 598.16 22.08
 -1 7 -2 615.68 15.78
 1 -7 2 609.2 15.2
 -1 7 -2 618.94 14.79
 1 7 2 613.89 16.44
 1 7 2 605.8 11.74
 1 -7 2 609.22 14.87
 -1 7 -2 618.8 14.69
 1 -7 3 379.84 11
 1 7 3 367.09 8.51
 -1 7 -3 380.45 11.67
 -1 7 -3 353.13 9.98
 -1 -7 -3 369.56 13.97
 -1 -7 -3 378.63 8.39
 -1 -7 -3 390.66 17.91
 -1 7 -3 367.09 10.62
 -1 7 -3 368.48 10.37
 1 7 3 394.27 13.29
 1 -7 3 377.33 10.56
 1 -7 3 374.89 10.69
 1 -7 4 535.71 13.63
 -1 -7 -4 526.44 16.9
 1 -7 4 531.56 14.51
 -1 7 -4 545.49 15.33
 -1 7 -4 519.19 14.19
 1 7 4 526.14 12.25
 -1 7 -4 482.52 16.3
 -1 -7 -4 523.15 15.73
 1 7 4 539.66 13.67
 -1 -7 -4 571.1 23.2
 -1 -7 -4 504.8 11.82
 1 7 4 532.18 17.67
 1 -7 5 387.22 11.43
 -1 -7 -5 420.13 20.66
 -1 7 -5 364.51 14.6
 -1 -7 -5 401.5 10.4
 1 7 5 390.16 11.88
 -1 -7 -5 379.72 13.54
 1 7 5 418.96 16.24
 -1 7 -5 414.51 13.44
 1 7 5 396.74 10.85
 1 -7 5 420.43 13.07
 1 7 6 231.47 12.72
 -1 -7 -6 226.45 7.72
 -1 -7 -6 245.92 16.06
 1 -7 6 227.68 9.76
 1 7 6 210.56 8.05
 1 7 6 226.42 9.03
 -1 7 -6 223.52 9.86
 1 -7 7 165.03 8.68
 -1 -7 -7 153.75 6.65
 1 7 7 138.75 6.96
 -1 7 -7 164.43 8.74
 1 7 7 164.69 7.97
 1 7 7 165.31 11.31
 -1 -7 -7 167.23 13.78
 1 -7 7 129.19 6.5
 -1 -7 -8 7.05 1.51
 1 7 8 6.7 2.66
 -1 7 -8 8.65 2.24
 -1 -7 -8 5.41 2.32
 1 -7 8 5.82 1.71
 1 7 8 4.5 1.44
 -1 7 -9 7.3 2.18
 1 7 9 4.84 2.47
 1 -7 9 2.06 1.44
 -1 -7 -9 6.79 3.14
 1 7 9 5.12 1.78
 -1 -7 -9 5.76 1.54
 1 -7 10 10.37 2.59
 -1 -7 -10 9.18 2.08
 1 7 10 6.6 2.08
 1 7 10 9.61 3.68
 -1 7 -10 11.51 2.85
 -1 -7 -10 10.94 4.19
 1 7 11 181.6 11.06
 -1 7 -11 207.28 12.49
 -1 -7 -11 172.84 9.51
 1 -7 11 210.11 12.62
 -1 -7 -12 8.52 2.19
 1 7 12 10.93 2.85
 -1 8 12 -0.22 1.46
 1 -8 -12 1.31 0.99
 -1 -8 11 53.41 6.3
 1 8 -11 52.53 6.11
 1 -8 -11 49.65 5.08
 -1 8 11 46.4 5.1
 -1 8 10 42.77 4.59
 1 -8 -10 33.48 3.96
 1 8 -10 36.69 4.78
 -1 -8 10 40.66 5.05
 1 -8 -10 25.69 4.87
 1 -8 -9 8.04 2.97
 1 -8 -9 4.33 1.5
 -1 8 9 7.25 1.89
 1 8 -9 5.3 1.96
 -1 -8 9 5.52 1.79
 -1 -8 8 8.06 0.94
 1 -8 -8 8.92 2.98
 -1 8 8 10.74 3.18
 1 8 -8 7.22 1.94
 -1 8 8 7.95 1.72
 -1 -8 8 9.33 2.17
 1 -8 -8 10.06 1.97
 1 8 -7 14.87 2.8
 -1 8 7 12.84 4.58
 -1 8 7 11.01 3.14
 1 -8 -7 17.75 2.37
 -1 -8 7 13.62 2.42
 1 8 -7 15.4 2.66
 1 -8 -7 6.18 2.37
 -1 -8 7 13.44 1.04
 -1 8 7 15.46 2.16
 -1 -8 6 21.54 1.15
 -1 8 6 27.14 4.23
 -1 -8 6 27.39 3.18
 1 8 -6 23.66 3.7
 -1 8 6 25.22 6.11
 1 8 -6 28.15 4.42
 1 8 -6 28.47 3.22
 1 -8 -6 25.14 4.42
 -1 8 6 26.63 2.51
 1 -8 -6 24.87 2.65
 -1 8 6 24.26 2.76
 1 8 -6 23.95 2.87
 1 -8 -5 6.79 1.65
 1 8 -5 6.51 1.56
 1 -8 -5 6.66 2.22
 1 8 -5 10.62 2.59
 1 -8 -5 9.49 3.14
 -1 8 5 9.35 1.27
 1 8 -5 6.57 2.07
 -1 -8 5 8.73 1.85
 1 8 -5 8.91 1.72
 -1 -8 5 8.41 1.76
 -1 8 5 6.37 2.83
 -1 8 5 5.5 1.95
 1 8 -5 6.68 1.47
 -1 8 5 8.08 1.47
 1 8 -4 69.36 4.26
 1 -8 -4 60.77 7.09
 -1 8 4 69.03 3.08
 1 8 -4 68.42 6.34
 1 -8 -4 73.07 6.65
 1 8 -4 72.59 6.79
 1 8 -4 61.68 4.25
 -1 8 4 65.69 3.92
 -1 8 4 74.68 5.65
 1 8 -4 62.55 3.75
 -1 -8 4 69.29 4.28
 1 -8 -3 154.93 9.69
 -1 8 3 172.16 7.7
 -1 -8 3 161.48 6.06
 1 8 -3 148.05 6.27
 1 8 -3 138.26 4.32
 -1 -8 3 160.85 6.45
 1 8 -3 148.57 9.69
 -1 8 3 146.09 4.09
 1 8 -3 167.6 6.27
 1 -8 -3 158.01 9.75
 1 8 -3 163.36 5.45
 -1 8 3 162.79 6.04
 1 8 -3 148.77 6.21
 1 -8 -3 151.81 6.36
 1 8 -3 177.43 10.23
 1 8 -2 31.89 4.26
 1 8 -2 26.78 2.22
 -1 8 2 28.28 2.62
 1 -8 -2 27.41 3.15
 1 -8 -2 27.49 2.14
 1 8 -2 25.54 1.6
 1 8 -2 26.68 1.93
 1 8 -2 32.43 4.39
 -1 -8 2 27.01 2.11
 1 8 -2 28.27 2.15
 -1 8 2 28.46 2.9
 -1 -8 2 26.97 2.21
 1 8 -2 23.61 2.97
 -1 -8 1 83.4 3.45
 -1 8 1 88.22 6.72
 -1 8 1 81.68 4.63
 1 8 -1 91.67 3.45
 -1 8 1 84.59 3.88
 1 8 -1 85.67 6.93
 1 8 -1 81.22 3.6
 -1 -8 1 93.09 7.1
 1 -8 -1 84.91 4.66
 -1 8 1 86.87 4.89
 1 8 -1 90.14 7.66
 1 8 -1 74.68 2.55
 1 -8 -1 83.43 3.39
 1 8 -1 79.61 6.39
 1 -8 0 109.21 4.43
 1 8 0 113.72 7.85
 1 -8 0 100.6 2.91
 -1 8 0 98.9 5.17
 -1 8 0 102.85 6.14
 -1 -8 0 108.99 8.36
 -1 8 0 109.33 3.76
 1 8 0 110.32 3.34
 1 8 0 103.83 3.76
 -1 8 0 109.41 5.28
 1 8 0 114.88 4.87
 1 -8 1 198.64 5.74
 1 -8 1 197.91 7.41
 1 8 1 204.71 7.51
 1 8 1 216.55 4.66
 -1 -8 -1 226.28 12.48
 1 8 1 184.28 4.47
 1 -8 1 234.06 8.05
 -1 -8 -1 201.99 7.34
 1 -8 1 208.51 6.56
 -1 -8 -1 204.94 5.72
 -1 8 -1 211.46 7.41
 1 8 1 211.53 8.25
 -1 -8 -1 226.66 11.65
 1 8 1 212.23 5.83
 -1 8 -1 208.81 7.78
 -1 -8 -2 4.45 1.87
 1 -8 2 4.93 0.93
 1 8 2 6.04 1.33
 1 8 2 4.28 1.31
 -1 8 -2 4.27 1.09
 1 -8 2 5.9 1.13
 1 8 2 4.5 0.49
 -1 -8 -2 2.6 1.55
 1 -8 2 4.6 1.06
 1 -8 2 4.11 1.06
 -1 8 -2 4.32 1.05
 -1 8 -2 5.05 1.34
 -1 8 -3 18.36 1.97
 1 8 3 17.32 2.61
 1 -8 3 15.89 1.91
 1 -8 3 18.43 2.2
 -1 -8 -3 19.8 3.34
 -1 -8 -3 17.29 3.79
 -1 8 -3 17.13 1.96
 1 -8 3 19.53 2.12
 -1 -8 -3 17.44 2.23
 -1 8 -3 18.94 2.12
 1 8 3 19.01 1.36
 -1 8 -3 20.08 2.6
 -1 -8 -4 140.88 7.29
 1 8 4 149.63 6
 -1 8 -4 147.05 6.56
 1 8 4 158.49 8.95
 -1 -8 -4 166.87 12.21
 -1 -8 -4 139.5 8.66
 1 -8 4 147.8 6.66
 -1 -8 -4 144.54 4.85
 -1 8 -4 161.47 7.6
 1 -8 4 148.92 6.3
 1 8 4 151.78 5.11
 1 8 4 161.12 15.57
 1 8 5 55.58 3.83
 -1 8 -5 60.9 4.81
 -1 8 -5 49.91 5.03
 1 8 5 55.56 3.33
 1 8 5 67.39 6.22
 -1 -8 -5 70.88 8.27
 1 -8 5 54.73 3.75
 1 -8 5 56.84 4.33
 -1 -8 -5 60.77 5.38
 -1 -8 -5 52.54 3.04
 -1 8 -6 43.65 4.32
 -1 -8 -6 37.23 6.32
 -1 -8 -6 39.35 2.95
 1 -8 6 43.41 4.12
 1 8 6 43.1 5.54
 1 8 6 43.12 3.66
 1 8 6 39.43 3.15
 1 -8 7 46.45 4.64
 -1 8 -7 38.81 4.35
 -1 -8 -7 36.88 3.17
 -1 -8 -7 44.68 7.08
 1 8 7 44.08 6.04
 1 8 7 37.23 3.42
 1 8 7 40.51 3.83
 1 -8 7 34.36 3.28
 -1 8 -8 9.4 2.29
 -1 -8 -8 11.29 1.84
 1 8 8 8.57 2.99
 1 -8 8 9.87 2.36
 1 8 8 11.06 2.21
 -1 -8 -8 8.41 3.52
 -1 8 -9 10.75 2.62
 1 8 9 11.92 2.5
 1 -8 9 11.1 2.79
 -1 -8 -9 9.44 1.96
 -1 -8 -9 9.97 4.39
 1 8 10 28.71 4.04
 1 8 10 43.53 7.43
 -1 -8 -10 30.33 6.32
 -1 8 -10 36.96 5.07
 1 -8 10 33.02 4.77
 -1 -8 -10 27.82 3.54
 -1 -8 -11 21.61 3.18
 1 -8 11 23.7 4.43
 1 8 11 26.21 4.08
 1 8 12 5.94 2.24
 1 -9 -12 21.8 3.62
 -1 9 12 25.21 3.93
 -1 -9 11 41.84 5.58
 1 9 -11 37.09 5.06
 1 -9 -11 31.28 3.97
 -1 9 11 40.12 4.54
 -1 -9 10 23.3 3.9
 1 9 -10 23.13 3.87
 1 -9 -10 21.03 3.12
 1 -9 -10 20.93 4.53
 -1 9 10 20.73 3.12
 1 9 -9 106.33 7.73
 1 -9 -9 94.81 9.41
 1 -9 -9 106.77 6.49
 -1 9 9 113.9 10.67
 -1 9 9 99.86 6.35
 -1 -9 9 115.25 7.98
 -1 9 8 34.71 3.39
 -1 9 8 35.3 5.62
 1 -9 -8 29.41 5.33
 -1 -9 8 34.85 4.13
 1 9 -8 36.55 4.25
 1 -9 -8 37.25 3.59
 -1 9 7 95.67 5.19
 -1 9 7 103.93 8.71
 1 -9 -7 75.45 8.02
 -1 -9 7 96.83 6.34
 1 9 -7 72.82 6.88
 1 9 -7 94.07 6.39
 1 9 -6 1202.83 28.41
 -1 9 6 1146.69 25.01
 -1 -9 6 1288.64 28.73
 1 -9 -6 1142.85 35.24
 1 -9 -6 1113.08 39.98
 -1 9 6 1227.95 33.3
 -1 9 6 1084.29 26.5
 1 9 -6 1022.38 31.96
 1 9 -5 103.34 6.1
 1 9 -5 107.6 8.41
 -1 9 5 102.15 5.35
 1 9 -5 119.82 6.22
 1 -9 -5 102.91 9.95
 1 -9 -5 100.38 8.59
 1 -9 -5 103.3 6.43
 -1 9 5 117.74 4.61
 1 9 -5 95.03 8.59
 1 9 -5 109.3 5.48
 -1 -9 5 115.53 6.05
 -1 9 5 112.01 11.64
 -1 9 5 114.99 7.78
 1 9 -4 1.6 0.86
 -1 -9 4 1.9 0.81
 1 9 -4 2.14 0.99
 -1 9 4 2.42 0.8
 -1 -9 4 0.67 0.68
 -1 9 4 3.49 2.17
 -1 9 4 -0.04 1.05
 1 9 -4 1.99 1.33
 -1 9 4 1.58 0.44
 1 -9 -4 3.79 2.14
 1 9 -4 2.41 1.25
 1 -9 -4 3.42 2.35
 1 9 -3 545.85 14.07
 1 -9 -3 543.2 20.23
 1 -9 -3 568.6 14.24
 1 9 -3 539.44 14.19
 1 9 -3 540 12.61
 1 9 -3 552.3 15.01
 1 -9 -3 568.14 19.35
 -1 -9 3 550.99 13.82
 -1 -9 3 539.62 14.52
 -1 9 3 553.72 10.58
 1 9 -3 530.58 20.69
 -1 9 3 541.09 15.97
 -1 9 3 541.5 13.74
 1 9 -3 525.54 11.84
 1 9 -3 491.63 19.87
 -1 9 3 524.28 22.49
 1 9 -2 75.67 5.64
 1 9 -2 65.1 3.56
 1 -9 -2 62.8 4.77
 1 9 -2 63.49 3.2
 1 9 -2 75.24 6.81
 1 -9 -2 70.32 3.5
 -1 9 2 75.43 4.7
 -1 -9 2 67.92 3.41
 1 9 -2 73.73 3.67
 -1 9 2 74.21 4.76
 -1 9 2 75.67 4.47
 1 9 -2 74.9 7.18
 1 9 -2 70.97 2.79
 1 9 -1 150.46 4.3
 -1 9 1 148.61 6.68
 1 9 -1 149.58 9.66
 1 -9 -1 147.33 6.13
 1 9 -1 153.14 9.39
 -1 -9 1 152.81 9.58
 1 9 -1 164.97 11.04
 1 9 -1 157.22 5.23
 1 9 -1 155.06 5.04
 -1 9 1 144.92 5.59
 1 9 -1 153.3 5.97
 -1 9 1 155.13 6.91
 -1 -9 1 154.43 5
 -1 9 1 152.14 9.35
 -1 -9 0 1006.64 30.7
 1 -9 0 1056.72 18.96
 1 9 0 1017.73 19.95
 1 -9 0 1015.84 21.56
 -1 9 0 1012.59 20.65
 1 9 0 1071.69 20.61
 -1 9 0 983.31 23.84
 -1 9 0 984.22 25.76
 -1 9 0 1008.85 23.41
 1 9 0 1039.59 22.58
 1 9 1 88 5.33
 1 -9 1 102.4 5.33
 -1 -9 -1 94.14 2.91
 -1 9 -1 91.77 4.79
 1 9 1 92.45 4.88
 -1 -9 -1 78.68 7.45
 -1 -9 -1 93.93 7.79
 1 -9 1 92.1 3.42
 1 -9 1 92.58 4.81
 1 -9 1 95.07 4.1
 1 9 1 88.74 2.73
 -1 9 -1 98.51 5.31
 1 9 1 94.7 3.47
 -1 -9 -2 585.28 16.74
 1 -9 2 625 16.32
 -1 -9 -2 582.3 22.93
 -1 -9 -2 608.64 21.33
 -1 9 -2 602.93 16.06
 1 9 2 579.26 11.43
 1 9 2 604.67 16.71
 1 -9 2 597.01 15.22
 -1 9 -2 560.85 14.82
 1 -9 2 601.07 14.55
 -1 9 -2 607.89 15.36
 1 9 2 591.06 16.61
 1 -9 2 585.5 13.76
 1 -9 3 424.75 12.19
 1 9 3 422.19 25.12
 1 9 3 434.17 14.92
 -1 9 -3 396.29 12.92
 1 9 3 393.01 13.37
 -1 -9 -3 425.26 16.99
 1 -9 3 425.1 11.65
 1 9 3 410.8 9.16
 1 -9 3 421.98 11.99
 -1 -9 -3 421.81 19.66
 -1 9 -3 405.03 11.63
 -1 -9 -3 416.77 12.8
 1 -9 3 423.82 12.93
 -1 9 -3 418.74 12.11
 -1 -9 -4 9.1 2.11
 1 9 4 8.68 1.09
 1 9 4 7.63 1.22
 1 -9 4 8.31 1.54
 -1 -9 -4 9.05 3.03
 1 -9 4 7.41 2.51
 1 -9 4 6.97 1.28
 -1 9 -4 12.45 2.18
 1 9 4 9.85 2.41
 -1 9 -4 9.26 1.55
 1 -9 5 46.33 3.87
 1 -9 5 60.1 6.7
 1 9 5 45.83 3.39
 -1 -9 -5 41.91 6.56
 -1 9 -5 39 4.44
 -1 -9 -5 48.16 5.06
 -1 -9 -5 47.38 2.75
 1 -9 5 43.56 3.3
 1 9 5 45.2 2.91
 -1 9 -5 48.99 4.25
 1 9 5 49.56 5.44
 -1 -9 -6 682.48 16.03
 1 -9 6 713.16 19.68
 -1 9 -6 710.55 20.37
 1 9 6 679.09 18.01
 -1 -9 -6 655.49 28.42
 1 9 6 700.23 24.44
 1 9 7 284.3 10.74
 -1 -9 -7 276.16 9.19
 1 9 7 235.78 9.28
 -1 9 -7 288.8 12.36
 -1 -9 -7 258.04 17.56
 1 -9 7 234.84 9.22
 1 9 7 290.61 15.94
 1 -9 7 294.82 12.06
 1 -9 8 18 3
 -1 9 -8 23.01 3.64
 -1 -9 -8 19.69 5.05
 1 9 8 18.92 2.88
 -1 -9 -8 19.86 2.43
 1 9 8 12.39 3.34
 1 9 9 118.44 7.69
 -1 -9 -9 111.53 6.39
 1 -9 9 138.84 9.13
 -1 9 -9 124.37 8.8
 1 9 9 138.6 12.35
 -1 -9 -9 116.31 12.49
 1 -9 10 2.16 1.49
 1 9 10 0.7 2.45
 -1 -9 -10 0.72 1.02
 -1 -9 -10 1.95 2.21
 1 9 10 2.09 1.41
 -1 9 -10 -0.18 1.46
 1 9 11 62.86 6.34
 1 -10 -12 13.74 2.91
 -1 -10 11 17.24 3.48
 1 -10 -11 13.43 2.79
 -1 10 11 14.52 2.73
 1 10 -11 14.08 3.44
 1 -10 -10 7.11 1.91
 1 -10 -10 6.86 3.03
 -1 -10 10 10 2.85
 1 10 -10 11.19 2.9
 -1 10 10 10.52 2.26
 -1 -10 9 38.77 4.8
 -1 10 9 33.5 3.66
 -1 10 9 43.02 6.74
 1 10 -9 40.32 4.87
 1 -10 -9 38.78 6.32
 -1 -10 8 113.45 7.7
 1 -10 -8 86.01 11.88
 1 -10 -8 110.33 10.38
 1 10 -8 120.73 7.86
 -1 10 8 104.63 6.02
 -1 10 8 115.54 10.27
 -1 10 7 3.2 1.08
 1 -10 -7 0.91 1.96
 1 -10 -7 -2.89 3.05
 1 10 -7 1.37 1.42
 -1 -10 7 0.81 0.84
 1 10 -7 -0.19 1.12
 -1 10 7 1.49 1.51
 -1 10 6 55.11 5.86
 1 10 -6 50.65 4.53
 1 -10 -6 54.71 7.88
 1 -10 -6 48.84 6.6
 1 10 -6 45.91 5.86
 -1 10 6 48.87 3.93
 -1 -10 6 55.28 4.59
 -1 10 6 50.48 3.3
 -1 10 5 107.19 4.43
 1 10 -5 98.93 8.65
 1 -10 -5 94.14 9.5
 1 10 -5 101.25 5.33
 1 -10 -5 117.71 9.69
 -1 10 5 112.42 7.93
 -1 -10 5 115.94 6.16
 1 10 -5 117.62 6.41
 -1 10 5 101.79 5.42
 -1 10 4 56.87 3.71
 1 -10 -4 57.33 6.64
 1 -10 -4 61.6 4.36
 1 10 -4 62.77 4.23
 -1 10 4 56.18 2.47
 -1 -10 4 60.34 3.99
 -1 10 4 51.23 4.87
 1 10 -4 58.2 6.67
 1 10 -4 51.23 2.45
 1 10 -4 56.57 3.43
 1 10 -4 56.32 4.12
 1 -10 -4 53.58 6.28
 -1 -10 4 49.49 4.13
 1 10 -3 28.54 2.6
 1 10 -3 22.65 4.13
 1 10 -3 27.97 2.06
 -1 10 3 26.42 3.09
 -1 -10 3 25.54 4.78
 1 10 -3 23.28 2.82
 1 -10 -3 24.74 2.46
 -1 10 3 33.88 5.72
 1 10 -3 26.88 2.49
 1 10 -3 20.36 3.98
 1 10 -3 23.36 1.82
 1 -10 -3 23.62 3.58
 -1 10 3 24.71 2.36
 -1 -10 3 26.54 2.41
 1 -10 -2 43.43 2.84
 -1 10 2 45.06 3.58
 -1 -10 2 39.99 2.69
 -1 10 2 37.3 3.58
 1 10 -2 40.16 2.69
 -1 10 2 41.19 3.69
 1 10 -2 37.55 5.44
 1 10 -2 43.29 2.24
 1 10 -2 46.13 2.95
 -1 10 2 40.13 5.95
 1 10 -2 41.86 4.58
 1 10 -2 36.3 2.74
 1 -10 -2 37.64 3.72
 -1 10 1 12.74 2.07
 1 -10 -1 13.85 1.74
 1 10 -1 14.17 1.43
 1 10 -1 15.76 1.52
 -1 -10 1 13.02 1.33
 -1 10 1 14.04 1.73
 -1 -10 1 14.85 3.25
 -1 10 1 12.51 2.8
 1 10 -1 15.76 3.72
 1 10 -1 12.45 1.21
 1 10 -1 16.32 1.98
 -1 10 1 15.33 2.19
 1 10 -1 18 3.35
 -1 10 0 54.96 4.95
 -1 10 0 57.49 2.97
 -1 10 0 55.66 4.05
 -1 10 0 53.37 4.13
 -1 -10 0 49.11 5.9
 1 10 0 59.17 2.62
 1 10 0 58.95 3.74
 1 10 0 54.56 2.68
 1 -10 0 51.23 1.72
 1 -10 0 55.85 3.21
 -1 -10 -1 74.75 7.31
 1 10 1 72.52 3.02
 1 10 1 65.95 4.87
 -1 -10 -1 62.17 2.06
 -1 10 -1 72.92 4.48
 -1 -10 -1 64.64 7.24
 -1 10 -1 76.07 4.98
 -1 10 -1 66 3.15
 1 10 1 72.72 4.6
 1 10 1 72.16 2.54
 1 -10 1 69.93 4.74
 1 -10 1 71.08 3.63
 1 -10 1 69.3 2.91
 1 -10 2 76.67 5.05
 1 10 2 73.32 5.07
 -1 10 -2 78.86 4.87
 1 10 2 67.52 4.9
 -1 -10 -2 84.14 7.69
 1 -10 2 88.62 8.16
 -1 10 -2 69.84 7.37
 -1 -10 -2 71 4.52
 1 10 2 72.95 3.18
 -1 -10 -2 59.49 4.18
 -1 -10 -2 73.23 7.81
 1 10 2 65.36 2.28
 1 -10 2 64.47 3.42
 -1 10 -2 68.11 4.23
 1 -10 2 70.2 4.33
 1 -10 2 69.56 3.97
 -1 10 -2 71.32 4.53
 -1 10 -3 20.47 2.64
 1 -10 3 18.11 2.58
 -1 10 -3 18.41 2.25
 1 -10 3 16.06 2.04
 1 -10 3 27.14 4.86
 1 -10 3 20.98 2.37
 -1 -10 -3 22.53 4.05
 -1 -10 -3 16.56 2.32
 -1 -10 -3 16.45 2.82
 1 10 3 18.83 1.3
 1 -10 3 20.34 2.19
 -1 10 -3 18.12 2.13
 1 10 3 21.52 3.1
 -1 -10 -3 19.97 4.45
 1 10 4 31.64 2.53
 -1 -10 -4 34.29 4.82
 1 10 4 33.46 2.11
 -1 10 -4 33.34 3.57
 -1 -10 -4 28.31 5.34
 1 -10 4 41.17 5.77
 1 10 4 40.28 4.73
 1 -10 4 33.07 2.94
 1 -10 4 32.27 3
 -1 10 -4 30.92 3.04
 1 -10 5 17.13 4.13
 1 10 5 15.82 3.37
 -1 10 -5 13.15 2.33
 -1 -10 -5 8.86 2.47
 1 -10 5 13.47 2.2
 1 10 5 11.64 1.45
 1 10 5 9.98 1.58
 -1 -10 -5 11.44 3.56
 -1 10 -5 7.52 2.03
 -1 -10 -6 30.76 6
 -1 -10 -6 27.97 2.4
 1 10 6 25.95 2.48
 -1 -10 -6 28.98 4.32
 -1 10 -6 33.94 3.97
 1 10 6 31.15 4.97
 1 10 6 26.16 2.88
 1 -10 6 31.07 3.57
 1 -10 6 40.56 5.98
 -1 -10 -7 7.23 3.22
 1 -10 7 3.52 1.1
 1 -10 7 6.97 1.94
 -1 10 -7 4.82 1.73
 1 10 7 8.17 1.72
 -1 -10 -7 4.19 1.09
 1 10 7 10.08 3.19
 -1 10 -8 17.72 3.35
 -1 -10 -8 17.1 2.28
 -1 -10 -8 11.38 3.93
 1 10 8 25.39 5.31
 1 -10 8 16.16 3.07
 1 10 8 16.47 2.64
 -1 -10 -9 38.08 3.66
 1 10 9 37.37 4.19
 -1 10 -9 43.41 5.38
 -1 -10 -9 38.94 7.11
 1 -10 9 40.21 4.9
 1 10 9 56.66 8.14
 1 10 10 2.21 2.37
 -1 -10 -10 3.05 2.82
 1 -10 10 -0.41 1.32
 1 10 10 -1.25 1.23
 -1 10 -10 0.85 1.31
 1 10 11 2.03 1.41
 -1 -11 11 36.56 5.14
 1 -11 -11 36.1 8.29
 1 -11 -10 20.86 4.78
 -1 -11 10 21.06 3.7
 1 -11 -10 21.92 6.27
 1 11 -10 25.58 4.26
 -1 11 9 5.28 2.58
 1 11 -9 8.48 2.5
 1 -11 -9 7.87 4.12
 -1 11 9 10.57 1.95
 -1 -11 9 14.28 2.95
 1 -11 -9 15.29 4.06
 -1 11 8 445.81 21.13
 -1 11 8 454.42 14.08
 1 11 -8 466.46 17.15
 1 -11 -8 513.45 20.34
 1 -11 -8 418.34 26.35
 -1 -11 8 495.21 17.38
 1 -11 -8 425.05 21.8
 1 -11 -7 212.84 16.94
 -1 -11 7 228.39 10.51
 -1 11 7 238.81 8.53
 1 -11 -7 208.08 14.35
 -1 11 7 241.42 13.89
 1 11 -7 227.59 10.66
 -1 -11 6 23.24 2.99
 1 -11 -6 25.13 4.91
 1 11 -6 20.62 4.19
 -1 11 6 30.28 4.5
 -1 11 6 24.53 2.17
 1 11 -6 28.1 3.37
 1 -11 -6 22.44 5.04
 -1 11 6 22.09 2.64
 -1 11 5 281.14 7.44
 1 11 -5 249.47 14.94
 1 11 -5 281.51 10.62
 -1 11 5 236.28 9.06
 -1 -11 5 278.8 10.18
 -1 11 5 284.72 13.11
 1 -11 -5 277.7 15.74
 1 -11 -5 279.45 16.15
 1 11 -5 248.63 8.93
 1 -11 -4 76.73 7.85
 1 11 -4 68.31 3.02
 1 11 -4 66.66 4.5
 -1 -11 4 62.2 4.71
 1 11 -4 68.69 3.73
 1 11 -4 72.17 4.65
 1 11 -4 60.99 7.16
 -1 11 4 73.1 2.44
 1 -11 -4 67.2 4.49
 -1 -11 4 73.83 4.41
 -1 11 4 65.13 4.04
 -1 11 4 75.86 5.86
 1 -11 -4 65.51 6.74
 1 -11 -3 211.2 10.5
 -1 11 3 215.28 9.36
 1 11 -3 216.72 7.94
 -1 11 3 210.64 7.68
 -1 -11 3 217.98 7.56
 1 11 -3 211.37 6.77
 1 11 -3 230.38 6.71
 -1 -11 3 228.36 10.02
 1 11 -3 207.43 13.65
 -1 11 3 215.87 9.45
 1 11 -3 200.1 7.74
 1 11 -3 214.64 9.51
 -1 -11 3 205.22 14.19
 1 -11 -2 313.57 9.27
 1 11 -2 323 8.2
 1 -11 -2 298.03 10.9
 1 11 -2 295.55 9.12
 -1 -11 2 333.79 12.24
 -1 -11 2 306.89 8.79
 -1 11 2 323.72 11.52
 -1 -11 2 336.12 17.87
 1 11 -2 333.78 14.21
 -1 11 2 320.42 10.97
 1 11 -2 277.45 16.32
 1 11 -2 295.85 9.04
 1 11 -2 316.04 9.3
 1 11 -1 876.19 20.21
 1 11 -1 887.77 28.64
 1 11 -1 914.31 18.9
 1 11 -1 906.32 18.99
 1 11 -1 922.9 32.61
 1 11 -1 842.24 18.48
 -1 -11 1 925.25 28.97
 -1 11 1 867.82 27.69
 -1 11 1 892.78 20.37
 -1 11 1 882.37 22.15
 1 11 -1 934.53 20.91
 -1 -11 1 860.39 18.46
 1 -11 -1 894.08 20.23
 -1 11 1 779.24 22.26
 -1 11 0 6.04 1.06
 -1 11 0 2.02 1.08
 -1 -11 0 7.84 3.06
 1 11 0 6.64 0.88
 1 11 0 8.13 0.98
 -1 11 0 12.9 2.1
 -1 -11 0 3.6 2.21
 1 11 0 11.51 3.7
 1 -11 0 8.04 1.25
 1 11 0 8.03 1.37
 -1 11 0 9.7 1.86
 -1 11 -1 537.98 16.19
 -1 11 -1 521.91 12.39
 1 11 1 521.89 11.07
 -1 -11 -1 582.5 22.82
 1 -11 1 598.05 23.18
 1 11 1 529.91 15.02
 1 -11 1 521.77 11.53
 -1 -11 -1 486.57 21.87
 1 -11 1 557.27 16.06
 -1 11 -1 529.67 14.98
 1 11 1 549.36 11.65
 -1 11 -1 518.72 14.82
 1 -11 1 528.79 13.03
 -1 -11 -1 508.63 9.84
 -1 11 -2 364.32 12.19
 1 11 2 381.54 9.02
 1 11 2 356.41 7.8
 1 -11 2 363.57 9.71
 -1 -11 -2 386.91 17.99
 -1 -11 -2 348.96 18.48
 -1 11 -2 359.5 11.35
 -1 -11 -2 355.24 11.79
 1 -11 2 364.79 10.67
 1 -11 2 381.32 12.74
 1 11 2 358.81 12.69
 -1 11 -2 357.19 12.01
 -1 -11 -2 368.82 10.47
 -1 -11 -3 198.99 10.15
 1 11 3 219.45 5.56
 1 -11 3 228.06 7.79
 -1 -11 -3 243.3 13.68
 -1 -11 -3 216.64 14.71
 1 -11 3 257.95 14.85
 -1 11 -3 201.42 8.31
 1 11 3 231.62 10.84
 1 -11 3 224.75 9.59
 1 -11 3 218.11 8.27
 -1 11 -3 213.71 8.22
 -1 11 -3 223.58 9.36
 -1 11 -4 9.47 1.61
 1 11 4 9.61 1.35
 1 -11 4 14.51 3.7
 -1 11 -4 10.85 1.86
 -1 11 -4 11.15 2.08
 1 -11 4 11.5 2.12
 -1 -11 -4 12.09 3.8
 1 11 4 7.42 0.97
 1 11 4 8.53 2.3
 -1 -11 -4 7.77 2.48
 1 -11 4 11.21 1.8
 -1 -11 -4 7.48 2.28
 1 11 5 113.46 4.67
 1 -11 5 119.37 6.4
 1 11 5 129.05 9.11
 -1 -11 -5 116.97 11.54
 1 -11 5 134.32 11.38
 1 11 5 123.27 5.63
 -1 11 -5 123.6 7.32
 -1 -11 -5 120.62 9.37
 1 -11 6 33.26 5.38
 -1 -11 -6 23.5 3.95
 -1 11 -6 30.84 3.76
 1 11 6 27.64 2.84
 1 11 6 26.49 4.59
 -1 -11 -6 19.43 4.84
 1 11 6 22.74 2.19
 1 -11 6 30.09 3.46
 1 11 7 79.6 8.39
 -1 11 -7 80.58 6.49
 -1 -11 -7 67 9.26
 1 -11 7 71.25 5.7
 1 11 7 74.63 5.15
 1 -11 8 256.35 12.13
 -1 -11 -8 249.22 18.61
 -1 -11 -8 234.75 8.97
 1 11 8 244.62 10.52
 1 11 8 252.35 16.31
 -1 11 -8 262.35 12.84
 -1 11 -9 8.56 2.59
 -1 -11 -9 10.18 1.81
 1 11 9 13.02 4.24
 -1 -11 -9 11.66 4.82
 1 11 9 8.18 1.91
 1 -11 9 10.57 3
 -1 -11 -10 6.22 3.65
 1 11 10 3.18 1.36
 -1 11 -10 9.15 2.97
 1 -11 10 5.64 2.27
 1 11 10 6.51 3.71
 1 -12 -11 -3.66 3.97
 1 -12 -10 11.03 3.82
 -1 -12 10 13.01 3.18
 1 -12 -10 3.62 3.39
 1 12 -10 13.04 3.02
 1 -12 -9 0.74 2.64
 1 -12 -9 8.84 3.37
 -1 -12 9 8.73 2.18
 1 12 -9 6.25 2.25
 -1 12 9 4 2.39
 -1 12 8 1.03 0.73
 1 -12 -8 1.37 2.38
 1 -12 -8 1.77 1.73
 -1 -12 8 2.93 1.54
 1 -12 -8 -0.95 2.33
 1 12 -8 0.8 1.42
 -1 12 8 1.39 2.27
 1 -12 -7 115.8 9.85
 -1 12 7 94.22 8.78
 -1 -12 7 96.09 6.7
 1 -12 -7 85.53 9.46
 1 12 -7 93.84 6.8
 1 -12 -7 102.97 11.34
 -1 12 7 89.84 4.83
 1 -12 -6 19.7 4.77
 -1 12 6 24.58 4.15
 1 12 -6 23.63 3.11
 -1 -12 6 23.85 3.07
 -1 12 6 25.33 2.12
 -1 12 6 19.79 2.58
 1 -12 -6 15.97 4.15
 -1 12 5 11.67 2.6
 -1 -12 5 11.33 2
 1 -12 -5 15.89 4.02
 -1 12 5 8.34 1.59
 -1 12 5 9.72 1.07
 1 12 -5 8.03 1.49
 1 -12 -5 6.61 2.41
 1 12 -5 12.43 2.18
 -1 12 4 60.88 5.39
 1 12 -4 48.12 3.97
 1 12 -4 57.14 3.43
 -1 12 4 48.58 3.59
 1 12 -4 53.72 2.96
 1 -12 -4 54.6 5.95
 -1 -12 4 60.9 4.1
 1 -12 -4 52.31 3.99
 1 12 -4 57.32 4.22
 1 12 -3 26.82 2.67
 -1 12 3 24.75 2.45
 1 12 -3 25.52 3.49
 -1 12 3 30.32 3.57
 -1 -12 3 28.02 5.35
 -1 -12 3 26.86 2.49
 1 12 -3 24.86 2.17
 -1 12 3 23.8 3.19
 -1 -12 3 29.34 3.77
 1 12 -3 23.59 2.54
 1 12 -3 26.94 2.13
 1 -12 -3 21.56 3.11
 1 12 -2 76.73 3.65
 1 12 -2 74.19 4.22
 1 -12 -2 75.96 4.18
 -1 12 2 78.57 5.52
 1 12 -2 74.56 6.82
 1 12 -2 69.22 3.93
 -1 -12 2 80.48 9.09
 -1 -12 2 90.55 6.25
 -1 -12 2 77.87 3.89
 -1 12 2 80.37 5.25
 1 12 -2 81.89 4.28
 1 -12 -2 79.01 5.03
 1 12 -1 108.27 5.56
 1 12 -1 99.75 8.87
 -1 12 1 99.6 5.2
 1 12 -1 104.12 5.37
 -1 -12 1 109.04 9.22
 1 12 -1 90.61 4.19
 1 -12 -1 101.68 4.96
 -1 -12 1 120.9 10.8
 -1 12 1 102.83 6.13
 1 12 -1 97.17 4.25
 -1 -12 1 114.96 6.91
 1 12 -1 109.42 4.58
 -1 12 1 99.77 8.6
 1 12 0 32.77 2.16
 -1 12 0 33.75 2.61
 1 12 0 32.72 3.06
 -1 -12 0 35.58 5.68
 -1 12 0 30.87 3.3
 -1 12 0 30.6 4.13
 1 12 0 30.69 2.01
 -1 -12 0 30.1 5.87
 1 -12 0 32.18 2.52
 1 -12 0 38.08 5.87
 -1 -12 -1 35.04 5.72
 1 -12 1 38.6 5.89
 -1 12 -1 34.36 3.78
 1 12 1 37.13 1.97
 1 -12 1 32.64 1.97
 -1 12 -1 34.54 3.36
 1 -12 1 37.83 2.75
 1 -12 1 41.42 3.97
 -1 12 -1 34.51 3.3
 -1 12 -1 35.97 2.52
 1 12 1 43.04 3.83
 1 12 1 35.84 2.02
 -1 -12 -1 41.57 6.22
 1 -12 2 -0.18 0.75
 1 12 2 0.73 0.94
 1 -12 2 0.33 0.8
 1 12 2 0.19 0.24
 -1 12 -2 0.48 0.66
 1 12 2 0.71 0.38
 1 -12 2 1.27 1.61
 -1 -12 -2 0.23 1.47
 -1 12 -2 0.69 0.82
 1 12 2 0.73 0.28
 -1 -12 -2 0.76 0.62
 1 -12 2 0.57 0.44
 -1 -12 -2 0.15 1.87
 -1 12 -2 1.91 1.13
 1 -12 3 28.86 5.39
 1 12 3 23.08 3.47
 -1 12 -3 22.22 2.99
 -1 12 -3 19.72 2.42
 -1 -12 -3 21.52 4.76
 -1 -12 -3 31.26 5.34
 1 -12 3 21.74 3.04
 1 12 3 21.01 1.35
 1 12 3 22.16 1.82
 1 -12 3 22.07 2.27
 -1 -12 -3 22.24 3.1
 -1 12 -3 19.32 2.53
 -1 -12 -4 41.65 5.75
 -1 -12 -4 33.58 4.81
 -1 12 -4 33.47 3.24
 -1 -12 -4 41.5 6.88
 -1 12 -4 43.28 4.21
 1 -12 4 41.95 4.23
 1 12 4 40.75 4.93
 1 12 4 37.51 2.62
 1 -12 4 50.03 7.02
 1 -12 4 38.04 3.32
 1 12 4 35.04 2.06
 -1 -12 -5 12.06 3.21
 1 -12 5 20.34 5.01
 -1 -12 -5 10.97 3.02
 1 12 5 9.65 1.24
 -1 12 -5 12.54 2.34
 1 -12 5 10.78 2
 -1 -12 -5 9.17 3.7
 1 12 5 10.5 1.6
 1 12 5 15.15 3.52
 1 -12 5 11.74 2.36
 -1 -12 -6 6.46 2.33
 1 12 6 6.98 2.93
 1 -12 6 6.82 1.71
 -1 -12 -6 5.96 2.95
 1 12 6 5.4 1.28
 1 -12 6 6.09 2.71
 -1 12 -6 6.87 2.05
 1 -12 7 82.12 6.31
 -1 -12 -7 80.75 10.46
 1 12 7 69.83 4.93
 -1 12 -7 75.71 6.52
 1 12 7 80.42 8.65
 1 12 8 20.75 5.08
 -1 12 -8 25.56 4.13
 1 12 8 17.24 2.67
 -1 -12 -8 20.02 5.43
 1 -12 8 21.18 3.45
 -1 12 -9 0.57 1.63
 1 12 9 3.23 1.35
 1 12 9 7.3 3.54
 1 -12 9 4.6 1.96
 -1 -12 -9 -0.1 2.06
 1 -12 10 16.91 3.51
 -1 -12 -10 11.4 4.3
 1 12 10 13.07 4.95
 1 -13 -11 0.85 2.85
 1 13 -10 9.48 2.57
 -1 13 10 4.85 2.56
 -1 -13 10 6.01 2.13
 -1 13 9 64.59 8.49
 1 -13 -9 49.84 9.88
 1 -13 -9 54.67 8.14
 -1 -13 9 62.71 6.07
 1 13 -9 64.94 6.4
 -1 -13 8 0.16 1.2
 1 -13 -8 0.38 1.42
 1 -13 -8 4.46 3.29
 1 -13 -8 1.22 1.75
 -1 13 8 1.3 1.54
 1 13 -8 2.85 1.51
 -1 -13 7 17.49 2.8
 1 -13 -7 17.78 4.57
 1 -13 -7 19.28 4.35
 1 -13 -7 10.94 3.96
 1 13 -7 14.56 2.77
 -1 13 7 16.84 3.6
 -1 -13 6 230.12 9.85
 -1 13 6 219.42 6.58
 -1 13 6 209.49 12.52
 1 -13 -6 193.07 14.38
 1 -13 -6 217.48 15.2
 1 13 -6 210.85 10.11
 -1 13 5 16.66 1.07
 -1 -13 5 15.83 2.3
 -1 13 5 11.57 1.86
 1 13 -5 14.65 1.92
 -1 13 5 18.54 3.36
 1 13 -5 15.52 2.5
 1 -13 -5 18.78 3.94
 -1 -13 4 51.46 4.96
 1 13 -4 48.01 2.86
 1 13 -4 45.37 3.89
 1 13 -4 44.51 3.09
 -1 13 4 57.12 5.33
 1 13 -4 51.44 4.06
 -1 13 4 54.31 4.93
 -1 -13 4 52.1 3.81
 -1 13 4 43.96 3.39
 1 -13 -4 38.69 4.88
 -1 -13 3 396.87 11.24
 1 13 -3 383.78 14.85
 1 13 -3 364.77 10.23
 1 13 -3 402.4 12.13
 -1 -13 3 440.33 15.5
 -1 -13 3 429.66 22.51
 -1 13 3 366.99 11.43
 1 13 -3 378.54 10.9
 1 -13 -3 397.88 14.15
 1 -13 -3 363.1 11.48
 -1 13 3 404.5 14.31
 -1 13 3 389.69 14.09
 1 13 -3 353.66 11.48
 1 13 -2 50.62 5.78
 1 13 -2 48.75 3.25
 1 -13 -2 47.09 3.6
 1 13 -2 52.48 3.14
 -1 -13 2 59.65 5.17
 -1 -13 2 65.54 8.59
 -1 13 2 48.84 4.18
 1 13 -2 48.73 3.5
 1 13 -2 55.64 3.6
 -1 13 2 52.57 4.63
 -1 -13 2 54.1 3.16
 1 13 -2 50.99 3.8
 1 13 -1 223.7 8.58
 1 13 -1 223.24 7.33
 -1 -13 1 247.56 10.87
 1 13 -1 207.66 6.81
 1 13 -1 213.44 13.58
 -1 13 1 218.72 8.47
 1 -13 -1 220.17 7.6
 -1 13 1 220.9 9.62
 -1 -13 1 254.3 16.62
 -1 13 1 194.86 12.51
 1 13 -1 221.94 8.5
 1 -13 -1 270.71 15.98
 1 13 0 1363.42 26.87
 1 13 0 1430.25 31.06
 -1 13 0 1349.97 28.81
 -1 13 0 1274.38 36.12
 1 13 0 1413.88 27.41
 -1 -13 0 1438.44 42.1
 -1 13 0 1339.36 31.83
 1 -13 0 1377.43 28.37
 -1 -13 0 1542.81 45.17
 1 -13 0 1651.7 45.27
 1 13 1 434.76 9.8
 1 -13 1 504.08 22.61
 1 13 1 416.78 9.83
 -1 13 -1 418.04 11.17
 -1 13 -1 445.3 13.83
 -1 -13 -1 467.94 22.24
 -1 -13 -1 414.08 20.74
 -1 13 -1 435.46 13.87
 1 -13 1 427.6 9.64
 -1 13 -1 375.01 15.01
 1 13 1 435.63 14
 1 -13 1 426.87 11.62
 -1 13 -2 17.79 2.45
 -1 13 -2 12.47 2.03
 1 -13 2 13.17 1.53
 1 -13 2 12.66 1.71
 1 13 2 12.59 1.06
 -1 -13 -2 10.65 1.02
 -1 -13 -2 15.06 3.93
 -1 -13 -2 5.96 2.34
 1 -13 2 17.03 2.82
 -1 13 -2 14.14 1.64
 1 13 2 13.31 1.02
 1 -13 2 23.62 5.09
 -1 13 -2 13.46 2.33
 1 13 2 13.24 1.16
 1 13 2 15.21 2.51
 -1 -13 -3 157.99 12.32
 -1 13 -3 133.26 6.71
 -1 -13 -3 129.24 12.15
 1 -13 3 153 12.76
 1 -13 3 151.38 6.15
 -1 13 -3 150.19 7.8
 1 13 3 137.73 4.01
 1 13 3 146.14 4.82
 1 13 3 152.72 9.11
 1 -13 3 169.09 8.66
 -1 -13 -3 140.94 6.96
 -1 13 -3 134.56 7.28
 1 13 3 148.4 4.95
 1 -13 4 0.41 0.44
 1 -13 4 0.96 1.49
 -1 -13 -4 1.32 1.11
 1 -13 4 1.76 1.27
 -1 -13 -4 1.09 1.57
 -1 13 -4 2.19 1.5
 1 13 4 1.98 1.34
 1 -13 4 -0.1 0.67
 -1 -13 -4 -0.23 1.8
 1 13 4 1.13 0.61
 1 13 4 1.17 0.4
 -1 13 -4 0.96 0.81
 -1 13 -5 174.16 9.29
 1 13 5 170.5 6.62
 1 -13 5 175.92 9.51
 -1 -13 -5 155.05 14.02
 1 -13 5 209.11 15.56
 -1 -13 -5 178.88 12.95
 1 -13 5 167.34 7.95
 1 13 5 183.01 11.5
 -1 -13 -5 165.93 11.86
 1 -13 5 146.01 7.11
 -1 -13 -6 48.24 6.53
 1 13 6 52.76 6.55
 1 -13 6 54.12 8.09
 -1 -13 -6 45.95 6.9
 1 -13 6 59.63 5.62
 -1 -13 -6 56.22 8.61
 -1 13 -6 63.72 5.7
 1 -13 6 54.13 4.73
 1 13 6 51.39 3.72
 -1 13 -7 47.29 5.13
 1 13 7 46.6 6.64
 -1 -13 -7 45.52 7.9
 1 -13 7 52.29 4.98
 1 13 7 42.22 3.68
 -1 13 -8 44.2 5.31
 -1 -13 -8 31.71 6.85
 1 -13 8 36.66 4.52
 1 13 8 40.98 6.58
 1 13 9 26.8 5.68
 1 -13 9 28.02 4.17
 -1 -13 -9 16.51 4.93
 -1 13 -9 31.89 4.76
 1 -13 10 15.87 3.34
 -1 -13 -10 16.21 5.66
 1 -14 -11 18.97 7.06
 1 14 -10 3.53 2.09
 -1 -14 10 0.78 1.35
 1 -14 -10 2.86 2.36
 -1 14 10 -0.4 1.93
 1 -14 -9 15.15 5.86
 -1 -14 9 11.98 2.86
 1 14 -9 11.67 2.88
 -1 14 9 10.91 3.72
 1 -14 -8 20.04 4.58
 -1 -14 8 17.21 3.06
 1 14 -8 25.81 3.98
 1 -14 -8 11.56 4.52
 -1 14 8 21.71 4.63
 -1 -14 7 1.39 1.11
 1 14 -7 -0.06 1.09
 1 -14 -7 -0.19 1.46
 -1 14 7 4.81 2.46
 1 -14 -7 3.8 2.7
 1 -14 -6 27.83 5.55
 -1 -14 6 25.7 3.24
 1 -14 -6 31.4 5.65
 1 14 -6 27.05 3.54
 -1 14 6 26.66 4.31
 1 14 -5 68.44 5.3
 -1 -14 5 72.33 5.01
 1 -14 -5 85.18 9.31
 -1 -14 5 82.03 6.91
 -1 14 5 72.99 6.96
 1 -14 -5 61.32 6.74
 1 14 -5 58.86 4.06
 -1 14 4 8.77 2.51
 -1 14 4 5.29 1.88
 -1 14 4 5.29 1.22
 1 -14 -4 4.71 1.85
 1 14 -4 8.49 1.76
 1 -14 -4 9.73 3.48
 -1 -14 4 5.21 1.43
 -1 -14 4 8.08 2.34
 1 14 -4 5.41 1.06
 1 14 -4 6.06 1.19
 1 14 -4 4.67 1.34
 -1 -14 3 4.75 1.12
 -1 14 3 2.56 0.94
 -1 14 3 4.46 1.4
 -1 -14 3 7.5 3.78
 1 14 -3 3.95 1.21
 1 14 -3 2.8 1.26
 1 14 -3 1.12 0.58
 1 -14 -3 2.04 1.86
 1 14 -3 2.92 0.73
 -1 -14 3 3.79 1.58
 1 14 -3 3.14 0.98
 1 -14 -3 5.46 1.77
 1 -14 -3 2.27 0.97
 -1 14 3 1.89 1.11
 -1 14 2 3.41 1.29
 1 -14 -2 1.1 0.68
 1 -14 -2 2.25 2.08
 -1 -14 2 0.22 2.76
 1 14 -2 2.26 0.85
 1 14 -2 2.11 0.9
 -1 -14 2 1.93 0.79
 1 14 -2 3 1.11
 1 14 -2 2.72 0.81
 -1 -14 2 2.68 1.64
 -1 14 2 4.24 1.39
 1 14 -2 1.86 1.63
 1 14 -2 1.67 0.51
 1 -14 -1 24.74 2.34
 1 14 -1 24.5 2.04
 -1 14 1 23.47 2.66
 -1 14 1 21.82 4.06
 -1 -14 1 32.53 4.03
 1 14 -1 18.85 4.25
 -1 14 1 26.57 3.38
 1 -14 -1 28.42 5.39
 1 14 -1 27.75 2.9
 1 14 -1 27.41 2.37
 1 14 -1 29.9 2.99
 -1 -14 1 25.89 5.46
 -1 -14 0 57.68 8.38
 1 14 0 45.88 2.49
 1 14 0 38.2 6.39
 1 14 0 51.01 2.98
 1 14 0 51.93 4.26
 -1 -14 0 54.21 7.38
 -1 14 0 53.17 3.7
 1 14 0 60.1 4.44
 -1 14 0 43.28 5.46
 1 -14 0 51.15 3.25
 -1 14 0 54.02 4.64
 1 -14 0 73.93 8.97
 -1 14 -1 148.94 9.34
 1 -14 1 209.89 15.03
 -1 14 -1 170.43 6.49
 -1 14 -1 182.74 8.25
 1 -14 1 175.81 6.69
 -1 -14 -1 196.92 14.56
 -1 14 -1 168.5 8.24
 -1 -14 -1 187.49 13.95
 1 14 1 174.52 8.53
 1 14 1 175.51 5.31
 1 14 1 156 4.71
 1 -14 1 162.47 4.71
 -1 14 -2 12.49 2.2
 -1 -14 -2 9.88 0.85
 1 14 2 9.36 0.89
 1 14 2 8.57 0.85
 -1 14 -2 7.8 1.71
 1 -14 2 8.21 1.18
 1 -14 2 11.52 3.79
 -1 14 -2 5 1.7
 1 -14 2 13.56 2.54
 1 -14 2 8.48 1.5
 -1 -14 -2 12.19 3.54
 -1 -14 -2 6.2 3.27
 1 14 2 9.65 0.95
 -1 14 -2 10.48 1.52
 1 14 2 9.82 2.29
 -1 -14 -3 2.72 0.84
 1 14 3 2.94 1.47
 1 14 3 3.38 0.68
 1 -14 3 2.74 0.7
 -1 -14 -3 5.18 2.66
 -1 14 -3 4.21 1.31
 1 -14 3 5.07 1.8
 1 14 3 2.27 0.58
 1 -14 3 1.58 1.75
 -1 -14 -3 6.21 2.74
 -1 14 -3 2.53 1.05
 -1 14 -3 2.37 0.98
 1 14 3 2.82 0.5
 -1 -14 -4 31.45 5.57
 1 -14 4 31.19 3.11
 -1 14 -4 38.44 4.26
 1 14 4 29.48 2.16
 -1 -14 -4 24.46 5.75
 -1 -14 -4 34.9 4.31
 1 14 4 34.73 4.88
 1 -14 4 39.14 4.44
 -1 14 -4 28.26 3.09
 1 -14 4 37.51 7.03
 1 14 5 60.76 6.81
 1 -14 5 64.28 5.86
 1 14 5 54.34 3.4
 1 -14 5 62.72 9.03
 -1 -14 -5 69.01 8.24
 -1 -14 -5 52.58 6.4
 -1 -14 -5 52.99 8.47
 -1 14 -5 56.56 5.26
 1 -14 5 59.71 4.65
 1 14 6 14.87 3.65
 1 -14 6 15.49 5.07
 -1 -14 -6 12.17 3.66
 -1 -14 -6 5.84 3.57
 1 14 6 10.6 1.67
 1 -14 6 14.55 2.97
 -1 -14 -6 14.58 3.78
 1 -14 6 16.47 2.77
 -1 14 -6 17.34 3.1
 -1 14 -7 3.05 1.36
 1 14 7 2.27 1.52
 1 -14 7 5.27 1.93
 1 -14 7 3.71 1.65
 -1 -14 -7 6 2.46
 -1 -14 -7 1.05 2.43
 -1 14 -8 -1.17 1.4
 -1 -14 -8 0.62 2.38
 1 14 8 2.4 2.37
 1 -14 8 0.58 1.01
 -1 -14 -8 5.92 3.79
 -1 -14 -9 3.34 3.1
 -1 -14 -9 7.16 3.51
 -1 14 -9 2.5 1.88
 1 14 9 10.93 4.13
 1 -14 9 5.99 2.11
 -1 -14 -10 3.16 2.98
 1 -15 -10 20.42 6.14
 -1 -15 10 15.56 3.25
 -1 15 10 14.66 4.58
 -1 15 9 -2.04 2.58
 1 15 -9 1.72 1.35
 1 -15 -9 4.98 3.35
 -1 -15 9 2.46 1.38
 -1 -15 8 107.04 7.56
 -1 15 8 103.52 10.24
 1 15 -8 104.25 8.03
 1 -15 -8 97.85 11.7
 1 -15 -7 4.92 2.8
 -1 -15 7 5.74 1.74
 1 -15 -7 7.16 3.55
 1 15 -7 4.09 1.35
 -1 15 7 7.59 3.22
 1 15 -6 9.38 2.13
 -1 15 6 10.5 3.03
 1 -15 -6 8.44 2.28
 -1 -15 6 13.03 2.25
 -1 -15 6 13.45 3.17
 1 -15 -6 9.59 3.52
 -1 15 5 405.77 16.3
 -1 15 5 379.7 17.21
 -1 -15 5 451.2 17.64
 1 15 -5 411.75 14.48
 1 -15 -5 378.32 17.3
 -1 -15 5 414.79 13.61
 1 -15 -5 485.56 23.72
 1 -15 -4 401.7 15.4
 1 15 -4 422.32 13.77
 1 -15 -4 469.01 23.34
 1 15 -4 378.91 11.13
 -1 15 4 331.3 11.64
 -1 15 4 410.67 16.32
 -1 -15 4 443.86 17.15
 -1 15 4 409.35 15.88
 -1 -15 4 418.94 12.58
 -1 15 3 126.57 8.08
 1 -15 -3 166.66 13.54
 -1 -15 3 139.8 8.88
 1 -15 -3 141.92 7.37
 -1 -15 3 140.93 6.03
 -1 15 3 108.03 5.89
 -1 15 3 145.66 8.49
 1 15 -3 116.71 6.02
 1 15 -3 138.82 6.3
 -1 -15 3 150.31 14.36
 1 15 -3 127.11 8.84
 1 15 -3 130.45 5.92
 1 15 -3 143.2 6.83
 1 15 -2 97.4 4.96
 -1 -15 2 126.32 5.18
 1 15 -2 114.87 6.26
 -1 15 2 118.53 7.56
 -1 15 2 112.79 6.96
 1 -15 -2 148.11 12.67
 1 15 -2 105.6 5.32
 1 15 -2 106.98 5.88
 -1 -15 2 130.82 12.77
 1 15 -2 108.09 9.44
 1 -15 -2 119.25 5.8
 -1 -15 2 135.11 8.51
 1 15 -2 113.86 5.66
 1 -15 -1 18.79 1.98
 1 15 -1 15.82 1.64
 -1 15 1 11.97 3
 -1 15 1 16.44 2.76
 1 15 -1 15.68 3.88
 -1 -15 1 18.69 3.31
 1 -15 -1 17.73 4.49
 -1 -15 1 17.72 5.25
 -1 15 1 14.46 2.15
 1 15 -1 18.12 2.49
 1 15 -1 15.69 1.82
 1 15 -1 20.42 2.59
 -1 15 0 350.71 17.6
 1 15 0 431.52 14.03
 1 15 0 424.37 14.03
 1 -15 0 508.33 24.61
 1 15 0 389.68 9.67
 -1 15 0 412.43 14.6
 -1 -15 0 474.92 24.55
 1 -15 0 427.51 11.53
 -1 15 0 433.46 12.7
 1 15 0 424.36 10.86
 -1 15 0 416.66 13.71
 -1 -15 -1 45.79 7.52
 -1 15 -1 43.6 3.13
 1 -15 1 45.57 1.91
 1 15 1 42.05 1.88
 -1 15 -1 46.18 4.25
 -1 15 -1 34.15 4.44
 1 15 1 44.02 2.39
 -1 -15 -1 44.23 6.73
 1 -15 1 50.63 7.84
 -1 15 -1 50.25 4.24
 1 15 1 40.69 4.18
 1 -15 1 43.62 3.16
 1 15 2 88.42 3.09
 1 15 2 81.72 2.93
 1 15 2 83.04 2.66
 -1 15 -2 82.1 5.6
 1 -15 2 91.69 6.87
 1 -15 2 94.35 4.03
 1 -15 2 93.33 10.65
 -1 -15 -2 97.25 10.37
 -1 -15 -2 97.24 10.57
 1 15 2 92.8 6.83
 1 -15 2 91.46 5.06
 1 15 2 85.52 2.65
 -1 15 -2 89.03 5.98
 -1 15 -2 95.59 4.72
 -1 15 -2 77.42 6.36
 -1 -15 -2 85.17 2.29
 -1 15 -3 14.44 2.58
 -1 -15 -3 14.2 1.63
 1 -15 3 19.19 3.21
 1 15 3 12.1 0.91
 1 15 3 12.26 1.01
 -1 15 -3 12.74 2.03
 1 -15 3 12.17 1.68
 -1 -15 -3 17.9 4.98
 -1 -15 -3 8.69 3.42
 1 -15 3 14.59 4.64
 1 15 3 14.26 2.89
 -1 -15 -4 212.12 9.78
 1 -15 4 241.62 18.03
 1 -15 4 231.59 8.96
 -1 15 -4 236.38 10.9
 -1 -15 -4 220.18 17.25
 -1 -15 -4 223.06 16.04
 -1 15 -4 215.28 9.28
 1 15 4 229.9 13.03
 1 -15 4 244.36 11.78
 1 15 5 344.43 17.18
 1 -15 5 401.14 23.72
 -1 -15 -5 303.06 21.03
 -1 -15 -5 343.21 20.36
 1 -15 5 353.41 15.08
 -1 -15 -5 331.94 15.54
 -1 15 -5 362.82 14.58
 1 -15 5 340.17 12.27
 1 -15 6 2.13 0.95
 1 -15 6 0.65 3.13
 -1 -15 -6 -0.19 1.54
 -1 -15 -6 4.13 2.57
 1 15 6 3.77 2.35
 1 -15 6 5.33 2.17
 -1 -15 -6 5.62 2.94
 -1 15 -6 10.2 2.73
 -1 -15 -7 3.15 2.1
 1 15 7 3.26 2.23
 1 -15 7 8.12 2.56
 1 -15 7 5.01 1.79
 -1 15 -7 2.84 1.66
 1 15 8 36.09 6.52
 1 -15 8 31.1 4.57
 1 -15 8 29.68 4
 -1 -15 -8 26.71 6.68
 -1 15 -8 32.02 4.69
 1 15 9 2.36 2.31
 1 -15 9 5.02 2.46
 1 -15 9 1.7 1.27
 -1 -15 -9 8.15 4.22
 -1 -15 -10 4.93 4.15
 1 -16 -9 6.3 3.72
 -1 16 9 -2.13 2.46
 1 16 -9 3.32 1.62
 -1 -16 9 4.44 2
 1 -16 -8 1.9 2.29
 -1 -16 8 -0.1 1.11
 -1 16 8 4.2 2.71
 1 16 -8 -0.13 1.37
 -1 -16 7 29.88 3.76
 1 -16 -7 33.15 6.17
 -1 16 7 38.78 5.97
 -1 -16 7 37.07 5.35
 1 -16 -7 33.23 6.34
 -1 16 7 40.7 5.45
 1 16 -7 36.21 4.58
 1 -16 -6 11.8 3.1
 1 -16 -6 17.28 4.96
 -1 -16 6 15.27 2.51
 -1 16 6 12.45 3.39
 1 16 -6 13.48 2.65
 -1 16 6 16.02 3.32
 -1 -16 6 15.01 3.32
 1 -16 -5 3 1.82
 -1 -16 5 4.39 1.29
 -1 16 5 7.33 2.47
 1 16 -5 7.82 2
 -1 -16 5 6.05 2.06
 -1 16 5 3.75 1.97
 -1 -16 4 69.67 4.65
 -1 -16 4 80.85 7.28
 1 16 -4 61.66 3.96
 1 16 -4 74.2 5.35
 -1 16 4 78.57 6.86
 -1 16 4 75.69 6.59
 1 -16 -4 77.17 6.02
 -1 16 3 2.75 1.46
 -1 -16 3 2.96 1.69
 1 16 -3 3.43 1.22
 1 16 -3 4.03 1.32
 1 16 -3 2.82 1.09
 -1 -16 3 3.23 1.02
 -1 -16 3 0.13 1.89
 1 -16 -3 4.05 2.85
 -1 16 3 3.19 1.67
 1 -16 -3 1.18 0.87
 -1 -16 2 7.08 2.38
 1 16 -2 9.62 1.6
 -1 -16 2 11.36 2.75
 -1 16 2 8.64 2.02
 -1 16 2 11.65 2.62
 1 -16 -2 7.2 1.42
 1 -16 -2 13.7 4.71
 1 16 -2 6.96 2.82
 1 16 -2 6.76 1.59
 1 16 -2 9.39 1.9
 1 16 -1 64.66 4.8
 1 16 -1 64.55 4.95
 -1 -16 1 69.4 9.73
 -1 16 1 58.9 4.74
 1 -16 -1 57.85 3.61
 -1 16 1 57.33 5.34
 1 16 -1 43.81 7.13
 1 -16 -1 74.92 9.69
 1 16 -1 62.92 3.79
 1 16 0 5.19 1.54
 1 16 0 5.97 1.57
 -1 16 0 4.02 1.35
 -1 16 0 5.18 1.66
 -1 -16 0 1.45 2.19
 1 -16 0 5.71 1.23
 1 16 0 5.48 1.08
 -1 16 0 5.89 1.52
 -1 16 0 5.3 1.68
 -1 16 -1 11.71 2.96
 1 -16 1 12.06 1.74
 -1 16 -1 8.33 1.8
 1 16 1 11.86 2.46
 1 16 1 10.75 1.23
 1 16 1 12.65 2.53
 -1 -16 -1 13.17 4.44
 1 -16 1 19.58 5.27
 -1 16 -1 13.4 1.99
 -1 -16 -1 12.75 3.97
 -1 16 -1 11.74 2.4
 -1 16 -2 -0.21 0.76
 -1 16 -2 0.66 1.15
 1 -16 2 1.48 0.8
 1 -16 2 0.79 1.67
 1 -16 2 -0.56 1.31
 1 -16 2 0.69 0.49
 -1 -16 -2 3.12 2.46
 1 16 2 0.32 0.97
 -1 16 -2 0.72 0.58
 -1 -16 -2 1.94 2.62
 1 16 3 -1.79 2.4
 -1 -16 -3 3.71 2.24
 -1 -16 -3 1.98 0.53
 1 -16 3 1.55 2.33
 1 -16 3 2.15 0.81
 -1 -16 -3 5.15 3.47
 -1 16 -3 1.88 0.89
 -1 16 -3 2.1 1.09
 1 -16 3 1.86 1.29
 -1 16 -3 5.63 1.37
 1 -16 4 25.69 6.07
 -1 -16 -4 23.03 5.63
 1 -16 4 28.17 4.05
 -1 -16 -4 19.57 2.53
 -1 -16 -4 23.4 5.87
 -1 16 -4 21.5 2.83
 1 -16 4 21.57 2.51
 1 16 4 25.13 4.48
 -1 16 -4 23.43 3.43
 1 -16 5 3.01 1.89
 1 -16 5 6.83 3.33
 -1 16 -5 4.65 1.82
 -1 -16 -5 5.51 3.04
 -1 -16 -5 1.16 2.76
 1 16 5 2.79 1.87
 1 -16 5 3.78 1.38
 1 16 6 7.23 2.93
 -1 -16 -6 3.84 2.03
 1 -16 6 1.75 1.52
 1 -16 6 3.36 1.37
 -1 -16 -6 6.56 3.62
 -1 16 -6 3.58 1.81
 1 -16 7 21.59 3.37
 -1 -16 -7 23.44 6.38
 1 -16 7 22.93 3.98
 -1 16 -7 22.48 4.03
 1 16 7 25.07 5.47
 1 -16 8 2.29 1.56
 -1 -16 -8 -0.15 2.09
 1 -16 8 -0.32 1.19
 1 16 8 -1.34 2.46
 -1 16 -8 -0.77 1.45
 1 -16 9 1.69 1.26
 1 -16 9 -0.68 1.7
 -1 -17 9 11.96 2.79
 -1 17 9 9.23 3.45
 1 17 -9 11.82 2.98
 -1 -17 8 -0.7 2.01
 -1 -17 8 2.07 1.51
 -1 17 8 4.35 2.7
 1 17 -8 1.32 1.48
 1 -17 -7 5.06 1.45
 -1 17 7 4.65 1.68
 -1 -17 7 11.4 2.36
 1 -17 -7 4.55 2.49
 -1 -17 7 10.56 3.02
 1 17 -7 7.26 2.28
 -1 17 7 9.83 3.19
 1 17 -6 125.71 8.1
 -1 17 6 118.38 10.07
 -1 17 6 130.36 9.5
 -1 -17 6 117.25 7.07
 -1 -17 6 145.82 10.5
 1 -17 -6 137.2 13.35
 1 -17 -6 107.89 9.12
 1 -17 -5 14.41 3.03
 -1 -17 5 24.92 4.24
 -1 -17 5 16.21 2.36
 -1 17 5 17.27 3.57
 1 -17 -5 27.93 6.26
 -1 17 5 19.1 3.71
 1 17 -5 17.44 2.8
 -1 17 4 44.3 5.25
 -1 17 4 45.07 5.23
 1 -17 -4 44.88 4.42
 1 -17 -4 63.46 9.11
 1 17 -4 46.7 4.27
 -1 -17 4 55.78 6.03
 -1 -17 4 44.63 3.61
 -1 17 3 209.17 11.14
 1 -17 -3 251.04 18.23
 -1 -17 3 200.5 7.54
 -1 17 3 178.01 10.21
 1 17 -3 199.39 8.69
 -1 -17 3 235.5 12.48
 1 -17 -3 193.82 8.34
 1 17 -3 183.69 8.11
 1 17 -3 209.52 9.35
 1 -17 -2 11.41 1.75
 -1 17 2 10 2.35
 1 17 -2 7.39 1.62
 1 17 -2 10.82 1.87
 1 -17 -2 17.61 5.16
 -1 -17 2 4.2 2.29
 -1 -17 2 12.77 2.75
 1 17 -2 12.36 2.12
 -1 17 2 7.27 2.2
 1 17 -1 28.55 2.61
 -1 17 1 23.56 3.02
 -1 17 1 27.65 3.75
 1 17 -1 27.27 3.28
 1 -17 -1 38.07 7.14
 1 -17 -1 30.12 2.51
 1 17 -1 25.42 3.14
 -1 -17 1 28 6.81
 -1 17 0 115.41 6.38
 1 17 0 120.8 7.28
 -1 17 0 139.5 7.37
 1 17 0 108.41 6.97
 1 -17 0 112.04 5.28
 -1 -17 0 120.6 12.84
 -1 17 0 110.75 7.51
 1 17 0 109.4 4.78
 1 -17 0 140.2 13.7
 1 -17 1 35.7 6.98
 -1 17 -1 39.44 3.39
 -1 17 -1 35.44 3.99
 -1 -17 -1 43.15 7.71
 1 -17 1 29.93 2.76
 -1 17 -1 35.96 3.82
 1 17 1 38.4 4.34
 1 17 1 38.89 4.26
 -1 17 -2 13.73 2.44
 -1 -17 -2 16.52 4.63
 -1 17 -2 10.96 2.33
 -1 -17 -2 11.75 3.95
 1 17 2 14.25 3.01
 1 -17 2 10.97 1.23
 -1 17 -2 10.27 1.66
 1 -17 2 15.26 4.96
 1 17 3 66.83 6.76
 1 -17 3 78.19 6.84
 -1 17 -3 69.54 5.74
 -1 -17 -3 64.69 9.47
 1 -17 3 65.79 3.85
 1 -17 3 89.97 11.7
 -1 -17 -3 70.87 9.72
 -1 17 -3 72.25 4.49
 -1 17 -3 62.58 5.13
 1 -17 4 49.75 9.02
 1 17 4 56.49 6.63
 1 -17 4 44.51 3.58
 -1 -17 -4 54.09 8.75
 -1 17 -4 52.57 5.1
 1 -17 4 49.1 5.7
 -1 17 -4 44 4.19
 -1 -17 -4 42.78 7.96
 -1 17 -4 42.74 3.6
 -1 -17 -5 3.54 2.37
 1 17 5 7.82 2.55
 1 -17 5 4.83 3.72
 -1 -17 -5 5.02 2.66
 1 -17 5 6.84 1.56
 -1 17 -5 9.47 2.4
 1 -17 5 8.56 2.45
 1 -17 6 22.98 3.99
 1 -17 6 18.3 5.03
 -1 17 -6 17.3 3.3
 1 17 6 18.96 4.58
 -1 -17 -6 21.53 6.14
 1 -17 6 19.24 2.95
 -1 -17 -7 41.88 8.27
 1 -17 7 36.62 5.19
 -1 17 -7 40.83 5.3
 1 17 7 30.96 5.81
 1 -17 7 37.29 4.34
 -1 17 -8 10.98 2.99
 -1 -17 -8 6.01 3.52
 1 17 8 7.58 3.49
 1 -17 8 7.46 2.15
 1 -17 8 12.88 3.21
 1 -17 9 2.94 2.22
 1 -17 9 1.82 1.48
 -1 -18 9 7.67 2.37
 -1 18 8 3.97 2.17
 -1 -18 8 3.02 1.71
 1 18 -8 2.01 1.44
 1 -18 -7 0.79 2.4
 -1 -18 7 1.82 1.44
 -1 -18 7 3.58 1.54
 -1 18 7 2.02 1.81
 1 18 -7 3.97 1.92
 -1 18 7 6.95 2.71
 -1 -18 6 3.16 1.36
 -1 -18 6 4.55 2.13
 1 18 -6 2.19 1.24
 -1 18 6 0.89 1.24
 -1 18 6 4.19 2.13
 -1 -18 5 7 2.42
 -1 18 5 6.29 2.28
 -1 -18 5 3.33 1.19
 -1 18 5 3.93 1.3
 1 18 -5 5.24 1.67
 1 -18 -5 6.71 3.55
 1 18 -4 2.1 1.24
 -1 18 4 3.75 1.62
 1 18 -4 4.22 1.31
 -1 -18 4 3.09 0.92
 -1 18 4 5.31 2.3
 -1 -18 4 3.69 2
 1 -18 -4 3.95 1.02
 -1 18 3 -0.52 1
 1 -18 -3 -1.08 1.98
 1 18 -3 0.57 1
 1 18 -3 2.81 1.37
 1 -18 -3 0.15 0.82
 -1 -18 3 -0.17 0.56
 -1 -18 3 -1.34 1.53
 -1 18 3 -1.08 1.11
 1 18 -3 -0.46 0.83
 -1 18 2 21.63 3.44
 -1 -18 2 26.26 6.68
 -1 -18 2 28.26 4.41
 1 18 -2 24.32 2.69
 1 -18 -2 21.54 2.32
 1 -18 -2 22.27 5.91
 1 18 -2 24.74 3.22
 -1 18 2 28.31 4.1
 1 18 -2 18.57 2.76
 1 -18 -1 1.55 2.65
 1 18 -1 1.11 0.94
 1 18 -1 2.17 0.92
 -1 18 1 1 0.89
 1 -18 -1 1.23 0.73
 1 18 -1 -0.34 1.01
 -1 18 1 0.08 1.12
 -1 -18 1 0.56 2.45
 -1 18 1 1.97 1.52
 1 -18 0 5.75 1.18
 -1 -18 0 11.23 4.66
 1 18 0 9.95 2.32
 1 -18 0 9.62 3.81
 -1 18 0 7.8 1.77
 -1 18 0 6.14 1.97
 -1 18 0 8.73 1.98
 1 18 0 7.37 2.13
 1 18 1 10.79 2.59
 -1 18 -1 8.32 1.88
 1 -18 1 8.01 3.1
 1 18 1 11.16 2.74
 -1 18 -1 9.82 2.32
 1 -18 1 8.02 1.42
 -1 -18 -1 7.44 3.39
 -1 18 -1 10.11 1.91
 1 18 2 19.64 3.42
 1 18 2 16.77 3.18
 -1 18 -2 14.09 2.62
 -1 -18 -2 17.38 5.16
 -1 -18 -2 17.6 5.48
 -1 18 -2 15.41 2.7
 -1 18 -2 14.69 2.11
 1 -18 2 16.34 5.34
 -1 -18 -3 20.13 5.77
 -1 -18 -3 14.41 4.86
 1 -18 3 23.88 3.98
 1 -18 3 16.23 5.34
 -1 18 -3 17.54 3
 -1 18 -3 14.22 2.57
 1 18 3 15.58 3.44
 -1 18 -3 16.26 2.15
 1 -18 4 18.22 5.8
 1 18 4 12.52 3.24
 -1 -18 -4 16.22 4.81
 -1 18 -4 15.04 2.65
 -1 -18 -4 18.34 5.96
 -1 18 -4 13.48 2.87
 1 -18 4 12.39 3.19
 1 -18 5 13.64 3.23
 1 -18 5 13.19 5.41
 -1 -18 -5 13.17 4.73
 -1 18 -5 8.6 2.34
 1 18 5 7.95 2.84
 -1 -18 -5 7.21 2.89
 1 18 6 -1.46 1.66
 1 -18 6 3.39 2.41
 -1 18 -6 0.61 1.17
 -1 -18 -6 0.59 2.63
 1 -18 6 1.56 1.42
 1 18 7 1.03 1.69
 1 -18 7 3.3 1.95
 -1 18 -7 2.48 2.01
 -1 -18 -7 3.27 2.65
 1 -18 8 -0.12 1.13
 -1 19 8 26.34 5.44
 1 19 -8 19.71 3.92
 -1 19 7 0.46 2.41
 1 19 -7 1.75 1.56
 1 -19 -7 3.39 2.89
 -1 -19 6 14.11 3.56
 1 -19 -6 19.04 5.73
 -1 19 6 13.96 4.05
 1 19 -6 11.16 2.5
 -1 19 6 17.98 3.63
 1 19 -5 37.63 4.27
 1 -19 -5 39.87 8.01
 -1 19 5 32.71 4.9
 -1 19 5 35.45 5.22
 -1 -19 5 49.09 6.2
 1 19 -5 37.09 4.22
 1 -19 -4 27.32 6.45
 1 19 -4 24.2 3.19
 -1 19 4 29 4.47
 -1 19 4 26.62 4.31
 1 19 -4 22.38 3.23
 -1 -19 4 31.22 4.72
 -1 19 3 36.56 4.87
 1 19 -3 31.44 3.38
 1 -19 -3 36.29 7.52
 -1 19 3 32.98 4.47
 -1 -19 3 38.23 5.34
 1 19 -3 33.08 3.76
 1 19 -2 67.72 5.38
 -1 -19 2 81.85 12.13
 -1 19 2 73.59 6.38
 1 -19 -2 94.73 12.4
 1 19 -2 81.54 5.95
 -1 19 2 68.02 6.39
 1 19 -1 91.76 6.58
 -1 19 1 95.04 7.45
 -1 -19 1 85.7 12.38
 1 -19 -1 110.94 13.38
 -1 19 1 86.26 6.43
 1 19 -1 95.2 6.73
 -1 19 1 90.39 6.07
 -1 19 0 41.19 4.05
 1 19 0 44.86 4.79
 -1 19 0 41.9 4.18
 -1 -19 0 48.87 9.16
 -1 19 0 44.48 5.1
 1 19 0 46.44 4.81
 1 -19 0 64.59 10.35
 1 19 1 68.84 6.29
 -1 19 -1 64.83 5.36
 -1 -19 -1 74.61 11.08
 1 19 1 60.54 5.71
 -1 19 -1 60.54 5.56
 -1 -19 -2 77.05 11.11
 -1 19 -2 64.67 5.65
 1 -19 2 87.94 12.07
 1 19 2 81.55 6.9
 1 19 2 73.71 7.06
 -1 19 -2 74.38 5.98
 1 -19 3 15.83 5.58
 1 19 3 13.96 3.15
 -1 -19 -3 13.75 4.43
 -1 19 -3 10.14 2.39
 -1 -19 -3 12.08 4.28
 1 19 3 8.97 2.53
 -1 19 -3 10.66 2.24
 1 -19 4 0.17 1.42
 -1 -19 -4 1.48 2.04
 1 19 4 4.53 2.55
 -1 19 -4 4 1.63
 1 -19 4 0.56 2.7
 -1 -19 -5 19.4 5.62
 1 -19 5 23.16 4.34
 -1 -19 -5 20.87 5.88
 1 19 5 21.78 4.76
 1 -19 5 22.19 6.87
 -1 19 -5 13.86 2.92
 1 -19 6 7.14 4.28
 1 -19 6 3.16 2.09
 1 19 6 5.14 2.74
 -1 -19 -6 0.96 2.78
 -1 19 -6 4.04 1.9
 -1 19 -7 1.64 1.64
 1 19 7 2.76 2.29
 1 -19 7 3.73 2.42
 1 20 -7 16.81 3.37
 1 -20 -6 0.57 2.16
 -1 20 5 2.69 1.51
 1 20 -5 4.88 1.57
 1 -20 -5 3.81 2.49
 1 20 -4 5.41 1.73
 -1 20 4 4.88 2.18
 -1 -20 4 3.53 2.29
 1 -20 -4 5.51 3.24
 -1 -20 3 1.13 1.76
 -1 20 3 -0.72 1.61
 1 -20 -3 -0.52 3.46
 1 20 -3 3.04 1.49
 -1 20 2 7.69 2.33
 1 -20 -2 5.98 3.53
 1 20 -2 6.97 2.03
 1 20 -1 3.37 1.35
 -1 20 1 3.3 1.26
 -1 -20 1 6.39 4.14
 1 20 -1 4.9 1.8
 1 -20 -1 8.49 4.59
 1 -20 0 -0.75 2.89
 1 20 0 0.67 1.23
 1 20 0 1.82 1.57
 -1 20 0 3.74 1.55
 -1 20 0 0.69 1.08
 -1 -20 -1 5.01 2.35
 -1 20 -1 7.06 1.96
 1 -20 1 12.86 5.73
 -1 20 -1 6.33 2.21
 1 20 1 6.1 2.18
 1 20 1 7.49 2.23
 1 20 2 0.39 1.36
 -1 20 -2 1.01 1.13
 1 20 2 -0.72 1.32
 -1 20 -2 2.88 1.43
 -1 -20 -2 -2.2 2.4
 1 -20 2 2.08 2.44
 -1 -20 -3 -2.02 3.24
 -1 20 -3 1.32 1.11
 1 20 3 1.06 1.22
 1 20 3 3.95 2.07
 1 -20 3 -1.58 2.97
 -1 20 -4 0.84 1.06
 1 -20 4 -0.11 2.64
 1 20 4 1.78 1.64
 -1 -20 -4 0.21 3.2
 1 -20 4 -2.14 1.73
 1 20 4 3.02 1.91
 -1 -20 -5 10.68 5.5
 1 -20 5 12.59 5.75
 1 -20 5 5.85 2.5
 -1 20 -5 4.24 1.9
 1 20 5 1.76 1.79
 1 20 6 4.25 2.99
 1 -20 6 0.52 2.87
 1 -20 6 2.67 2.24
 -1 20 -6 2.06 1.6
 1 -21 -6 33.05 8.17
 1 -21 -5 9.98 3.96
 1 -21 -4 54.12 10.12
 1 21 -4 38.55 4.34
 -1 -21 4 47.49 6.34
 -1 21 4 41.08 5.58
 -1 21 3 23.74 4.11
 1 21 -3 25.13 3.49
 1 21 -2 19.47 3.12
 -1 21 2 24.47 4.16
 1 -21 -2 24.85 6.78
 1 -21 -1 21.29 6.77
 1 21 -1 27.85 3.84
 -1 21 1 30.62 4.55
 1 21 0 18.09 3.14
 1 21 0 17.08 3.09
 -1 21 0 14.35 3.08
 -1 -21 0 24.56 7.16
 1 -21 0 29.83 7.77
 1 -21 1 7.92 3.71
 1 21 1 3.92 1.55
 -1 -21 -1 9.21 4.69
 -1 21 -1 5.11 1.93
 1 21 1 7.09 2.38
 -1 21 -2 6.83 2.04
 -1 -21 -2 11.19 4.46
 1 -21 2 7.61 5.19
 1 21 2 7.71 2.45
 1 21 2 6.09 2.24
 1 -21 3 8.27 5.83
 -1 -21 -3 -2.03 2.88
 1 21 3 6.39 2.54
 1 21 3 8.79 3.05
 -1 21 -3 4.58 1.81
 1 21 4 15.86 3.6
 1 21 4 6.82 2.73
 -1 21 -4 10.86 2.56
 1 21 5 19.04 4.5
 -1 21 -5 17.87 3.45
 1 -21 5 18.41 4.01
 -1 21 -6 8.26 2.71
 1 21 6 12.19 4.32
 1 -22 -5 -0.49 2.8
 1 -22 -4 8 5.05
 -1 22 3 3.16 1.9
 1 -22 -3 -2.44 3.79
 -1 22 2 -1.79 1.97
 1 -22 -2 1.81 4.16
 1 22 -1 7.71 2.38
 1 -22 -1 13.92 5.68
 -1 22 1 10.06 2.89
 -1 22 0 1.16 1.05
 1 22 0 1.24 1.11
 1 22 0 -0.7 1.19
 -1 22 -1 3.33 1.78
 1 22 1 3.49 1.6
 1 22 1 3.31 1.39
 1 22 2 -1.58 2.27
 1 22 2 0.76 1.14
 1 22 3 5.12 2.41
 1 22 3 3.8 2.2
 1 22 4 1.61 2.07
 -1 23 2 20.63 4.01
 -1 23 1 21.12 3.88
 -1 23 0 39.41 5.16
 1 23 1 14.4 3.29
 1 23 2 6.19 2.3
 1 23 3 10.47 2.94
 -2 0 12 248.33 13.44
 2 0 -12 224.02 12.4
 -2 0 11 67 6.61
 2 0 -11 64.97 6.05
 -2 0 10 20.52 3.27
 2 0 -10 16.77 2.95
 -2 0 9 444.8 15.88
 2 0 -9 429.9 15.18
 -2 0 8 19.13 2.84
 2 0 -8 14.83 2.38
 -2 0 7 185.82 8.53
 2 0 -7 190.33 8.33
 2 0 -6 748.43 20
 -2 0 6 802.17 19.81
 2 0 -6 762.46 19.36
 -2 0 5 391.91 11.57
 -2 0 5 400.13 10.25
 2 0 -5 388.32 11.44
 -2 0 4 1510.38 30.84
 -2 0 4 1549.27 29.55
 2 0 -4 1485.34 30.77
 -2 0 3 313.08 7.96
 2 0 -3 299.36 14.11
 -2 0 3 311.99 8.63
 2 0 -3 315.71 8.66
 2 0 -2 10.49 2.37
 -2 0 2 13.38 1.36
 2 0 -2 12.33 1.39
 -2 0 2 14.49 1.26
 2 0 -2 13 1.27
 2 0 -1 1011.88 23.74
 -2 0 1 1100.49 21.22
 2 0 0 6979.73 124.42
 2 0 0 6960.23 125.73
 2 0 1 9803.5 179.71
 -2 0 -1 9916.02 179.01
 2 0 1 9999 179.43
 2 0 2 152.99 6.29
 -2 0 -2 152.21 8.81
 2 0 2 140.62 8.35
 -2 0 -2 149.33 5.39
 -2 0 -2 152.97 5.64
 2 0 2 154.9 5.49
 -2 0 -3 112.31 4.88
 2 0 3 118.7 8.15
 2 0 3 121.54 6.16
 -2 0 -3 106.99 7.79
 -2 0 -3 112.24 5.61
 -2 0 -4 9.61 1.75
 2 0 4 6.25 1.91
 2 0 4 6.6 1.71
 -2 0 -4 8.45 1.47
 -2 0 -5 1448.2 35.68
 2 0 5 1526.61 33.65
 2 0 5 1619.39 37.44
 2 0 5 1454.72 33.08
 -2 0 -5 1559.37 32.27
 -2 0 -5 1423.79 32.49
 2 0 6 269.33 10.91
 2 0 6 278.74 13.31
 -2 0 -6 273.39 9.98
 -2 0 -7 368.21 12.68
 2 0 7 393.35 17.35
 2 0 7 361.3 13.71
 2 0 8 41.25 4.63
 2 0 8 39.02 5.61
 -2 0 -8 39.28 4.02
 -2 0 -9 97.66 6.83
 2 0 9 102.24 7.79
 -2 0 -10 32.98 4.27
 2 0 10 35.18 4.81
 -2 0 -10 25.59 7.41
 2 0 11 54.6 6.32
 -2 0 -11 61.44 6.11
 2 -1 -12 25.45 4
 -2 -1 12 23.89 4.23
 -2 1 12 22.81 4.14
 2 1 -12 25.45 4.24
 2 1 -11 6.76 2.05
 -2 -1 11 7.89 2.49
 -2 1 11 5.53 2.26
 2 -1 -11 10.73 2.61
 -2 1 10 43.74 4.86
 -2 -1 10 49.67 5.33
 2 -1 -10 46.05 4.84
 2 1 -10 49.98 5.13
 2 1 -9 21.11 3.29
 2 -1 -9 24.08 3.32
 -2 -1 9 19.04 3.24
 -2 1 9 21.29 3.26
 2 -1 -8 15.54 2.43
 -2 -1 8 14.63 2.64
 2 1 -8 10.38 1.96
 -2 1 8 13.2 2.35
 2 -1 -7 180.36 8.11
 -2 1 7 174.76 8.31
 2 1 -7 173.92 8.1
 -2 -1 7 188.35 8.66
 -2 -1 6 107.66 5.93
 -2 1 6 110.17 5.75
 2 -1 -6 95.68 5.68
 2 1 -6 94.65 5.77
 2 -1 -6 95.08 7.33
 2 -1 -6 100.31 5.51
 2 1 -6 100.58 5.56
 2 1 -5 80.66 4.53
 2 -1 -5 81.32 4.51
 -2 -1 5 74.61 3.45
 -2 -1 5 81.11 4.64
 -2 1 5 76.26 4.39
 2 -1 -4 88.17 4.54
 -2 1 4 94.97 4.48
 -2 -1 4 100.76 4.76
 2 1 -4 97.88 4.63
 -2 -1 4 94.22 3.65
 2 -1 -4 92.1 4.56
 -2 1 4 94.55 4.11
 -2 1 4 92.45 4.12
 -2 -1 3 381.97 9.2
 2 -1 -3 391.97 10.46
 -2 -1 3 421.1 10.68
 -2 1 3 406.03 10.19
 -2 1 3 421.43 10.35
 2 1 -3 401.93 10.41
 2 -1 -3 380.06 16.97
 -2 1 2 444.68 10.73
 -2 -1 2 442.64 11.01
 2 -1 -2 481.54 16.22
 2 1 -2 458.62 10.79
 2 1 -2 433.56 10.15
 -2 1 2 467.47 10.83
 2 1 -2 494.11 16.1
 2 -1 -2 482.28 11.08
 -2 -1 2 421.12 10.01
 2 1 -1 395.45 11.76
 2 1 -1 421.55 9.68
 -2 -1 1 412.33 14.07
 -2 1 1 406.06 10.18
 2 -1 -1 408.73 12.46
 2 -1 0 37.87 2.61
 2 1 0 36.55 2.13
 -2 1 0 36.49 2.37
 -2 -1 0 33.42 3.69
 2 1 0 36.14 2.21
 -2 1 0 30.47 3.62
 2 -1 0 34.54 1.62
 2 1 1 7.79 1.24
 -2 1 -1 8.2 0.94
 -2 -1 -1 8.58 2.19
 2 -1 1 9.37 1.31
 -2 1 -1 7.14 1.93
 2 -1 1 7.8 0.99
 2 1 1 6.94 0.69
 2 1 1 8.35 1.12
 -2 -1 -1 9.34 1.24
 2 -1 2 250.92 7.65
 -2 1 -2 244.19 7.63
 -2 -1 -2 243.11 7.26
 -2 -1 -2 237.28 12.04
 -2 1 -2 229.89 11.14
 2 -1 2 235.25 10.85
 -2 1 -2 246.76 7.8
 2 1 2 264.89 8.87
 -2 -1 -2 242.45 7.76
 2 1 2 253.83 7.51
 2 -1 2 243.35 8.29
 -2 -1 -2 245.36 7.15
 -2 1 -3 119.08 5.29
 -2 -1 -3 113.65 4.81
 2 1 3 99.48 8.04
 -2 1 -3 109.58 7.76
 2 -1 3 107.89 7.59
 -2 1 -3 121.71 5.82
 -2 -1 -3 108.59 4.88
 -2 -1 -3 115.2 5.76
 2 -1 3 121.71 6.24
 2 -1 3 117.98 5.41
 2 1 3 119.35 6.39
 2 1 4 25.02 4.21
 2 -1 4 31.3 3.52
 -2 -1 -4 22.82 2.88
 -2 1 -4 26.44 2.64
 -2 1 -4 25.81 3.02
 2 -1 4 28.05 4.06
 2 1 4 25.53 3.26
 -2 -1 -4 25.13 2.36
 2 -1 5 49.49 5.81
 -2 -1 -5 49.28 3.65
 2 1 5 52.82 4.28
 2 1 5 45.78 3.79
 2 -1 5 50.99 4.24
 2 -1 5 48.58 5.01
 2 1 5 52.65 5.25
 2 -1 5 57.99 2.91
 -2 1 -5 50.25 4.78
 -2 1 -5 54.78 4
 -2 -1 -5 45.48 4.5
 -2 -1 -5 47.57 3.79
 -2 -1 -6 5.35 1.54
 2 1 6 5.99 2.48
 2 1 6 4.69 1.3
 -2 1 -6 3.96 1.34
 2 1 6 2.05 1.85
 2 -1 6 5.13 1.69
 2 1 6 5.75 1.63
 2 -1 6 8.66 2.53
 -2 -1 -7 126.85 6.86
 -2 1 -7 131.97 7.29
 2 -1 7 136.41 8.01
 2 1 7 144.64 10.26
 2 1 7 130.62 7.86
 2 -1 7 125.81 9.69
 2 1 8 29.82 4.05
 2 -1 8 31.55 3.98
 -2 -1 -8 28.95 3.38
 2 1 8 26.02 4.89
 -2 1 -8 34.15 3.93
 -2 -1 -9 11.89 4.57
 -2 1 -9 7.67 2.05
 2 -1 9 8.27 2.09
 -2 -1 -9 9.12 2.23
 2 1 9 6.97 2.09
 2 -1 10 32.91 4.74
 2 1 10 40.36 5.28
 -2 1 -10 39.09 8.96
 -2 -1 -10 36.91 9.2
 -2 1 -10 43.84 4.98
 -2 -1 -10 35.92 4.45
 2 -1 11 5.28 1.96
 2 1 11 8.18 2.86
 -2 1 -11 7.83 2.54
 -2 -1 -11 5.59 1.83
 -2 -1 -12 8.95 2.77
 -2 2 12 37.34 4.96
 -2 -2 12 28.99 4.52
 2 -2 -12 37.15 4.97
 2 2 -12 33.05 4.71
 2 -2 -11 20.91 3.48
 -2 -2 11 20.01 3.66
 -2 2 11 20.28 3.54
 2 2 -11 19.84 3.45
 2 -2 -10 130.78 8.07
 -2 -2 10 136.61 8.79
 -2 2 10 128.81 8.38
 2 2 -10 118.49 7.9
 2 2 -9 4.4 1.84
 2 -2 -9 6.61 1.67
 -2 -2 9 5.14 1.78
 2 2 -9 4.18 1.66
 -2 2 9 3.83 1.6
 -2 -2 8 81.83 5.92
 -2 2 8 78.64 5.56
 2 -2 -8 84.13 5.58
 2 2 -8 73.63 5.4
 2 2 -7 911.2 23.41
 -2 2 7 952.41 23.62
 2 -2 -7 923.54 23.11
 -2 -2 7 951.58 24.14
 -2 -2 6 255.78 9.59
 2 -2 -6 234.05 9.18
 2 -2 -6 236.08 11.73
 2 -2 -6 255.64 9.11
 2 2 -6 249.84 9.28
 -2 2 6 237.38 9.43
 -2 2 6 248.93 9.12
 -2 -2 5 211.8 7.97
 -2 2 5 230.24 9.53
 -2 -2 5 203.68 5.82
 2 -2 -5 200.55 7.56
 -2 2 5 204.61 7.42
 2 2 -5 203.64 7.68
 2 2 -4 2268.62 44.32
 -2 2 4 2288.38 43.89
 -2 -2 4 2270.78 44.57
 -2 -2 4 2340.61 41.65
 -2 2 4 2372.59 45.45
 2 -2 -4 2224.84 47.98
 2 -2 -4 2243.17 44.28
 -2 2 4 2280.84 43.98
 2 -2 -4 2300.72 44.35
 2 2 -3 1057.34 22.02
 -2 2 3 1021.78 21.65
 -2 -2 3 1024.11 22.32
 2 -2 -3 1073.34 22.26
 -2 2 3 1059.33 22.21
 2 -2 -3 1032.48 22.25
 2 -2 -3 1050.78 30.82
 -2 -2 3 1080.84 20.07
 -2 2 2 160.37 5
 2 -2 -2 156.2 5.1
 -2 -2 2 170.32 7.92
 -2 -2 2 159.85 4.37
 2 2 -2 162.78 8.31
 2 -2 -2 171.31 8.82
 2 2 -2 157.66 5.02
 2 2 -2 160.88 4.43
 -2 2 2 154.64 5.41
 -2 -2 2 157.91 5.37
 -2 -2 2 158.44 5.17
 -2 -2 1 1652.75 34.63
 2 2 -1 1544.04 29.25
 -2 -2 1 1582.59 35.32
 2 2 -1 1469.03 31.52
 2 -2 -1 1483.14 32.68
 -2 2 1 1579.59 30.29
 -2 -2 1 1572.73 29.08
 -2 -2 0 4670.63 83.72
 2 2 0 4556.61 82.61
 -2 -2 0 4703.17 90.28
 2 -2 0 4763.18 80.92
 -2 -2 0 4771.89 81.88
 -2 2 0 4726.76 83.56
 2 -2 0 4555.14 83.87
 2 2 0 4659.01 82.21
 2 2 1 73.7 2.99
 2 -2 1 73.83 3.43
 -2 -2 -1 68.81 3.03
 2 2 1 68.89 2.63
 2 2 1 74.82 3.54
 -2 -2 -1 64.06 5.54
 -2 2 -1 75.82 5.35
 2 -2 1 70.76 3.05
 -2 2 -1 69.28 2.64
 -2 2 -2 471.91 15.82
 -2 -2 -2 454.59 11.18
 -2 -2 -2 467.24 10.87
 2 -2 2 480.44 15.52
 -2 2 -2 454.76 11.73
 2 -2 2 479.78 12.38
 2 -2 2 481.6 11.96
 -2 -2 -2 466.77 17.89
 2 2 2 477.26 13.26
 2 2 2 483.08 11.55
 2 2 3 113.17 6.27
 -2 -2 -3 114.46 4.5
 -2 2 -3 115.2 7.58
 -2 2 -3 112.25 5.33
 2 2 3 108.77 8.55
 -2 2 -3 113.89 5.7
 2 -2 3 115.8 5.94
 2 -2 3 116.53 5.42
 -2 -2 -3 110.84 4.82
 2 -2 3 109.16 7.07
 -2 2 -4 348.74 12.26
 2 -2 4 362.4 14.78
 2 -2 4 365.91 11.49
 2 2 4 373.83 13.47
 2 2 4 327.5 8.81
 2 -2 4 354.32 12.72
 -2 -2 -4 362.79 9.93
 -2 -2 -4 330.33 11.89
 -2 2 -4 352.04 11.05
 -2 -2 -5 675.93 16.58
 2 2 5 649.83 25.9
 2 2 5 643.01 17.37
 -2 -2 -5 611.39 17.25
 2 -2 5 678.93 22.88
 -2 2 -5 615.67 19.51
 -2 -2 -5 599.04 19.3
 2 -2 5 672.45 20.68
 2 2 5 654.45 18.2
 -2 2 -5 659.7 17.77
 2 -2 5 640.28 18.25
 2 2 5 686.8 21.64
 2 2 6 29.99 4.37
 2 2 6 33.77 3.65
 2 -2 6 40.38 3.99
 2 2 6 31.32 3.34
 2 -2 6 35.04 4.68
 -2 2 -6 39.06 3.65
 2 2 6 29.73 5.5
 -2 -2 -6 34.97 3.17
 2 -2 7 8.24 2.78
 -2 -2 -7 11.27 4.75
 2 -2 7 12.79 2.52
 -2 -2 -7 12.45 2.08
 2 2 7 10.17 2.21
 -2 2 -7 8.76 1.89
 2 2 7 10.64 3.17
 -2 -2 -8 281.17 11.18
 2 -2 8 296.66 12.95
 -2 -2 -8 278.81 22.35
 -2 2 -8 290.11 12.14
 2 2 8 287.59 12.68
 2 -2 8 231 14.82
 2 2 8 284.97 16.09
 -2 -2 -9 18.59 5.36
 -2 2 -9 26.08 3.6
 -2 -2 -9 22.06 3.19
 2 2 9 22.07 3.57
 2 -2 9 21.53 3.65
 2 2 9 20.13 4.46
 -2 -2 -10 3.06 1.45
 2 2 10 3.17 1.77
 -2 -2 -10 4.78 4.15
 2 -2 10 3.37 1.75
 -2 2 -10 -0.23 1.66
 -2 2 -11 62.01 6.37
 2 2 11 70.75 7.27
 2 -2 11 67.41 7.23
 -2 -2 -11 58.25 5.83
 -2 -2 -12 3.42 1.97
 2 -3 -12 34.27 4.66
 -2 -3 12 41.9 5.64
 2 3 -12 35.57 5.04
 -2 3 12 31.45 4.61
 2 -3 -11 6.77 2.1
 -2 -3 11 3.73 1.84
 2 3 -11 6.05 2.29
 -2 3 11 6.43 2.17
 -2 -3 10 50.12 5.49
 -2 3 10 49.94 5.17
 2 -3 -10 45.84 4.67
 2 3 -10 44.31 4.81
 -2 -3 9 18.82 3.28
 2 -3 -9 14.14 2.63
 -2 3 9 14.75 2.67
 2 3 -9 16.71 2.88
 2 3 -9 11.22 2.89
 2 3 -8 12.98 2.87
 2 -3 -8 12.37 2.29
 -2 3 8 15.3 2.56
 -2 -3 8 20 3.1
 2 3 -8 14.8 2.54
 2 -3 -7 100.74 5.89
 -2 -3 7 96.99 6.19
 2 3 -7 101.61 6.1
 -2 3 7 103.72 5.92
 2 3 -6 28.65 3.01
 -2 -3 6 35.13 3.41
 -2 3 6 35.08 3.11
 2 -3 -6 33.15 3.07
 2 -3 -6 27.56 2.92
 2 -3 -6 27.23 3.74
 -2 -3 6 29.8 1.93
 -2 3 6 31.69 3.18
 2 -3 -5 47.92 3.45
 2 3 -5 49.37 3.64
 2 -3 -5 48.74 3.47
 -2 -3 5 45.97 2.11
 -2 -3 5 49.5 3.73
 -2 3 5 52.42 4.91
 -2 3 5 49.93 3.42
 2 -3 -4 46.47 6.24
 -2 -3 4 50.49 3.44
 -2 3 4 50.02 3.06
 -2 -3 4 44.68 1.78
 2 -3 -4 46.05 3.04
 2 -3 -4 44.9 4.01
 2 -3 -4 51.31 3.34
 -2 3 4 49.15 3.33
 -2 3 4 46.99 3.98
 2 3 -4 44.6 3.07
 -2 3 3 64.19 3.1
 2 3 -3 61.42 3.29
 -2 3 3 63.04 4.44
 2 -3 -3 60.36 6.43
 -2 -3 3 61.71 3.51
 2 -3 -3 61.89 3.22
 -2 -3 3 61.71 3.49
 -2 3 3 67.79 3.7
 -2 -3 3 66.11 3.49
 2 -3 -3 54.13 4.03
 -2 -3 2 204.42 6.42
 -2 -3 2 224.62 9.45
 -2 3 2 197.22 6.69
 -2 -3 2 199.5 5.92
 2 -3 -2 194.23 9.74
 -2 -3 2 213.17 9.03
 2 3 -2 188.62 4.96
 2 -3 -2 193.4 5.74
 2 -3 -2 178.68 6.42
 2 3 -2 189.07 5.87
 2 3 -2 193.94 9.44
 -2 3 2 199.82 5.7
 2 3 -1 229.32 7.79
 -2 -3 1 250.42 10.91
 2 3 -1 242.26 6.18
 -2 -3 1 232.6 6.2
 2 -3 -1 252.54 6.6
 -2 -3 1 258.98 12.33
 -2 -3 1 237.16 7.13
 -2 -3 1 245.95 9.88
 -2 3 1 263.52 7.63
 2 -3 -1 257.43 9.08
 2 3 0 84.27 3.62
 -2 3 0 69.48 2.64
 -2 3 0 80.22 3.82
 -2 -3 0 80.55 6.11
 2 -3 0 77.42 3.96
 -2 -3 0 87 7.55
 -2 -3 0 78.77 3.22
 -2 -3 0 68.8 3.42
 2 3 0 74.03 2.83
 -2 3 -1 8.82 0.86
 -2 -3 -1 8.5 0.98
 -2 -3 -1 8.68 2.26
 2 -3 1 8.04 0.8
 2 3 1 7.35 0.96
 2 -3 1 8.13 1.21
 -2 3 -1 7.86 1.87
 2 -3 1 6.73 0.89
 2 3 1 9.24 1.41
 2 3 1 9.41 1
 -2 3 -1 8.15 1.31
 2 3 2 81.03 4.71
 -2 3 -2 81.01 3.85
 -2 -3 -2 76.92 3.07
 -2 3 -2 67.06 5.61
 2 -3 2 79.64 4.04
 2 -3 2 76.64 4.03
 -2 -3 -2 81.89 3.52
 2 -3 3 50.5 3.82
 -2 -3 -3 53.22 2.78
 -2 3 -3 53.08 3.78
 2 -3 3 54.98 4.79
 -2 3 -3 49.77 3.62
 2 -3 3 49.58 3.48
 2 3 3 46.18 3.55
 -2 3 -3 49.62 4.82
 2 -3 3 46.2 3.44
 2 3 3 56.21 4.55
 -2 -3 -3 49.77 3.09
 -2 3 -4 157.78 7.18
 2 3 4 159.58 6.37
 2 3 4 158.98 8.62
 2 -3 4 173.82 7.41
 2 3 4 160.29 5.89
 -2 3 -4 159.44 7.71
 2 -3 4 166.48 9.18
 2 -3 4 168.23 8.3
 -2 -3 -4 162.04 5.91
 -2 3 -5 101.69 5.84
 2 3 5 103.4 5.94
 2 3 5 101.33 9.88
 2 -3 5 116.56 5.93
 2 -3 5 100.29 6.01
 -2 3 -5 99.06 6.66
 2 3 5 106.8 7.65
 2 -3 5 87.17 7.11
 2 3 5 95.92 5.22
 -2 -3 -5 100.84 4.95
 -2 -3 -5 86.39 5.2
 2 -3 6 0.11 0.55
 2 3 6 -0.44 1.42
 2 3 6 0.18 0.69
 -2 -3 -6 0.89 0.79
 2 -3 6 0.77 0.93
 -2 -3 -6 -3.47 4.48
 2 3 6 1.09 0.91
 -2 3 -6 -0.13 0.97
 2 -3 6 0.94 1.07
 -2 -3 -7 155.32 7.43
 2 3 7 173.16 11.49
 -2 3 -7 141.27 7.93
 2 3 7 156.3 8.53
 2 -3 7 159.6 8.83
 -2 -3 -7 145.48 15.52
 2 3 8 20.93 4.67
 -2 -3 -8 17.23 5.69
 2 -3 8 13.51 3.37
 -2 3 -8 21.05 3.17
 -2 -3 -8 22.99 2.98
 2 3 8 20.41 3.4
 2 -3 8 23.25 3.72
 2 -3 9 -0.51 1.05
 2 3 9 0.78 1.35
 -2 -3 -9 1.12 0.91
 2 3 9 -0.26 1.54
 -2 3 -9 3.16 1.6
 2 3 10 65.17 8.97
 2 -3 10 64.1 6.7
 2 3 10 56.2 6.1
 -2 -3 -10 58.59 10.65
 -2 3 -10 59.96 6.11
 -2 -3 -10 58.73 5.42
 2 -3 11 3.71 2.19
 2 3 11 3.96 1.89
 -2 3 -11 3.25 1.79
 -2 -3 -11 4.51 1.72
 -2 -3 -12 6.71 2.22
 -2 4 13 1.68 1.81
 -2 4 12 133.39 9.46
 2 -4 -12 128.61 8.94
 -2 -4 12 144.48 10.39
 2 4 -12 123.45 9.39
 2 -4 -11 14.17 2.87
 -2 -4 11 18.22 3.43
 -2 4 11 12.93 2.83
 2 4 -11 15.44 3.09
 -2 -4 10 1.51 1.18
 -2 4 10 3.41 1.72
 2 -4 -10 2.81 1.48
 2 4 -10 6.33 2.36
 -2 4 9 311.9 12.45
 2 -4 -9 302.83 12.09
 2 4 -9 305.83 12.75
 -2 -4 9 323.49 13.39
 -2 4 8 136.06 7.44
 -2 -4 8 130.81 7.66
 2 -4 -8 120.59 6.75
 2 4 -8 114.4 6.95
 -2 4 7 35.19 3.34
 2 -4 -7 33.1 3.28
 -2 -4 7 35.27 2.06
 2 4 -7 23.02 3.93
 -2 -4 7 38.08 3.86
 2 4 -7 30.58 3.38
 -2 4 6 374.1 11.4
 -2 -4 6 384.83 12.47
 2 -4 -6 348.93 11.63
 2 -4 -6 359.73 11.58
 2 -4 -6 329.16 14.3
 -2 4 6 425.69 17.87
 -2 -4 6 381.29 8.29
 -2 4 6 364.05 12.32
 2 4 -6 376.33 12.08
 2 -4 -5 67.88 4.06
 2 -4 -5 62.94 4.07
 -2 -4 5 72.72 4.53
 -2 -4 5 74.06 4.56
 2 4 -5 75.5 3.98
 -2 -4 5 71.04 2.05
 -2 4 5 75.86 6.14
 -2 4 5 69.83 3.98
 -2 4 5 68.86 4.41
 2 4 -5 71.83 4.39
 -2 -4 4 298.48 9.42
 2 4 -4 301.1 9.13
 -2 4 4 292.47 8.43
 -2 4 4 302.31 9.62
 2 -4 -4 290.45 8.68
 2 -4 -4 289.53 10.86
 2 -4 -4 310.05 9.26
 2 -4 -4 281.98 15.7
 -2 4 4 307.24 11.9
 2 4 -4 310.09 10.88
 -2 -4 4 290.57 9.38
 2 -4 -3 850.25 26.5
 -2 -4 3 839.27 18.75
 -2 4 3 821.47 17.45
 2 -4 -3 794.03 19.72
 2 4 -3 849.17 18.25
 -2 4 3 858.69 22.32
 -2 -4 3 819.02 19.86
 2 4 -3 879.3 23.47
 -2 -4 3 838.61 18.5
 -2 -4 3 879.61 21.87
 -2 4 3 821.68 19.15
 2 -4 -3 843.23 17.79
 2 -4 -2 132.55 7.67
 2 -4 -2 127.82 4.9
 -2 -4 2 127.14 4.5
 -2 -4 2 134.42 7.19
 -2 -4 2 139.7 7.07
 2 4 -2 153.42 9.05
 2 -4 -2 133.69 4.34
 2 4 -2 130.11 3.65
 -2 4 2 129.41 5.37
 -2 4 2 134.8 4.28
 2 4 -2 125.36 6.98
 2 4 -2 135.62 4.48
 -2 -4 2 135.74 5.04
 -2 -4 1 452.32 10.88
 2 4 -1 456.86 15.58
 2 -4 -1 426.19 9.93
 2 4 -1 451.33 9.59
 -2 4 1 456.5 11.67
 -2 -4 1 445.15 9.61
 -2 -4 1 444.59 15.22
 2 4 -1 428.77 10.95
 2 -4 -1 431.82 9.21
 2 -4 -1 450.73 13.2
 -2 -4 0 60.97 6.58
 -2 -4 0 63.03 5.53
 -2 -4 0 57.52 2.99
 -2 4 0 58.95 2.6
 -2 -4 0 54.18 1.93
 -2 4 0 54.83 3.25
 -2 -4 0 52.57 2.82
 2 4 0 56 2.14
 2 4 0 53.52 3
 -2 -4 -1 63.97 2.64
 2 4 1 65.66 3.64
 -2 -4 -1 67.6 6.22
 2 4 1 66.7 2.66
 -2 -4 -1 69.81 7.54
 2 4 1 66.43 3.25
 -2 4 -1 64.36 3.58
 -2 4 -1 63.4 2.31
 2 -4 1 65.76 2.7
 2 -4 1 66.03 3.45
 -2 -4 -2 448.18 9.37
 -2 4 -2 407.24 14.33
 -2 4 -2 410.8 10.89
 2 4 2 403.59 13.52
 2 4 2 436.86 12.7
 2 -4 2 435.44 11.93
 -2 -4 -2 429.39 10.24
 2 -4 2 423.34 11.48
 2 4 2 433.64 11.08
 -2 4 -3 524.89 14.26
 -2 4 -3 501.6 17.06
 -2 4 -3 524.76 14.59
 2 -4 3 536.12 14.14
 2 4 3 497.72 14.7
 -2 -4 -3 545.88 25.43
 -2 -4 -3 527.77 12.98
 2 4 3 554.14 16.37
 -2 -4 -3 532.76 11.83
 2 -4 3 548.49 14.31
 2 4 4 1388.15 28.55
 2 4 4 1424.25 29.05
 -2 -4 -4 1355.96 27.65
 -2 4 -4 1379.2 34.65
 2 4 4 1317.34 41.33
 2 -4 4 1371.73 33.4
 2 -4 4 1367.1 30.57
 -2 -4 -4 1427.36 47.24
 -2 4 -4 1399.56 30.89
 -2 4 -4 1349.87 31.52
 2 4 4 1439.27 34.16
 -2 -4 -5 45.85 3.06
 2 4 5 55.95 5.43
 2 4 5 46.41 3.39
 -2 4 -5 47.26 4.07
 2 4 5 48.06 7.1
 2 -4 5 51.14 4.27
 2 -4 5 53.04 4.25
 -2 4 -5 42.91 4.23
 2 4 5 48.92 4.01
 2 -4 5 43.93 3.7
 -2 -4 -5 52.12 8.23
 2 -4 5 48.51 4.75
 -2 -4 -5 37.84 3.29
 -2 4 -6 478.84 15.3
 -2 -4 -6 474.53 13.18
 2 4 6 421.88 13.71
 2 -4 6 458.89 17.46
 2 -4 6 498.73 15.89
 2 4 6 472.09 15.22
 -2 -4 -6 514.49 28.2
 2 -4 6 396.92 13.9
 2 -4 6 513.72 15.26
 2 4 6 488.44 19.24
 2 -4 7 187.43 9.6
 2 -4 7 154.14 10.29
 2 4 7 187.88 9.3
 2 4 7 191.56 12.21
 -2 -4 -7 208.71 18.15
 -2 -4 -7 186.18 7.91
 -2 4 -7 182.37 9.12
 2 4 8 76.86 8.28
 2 4 8 76.7 6.23
 -2 -4 -8 72.63 11.05
 -2 -4 -8 80.16 5.43
 -2 4 -8 69.06 5.88
 2 -4 8 80.59 6.6
 -2 -4 -9 31.5 3.59
 2 -4 9 32.77 4.45
 2 4 9 34.36 4.39
 2 4 9 33.45 6.04
 -2 -4 -9 37.7 8.39
 -2 4 -9 32.06 4.16
 2 -4 10 38.35 5.12
 -2 -4 -10 45.06 9.09
 2 4 10 46.53 7.38
 2 4 10 42.22 5.2
 -2 -4 -10 41.43 4.4
 -2 4 -10 42.96 5.26
 2 4 11 10.21 2.84
 2 -4 11 17.11 3.8
 -2 -4 -11 17.22 3.11
 -2 4 -11 15.38 3.31
 -2 -4 -12 6.06 1.97
 -2 5 13 8.72 2.65
 2 -5 -12 6.04 2.17
 -2 -5 12 12.65 3.43
 -2 5 12 6.18 2.67
 2 5 -12 9.5 2.77
 -2 5 11 35.22 4.58
 2 5 -11 37.9 4.91
 -2 -5 11 33.85 4.86
 2 -5 -11 34.15 4.41
 -2 -5 10 69.4 6.41
 -2 5 10 70.04 5.91
 2 5 -10 76.8 6.61
 2 -5 -10 67.79 5.74
 -2 -5 9 22.59 1.86
 2 -5 -9 23.86 3.26
 -2 -5 9 27.2 3.81
 -2 5 9 24.67 3.37
 2 5 -9 26.41 3.73
 2 5 -8 3.03 1.64
 -2 -5 8 5.97 0.87
 2 -5 -8 9.88 1.99
 2 5 -8 5.9 1.84
 -2 -5 8 6.23 1.92
 -2 5 8 6.16 1.56
 -2 -5 7 56.69 4.66
 -2 5 7 51.62 4
 2 -5 -7 40.29 3.8
 -2 -5 7 48.4 2.05
 2 5 -7 46.08 5.74
 2 -5 -7 52.33 4.18
 2 5 -7 51.22 4.38
 -2 5 6 168.7 6.96
 2 5 -6 149.19 10.49
 -2 -5 6 171.04 7.88
 -2 5 6 157.82 7.6
 2 5 -6 171.73 6.89
 -2 5 6 194.84 12.78
 2 -5 -6 164.83 9.33
 2 -5 -6 164.07 7.31
 2 5 -6 168.36 7.64
 2 -5 -5 121.86 5.76
 2 5 -5 108.39 5.6
 2 -5 -5 109.04 5.19
 2 5 -5 113.4 6.25
 2 5 -5 101.09 8.17
 -2 5 5 122.84 8.51
 -2 -5 5 122.32 6.07
 -2 5 5 115.82 5.98
 -2 -5 5 118.93 5.96
 -2 5 5 112.4 5.04
 2 -5 -5 101.92 10.25
 2 5 -4 5.39 1.63
 2 -5 -4 4.79 1.36
 2 -5 -4 5.42 2.48
 -2 5 4 6.83 1.43
 -2 -5 4 6.48 1.55
 -2 5 4 5.82 1.06
 -2 5 4 5.31 1.22
 -2 -5 4 4.57 1.25
 -2 5 4 5.13 1.66
 2 -5 -4 4.89 0.98
 2 5 -4 5.88 1.23
 -2 -5 4 6.06 1.28
 -2 5 3 103.22 3.94
 -2 -5 3 102.06 6.19
 2 -5 -3 106.35 5.24
 2 -5 -3 102.84 4.04
 -2 -5 3 112.66 4.98
 -2 5 3 101.98 5.21
 -2 -5 3 103.45 5.81
 2 5 -3 108.53 7.65
 -2 -5 3 108.57 4.71
 -2 5 3 110.35 7.15
 -2 5 3 101.98 5.02
 2 -5 -3 105.94 8.17
 2 5 -3 112.25 4.63
 -2 -5 2 220.49 6.62
 -2 -5 2 242.86 7.34
 2 -5 -2 219.39 6.12
 2 5 -2 241.06 7.58
 -2 -5 2 219.85 9.95
 2 5 -2 226.32 10.28
 2 5 -2 241.41 12.86
 -2 5 2 227.37 8.01
 2 -5 -2 236.08 10.75
 2 -5 -2 211.93 6.76
 2 5 -2 227.02 6.54
 -2 -5 2 246.41 10.23
 2 5 -2 228.98 9.58
 -2 -5 1 118.69 4.54
 2 -5 -1 106.27 3.67
 2 5 -1 100.54 4.08
 2 -5 -1 98.2 2.86
 2 5 -1 111.42 3.52
 2 5 -1 108.41 7.4
 -2 5 1 112.48 5.15
 -2 -5 1 119.65 8.24
 2 5 -1 134.32 10.04
 2 -5 -1 119.91 5.95
 -2 -5 1 111.21 3.5
 -2 -5 1 115.46 7.46
 2 5 -1 116.61 4.65
 -2 5 0 30.7 2.04
 -2 -5 0 23.31 1.85
 2 5 0 27.62 2.16
 -2 -5 0 30.04 4.2
 -2 -5 0 28.12 2.33
 -2 -5 0 29.91 4.71
 -2 -5 0 24.94 1.14
 2 5 0 27.86 2.41
 -2 5 0 29.4 2.47
 2 -5 0 29.35 2.51
 2 5 0 25.53 1.29
 2 -5 1 67.87 3.09
 2 -5 1 66.93 3.63
 -2 -5 -1 72.58 8.01
 2 5 1 67.62 3.6
 2 5 1 61.99 5.16
 -2 5 -1 61.02 3.76
 -2 -5 -1 62.93 2.6
 2 5 1 66.69 3.83
 -2 5 -1 65.52 2.4
 -2 -5 -2 141.13 3.97
 -2 5 -2 160.43 8.14
 2 5 2 164.93 7.23
 2 -5 2 157.84 6.41
 2 -5 2 166.29 6.3
 -2 5 -2 153.69 5.57
 2 5 2 164.27 6.19
 2 -5 2 141.45 5.25
 2 5 2 157.86 8.1
 -2 -5 -2 182.57 13.52
 -2 5 -2 168.37 6.55
 -2 -5 -2 153.95 4.99
 2 5 3 36.32 3.76
 2 -5 3 35.03 3.01
 -2 5 -3 39.49 4.12
 -2 5 -3 43.47 3.53
 -2 -5 -3 34.12 2.5
 2 -5 3 38.37 3.2
 -2 -5 -3 34.06 2
 2 5 3 32.74 3.39
 -2 -5 -3 35.24 6.49
 -2 5 -3 36.12 3.06
 2 -5 3 42.04 3.32
 -2 -5 -4 32.65 2.32
 -2 5 -4 27.55 3.58
 2 5 4 33.7 2.52
 2 -5 4 37.27 3.4
 2 5 4 30.73 5.51
 -2 5 -4 32.6 3.39
 -2 5 -4 33.56 3.44
 2 5 4 37.07 4.31
 -2 -5 -4 39.32 7.17
 -2 -5 -5 143.73 6.84
 2 5 5 172.32 10.11
 2 5 5 150.78 6.46
 2 -5 5 189.37 9.39
 2 -5 5 171.42 8.07
 -2 5 -5 147.02 8.24
 -2 -5 -5 165.62 15.23
 2 5 5 163.5 7.57
 2 -5 5 150.6 7.15
 -2 -5 -5 154.27 5.95
 -2 5 -5 154.31 7.78
 2 5 6 23.52 2.75
 2 -5 6 29.69 3.67
 2 -5 6 24.02 3.57
 2 -5 6 29.8 3.69
 2 -5 6 22.2 2.77
 -2 -5 -6 20.79 5.57
 2 5 6 26.47 3.19
 2 5 6 26.14 4.37
 -2 5 -6 26.31 3.28
 -2 -5 -6 26.14 2.58
 -2 -5 -7 14.94 2.15
 -2 -5 -7 15.66 5.18
 2 -5 7 21.35 3.28
 2 5 7 23.27 4.26
 2 5 7 18.27 2.86
 2 -5 7 18.66 3.3
 -2 5 -7 18.21 3.01
 2 -5 8 0.52 1.19
 -2 -5 -8 0.97 0.98
 -2 -5 -8 1.76 3.12
 2 5 8 1.82 1.07
 2 5 8 -0.67 2.15
 -2 5 -8 0.18 1.05
 -2 -5 -9 0.25 2.76
 2 5 9 -1.87 1.96
 2 -5 9 -1.82 1.27
 -2 -5 -9 0.27 0.8
 -2 5 -9 -0.03 1.01
 2 5 9 0.83 1.35
 2 5 10 21.26 5.44
 -2 -5 -10 23.1 3.29
 2 -5 10 22.44 4.15
 2 5 10 18.37 3.47
 -2 -5 -10 22.86 6.74
 -2 5 -10 23.3 4.06
 -2 -5 -11 14.17 5.48
 -2 -5 -11 14.39 2.85
 2 5 11 14.56 3.35
 -2 5 -11 13.48 3.15
 -2 -5 -12 16.24 3.13
 -2 6 13 7.64 2.59
 -2 6 12 12.85 2.92
 2 -6 -12 11.31 2.67
 2 -6 -11 120.99 8.1
 -2 6 11 121.1 8.18
 -2 -6 11 120.62 8.95
 2 6 -11 123.24 8.94
 -2 -6 10 117.63 8.25
 -2 6 10 114.46 7.54
 2 6 -10 114.97 8.06
 2 -6 -10 113.75 7.38
 2 -6 -9 6.59 1.83
 -2 -6 9 5.61 0.72
 -2 6 9 2.88 1.26
 2 6 -9 4.32 1.6
 -2 -6 9 5.79 1.99
 -2 -6 8 13.45 0.83
 -2 -6 8 15.98 2.76
 -2 6 8 13.83 2.23
 2 6 -8 13.28 2.42
 2 6 -8 13.02 1.45
 2 6 -8 8.23 2.74
 2 -6 -8 14.19 2.37
 -2 -6 8 15.41 0.89
 -2 6 7 81.18 4.93
 -2 -6 7 77.34 5.48
 2 6 -7 73.49 5.22
 2 -6 -7 66.35 4.71
 2 -6 -7 69.23 4.82
 2 6 -7 68.99 4.39
 -2 6 7 74.43 8.86
 2 6 -7 62.8 6.86
 -2 6 6 385.96 11.38
 -2 -6 6 375.22 12.44
 2 6 -6 375.41 12.63
 2 6 -6 350.63 16.86
 2 -6 -6 387.19 12.08
 -2 -6 6 383.91 12.74
 2 6 -6 379.93 12.5
 2 -6 -6 355.17 20.96
 2 -6 -6 354.15 14.56
 -2 -6 5 151.75 6.9
 2 -6 -5 143.51 12.03
 -2 -6 5 145.65 6.84
 -2 6 5 153.25 7.16
 2 -6 -5 155.17 6.16
 -2 -6 5 150.41 7.19
 -2 6 5 168.58 10.51
 2 6 -5 155.98 8.18
 2 6 -5 141.82 9.93
 2 6 -5 148.51 7.23
 2 6 -5 155.08 6.77
 -2 6 5 150.39 5.81
 -2 6 5 151.21 6.87
 2 6 -4 1107.05 25.15
 -2 6 4 1112.58 24.67
 2 -6 -4 1063.25 22.65
 -2 6 4 1157.8 31.31
 2 6 -4 1145.03 29.82
 2 6 -4 1076.4 23.87
 2 6 -4 1050.08 31.59
 -2 6 4 1075.97 25.2
 2 -6 -4 1104.36 25.95
 -2 6 4 1093.85 22.36
 -2 -6 4 1086.09 24.4
 2 -6 -4 1070.49 33.97
 -2 -6 4 1115.11 26.29
 2 6 -3 83.46 4.56
 2 -6 -3 83.09 3.39
 -2 6 3 82.98 4.82
 -2 -6 3 81.26 5.58
 -2 -6 3 83.51 4.34
 2 -6 -3 79.78 4.43
 -2 -6 3 85.81 4.11
 -2 6 3 83.77 4.47
 -2 -6 3 77.07 5.37
 -2 6 3 89.12 5
 2 6 -3 92.4 7.36
 2 6 -3 89.62 7.37
 2 -6 -3 91.14 7.29
 -2 6 3 81.79 6.72
 -2 6 3 83.44 3.29
 2 6 -3 87.52 4.05
 -2 -6 2 436.19 11.38
 2 -6 -2 419.31 14.97
 -2 -6 2 447.61 10.64
 2 -6 -2 442.12 9.79
 2 6 -2 434.48 10.42
 2 6 -2 464.86 11.89
 -2 -6 2 455.89 15.41
 2 6 -2 454.25 15.57
 2 6 -2 418.9 13.79
 -2 -6 2 461.51 15.63
 2 6 -2 482.23 19.46
 2 6 -2 418.96 16.9
 -2 6 2 471.1 19.46
 -2 6 2 445.4 12.64
 2 -6 -2 440.18 10.69
 2 -6 -1 576.18 15.95
 2 -6 -1 549.08 12.24
 2 6 -1 608.43 14.11
 2 -6 -1 605.77 11.12
 2 6 -1 631.09 20.11
 -2 6 1 581.98 19.59
 2 6 -1 582.66 12.08
 -2 -6 1 649.48 20.49
 2 6 -1 626.89 24.43
 2 6 -1 550.85 19.64
 -2 -6 1 583.63 12.18
 -2 6 1 570.96 15.1
 -2 -6 1 577.26 19.3
 2 6 -1 604.5 12.25
 2 6 0 416.27 17.09
 -2 6 0 426.61 13.89
 2 6 0 441.94 10.85
 -2 -6 0 407.52 7.97
 2 6 0 401.34 15.48
 -2 -6 0 417.64 9.88
 -2 6 0 415.37 11.65
 2 6 0 420.94 11.2
 -2 -6 0 433.07 18.04
 -2 6 0 404.82 10.64
 -2 -6 0 446.02 11.66
 2 6 0 419.7 8.12
 2 -6 0 396.64 11.32
 -2 6 -1 171.25 6.54
 2 6 1 154.81 8.7
 -2 6 -1 159.53 7.02
 2 -6 1 150.01 5.47
 -2 -6 -1 169.03 11.93
 2 6 1 148.5 6.1
 2 6 1 169.91 6.61
 -2 6 -1 156.8 4.21
 2 -6 1 165.17 6.71
 2 -6 1 155.42 5.95
 -2 -6 -1 160.1 4.38
 2 6 2 1286.08 28.52
 -2 6 -2 1178.67 25.44
 2 -6 2 1239.37 26.68
 2 6 2 1317.98 27.2
 2 6 2 1190.4 30.82
 -2 6 -2 1289.78 27.7
 2 -6 2 1282.45 25.82
 -2 6 -2 1241.63 30.31
 -2 6 -2 1297.01 27.3
 2 -6 2 1276.86 27.43
 -2 -6 -2 1260.41 22.55
 -2 -6 -2 1343.91 41.31
 -2 -6 -2 1244.75 24.39
 -2 6 -3 17.2 2.12
 2 -6 3 15.98 1.98
 -2 -6 -3 19.21 1.32
 2 -6 3 20.8 2.37
 -2 6 -3 16.76 2.6
 -2 6 -3 16.68 2.26
 -2 -6 -3 18.72 4.89
 2 6 3 18.68 2.66
 -2 6 -3 19.18 2.37
 -2 -6 -3 17.58 1.74
 2 6 3 13.16 2.3
 -2 6 -4 476.41 14.04
 -2 6 -4 458.38 14.78
 -2 6 -4 489.45 15
 -2 6 -4 459.39 16.06
 2 6 4 477.73 11.91
 2 -6 4 518.57 14.52
 2 -6 4 500.81 14.65
 2 6 4 496.13 17.31
 -2 -6 -4 543.94 26.6
 -2 -6 -4 493.69 11.28
 -2 -6 -4 447.1 12.68
 -2 -6 -5 144.08 6.81
 2 -6 5 173.61 8.13
 -2 6 -5 163.48 8.15
 -2 -6 -5 170.08 5.96
 2 6 5 162.73 6.44
 2 -6 5 203.16 10.28
 2 6 5 163.08 7.52
 2 -6 5 157.07 7.35
 -2 6 -5 139.16 8.03
 2 6 5 184.63 10.44
 -2 -6 -5 182.17 15.73
 2 6 6 12.24 1.81
 2 -6 6 10.93 1.96
 2 6 6 14.01 3.19
 -2 -6 -6 14.29 1.81
 2 -6 6 9.62 2.09
 2 6 6 14.35 2.39
 2 -6 6 11.03 2.41
 -2 6 -6 12.72 2.22
 2 6 7 60.07 6.95
 2 -6 7 60.18 5.36
 2 6 7 46.55 4
 2 6 7 55.79 4.89
 2 -6 7 58.69 5.62
 -2 -6 -7 65.24 10.23
 -2 6 -7 57.37 5.17
 -2 -6 -7 55.53 3.93
 -2 6 -8 16.92 3.03
 -2 -6 -8 23.79 6.35
 -2 -6 -8 14.14 2.13
 2 -6 8 18.24 3.11
 2 6 8 18.98 4.39
 2 6 8 21.52 3.29
 2 6 9 6.06 3.55
 2 -6 9 4.44 2.08
 -2 -6 -9 3.78 1.47
 -2 -6 -9 9.28 4.27
 2 6 9 5.86 2.22
 -2 6 -9 4.18 1.9
 -2 -6 -10 6 3.9
 -2 6 -10 3.97 2.25
 -2 -6 -10 7.31 1.96
 2 -6 10 8.49 2.9
 2 6 10 9.58 2.77
 2 6 10 11.49 4.36
 2 6 11 73.17 7.19
 -2 -6 -11 71.97 6.05
 -2 -6 -11 78.81 11.68
 2 -7 -12 4.75 2.04
 -2 7 12 9.35 2.54
 2 -7 -11 20.61 3.5
 -2 7 11 16.52 3.13
 2 7 -11 24.54 4.13
 -2 -7 11 21.08 3.86
 2 -7 -10 18.9 3.21
 -2 -7 10 12.76 2.93
 -2 7 10 16.35 2.83
 2 7 -10 17.25 3.36
 -2 7 9 11.73 2.19
 2 -7 -9 10.67 2.29
 -2 -7 9 11.6 2.73
 2 7 -9 14.07 2.72
 -2 -7 8 11.57 1.89
 -2 -7 8 11.46 2.43
 -2 7 8 9.99 1.95
 2 7 -8 10.75 2.31
 2 7 -8 11.16 1.84
 2 -7 -8 7.23 1.86
 2 -7 -7 79.86 10.63
 -2 -7 7 88.97 6.01
 -2 7 7 80.77 4.93
 2 -7 -7 69.4 4.83
 2 7 -7 79.77 5.58
 -2 -7 7 79.61 4.88
 2 -7 -7 87.2 5.49
 2 7 -7 94.49 6.12
 2 7 -6 8.39 1.84
 -2 -7 6 4.14 1.2
 -2 7 6 7.03 1.33
 -2 -7 6 7.92 1.75
 2 7 -6 4.4 1.93
 2 7 -6 7.35 1.83
 -2 -7 5 54.3 4.14
 -2 7 5 56.58 5.23
 -2 -7 5 56.95 4.13
 2 7 -5 56.06 4.06
 2 7 -5 47.84 6.19
 2 7 -5 53.3 4.3
 2 -7 -5 52.32 3.34
 -2 -7 5 52.88 4.15
 -2 7 5 51.36 3.96
 2 7 -5 61.46 5.5
 2 -7 -5 58.79 7.68
 -2 7 5 58.24 4.51
 -2 7 5 56.87 3.27
 2 7 -4 12.32 3.12
 -2 7 4 18.68 1.63
 -2 -7 4 15.62 2.1
 2 -7 -4 16.06 2.3
 2 7 -4 15.97 2.27
 2 -7 -4 19.67 4.08
 2 -7 -4 16.7 1.68
 -2 -7 4 17.87 2.58
 -2 7 4 20.03 2.29
 -2 7 4 18.18 3.59
 2 7 -4 16.91 3.12
 -2 7 4 17.51 2.59
 -2 7 4 21.4 2.75
 2 7 -4 20.37 2.23
 -2 7 3 27.3 1.73
 -2 -7 3 28.56 2.49
 -2 7 3 29.02 2.69
 -2 -7 3 28.25 2.36
 2 7 -3 28.24 2.64
 2 -7 -3 26.05 3.97
 2 -7 -3 25.95 1.77
 -2 -7 3 27.55 3.42
 -2 -7 3 30.26 3.68
 2 7 -3 32.73 4.72
 2 7 -3 29.62 4.55
 -2 7 3 25.58 4.07
 -2 7 3 27.18 2.74
 2 -7 -3 26.75 2.52
 -2 7 3 31.09 3.05
 2 7 -3 28.12 2.3
 2 -7 -2 59.11 5.02
 2 7 -2 54.47 4.31
 -2 7 2 63.05 7.01
 -2 -7 2 63.91 3.52
 2 -7 -2 57.27 2.4
 -2 -7 2 61.95 3.14
 2 7 -2 59.6 2.98
 -2 -7 2 65.21 5.55
 2 7 -2 67.06 5.68
 2 -7 -2 59.02 2.88
 -2 7 2 71.45 6.43
 -2 -7 2 58.91 5.57
 2 7 -2 59.42 3.63
 2 7 -2 72.26 7.61
 2 7 -2 53.74 5.86
 -2 7 2 66.86 4.37
 -2 7 2 65.16 3.54
 2 -7 -1 101.77 2.91
 2 -7 -1 106.72 5.91
 2 -7 -1 101.42 3.43
 2 7 -1 117.45 4.84
 -2 -7 1 117.34 8.41
 -2 7 1 112.56 5.26
 -2 -7 1 104.61 3.57
 2 7 -1 118.74 8.35
 2 7 -1 107.69 3.54
 2 7 -1 125.16 8.59
 2 7 -1 117.99 10.48
 -2 7 1 107.26 7.97
 -2 7 1 112.27 3.65
 -2 7 1 111.49 5.6
 2 7 0 13.52 1.53
 -2 7 0 14.51 2.41
 -2 7 0 13.19 1.93
 2 7 0 17.68 3.52
 2 7 0 14.05 1.89
 -2 7 0 13.11 1.65
 2 -7 0 13.38 1.77
 2 7 0 12.28 2.59
 -2 -7 0 15.44 3.32
 -2 -7 0 16.47 2.04
 -2 7 -1 35.45 3.33
 2 7 1 39.14 3.16
 2 7 1 33.96 4.25
 -2 7 -1 38.92 3.12
 2 -7 1 37.37 2.75
 -2 -7 -1 39.85 5.63
 2 7 1 34.49 2.95
 -2 7 -1 32.84 1.8
 2 -7 1 36.22 3.16
 2 -7 1 44.45 3.06
 -2 -7 -1 34.29 1.62
 -2 7 -2 42.86 2.82
 2 7 2 47.99 3.53
 2 -7 2 44.14 3.06
 2 7 2 51.94 4.95
 2 -7 2 52.39 3.56
 2 7 2 51.41 4.16
 -2 -7 -2 44.46 6.6
 2 -7 2 45.75 3.12
 -2 7 -2 48.31 3.57
 -2 -7 -2 46.89 2.35
 -2 7 -2 45.75 3.6
 -2 7 -3 15.72 2.63
 -2 7 -3 15.82 2.5
 2 -7 3 18.29 2.17
 2 -7 3 16.83 1.96
 -2 -7 -3 14.46 1.07
 2 -7 3 17.07 2.17
 -2 -7 -3 23.31 5.5
 2 7 3 18.99 2.96
 -2 7 -3 14.45 1.95
 2 7 3 17.96 2.68
 -2 -7 -3 14.89 1.56
 2 7 3 17.36 2.28
 -2 7 -3 18.4 2.32
 -2 7 -4 8.74 1.73
 2 7 4 13.7 2.84
 2 7 4 10.08 1.25
 -2 -7 -4 6.69 1.25
 -2 7 -4 9.34 2.13
 -2 -7 -4 10.73 3.86
 2 -7 4 9.7 1.91
 2 -7 4 7.47 1.67
 -2 7 -4 12.41 2.24
 -2 -7 -4 10.06 1.08
 2 7 5 19.74 2.04
 2 7 5 19.51 3.53
 2 -7 5 18.14 2.42
 -2 -7 -5 14.74 2.06
 2 -7 5 19.59 2.7
 2 7 5 20.57 2.57
 -2 -7 -5 18.34 1.78
 -2 7 -5 11.1 2.18
 -2 -7 -5 20.6 5.17
 -2 7 -5 21.76 3.08
 -2 7 -6 3.51 1.45
 2 7 6 1.47 1.53
 2 7 6 1.43 0.77
 -2 -7 -6 3.4 0.99
 2 -7 6 1.57 1.05
 -2 -7 -6 4.73 3.61
 2 -7 6 1.32 1.06
 2 7 6 0.66 0.83
 -2 7 -7 149.84 8.7
 -2 -7 -7 137.49 6.34
 2 7 7 149.21 8.18
 2 -7 7 142.88 8.5
 2 7 7 120.38 6.58
 -2 -7 -7 153.64 15.55
 2 7 7 166.61 11.91
 2 7 8 17.78 4.39
 -2 -7 -8 12.81 2.04
 2 -7 8 15.3 3.13
 -2 -7 -8 16.48 5.44
 2 7 8 16.39 2.83
 -2 7 -8 17.59 3.08
 2 7 9 16.8 4.55
 -2 7 -9 11.98 2.84
 2 -7 9 17.64 3.36
 -2 -7 -9 12.69 2.19
 -2 -7 -9 20.29 6.15
 2 7 9 12.07 2.71
 -2 7 -10 54.51 6.3
 2 -7 10 45.42 5.67
 -2 -7 -10 49.34 9.34
 -2 -7 -10 39.25 4.25
 2 7 10 38.24 5.03
 2 7 10 51.74 8.36
 -2 -7 -11 3.78 2.99
 2 7 11 6.36 2.15
 2 -8 -12 16.2 3.01
 -2 8 12 21.19 3.62
 2 -8 -11 22.6 6.65
 2 -8 -11 16.63 3.09
 -2 -8 11 20.63 3.84
 2 8 -11 25.87 4.31
 -2 8 11 21.04 3.39
 -2 8 10 17.65 2.77
 2 -8 -10 18.52 2.97
 -2 -8 10 26.69 4.04
 2 8 -10 19.33 3.5
 2 -8 -10 18.3 6.28
 2 -8 -9 70.49 10.83
 2 -8 -9 83.94 5.97
 -2 8 9 85.85 5.86
 -2 -8 9 92.81 6.93
 2 8 -9 83.66 6.59
 -2 -8 8 10.42 2.28
 -2 8 8 14.16 2.21
 2 8 -8 14.13 2.61
 -2 8 8 7.75 2.47
 2 -8 -8 12.8 2.26
 2 -8 -8 17.81 5.18
 -2 -8 7 318.49 12.15
 2 8 -7 282.96 12.52
 -2 -8 7 324.91 8.81
 2 -8 -7 281.18 10.43
 -2 8 7 306.76 10.32
 -2 8 7 317.09 20.81
 2 -8 -7 319.8 20.71
 2 8 -7 312.14 12.04
 2 -8 -6 194.82 14.99
 -2 8 6 188.04 10.65
 -2 8 6 191.89 7.05
 -2 -8 6 193.35 8.58
 2 8 -6 191.99 8.47
 -2 -8 6 199.89 7.3
 2 8 -6 184.41 10.21
 -2 8 6 191.09 14.53
 2 -8 -5 101.27 4.58
 -2 8 5 101.9 4.34
 -2 -8 5 88.35 5.44
 2 -8 -5 97.46 9.66
 -2 -8 5 96.93 5.43
 2 8 -5 100.28 8.87
 2 8 -5 105.52 7.73
 -2 8 5 106.33 7.31
 2 -8 -5 90.38 6.14
 -2 -8 5 100.88 5.61
 -2 8 5 100.25 6.07
 -2 8 5 96.16 5.56
 2 8 -5 106.95 5.66
 -2 8 4 46.35 3.59
 -2 8 4 50.03 2.54
 -2 -8 4 46.26 3.49
 2 8 -4 49.49 3.84
 2 -8 -4 46.69 2.65
 2 -8 -4 47.38 3.79
 2 -8 -4 54.76 6.32
 2 8 -4 47.46 5.91
 -2 8 4 43.26 4.09
 2 8 -4 47.46 5.43
 2 8 -4 49.62 3.44
 -2 -8 4 45.68 4.06
 -2 8 4 44.53 3.88
 -2 -8 3 28.46 2.51
 2 -8 -3 27.81 1.68
 2 8 -3 28.4 2.29
 2 8 -3 29.27 2.71
 2 -8 -3 31.08 4.15
 2 8 -3 36.33 3.85
 -2 -8 3 33.15 4.04
 2 8 -3 29.66 4.58
 2 8 -3 27.15 1.36
 -2 8 3 32.6 2.98
 -2 -8 3 27.65 2.39
 -2 8 3 31.8 2.75
 -2 8 3 25.48 2.9
 2 8 -3 27.56 4.38
 2 -8 -3 28.08 2.42
 -2 8 2 0.85 1
 2 8 -2 0.11 0.67
 2 8 -2 1.2 0.67
 2 -8 -2 1.08 0.36
 -2 -8 2 0.74 1.13
 2 -8 -2 2.71 0.65
 2 8 -2 1.77 0.65
 2 8 -2 0.68 1.21
 -2 8 2 0.69 0.63
 -2 -8 2 1.13 0.56
 2 8 -2 0.47 0.86
 -2 -8 2 1.09 0.72
 2 -8 -2 3.04 1.15
 -2 8 2 1.87 1.01
 -2 8 1 20.59 2.25
 2 8 -1 19.59 1.93
 2 -8 -1 17.18 1.15
 2 -8 -1 13.69 1.8
 2 8 -1 17.56 1.3
 2 8 -1 21.53 3.8
 -2 8 1 22.78 3.69
 2 8 -1 20.53 2.17
 -2 -8 1 17.92 1.35
 2 8 -1 23.46 3.82
 -2 -8 1 17.27 3.46
 2 8 -1 20.81 4.56
 -2 8 1 17.88 1.4
 -2 8 1 18.05 2.25
 -2 8 0 230.91 8.62
 2 -8 0 227.64 7.88
 2 8 0 210.17 11.72
 -2 -8 0 244.76 13.28
 -2 8 0 209.21 7.86
 -2 8 0 229.98 10.49
 2 8 0 254.69 13.83
 2 8 0 244.07 7.4
 -2 8 0 224.77 5.18
 2 8 0 233.37 8.12
 2 8 1 219.74 8.34
 2 8 1 205.93 6.79
 2 -8 1 190.12 6.17
 2 -8 1 177.89 7.08
 2 8 1 198.95 7.79
 2 8 1 184.65 10.52
 -2 8 -1 194.78 7.75
 -2 -8 -1 205.58 12.9
 2 8 1 206.48 13.19
 -2 8 -1 193.19 8.64
 -2 -8 -1 198.53 4.65
 2 -8 1 198.61 7.1
 -2 8 -2 31.33 3.07
 2 8 2 34.11 4.15
 2 -8 2 34.13 2.61
 2 -8 2 36.22 2.87
 -2 -8 -2 35.86 5.49
 -2 8 -2 28.45 2.41
 2 8 2 31.76 3.33
 -2 8 -2 31.86 2.98
 -2 -8 -2 34.76 1.88
 2 8 2 33.57 3.17
 2 -8 2 32.56 2.79
 2 -8 3 4.65 1.26
 -2 8 -3 5.2 1.35
 -2 8 -3 6 1.44
 -2 8 -3 4.17 1.06
 -2 8 -3 4.87 1.47
 -2 -8 -3 3.59 0.76
 2 -8 3 5.99 1.2
 2 8 3 4.07 1.08
 -2 -8 -3 5.15 2.76
 2 -8 3 4.28 1.19
 2 8 3 4.23 1.19
 -2 8 -3 5.86 1.45
 -2 8 -4 201.17 9.31
 -2 8 -4 191.83 8.91
 2 -8 4 230.76 8.91
 2 8 4 226.8 11.36
 -2 -8 -4 235 16.69
 -2 -8 -4 224.78 5.88
 2 -8 4 204.73 8.48
 2 -8 4 230.76 9.3
 -2 -8 -4 200.08 7.37
 -2 8 -4 230.07 9.77
 -2 8 -5 36.62 4.09
 -2 8 -5 53.31 4.72
 2 8 5 47.53 3.01
 2 -8 5 58.54 6.3
 2 8 5 40.84 3.65
 -2 -8 -5 47.08 2.71
 -2 -8 -5 45.7 7.67
 -2 -8 -5 38.62 3.28
 2 -8 5 45.42 3.84
 2 8 5 50.36 5.51
 2 -8 5 46.97 4.13
 -2 8 -6 129.21 7.79
 2 8 6 131.42 9.86
 2 -8 6 132.18 7.57
 2 8 6 112.68 5.58
 2 8 6 125.76 6.93
 2 -8 6 144.98 10.06
 -2 -8 -6 144.4 14.19
 -2 -8 -6 124.85 5.26
 -2 8 -7 235.05 11.14
 2 -8 7 217.23 10.61
 2 8 7 224.28 14.05
 -2 -8 -7 215.81 18.09
 2 -8 7 245.23 13.63
 2 8 7 211.9 9.87
 -2 -8 -7 211.1 7.89
 -2 8 -8 20.36 3.41
 -2 -8 -8 18.71 2.43
 2 -8 8 16.08 3.1
 -2 -8 -8 12.4 3.9
 2 8 8 16.41 2.82
 2 8 8 22.75 4.77
 2 8 9 35.06 4.39
 -2 8 -9 24.55 3.93
 2 -8 9 33.74 4.51
 -2 -8 -9 29.5 6.75
 2 8 9 33.22 6.11
 -2 -8 -9 29.22 3.14
 -2 8 -10 34.82 5.02
 2 -8 10 34.99 5.1
 -2 -8 -10 46.76 8.72
 2 8 10 28.3 4.11
 -2 -8 -10 31.47 3.62
 2 8 10 35.02 6.49
 -2 -8 -11 2.18 2.38
 2 8 11 2.32 1.6
 2 -9 -12 0.56 1.11
 2 -9 -11 16.3 3.09
 -2 9 11 15.09 2.89
 -2 -9 11 17.97 3.56
 2 9 -11 17.01 3.48
 2 -9 -11 24.69 7.72
 -2 9 10 53.06 4.9
 -2 -9 10 53.65 5.68
 2 -9 -10 39.96 9.6
 2 9 -10 54.89 5.81
 -2 9 9 4.89 1.61
 -2 -9 9 6.32 1.98
 2 9 -9 5.68 1.99
 2 -9 -9 4.5 3.55
 -2 9 8 36.9 3.45
 -2 -9 8 39.26 4.41
 2 -9 -8 34.48 7.48
 2 9 -8 37.64 4.29
 2 -9 -7 8.37 1.55
 2 -9 -7 9.13 3.41
 -2 9 7 9.26 1.63
 -2 -9 7 10.85 2.3
 2 9 -7 8.51 2.03
 2 9 -7 13.08 2.45
 2 -9 -6 47.43 3.42
 -2 9 6 52.38 3.36
 2 9 -6 55.11 4.48
 2 -9 -6 63.36 8.67
 2 9 -6 47.05 5.49
 -2 -9 6 56.26 4.55
 -2 9 6 51.39 7.95
 -2 9 6 58.06 5.93
 -2 9 6 54.84 4.85
 -2 9 5 15.97 2.76
 -2 9 5 15.04 1.56
 -2 9 5 12.91 2.37
 2 -9 -5 21.49 4.76
 2 -9 -5 15.56 1.69
 -2 -9 5 14.77 2.19
 -2 9 5 14.21 2.11
 -2 9 5 18.73 4.19
 2 9 -5 13.58 3.03
 2 9 -5 15.33 2.26
 -2 -9 5 15.06 2.29
 2 -9 -5 14.18 2.36
 -2 9 4 3.8 1.43
 -2 9 4 4.04 1.48
 2 -9 -4 6.55 2.75
 2 -9 -4 1.69 0.59
 -2 9 4 2.79 0.96
 -2 -9 4 3.49 1.21
 2 9 -4 2.49 0.88
 -2 9 4 4.67 2.44
 2 9 -4 0.37 1
 2 9 -4 2.25 1
 2 -9 -4 2.35 0.63
 -2 9 4 2.62 0.62
 2 -9 -3 1.84 0.42
 -2 -9 3 2.29 0.83
 2 9 -3 2.18 0.58
 2 9 -3 2.17 0.5
 2 -9 -3 1.37 1.13
 2 9 -3 3.44 1.37
 -2 9 3 2.5 0.89
 -2 -9 3 2.85 0.94
 -2 -9 3 2.65 1.53
 2 9 -3 3.21 1.02
 -2 9 3 1.62 0.82
 2 9 -3 0.64 1.23
 2 9 -3 3.87 1.84
 2 9 -3 2.12 0.71
 -2 9 3 1.81 0.96
 -2 9 3 3.27 1.34
 2 -9 -3 2.52 0.8
 2 9 -2 28.27 2.72
 2 9 -2 34.81 2.85
 -2 9 2 32.65 2.67
 2 -9 -2 38.16 3.84
 2 -9 -2 31.69 1.36
 -2 9 2 31.55 5.26
 -2 -9 2 34.81 2.46
 2 9 -2 34.8 4.43
 2 9 -2 33.86 1.57
 2 -9 -2 33.47 2.07
 -2 9 2 35.82 5.34
 2 9 -2 43.27 6.5
 -2 -9 2 26.42 4.24
 -2 9 2 31.75 3.26
 -2 -9 2 34.56 2.65
 2 9 -2 24.8 4.2
 2 9 -2 36.57 2.35
 2 -9 -1 16.31 1.07
 -2 9 1 21.28 2.43
 2 -9 -1 16.06 2.06
 -2 9 1 15.49 3.32
 2 9 -1 18.4 3.67
 2 9 -1 15.63 3.29
 -2 -9 1 20.7 3.77
 2 9 -1 16.35 1.3
 2 9 -1 17.34 4.52
 2 9 -1 19.52 1.96
 -2 9 1 14.68 1.43
 2 9 -1 19.12 2.22
 -2 9 1 14.23 2.14
 2 -9 0 9.9 1.8
 2 -9 0 11.82 1.73
 -2 9 0 7.4 1.98
 2 -9 0 10.06 1.12
 2 9 0 15.45 3.72
 2 9 0 10.45 1.45
 -2 -9 0 11.22 3.35
 2 9 0 10.26 2.65
 -2 9 0 7.36 1.43
 2 9 0 12.1 3.96
 -2 9 0 7.86 0.82
 2 9 0 11.24 1.84
 -2 9 0 10.32 1.91
 -2 9 -1 3.46 1.39
 2 9 1 1.43 1.03
 2 9 1 3.34 0.89
 2 9 1 1.76 0.93
 -2 -9 -1 3.14 2.14
 -2 9 -1 1.75 0.97
 2 -9 1 1.03 0.55
 2 -9 1 1.24 0.71
 2 9 1 1.67 1.38
 2 9 1 0.78 0.63
 -2 9 -1 1.12 0.35
 2 9 2 40.69 4.86
 2 -9 2 39.18 3.25
 -2 -9 -2 37.39 3.41
 -2 9 -2 37.68 3.67
 -2 -9 -2 42.83 6.23
 2 9 2 35.96 3.53
 -2 9 -2 34.21 3.44
 2 9 2 36.45 6.05
 -2 9 -2 35.76 3.28
 2 -9 2 37.89 2.83
 2 9 2 41.59 3.97
 2 -9 2 42.23 3.28
 -2 9 -2 35.47 2.79
 -2 -9 -2 36.5 1.88
 -2 9 -3 49.99 4.07
 2 9 3 49.04 4.87
 -2 9 -3 52.76 4.49
 -2 9 -3 45.82 3.66
 -2 -9 -3 49.53 7.37
 2 -9 3 50.39 3.66
 2 -9 3 46 3.87
 2 -9 3 50.49 3.83
 -2 9 -3 46.35 3.8
 -2 9 -3 53.28 4.6
 2 9 3 42.98 3.93
 2 -9 3 49.13 3.86
 -2 -9 -3 48.36 2.8
 2 -9 4 44.62 4
 -2 9 -4 41.65 4.12
 2 -9 4 54.73 6.33
 2 -9 4 40.33 3.6
 2 -9 4 37.35 3.52
 -2 9 -4 34.37 3.56
 2 9 4 48.54 5.37
 2 -9 4 43.81 3.67
 -2 9 -4 39 3.8
 -2 -9 -4 37.68 2.85
 -2 -9 -4 43.01 7.09
 -2 9 -5 78.64 5.89
 2 9 5 70.83 3.57
 2 -9 5 61.91 4.71
 2 9 5 71.42 4.77
 2 -9 5 88.51 8.19
 2 9 5 77.4 7.17
 2 -9 5 74.1 5.28
 -2 -9 -5 92.45 10.68
 -2 9 -5 59.79 5.31
 -2 -9 -5 70.89 3.22
 -2 -9 -5 58.62 4.11
 2 -9 6 14.04 2.58
 2 -9 6 17.25 3.82
 2 9 6 16.58 2.01
 2 9 6 21.01 4.21
 -2 -9 -6 18.91 5.45
 -2 -9 -6 15.41 1.72
 2 9 6 11.06 2.13
 -2 9 -6 18.47 3.13
 2 -9 7 24.48 4.57
 2 -9 7 20.41 3.33
 -2 -9 -7 26.06 6.5
 2 9 7 19.84 2.97
 -2 -9 -7 18.17 2.11
 2 9 7 16.57 4.07
 -2 9 -7 25.42 3.96
 -2 9 -8 41.35 5.06
 2 -9 8 45.57 5.13
 2 9 8 45.74 4.72
 2 9 8 39.48 6.42
 -2 -9 -8 57.86 9.28
 -2 -9 -8 38.28 3.33
 -2 -9 -9 3.07 1.15
 2 -9 9 4.22 1.9
 -2 -9 -9 1.15 1.77
 2 9 9 5.92 2.02
 2 9 9 1.77 2.75
 -2 9 -9 8.21 2.89
 2 -9 10 22.65 4.16
 -2 -9 -10 20.16 5.55
 2 9 10 15.72 3.17
 -2 9 -10 17.38 3.6
 2 9 10 18.95 5.36
 -2 -9 -11 5.69 3.54
 2 9 11 8.06 2.48
 2 -10 -11 1.9 2.73
 -2 -10 11 5.28 2.27
 2 10 -11 3.14 1.71
 2 -10 -10 0.28 2.59
 -2 10 10 7.84 1.91
 -2 -10 10 7.22 2.19
 2 10 -10 6.17 1.96
 2 -10 -9 9.34 3.81
 -2 10 9 18.34 2.61
 -2 -10 9 17.96 3.13
 2 10 -9 18.96 3.24
 -2 -10 8 90.15 6.6
 -2 10 8 85.72 5.18
 2 -10 -8 67.3 10.55
 2 10 -8 82.86 6.31
 2 -10 -7 106.11 11.85
 -2 -10 7 106.5 6.67
 -2 10 7 95.25 8.29
 2 10 -7 102.04 6.63
 -2 10 7 105.2 5.19
 2 10 -7 82.96 7.58
 -2 10 6 2.69 1.75
 2 10 -6 0.78 0.6
 2 -10 -6 0.26 1.64
 -2 10 6 1.36 1.41
 -2 10 6 1.73 0.71
 2 10 -6 2.76 0.95
 2 10 -6 2.97 1.15
 -2 -10 6 0.05 0.96
 2 10 -5 94.06 4.97
 -2 10 5 103.52 4.11
 -2 -10 5 101.77 5.76
 -2 10 5 95.61 6.39
 -2 10 5 106.74 7.25
 2 -10 -5 91.64 5.87
 2 -10 -5 90.5 9.13
 2 10 -5 93.08 8.46
 -2 10 5 93.69 5.61
 2 10 -5 100.87 5.7
 -2 -10 4 52.45 3.74
 -2 10 4 43.09 4.11
 2 10 -4 45.03 3.76
 2 -10 -4 46.66 2.29
 2 10 -4 45.73 6.16
 -2 10 4 44.67 3.66
 -2 10 4 48.51 4.47
 2 10 -4 47.06 3
 2 -10 -4 53.62 5.96
 -2 10 4 51.88 2.3
 -2 -10 4 45.64 3.68
 2 10 -4 49.56 3.59
 -2 -10 3 33.55 2.81
 -2 10 3 38.01 3.84
 -2 -10 3 33.51 2.84
 2 10 -3 44.9 4.61
 2 10 -3 37.96 3.18
 -2 10 3 39.39 3.56
 -2 -10 3 41.98 5.05
 2 10 -3 37.79 2.08
 -2 10 3 32.88 5.62
 2 10 -3 34.57 5.59
 2 -10 -3 37.3 2.67
 2 10 -3 36.71 2.75
 2 -10 -3 32.7 4.16
 -2 10 3 37.72 3.24
 2 10 -3 37.88 2.14
 -2 10 2 110.85 10.16
 2 10 -2 118.77 5.53
 -2 10 2 112.16 6.32
 2 10 -2 110.06 4.9
 2 10 -2 121.55 8.76
 -2 -10 2 113.17 4.8
 -2 -10 2 118.4 9.02
 -2 10 2 107.58 9.68
 -2 -10 2 119.72 6.71
 2 10 -2 120.64 11.26
 -2 10 2 110.41 5.27
 -2 -10 2 121.31 5.21
 2 -10 -2 120.49 6.81
 2 -10 -2 120.46 4.34
 2 10 -2 122.34 3.1
 -2 10 2 120.64 6.57
 2 10 -2 115.86 4.58
 2 -10 -1 136.15 3.34
 2 10 -1 139 5.65
 2 10 -1 132.52 10.04
 2 -10 -1 138.66 3.42
 2 10 -1 131.84 9.84
 -2 -10 1 139.41 10.37
 2 10 -1 135.05 4.32
 2 10 -1 140.66 12.91
 2 -10 -1 140.46 6.58
 -2 10 1 135.79 5.01
 -2 10 1 136.76 6.76
 -2 10 1 137.78 7.05
 2 10 -1 143.19 6.48
 -2 -10 1 160.73 7.71
 -2 10 1 144.16 10.2
 -2 10 0 90.74 3.42
 -2 -10 0 115.3 6.42
 2 10 0 101.79 4.58
 -2 10 0 96.24 7.38
 2 10 0 103.6 9.4
 2 -10 0 99.54 3.51
 2 10 0 110.63 8.75
 -2 10 0 101.41 5.84
 -2 -10 0 107.74 9.37
 2 10 0 110.41 12.13
 -2 10 0 92.76 5.45
 2 -10 0 105.54 5.15
 2 10 0 105.37 5.49
 2 -10 0 100.15 5.98
 -2 10 -1 64.62 5.19
 2 10 1 70.82 3.71
 2 -10 1 63.8 3.89
 2 10 1 75.93 8.56
 2 10 1 63.72 6.58
 2 -10 1 65.92 3.26
 2 -10 1 65.96 4.68
 2 10 1 54.99 4.46
 -2 10 -1 65.52 2.48
 -2 10 -1 72.6 4.7
 2 10 1 66.88 4.58
 -2 -10 -1 64.66 7.61
 2 -10 2 127.92 5.38
 2 -10 2 137.17 6.51
 2 -10 2 138.04 6.13
 -2 -10 -2 115.74 10.67
 2 -10 2 125.57 6.61
 -2 -10 -2 126.83 3.7
 -2 10 -2 128.97 6.49
 2 10 2 135.52 7.3
 -2 10 -2 128.75 7.03
 -2 10 -2 121.55 6.94
 2 -10 3 14.36 1.94
 2 -10 3 9.63 1.78
 2 -10 3 14.45 2.13
 -2 10 -3 15.78 2.61
 -2 10 -3 11.56 1.97
 -2 10 -3 10.36 1.77
 -2 10 -3 12.8 2.35
 -2 -10 -3 15.79 4.21
 2 -10 3 10.69 1.87
 -2 10 -3 13.06 2.17
 2 10 3 11.42 2.35
 -2 -10 -3 12.76 1.34
 -2 10 -4 105.14 6.79
 2 -10 4 102.44 6.08
 -2 10 -4 99.83 6.23
 2 10 4 120.58 8.39
 -2 -10 -4 96.46 4.66
 2 -10 4 113.01 6.01
 -2 10 -4 104.87 6.1
 2 -10 4 110.09 6.41
 2 -10 4 115.73 6.25
 2 -10 4 141.13 10.61
 -2 -10 -4 127.17 11.8
 -2 10 -5 71.74 5.78
 -2 -10 -5 58.28 3.98
 2 -10 5 75.2 5.22
 2 10 5 65.08 3.2
 2 -10 5 57.05 4.55
 2 10 5 70.9 4.68
 2 -10 5 87.43 8.64
 -2 -10 -5 69.28 9.27
 -2 10 -5 52.1 4.94
 2 10 5 68.13 6.82
 2 -10 6 61.16 5.13
 -2 10 -6 64.06 5.69
 2 10 6 63.88 4.75
 2 10 6 57.83 6.8
 2 -10 6 74.1 8.07
 -2 -10 -6 62.38 9.05
 -2 -10 -6 58.13 3.17
 2 -10 7 43.61 6.27
 2 -10 7 36.71 4.25
 2 10 7 38.48 5.92
 2 10 7 36.63 3.88
 -2 -10 -7 34.32 6.81
 -2 -10 -7 33.31 2.73
 -2 10 -7 38.83 4.62
 -2 -10 -8 23.66 2.49
 2 10 8 23.26 5.25
 -2 10 -8 19.81 3.64
 2 -10 8 25.06 3.76
 -2 -10 -8 32.37 6.99
 2 10 8 25.1 3.44
 -2 10 -9 14.61 3.4
 2 -10 9 15.87 3.44
 -2 -10 -9 13.84 4.96
 2 10 9 14.54 2.68
 2 10 9 15.5 4.54
 2 -10 10 3.78 1.79
 -2 -10 -10 6.49 4.2
 2 10 10 1.68 1.14
 2 10 11 -0.41 1.05
 -2 11 11 6.22 2.46
 -2 -11 11 3.57 1.19
 2 11 -11 7.22 2.32
 2 -11 -10 2.11 2.6
 -2 -11 10 8.31 2.4
 2 11 -10 7.53 2.47
 -2 11 9 11.96 2.06
 -2 -11 9 12.4 2.75
 2 11 -9 15.11 2.9
 2 -11 -8 12.25 4.16
 -2 11 8 12.4 1.96
 -2 -11 8 11.79 2.43
 2 11 -8 16.04 3
 -2 11 8 14.77 2.97
 -2 11 7 2.73 1.78
 2 -11 -7 3.3 3.33
 -2 11 7 3.9 1.05
 -2 -11 7 2.66 1.39
 2 11 -7 5.43 2.07
 -2 11 7 2.58 1.66
 -2 11 6 24.62 3.59
 -2 -11 6 30.65 3.48
 -2 11 6 28.15 4.06
 2 -11 -6 18.63 4.7
 2 11 -6 25.42 3.16
 2 11 -6 18.21 2.41
 2 11 -6 19.17 3.98
 -2 11 6 26.34 2.18
 -2 11 5 43.22 2.38
 -2 -11 5 46.18 3.96
 2 11 -5 40.84 6
 -2 11 5 43.7 4.92
 2 -11 -5 36.39 3.62
 2 -11 -5 44.02 6.28
 -2 11 5 45.48 4.52
 2 11 -5 34.21 2.93
 2 11 -5 46.66 3.93
 -2 -11 4 8.05 1.58
 2 11 -4 9.19 1.29
 2 -11 -4 9.34 2.53
 -2 11 4 8.44 1.72
 -2 -11 4 9.98 1.72
 2 11 -4 8.34 1.73
 2 11 -4 9.32 2.94
 2 11 -4 11.82 1.92
 2 11 -4 8.13 0.68
 -2 11 4 8.69 1.88
 -2 11 4 12.52 2.38
 2 11 -3 7.27 0.94
 -2 11 3 6.32 1.6
 -2 11 3 6.16 1.62
 -2 -11 3 5.52 1.18
 -2 11 3 6.16 1.48
 -2 -11 3 7.22 1.41
 2 11 -3 4.58 1.79
 2 11 -3 7.45 1.55
 2 11 -3 5.09 2.74
 2 11 -3 7.82 1.37
 2 -11 -3 7.09 1.16
 2 11 -3 5.85 0.93
 -2 -11 3 7.14 1.85
 2 -11 -3 6.77 2.02
 -2 11 2 54.73 7.43
 2 -11 -2 61.95 4.96
 2 11 -2 56.91 3.87
 2 11 -2 54.5 6.07
 2 11 -2 64.06 3.39
 -2 -11 2 62.21 6.97
 2 11 -2 56.3 8.31
 -2 -11 2 61.72 5.09
 2 -11 -2 61.02 3.13
 -2 11 2 62.72 4.02
 -2 11 2 70.48 5.23
 -2 -11 2 63.91 3.82
 2 11 -1 26.64 2.42
 2 11 -1 26.04 1.78
 2 11 -1 27.88 4.77
 -2 11 1 25.36 4.6
 -2 -11 1 30.49 3.56
 -2 -11 1 31.32 5.04
 2 11 -1 24.32 5.66
 2 11 -1 22.32 2.62
 -2 11 1 27.33 3.11
 -2 11 1 25.03 2.14
 2 -11 -1 26.16 2.8
 -2 11 1 21.59 2.88
 -2 11 0 0.79 0.3
 2 -11 0 1.35 0.93
 2 11 0 1.5 1.84
 -2 11 0 0.38 0.61
 2 11 0 0.71 0.65
 2 11 0 0.79 0.21
 -2 -11 0 1.98 1.34
 2 -11 0 0.66 0.38
 -2 -11 0 1.42 1.13
 -2 11 0 0.34 0.98
 2 11 0 2.11 1.01
 -2 11 0 1.48 0.87
 -2 11 -1 29.65 1.76
 2 11 1 28.05 2.4
 2 11 1 28.62 5.56
 2 -11 1 26.5 2.04
 2 11 1 38.77 3.83
 -2 -11 -1 36.08 6.22
 -2 11 -1 30.36 3.27
 2 -11 1 28.39 3.23
 -2 11 -1 29.72 3.89
 2 -11 1 32.48 2.85
 -2 11 -2 38.13 4.09
 2 11 2 41.24 2.94
 2 -11 2 42.12 2.97
 -2 11 -2 46.55 4.43
 -2 -11 -2 45.62 6.73
 -2 11 -2 42.84 3.83
 2 11 2 45.46 4.38
 2 -11 2 37.5 3.65
 -2 -11 -2 41.61 2.88
 2 -11 2 46.76 4.03
 2 -11 2 40.15 3.33
 -2 -11 -2 40.66 1.69
 2 -11 3 32.65 2.95
 -2 11 -3 34.3 3.88
 -2 -11 -3 36.47 6.38
 -2 11 -3 30.56 3.27
 -2 11 -3 28.32 3
 2 11 3 33.87 4.24
 2 -11 3 27.69 3.11
 2 -11 3 35.4 3.5
 -2 -11 -3 31.15 2.05
 2 -11 3 30.53 3.13
 -2 11 -4 1.24 1.29
 2 11 4 -1.7 1.53
 -2 11 -4 0.9 0.75
 -2 -11 -4 0.38 0.37
 2 -11 4 0.45 0.65
 -2 -11 -4 1.27 2.17
 2 -11 4 0.65 0.75
 -2 11 -4 -0.01 0.94
 2 -11 4 2.95 2.75
 2 -11 4 -0.14 1.23
 2 -11 4 1.18 0.99
 2 11 5 20.45 3.91
 2 11 5 18.75 2.46
 2 -11 5 22.2 2.99
 -2 -11 -5 16.16 4.71
 2 -11 5 16.77 2.5
 2 -11 5 23.37 4.65
 -2 11 -5 14.8 2.68
 -2 11 -5 22.06 3.35
 -2 -11 -6 19.4 5.3
 2 -11 6 13.85 2.5
 2 11 6 16.76 2.5
 2 11 6 18.71 4.06
 2 -11 6 27.86 5.54
 -2 11 -6 20.68 3.46
 2 -11 7 13.94 4.1
 -2 -11 -7 10.29 1.45
 -2 -11 -7 8.14 3.38
 2 -11 7 13.49 2.65
 2 11 7 12.72 2.39
 -2 11 -7 9.75 2.38
 2 11 7 8.38 3.13
 2 11 8 9.64 3.74
 2 -11 8 6.7 2.05
 -2 -11 -8 10.4 4.71
 2 11 8 4.67 1.7
 -2 11 -8 9.17 2.72
 2 -11 9 4.03 1.83
 -2 -11 -9 0.65 2.46
 2 11 9 0.51 1.12
 -2 11 -9 4.74 2.49
 2 11 9 5.17 2.72
 2 -11 10 10.18 2.73
 -2 -11 -10 18.81 5.59
 2 11 10 11.67 2.68
 2 -12 -11 3.58 4.07
 2 12 -10 52.97 5.93
 -2 -12 10 52.42 5.76
 2 -12 -10 41.8 8.75
 -2 12 10 62.57 6.76
 2 -12 -9 8.77 4.55
 -2 -12 9 3.16 1.56
 -2 12 9 6.01 2.5
 2 12 -9 7.24 2.12
 -2 12 8 35.11 4.63
 -2 12 8 28.02 5.34
 2 -12 -8 40.09 7.54
 -2 12 8 34.5 3.02
 -2 -12 8 34.06 4.08
 2 12 -8 39.47 4.59
 2 -12 -7 145.02 13.45
 -2 -12 7 149.13 8.33
 -2 12 7 149.87 9.27
 2 12 -7 150.83 8.44
 -2 12 7 132.98 10.17
 -2 12 7 143.54 5.82
 2 -12 -6 0.71 1.95
 2 12 -6 1.38 0.53
 -2 12 6 0.79 0.49
 -2 12 6 2.61 1.51
 -2 -12 6 0.55 1
 2 12 -6 1.51 1.27
 2 12 -6 2.13 1.02
 -2 12 6 4.32 1.99
 -2 12 5 34.15 4.03
 -2 12 5 31.88 1.75
 2 -12 -5 30.36 4.89
 2 12 -5 27.55 5.19
 -2 12 5 31.62 4.07
 2 -12 -5 33.36 3.32
 -2 -12 5 31.74 3.25
 2 12 -5 28.47 2.52
 2 12 -5 35.49 3.41
 2 -12 -4 61.96 6.31
 -2 -12 4 67.54 4.44
 -2 12 4 56.82 4.3
 -2 -12 4 56.71 4.29
 -2 12 4 59.56 5.12
 -2 12 4 63.31 5.29
 2 12 -4 57.21 7.73
 2 12 -4 62.63 2.43
 2 12 -4 63.44 3.27
 2 12 -4 68.19 4.41
 2 -12 -3 17.26 2.97
 -2 12 3 14.51 2.21
 -2 -12 3 17.58 2.05
 2 12 -3 15.85 3.14
 -2 -12 3 15.41 2.66
 2 12 -3 14.69 2.12
 -2 12 3 16.52 2.45
 2 12 -3 18.66 1.37
 2 12 -3 18.36 2.02
 2 -12 -3 16.05 1.77
 2 12 -3 17.3 1.62
 -2 12 3 19.27 3.01
 2 -12 -2 34.85 3.56
 2 12 -2 35.38 3.01
 -2 12 2 27.53 5.47
 2 12 -2 34.2 4.97
 2 12 -2 33.17 2.61
 -2 12 2 36.55 3.11
 -2 -12 2 35.6 5.23
 -2 12 2 42.46 4.13
 -2 -12 2 38.18 2.9
 -2 -12 2 44.52 4.35
 2 12 -2 36.38 3.34
 2 12 -2 37.92 2.62
 -2 12 1 154.1 11.58
 2 12 -1 165.61 6.59
 2 12 -1 153.26 11.7
 -2 12 1 164.16 8.28
 -2 -12 1 165.12 12
 2 12 -1 179.67 7.77
 -2 12 1 165.47 6.35
 -2 -12 1 195.04 9.23
 2 12 -1 165.02 5.16
 2 -12 -1 170.33 7.43
 2 12 0 31.79 2.52
 2 12 0 36.2 3.37
 -2 12 0 30.6 3.36
 2 12 0 32.72 1.3
 -2 -12 0 33.28 3.76
 2 12 0 35.86 5.94
 -2 -12 0 32.59 5.65
 -2 12 0 30.93 4.49
 -2 12 0 33.22 2.21
 2 -12 0 35.48 1.67
 2 -12 0 34.78 2.96
 2 12 1 40.47 2.78
 -2 12 -1 41.2 4.78
 2 -12 1 38.49 2.41
 2 -12 1 44.9 3.39
 -2 12 -1 39.41 2.21
 -2 12 -1 36.39 3.61
 2 12 1 45.73 4.2
 -2 -12 -1 36.64 6.15
 -2 12 -2 95.27 6.78
 2 12 2 105.65 4.81
 2 -12 2 117.1 6.59
 -2 12 -2 109.53 6.32
 -2 12 -2 107.13 4.08
 -2 12 -2 109.63 6.9
 2 -12 2 110.78 5.67
 2 12 2 106.67 6.88
 2 -12 2 104.45 4.8
 -2 -12 -2 106.47 10.65
 -2 12 -3 2.11 0.98
 2 -12 3 1.97 0.81
 -2 -12 -3 3.35 0.67
 -2 12 -3 4.28 1.55
 2 12 3 0.33 1.06
 2 -12 3 4.23 1.47
 -2 -12 -3 1.18 0.92
 -2 -12 -3 1.34 1.52
 2 -12 3 2.01 0.81
 2 -12 3 4.23 3.01
 -2 12 -3 1.38 0.81
 -2 12 -4 70.8 5.75
 2 -12 4 59.64 4.35
 -2 12 -4 63.14 4.54
 -2 12 -4 52.08 4.69
 2 -12 4 76.55 8.71
 2 -12 4 72.44 5.34
 -2 12 -4 55.45 4.51
 -2 -12 -4 69.98 9.41
 2 12 4 62.82 6.39
 -2 -12 -4 55.09 3.24
 -2 12 -5 104.97 7.32
 2 -12 5 97.18 6.12
 2 12 5 101.16 8.68
 2 12 5 91.99 5.39
 -2 12 -5 80.25 6.35
 2 -12 5 111.93 10.71
 -2 -12 -5 100.04 11.63
 2 -12 5 100.79 6.67
 2 -12 6 6.26 1.91
 -2 12 -6 7.09 2.18
 -2 -12 -6 9.34 4.41
 2 -12 6 7.73 1.86
 2 12 6 10.49 1.95
 2 12 6 9.33 3.32
 2 -12 6 8.31 2.96
 -2 12 -7 76.11 6.78
 2 -12 7 75.29 6.1
 2 12 7 66.92 5.31
 2 -12 7 81.23 9.55
 -2 -12 -7 64.9 9.94
 2 12 7 78.94 8.84
 -2 12 -8 49.75 5.73
 2 12 8 53.82 4.91
 -2 -12 -8 66.47 10.24
 2 -12 8 65.5 6.17
 2 12 8 55.05 7.76
 2 12 9 4.66 2.94
 -2 -12 -9 -1.74 2.87
 2 12 9 2.67 1.15
 -2 12 -9 2.6 1.9
 2 -12 9 3.48 1.87
 -2 -12 -10 15.5 5.31
 2 -13 -11 10.5 5.69
 -2 13 10 12.4 3.03
 2 -13 -10 6.85 4.29
 -2 -13 10 12.86 3.05
 2 13 -10 9.93 2.83
 -2 13 9 4.43 2.44
 2 -13 -9 3.58 2.86
 -2 -13 9 2.74 1.19
 2 13 -9 3.65 1.81
 -2 13 8 6.97 2.24
 2 -13 -8 11.7 4.18
 -2 -13 8 7.68 1.94
 2 13 -8 13.92 2.73
 -2 13 8 6.97 2.9
 -2 13 7 21.3 3.62
 -2 13 7 13.61 3.31
 2 -13 -7 20.34 5.23
 -2 -13 7 23.72 3.36
 2 13 -7 23.89 3.3
 -2 13 6 18.35 3.47
 2 -13 -6 19.48 4.54
 -2 -13 6 16.7 2.66
 2 13 -6 18.2 2.76
 -2 13 6 17.16 1.46
 -2 13 6 18.22 3.55
 2 13 -5 1.21 0.54
 2 -13 -5 -1.18 2
 -2 -13 5 0.94 0.91
 -2 13 5 3.9 1.6
 2 13 -5 0.78 0.75
 -2 13 5 0.84 0.94
 2 -13 -4 12.66 2.75
 -2 -13 4 20.03 3.39
 -2 -13 4 16.48 2.24
 2 13 -4 15.68 2.12
 2 13 -4 13.66 1.25
 -2 13 4 17.72 2.92
 -2 13 4 12.52 2.56
 2 -13 -4 11.08 1.79
 2 13 -4 14.93 1.52
 2 13 -3 -1.48 1.63
 2 13 -3 0.19 0.32
 2 -13 -3 3.94 1.63
 -2 13 3 1.43 0.87
 2 -13 -3 1.27 0.7
 -2 -13 3 1.64 0.87
 2 13 -3 0.21 0.67
 2 13 -3 0.41 0.67
 -2 -13 3 1.46 1.33
 2 13 -3 0.86 0.55
 -2 13 3 1.52 1.05
 -2 13 3 0.16 0.67
 2 13 -2 7.33 1.42
 2 -13 -2 3.62 1.06
 -2 13 2 5.26 2
 -2 -13 2 8.32 2.18
 -2 -13 2 7.93 1.36
 2 13 -2 10.49 3.01
 -2 -13 2 8.26 2.79
 2 13 -2 6.25 1.37
 2 13 -2 7.29 1.22
 -2 13 2 9.38 2.02
 -2 13 2 8.11 1.6
 2 13 -2 8.6 1.68
 2 -13 -1 1.91 0.86
 2 13 -1 1.55 1.15
 -2 -13 1 1.94 1.65
 2 13 -1 1.99 1.42
 2 13 -1 -0.02 0.71
 -2 -13 1 0.48 1.67
 -2 13 1 0.36 0.41
 2 13 -1 1.17 0.56
 -2 13 1 0.54 0.96
 -2 13 1 1.14 1.04
 2 -13 0 14.96 2.07
 2 -13 0 9.91 0.81
 -2 13 0 8.86 2.4
 2 13 0 14.32 2.29
 2 13 0 12.38 1.61
 -2 -13 0 13.59 3.99
 2 13 0 11.17 0.77
 -2 13 0 11.47 1.43
 -2 13 0 13.51 2.39
 -2 13 -1 32.84 4.54
 -2 13 -1 39.07 2.35
 2 13 1 32.39 2.52
 2 -13 1 33.76 2.2
 2 13 1 42.25 4.26
 2 -13 1 38.18 3.25
 -2 13 -1 34.33 3.66
 -2 -13 -1 31.31 6.08
 2 -13 2 10.56 1.86
 2 -13 2 14.39 2.59
 -2 13 -2 11.34 2.05
 -2 13 -2 13.95 2.51
 2 13 2 9.67 1.49
 -2 -13 -2 17.73 4.69
 2 -13 2 11.47 1.54
 -2 13 -2 12.81 1.4
 2 13 2 17.82 2.94
 2 -13 3 15.21 2.3
 -2 13 -3 18.17 2.89
 2 -13 3 18.97 2.98
 -2 -13 -3 13.42 2.15
 2 13 3 14.83 1.79
 -2 -13 -3 16.35 4.66
 2 -13 3 14.55 2.01
 -2 13 -3 17.45 2.7
 2 -13 3 21 5.03
 2 13 3 15.12 3.02
 -2 -13 -3 15.01 1.26
 -2 13 -4 15.77 2.81
 -2 13 -4 13.21 2.42
 -2 -13 -4 14.34 3.25
 2 -13 4 19.41 3.09
 -2 13 -4 18.75 2.49
 -2 -13 -4 20.82 5
 2 -13 4 16.34 2.28
 2 -13 4 18.78 4.88
 2 13 4 18.5 3.53
 -2 13 -4 14.81 2.42
 -2 -13 -4 13.76 1.57
 2 13 5 17.56 3.87
 2 -13 5 15.92 2.81
 -2 13 -5 14.71 2.83
 -2 -13 -5 12.56 4.25
 2 -13 5 19.52 2.8
 2 13 5 17.02 2.37
 2 -13 5 18.88 4.71
 2 13 6 21.4 4.65
 2 -13 6 20.3 4.77
 -2 13 -6 16.18 3.32
 2 -13 6 11.26 2.38
 -2 -13 -6 15.76 5.16
 2 -13 6 13.85 2.69
 2 13 6 14.01 2.21
 2 -13 7 26.66 6.07
 2 13 7 27.24 5.35
 2 -13 7 23.91 3.57
 2 -13 7 21.92 3.47
 -2 -13 -7 22.98 6.07
 2 13 7 18.07 2.67
 -2 13 -7 25.13 4.1
 2 -13 8 47.6 5.36
 -2 -13 -8 49.92 9.31
 -2 13 -8 44.88 5.63
 2 13 8 53.1 7.76
 2 -13 9 0.73 1.47
 -2 -13 -9 3.32 3.51
 2 13 9 1.23 2.59
 -2 -13 -10 13.15 5.78
 2 -14 -10 2.97 3
 -2 -14 10 1.34 1.49
 2 14 -10 6.06 2.27
 -2 14 9 19.06 3.78
 2 -14 -9 17.04 4.8
 -2 -14 9 16.13 3.11
 2 14 -9 17.01 3.39
 -2 -14 8 47.38 4.99
 2 -14 -8 40.09 7.55
 -2 14 8 30.08 5.28
 2 14 -8 35.28 4.3
 -2 14 8 38.88 5.01
 -2 14 7 15.62 3.33
 2 -14 -7 13.13 4.3
 -2 14 7 12.56 3.3
 -2 -14 7 12.47 2.43
 2 14 -7 9.08 2.18
 2 -14 -6 98.67 9.51
 -2 14 6 105.66 7.97
 2 14 -6 100.48 6.61
 -2 14 6 110.05 8.7
 -2 -14 6 109.71 6.7
 -2 -14 5 51.5 4.25
 -2 -14 5 58.9 5.92
 2 14 -5 60.15 4.71
 -2 14 5 51.81 5.46
 2 -14 -5 52.21 6.22
 -2 14 5 51.03 5.31
 2 -14 -4 59.52 5.97
 -2 -14 4 58.21 4.26
 2 -14 -4 52.04 3.75
 -2 14 4 54.56 5.1
 2 14 -4 59.46 2.92
 -2 -14 4 70.97 6.31
 -2 14 4 64.31 5.72
 2 14 -4 62.03 4.34
 2 14 -3 36.45 2.02
 2 -14 -3 38.45 4.18
 2 14 -3 29.96 3.06
 2 14 -3 28.38 4.41
 -2 -14 3 33.27 4.25
 -2 14 3 29.89 3.46
 2 14 -3 32.29 2.61
 -2 14 3 39.26 4.4
 -2 -14 3 35.09 3.01
 2 14 -3 38.63 3.11
 2 -14 -2 1.77 0.77
 -2 14 2 4.74 1.32
 -2 14 2 6.71 2.68
 2 14 -2 8.29 3.06
 -2 -14 2 7.4 2.81
 2 14 -2 5.19 1.26
 -2 -14 2 7.92 2.31
 2 14 -2 5.02 1.08
 2 14 -2 7 1.6
 -2 14 2 1.45 1.27
 2 14 -2 7.06 1.51
 2 14 -1 32.73 3.53
 -2 -14 1 35.42 4.21
 2 14 -1 24.26 2.38
 -2 14 1 23.34 4.98
 2 14 -1 27.25 5.31
 2 14 -1 32.59 2.14
 -2 -14 1 36.53 6.07
 -2 14 1 26.31 2.67
 -2 14 1 26.88 3.43
 2 -14 -1 32.87 3.21
 -2 14 0 349.99 17.91
 -2 14 0 388.73 14.19
 2 14 0 362.82 10.67
 -2 14 0 369.07 10.63
 2 -14 0 405.31 12.04
 -2 -14 0 377.04 20.66
 2 14 0 421.74 13.95
 2 14 0 391.48 7.9
 -2 14 -1 177.06 11.42
 2 14 1 197.65 6.89
 -2 14 -1 205.68 9.54
 2 -14 1 208.84 6.07
 -2 -14 -1 211.27 15.67
 -2 14 -1 215.38 6.62
 2 14 1 214.55 10
 2 -14 1 216.45 8.36
 -2 14 -2 31 2.21
 2 14 2 27.89 2.32
 2 -14 2 28.63 2.36
 -2 14 -2 32.84 3.78
 -2 -14 -2 32.67 6.39
 2 -14 2 34.64 6.35
 2 14 2 28.72 3.79
 -2 14 -2 31.35 3.54
 2 -14 2 32.67 3.19
 -2 -14 -3 51.35 2.79
 2 -14 3 60.59 5.15
 2 -14 3 68.87 8.88
 -2 14 -3 56.03 5.19
 2 14 3 47.59 5.39
 -2 -14 -3 46.69 7.78
 2 -14 3 52.32 3.7
 2 14 3 47.58 3.23
 -2 14 -3 46.65 4.36
 2 -14 3 53.8 4.42
 -2 -14 -3 52.36 2.03
 -2 14 -4 5.94 2.13
 2 14 4 4.77 1.26
 -2 -14 -4 6.83 1.97
 2 -14 4 12.15 4.09
 2 -14 4 6.2 1.42
 -2 -14 -4 4.44 2.98
 2 -14 4 7.64 2.25
 -2 14 -4 10.64 2.21
 2 14 4 4.19 1.97
 2 -14 5 4.86 2.03
 -2 -14 -5 -0.07 1.85
 2 -14 5 0.58 0.82
 -2 -14 -5 -0.67 2.01
 2 14 5 0.77 0.79
 2 -14 5 0.35 2.11
 2 14 5 1.62 1.66
 -2 14 -5 0.95 1.17
 -2 -14 -6 32.55 5.63
 2 -14 6 37.8 7.16
 2 -14 6 35.79 3.98
 2 14 6 35.21 3.47
 -2 14 -6 36.91 4.78
 -2 -14 -6 28.8 7.05
 2 -14 6 42.04 4.88
 2 14 6 38.89 6
 -2 14 -7 49.73 5.7
 2 14 7 53.44 7.6
 2 -14 7 52.4 8.39
 2 -14 7 40.92 4.68
 2 -14 7 48.79 5.36
 -2 -14 -7 38.28 8.09
 2 -14 8 4.84 1.93
 2 -14 8 8.88 2.57
 -2 -14 -8 2.31 2.44
 2 14 8 2.24 1.57
 -2 14 -8 6.88 2.38
 2 -14 9 9.51 2.67
 2 -14 9 17.61 3.53
 -2 -14 -9 16.17 5.26
 2 -15 -10 8.36 4.24
 -2 -15 10 8.74 2.71
 2 15 -10 2.06 1.46
 -2 15 9 4.66 2.1
 2 -15 -9 10.61 4.79
 -2 -15 9 8.09 2.38
 2 15 -9 6.24 2.23
 -2 15 8 25.59 4.6
 2 -15 -8 24.12 5.95
 -2 -15 8 18.07 3.22
 2 -15 -8 25.02 5.5
 2 15 -8 25.86 3.95
 -2 15 8 22.64 4.55
 2 -15 -7 0.06 2.53
 -2 -15 7 1.09 1.34
 2 15 -7 2.63 1.45
 -2 15 7 1.59 1.82
 -2 15 7 2.04 1.73
 -2 15 6 22.83 4.21
 2 -15 -6 23.18 4.73
 -2 -15 6 19.5 2.83
 2 15 -6 18.87 2.95
 -2 15 6 20.06 3.79
 2 -15 -5 36.79 5.22
 -2 15 5 37.87 4.82
 2 15 -5 39.3 3.88
 -2 -15 5 43.14 5.17
 -2 -15 5 38.32 3.74
 -2 15 5 34.18 4.68
 2 -15 -4 7.96 2.29
 -2 -15 4 7.91 1.66
 -2 15 4 6.73 2.21
 2 15 -4 8.07 1.71
 -2 -15 4 6.84 2.3
 2 15 -4 6.48 1.07
 -2 15 4 7.27 2.23
 2 -15 -3 4.81 1.35
 -2 -15 3 11.99 2.78
 -2 -15 3 7.37 1.45
 2 15 -3 7.07 2.57
 2 15 -3 7.21 1.59
 2 15 -3 7.54 1.48
 -2 15 3 9.87 2.12
 2 15 -3 7.46 1.75
 2 15 -3 11.06 1.69
 -2 15 3 9.04 2.42
 2 -15 -2 4.81 1.4
 -2 15 2 6.06 3.21
 2 15 -2 5.69 2.1
 2 15 -2 4.03 1.12
 -2 -15 2 7.29 2.4
 2 15 -2 6.28 1.18
 -2 15 2 6.45 1.61
 -2 15 2 5.34 2.16
 2 15 -2 5.47 1.66
 2 15 -2 4.55 1.28
 2 15 -1 21.82 2.3
 -2 15 1 22.59 4.99
 2 -15 -1 27.41 2.89
 -2 -15 1 27.64 5.6
 -2 -15 1 25.27 3.89
 -2 15 1 25.48 2.68
 2 15 -1 28.66 3.34
 2 15 -1 28.27 3.08
 2 15 -1 26.12 1.92
 -2 15 1 19.47 3.08
 2 -15 0 9.59 1.61
 -2 15 0 5.86 2.62
 2 15 0 12.57 2.31
 -2 15 0 12.54 2.53
 2 15 0 11.51 1.54
 -2 -15 0 8.42 3.49
 2 15 0 9.82 0.74
 -2 15 0 10.47 1.58
 2 15 1 20.05 1.95
 2 -15 1 19.09 1.45
 2 15 1 24.35 3.53
 -2 15 -1 27.08 3.41
 -2 -15 -1 20.38 5.18
 2 -15 1 30.25 6.22
 -2 15 -1 22.23 2.05
 -2 15 -1 17.69 3
 2 -15 1 23.69 2.71
 2 15 2 6.4 2.03
 2 -15 2 6.44 1.61
 -2 15 -2 6.64 1.8
 -2 15 -2 4.59 1.67
 2 -15 2 5.49 1.05
 -2 -15 -2 -0.89 2.16
 2 -15 2 8.12 3.55
 -2 15 -2 4.76 0.9
 2 -15 3 17.08 2.66
 -2 15 -3 23.01 3.54
 2 15 3 21.31 3.8
 2 -15 3 19.99 2.35
 -2 15 -3 22.9 3.28
 -2 -15 -3 29.43 6.22
 2 -15 3 21.03 3.21
 2 -15 3 22.52 5.37
 -2 15 -3 22.53 2.07
 -2 15 -4 12.05 2.73
 2 -15 4 15.55 3.04
 -2 15 -4 8.4 2.06
 2 -15 4 14.23 4.45
 2 -15 4 7.38 1.64
 -2 -15 -4 14.67 5.1
 2 15 4 8.24 1.42
 2 15 4 5.19 2.27
 2 -15 5 10.26 2.67
 2 -15 5 8.46 1.89
 -2 -15 -5 11.84 5.19
 2 15 5 9.02 3.5
 2 -15 5 11.57 4.01
 -2 15 -5 7.96 2.44
 2 -15 6 46.9 4.69
 -2 -15 -6 52.78 9.77
 -2 15 -6 51.24 5.71
 2 -15 6 57.62 5.81
 2 15 6 57.01 7.6
 2 -15 6 60.79 9.56
 2 -15 7 -2.2 3
 -2 15 -7 -0.75 1.08
 -2 -15 -7 -0.04 3.27
 2 -15 7 1.47 1.67
 2 15 7 1.74 2.27
 2 -15 7 1.98 1.35
 2 15 8 11.32 4.36
 2 -15 8 11.11 2.75
 -2 -15 -8 7.1 3.85
 2 -15 8 14.44 3.26
 -2 15 -8 9.23 2.77
 2 -15 9 7.26 2.46
 -2 -15 -9 0.57 3.53
 2 -16 -10 57.96 10.03
 2 -16 -9 1.95 2.85
 -2 -16 9 -0.17 0.88
 2 16 -9 1.55 1.43
 2 -16 -8 27.89 5.83
 -2 16 8 24.33 4.73
 -2 -16 8 33.12 4.27
 2 16 -8 28.44 4.12
 2 -16 -8 28.51 6.03
 -2 16 8 36.39 5.36
 -2 -16 7 54 5.08
 2 -16 -7 43.72 6.73
 -2 -16 7 59.94 6.82
 -2 16 7 51.07 5.99
 2 -16 -7 55.23 8.35
 -2 16 7 46.85 6.19
 2 16 -7 56.3 5.37
 2 -16 -6 6.82 2.74
 -2 -16 6 6.74 1.79
 -2 -16 6 4.87 2.26
 2 16 -6 7.05 1.91
 -2 16 6 9.22 2.82
 -2 16 6 6.58 2.63
 -2 16 5 66.24 6.35
 2 16 -5 57.62 4.78
 -2 -16 5 65.51 4.91
 -2 -16 5 75.64 7.16
 2 -16 -5 56.53 6.23
 -2 16 5 52.98 5.75
 -2 16 4 162.24 9.61
 -2 -16 4 205.3 11.69
 -2 -16 4 176.84 7.86
 -2 16 4 181.48 10.57
 2 -16 -4 170.81 9.74
 2 16 -4 182.46 8.17
 -2 -16 3 24.01 2.56
 2 -16 -3 20.18 2.89
 2 16 -3 25.6 3.44
 -2 -16 3 30.54 4.51
 2 16 -3 20.33 2.35
 2 16 -3 21.08 2.39
 -2 16 3 18.27 2.87
 -2 16 3 22.89 3.71
 2 -16 -2 13.65 2.2
 2 16 -2 13.94 2.46
 -2 -16 2 17.99 3.35
 2 16 -2 14.58 1.77
 -2 16 2 16.44 2.37
 -2 16 2 14.42 2.73
 2 16 -2 13.82 2.17
 -2 -16 1 60.81 8.08
 2 16 -1 58.06 4.57
 2 16 -1 54.61 2.86
 2 16 -1 52.25 4.65
 -2 16 1 46.28 3.87
 -2 16 1 60.03 5.54
 -2 -16 1 57.99 5.88
 2 -16 -1 54.49 4
 2 16 0 66.95 5.37
 2 -16 0 60.92 4.18
 -2 -16 0 68.41 8.97
 2 -16 0 66.04 9.18
 -2 16 0 60.61 5.43
 -2 16 0 52.61 3.69
 2 -16 1 3.72 0.97
 -2 16 -1 5 1.05
 -2 16 -1 5.2 2.01
 -2 16 -1 8.88 2.22
 2 -16 1 4.84 0.58
 -2 -16 -1 10.38 4.25
 2 -16 1 6.78 3.66
 2 16 1 8.55 2.34
 -2 16 -2 149.43 8.5
 2 -16 2 164.58 5.96
 -2 16 -2 157.81 9.14
 -2 -16 -2 150.84 14.37
 -2 16 -2 155.89 5.87
 2 16 2 152.89 9.64
 2 -16 2 163 7.78
 -2 16 -3 21.49 3.51
 2 16 3 15.32 3.29
 2 -16 3 20.19 2.25
 -2 16 -3 15.72 2.74
 -2 -16 -3 25.84 6.55
 2 -16 3 18.22 2.71
 2 -16 3 21.17 3.26
 2 -16 3 24.54 6.15
 -2 16 -3 21.55 2.04
 2 16 4 73.41 7.61
 2 -16 4 73.99 4.89
 -2 16 -4 76.97 6.66
 2 -16 4 77.39 10.68
 -2 -16 -4 69.22 10.42
 2 -16 4 84.65 6.99
 -2 16 -4 63.67 5.4
 -2 16 -5 188.63 11.01
 2 -16 5 177.61 8.67
 2 -16 5 222.22 18.45
 2 16 5 193.2 13.44
 2 -16 5 195 10.82
 -2 -16 -5 199.57 18.12
 2 -16 6 -1.13 3.16
 2 -16 6 1.3 1.49
 2 -16 6 0.1 0.78
 -2 -16 -6 0.25 3
 -2 16 -6 -0.31 1.36
 2 16 6 -0.74 2.02
 2 -16 7 0.59 1.27
 2 -16 7 6.11 3.18
 2 -16 7 1.67 1.07
 -2 -16 -7 3.93 3.45
 2 16 7 1.79 2.05
 -2 16 -7 2.28 1.83
 2 -16 8 51.17 5.47
 -2 -16 -8 55.69 10.38
 2 -16 8 51.48 5.95
 2 -16 9 1.92 1.76
 2 -17 -9 8.35 3.77
 -2 -17 9 6.68 2.2
 2 17 -9 10.79 2.84
 2 -17 -8 -2.96 2.95
 -2 -17 8 0.58 1.91
 -2 -17 8 1.72 1.33
 2 17 -8 0.25 1.1
 -2 17 8 -0.18 1.65
 2 -17 -7 8.45 3.01
 -2 -17 7 12.59 2.58
 -2 17 7 12.46 3.27
 -2 -17 7 19.15 3.95
 2 17 -7 17.63 3.16
 2 -17 -7 21.74 5.58
 -2 17 7 13.63 3.75
 -2 17 6 10.33 3.08
 2 -17 -6 9.1 2.97
 -2 -17 6 9.45 2.09
 -2 -17 6 15.74 3.64
 2 -17 -6 16.62 4.79
 2 17 -6 10.04 2.32
 -2 17 6 8.46 2.78
 2 -17 -5 12.39 2.88
 -2 -17 5 12.33 3.18
 -2 -17 5 11.05 2.12
 2 -17 -5 15.81 4.87
 2 17 -5 8.5 1.97
 -2 17 5 12.52 3.12
 -2 17 5 12.9 3.1
 2 -17 -4 17.49 3.02
 -2 -17 4 23.63 4.12
 2 17 -4 21.69 3.16
 -2 -17 4 20.68 2.56
 2 -17 -4 21.96 5.86
 2 17 -4 20.86 2.72
 -2 17 4 19.11 3.28
 -2 17 4 23.08 3.99
 2 -17 -3 14.44 2.38
 -2 17 3 9.27 2.52
 2 17 -3 16.74 2.26
 2 -17 -3 15.66 5.17
 2 17 -3 14.76 2.14
 2 17 -3 18.59 2.91
 -2 -17 3 15.81 3.4
 -2 17 3 13.04 2.64
 -2 17 2 39.01 3.96
 -2 17 2 41.52 4.86
 2 17 -2 41.41 4.27
 2 17 -2 38.95 3.72
 -2 -17 2 44.4 5.5
 2 17 -2 34.83 2.8
 2 -17 -2 43.43 3.85
 2 -17 -1 11.44 1.96
 2 -17 -1 11.48 5.03
 2 17 -1 7.77 1.9
 -2 17 1 6.87 1.52
 2 17 -1 11.67 2.42
 -2 17 1 9.79 2.59
 2 -17 0 9.29 1.7
 -2 -17 0 14.18 4.41
 2 -17 0 10.54 4.26
 -2 17 0 5.54 1.08
 2 17 0 15.59 3
 -2 17 0 9.7 2.37
 -2 17 -1 46.73 4.85
 -2 17 -1 44.14 4.77
 2 17 1 44.56 5.08
 -2 -17 -1 41.37 7.57
 2 -17 1 54.4 8.81
 2 -17 1 48.25 3.97
 -2 17 -2 8.9 2.22
 -2 17 -2 7.47 2.15
 2 -17 2 8 1.67
 2 -17 2 6.24 4
 -2 -17 -2 7.31 3.64
 2 17 2 6.06 2.3
 -2 17 -3 -1.08 1.29
 2 -17 3 -0.6 0.9
 2 -17 3 0.64 0.6
 -2 -17 -3 1 2.21
 2 -17 3 2.51 2.32
 -2 17 -3 1.67 1.16
 2 17 3 0.42 1.34
 2 -17 4 57.46 5.88
 2 -17 4 43.73 3.74
 -2 17 -4 45.3 5.28
 2 -17 4 46.96 8.84
 -2 -17 -4 37.85 7.96
 -2 17 -4 39.3 4.42
 2 17 4 56.36 7.16
 2 -17 5 10.01 2.62
 2 -17 5 3.41 1.29
 -2 -17 -5 8.26 4.44
 2 -17 5 6.53 3.34
 2 17 5 8.85 3.04
 -2 17 -5 10.02 2.74
 2 -17 6 6.01 3.53
 2 -17 6 1.3 0.83
 -2 -17 -6 2.89 3.51
 2 -17 6 4.77 2.12
 2 17 6 4.93 2.66
 -2 17 -6 2.34 1.65
 2 -17 7 4.94 3.37
 2 -17 7 15.62 3.42
 2 -17 7 12.33 2.66
 -2 -17 -7 10.94 3.71
 -2 17 -7 14.95 3.61
 2 17 7 15.69 4.35
 2 -17 8 19.78 3.98
 2 -17 8 10.37 2.49
 -2 -18 9 28.86 4.35
 2 18 -9 25.33 4.24
 -2 -18 8 0.63 0.9
 2 18 -8 0.06 1
 -2 -18 7 9.16 2.24
 2 18 -7 12.72 2.75
 -2 -18 7 12.7 3.44
 2 -18 -7 12.59 4.54
 -2 18 7 10.34 2.99
 2 -18 -6 69.82 7.09
 2 -18 -6 84.33 11.29
 -2 -18 6 73.57 5.65
 -2 -18 6 78.13 7.97
 -2 18 6 81.19 7.89
 2 18 -6 70.37 5.87
 2 -18 -5 51.3 5.54
 2 18 -5 45.48 4.35
 -2 -18 5 56.2 4.63
 2 -18 -5 61.84 9.61
 -2 -18 5 67.6 7.25
 -2 18 5 62.64 6.65
 2 -18 -4 5.09 1.64
 -2 -18 4 7.31 1.69
 -2 -18 4 9.81 3.12
 2 -18 -4 6.54 3.74
 2 18 -4 7.15 1.71
 -2 18 4 7.15 2.13
 2 18 -4 9.96 2.25
 -2 -18 3 293.63 14.71
 2 -18 -3 289.25 20.83
 2 18 -3 251.73 11.32
 -2 18 3 225.83 12.55
 2 -18 -3 225.05 9.9
 -2 18 2 18.72 3.41
 2 18 -2 20.98 3.08
 2 -18 -2 16.08 2.31
 -2 -18 2 18.19 3.82
 2 18 -2 18.1 2.63
 2 -18 -1 20.29 2.42
 2 18 -1 22.85 3.21
 2 18 -1 15.96 2.67
 2 -18 -1 22.52 6.12
 -2 18 1 21.26 3.58
 2 18 0 26.48 3.54
 -2 18 0 25.51 3.78
 -2 -18 0 27.49 6.44
 2 -18 0 39.4 7.84
 2 -18 0 24.04 2.74
 2 18 0 28.67 4.02
 -2 18 0 26.72 3.79
 -2 18 -1 1.28 1.02
 2 -18 1 3.3 2.92
 -2 -18 -1 0.44 3.15
 2 18 1 -0.33 1.01
 2 -18 1 -0.11 0.82
 -2 18 -1 1.23 1.43
 2 -18 2 3.89 1.29
 -2 -18 -2 2.44 2.79
 2 18 2 4.61 1.79
 -2 18 -2 3.97 1.54
 -2 18 -2 5.7 1.96
 2 -18 2 5.46 2.86
 -2 18 -3 103.53 7.86
 2 -18 3 125.35 14.53
 -2 -18 -3 106.03 13.17
 -2 18 -3 90.16 6.84
 2 18 3 100.01 8.93
 2 -18 4 88.69 7.54
 -2 -18 -4 85.02 11.87
 2 -18 4 86.48 12.36
 -2 18 -4 71.41 6.03
 2 18 4 76.1 8.43
 -2 18 -4 91.12 7.35
 2 -18 5 14.24 5.4
 2 -18 5 13.81 3.26
 2 18 5 12.33 3.78
 -2 -18 -5 14.1 4.99
 -2 18 -5 11.31 2.8
 2 -18 6 71.37 11.67
 2 18 6 67.51 8.65
 -2 -18 -6 72.31 11.37
 2 -18 6 68.54 6.84
 -2 18 -6 59.21 6.58
 2 -18 7 17.66 5.89
 2 -18 7 20.09 3.81
 2 -19 -7 14.42 4.99
 -2 -19 6 0.92 1.64
 2 -19 -6 -3.56 2.57
 -2 19 6 1.43 1.94
 -2 -19 5 31.39 5.17
 2 -19 -5 26.57 6.71
 2 19 -5 25.4 3.67
 -2 19 5 21.57 3.96
 -2 -19 4 4.47 2.36
 2 -19 -4 5.26 3.55
 2 19 -4 7.76 2.18
 -2 19 4 2.14 1.73
 2 19 -3 1.28 1.2
 2 -19 -3 1.12 1.01
 2 -19 -3 -1.39 2.13
 -2 -19 3 4 2.46
 -2 19 3 0.89 1.41
 -2 -19 2 41.21 5.68
 2 -19 -2 36.82 7.99
 2 19 -2 30.28 3.97
 -2 19 2 25.29 4.12
 2 -19 -2 28.01 3.07
 2 -19 -1 0.42 0.61
 2 19 -1 2.11 0.98
 -2 19 1 2.53 1.92
 2 19 -1 1.62 0.95
 -2 19 0 5.45 1.56
 -2 19 0 9 2.46
 2 19 0 7.63 2.31
 2 -19 0 9.33 4.77
 2 -19 0 6.33 1.61
 2 19 0 8.97 2.14
 2 19 1 10.23 2.5
 -2 19 -1 8.99 2.22
 -2 19 -1 6.38 2.12
 2 -19 1 11.18 2.02
 -2 -19 -1 12.46 4.88
 2 -19 1 15.54 5.79
 2 19 1 12.95 3.29
 2 19 2 2.14 1.52
 -2 19 -2 6.4 2.23
 2 -19 2 4.83 3.38
 2 -19 2 5.01 1.71
 -2 -19 -2 9.68 4.23
 -2 19 -2 7.94 2.36
 -2 19 -3 49.19 5.53
 -2 -19 -3 44.81 9.08
 -2 19 -3 45.21 4.95
 2 19 3 51.79 6.63
 2 -19 4 1.29 2.52
 -2 19 -4 0.34 1.1
 -2 -19 -4 2.17 2.1
 2 19 4 3.3 2.66
 2 -19 5 8.59 2.62
 2 -19 5 -0.02 2.63
 -2 -19 -5 12.31 5.36
 -2 19 -5 8.95 2.77
 2 19 5 6.49 2.82
 -2 19 -6 27.05 4.42
 2 -19 6 21.13 6.41
 2 19 6 23.57 5.41
 2 -19 6 29.84 4.84
 2 -19 7 0.97 3.26
 2 -19 7 7.69 2.72
 2 -20 -7 5.88 3.42
 2 -20 -6 40.74 8.41
 2 20 -6 32.07 4.25
 -2 -20 5 7.24 3.05
 2 -20 -5 5.58 3.18
 2 20 -5 7.21 2.14
 -2 20 5 4.32 1.66
 2 20 -4 45 4.77
 -2 -20 4 48.46 6.35
 2 -20 -4 54.33 9.96
 -2 20 4 39.06 5.41
 2 20 -3 4.18 1.57
 -2 -20 3 9.48 2.85
 2 -20 -3 7.26 3.92
 -2 20 3 3.39 2.07
 -2 20 2 32.3 4.81
 2 -20 -2 48.17 9.22
 2 20 -2 38.95 4.46
 -2 20 1 114.58 7.81
 -2 20 1 124.76 9.1
 2 20 -1 118.97 8.21
 -2 20 0 5.34 1.84
 2 20 0 9.63 2.5
 -2 20 0 5.63 2.03
 2 20 0 3.59 1.54
 2 20 1 17.64 3.28
 2 20 1 23.73 3.96
 -2 20 -1 16.73 3.22
 2 -20 1 29.13 7.57
 -2 20 -1 19.5 3.37
 -2 20 -2 149.23 9.55
 2 20 2 153.74 11.19
 2 -20 2 185.21 18.51
 -2 -20 -2 174.02 16.6
 -2 20 -2 131.3 8.99
 2 -20 3 11.58 4.22
 2 20 3 4.73 1.85
 -2 20 -3 10.77 2.7
 -2 20 -3 11.24 2.55
 2 -20 4 20.23 5.95
 2 20 4 15.52 4.06
 -2 20 -4 19.72 3.73
 -2 20 -5 48.68 5.85
 2 -20 5 56.23 10.42
 2 20 5 54.01 7.67
 2 -20 6 4.89 2.23
 2 -21 -6 7.13 3.85
 2 21 -6 7.26 2.23
 2 -21 -5 37.8 8.33
 2 21 -5 37.55 4.68
 -2 21 4 2.04 2.15
 2 -21 -4 3.04 3.02
 2 21 -4 3.19 1.62
 -2 21 3 1.95 1.4
 -2 -21 3 4.47 2.29
 2 -21 -3 5.49 4.37
 2 21 -3 1.04 1.25
 2 -21 -2 19.3 6.93
 2 21 -2 13.69 3
 -2 21 2 13.7 3.48
 2 21 -1 23.41 3.91
 -2 21 1 27.3 4.38
 -2 21 0 6.47 1.8
 2 21 0 9.83 2.76
 2 21 0 4.71 1.84
 2 -21 0 0.73 2.61
 -2 21 0 8.61 2.56
 2 21 1 49.86 5.6
 -2 21 -1 56.52 5.75
 -2 21 -1 50.14 5.65
 2 21 1 50.63 6.2
 2 -21 1 62.62 11.25
 -2 21 -2 2.16 1.15
 2 21 2 1.31 1.42
 2 21 2 -0.3 2.11
 -2 21 -2 -0.38 1.4
 2 -21 2 4.04 4.56
 -2 21 -3 1.93 1.62
 2 21 3 -4.5 2.64
 2 -21 3 0.72 3.88
 -2 21 -4 13.08 3.13
 2 21 4 10.79 3.54
 -2 21 -5 1.71 1.91
 2 22 -4 11.26 2.61
 -2 22 3 -0.84 1.77
 2 22 -3 -0.69 1.16
 2 22 -2 6.05 2.07
 -2 22 2 7.01 2.64
 -2 22 1 -0.6 1.15
 2 22 -1 1.41 1.53
 -2 22 0 77.25 7.38
 2 22 0 84.13 7.74
 -2 22 -1 22.75 3.89
 2 22 1 21.26 4.01
 2 22 1 20.78 3.67
 2 22 2 1.46 1.12
 2 22 2 -1.79 2.28
 2 22 3 1.47 1.79
 -2 22 -3 -0.07 1.14
 2 22 3 0.15 2
 -2 22 -4 1.56 1.33
 2 23 -2 7.47 2.41
 -2 23 1 13.17 3.53
 2 23 -1 12.34 3.27
 -2 23 0 1.13 1.49
 2 23 0 4.03 1.96
 2 23 1 7.23 2.44
 2 23 2 -1.57 2.61
 3 0 -12 1.47 1.7
 -3 0 12 0.12 1.12
 3 0 -11 0.08 1.14
 -3 0 11 0.32 1.27
 -3 0 11 0.03 0.74
 -3 0 10 27.78 3.86
 3 0 -10 38.02 4.46
 -3 0 10 30.64 3.27
 -3 0 9 11.55 2.43
 -3 0 9 10.12 1.84
 3 0 -9 9.77 2.32
 3 0 -8 20.81 2.93
 -3 0 8 23.37 3.11
 -3 0 8 21.31 2.39
 -3 0 7 90.39 5.73
 3 0 -7 87.98 5.66
 -3 0 7 90.23 4.74
 -3 0 6 26.12 2.91
 3 0 -6 24.51 2.79
 -3 0 6 23.69 2.25
 3 0 -5 7.25 1.55
 -3 0 5 7.3 1.34
 3 0 -5 7.62 1.72
 3 0 -5 4.77 1.6
 -3 0 5 8.15 1.31
 3 0 -4 256.19 14.86
 -3 0 4 258.64 8.75
 -3 0 4 257.69 7.97
 3 0 -4 267.73 8.9
 3 0 -3 17.86 3.46
 -3 0 3 20.67 1.85
 3 0 -3 18.85 1.95
 -3 0 3 20.25 2.07
 3 0 -2 13.71 2.36
 -3 0 2 13.55 1.56
 3 0 -2 14.49 1.67
 3 0 -1 11.38 1.97
 -3 0 1 7.75 1.27
 -3 0 1 8.6 2.27
 3 0 -1 8.44 1.32
 3 0 0 252.66 7.1
 -3 0 0 266.56 9.9
 -3 0 0 258.25 12.96
 3 0 0 248.36 8.16
 -3 0 -1 81.81 7.38
 3 0 1 87.74 4.22
 -3 0 -1 89.88 4.94
 -3 0 -1 92.84 3.95
 3 0 1 86.38 4.22
 -3 0 -2 197.42 7.46
 3 0 2 198.44 7.9
 -3 0 -2 189.95 11.97
 3 0 2 206.66 12.04
 3 0 2 202.9 4.48
 -3 0 -2 204.18 7.03
 3 0 2 212.52 7.43
 3 0 3 13.39 1.88
 -3 0 -3 12.54 3.39
 -3 0 -3 13.99 1.87
 3 0 3 16.32 2.4
 -3 0 -3 12.94 1.82
 3 0 4 1.33 0.81
 -3 0 -4 -0.56 0.82
 -3 0 -4 1.63 1.11
 3 0 4 -1.57 1.59
 -3 0 -4 0.96 0.85
 -3 0 -5 262.35 9.84
 3 0 5 235.69 15.12
 3 0 5 272.47 12.69
 3 0 6 0.57 0.93
 3 0 6 2.99 1.63
 -3 0 -6 2.38 0.81
 3 0 7 3.87 1.67
 -3 0 -7 2.5 1.33
 3 0 7 4.68 2.41
 -3 0 -8 71.87 5.79
 3 0 8 77.52 6.73
 3 0 8 78.61 8.38
 3 0 9 0.8 1.37
 -3 0 -9 1.81 1.49
 3 0 10 1.78 1.74
 -3 0 -10 -4.05 5.38
 -3 0 -10 0.29 1.22
 -3 0 -11 18.66 3.57
 3 -1 -12 7.95 2.49
 -3 1 12 10.13 2.7
 -3 -1 12 9.96 2.87
 3 1 -12 13.7 3.15
 -3 1 11 15.02 2.54
 3 -1 -11 14.65 2.79
 3 1 -11 14.54 2.92
 -3 1 11 14.16 3.18
 -3 -1 11 12.56 2.8
 -3 1 10 19.99 2.68
 3 -1 -10 20.79 3.27
 3 1 -10 22.15 3.45
 -3 1 10 18.31 3.13
 -3 -1 10 24.17 3.56
 -3 -1 10 18.97 2.43
 -3 1 9 139.64 8.01
 -3 -1 9 141.92 8.23
 -3 -1 9 144.31 6.52
 3 -1 -9 134.84 7.97
 -3 1 9 142.22 7.03
 3 1 -9 128.69 7.81
 -3 -1 8 43.58 4.21
 -3 -1 8 40.1 3.11
 -3 1 8 36.65 3.75
 3 -1 -8 39.18 3.83
 -3 1 8 38.87 3.36
 3 1 -8 37.7 3.88
 3 -1 -7 4.25 1.36
 3 1 -7 2.99 1.17
 -3 1 7 2.13 1
 -3 -1 7 2.41 1.19
 -3 -1 7 2.62 0.78
 -3 1 7 3.12 1.03
 3 -1 -6 515.18 25.46
 -3 1 6 573.5 15.73
 -3 -1 6 570.46 16.01
 3 -1 -6 529.29 16.15
 -3 -1 6 583.46 13.8
 3 -1 -6 548.24 15.73
 -3 1 6 579.03 14.79
 3 -1 -6 520.31 19.62
 3 1 -6 563.71 15.9
 -3 1 5 204.27 7.9
 -3 -1 5 211.53 6.7
 3 -1 -5 197.57 8.16
 3 -1 -5 186.93 13.62
 -3 -1 5 215.46 8.12
 3 -1 -5 201.4 7.93
 -3 1 5 213.89 7.44
 -3 1 5 230.87 7.13
 3 1 -5 199.45 14.19
 3 1 -5 207.69 7.97
 -3 1 4 115.89 5.25
 3 1 -4 104.82 9.03
 3 1 -4 116.9 5.27
 -3 -1 4 109.29 4.33
 3 -1 -4 115.36 5.36
 -3 1 4 116.49 5
 -3 -1 4 109.65 5.3
 3 -1 -4 113.1 9.43
 -3 1 3 243.7 7.93
 -3 -1 3 247.03 8.14
 3 -1 -3 241.3 8.16
 3 1 -3 232.47 12.21
 -3 -1 3 254.03 7.23
 3 1 -3 251.35 7.93
 -3 1 3 253.17 7.83
 3 1 -3 253.93 7.57
 3 -1 -3 251.96 8.18
 -3 -1 3 252.81 8.24
 3 -1 -3 251.17 12.7
 3 -1 -2 39.29 4.04
 3 1 -2 46.3 4.26
 -3 -1 2 52.25 5.68
 3 -1 -2 46.09 3.08
 -3 -1 2 50.57 3.05
 -3 -1 2 52.22 2.87
 -3 1 2 52.37 3.1
 3 1 -2 50.73 2.96
 -3 -1 2 50.45 3.16
 3 -1 -1 1202.28 27.6
 3 1 -1 1159.21 26.72
 -3 -1 1 1263.98 30.85
 -3 1 1 1228.54 25.61
 3 1 -1 1220.49 25.49
 3 -1 0 1039.54 23.18
 3 -1 0 1080.77 21.03
 -3 -1 0 1045.88 30.18
 -3 1 0 1088.78 29.83
 3 1 0 1051.75 21.74
 -3 -1 0 1088.91 25.05
 3 1 0 1050.71 22.51
 -3 1 -1 90.78 3.75
 -3 -1 -1 88.09 4.65
 -3 -1 -1 93.72 4.15
 -3 -1 -1 91.01 7.56
 -3 1 -1 86 7.08
 3 1 1 94.68 4.38
 3 -1 1 94.26 4.19
 3 -1 1 98.15 4.54
 3 1 1 94.84 4.22
 -3 -1 -2 873.99 28.71
 -3 1 -2 864.51 27.6
 3 -1 2 871.6 26.83
 3 1 2 872.17 21.33
 3 -1 2 871.19 20.88
 3 1 2 908.23 17
 -3 1 -2 869.82 19.3
 -3 -1 -2 873.48 19.85
 -3 -1 -2 860.82 20.13
 3 1 2 900.09 19.93
 3 -1 2 874.02 20.17
 -3 -1 -3 14.1 1.83
 -3 1 -3 12.25 1.76
 3 -1 3 13.23 1.86
 -3 -1 -3 13.67 3.35
 3 1 3 12.31 1.85
 -3 1 -3 11.12 3.11
 -3 1 -3 14.51 1.88
 -3 -1 -3 14.93 2.04
 3 -1 3 15.6 2.2
 3 1 3 13.15 2.35
 -3 -1 -4 184.26 7.27
 -3 1 -4 178.88 7.66
 -3 1 -4 183.25 12.3
 3 1 4 199.19 13
 3 -1 4 193.28 9.33
 3 1 4 195.25 9.57
 -3 1 -4 169.54 7.92
 -3 -1 -4 175.65 8.08
 -3 -1 -4 173.02 7.37
 -3 -1 -5 74.59 4.59
 -3 1 -5 72.23 4.95
 3 -1 5 63.1 7.34
 3 1 5 70.61 8.13
 -3 1 -5 62.11 5.12
 3 -1 5 68.54 5.94
 3 1 5 73.43 6.29
 3 -1 6 4.95 2.29
 3 -1 6 6.45 0.98
 3 -1 6 4.71 1.27
 3 -1 6 4.14 1.91
 3 1 6 5.09 1.73
 -3 -1 -6 6.47 1.4
 -3 1 -6 5.78 1.39
 3 1 6 4.19 1.29
 -3 1 -7 213.96 9.78
 3 -1 7 211.22 10.62
 3 1 7 216.2 10.81
 -3 -1 -7 196.8 9.13
 3 -1 7 201.55 12.56
 3 1 7 216.97 13.17
 -3 1 -8 2 1.32
 3 -1 8 0.09 1.38
 3 1 8 1.08 1.3
 -3 -1 -8 -0.38 0.86
 3 -1 8 -0.82 1.61
 3 1 8 2.63 2.15
 -3 1 -9 13.11 2.65
 3 -1 9 17.83 3.51
 3 1 9 15.13 3.23
 -3 -1 -9 14.27 5.45
 -3 -1 -9 12.36 2.5
 3 1 9 7.07 2.5
 3 -1 10 7.4 2.61
 3 1 10 6.44 2.53
 -3 -1 -10 6.21 4.08
 -3 -1 -10 5.29 1.83
 -3 1 -10 7.1 2.34
 -3 -1 -11 3.19 1.73
 -3 -1 -11 1.2 4.35
 -3 1 -11 0.5 1.1
 -3 2 12 70.4 6.9
 -3 -2 12 72.29 7.25
 3 -2 -12 79.88 7.17
 3 2 -12 76.36 7.17
 -3 2 11 6.37 1.85
 3 -2 -11 5.19 2.22
 3 2 -11 4.42 2.07
 -3 2 11 9.59 2.65
 -3 -2 11 6.44 2.28
 3 -2 -10 0.67 1.01
 3 2 -10 -2.62 1.84
 -3 2 10 -0.98 1.2
 -3 -2 10 -0.35 1.16
 -3 2 10 0.86 0.93
 -3 -2 10 0.18 0.56
 -3 2 9 44.95 4.55
 -3 -2 9 49.37 4.84
 3 -2 -9 48.7 4.59
 -3 2 9 46.05 4.1
 3 2 -9 46.19 4.61
 -3 -2 9 40.68 3.15
 -3 2 8 24.59 3.12
 -3 -2 8 29.39 3.55
 3 2 -8 26.77 3.27
 -3 -2 8 27.82 2.36
 -3 2 8 29.88 3.11
 3 -2 -8 27.3 3.3
 -3 2 7 39.38 3.66
 -3 -2 7 37.55 3.75
 3 -2 -7 36.96 3.64
 -3 -2 7 31.22 2.37
 -3 2 7 32.84 3.16
 3 2 -7 35.11 3.63
 3 -2 -6 2.81 1.97
 3 -2 -6 6.16 1.58
 -3 2 6 6.15 1.53
 3 2 -6 5.49 1.37
 -3 -2 6 6.35 1.51
 3 -2 -6 4.89 1.42
 -3 2 6 5.08 1.29
 3 -2 -6 3.65 1.61
 -3 -2 6 5.18 0.87
 -3 2 6 5.83 1.42
 -3 2 5 22.03 2.39
 3 -2 -5 21.7 2.42
 3 -2 -5 17.29 3.95
 3 2 -5 12.66 3
 -3 -2 5 20.7 2.4
 -3 2 5 21.35 2.47
 -3 -2 5 21.22 1.74
 -3 2 5 20.35 2.22
 3 2 -5 20.28 2.37
 -3 -2 5 21.92 2.63
 3 2 -4 45.04 5.95
 -3 2 4 42.9 3.12
 -3 -2 4 47.24 3.48
 3 -2 -4 49.74 3.56
 3 -2 -4 40.81 5.67
 -3 -2 4 47.84 3.76
 -3 -2 4 44.95 2.51
 -3 2 4 46.12 3.27
 3 2 -4 46.19 3.3
 3 2 -3 95.84 7.65
 -3 -2 3 95.77 4.76
 3 -2 -3 93.6 4.59
 -3 -2 3 87.72 3.8
 -3 2 3 98.45 4.5
 -3 2 3 95.21 4.7
 3 2 -3 91.6 4.47
 3 2 -3 85.37 3.91
 3 -2 -3 93.16 4.8
 -3 -2 3 92.33 4.58
 3 -2 -3 90.45 7.61
 3 -2 -2 8.86 1.82
 3 2 -2 10.19 1.96
 -3 -2 2 7.41 2.43
 3 2 -2 11.63 1.39
 -3 -2 2 14.23 1.75
 3 -2 -2 9.5 1.33
 -3 -2 2 12.56 2.83
 -3 -2 2 11.02 1.37
 -3 2 2 14.65 1.76
 3 -2 -2 11.63 1.69
 3 2 -1 21.4 2.33
 3 -2 -1 18.27 2.57
 3 -2 -1 20.25 2.05
 -3 -2 1 20.26 3.13
 -3 -2 1 15.54 3.1
 3 2 -1 19.59 1.9
 -3 -2 1 16.77 1.67
 -3 2 1 18.11 1.99
 3 2 0 253.85 7.6
 -3 -2 0 263.54 13.11
 -3 2 0 263.78 12.72
 3 -2 0 247.13 8.49
 -3 -2 0 248.2 6.53
 -3 2 0 247.37 8.5
 3 -2 0 248.68 6.44
 -3 -2 0 244.92 9.41
 3 2 0 244.86 7.61
 -3 -2 -1 95.9 4.84
 -3 2 -1 90.7 3.64
 -3 -2 -1 95.45 8.2
 -3 2 -1 100.19 7.71
 3 2 1 103.11 4.83
 3 -2 1 99.45 4.3
 -3 -2 -1 99.02 4.59
 3 2 1 104.9 4.33
 3 -2 1 105.58 4.9
 -3 -2 -2 150.22 10.91
 -3 2 -2 144.28 9.71
 3 2 2 141.73 6.86
 3 -2 2 137.6 6.25
 -3 2 -2 146.66 5.42
 3 2 2 142.85 4.53
 -3 -2 -2 154.85 6.23
 3 2 2 152.49 5.87
 3 -2 2 143.16 6.21
 -3 -2 -2 141.83 5.95
 -3 -2 -3 41.39 6.2
 -3 2 -3 38 5.17
 3 2 3 43.76 6.08
 -3 2 -3 40.83 3.46
 3 2 3 48.72 4.41
 -3 -2 -3 41.54 3.41
 -3 -2 -3 38.25 2.87
 3 -2 3 44.82 3.85
 -3 2 -3 41.82 3.2
 3 -2 3 44.75 5.37
 3 2 3 44.58 3.37
 3 -2 3 42.97 3.59
 -3 2 -4 11.95 2.1
 3 -2 4 7.61 1.8
 -3 2 -4 12.3 3.46
 3 2 4 7.23 2.73
 -3 -2 -4 8.4 1.57
 -3 -2 -4 9.56 1.64
 3 -2 4 10.11 2.07
 3 -2 4 9.29 1.84
 3 2 4 13.45 2.56
 -3 -2 -4 9.05 1.88
 -3 2 -4 7.89 1.66
 -3 2 -5 38.41 4.07
 -3 -2 -5 41.22 3.38
 -3 2 -5 45.42 4.1
 3 -2 5 34.4 5.34
 3 -2 5 46.57 4.34
 3 -2 5 48.3 5.1
 3 2 5 42.78 3.11
 3 2 5 44.06 5.03
 -3 2 -6 11.76 2.15
 3 -2 6 9.21 2.87
 3 -2 6 14.02 1.89
 3 -2 6 10.16 2.28
 -3 -2 -6 12.83 2.07
 3 -2 6 5.14 1.96
 3 2 6 11.39 2.94
 3 2 6 11.33 2.35
 -3 -2 -7 11.49 2.05
 3 -2 7 16.13 3.05
 3 2 7 12.88 2.74
 3 -2 7 14.48 3.23
 3 2 7 15.28 3.45
 -3 2 -7 13.19 2.57
 -3 2 -8 15.05 2.81
 3 -2 8 14.33 3.02
 3 2 8 16.06 3.19
 -3 -2 -8 16.9 6.03
 -3 -2 -8 15.77 2.58
 3 2 8 17.98 4.06
 -3 2 -9 -1.04 1.46
 3 -2 9 -0.01 1.26
 3 2 9 1.59 1.46
 -3 -2 -9 -2.62 4.74
 -3 -2 -9 1.25 0.85
 3 2 9 -2.01 2.72
 -3 2 -10 16.63 3.32
 3 -2 10 12.94 3.43
 3 2 10 9.44 3.01
 -3 -2 -10 15.22 2.97
 3 2 10 7.64 3.38
 -3 -2 -10 14.6 5.68
 -3 -2 -11 -0.4 1.12
 -3 -2 -11 -2.43 3.09
 -3 2 -11 0.88 1.37
 3 -3 -12 8.91 2.44
 3 3 -12 6.29 2.22
 -3 3 12 5.26 1.94
 -3 -3 12 9.81 2.9
 -3 3 12 8.58 2.11
 3 3 -11 21.24 3.54
 -3 3 11 23.44 3.27
 3 -3 -11 22.53 3.53
 -3 3 11 21.9 3.54
 -3 -3 11 26.63 3.96
 3 -3 -10 12.85 2.51
 -3 3 10 13.44 2.68
 -3 -3 10 15.24 2.99
 3 3 -10 16.66 2.93
 -3 3 10 11.56 2.24
 -3 -3 10 14.83 1.83
 3 -3 -9 31.85 3.83
 -3 -3 9 30.55 3.88
 -3 3 9 30.76 3.55
 3 3 -9 28.08 3.64
 -3 -3 9 28.77 2.36
 -3 3 9 28.15 3.27
 -3 -3 8 23.52 1.97
 3 -3 -8 20.27 2.75
 -3 3 8 24.54 3.03
 -3 -3 8 24.18 3.16
 3 3 -8 22.21 3.03
 -3 3 8 23.45 2.83
 3 -3 -7 83.7 10.6
 -3 3 7 103.17 5.79
 -3 -3 7 102.58 6.24
 3 -3 -7 98.48 5.96
 3 3 -7 103.92 6.13
 -3 3 7 102.37 5.76
 -3 -3 7 94.48 3.91
 3 -3 -6 218.71 16.38
 -3 3 6 234.97 8.76
 -3 -3 6 229.67 9.25
 3 3 -6 230.44 9.04
 -3 3 6 255.54 10.71
 3 -3 -6 223.24 9.09
 3 -3 -6 222.42 11.52
 -3 -3 6 241.27 6.46
 3 -3 -6 238.22 9.23
 -3 3 6 232.94 8.87
 -3 3 5 36.28 2.96
 -3 -3 5 40.5 3.35
 3 -3 -5 32.24 5.54
 -3 3 5 40.95 3.28
 -3 3 5 39.5 3.7
 -3 -3 5 37.67 2.01
 3 -3 -5 39.36 3.29
 3 3 -5 36.12 3.1
 -3 -3 5 40.01 3.4
 3 3 -4 612.43 24.03
 -3 3 4 672.31 16.32
 -3 -3 4 678.6 17.25
 3 -3 -4 699.5 17.1
 -3 -3 4 743.88 17.27
 -3 -3 4 693.09 14.26
 3 -3 -4 667.04 19.25
 -3 3 4 683.51 17.16
 3 3 -4 685.74 16.76
 3 3 -4 671.51 14.42
 3 -3 -4 701.86 25.69
 3 -3 -3 28.29 2.33
 3 -3 -3 25.33 3.9
 3 3 -3 26.29 3.87
 -3 -3 3 34.35 4.19
 -3 -3 3 26.29 2.44
 -3 3 3 30.52 2.33
 -3 -3 3 30.13 3.8
 -3 -3 3 25.82 2.28
 -3 3 3 27.94 2.55
 3 3 -3 26.3 1.87
 3 3 -3 29.86 2.33
 3 -3 -3 25.83 2.58
 -3 -3 2 103.83 4.87
 3 3 -2 108.63 6.24
 3 -3 -2 104.17 4.58
 -3 -3 2 117.51 7.92
 -3 -3 2 125.3 8.95
 3 -3 -2 97.9 6.57
 3 3 -2 110.41 4.32
 -3 3 2 118.42 5.26
 -3 -3 2 109.33 4.48
 -3 -3 2 103.42 7.81
 3 -3 -1 1418.03 32.39
 3 -3 -1 1450.28 29.66
 -3 -3 1 1492.27 35.05
 3 3 -1 1407.81 30.14
 -3 3 1 1530.64 30.77
 -3 -3 1 1502.19 38
 -3 -3 1 1509.35 28.64
 3 3 -1 1447.6 29.51
 -3 -3 0 143.12 6.52
 -3 3 0 129.3 3.73
 -3 -3 0 134.23 9.41
 3 3 0 136.69 5.35
 -3 -3 0 149.63 4.86
 -3 3 0 137.35 5.94
 3 -3 0 139.24 4.01
 3 3 0 139.33 4.93
 3 -3 0 129.21 5.92
 -3 -3 -1 68.36 3.84
 -3 -3 -1 71.09 7.06
 -3 3 -1 68.94 6.14
 -3 3 -1 65.53 2.76
 3 3 1 72.93 4.09
 3 -3 1 69.69 3.31
 -3 -3 -1 65.69 3.8
 3 3 1 69.11 3.31
 3 -3 1 66.54 3.92
 -3 3 -2 2065.01 39.57
 -3 -3 -2 2095.96 53.54
 -3 3 -2 2061.6 49.7
 -3 -3 -2 2080.79 39.73
 -3 -3 -2 2162.65 41.83
 3 3 2 2090.84 39.24
 3 3 2 2207.64 40.78
 3 -3 2 2115.89 41.4
 3 3 2 2176.54 43.3
 3 -3 2 2011.25 36.95
 3 -3 2 2137.35 41.77
 -3 -3 -2 2105.81 40.77
 -3 3 -3 19.01 2.49
 -3 -3 -3 13.73 1.61
 -3 3 -3 17.76 3.58
 3 3 3 15.6 3.72
 3 -3 3 17.03 2.29
 3 3 3 15.51 2.48
 -3 3 -3 14.61 1.89
 3 -3 3 12.29 1.99
 -3 -3 -3 15.97 2.12
 3 -3 3 15.99 2.22
 -3 -3 -4 101.85 4.76
 -3 3 -4 100.67 5.86
 -3 3 -4 100.26 8.54
 3 3 4 85.73 9.21
 -3 3 -4 88.75 5.47
 3 3 4 98.98 6.93
 3 -3 4 87.3 5.65
 3 -3 4 98.58 6.26
 -3 -3 -4 87.2 5.65
 3 -3 4 99.9 5.88
 -3 -3 -4 90.59 5
 -3 3 -5 285.82 11.13
 3 3 5 318.37 14
 3 3 5 291.34 9.27
 3 -3 5 313.29 13.09
 -3 -3 -5 304.17 9.75
 3 -3 5 297.84 11.66
 3 3 6 8.67 2.11
 3 -3 6 9.48 2.61
 3 -3 6 11.56 2
 3 -3 6 12.12 2.35
 -3 -3 -6 10.2 1.76
 3 -3 6 5.35 1.96
 3 3 6 10.84 3.12
 -3 3 -6 7.01 1.88
 -3 -3 -7 51.14 4.2
 -3 3 -7 47.8 4.64
 3 -3 7 47.23 4.91
 3 3 7 53.82 5.17
 3 -3 7 40.69 5.93
 -3 -3 -7 50.9 9.74
 3 3 7 49.65 6.33
 -3 3 -8 50.66 5.05
 -3 -3 -8 46.32 4.29
 3 -3 8 47.96 5.3
 3 3 8 45.83 5.12
 -3 -3 -8 55.75 10.95
 3 3 8 52.04 6.94
 3 -3 9 13.97 3.28
 3 3 9 18.89 3.43
 -3 -3 -9 13.29 2.41
 -3 -3 -9 12.08 4.41
 -3 3 -9 10.46 2.55
 3 3 9 19.7 4.74
 -3 3 -10 1.79 1.58
 3 -3 10 3.63 2.01
 -3 -3 -10 0.88 0.9
 3 3 10 1.1 1.35
 -3 -3 -10 -1.33 4.71
 3 3 10 -2.61 2.43
 -3 -3 -11 7.23 2.15
 -3 -3 -11 11.45 6.01
 -3 3 -11 5.62 2.19
 -3 4 13 4.42 2.05
 3 -4 -12 12.73 3.18
 -3 4 12 11.76 2.88
 3 4 -12 16.73 3.56
 -3 -4 12 17.86 3.77
 -3 4 12 10.78 2.64
 -3 4 11 3.6 1.59
 3 -4 -11 3.84 1.63
 -3 4 11 4.51 1.71
 -3 -4 11 8.46 2.66
 3 4 -11 7.64 2.39
 -3 4 10 34.48 4.16
 -3 -4 10 31.79 4.29
 3 4 -10 29.07 4.03
 3 -4 -10 31.15 4.03
 -3 4 10 32.2 3.94
 -3 4 9 22.85 3.1
 3 -4 -9 17.61 5.71
 -3 -4 9 16.46 1.58
 3 -4 -9 17.65 2.98
 -3 4 9 18.26 2.89
 -3 -4 9 23.7 3.49
 3 4 -9 24.44 3.67
 -3 4 8 24.66 3.05
 3 -4 -8 23.39 3.13
 -3 -4 8 23.95 3.34
 3 4 -8 19.74 2.94
 -3 -4 8 21.53 1.61
 -3 4 8 23.17 3.02
 3 -4 -7 80.71 10.46
 3 4 -7 89.69 5.85
 -3 4 7 91.63 5.44
 -3 -4 7 89.01 5.94
 -3 4 7 95.58 7.84
 -3 -4 7 85.14 3.08
 3 -4 -7 89.38 5.77
 -3 4 7 92.78 5.71
 3 -4 -6 11.79 3.97
 3 -4 -6 18.31 2.46
 -3 4 6 16.2 2.36
 -3 4 6 13.85 1.99
 -3 -4 6 18.89 2.66
 3 4 -6 16.75 2.43
 3 -4 -6 11.32 1.96
 -3 4 6 18.68 3.1
 -3 -4 6 12.73 1
 3 -4 -6 14.4 2.87
 -3 -4 5 30.85 3.08
 3 -4 -5 35.74 5.88
 3 4 -5 33.53 3.02
 -3 4 5 30.79 3.72
 -3 4 5 34.59 3.16
 -3 -4 5 36.67 3.36
 -3 4 5 31.74 3.18
 -3 4 5 30.68 2.7
 3 -4 -4 138.06 10.64
 3 4 -4 139.34 10.39
 -3 4 4 133.46 5.61
 -3 -4 4 132.61 6.18
 3 -4 -4 137 5.93
 -3 -4 4 141.23 8.64
 -3 4 4 147.25 8.06
 -3 -4 4 137.12 6.45
 3 -4 -4 129.5 7.22
 -3 4 4 140.44 6.45
 3 4 -4 138.74 5.96
 3 -4 -3 79.47 6.92
 -3 4 3 81.2 4.78
 3 -4 -3 80.1 4.09
 -3 -4 3 77.63 4.14
 -3 4 3 86.21 4.04
 -3 -4 3 88.25 6.93
 -3 -4 3 85.99 4.61
 -3 -4 3 82.72 6.47
 3 4 -3 70.77 6.39
 3 -4 -3 67.02 4.56
 3 4 -3 75.18 3.27
 3 4 -3 85.02 4.11
 3 -4 -3 83.81 4.97
 3 -4 -2 0.19 1.18
 3 4 -2 -0.61 1.24
 3 -4 -2 0.32 0.44
 3 4 -2 0.39 0.42
 -3 -4 2 0.76 0.6
 -3 -4 2 -0.58 1.02
 -3 -4 2 0.6 0.42
 -3 -4 2 -0.58 1.35
 -3 4 2 -0.3 0.58
 3 4 -2 0.23 0.28
 3 4 -1 15.71 1.67
 3 -4 -1 17.08 2.51
 -3 -4 1 14.9 2.56
 -3 -4 1 15.81 3.22
 3 4 -1 13.69 3.07
 -3 -4 1 13.63 3.71
 -3 -4 1 13 1.29
 -3 4 1 13.55 1.84
 -3 4 0 102.23 3.6
 -3 -4 0 109.53 8.77
 3 -4 0 102.44 3.23
 -3 -4 0 123.63 11.13
 -3 -4 0 117.75 4.64
 -3 4 0 108.37 5.52
 -3 -4 0 108.63 3.82
 3 4 0 110.32 4.98
 -3 -4 0 100.13 5.52
 3 4 0 114.42 4.2
 3 -4 0 108.94 5.49
 -3 -4 -1 62.96 3.67
 3 -4 1 68.46 4.08
 -3 -4 -1 60.6 6.96
 -3 4 -1 61.11 5.91
 3 -4 1 57.75 2.93
 -3 4 -1 67.97 4.31
 -3 4 -1 63.79 2.44
 3 4 1 64.84 4.03
 3 4 1 64.12 3.2
 -3 -4 -2 171.78 12.33
 -3 -4 -2 164.73 5.52
 -3 4 -2 164.39 10.2
 3 4 2 178.46 6.38
 3 4 2 171.17 6.1
 3 -4 2 170.42 6.62
 3 4 2 181.17 7.92
 -3 4 -2 172.17 5.66
 3 -4 2 190.94 7.36
 -3 -4 -2 175.51 6.37
 3 -4 2 173.59 4.75
 3 -4 3 4 1.26
 -3 -4 -3 4.4 1.05
 3 4 3 3.81 0.94
 -3 4 -3 3.53 0.95
 -3 4 -3 3.91 1.97
 3 4 3 1.17 0.85
 -3 -4 -3 4.68 0.94
 -3 4 -3 3.95 0.97
 3 -4 3 4.71 1.24
 3 -4 3 3.94 1.24
 -3 -4 -3 4.66 1.26
 3 -4 4 7.74 1.73
 -3 -4 -4 7.59 1.48
 -3 4 -4 9.21 2.07
 3 4 4 5.58 1.4
 -3 4 -4 5.36 2.23
 3 4 4 7.99 2.24
 3 -4 4 7.69 1.77
 3 -4 4 6.03 1.54
 -3 -4 -4 8.18 1.28
 -3 4 -4 6.28 1.62
 -3 4 -5 116.17 6.88
 3 -4 5 116.55 7.02
 3 4 5 114.42 5.63
 -3 -4 -5 123.42 14.38
 3 4 5 129.62 8.93
 -3 4 -5 100.14 6.62
 -3 -4 -5 113.39 5.41
 3 4 6 6.12 2.13
 -3 -4 -6 5.35 1.33
 3 -4 6 8.6 1.99
 -3 -4 -6 6.34 2.57
 3 -4 6 7.28 1.99
 3 4 6 4.02 1.42
 -3 4 -6 6.36 1.8
 3 -4 7 8.35 1.76
 3 -4 7 9.15 2.86
 3 -4 7 9.66 2.37
 -3 -4 -7 5.91 4.9
 3 4 7 11.69 2.69
 -3 -4 -7 11.35 2.06
 3 4 7 6.56 2.27
 -3 4 -7 9.37 2.18
 -3 4 -8 85.16 6.78
 3 -4 8 84.62 7.23
 3 4 8 86.63 7.08
 -3 -4 -8 95.57 14.27
 3 4 8 88.81 9.4
 -3 -4 -8 82.36 5.7
 -3 -4 -9 0.48 0.81
 3 -4 9 -1.09 1.34
 -3 -4 -9 5.96 3.76
 3 4 9 -0.08 1.32
 3 4 9 1.44 2.59
 -3 4 -9 1.38 1.76
 -3 -4 -10 4.36 1.59
 3 -4 10 7.05 2.69
 3 4 10 7.51 2.59
 -3 -4 -10 10.71 4.84
 -3 4 -10 5.7 2.49
 3 4 10 7.71 3.29
 -3 -4 -11 15.88 3.07
 -3 -4 -11 17.04 6.54
 -3 5 13 4.3 2.07
 -3 5 12 80.91 7.06
 -3 -5 12 94.77 8.28
 3 -5 -12 86.8 15.04
 3 5 -12 88.92 7.93
 3 -5 -12 94.37 7.79
 -3 5 12 80.49 6.99
 3 -5 -11 9.63 4.28
 3 -5 -11 15.75 3.05
 -3 5 11 15.78 2.91
 -3 -5 11 17.36 3.37
 3 5 -11 15.43 3.16
 -3 5 11 15.13 2.99
 -3 5 10 47.5 4.72
 -3 -5 10 44.08 4.93
 3 -5 -10 43.46 9.46
 3 -5 -10 48.25 4.92
 -3 5 10 42.65 4.55
 3 5 -10 41.68 4.8
 3 -5 -9 176.74 17.73
 -3 5 9 191.82 9.31
 -3 -5 9 202.99 10.44
 3 -5 -9 211.49 10.1
 -3 5 9 197.11 9.77
 3 5 -9 205.77 10.32
 3 -5 -8 -0.03 3.82
 3 -5 -8 2.05 1.25
 -3 5 8 -0.17 0.77
 -3 -5 8 2.33 1.33
 3 5 -8 -0.15 0.86
 -3 5 8 -0.27 0.82
 -3 5 7 55.28 4.08
 -3 -5 7 52.31 4.5
 3 -5 -7 47.81 8.1
 -3 5 7 51.21 6.19
 3 -5 -7 59.3 4.55
 -3 5 7 54.66 4.43
 3 5 -7 56.07 4.5
 3 -5 -6 803.13 33.09
 -3 5 6 856.13 20.21
 -3 -5 6 863.86 21.89
 3 -5 -6 796.51 20.67
 -3 5 6 880.62 25.92
 3 -5 -6 755.94 24.11
 -3 5 6 842.55 21.67
 3 5 -6 839.53 21.29
 3 5 -5 56.98 3.97
 -3 5 5 54.67 3.53
 -3 -5 5 59.98 4.26
 3 -5 -5 57.49 7.62
 -3 -5 5 60.66 5.47
 -3 5 5 61.39 5.65
 -3 -5 5 55.46 4.06
 -3 5 5 57.55 4.31
 -3 5 4 42.74 2.82
 -3 -5 4 37.17 3.14
 3 -5 -4 37.1 5.47
 3 5 -4 36.49 5.12
 -3 -5 4 37.02 4.42
 -3 5 4 44.97 4.6
 -3 -5 4 45.23 3.81
 3 -5 -4 36.02 3.45
 -3 5 4 44.61 3.63
 3 5 -4 46.58 3.21
 3 -5 -4 41.83 2.98
 -3 5 3 963.82 20.34
 -3 -5 3 951.49 21.78
 -3 5 3 923.88 22.52
 3 -5 -3 930.84 20.58
 -3 -5 3 940.94 27.46
 -3 -5 3 1035.78 26.26
 3 5 -3 927.8 26.88
 3 -5 -3 949.77 28.3
 3 -5 -3 915.81 21.75
 3 5 -3 942.54 18.82
 3 5 -3 953.54 20.62
 -3 -5 3 978.92 21.07
 -3 -5 2 66.93 3.88
 3 -5 -2 58.52 5.15
 3 -5 -2 65.86 3.41
 3 -5 -2 67.31 3.32
 -3 -5 2 72.83 6.46
 -3 -5 2 70.8 6.76
 3 5 -2 64.06 3.17
 -3 5 2 67.57 4.3
 3 5 -2 61.04 4.33
 3 5 -2 63.7 3.17
 -3 -5 2 69.57 3.37
 3 5 -1 47.53 2.71
 3 -5 -1 42.86 3.73
 -3 -5 1 46.18 4.39
 -3 -5 1 44.78 2.37
 -3 -5 1 47.94 5.55
 3 5 -1 59.69 6.15
 -3 -5 1 52.92 6.76
 3 -5 -1 48.53 1.9
 -3 5 1 55.32 3.81
 3 5 -1 49.03 3.29
 3 5 -1 52.21 3.46
 -3 -5 0 261.42 9.32
 -3 -5 0 246.04 13.68
 -3 5 0 248.44 7.1
 -3 -5 0 274.64 16.85
 3 5 0 283.46 9.1
 -3 -5 0 267.55 6.58
 -3 5 0 281.45 9.48
 -3 -5 0 296.73 8.55
 3 5 0 270.71 8.74
 3 5 0 276.35 7.04
 3 -5 0 258.11 9.17
 -3 -5 -1 148.2 5.71
 -3 -5 -1 137.88 10.57
 -3 -5 -1 145.97 12.9
 -3 5 -1 161.81 6.92
 3 -5 1 141.93 4.5
 3 5 1 157.08 6.66
 -3 5 -1 151.35 3.81
 3 5 1 157.25 5.15
 3 -5 1 152.05 6.42
 -3 5 -2 98.27 3.86
 -3 -5 -2 99.12 4.4
 -3 -5 -2 98.52 3.58
 -3 5 -2 98.12 7.54
 3 -5 2 97.85 5.58
 -3 -5 -2 92.35 10.8
 3 5 2 94.89 4.58
 3 5 2 102.48 5.9
 3 -5 2 96.21 3.62
 3 -5 2 103.46 5.32
 3 5 3 193.93 7.05
 -3 -5 -3 174.27 6.56
 -3 5 -3 177.17 8.18
 -3 5 -3 176.53 10.7
 -3 5 -3 164.46 6.76
 3 5 3 180.89 9.07
 3 -5 3 176.37 5.64
 -3 -5 -3 177.6 5.6
 -3 -5 -3 175.39 15.85
 3 5 3 169.47 9.2
 3 -5 3 174.34 7.94
 -3 -5 -3 186.3 8.02
 3 -5 3 191.55 7.95
 -3 5 -4 350.83 12.1
 -3 -5 -4 380.71 10.04
 -3 5 -4 385.64 16.95
 3 5 4 411.64 15.77
 3 -5 4 391.08 13.01
 3 5 4 368.75 13.35
 -3 -5 -4 407.76 25.48
 -3 -5 -4 347.11 11.04
 3 -5 4 391.8 13.15
 -3 5 -4 364.59 13.07
 -3 5 -5 13.13 2.3
 -3 5 -5 10.93 2.76
 3 5 5 14.02 2.09
 -3 -5 -5 13.34 5.36
 3 -5 5 12.87 2.41
 3 5 5 12.34 2.97
 -3 -5 -5 11.62 1.59
 -3 5 -5 8.84 1.96
 -3 -5 -6 39.85 3.22
 -3 5 -6 39.25 4.22
 3 -5 6 45.99 4.73
 3 -5 6 39.2 4.26
 3 5 6 35.9 4.04
 -3 -5 -6 43.54 9.39
 3 5 6 44.37 5.61
 3 5 7 226.76 14.22
 -3 5 -7 242.67 11.42
 3 -5 7 249 11.86
 3 5 7 225.58 11.07
 3 -5 7 257.8 11.24
 -3 -5 -7 212.15 20.92
 -3 -5 -7 239.61 9.31
 -3 -5 -8 8.43 1.85
 3 -5 8 9.21 2.4
 -3 -5 -8 6.28 3.05
 3 5 8 6.55 2.19
 3 5 8 9.12 3.08
 -3 5 -8 9.49 2.34
 -3 -5 -9 14.56 2.41
 3 -5 9 18.38 3.74
 -3 -5 -9 22.39 7.24
 3 5 9 17.62 3.48
 -3 5 -9 18.37 3.43
 3 5 9 20.27 5.09
 3 -5 10 50.49 6.24
 3 5 10 44.01 5.64
 -3 5 -10 48.36 5.8
 -3 -5 -10 48.26 10.28
 3 5 10 44.74 7.67
 -3 -5 -10 42.89 4.46
 -3 -5 -11 3.21 5.2
 -3 6 13 2.59 1.93
 3 -6 -12 35.66 4.78
 -3 6 12 29.78 4.21
 -3 6 12 29.47 4.33
 3 -6 -11 0.89 4.08
 3 -6 -11 5.97 2.19
 -3 6 11 6.53 2.17
 -3 6 11 5.65 2.02
 -3 -6 11 6.52 2.52
 3 6 -11 5.21 2.08
 -3 6 10 14.63 2.86
 3 -6 -10 12.07 5.76
 3 -6 -10 13.39 2.76
 -3 6 10 11.97 2.43
 -3 -6 10 14.45 3.09
 3 6 -10 15.22 3.22
 -3 6 9 5.57 1.81
 3 -6 -9 0.91 3.23
 3 -6 -9 4.9 1.59
 -3 6 9 5.83 1.77
 -3 -6 9 3.22 1.4
 3 6 -9 7.77 2.17
 3 -6 -8 11.13 4.44
 3 -6 -8 18.76 2.83
 -3 -6 8 17.32 3.26
 -3 6 8 19.13 2.57
 -3 -6 8 16.5 2.89
 3 6 -8 22.6 3.11
 -3 6 8 13.82 3.95
 -3 6 8 14.83 2.64
 3 -6 -7 1.99 1.87
 -3 -6 7 3.75 1.98
 -3 6 7 1.04 0.7
 -3 -6 7 1.45 1.1
 3 6 -7 1.52 1.11
 -3 6 7 1.99 1.08
 -3 6 7 3.51 1.37
 -3 6 6 53.53 3.72
 -3 -6 6 59.11 4.62
 3 -6 -6 44.87 4.92
 3 -6 -6 47.33 7.46
 3 -6 -6 47.3 3.79
 -3 -6 6 52.2 5.25
 -3 6 6 56.56 6.16
 -3 6 6 50.3 4.43
 3 6 -6 53.35 4.25
 -3 -6 5 20.69 2.52
 -3 6 5 21.96 2.21
 -3 -6 5 22.3 2.73
 3 -6 -5 24.44 4.99
 -3 -6 5 23.06 3.49
 -3 6 5 28.84 4.32
 -3 6 5 29.33 3.21
 3 6 -5 23.24 2.58
 -3 6 4 142.86 5.51
 -3 -6 4 145.27 6.66
 3 6 -4 132.45 6.91
 3 -6 -4 138.36 5.73
 -3 -6 4 125.27 8.58
 3 -6 -4 130.04 6.73
 3 -6 -4 145.2 10.79
 -3 6 4 156.26 9.58
 -3 -6 4 141.5 7.61
 -3 6 4 150.46 7.23
 -3 6 4 138.42 6.87
 3 6 -4 138.86 10.1
 3 6 -4 143 6.1
 -3 -6 3 85.59 4.4
 3 -6 -3 79.43 6.95
 3 6 -3 96.69 7
 -3 -6 3 90.24 4.92
 -3 6 3 92.72 9.97
 3 -6 -3 90.83 4.16
 3 6 -3 91.61 5.2
 3 6 -3 85.33 4.15
 -3 -6 3 93.44 6.84
 3 6 -3 79.25 3.21
 3 -6 -3 80.92 4.47
 -3 6 3 83.43 5.11
 -3 6 3 90.55 5.4
 -3 -6 3 98.56 7.44
 -3 -6 2 66.67 4.05
 3 -6 -2 71.01 5.7
 3 6 -2 58.05 4.21
 3 -6 -2 62.47 3.36
 3 6 -2 71.49 4.34
 -3 -6 2 74.39 7.02
 3 6 -2 71.25 6.86
 -3 -6 2 70.92 6.71
 3 -6 -2 65.23 3.13
 -3 6 2 77.02 4.83
 3 6 -2 70.48 3.34
 -3 -6 2 68.37 3.4
 3 6 -1 18.23 2.15
 3 -6 -1 13.41 2.04
 -3 -6 1 14 2.46
 -3 -6 1 21.2 3.93
 3 6 -1 19.1 2.22
 -3 -6 1 17.25 2.16
 3 6 -1 14.06 3.29
 -3 -6 1 15.87 3.95
 -3 -6 1 16.07 1.36
 -3 6 1 17.06 2.33
 3 6 -1 17.7 1.54
 -3 -6 0 210.59 8.1
 -3 -6 0 223.42 13.26
 3 6 0 227.12 13.55
 -3 -6 0 225.44 15.32
 3 -6 0 214.89 8.2
 3 6 0 208.79 7.79
 -3 -6 0 231.5 7.8
 -3 6 0 195.55 6.55
 -3 6 0 219.55 8.47
 3 6 0 222.81 7.94
 -3 -6 0 181.83 5.11
 3 6 0 202.73 5.61
 -3 -6 -1 151 11.38
 -3 -6 -1 146.62 13.51
 -3 6 -1 142.93 6.71
 -3 -6 -1 127.57 5.24
 -3 -6 -1 123.31 3.53
 3 6 1 146.19 6.63
 3 6 1 128.46 4.61
 3 -6 1 143.81 6.36
 3 -6 2 65.05 3.18
 -3 -6 -2 57.8 2.4
 -3 6 -2 67.23 6.24
 3 6 2 61.88 3.93
 3 6 2 58.12 5.69
 -3 -6 -2 65.07 9.3
 -3 6 -2 72.25 4.83
 3 -6 2 60.08 4.51
 3 6 2 71.98 5.08
 -3 6 -2 58.07 2.84
 3 -6 2 66.76 4.34
 -3 -6 -2 63.28 3.42
 -3 6 -3 66.56 4.02
 3 6 3 68.71 5.63
 -3 6 -3 78.63 6.99
 -3 6 -3 70.32 5.14
 -3 -6 -3 71.96 3.92
 3 6 3 73.78 6.09
 3 -6 3 73.26 3.6
 -3 -6 -3 69.71 9.95
 3 -6 3 61.07 4.82
 -3 -6 -3 65.37 2.89
 3 6 3 72.29 4.38
 3 -6 3 79.22 5.05
 -3 -6 -4 26.32 2.07
 3 -6 4 33.6 3.65
 3 6 4 29.27 2.93
 -3 6 -4 30.8 3.61
 3 -6 4 28.37 3.3
 -3 6 -4 24.77 4.05
 3 6 4 29.82 3.69
 -3 -6 -4 27.71 6.68
 3 6 4 41.64 4.92
 -3 6 -4 27.75 3.09
 -3 -6 -5 88.22 4.37
 -3 6 -5 94.83 6.53
 -3 6 -5 84.27 7.85
 3 -6 5 93.3 6.3
 -3 6 -5 76.79 5.75
 -3 -6 -5 108.27 13.66
 3 6 5 99.51 8.05
 -3 6 -6 67.31 5.76
 3 -6 6 68.71 5.71
 3 6 6 71.7 5.67
 3 6 6 71.47 7.47
 -3 -6 -6 70.33 11.41
 -3 -6 -6 65.36 4.14
 -3 -6 -7 2.32 0.96
 -3 -6 -7 -0.37 2.71
 3 -6 7 3.31 2
 3 6 7 3.68 1.55
 3 6 7 2.8 2.03
 -3 6 -7 0.29 1.05
 3 -6 7 1.57 1.07
 -3 6 -8 3.59 1.65
 -3 -6 -8 4.52 1.23
 3 -6 8 3.55 1.58
 -3 -6 -8 6.31 4.24
 3 6 8 2.28 1.57
 3 6 8 0.19 2.14
 -3 -6 -9 4.47 1.66
 3 -6 9 5.69 2.42
 -3 -6 -9 7.85 5.25
 3 6 9 4.75 2.05
 3 6 9 4.4 3.07
 -3 6 -9 6.26 2.09
 -3 -6 -10 2.88 1.33
 3 -6 10 1.51 1.29
 -3 -6 -10 3.11 4.34
 3 6 10 1.12 1.49
 -3 6 -10 4.79 1.68
 3 6 10 3.99 2.57
 -3 -6 -11 13.33 5.82
 3 -7 -12 -0.35 1.27
 -3 7 12 -0.04 1.02
 -3 7 12 0.49 1.19
 -3 7 11 100.86 7.31
 -3 -7 11 97.79 8.11
 3 -7 -11 84.8 13.58
 -3 7 11 90.15 7.43
 3 -7 -11 95.31 7.4
 3 7 -11 99.94 8.14
 3 -7 -10 175.83 18.8
 -3 7 10 198.51 9.83
 -3 -7 10 200.58 11.26
 3 -7 -10 205.21 10.55
 -3 7 10 206.62 11
 3 7 -10 212.48 11.3
 -3 7 9 1.33 0.95
 3 -7 -9 3.32 2.35
 -3 -7 9 4.71 1.65
 -3 7 9 4.32 1.42
 -3 -7 9 6.27 1.94
 3 7 -9 5.71 2
 3 -7 -8 10.81 4.56
 -3 -7 8 16.22 2.88
 -3 7 8 14.01 2.19
 -3 -7 8 12.73 2.49
 3 7 -8 13.46 2.57
 -3 7 8 16.1 2.78
 3 -7 -7 9.52 3.46
 -3 -7 7 13.21 2.53
 -3 7 7 9.55 1.68
 -3 -7 7 14.65 2.53
 3 7 -7 12.15 2.2
 3 -7 -7 10.6 1.87
 -3 7 7 12.32 2.13
 3 -7 -6 247.87 17.2
 -3 7 6 278.9 9.2
 -3 -7 6 294.16 10.92
 3 7 -6 268.05 10.24
 -3 -7 6 261.14 12.19
 3 -7 -6 233.23 11.42
 -3 7 6 279.07 11.22
 3 -7 -5 60.39 7.36
 -3 -7 5 53.29 4.04
 -3 7 5 58.94 3.48
 -3 -7 5 58.56 4.32
 -3 -7 5 58.21 5.38
 3 7 -5 60.23 4.13
 -3 7 5 59.65 4.65
 3 -7 -5 54.62 3.57
 3 7 -4 1140.45 33.92
 -3 -7 4 1194.37 26.9
 3 7 -4 1183.92 27.88
 3 -7 -4 1175.22 24.84
 -3 -7 4 1136.79 31.58
 -3 7 4 1197.55 24.47
 -3 -7 4 1174.2 30
 3 -7 -4 1194.04 27.21
 3 -7 -4 1176.91 35.13
 3 7 -4 1165.61 25.7
 -3 7 4 1169.93 27.5
 -3 7 4 1196.33 28.16
 3 -7 -3 347.21 15.28
 3 7 -3 343.77 13.8
 -3 -7 3 374.64 11.33
 -3 7 3 359.57 20.47
 -3 -7 3 379.99 10.5
 3 -7 -3 362.28 9.69
 3 7 -3 368.8 11.8
 -3 -7 3 348.06 15.3
 -3 -7 3 376.39 15.02
 3 7 -3 361.33 8.51
 -3 7 3 383.42 12.03
 3 -7 -3 359.18 10.4
 -3 7 3 364.33 12.31
 3 7 -3 365.34 10.07
 -3 -7 2 257.18 8.72
 -3 -7 2 259.05 7.42
 3 7 -2 263.71 9.18
 3 -7 -2 242.68 10.93
 -3 -7 2 259.98 13.35
 -3 7 2 237.48 14.86
 3 7 -2 273.31 13.62
 -3 7 2 271.42 9.91
 -3 -7 2 283.2 13.68
 3 -7 -2 254.14 7.4
 3 7 -2 238.7 8.55
 3 -7 -2 254.54 6.59
 3 7 -2 262.1 7.3
 3 -7 -1 1781.68 39.54
 3 -7 -1 1797.03 35.5
 3 7 -1 1897.8 37.79
 -3 -7 1 1846.72 34.18
 -3 7 1 1825.45 36.89
 -3 -7 1 1796.06 47.26
 3 7 -1 1697.57 47.16
 3 7 -1 1809.75 37.79
 -3 -7 1 1875.15 48.86
 -3 7 1 1822.54 46.71
 -3 7 1 1798.34 38.72
 3 7 -1 1915.43 33.95
 -3 -7 0 76.29 2.42
 -3 7 0 78.36 6.44
 3 7 0 79.25 4.45
 -3 -7 0 75.7 4.52
 3 7 0 81.79 8.16
 -3 -7 0 83.78 8.97
 3 7 0 71.38 6.91
 -3 7 0 75.59 3.91
 -3 -7 0 72.66 7.66
 -3 7 0 77.15 4.87
 3 7 0 78.79 4.56
 3 7 0 81.14 2.81
 3 -7 0 79.87 4.74
 -3 7 -1 24.17 3.29
 3 7 1 17.42 2.19
 3 7 1 22.07 3.74
 3 -7 1 22.14 2.42
 3 7 1 20.07 4.39
 -3 -7 -1 20.05 5.11
 -3 -7 -1 21.35 1.92
 3 -7 1 19.22 2.51
 -3 7 -1 18.14 2.35
 -3 7 -2 1416.58 33.11
 -3 -7 -2 1383.52 24.97
 -3 7 -2 1382.89 26.65
 3 -7 2 1323.21 28.18
 -3 7 -2 1396.48 36.65
 3 -7 2 1451.86 30.84
 3 7 2 1393.13 36.55
 -3 -7 -2 1555.03 49.6
 3 7 2 1340.61 30.16
 3 -7 2 1440.79 32.06
 -3 7 -2 1432.37 31.64
 3 7 2 1459.19 32.62
 -3 -7 -2 1423.83 27.93
 -3 -7 -3 182.77 4.93
 3 7 3 176.57 9.33
 -3 7 -3 181.56 10.68
 -3 7 -3 191.55 9.01
 3 -7 3 200.22 8.13
 3 -7 3 189.61 8.56
 3 7 3 175.61 9.97
 -3 -7 -3 216.97 17.45
 3 -7 3 173.22 6.44
 -3 7 -3 169.25 6.68
 3 7 3 180.51 7.68
 3 -7 3 198.63 8.32
 -3 -7 -3 182.52 6.46
 3 7 4 185.88 8.14
 -3 -7 -4 191.93 5.78
 -3 7 -4 188.89 9.27
 -3 7 -4 176.53 10.92
 3 7 4 200.12 10.02
 3 -7 4 198.75 8.84
 -3 7 -4 173.56 7.87
 3 -7 4 184.69 6.96
 -3 -7 -4 225.34 18.83
 3 7 4 197.1 10.91
 3 -7 4 209.85 9.26
 -3 7 -5 718.43 21.13
 -3 7 -5 708.92 24.13
 3 -7 5 768.92 20.79
 -3 -7 -5 758.16 37.04
 3 7 5 742.79 24.66
 -3 -7 -5 722.82 15.98
 -3 -7 -5 611.33 17.46
 -3 7 -6 53.06 5.21
 3 -7 6 58.48 5.18
 3 7 6 53.49 4.86
 -3 -7 -6 49.81 3.34
 -3 -7 -6 59.19 10.56
 3 7 6 55.78 6.62
 -3 7 -7 110.54 7.77
 -3 -7 -7 97.78 5.29
 3 -7 7 106.27 7.57
 3 7 7 101.85 7.15
 -3 -7 -7 110.25 14.69
 3 7 7 103.23 9.74
 -3 -7 -8 5.04 1.3
 3 -7 8 4.99 1.97
 -3 -7 -8 4.75 3.9
 3 7 8 3.6 1.49
 3 7 8 1.6 1.59
 -3 7 -8 3.02 1.17
 -3 -7 -9 4.86 1.45
 3 -7 9 5.54 2.15
 -3 -7 -9 14.22 5.77
 3 7 9 10.49 2.91
 3 7 9 9.81 3.83
 -3 7 -9 5.13 1.78
 3 -7 10 -1.73 1.89
 -3 -7 -10 6.2 4.53
 3 7 10 2.62 1.88
 -3 7 -10 3.11 2.06
 3 7 10 0.6 2.36
 -3 -7 -11 66.03 12
 -3 8 12 18.61 3.44
 -3 8 12 18.56 3.78
 3 -8 -11 7.97 4.12
 -3 8 11 14.24 2.74
 -3 -8 11 12.84 3.27
 3 8 -11 13.8 3.18
 -3 8 11 15.06 3.2
 3 -8 -10 95.16 14.31
 -3 8 10 96.89 6.69
 -3 -8 10 95.25 7.74
 3 8 -10 102.53 7.89
 -3 8 10 106.1 7.96
 -3 8 9 31.82 4.2
 -3 8 9 30.62 3.51
 3 -8 -9 35.75 7.76
 3 8 -9 31.32 4.05
 -3 -8 9 37.63 4.56
 3 -8 -8 11.66 4.79
 -3 -8 8 11.6 2.39
 -3 8 8 13.11 2.11
 -3 -8 8 10.84 2.27
 3 8 -8 13.28 2.47
 -3 8 8 14.61 4.58
 -3 8 8 13.29 2.58
 -3 8 7 19.28 2.32
 3 -8 -7 24.64 5.66
 -3 -8 7 16.25 2.84
 -3 -8 7 20.07 3
 3 8 -7 16.87 2.7
 -3 8 7 15.23 4.22
 3 -8 -7 15.95 2.28
 -3 8 7 18.29 2.92
 -3 8 6 47.54 3.42
 -3 -8 6 52.79 4.5
 3 -8 -6 49.8 7.58
 -3 -8 6 43.65 4.67
 -3 8 6 43.67 6.19
 3 8 -6 45.66 5.7
 3 8 -6 49.49 4.2
 3 -8 -6 42.78 4.58
 -3 8 6 49.21 4.77
 -3 8 5 86.48 4.21
 -3 -8 5 87.51 5.43
 -3 -8 5 74.02 4.9
 3 -8 -5 76.27 4.2
 -3 -8 5 69.89 6.25
 -3 8 5 81.27 8.19
 3 8 -5 69.42 7.74
 -3 8 5 84.21 5.87
 3 -8 -5 79.55 8.67
 3 8 -5 79.67 4.92
 -3 8 4 50.01 2.95
 3 -8 -4 44.31 5.62
 -3 -8 4 44.66 3.64
 3 -8 -4 43.7 2.85
 -3 -8 4 43.55 5.06
 3 -8 -4 44.85 3.74
 -3 -8 4 43.9 4.71
 -3 8 4 45.1 5.89
 3 8 -4 44.18 6.42
 -3 8 4 51.24 4.52
 3 8 -4 44.18 5.43
 3 8 -4 47.45 3.41
 3 -8 -3 32.56 4.43
 -3 -8 3 39.09 3.29
 3 8 -3 35.24 4.13
 -3 8 3 39.32 3.83
 -3 -8 3 38.3 2.8
 3 8 -3 39.27 3.5
 3 -8 -3 33.99 2.38
 -3 8 3 37.86 6.7
 -3 -8 3 38.2 5.04
 -3 8 3 41.97 5.57
 -3 -8 3 31.44 4.54
 3 8 -3 45.04 6.9
 3 -8 -3 36.49 2.72
 3 8 -3 37.57 2.76
 3 -8 -2 1.85 1.16
 -3 8 2 -1.04 1.89
 3 8 -2 2.25 1.92
 -3 -8 2 0.55 1.03
 -3 -8 2 1.54 0.81
 3 8 -2 1.32 1.41
 3 8 -2 0.69 0.46
 3 -8 -2 0.3 0.3
 3 8 -2 2.57 1.04
 -3 -8 2 0.79 1.55
 3 8 -2 -1.37 2.36
 3 -8 -2 1.02 0.43
 3 8 -2 0 0.43
 -3 -8 2 0.36 0.45
 -3 8 2 1.06 0.8
 3 -8 -1 16.28 1.59
 -3 8 1 17.33 2.15
 3 8 -1 17.62 2.2
 -3 -8 1 16.89 1.33
 3 -8 -1 16.62 2.33
 -3 8 1 13.4 3.04
 3 8 -1 16.02 3.51
 -3 -8 1 14.45 3.38
 3 8 -1 16.92 3.76
 -3 -8 1 19.01 3.89
 -3 8 1 15.31 2.44
 3 8 -1 18.96 2.38
 3 8 -1 18.7 1.12
 3 -8 0 13.25 2.06
 3 8 0 15.32 3.38
 -3 -8 0 10.09 0.66
 3 -8 0 11.45 2.13
 -3 8 0 11.92 2.74
 -3 -8 0 9.48 1.49
 3 8 0 10.71 3.09
 3 8 0 11.51 1.76
 -3 -8 0 14.51 3.91
 -3 8 0 10.54 1.58
 -3 8 0 13.89 2.2
 3 8 0 10.74 1.77
 -3 8 -1 42.77 4.61
 -3 -8 -1 38.76 2.59
 3 8 1 36.22 3.46
 3 8 1 35.25 6.01
 3 8 1 39.9 5.34
 -3 -8 -1 46.37 7.34
 -3 8 -1 43.68 3.86
 3 -8 1 40.65 3.93
 3 -8 1 38.19 3.34
 -3 8 -2 70.98 6.5
 3 8 2 59.06 6.28
 3 8 2 57.88 4.32
 -3 -8 -2 67.2 9.55
 -3 8 -2 68.89 4.95
 3 -8 2 63.18 4.93
 3 8 2 72.33 5.39
 -3 8 -2 60.88 2.7
 3 -8 2 80.61 4.93
 -3 -8 -2 69.92 3.35
 3 -8 3 7.06 1.82
 -3 -8 -3 3.7 0.74
 -3 8 -3 5.41 1.54
 3 8 3 5.53 1.46
 -3 8 -3 3.78 1.1
 3 -8 3 5.73 1.44
 -3 -8 -3 4.02 0.47
 3 -8 3 4.86 1.15
 -3 -8 -3 6.39 4.19
 3 8 3 3.82 1.61
 -3 8 -3 5.52 1.13
 3 8 3 -0.09 1.58
 -3 8 -4 79.82 6.05
 -3 8 -4 68.99 6.64
 3 -8 4 75.61 5.28
 3 -8 4 72.67 5.54
 -3 -8 -4 83.83 11.2
 3 -8 4 72.65 4.41
 -3 8 -4 63.66 4.54
 3 8 4 75.4 6.82
 3 8 4 75.35 6.34
 -3 -8 -4 68.03 2.88
 3 8 4 73.4 5.13
 -3 8 -5 47.22 4.83
 -3 8 -5 45.03 5.36
 3 -8 5 56.51 4.84
 -3 -8 -5 55.72 9.85
 -3 -8 -5 39.08 3.36
 3 8 5 46.67 5.84
 -3 8 -5 41.48 4.11
 -3 -8 -5 45.07 2.67
 3 8 6 7.98 2.89
 -3 -8 -6 7.12 1.24
 -3 -8 -6 12.35 5.08
 3 -8 6 9.95 2.41
 3 -8 6 6.51 2.44
 3 8 6 7.86 2.12
 -3 8 -6 11.99 2.8
 -3 -8 -7 7.4 1.47
 -3 -8 -7 10.95 5.45
 3 -8 7 6.28 1.97
 3 8 7 6.31 2.08
 3 8 7 6.8 3.14
 3 -8 7 11.34 3.09
 -3 8 -7 8.61 2.43
 3 8 8 18.27 4.53
 -3 -8 -8 16.87 2.31
 -3 -8 -8 23.93 7.32
 3 -8 8 21.54 3.83
 3 8 8 18.61 3.32
 -3 8 -8 20.21 3.65
 3 -8 9 0.54 1.64
 -3 -8 -9 9.81 5.9
 3 8 9 3.97 2.18
 -3 8 -9 0.46 1.41
 3 8 9 6.42 3.37
 -3 -8 -10 3.76 2.49
 3 8 10 7.2 2.59
 -3 9 12 50.62 6.21
 -3 9 11 8.65 2.49
 3 -9 -11 5.39 3.69
 -3 9 11 6.77 1.82
 -3 -9 11 11.12 2.86
 3 9 -11 10.49 2.77
 3 9 -10 65.32 6.36
 -3 9 10 56.51 4.92
 -3 -9 10 64.58 6.32
 3 -9 -10 52.21 10.31
 -3 9 10 62.92 6.28
 3 -9 -9 164.31 16.89
 -3 9 9 177.59 8.52
 -3 -9 9 197.06 10.61
 3 9 -9 184.06 10.19
 -3 9 9 185.75 10.52
 3 -9 -8 13.57 4.73
 -3 -9 8 12.26 2.12
 -3 9 8 11.08 1.89
 -3 -9 8 13.06 2.57
 3 9 -8 9.92 2.2
 -3 9 8 13.03 2.76
 -3 9 7 7.8 2.15
 3 -9 -7 5.76 3.15
 -3 -9 7 5.94 1.57
 -3 9 7 4.84 1.15
 -3 -9 7 6.75 1.81
 3 9 -7 8.63 1.93
 -3 9 7 4.41 2.55
 3 -9 -7 5.76 1.39
 -3 9 6 860.81 19.35
 -3 -9 6 869.12 22.56
 -3 -9 6 834.55 23.93
 -3 9 6 810.98 30.83
 3 9 -6 767.42 28.71
 3 -9 -6 803.09 32.24
 -3 9 6 809.66 23.28
 3 9 -6 848.57 21.76
 -3 9 5 129.05 5.2
 3 -9 -5 135.14 11.03
 -3 -9 5 141.21 7.06
 -3 9 5 141.55 7.85
 3 -9 -5 128.97 5.45
 -3 -9 5 131.74 8.47
 -3 9 5 133.19 11.03
 3 9 -5 130.5 11.28
 3 9 -5 132.07 6.49
 -3 -9 4 28.7 2.92
 -3 9 4 24.71 3.14
 3 -9 -4 28.92 4.32
 3 -9 -4 25.99 2.06
 3 9 -4 18.72 3.39
 -3 -9 4 19.18 3.35
 -3 -9 4 27.2 3.8
 -3 9 4 30.18 5.09
 3 9 -4 29.19 5.54
 3 -9 -4 26.12 2.61
 3 9 -4 27.03 2.54
 3 -9 -3 310.76 13.89
 -3 -9 3 304.98 10.2
 3 9 -3 309.78 12.02
 3 9 -3 307.62 9.11
 -3 -9 3 303 9.32
 3 9 -3 304.86 10.88
 3 -9 -3 319.25 8.4
 -3 9 3 319.05 11.91
 -3 -9 3 304.57 14.64
 3 9 -3 320.87 15.05
 -3 9 3 304.81 16.24
 -3 -9 3 315.54 14.89
 3 9 -3 304.6 19.19
 -3 9 3 296.38 19.21
 3 -9 -3 314.03 8.74
 3 9 -2 57.25 2.79
 -3 9 2 49.12 6.97
 3 -9 -2 56.15 2.77
 3 -9 -2 58.77 2.14
 3 9 -2 60.02 4.09
 -3 -9 2 59.81 3.08
 3 -9 -2 55.57 4.95
 -3 -9 2 58.22 6.42
 3 9 -2 62.14 6.69
 -3 -9 2 60.94 4.65
 -3 -9 2 60.82 6.65
 3 9 -2 70.91 9.46
 -3 9 2 54.39 4.55
 3 9 -2 56.36 2.9
 3 -9 -1 66.57 4.84
 3 -9 -1 67.22 3.2
 -3 9 1 68.77 7.35
 3 9 -1 71.38 4.34
 -3 -9 1 67.85 2.75
 3 9 -1 72.27 7.76
 -3 -9 1 73.65 7.74
 3 9 -1 73.91 10.06
 3 9 -1 79.01 4.85
 -3 -9 1 77.31 5.16
 -3 9 1 70.25 5
 -3 9 1 69.12 4.36
 -3 -9 0 595.25 16.15
 -3 9 0 503.61 19.66
 3 9 0 544.91 14.51
 3 9 0 505.45 23.09
 3 9 0 488.2 21.02
 -3 -9 0 566.31 24
 -3 9 0 478.43 14.01
 3 9 0 527.98 15.18
 -3 9 0 520.23 15.73
 3 -9 0 519.96 15.04
 3 9 1 243.65 8.83
 -3 -9 -1 247.86 7.31
 -3 9 -1 234.16 11.58
 -3 9 -1 255.07 10.08
 3 9 1 245.24 13.71
 -3 -9 -1 260.05 16.72
 3 9 1 250.87 9.95
 3 -9 1 245.94 9.13
 3 -9 2 34.27 2.94
 3 9 2 33.78 3.36
 -3 -9 -2 35.23 6.73
 -3 9 -2 35.82 3.58
 -3 9 -2 32.35 1.77
 3 9 2 34.59 3.86
 3 9 2 28.2 4.26
 3 -9 2 37.85 3.4
 -3 -9 -2 32.58 2.13
 -3 9 -3 122.25 8.57
 -3 9 -3 125.97 7.51
 3 9 3 113.91 8.52
 3 -9 3 125.22 6.37
 -3 -9 -3 119.56 4.85
 -3 -9 -3 124.99 13.11
 3 9 3 110.56 6.53
 -3 9 -3 129.31 7.08
 -3 9 -3 109.05 5.05
 3 9 3 123 8.04
 3 -9 3 129.4 5.97
 3 -9 3 128.36 6.8
 -3 9 -4 129.77 7.88
 -3 -9 -4 117.7 3.3
 -3 9 -4 103.2 7.97
 3 -9 4 123.45 6.7
 3 -9 4 124.83 7.24
 -3 -9 -4 124.69 13.64
 3 -9 4 117.41 5.87
 -3 9 -4 94.94 5.64
 3 9 4 131.72 8.95
 -3 9 -5 2.81 1.77
 -3 -9 -5 3.51 1.1
 -3 9 -5 2.44 1.03
 -3 9 -5 2.33 0.99
 3 -9 5 3 0.91
 -3 -9 -5 2.88 0.62
 -3 -9 -5 4.22 3.02
 3 -9 5 5.3 1.75
 3 9 5 3.46 1.88
 -3 9 -6 159.33 9.47
 3 -9 6 167.53 9.13
 3 9 6 157.65 8.45
 -3 -9 -6 148.05 5.65
 -3 -9 -6 178.4 17.34
 3 9 6 167.37 11.87
 -3 9 -7 370.57 15.75
 3 -9 7 384.74 15.53
 3 9 7 379.07 14.72
 3 -9 7 425.85 19.54
 -3 -9 -7 349.37 25.77
 3 9 7 401.72 20.12
 -3 -9 -7 353.03 10.76
 -3 9 -8 5.56 2.23
 3 9 8 1.74 2.21
 -3 -9 -8 4.52 4.73
 3 -9 8 3.74 1.85
 3 9 8 4.87 1.91
 3 9 9 13.28 4.34
 3 -9 9 12.76 3.05
 -3 -9 -9 11.51 5.1
 3 9 9 10.95 2.87
 -3 9 -9 8.72 2.67
 -3 -9 -10 19.29 6.58
 3 9 10 16.75 3.48
 3 -10 -11 4.74 4.7
 -3 -10 11 2.67 1.67
 3 10 -11 -1.44 1.59
 -3 10 11 5.23 2.35
 -3 10 10 3.72 1.46
 -3 -10 10 3.89 2.09
 3 10 -10 5.08 2.2
 -3 10 10 1.46 1.52
 -3 10 9 1.16 0.81
 -3 -10 9 3.31 1.77
 3 10 -9 1.06 1.45
 -3 10 9 1.44 1.81
 -3 10 8 42.1 3.66
 -3 -10 8 54.71 5.17
 3 -10 -8 52.39 9.11
 3 10 -8 48.52 4.81
 -3 10 8 42.53 4.86
 -3 -10 7 40.46 4.26
 3 -10 -7 38.18 7.17
 -3 -10 7 40.88 3.86
 -3 10 7 37.66 3.05
 3 -10 -7 28.19 2.86
 -3 10 7 34.04 4.27
 3 10 -7 33.24 3.79
 3 -10 -6 17.74 4.82
 -3 -10 6 13.14 2.58
 -3 10 6 15.78 1.82
 -3 -10 6 14.41 2.53
 3 10 -6 13.97 2.31
 3 10 -6 12.02 3.48
 3 -10 -6 12.43 1.78
 -3 10 6 14.93 2.82
 -3 10 5 58.78 3.24
 3 -10 -5 49.35 6.66
 -3 -10 5 57.94 4.52
 -3 -10 5 54.81 5.51
 3 -10 -5 50.52 3.18
 3 10 -5 61.17 4.36
 3 10 -5 50.67 7.66
 -3 10 5 64.31 5.44
 3 10 -4 34.75 4.81
 -3 -10 4 34.91 3.44
 3 -10 -4 33.85 4.87
 -3 -10 4 37.46 3.28
 3 -10 -4 35.13 2.39
 -3 -10 4 45.88 5.29
 3 10 -4 44.87 7.28
 3 -10 -4 40.99 3.16
 -3 10 4 45.46 4.43
 3 10 -4 41.67 3.3
 -3 -10 3 83.72 4.93
 3 10 -3 78.5 5.35
 3 10 -3 71.2 5.12
 3 10 -3 82.28 4.18
 3 -10 -3 72.9 3.24
 -3 -10 3 71.71 4.12
 3 10 -3 82.72 7.49
 -3 -10 3 88.71 7.89
 3 10 -3 79.15 10.13
 3 -10 -3 85.29 3.71
 -3 10 3 78.88 5.85
 3 -10 -3 72.37 6.44
 3 -10 -2 67.61 5.52
 -3 10 2 60.92 8.2
 3 -10 -2 58.35 2.74
 3 10 -2 59.18 4.27
 -3 10 2 63.43 4.61
 -3 -10 2 63.99 3.31
 3 10 -2 50.68 6.54
 -3 -10 2 64.38 7.19
 -3 -10 2 67.97 5.21
 3 10 -2 61.05 9.23
 -3 10 2 64.46 5.08
 3 10 -2 60.7 3.1
 3 10 -2 57.9 2.1
 3 -10 -1 10.34 1.2
 3 -10 -1 12.56 2.12
 -3 10 1 12.09 3.36
 -3 -10 1 11.44 2.25
 3 10 -1 13.59 3.63
 3 10 -1 13.62 1.93
 -3 10 1 12.01 1.97
 -3 -10 1 15.23 4.03
 3 10 -1 13.64 4.74
 -3 -10 1 11.09 1.07
 3 10 -1 14.28 2.23
 -3 10 1 14.81 2.58
 3 10 0 77.99 4.63
 -3 -10 0 85.29 5.67
 3 10 0 74.12 8.65
 -3 10 0 68.51 4.54
 -3 -10 0 80.26 8.88
 -3 10 0 81.52 5.59
 3 10 0 76.5 5.14
 -3 10 0 66.28 6.93
 3 -10 0 78.96 5.03
 3 10 1 23.4 2.56
 -3 10 -1 24.06 3.05
 3 10 1 28.64 3.27
 3 -10 1 24.47 2.37
 3 -10 1 27 2.92
 -3 -10 -1 29.74 5.7
 3 -10 2 23.1 2.76
 3 -10 2 24.93 2.56
 3 10 2 22.68 4.16
 -3 -10 -2 17.58 4.88
 -3 10 -2 20.64 1.37
 -3 10 -2 22.09 2.98
 3 10 2 21.33 3.25
 -3 -10 -2 20.56 1.66
 3 -10 3 79.15 4.89
 3 -10 3 79.51 5.43
 3 10 3 67.69 6.85
 -3 10 -3 67.21 6.48
 -3 10 -3 74.06 5.99
 3 -10 3 74.52 4.87
 -3 -10 -3 71.73 9.85
 -3 10 -3 74.95 5.5
 -3 10 -3 64.37 3.78
 3 10 3 72.08 6.38
 -3 -10 -3 69.66 3.5
 3 -10 4 21.75 3.03
 -3 10 -4 18.05 2.99
 -3 10 -4 18.7 3.48
 -3 -10 -4 14.66 5.58
 3 -10 4 20.63 2.77
 3 -10 4 23.92 2.71
 -3 10 -4 19.07 2.39
 3 10 4 18.91 3.53
 -3 -10 -4 15.36 1.84
 -3 10 -5 21.87 3.52
 -3 -10 -5 20.32 6.22
 3 -10 5 24.79 4.96
 3 -10 5 19.44 2.91
 3 -10 5 17.98 2.51
 -3 -10 -5 18.44 1.33
 -3 10 -5 23.05 3.59
 -3 10 -5 15.41 2.52
 3 10 5 23.37 4.22
 -3 -10 -5 17.3 2.19
 -3 -10 -6 70.37 3.4
 -3 10 -6 93.3 7.36
 3 -10 6 75.29 6.21
 3 10 6 75.25 5.84
 3 -10 6 102.1 9.63
 3 -10 6 81.93 5.6
 -3 -10 -6 72.26 11.08
 3 10 6 91.13 8.93
 -3 10 -7 3.5 1.9
 -3 -10 -7 5.95 3.94
 3 -10 7 2.51 1.73
 3 10 7 1.71 1.2
 3 10 7 3.62 2.56
 3 -10 7 3.29 1.75
 -3 -10 -8 31.65 8.14
 3 -10 8 31.1 4.46
 3 10 8 31.86 4.29
 3 10 8 32.2 6.2
 -3 10 -8 35.04 5.06
 3 -10 9 29.88 4.65
 -3 -10 -9 29.72 7.51
 3 10 9 28.79 4.35
 -3 10 -9 38.88 5.36
 3 10 9 38.86 7.08
 -3 -10 -10 0.22 3.35
 3 10 10 1.36 1.08
 3 -11 -11 7.85 5.48
 3 11 -11 5.6 2.34
 -3 11 11 0.74 1.5
 -3 -11 10 53.96 5.79
 3 -11 -10 50.29 9.65
 -3 11 10 49.33 5.8
 3 11 -10 44.58 5.36
 3 -11 -9 6.9 4.12
 -3 -11 9 3.91 1.66
 3 11 -9 2.1 1.2
 -3 11 9 4.9 2.01
 3 -11 -8 74.19 10.32
 -3 11 8 70.73 4.54
 -3 -11 8 73.1 6.05
 -3 11 8 70.78 6.53
 3 11 -8 75.91 6.06
 3 -11 -7 376.94 22.56
 -3 11 7 427.53 12.05
 -3 -11 7 418.02 15.12
 -3 11 7 419.92 16.38
 3 11 -7 415.58 14.76
 3 -11 -6 11.05 3.73
 -3 11 6 12.41 1.54
 -3 -11 6 10.82 2.08
 3 11 -6 9.09 1.95
 3 11 -6 11.88 3.8
 3 -11 -6 6.95 1.19
 -3 11 6 10.59 2.56
 3 -11 -5 5.72 1.94
 -3 -11 5 10.52 1.92
 3 11 -5 10.61 1.83
 3 11 -5 13.7 4.12
 3 -11 -5 9.58 1.26
 -3 11 5 12.16 2.55
 3 -11 -4 241.41 13.2
 -3 -11 4 250.27 9.49
 3 11 -4 210.24 11.54
 -3 -11 4 202.28 8.35
 3 -11 -4 232.17 6.44
 -3 -11 4 251.88 13.21
 3 11 -4 224.37 17.55
 3 -11 -4 223.31 7.85
 3 11 -4 240.73 8.59
 -3 11 4 233.39 10.69
 -3 -11 3 147.21 6.64
 3 11 -3 135.9 6.25
 3 11 -3 125.69 6.8
 3 -11 -3 136.34 4.17
 -3 -11 3 124.89 5.67
 3 11 -3 129.93 9.76
 -3 -11 3 151.74 8.33
 -3 -11 3 131.16 10.13
 3 11 -3 135.33 13.89
 3 -11 -3 146.1 8.92
 -3 11 3 140.65 7.93
 3 -11 -3 138.13 4.84
 3 11 -3 132.89 5.53
 3 11 -3 137.63 4.2
 -3 -11 2 11.93 1.39
 3 -11 -2 11.66 1.03
 3 -11 -2 9.91 1.63
 -3 11 2 13.28 2.44
 3 11 -2 15.34 3.52
 3 11 -2 12.34 1.94
 -3 -11 2 9.74 2.94
 3 11 -2 12.01 2.03
 -3 -11 2 10.04 2.07
 3 11 -2 13.49 1.42
 3 -11 -1 687.46 14.79
 3 11 -1 717.31 14.08
 3 11 -1 687.78 17.98
 3 11 -1 701.3 28.1
 -3 -11 1 730.19 28.01
 3 11 -1 731.41 19.39
 -3 11 1 603.52 18.47
 -3 11 1 703.81 20.32
 -3 -11 1 812.2 21.26
 3 -11 -1 702.72 19.43
 3 11 0 90.15 5.04
 -3 -11 0 111.17 6.65
 3 -11 0 91.4 4.06
 -3 11 0 80.4 5.2
 -3 -11 0 99.27 10.02
 -3 11 0 93.44 6.1
 3 11 0 98.96 5.9
 3 -11 0 95.03 5.56
 3 11 1 77.81 4.65
 -3 11 -1 75.1 5.5
 3 -11 1 81.07 4.16
 -3 -11 -1 83.25 9.45
 3 11 1 85.85 5.86
 3 -11 1 76.67 4.94
 -3 -11 -2 724.26 15.07
 3 11 2 684.16 18.36
 -3 11 -2 737.04 13.56
 3 -11 2 742.44 18.09
 -3 -11 -2 792.92 32.32
 -3 11 -2 715.88 20.45
 -3 11 -2 672.37 14.14
 3 11 2 735.52 21.81
 3 -11 2 744.74 19.59
 3 -11 3 6.33 1.78
 -3 -11 -3 6.68 0.96
 -3 11 -3 7.15 1.73
 -3 11 -3 9.45 2.17
 -3 11 -3 8.03 2.29
 -3 -11 -3 8.11 3.4
 3 -11 3 8.45 1.65
 -3 11 -3 7.33 1.24
 3 11 3 5.4 2.01
 3 -11 3 6.18 1.46
 3 -11 4 36.22 3.99
 -3 11 -4 37.81 4.45
 -3 11 -4 34.45 4.48
 3 -11 4 38.97 3.73
 3 11 4 35.44 4.64
 -3 11 -4 29.52 2.93
 -3 -11 -4 40.33 7.36
 3 -11 4 41.16 3.75
 -3 -11 -4 32.04 2.51
 -3 -11 -5 198.97 7.99
 -3 11 -5 250.75 12.2
 -3 11 -5 225.22 11.23
 3 -11 5 248.46 10.73
 3 -11 5 308.17 17.42
 -3 -11 -5 260.35 20.03
 3 -11 5 254.93 10.25
 3 11 5 255.98 14.48
 3 -11 6 1.21 1.42
 3 11 6 -0.61 1.42
 -3 -11 -6 3.36 3.36
 3 -11 6 -0.1 0.76
 3 -11 6 0.36 0.92
 3 11 6 0.43 1
 -3 11 -6 5.07 2.11
 3 -11 7 2.38 1.22
 -3 -11 -7 1.43 2.08
 3 -11 7 0.57 1.19
 3 11 7 1.23 0.94
 3 11 7 2 2.58
 -3 11 -7 -0.49 1.73
 3 -11 7 2.06 2.26
 -3 11 -8 189.28 11.74
 3 -11 8 176.74 10.88
 3 11 8 166.56 9.78
 -3 -11 -8 185.61 18.4
 3 11 8 190.72 15
 3 -11 9 15.91 3.5
 -3 -11 -9 6.85 3.46
 3 11 9 13.14 2.89
 -3 -11 -10 0.07 3.14
 3 11 10 0.93 1.31
 3 -12 -10 8.58 4.82
 -3 -12 10 9.77 2.8
 3 12 -10 11.7 2.97
 -3 12 10 9.69 2.84
 3 -12 -9 18.36 5.45
 -3 -12 9 18.17 3.42
 3 12 -9 13.13 2.88
 -3 12 9 17.54 3.62
 3 -12 -8 20.65 5.91
 -3 -12 8 16.48 3.03
 3 12 -8 16.65 2.95
 -3 12 8 20.23 3.87
 -3 12 7 21.39 2.13
 3 -12 -7 26.21 5.92
 -3 -12 7 22.82 3.31
 3 12 -7 23.5 3.3
 -3 12 7 20.19 3.53
 3 -12 -6 11.8 3.21
 -3 12 6 16.04 3.23
 -3 -12 6 13.84 2.43
 3 12 -6 10.62 2.22
 3 12 -5 13.71 1.77
 3 -12 -5 9.48 2.87
 3 -12 -5 13.06 1.31
 -3 -12 5 11.57 2.1
 3 12 -5 15.24 2.19
 3 12 -5 15.03 4.71
 3 -12 -5 13.22 2.09
 -3 12 5 17.69 3.21
 -3 -12 4 2.41 0.95
 3 -12 -4 2.85 1.6
 3 12 -4 0.95 1.06
 3 12 -4 2.58 0.41
 -3 -12 4 2.75 1.15
 3 12 -4 3.03 0.7
 3 12 -4 3.72 1.13
 3 -12 -4 2.52 0.45
 3 -12 -4 4.52 1
 -3 12 4 5.45 1.99
 -3 -12 3 25.53 2.78
 3 -12 -3 25.91 3.85
 3 -12 -3 18.75 1.04
 -3 -12 3 20.58 2.26
 3 -12 -3 20.47 1.75
 3 12 -3 22.31 4.25
 -3 -12 3 24.81 3.52
 -3 -12 3 21.6 4.31
 3 12 -3 20.55 1.84
 3 12 -3 26.22 2.34
 -3 12 3 25.48 3.49
 3 12 -3 24.14 1.27
 3 -12 -2 44.89 4.36
 3 12 -2 46.22 3.81
 3 -12 -2 43.15 1.79
 3 12 -2 36.55 5.79
 -3 12 2 52.25 4.89
 -3 -12 2 48.28 6.74
 -3 -12 2 57.48 5.19
 3 12 -2 46.03 2.74
 3 12 -2 55.57 4.55
 3 -12 -1 0.44 0.89
 3 12 -1 0.89 0.35
 3 12 -1 0.69 1.29
 3 -12 -1 1.19 0.45
 3 12 -1 0.83 0.76
 -3 -12 1 1.45 1.87
 3 -12 -1 0.76 0.41
 -3 -12 1 1.87 1.36
 3 12 -1 1.04 0.97
 -3 12 1 0.17 1.02
 -3 -12 0 21.95 3.25
 3 -12 0 17.64 1.7
 3 12 0 14.93 2
 -3 -12 0 14.59 4.24
 -3 12 0 21.31 3.13
 3 12 0 17.76 2.63
 3 -12 0 21.22 2.73
 3 12 1 104.51 5.64
 3 -12 1 115.86 5.11
 3 12 1 116.82 7.25
 -3 -12 -1 123.29 12.03
 -3 12 -1 114.82 7.2
 3 -12 1 119.08 6.38
 -3 12 -2 6.45 1.84
 3 12 2 6.41 1.38
 3 -12 2 7.51 1.5
 -3 12 -2 7.07 0.76
 3 -12 2 9.05 1.89
 -3 12 -2 6.87 0.58
 3 12 2 8.37 2.43
 3 -12 3 2.73 1.17
 -3 -12 -3 3.03 0.73
 -3 12 -3 2.52 1.43
 -3 12 -3 3.01 0.9
 -3 12 -3 4.92 1.97
 -3 -12 -3 2.29 1.89
 3 -12 3 3.82 1.18
 3 12 3 1.13 1.34
 -3 12 -3 3.85 1.45
 3 -12 3 2.73 1.29
 3 -12 4 43.19 4.33
 -3 12 -4 45.42 4.98
 3 -12 4 36.89 3.71
 -3 12 -4 39.36 4.77
 -3 -12 -4 45.09 8.23
 3 12 4 35.12 4.85
 3 -12 4 41.96 3.94
 -3 -12 -4 30.53 2.4
 -3 12 -5 8.29 2.51
 3 -12 5 6.61 1.76
 -3 -12 -5 9.74 4.4
 3 -12 5 4.84 1.72
 3 -12 5 8.59 3.67
 3 12 5 12.8 3.69
 -3 -12 -6 2.16 2.55
 3 -12 6 1.28 1.15
 3 -12 6 2.54 1.68
 3 12 6 0.58 1.06
 3 -12 6 0.48 0.74
 3 12 6 3.78 3.09
 -3 12 -6 0.92 1.31
 -3 -12 -7 25.34 6.71
 3 -12 7 24.44 3.7
 3 -12 7 25.11 3.48
 3 12 7 21.44 3.28
 3 12 7 27.91 5.47
 -3 12 -7 27.91 4.58
 3 -12 7 27.06 5.7
 -3 12 -8 17.97 3.92
 -3 -12 -8 17.85 5.52
 3 -12 8 12.94 3.14
 3 12 8 17.25 3.2
 3 12 8 13.67 4.29
 3 -12 9 1.68 1.24
 -3 -12 -9 4.6 3.47
 -3 13 10 2.01 1.34
 3 -13 -10 0.52 3.04
 -3 -13 10 3.48 1.79
 3 13 -10 5.98 2.2
 -3 -13 9 98.91 7.65
 3 -13 -9 78.6 11.2
 -3 13 9 100.03 8.46
 3 13 -9 95.29 7.54
 -3 -13 8 6.47 2.02
 3 13 -8 2.76 1.39
 -3 13 8 3.14 1.62
 3 -13 -7 -3.22 3
 -3 -13 7 0.85 1.09
 3 13 -7 1.43 1.21
 -3 13 7 0.74 1.61
 -3 -13 6 129.15 7.5
 3 13 -6 132.53 7.3
 -3 13 6 124.9 8.65
 3 -13 -6 111.29 10.31
 3 13 -5 23.73 2.77
 3 -13 -5 14.2 3.49
 -3 -13 5 25.2 3.09
 3 -13 -5 19.02 2.33
 -3 13 5 26.48 3.91
 3 -13 -4 83.82 7.24
 -3 -13 4 79.53 5.15
 -3 13 4 84.94 6.62
 3 -13 -4 71.76 3.97
 -3 -13 4 69.6 4.77
 -3 -13 4 90.86 7.03
 3 13 -4 78.85 2.78
 3 13 -4 81.12 4.74
 3 13 -4 77.62 6.07
 3 13 -4 81.06 3.31
 3 -13 -3 65.98 5.81
 -3 -13 3 68.57 4.57
 3 13 -3 64.77 3.5
 3 13 -3 55.04 6.64
 -3 -13 3 55.62 3.77
 -3 -13 3 70.49 7.79
 -3 -13 3 65.26 5.88
 -3 13 3 56.91 5.33
 3 -13 -3 55.55 2.99
 3 13 -3 67.11 3.85
 3 -13 -2 177.72 8.93
 3 13 -2 164.8 7.95
 3 13 -2 162.77 12.73
 3 13 -2 195.7 8.93
 -3 -13 2 189.1 13.82
 -3 -13 2 213.22 10.56
 -3 13 2 181.31 9.64
 3 13 -2 184.2 5.94
 3 -13 -1 30.51 1.5
 3 13 -1 26.93 2.8
 3 -13 -1 33.66 1.6
 -3 -13 1 36.32 6.4
 3 13 -1 32.42 3.47
 -3 13 1 32.58 3.86
 3 -13 -1 30.58 3.3
 -3 -13 1 38.83 4.34
 3 -13 0 1089.31 22.03
 -3 -13 0 1138.87 39.64
 -3 13 0 1106.86 28.37
 3 13 0 1191.47 28.28
 3 -13 0 1110.38 26.35
 3 -13 1 582.41 16.62
 3 -13 1 587.65 14.22
 -3 -13 -1 600.5 28.05
 -3 13 -1 555.11 18.09
 3 13 1 614.02 19.04
 3 13 2 28.29 2.82
 -3 13 -2 27.85 3.72
 3 -13 2 28.85 2.67
 -3 -13 -2 29.48 6.16
 -3 13 -2 31.59 3.71
 -3 13 -2 24.59 1.35
 3 13 2 37.11 4.54
 -3 13 -2 28.3 1.21
 3 -13 2 31.32 3.35
 -3 -13 -3 132.08 6.69
 3 -13 3 157.21 7.24
 -3 13 -3 157.05 9.29
 -3 13 -3 140.36 9.64
 -3 -13 -3 171.46 15.3
 -3 13 -3 139.06 8.13
 3 13 3 152.59 10.05
 -3 -13 -3 144 4.58
 3 -13 3 149.36 7.95
 3 -13 4 29.12 3.42
 3 13 4 24.28 4.15
 3 -13 4 21.77 3.19
 -3 13 -4 28.98 4.06
 -3 13 -4 23.25 3.6
 -3 -13 -4 23.4 6.25
 3 -13 4 19.14 2.71
 3 -13 4 27.45 5.84
 3 -13 5 31.12 3.63
 -3 -13 -5 23.93 6.16
 3 -13 5 35.79 6.44
 3 -13 5 30.42 3.62
 3 13 5 30.09 5.29
 -3 13 -5 29.13 4.27
 3 -13 6 11.02 2.32
 -3 -13 -6 11.86 4.6
 3 -13 6 6.89 1.98
 3 -13 6 12.93 4.33
 3 13 6 9.2 2.1
 3 13 6 4.3 2.5
 -3 13 -6 9.5 2.64
 3 -13 7 49.25 5.2
 3 13 7 42.86 4.48
 -3 -13 -7 47.69 9.42
 3 -13 7 46.87 4.85
 3 13 7 44.53 7.17
 -3 13 -7 49.45 5.72
 3 -13 7 48.62 7.94
 -3 -13 -8 0.56 2.45
 3 -13 8 1.78 1.46
 3 13 8 5.96 3.63
 -3 13 -8 2.28 1.71
 3 -13 9 3.67 1.97
 -3 -13 -9 1.26 3.05
 3 -14 -10 10.23 5.37
 -3 -14 10 7.54 2.35
 3 14 -10 7.18 2.47
 -3 -14 9 0.8 1.28
 3 14 -9 -0.99 1.08
 -3 14 9 0.39 1.62
 3 -14 -8 22.44 5.44
 -3 -14 8 22.19 3.63
 3 14 -8 28.1 4.01
 -3 14 8 23.8 4.27
 -3 14 7 18.02 3.54
 3 -14 -7 10.84 3.11
 -3 -14 7 18.78 2.97
 3 14 -7 22.91 3.33
 3 -14 -6 3.4 1.42
 -3 -14 6 5.5 1.66
 3 14 -6 3.2 1.25
 -3 14 6 5.41 2.05
 -3 -14 5 69.86 5.26
 3 14 -5 66.84 6.92
 3 -14 -5 75.39 7.71
 -3 14 5 75.93 6.77
 3 14 -5 70.66 5
 3 14 -4 26.72 3.11
 -3 -14 4 30.12 3.26
 -3 -14 4 22.95 2.75
 -3 -14 4 36.18 4.77
 -3 14 4 29.34 3.57
 3 -14 -4 36.21 4.83
 3 14 -4 35.35 3.2
 -3 14 4 29.51 4.17
 3 -14 -3 0.2 1.54
 3 14 -3 2.62 1.65
 3 14 -3 2.64 0.81
 -3 -14 3 2.67 2.28
 -3 -14 3 4.28 2.02
 -3 14 3 2.17 0.99
 3 14 -3 1.84 0.79
 -3 14 3 1.99 1.07
 3 14 -3 2.48 0.82
 3 -14 -2 1.36 0.9
 3 14 -2 4.08 1.53
 3 14 -2 2.35 0.68
 3 14 -2 1.36 0.98
 -3 -14 2 3.24 1.83
 -3 14 2 1.74 0.58
 -3 14 2 3.32 1.56
 -3 -14 1 38.15 4.56
 3 14 -1 28.21 2.92
 -3 -14 1 32.55 6.12
 -3 14 1 33.94 4.23
 3 14 -1 35.67 3.88
 3 -14 -1 36.7 3.66
 3 -14 0 26.23 1.76
 3 14 0 27.89 2.87
 3 -14 0 28.1 1.84
 3 -14 0 36.71 3.56
 -3 -14 0 34.13 6.43
 -3 14 0 39.72 4.43
 3 14 0 31.69 3.79
 3 -14 1 14.96 2.4
 3 14 1 11.87 1.82
 -3 -14 -1 16.92 4.94
 3 -14 1 12.47 1.56
 -3 14 -1 14.54 2.86
 3 14 1 18.74 3.23
 3 -14 2 2.5 1.34
 -3 14 -2 0.66 1.15
 3 14 2 1.68 0.82
 -3 14 -2 2.92 1.32
 -3 -14 -2 4.95 3.36
 3 -14 2 2.35 0.99
 3 14 2 2.81 2.02
 3 -14 3 25.25 3.34
 -3 14 -3 19.65 3.48
 3 -14 3 21.13 2.58
 -3 14 -3 20.38 3.84
 -3 -14 -3 28.09 6.84
 3 14 3 21.8 3.87
 -3 14 -3 20.71 3.24
 -3 14 -4 -1.17 1.48
 3 -14 4 -0.56 1.16
 3 14 4 -4.12 2.81
 3 -14 4 -0.92 1.01
 -3 -14 -4 -4.73 3.17
 3 -14 4 -0.03 0.67
 3 -14 4 2.73 2.97
 -3 14 -5 32.75 4.59
 3 -14 5 22.91 3.41
 -3 -14 -5 23.82 6.79
 3 -14 5 19.72 2.95
 3 14 5 21.09 2.86
 3 -14 5 25.78 5.85
 3 14 5 27.94 5.38
 -3 14 -6 71.77 7.15
 3 14 6 56.86 4.91
 3 -14 6 72.23 9.91
 -3 -14 -6 76.07 11.7
 3 14 6 81.82 9.11
 3 -14 6 69.05 5.85
 3 -14 6 62.71 5.74
 3 -14 7 4.1 3.39
 3 -14 7 0.6 1.21
 -3 -14 -7 3.07 3.09
 3 -14 7 0.45 1.22
 3 14 7 -1.43 1.59
 -3 14 -7 1.59 1.53
 3 -14 8 6.08 2.2
 -3 -14 -8 5.39 3.5
 3 -15 -10 50.83 9.23
 3 15 -10 47.28 5.71
 3 -15 -9 -1.67 3.24
 -3 -15 9 1.2 1.3
 3 15 -9 0.58 1.25
 -3 15 9 0.87 1.38
 3 -15 -8 12.92 3.79
 -3 -15 8 20.31 3.41
 3 15 -8 19.04 3.3
 -3 15 8 22.19 4.12
 -3 -15 7 44.47 4.63
 3 -15 -7 39.67 6.42
 -3 15 7 46.47 5.69
 3 15 -7 40.69 4.35
 3 -15 -6 11.58 3.46
 -3 -15 6 12.5 2.46
 3 15 -6 14.07 2.38
 -3 15 6 13.24 3.01
 3 -15 -5 102.77 8.68
 -3 -15 5 92.17 6.09
 -3 -15 5 107.81 8.43
 -3 15 5 88.16 7.43
 3 15 -5 94.13 5.81
 3 -15 -4 483.53 18.41
 -3 -15 4 453.95 14.57
 -3 -15 4 488.32 18.88
 -3 15 4 451.9 17.76
 3 15 -4 468.26 13.66
 3 -15 -3 45.94 4.74
 -3 -15 3 54.9 7.37
 3 15 -3 48.22 3.32
 -3 15 3 39.84 3.64
 3 15 -3 51.22 4.74
 3 15 -3 46.51 3.25
 -3 15 3 43.2 4.92
 -3 -15 2 139.85 12.51
 -3 15 2 112.09 5.32
 -3 15 2 137.21 8.77
 3 15 -2 146.77 8.2
 3 15 -2 146.94 5.08
 -3 -15 2 175.92 10.1
 3 -15 -2 139.62 7.69
 -3 -15 1 31.97 4.19
 3 15 -1 34.17 3.8
 -3 15 1 32.98 4.21
 3 -15 -1 28.58 3.2
 3 15 0 70.21 5.67
 3 -15 0 67.92 2.49
 3 -15 0 66.9 4.87
 -3 -15 0 58.17 8.7
 -3 15 0 64.78 5.72
 3 -15 1 90.88 4.06
 3 -15 1 100.46 6.15
 -3 -15 -1 81.63 10.56
 -3 15 -1 85.45 6.57
 3 15 1 107.06 7.55
 3 -15 2 73.65 4.26
 -3 15 -2 81.88 6.76
 -3 -15 -2 85.36 11
 -3 15 -2 79.86 6.35
 3 15 2 92.78 7.44
 3 -15 2 73.88 5.49
 3 -15 3 71.93 4.73
 3 -15 3 81.73 10.47
 -3 15 -3 79.01 6.89
 -3 15 -3 76.21 7.25
 -3 -15 -3 81.21 11.21
 -3 15 -3 77.82 6.26
 3 15 3 69.8 7.11
 3 -15 3 77.34 5.94
 3 -15 4 60.29 5.57
 3 -15 4 63.05 4.84
 -3 15 -4 68.92 6.57
 3 -15 4 73.93 10
 -3 -15 -4 62.61 9.73
 3 15 4 68.23 7.55
 3 -15 4 58.18 5.54
 3 -15 5 351.6 14.48
 -3 15 -5 351.45 16.08
 3 -15 5 334.23 13.12
 3 -15 5 411.12 24.34
 -3 -15 -5 337.32 24.38
 3 15 5 368.69 19.38
 3 -15 6 47.56 8.48
 -3 15 -6 45.53 5.81
 3 -15 6 45 4.83
 -3 -15 -6 42.02 9.02
 3 -15 6 47.89 5.03
 3 15 6 57.49 7.6
 3 -15 7 0.65 2.86
 3 -15 7 1.75 1.24
 -3 -15 -7 1.52 3.02
 3 15 7 5.54 2.97
 -3 15 -7 -0.02 1.47
 3 -15 8 36.79 4.88
 3 -16 -10 3.25 2.62
 3 -16 -9 0.79 2.22
 -3 -16 9 -1.85 1.61
 3 16 -9 -0.51 1.19
 3 -16 -8 -2.66 2.28
 -3 -16 8 2.99 1.69
 3 16 -8 1.05 1.33
 -3 16 8 1.48 1.54
 3 -16 -7 -1.25 1.89
 -3 -16 7 2.04 1.22
 3 16 -7 1.44 1.18
 -3 16 7 3.81 2.29
 3 -16 -6 7.86 2.9
 -3 -16 6 5.97 1.74
 -3 -16 6 5.11 1.7
 3 16 -6 5.31 1.72
 -3 16 6 5.6 2.47
 3 -16 -5 8.27 2.62
 -3 -16 5 3.54 1.35
 3 16 -5 5.59 1.5
 -3 -16 5 2.93 2.13
 -3 16 5 7.18 2.33
 3 -16 -4 6.7 2.08
 -3 -16 4 3.58 1.36
 3 16 -4 4.76 1.39
 -3 -16 4 5.27 2.35
 3 16 -4 5.64 1.93
 -3 16 4 0.67 1.44
 3 16 -3 24.96 2.41
 3 -16 -3 25.53 3.61
 -3 -16 3 31.25 4.5
 -3 16 3 23.19 3.86
 3 16 -3 36.13 4.17
 3 16 -2 13.91 2.22
 3 -16 -2 13.69 2.33
 -3 -16 2 18.87 3.66
 -3 -16 2 14.95 4.47
 3 16 -2 13.56 2.64
 -3 16 2 8.29 2.32
 3 -16 -1 9.87 2.03
 -3 -16 1 11.96 4.27
 -3 -16 1 8.48 2.5
 3 16 -1 8.1 2.05
 -3 16 1 8.33 2.27
 3 -16 0 20.17 2.75
 -3 -16 0 22.88 5.42
 -3 16 0 20.7 3.5
 3 16 0 19.71 3.08
 3 16 1 48.75 5.4
 -3 -16 -1 36.28 7.35
 -3 16 -1 44.99 4.93
 3 -16 1 41.67 4.04
 3 -16 2 4.4 1.46
 -3 16 -2 1.65 1.34
 3 -16 2 2.27 0.77
 -3 -16 -2 4.11 3.11
 3 -16 2 8.9 4.03
 3 16 2 4.97 2.09
 -3 16 -2 1.84 1.15
 3 -16 3 2.78 1.38
 3 16 3 1.73 1.57
 -3 16 -3 6.1 2.13
 -3 16 -3 4.21 1.64
 -3 -16 -3 5.97 3.95
 3 -16 3 5.19 1.38
 3 -16 4 57.17 4.56
 -3 16 -4 76.88 7.12
 3 -16 4 81.5 11.07
 -3 -16 -4 63.23 10.69
 3 -16 4 65.62 5.94
 -3 16 -4 67.97 6.14
 3 16 4 63.9 7.62
 3 -16 5 11.09 2.53
 3 -16 5 5.88 1.6
 -3 -16 -5 11.71 4.29
 3 -16 5 11.15 4.14
 3 16 5 10.62 3.59
 -3 16 -5 8.58 2.77
 3 16 6 8.01 3.26
 3 -16 6 2.21 1.4
 3 -16 6 4.18 1.61
 -3 -16 -6 4.01 4.43
 3 -16 6 5.9 3.57
 -3 16 -6 4.36 2.07
 3 -16 7 8.18 3.45
 3 -16 7 10.45 2.67
 -3 -16 -7 14.45 6.04
 3 -16 8 1.97 1.38
 3 -17 -9 15.71 4.5
 -3 -17 9 15.85 3.23
 3 17 -9 16.08 3.24
 3 -17 -8 1.92 1.75
 -3 -17 8 6.89 2.11
 3 17 -8 9.66 2.62
 3 -17 -7 -1.04 2.09
 -3 -17 7 3.19 1.4
 -3 -17 7 -0.57 2.05
 3 17 -7 4.57 1.63
 -3 17 7 2.89 2.02
 3 -17 -6 52.78 6.55
 -3 -17 6 49.53 4.81
 -3 -17 6 64.64 7.15
 -3 17 6 48.91 6.08
 3 17 -6 49.32 4.63
 3 -17 -5 22.6 4.01
 -3 -17 5 22.94 3.12
 -3 -17 5 28.28 4.63
 3 17 -5 26.53 3.14
 -3 17 5 24.33 4.08
 3 -17 -4 16.5 3.02
 -3 -17 4 27.6 4.5
 3 17 -4 22.77 3.47
 -3 17 4 19.72 3.73
 -3 17 3 63.82 6.49
 3 17 -3 72.91 5.99
 3 -17 -3 69.06 5.67
 -3 17 2 47.76 5.43
 -3 -17 2 44.88 7.54
 3 17 -2 52.29 4.98
 -3 -17 2 46.09 5.59
 3 17 -2 44.19 3.85
 3 -17 -2 45.74 4.28
 3 -17 -1 4.03 1.47
 -3 -17 1 5.84 2.91
 3 17 -1 0.31 1.31
 -3 17 1 3.29 1.61
 -3 -17 0 141.7 14.15
 -3 17 0 132.96 8.93
 3 17 0 144.81 9.12
 3 -17 0 150.52 7.69
 -3 17 -1 84.13 6.95
 -3 -17 -1 88.98 11.62
 -3 17 -1 84.05 6.92
 3 17 1 92.97 7.61
 3 -17 1 91.64 6.01
 -3 17 -2 23.81 3.87
 -3 -17 -2 15.87 4.55
 3 -17 2 23.98 3.19
 -3 17 -2 18.91 3.27
 3 17 2 21.6 3.99
 3 17 3 107.81 9.65
 -3 17 -3 111.64 8.54
 -3 -17 -3 116.98 13.87
 -3 17 -3 104.41 7.7
 3 -17 3 107.86 7.38
 -3 17 -4 52.29 5.88
 3 17 4 51.21 7.01
 -3 -17 -4 63.74 10.65
 -3 17 -4 45.65 5.08
 3 -17 4 72.59 10.84
 3 -17 5 5.8 1.96
 -3 -17 -5 5.84 3.44
 3 -17 5 3.63 2.47
 3 17 5 9.13 3.48
 -3 17 -5 8.01 2.69
 3 -17 6 9.06 2.44
 -3 -17 -6 10.24 5.91
 3 17 6 12.9 4.01
 -3 17 -6 11.17 2.99
 3 -17 7 11.38 4.37
 3 -18 -8 7.55 3.17
 -3 -18 8 8.37 2.16
 3 -18 -8 5.74 2.94
 3 -18 -7 7.17 2.81
 -3 -18 7 6.25 1.73
 3 -18 -6 2.73 2.17
 -3 -18 6 -0.35 0.89
 -3 -18 6 -1.49 2.02
 -3 18 6 2.54 1.59
 3 18 -5 4.33 1.73
 3 -18 -5 2.84 1.72
 -3 -18 5 7.6 2.71
 -3 -18 5 6.05 1.69
 -3 18 5 4.8 2.01
 3 -18 -4 2.63 1.17
 -3 18 4 1.61 1.43
 3 18 -4 0.85 1.13
 3 -18 -3 0.06 0.77
 -3 -18 3 0.86 1.91
 3 18 -3 1.22 1.2
 -3 18 3 2.31 1.55
 3 -18 -2 13.09 2.54
 -3 -18 2 9.57 2.55
 3 18 -2 14.27 2.85
 -3 18 2 11.19 2.93
 3 18 -1 0.09 0.99
 3 -18 -1 3.16 1.62
 -3 -18 1 2.2 2.52
 3 18 -1 1.38 1.32
 -3 18 1 -0.83 1.54
 3 -18 0 2.35 1.17
 -3 -18 0 -1.44 3.49
 3 -18 0 1.5 1.84
 3 18 0 6.63 2.39
 -3 18 0 1.41 1.52
 3 -18 1 0.63 0.81
 -3 18 -1 -0.72 1.45
 -3 18 -1 0.95 1.26
 -3 -18 -1 -0.66 2.41
 3 -18 1 -0.49 2.17
 3 -18 2 14.31 2.6
 -3 18 -2 15.71 3.22
 -3 -18 -2 11.89 4.26
 3 -18 2 22.64 6.25
 3 18 2 15.17 3.66
 -3 18 -2 15.18 3.12
 3 -18 3 11.88 2.41
 -3 18 -3 13.95 3.23
 -3 -18 -3 12.54 4.61
 3 -18 3 21.59 6.22
 -3 18 -3 15.36 3.17
 3 18 3 13.76 3.7
 -3 18 -4 3.29 1.83
 -3 -18 -4 6.45 3.9
 3 -18 4 1.21 3.32
 3 18 4 1.3 2.81
 -3 18 -4 5.5 2.3
 3 18 5 -1.18 2.23
 -3 -18 -5 0.02 2.81
 3 -18 5 -0.89 2.59
 -3 18 -5 1.8 1.95
 3 -18 6 5.34 3.65
 3 -18 7 2.65 3.62
 3 -19 -7 2.53 2.09
 3 -19 -6 8.83 2.89
 3 -19 -5 20.67 3.43
 -3 -19 5 31 5.14
 3 19 -5 25.78 3.83
 -3 19 5 27.29 4.56
 3 -19 -4 21.95 3.43
 3 19 -4 23.37 3.6
 -3 -19 4 35.31 5.42
 -3 19 4 27.53 4.42
 3 -19 -3 7.59 2.01
 -3 19 3 5.95 2.33
 -3 -19 3 8.86 2.84
 3 19 -3 4.84 1.91
 -3 -19 2 73.19 7.48
 -3 19 2 64.45 6.56
 3 19 -2 70.37 6.17
 3 -19 -2 66.7 5.27
 -3 -19 1 56.48 9.09
 3 -19 -1 76.16 11.59
 -3 19 1 60.83 6.4
 3 19 -1 58.17 5.76
 3 -19 -1 60.15 4.87
 3 -19 0 64.14 5.1
 -3 19 0 68.16 6.43
 -3 -19 0 81.33 11.22
 3 -19 0 81.53 11.72
 -3 19 0 66.93 6.62
 3 19 0 73.18 6.79
 -3 19 -1 75.67 6.85
 3 -19 1 90.39 12.28
 -3 -19 -1 65.46 10.27
 -3 19 -1 62.23 6.14
 3 19 1 76.5 7.39
 3 -19 1 58.33 5.04
 -3 19 -2 93.5 7.94
 3 -19 2 101.43 13.21
 3 19 2 88.39 8.42
 -3 -19 -2 90.39 12.26
 -3 19 -2 73.24 6.81
 3 -19 2 82.86 6.34
 -3 19 -3 61.32 6.51
 -3 -19 -3 61.77 10.76
 3 19 3 62.85 7.65
 -3 19 -3 48.92 5.47
 3 -19 3 58.38 5.54
 -3 19 -4 5.38 2.4
 -3 19 -4 3.64 1.58
 3 -19 4 8.32 4.45
 3 19 4 5.09 2.59
 -3 19 -5 16.22 3.71
 3 -19 5 30.42 7.93
 3 -19 6 9.56 4.89
 3 -20 -7 7.83 5.04
 3 20 -6 4.25 2.02
 3 -20 -6 14.01 5.54
 3 -20 -5 -1.01 2.05
 3 20 -5 4.49 1.88
 -3 -20 4 3.34 2.78
 -3 20 4 2.4 1.73
 3 20 -4 0.75 1.22
 3 -20 -4 0.84 2.15
 -3 -20 3 0.24 1.23
 3 -20 -3 3.26 3.69
 3 20 -3 1.97 1.5
 -3 20 3 0.45 1.28
 3 -20 -2 6.36 3.38
 3 20 -2 3.3 1.8
 -3 20 2 2.97 1.9
 3 -20 -1 0.87 0.69
 3 -20 -1 0.52 3.05
 3 20 -1 5.33 2.11
 -3 20 1 1.73 1.33
 3 20 0 6.19 2.29
 3 -20 0 3.14 1.07
 -3 20 0 5.67 2.07
 3 20 0 7.61 2.66
 -3 -20 0 9.24 4.53
 3 -20 0 3.06 3.52
 -3 20 0 5.14 2.21
 3 -20 1 5.86 1.78
 -3 20 -1 9.72 2.63
 -3 -20 -1 10.15 4.72
 3 20 1 6.36 2.68
 -3 20 -1 5.75 2.16
 3 -20 1 11.47 5.21
 3 -20 2 2.3 1.38
 -3 20 -2 4.08 2.06
 3 -20 2 -0.31 3.1
 -3 -20 -2 0.73 3.19
 -3 20 -2 0.92 1.59
 3 20 2 2.95 1.88
 -3 20 -3 3.27 1.81
 -3 20 -3 2.24 1.56
 3 20 3 -0.03 1.45
 3 -20 3 6.63 3.53
 3 20 4 11.8 4.19
 3 -20 4 7.95 5.03
 -3 20 -4 8.73 2.77
 3 21 -5 1.64 1.31
 3 21 -4 9.78 2.38
 3 21 -3 17.39 3.29
 3 -21 -3 26.74 7.32
 -3 21 3 16.68 3.65
 3 -21 -2 21.97 6.83
 3 21 -2 19.68 3.63
 -3 21 2 25.46 4.4
 -3 21 1 22.96 3.98
 3 -21 -1 31.74 8.27
 3 21 -1 31.9 4.74
 -3 21 1 27.47 4.61
 3 21 0 30.55 4.84
 -3 21 0 33.67 4.76
 -3 21 0 27.46 4.45
 3 21 1 20.56 3.5
 -3 21 -1 13.74 2.9
 3 21 1 19 4.12
 -3 21 -1 12.98 3.1
 -3 21 -2 9.57 2.68
 3 21 2 7.48 2.68
 -3 21 -2 3.73 1.62
 -3 21 -3 19.19 3.81
 3 21 3 12.9 3.5
 3 22 -4 -0.73 1.46
 3 22 -3 4.41 2.01
 3 22 -2 -2.8 2
 3 22 -1 2.28 1.71
 -3 22 1 -0.01 1.32
 3 22 0 3.98 2.05
 -3 22 0 1.55 1.75
 -3 22 -1 6.94 2.3
 -3 22 -1 5.38 2.11
 3 22 1 8.67 2.98
 -3 22 -2 6 2.07
 -3 22 -3 2.09 1.9
 -4 0 12 96.09 8.08
 4 0 -12 81.97 14.07
 4 0 -12 103.27 8.37
 4 0 -11 11.2 6.24
 4 0 -11 14.56 3.1
 -4 0 11 16.52 3.33
 -4 0 10 109 7.62
 4 0 -10 96.11 13.77
 -4 0 10 94.13 5.74
 4 0 -10 104.36 7.44
 -4 0 9 104.52 6.98
 4 0 -9 81.94 12.07
 4 0 -9 107.22 7.22
 -4 0 9 100.62 5.69
 4 0 -8 249.44 19.82
 -4 0 8 264.88 11.14
 -4 0 8 243.96 9.2
 4 0 -8 268.34 11.23
 4 0 -7 69.71 5.18
 -4 0 7 67.25 4.97
 -4 0 7 76.6 4.45
 4 0 -6 786.79 32.4
 -4 0 6 785.63 20.96
 -4 0 6 822.39 19.29
 4 0 -6 812.78 21.23
 4 0 -5 280.88 16.58
 4 0 -5 282.03 10.15
 -4 0 5 285.64 9.06
 -4 0 5 274.87 10.02
 -4 0 4 1694.25 36.36
 4 0 -4 1625.19 45.31
 4 0 -4 1724.72 37.31
 -4 0 4 1783.81 35.35
 4 0 -4 1745.41 36.06
 -4 0 4 1776.05 37.19
 4 0 -3 305.91 14
 4 0 -3 314.45 10.35
 -4 0 3 343.29 10.07
 4 0 -2 60.17 5.03
 -4 0 2 62.56 3.87
 4 0 -2 64.15 4.07
 4 0 -1 14.69 1.86
 -4 0 1 21 3.95
 4 0 -1 19.71 2.3
 4 0 -1 13.77 1.43
 -4 0 0 4132.22 95.04
 -4 0 0 4617.28 78.56
 4 0 0 4362.41 84.53
 4 0 0 4385.62 81.6
 4 0 0 4373.88 83.45
 -4 0 -1 2646.22 63.14
 4 0 1 2520.94 49.84
 4 0 1 2599.52 50.25
 -4 0 -2 101.52 9.58
 4 0 2 106.58 9.49
 4 0 2 112.98 6.1
 -4 0 -2 110.41 5.17
 4 0 2 114.07 5.68
 -4 0 -2 105.26 6.28
 -4 0 -3 74.46 8.49
 4 0 3 69.33 7.93
 -4 0 -3 68.92 4.66
 -4 0 -3 73.4 4.48
 4 0 3 81.75 5.79
 4 0 3 86.63 5.23
 4 0 4 12.83 2.18
 -4 0 -4 10.56 1.92
 -4 0 -4 4.67 2.17
 4 0 4 9.73 2.2
 -4 0 -4 9.14 1.86
 -4 0 -5 263.36 10.4
 4 0 5 260.67 12.91
 4 0 6 13.9 3.31
 -4 0 -6 16.54 2.59
 -4 0 -7 118.76 7.31
 4 0 7 111.24 8.09
 4 0 7 109.19 9.41
 4 0 8 1.99 1.44
 -4 0 -8 0.92 1.18
 4 0 8 0.71 1.3
 -4 0 -9 3.14 1.49
 4 0 9 0.77 1.3
 4 0 9 1.95 2.2
 -4 0 -10 41.24 5.05
 -4 0 -10 39.28 10.84
 4 -1 -12 19.22 7.1
 4 1 -12 34.36 9.32
 4 -1 -12 32.12 4.72
 4 1 -12 31.86 4.8
 -4 1 12 34.8 4.92
 -4 -1 12 31.45 4.82
 4 -1 -11 7.86 4.71
 4 1 -11 2.88 4.35
 4 -1 -11 10.5 2.69
 4 1 -11 14.84 3.14
 -4 1 11 13.44 3.07
 -4 -1 11 12.73 2.97
 -4 1 11 10.82 2.25
 -4 1 10 39.62 4.61
 4 -1 -10 28.81 7.9
 4 1 -10 37.5 8.83
 4 1 -10 28.27 3.97
 -4 -1 10 36.85 4.48
 -4 -1 10 29.76 2.99
 4 -1 -10 37.14 4.56
 -4 1 10 34.53 3.64
 -4 1 9 41.46 4.49
 -4 -1 9 44.28 4.75
 4 -1 -9 25.59 6.96
 4 1 -9 34.44 7.75
 4 -1 -9 44.24 4.65
 -4 -1 9 41.18 3.39
 -4 1 9 42.39 3.85
 4 1 -9 45.53 4.73
 4 -1 -8 2.08 2.84
 4 1 -8 6.14 3.77
 -4 1 8 6.1 1.47
 4 -1 -8 5.17 1.65
 4 1 -8 8.13 2.09
 -4 1 8 7.95 2.12
 -4 -1 8 7.64 2.14
 -4 -1 8 7.57 1.44
 4 -1 -7 12.62 4.52
 4 1 -7 9.94 4.05
 -4 1 7 9.52 1.75
 4 -1 -7 9.6 2.02
 4 1 -7 13.21 2.31
 -4 1 7 8.61 1.92
 -4 -1 7 9.85 2.06
 -4 -1 7 9.38 1.54
 4 -1 -6 166.46 14.26
 -4 1 6 177.21 8.03
 -4 -1 6 172.77 8.13
 -4 1 6 175.62 6.62
 -4 -1 6 183.03 6.74
 4 -1 -6 185.65 8.39
 -4 1 6 184.8 7.52
 4 1 -6 177.84 8.17
 4 1 -6 169.66 14.17
 -4 1 5 35.36 3.29
 -4 -1 5 36.35 3.44
 -4 -1 5 29.74 2.53
 4 -1 -5 32.37 5.82
 4 1 -5 36.5 6
 4 1 -5 34.41 3.29
 -4 1 5 33.44 2.95
 -4 1 4 99.15 5.4
 4 -1 -4 86.78 8.38
 -4 -1 4 109 5.76
 4 1 -4 96.18 8.66
 4 -1 -4 91.25 5.52
 4 1 -4 101.65 5.05
 -4 -1 4 96.76 4.69
 -4 1 4 109.49 5.31
 4 -1 -4 95.34 5.42
 -4 1 4 99 5.72
 -4 -1 4 100.87 5.62
 -4 -1 3 25.61 2.72
 4 -1 -3 23.92 2.63
 4 -1 -3 16.56 3.19
 4 1 -3 23.98 3.72
 -4 1 3 21.22 4.79
 -4 -1 3 23.91 2.29
 4 1 -3 24.78 2.53
 -4 1 3 25.45 2.71
 4 -1 -3 24.54 2.64
 -4 1 3 24.97 2.48
 4 -1 -2 153.22 8.37
 -4 -1 2 172.48 11.14
 -4 1 2 151.76 6.68
 4 1 -2 160.09 6.66
 4 -1 -2 153.95 6.97
 4 1 -2 144.41 7.99
 4 1 -1 162.32 7.27
 4 -1 -1 151.54 7.45
 -4 -1 1 151.45 9.64
 -4 -1 1 145.57 10.91
 -4 1 1 159.34 10.96
 -4 1 1 153.86 6.88
 4 1 -1 153.94 6.84
 4 -1 -1 150.26 7.04
 4 -1 -1 151.49 5.33
 4 1 -1 151.45 5.82
 -4 -1 0 220.75 13.6
 -4 1 0 222.54 13.31
 -4 -1 0 211.86 5.6
 4 1 0 197.7 8.32
 4 -1 0 204.79 6.77
 4 1 0 217.37 7.3
 4 1 0 214.32 7.9
 4 -1 0 215.89 8.3
 -4 1 -1 31.23 3.64
 4 -1 1 25.89 2.43
 4 -1 1 29.49 2.86
 -4 -1 -1 30.73 5.42
 -4 1 -1 30.18 5.02
 4 1 1 28.14 2.75
 4 1 1 30.5 2.74
 -4 1 -2 27.07 2.4
 -4 -1 -2 24.52 4.86
 -4 1 -2 26.66 5.04
 4 1 2 23.43 4.88
 4 -1 2 29.35 3.04
 4 1 2 24.77 2.92
 -4 -1 -2 24.87 2.53
 4 1 2 30.28 2.9
 4 -1 2 32.66 3.05
 -4 -1 -2 25.48 2.98
 -4 1 -2 24.37 3.05
 -4 -1 -3 169.12 13.12
 -4 1 -3 168.73 12.79
 -4 -1 -3 163.31 7.2
 4 -1 3 150.08 11.66
 -4 1 -3 155.73 7.58
 4 1 3 157.79 4.34
 4 1 3 163.44 7.49
 4 -1 3 165.73 8.27
 4 1 3 179.87 9.05
 -4 -1 -3 156.61 7.04
 4 -1 3 172.03 7.74
 -4 1 -3 152.47 6.7
 -4 -1 -3 150.93 7.48
 -4 -1 -4 72.29 4.73
 -4 -1 -4 65.28 8.53
 -4 1 -4 60.38 8.04
 -4 1 -4 62.07 4.8
 4 1 4 70.2 5.11
 4 -1 4 62.54 5.57
 4 1 4 78.07 6.35
 4 -1 4 65.24 5.11
 -4 1 -4 58.76 4.42
 -4 1 -5 6.2 1.59
 4 -1 5 3.24 1.77
 4 1 5 5.02 2.02
 -4 -1 -5 5.37 1.56
 4 -1 6 9.83 2.43
 4 -1 6 7.62 2.49
 4 1 6 9.87 3.09
 -4 -1 -6 7.24 1.68
 -4 1 -6 12.76 2.33
 4 -1 7 3.47 2.05
 4 1 7 2.54 1.47
 4 -1 7 2.88 1.99
 4 1 7 3.67 2.55
 -4 -1 -7 1.32 1.02
 -4 1 -7 3.32 1.31
 4 -1 8 22.14 4
 4 1 8 27.17 4.3
 -4 -1 -8 26.31 3.57
 4 -1 8 24.46 4.85
 -4 1 -8 25.93 3.73
 4 1 8 23.81 5.11
 4 -1 9 10.18 2.97
 4 1 9 10.27 2.84
 -4 -1 -9 9.34 2.56
 -4 1 -9 10.83 2.54
 4 1 9 14.52 3.91
 -4 -1 -10 -4.01 5.09
 -4 -1 -10 1.36 1.19
 -4 1 -10 -1.13 1.44
 -4 -1 -11 8.82 2.73
 4 2 -12 70.77 7.02
 -4 2 12 78.48 7.11
 -4 -2 12 74.05 7.22
 4 -2 -12 61.46 11.92
 4 -2 -12 77.94 7.24
 4 -2 -11 15.7 3.51
 4 2 -11 19.21 3.6
 -4 2 11 17.88 3.32
 -4 -2 11 19.16 3.48
 -4 2 11 13.49 2.49
 -4 2 10 119.71 7.9
 -4 -2 10 133.5 8.58
 -4 2 10 118.31 7.01
 4 -2 -10 95.91 13.74
 4 -2 -10 108.87 7.73
 4 2 -10 118.91 8.13
 4 -2 -9 23.03 6.49
 4 2 -9 16.65 5.62
 -4 -2 9 22.37 2.23
 4 -2 -9 22.44 3.27
 4 2 -9 23.67 3.4
 -4 2 9 25.38 3.36
 -4 -2 9 24.46 3.46
 -4 2 9 21.78 2.83
 4 2 -8 181.17 16.71
 4 2 -8 209.15 9.81
 -4 2 8 200.85 9.48
 -4 -2 8 217.78 10.1
 4 -2 -8 194.66 17.58
 -4 -2 8 214.86 7.33
 4 -2 -8 210.13 9.82
 -4 2 8 217.38 9.08
 4 -2 -7 268.3 19.1
 4 2 -7 244.45 18.33
 -4 -2 7 274.32 11.13
 -4 2 7 301.91 9.05
 -4 -2 7 283.62 8.48
 4 -2 -7 277.91 11.07
 -4 2 7 266.95 10.14
 4 2 -7 265.56 10.78
 -4 2 7 270.76 10.64
 4 -2 -6 2.96 2.54
 4 2 -6 8.48 3.47
 4 2 -6 10.55 1.85
 -4 2 6 6.6 1.5
 -4 -2 6 9.74 1.96
 -4 2 6 9.1 1.69
 -4 -2 6 10.04 1.37
 -4 2 6 8.67 1.59
 4 -2 -5 168.68 12.69
 -4 2 5 179.33 7.61
 -4 -2 5 176.87 7.93
 4 -2 -5 175.7 8.13
 -4 -2 5 211.68 8.96
 -4 -2 5 187.34 6.35
 4 2 -5 184.8 13.24
 -4 2 5 194.95 7.71
 4 2 -5 185.16 7.87
 -4 2 4 540.77 14.7
 4 -2 -4 536.79 21.62
 -4 -2 4 521.08 15.02
 4 2 -4 502.32 20.81
 4 -2 -4 522.64 15.14
 -4 -2 4 545.15 13.26
 4 2 -4 543.03 14.71
 -4 2 4 559.01 14.82
 4 2 -4 539.85 13.81
 4 -2 -4 521.9 15.23
 -4 -2 4 553.36 15.3
 -4 -2 3 494.1 14.02
 4 -2 -3 437.39 17.79
 4 2 -3 466.31 17.63
 -4 -2 3 499.91 20.2
 -4 2 3 500.27 13.8
 4 2 -3 501.67 13.23
 4 -2 -3 486.82 14.39
 4 -2 -2 10.4 2.5
 4 2 -2 9.16 1.98
 -4 -2 2 6.92 2.18
 -4 -2 2 9.27 1.45
 -4 -2 2 11.75 2.98
 4 -2 -2 8.28 1.59
 -4 2 2 6.71 1.25
 4 2 -2 10.54 1.58
 4 2 -1 824.53 20.16
 4 -2 -1 794.19 21.33
 -4 -2 1 813.53 25.43
 -4 -2 1 805.06 27.93
 -4 2 1 832.52 20.18
 4 2 -1 808.91 19.7
 -4 -2 1 839.5 18.89
 4 -2 -1 841.35 20.83
 4 -2 -1 807.41 17.09
 4 2 -1 806.68 18.74
 -4 -2 0 20.09 2.98
 4 -2 0 22.97 1.84
 -4 -2 0 19.6 3.91
 -4 2 0 24.77 4.21
 -4 -2 0 23.79 1.66
 4 2 0 21.21 2.5
 4 2 0 20.27 2.03
 4 2 0 21.3 2.13
 4 -2 0 19.85 2.46
 -4 -2 -1 424.91 20.6
 -4 2 -1 423.61 19.72
 4 -2 1 451.11 12.38
 4 2 1 470.87 13.38
 4 2 1 482.26 12.62
 4 -2 1 464.56 13.41
 -4 2 -2 425.67 14.54
 -4 -2 -2 440.96 21.37
 -4 2 -2 452.28 20.37
 4 2 2 448.94 21
 4 -2 2 427.36 13.09
 4 2 2 458.34 14.24
 -4 2 -2 414.37 11.27
 -4 -2 -2 414.61 12.52
 4 2 2 441.06 12.51
 4 -2 2 461.31 13.28
 -4 -2 -2 410.97 13.34
 -4 -2 -3 28.69 2.73
 -4 2 -3 28.85 3.17
 -4 -2 -3 29.45 5.9
 -4 2 -3 24.15 4.62
 4 2 3 35.13 3.81
 4 2 3 27.89 1.79
 -4 2 -3 28.67 2.6
 -4 -2 -3 26.42 2.82
 4 -2 3 30.17 3.29
 4 2 3 30.77 3.03
 4 -2 3 30.99 3.24
 -4 -2 -3 29.45 2.99
 4 2 4 86.5 3.79
 -4 2 -4 78.26 4.98
 -4 -2 -4 85.19 4.96
 -4 2 -4 87.83 9.28
 -4 2 -4 84.19 5.67
 4 -2 4 78.67 8.37
 4 -2 4 86.84 6.34
 4 2 4 87.7 6.74
 4 -2 4 89.72 5.95
 4 -2 5 585.67 20.07
 -4 -2 -5 575.96 16.35
 -4 2 -5 564.04 17.7
 4 2 5 593.74 21.12
 -4 -2 -6 36.63 3.52
 -4 2 -6 34.65 3.89
 4 2 6 28.44 2.51
 4 -2 6 28.3 3.87
 4 -2 6 28.93 4.38
 4 2 6 29.06 4.6
 4 -2 7 26.52 3.93
 4 2 7 27.25 3.94
 -4 -2 -7 24.09 3.07
 4 -2 7 26.14 4.54
 4 2 7 22.6 4.52
 -4 2 -7 27.61 3.62
 -4 -2 -8 168.93 8.99
 -4 2 -8 160.77 9.59
 4 -2 8 180.32 11.01
 4 2 8 169.02 10.72
 4 2 8 165.53 12.82
 4 -2 9 13.63 3.51
 4 2 9 8.44 2.57
 -4 -2 -9 1.15 5.61
 -4 -2 -9 6.65 1.94
 -4 2 -9 11.18 2.83
 4 2 9 3.96 2.36
 -4 -2 -10 -0.39 3.47
 -4 -2 -10 2.13 1.59
 -4 2 -10 0.73 1.27
 4 2 10 3.85 2.79
 -4 -2 -11 19.85 3.75
 4 -3 -12 31.03 4.63
 -4 3 12 27.32 4.41
 -4 -3 12 25.49 4.42
 4 -3 -11 8.52 4.71
 4 -3 -11 12.66 2.81
 4 3 -11 10.95 2.77
 -4 3 11 12.38 2.73
 -4 -3 11 11.7 2.88
 -4 3 11 8.16 2.2
 4 -3 -10 20.63 6.72
 4 -3 -10 32.54 4.33
 4 3 -10 28.74 3.98
 -4 3 10 26.65 3.78
 -4 -3 10 34 4.34
 -4 3 10 29.35 3.66
 -4 3 9 86.46 6.32
 -4 -3 9 97.29 7.02
 4 -3 -9 78.61 11.92
 -4 -3 9 85.85 4.09
 4 -3 -9 91.74 6.78
 -4 3 9 89.81 6.16
 4 3 -9 87.18 6.65
 4 -3 -8 1.47 2.23
 4 3 -8 1.66 3.18
 4 -3 -8 -0.69 1.07
 4 3 -8 0.75 1.06
 -4 3 8 1.51 0.83
 -4 -3 8 -0.31 0.87
 -4 -3 8 1.23 0.6
 -4 3 8 0.66 0.73
 -4 3 7 59.79 4.65
 -4 -3 7 55.81 4.86
 4 -3 -7 51.85 8.69
 4 3 -7 54.48 8.72
 -4 3 7 59.67 4.94
 -4 -3 7 52.59 3.01
 4 -3 -7 66.06 5.12
 -4 3 7 60.25 4.6
 4 3 -7 64.41 5.02
 4 3 -6 158.31 13.47
 -4 3 6 171.14 7.58
 -4 -3 6 172.13 8.19
 4 3 -6 171.03 7.91
 -4 3 6 169.52 8.49
 4 -3 -6 156.21 13.73
 -4 -3 6 154.22 5.47
 -4 3 6 163.05 7.67
 -4 3 5 44.86 3.58
 -4 -3 5 45.8 3.96
 4 -3 -5 32.35 3.42
 4 -3 -5 41.76 6.44
 4 3 -5 29.42 5.25
 -4 -3 5 43.69 3.54
 -4 -3 5 38.2 2.51
 -4 3 5 39.11 3.48
 4 3 -5 39.35 3.49
 -4 3 4 47.83 3.6
 -4 -3 4 46.46 3.81
 4 3 -4 42.13 2.94
 4 -3 -4 44.17 3.64
 4 -3 -4 46.2 5.79
 -4 -3 4 47.32 5.87
 -4 -3 4 44.4 5.28
 4 3 -4 48.83 3.67
 -4 3 4 51.1 3.92
 4 -3 -4 48.34 3.98
 -4 -3 4 43.46 3.58
 4 3 -4 51.63 6.22
 -4 -3 3 88.84 5.11
 4 -3 -3 72.85 6.72
 4 3 -3 82.25 6.68
 -4 -3 3 87.57 8.02
 -4 3 3 90.06 5.13
 4 3 -3 72.32 4.08
 4 -3 -3 79.27 5.14
 4 -3 -2 142.27 8.34
 4 3 -2 147.54 7.39
 -4 -3 2 147.51 10.87
 -4 -3 2 134.04 10.21
 -4 3 2 142.25 6.76
 4 3 -2 136.99 6.01
 4 -3 -2 139.88 7.02
 -4 -3 2 134.29 5.88
 4 3 -1 121.94 5.74
 4 -3 -1 125.03 6.85
 -4 -3 1 113.98 8.3
 -4 -3 1 115.29 9.76
 -4 -3 1 118.24 5.19
 4 3 -1 116.17 5.69
 -4 3 1 114.8 6.06
 4 -3 -1 113.65 4
 4 3 -1 122.54 5.55
 -4 -3 0 47.97 4.65
 -4 -3 0 51.33 6.81
 -4 3 0 52.18 6.36
 -4 -3 0 53.31 2.97
 4 3 0 48.82 3.83
 -4 3 0 47.62 3.99
 -4 3 0 44.32 1.76
 4 -3 0 51.7 2.73
 4 3 0 53.13 3.61
 4 3 0 54.82 3.41
 4 -3 0 50.59 3.91
 -4 -3 -1 15.14 2.38
 -4 -3 -1 17.69 4
 -4 3 -1 15 3.56
 4 3 1 18.7 2.4
 4 -3 1 13.35 1.72
 4 3 1 16 1.84
 4 -3 1 19.88 2.52
 4 -3 2 64.36 4.46
 -4 -3 -2 59.28 7.85
 -4 3 -2 61 7.26
 -4 -3 -2 60.34 4.18
 4 -3 2 61.8 4.24
 4 3 2 62.54 4.86
 -4 3 -2 60.1 3.3
 4 3 2 63.98 4.03
 4 -3 3 117.92 6.47
 -4 -3 -3 100.04 10.58
 -4 -3 -3 107.25 5.22
 -4 3 -3 97.99 9.58
 -4 3 -3 101.07 6.24
 4 3 3 99.59 4.15
 4 -3 3 104.94 6.33
 4 3 3 110.51 7.17
 -4 3 -3 100.52 4.97
 4 3 3 105.79 5.77
 -4 -3 -3 95.42 5.6
 4 3 4 5.18 1.01
 4 -3 4 2.97 1.48
 -4 3 -4 2.13 1
 -4 3 -4 3.89 2.63
 4 -3 4 4.51 1.58
 4 3 4 4.99 1.75
 -4 3 -4 4.99 1.31
 -4 -3 -4 6.83 1.39
 -4 3 -5 25.55 3.43
 -4 -3 -5 24.05 2.72
 4 3 5 27.82 4.36
 -4 3 -5 27.41 5.67
 4 -3 5 26.63 3.85
 -4 -3 -6 28.43 3.08
 -4 3 -6 30.94 3.94
 4 3 6 23.01 2.26
 4 -3 6 27.21 3.82
 4 -3 6 28.21 4.31
 4 3 6 24.05 4.39
 4 3 7 -0.71 1.31
 4 -3 7 2.79 1.72
 4 3 7 2.41 1.58
 -4 -3 -7 1.85 0.93
 4 -3 7 3.93 2.15
 -4 3 -7 2.48 0.93
 4 -3 8 9.54 2.81
 -4 -3 -8 2.06 3.9
 4 3 8 5.37 2.13
 -4 -3 -8 7.98 1.97
 4 3 8 11.02 3.48
 -4 3 -8 9.67 2.63
 4 -3 9 3 1.46
 -4 -3 -9 4.91 4.18
 4 3 9 1.76 1.11
 -4 -3 -9 0.81 0.87
 -4 3 -9 2.08 1.66
 4 3 9 5.6 3.23
 -4 -3 -10 0.01 0.95
 -4 -3 -10 -2.57 4.13
 -4 3 -10 1.15 1.02
 4 3 10 -0.77 2.05
 -4 4 12 53.41 5.62
 4 -4 -12 56.5 6.08
 -4 4 12 49.13 5.22
 4 -4 -11 13.38 5.49
 4 -4 -11 17.58 3.2
 4 4 -11 21.63 3.65
 -4 4 11 21.57 3.51
 -4 -4 11 26.15 4.15
 -4 4 11 24.29 3.58
 4 -4 -10 13.28 2.76
 -4 4 10 13.82 2.69
 4 4 -10 12.53 2.64
 -4 -4 10 14.5 2.92
 -4 4 10 15.89 2.85
 4 -4 -9 91.73 12.85
 -4 4 9 102.32 6.78
 -4 -4 9 103.41 7.34
 4 -4 -9 109.65 7.35
 -4 4 9 107.37 6.89
 4 4 -9 110.5 7.38
 4 -4 -8 104.27 12.79
 4 4 -8 108.83 12.75
 -4 4 8 113.47 6.74
 -4 -4 8 120.18 7.43
 -4 4 8 122.01 7.96
 -4 -4 8 115.72 3.91
 4 -4 -8 114.68 7.15
 -4 4 8 121.91 7.08
 4 4 -8 115.52 7.25
 4 -4 -7 162.08 14.52
 4 4 -7 131.95 13.16
 -4 4 7 157.6 7.66
 -4 -4 7 166.81 8.44
 -4 4 7 167.5 9.27
 -4 -4 7 169.63 4.96
 -4 4 7 163.61 8.01
 4 4 -7 148.8 7.89
 4 -4 -6 499.42 24.9
 -4 4 6 530.8 15.2
 -4 -4 6 535.39 16.3
 -4 4 6 542.6 18.21
 4 -4 -6 473.56 18.27
 -4 4 6 517.14 15.84
 4 4 -6 545.26 15.81
 4 4 -6 482.67 24.37
 4 -4 -5 459.58 21.83
 -4 4 5 453.29 13.22
 4 4 -5 433.61 20.85
 4 -4 -5 419.58 13.72
 -4 -4 5 487.18 19.81
 -4 4 5 471.35 16.53
 -4 -4 5 479.25 13.95
 -4 4 5 474.13 14.37
 4 4 -5 446.01 13.48
 -4 -4 5 464.81 14.29
 -4 4 4 57.97 3.81
 -4 -4 4 60.03 4.25
 4 -4 -4 50.81 5.97
 4 4 -4 58.32 3.9
 -4 -4 4 63.62 6.62
 4 4 -4 59.23 3.27
 4 4 -4 57.21 6.31
 -4 -4 4 64.83 5.9
 -4 4 4 64.81 4.49
 4 -4 -4 55.02 4.38
 -4 -4 4 61.73 4.14
 -4 -4 3 1771.04 36.85
 4 -4 -3 1638.43 42.79
 4 4 -3 1758.76 41.44
 -4 -4 3 1751.17 45.89
 4 4 -3 1683.87 34.59
 -4 4 3 1826.22 37.36
 4 -4 -3 1691.71 37.82
 4 -4 -2 385.14 14.75
 4 4 -2 419.05 13.37
 -4 -4 2 422.42 18.78
 4 -4 -2 415.01 13.51
 -4 -4 2 403.91 18.61
 -4 -4 2 454.67 21.5
 4 4 -2 408.45 11.67
 -4 4 2 423.98 13.03
 -4 -4 2 425.32 11.46
 4 -4 -1 85.46 5.68
 -4 -4 1 85.98 7.05
 -4 -4 1 97.8 8.81
 4 4 -1 86.87 4.82
 -4 4 1 92.85 5.39
 -4 -4 1 89.19 4.12
 4 -4 -1 93.87 3.19
 4 4 -1 90.66 4.83
 4 4 -1 95.84 4.76
 -4 -4 0 312.77 12.47
 -4 -4 0 324.48 17.35
 4 4 0 329.96 10.36
 -4 4 0 297.31 7.33
 -4 4 0 342.04 11.46
 4 -4 0 322.72 8.18
 -4 -4 0 364.57 9.37
 4 4 0 346.89 9.55
 4 -4 0 325.87 11.19
 -4 -4 -1 33.29 3.33
 -4 -4 -1 36.89 5.86
 4 4 1 37.37 3.29
 -4 4 -1 33.95 5.06
 4 -4 1 33.55 2.42
 4 4 1 35.79 2.64
 4 -4 1 31.94 3.07
 -4 -4 -2 99.54 10.28
 -4 4 -2 95.2 8.79
 -4 -4 -2 102.36 4.62
 4 -4 2 98.07 5.11
 4 4 2 106.67 6.33
 -4 4 -2 102.25 4.14
 -4 -4 -2 95.35 5.64
 4 4 2 106.2 5.15
 4 -4 2 103.71 5.74
 -4 -4 -3 168.57 6.41
 -4 -4 -3 152.68 13.31
 -4 4 -3 171.43 12.36
 -4 4 -3 166.43 8.34
 4 4 3 156.02 5.92
 4 -4 3 168.99 7.75
 4 4 3 189.07 9.58
 -4 4 -3 162.62 6.3
 4 -4 3 182.4 8.17
 -4 -4 -3 151.98 7.06
 -4 -4 -4 172.34 6.74
 -4 4 -4 176.73 12.88
 -4 4 -4 161.84 8.46
 4 -4 4 149.88 4.51
 4 -4 4 167.86 8.65
 4 4 4 189.06 10.45
 -4 4 -4 143.7 6.78
 4 4 4 155.69 6.14
 4 -4 4 175.86 8.61
 -4 4 -5 31.52 3.74
 4 4 5 23.54 3.07
 -4 -4 -5 28.44 2.78
 4 4 5 26.57 4.24
 4 4 5 25.83 2.54
 -4 4 -5 26.73 5.22
 -4 4 -5 23.66 2.98
 4 -4 5 28.79 3.83
 -4 -4 -6 36.32 3.36
 -4 4 -6 39.05 4.35
 4 4 6 34.92 2.89
 -4 -4 -6 33.82 8.93
 4 -4 6 36.23 4.46
 4 4 6 40.73 5.65
 -4 4 -7 110.75 7.71
 4 -4 7 110.59 8.21
 4 -4 7 113.08 6.95
 4 4 7 106.51 8.06
 -4 -4 -7 109.99 6.38
 -4 -4 -7 119.73 16.78
 4 4 7 110.1 10.09
 4 -4 8 -0.81 1.54
 4 4 8 0.69 1.24
 -4 -4 -8 0.18 0.85
 -4 4 -8 0.73 0.88
 4 4 8 2.21 2.43
 4 -4 9 4.64 2.37
 -4 -4 -9 -0.55 3.36
 -4 -4 -9 4.53 1.52
 4 4 9 8.66 2.79
 4 4 9 6.51 3.3
 -4 4 -9 2.73 1.43
 -4 -4 -10 26.83 3.7
 -4 -4 -10 21.06 7.86
 -4 4 -10 31.21 4.64
 4 -5 -12 10.57 2.8
 -4 5 12 7.78 2.4
 -4 5 12 3.99 1.71
 -4 5 11 41.18 4.81
 -4 -5 11 48.21 5.71
 4 -5 -11 29.78 8.1
 4 -5 -11 42.56 5.12
 -4 5 11 38.25 4.71
 4 5 -11 46.33 5.58
 4 -5 -10 -2.52 3.1
 4 -5 -10 2.36 1.47
 -4 5 10 2.65 1.46
 -4 -5 10 0.99 1.28
 4 5 -10 2.59 1.5
 -4 5 10 -0.04 1.1
 -4 5 9 27.06 3.49
 4 -5 -9 30.86 7.3
 -4 -5 9 24.27 3.69
 4 5 -9 29.93 3.93
 -4 5 9 25.53 3.55
 4 -5 -8 5.24 3.73
 -4 5 8 1.68 1.19
 -4 -5 8 2.39 1.29
 4 5 -8 1.3 1.32
 -4 5 8 3.54 1.71
 -4 5 8 3.59 1.48
 4 -5 -7 2.85 2.42
 4 5 -7 1.21 1.68
 -4 5 7 1.2 0.75
 -4 -5 7 1.18 0.97
 -4 -5 7 -1.16 1.42
 4 5 -7 0.24 0.87
 -4 5 7 1.24 1.05
 -4 5 7 0.53 0.8
 4 -5 -6 12.36 4.15
 4 5 -6 3.29 2
 -4 5 6 11.07 2.08
 -4 5 6 11.73 1.96
 -4 -5 6 12.4 2.35
 -4 -5 6 10.03 2.85
 4 5 -6 10.15 1.97
 -4 5 6 11.12 2.52
 4 -5 -6 11.75 2.63
 -4 5 5 37.26 3.21
 -4 -5 5 39.06 3.71
 4 -5 -5 37.44 3.42
 4 -5 -5 37.49 6.29
 4 5 -5 43.8 6.48
 -4 -5 5 38.03 5.45
 -4 5 5 40.12 4.68
 -4 -5 5 36.92 3.57
 -4 5 5 40.46 3.88
 4 5 -5 36.17 3.32
 -4 -5 4 40.41 3.66
 4 -5 -4 27.71 4.51
 -4 -5 4 33.4 4.95
 -4 -5 4 38.34 4.47
 4 -5 -4 30.34 3.37
 -4 5 4 35.26 3.52
 4 5 -4 37.39 3.14
 4 5 -4 35.82 2.45
 4 5 -4 38.48 5.23
 -4 -5 4 37.16 3.3
 4 -5 -3 4.04 2.03
 4 5 -3 3.67 1.22
 -4 -5 3 5.51 1.56
 -4 -5 3 2.16 1.43
 4 5 -3 4.59 1.38
 -4 -5 3 3.1 1.72
 4 -5 -3 3.92 1.07
 4 5 -3 4.55 0.93
 -4 5 3 5.27 1.67
 4 -5 -3 5.95 1.66
 4 -5 -2 84.23 6.44
 4 5 -2 86.87 5.25
 -4 -5 2 79.92 7.6
 4 5 -2 82.16 5.27
 -4 -5 2 84.88 8.29
 -4 -5 2 85.01 9.42
 4 5 -2 78.43 4.36
 -4 5 2 80.55 5.27
 4 -5 -2 81.41 5.55
 -4 -5 2 84.24 4.22
 4 -5 -1 115.14 6.77
 4 5 -1 115.93 6.21
 -4 -5 1 113.82 8.19
 -4 -5 1 107.38 9.71
 4 5 -1 111.91 9.78
 -4 -5 1 115.01 5.33
 -4 -5 1 116.24 11.94
 -4 5 1 111.49 6.31
 4 -5 -1 106.73 3.24
 4 5 -1 111.57 5.78
 -4 -5 1 108.72 4.52
 4 5 -1 118.84 5.14
 4 5 0 53.37 4.13
 -4 -5 0 51.35 4.75
 -4 -5 0 59.24 7.46
 4 5 0 57.13 7.29
 4 -5 0 48.86 2.34
 -4 5 0 49.53 2.51
 -4 -5 0 60.5 8.94
 -4 5 0 51.93 4.33
 -4 -5 0 47.95 2.84
 4 5 0 57.18 4.02
 -4 -5 0 62.52 3.58
 4 5 0 55.27 3.15
 4 -5 0 54.87 4.27
 4 5 1 0.61 0.51
 4 -5 1 1.29 0.82
 -4 -5 -1 0.39 0.83
 -4 -5 -1 0.25 1.44
 -4 5 -1 0.86 1.36
 -4 -5 -1 -0.62 1.71
 4 -5 1 0.42 0.38
 -4 5 -1 1.8 1.14
 4 5 1 2.38 1.21
 -4 -5 -2 18.41 1.77
 -4 -5 -2 12.63 3.84
 -4 5 -2 12.98 3.3
 4 5 2 21.83 3.07
 -4 -5 -2 22.13 6.11
 4 -5 2 16.57 2
 -4 5 -2 17.79 1.57
 4 5 2 22.31 2.34
 4 -5 2 19.86 2.61
 -4 -5 -3 161.64 5.99
 -4 5 -3 155.44 11.67
 -4 5 -3 147.26 8.21
 4 5 3 146.66 6.17
 -4 -5 -3 170.83 17.41
 4 -5 3 162.11 7.53
 4 5 3 168.54 9.44
 -4 5 -3 150.65 5.9
 4 -5 3 169.44 8.16
 -4 -5 -3 153.37 7.03
 4 -5 4 5.01 1.46
 -4 5 -4 6.68 1.9
 4 5 4 2.83 1.36
 -4 5 -4 5.88 2.44
 4 5 4 5.3 1.27
 -4 -5 -4 1.83 3.09
 4 -5 4 3.65 1.33
 4 5 4 4.81 2.14
 -4 -5 -4 4.39 0.99
 -4 5 -4 4.62 1.24
 4 -5 4 5.08 0.78
 -4 5 -5 21.83 3.27
 4 -5 5 16.15 2.94
 4 5 5 18.11 2.31
 -4 -5 -5 18.76 2.17
 -4 5 -5 23.36 4.98
 -4 -5 -5 21.28 6.77
 4 -5 5 20.3 3.21
 4 5 5 24.04 4.17
 -4 5 -5 15.66 2.38
 4 5 5 12.99 2.29
 -4 -5 -6 21.5 2.49
 -4 -5 -6 13.07 4.93
 4 -5 6 21.87 3.49
 4 5 6 22.81 4.52
 -4 5 -6 21.1 3.36
 -4 -5 -7 28.47 3.16
 4 -5 7 40.76 4.59
 -4 -5 -7 21.15 7.79
 4 -5 7 35.65 4.74
 4 5 7 31.81 4.38
 4 5 7 35.81 5.96
 -4 5 -7 32.01 4.22
 -4 -5 -8 9.86 4.21
 4 -5 8 4.57 2.19
 -4 -5 -8 7.79 1.81
 4 5 8 5.94 2.08
 4 5 8 8.52 3.45
 -4 5 -8 6.12 2
 -4 -5 -9 1.57 1.1
 4 -5 9 0.54 1.14
 -4 -5 -9 -0.48 3.28
 4 5 9 2.99 1.9
 -4 5 -9 0.71 0.97
 4 5 9 4.1 2.59
 -4 -5 -10 1.18 3.5
 -4 6 12 5.29 1.93
 -4 6 12 4.57 1.86
 4 -6 -11 124.75 16.87
 -4 6 11 129.12 8.49
 -4 -6 11 136.54 9.62
 -4 6 11 131.03 8.83
 4 6 -11 138.86 9.51
 -4 6 10 104.09 7.05
 -4 -6 10 111.49 8.23
 -4 6 10 107.35 7.56
 4 -6 -10 81.61 13.19
 4 6 -10 111.53 8.07
 4 -6 -9 13.2 5.2
 -4 -6 9 14.79 3.29
 -4 6 9 13.53 2.48
 -4 -6 9 15.31 2.93
 4 6 -9 13.91 2.82
 -4 6 9 15.69 2.85
 -4 6 8 38.65 3.82
 -4 -6 8 41.4 4.49
 4 -6 -8 32.53 7.21
 -4 -6 8 40.77 5.39
 4 6 -8 35.97 3.99
 -4 6 8 38.81 4.18
 4 -6 -7 18.39 5.13
 4 6 -7 22.61 5.16
 -4 6 7 22.99 2.71
 -4 -6 7 19.29 3.74
 -4 -6 7 26.23 3.33
 4 6 -7 20.24 2.85
 -4 6 7 22.37 3.86
 -4 6 7 22.73 3.19
 4 -6 -6 7.84 2.62
 4 6 -6 4.07 2.07
 -4 6 6 10.4 1.72
 -4 -6 6 6.45 2.71
 -4 -6 6 9.16 1.95
 4 6 -6 6.84 1.63
 4 -6 -6 7.36 1.61
 4 -6 -6 7.41 2
 -4 6 6 6.64 1.75
 -4 6 5 63.95 4
 4 6 -5 67.97 7.62
 -4 -6 5 56.78 4.56
 4 -6 -5 55.86 4.04
 4 -6 -5 48.64 6.67
 -4 -6 5 47.93 5.76
 -4 -6 5 55.2 4.65
 -4 6 5 59.34 4.76
 4 6 -5 57.41 4.1
 -4 -6 4 472.56 13.61
 4 -6 -4 450.69 19.63
 -4 -6 4 482.77 14.43
 4 6 -4 472.92 18.91
 -4 -6 4 482.02 20.21
 -4 -6 4 499.18 17.7
 4 -6 -4 435.13 14.2
 -4 6 4 493.87 15.28
 4 6 -4 462.7 11.2
 4 6 -4 477.3 13.28
 -4 -6 3 461.51 13.93
 4 -6 -3 439.36 17.61
 4 6 -3 428.16 15.45
 4 6 -3 453.42 11.79
 -4 -6 3 487.86 20.51
 -4 -6 3 499.42 20.33
 4 -6 -3 463.58 12.87
 4 6 -3 464.59 12.4
 -4 6 3 470.87 14.69
 -4 -6 3 476.61 12.8
 4 -6 -2 104.35 7.27
 4 6 -2 118.23 5.76
 4 -6 -2 115.41 5.37
 4 6 -2 119.84 6.37
 -4 -6 2 109.6 9.56
 4 6 -2 110.37 5.18
 4 -6 -2 118.39 4.47
 -4 6 2 125.62 6.61
 -4 -6 2 119.68 4.99
 4 -6 -1 467.05 15.32
 -4 -6 1 474.74 17.93
 4 6 -1 482.14 14.47
 -4 -6 1 456.51 21.24
 4 6 -1 479.71 21.67
 -4 -6 1 539.76 25.67
 -4 6 1 504.47 15.05
 4 6 -1 475.34 13.9
 -4 -6 1 479.1 11.61
 4 6 -1 484.8 12.01
 4 6 0 125.46 6.47
 -4 -6 0 127.94 7.48
 -4 -6 0 134.95 5.87
 -4 -6 0 115.66 10.37
 4 6 0 110.2 10.35
 -4 -6 0 125.07 12.71
 -4 6 0 110.57 4.38
 -4 6 0 128.62 6.86
 4 6 0 120.94 6.07
 -4 -6 0 115.94 4.27
 4 6 0 132.86 4.79
 4 -6 0 111.04 6.25
 -4 -6 -1 31.55 3.16
 -4 -6 -1 34.56 6.03
 -4 6 -1 36.09 5.26
 -4 -6 -1 31.27 6.16
 -4 6 -1 31.48 3.43
 -4 -6 -1 32.77 1.99
 4 6 1 34.89 3.44
 4 6 1 35.16 2.49
 4 -6 1 32.97 3.27
 -4 -6 -2 490.85 14.21
 4 6 2 536.68 13.56
 -4 -6 -2 490.26 11.6
 -4 6 -2 507.11 21.49
 -4 -6 -2 567.24 30.73
 4 6 2 528.63 16.5
 -4 6 -2 472.43 11.05
 4 -6 2 514.6 15.26
 4 -6 3 321.87 11.66
 -4 -6 -3 307.54 8.27
 -4 6 -3 313.39 16.57
 -4 6 -3 286.86 12.01
 4 6 3 261.4 9.36
 -4 -6 -3 330.86 24.15
 4 6 3 258.24 13.42
 4 6 3 301.96 13.12
 -4 6 -3 282.83 8.45
 4 6 4 6.41 2.09
 4 -6 4 9.2 2.04
 -4 -6 -4 8.67 1.71
 -4 6 -4 10.79 2.39
 4 6 4 8.88 1.58
 -4 6 -4 7.05 2.78
 4 -6 4 9.83 1.23
 -4 -6 -4 9.54 4.83
 -4 -6 -4 9.21 1.29
 4 6 4 12.54 2.88
 -4 6 -4 7.96 1.48
 -4 -6 -5 198.04 7.17
 -4 6 -5 189.27 10.02
 -4 6 -5 192.15 13.77
 4 -6 5 209.66 10.24
 4 6 5 177.73 9.54
 4 -6 5 192.14 6.48
 -4 -6 -5 222.88 21.35
 4 6 5 212.14 12.51
 -4 6 -5 150.29 7.84
 4 -6 5 198.08 10.05
 4 6 5 168.59 7.73
 -4 -6 -6 2.66 2.8
 4 -6 6 8.03 2.12
 -4 -6 -6 4.35 1.24
 4 6 6 10.3 3.13
 -4 6 -6 6.09 2.07
 -4 6 -7 113.6 8.21
 4 -6 7 118.15 8.52
 4 6 7 116.49 8.17
 -4 -6 -7 126.54 17.14
 4 6 7 122.81 10.86
 -4 -6 -7 114.49 6.17
 4 6 8 -0.8 2.3
 -4 6 -8 4.19 1.59
 -4 -6 -8 4.04 1.53
 -4 -6 -8 4.16 3.86
 4 -6 8 5.16 2.06
 4 6 8 1.4 1.39
 4 -6 9 -0.26 1.3
 -4 -6 -9 6.11 5.24
 4 6 9 -0.02 1.26
 4 6 9 5.39 3.22
 -4 6 -9 0.06 1.37
 -4 -6 -10 -1.21 3.39
 -4 7 12 12.38 2.83
 -4 7 12 9.09 2.51
 -4 7 11 -1.57 1.23
 -4 -7 11 1.56 1.65
 4 7 -11 2.27 1.9
 -4 7 11 1.42 1.16
 -4 7 10 47.33 4.81
 -4 -7 10 46.13 5.46
 4 -7 -10 61.36 11.36
 -4 7 10 52.32 5.54
 4 7 -10 45.56 5.19
 4 -7 -9 81.18 12.15
 -4 7 9 63.49 5.19
 4 7 -9 68.36 5.97
 -4 -7 9 72.34 6.27
 -4 -7 9 64.6 6.91
 -4 7 9 74.98 6.32
 4 -7 -8 4.74 3.59
 -4 -7 8 3.34 1.59
 -4 7 8 1.88 0.85
 -4 -7 8 5.11 1.76
 4 7 -8 4.03 1.57
 -4 7 8 3.38 1.62
 -4 7 7 30.56 3.12
 -4 -7 7 31.2 3.64
 4 -7 -7 29.29 6.31
 4 7 -7 31.13 6.31
 -4 -7 7 25.23 4.46
 4 7 -7 30.26 3.47
 -4 7 7 26 3.46
 4 -7 -6 136.93 12.54
 -4 7 6 136.4 6.36
 4 7 -6 121.23 11.58
 -4 -7 6 132 7.44
 4 -7 -6 112.08 6.2
 -4 -7 6 122.49 9.63
 4 -7 -6 110.73 7.66
 -4 7 6 130.22 7.67
 4 7 -6 146.34 7.53
 4 -7 -5 -3.61 3.12
 4 7 -5 2.89 2.22
 -4 7 5 1.56 0.81
 -4 -7 5 -0.45 1.48
 -4 -7 5 2.61 1.21
 4 7 -5 2.08 0.98
 -4 7 5 1.42 1.18
 -4 -7 5 1.73 1.23
 -4 7 5 1.75 1.1
 4 -7 -4 -1.72 2.44
 4 7 -4 4.13 1.63
 -4 -7 4 2.32 1.9
 -4 -7 4 2.44 1.06
 4 7 -4 0.83 0.83
 -4 -7 4 0.51 1.39
 -4 -7 4 2.88 0.98
 4 -7 -4 1.57 0.87
 4 7 -4 2.08 0.65
 -4 7 4 1.76 1.01
 4 -7 -3 10.32 2.82
 4 7 -3 6.35 1.42
 4 7 -3 9.15 1.29
 4 7 -3 9.5 1.49
 -4 -7 3 8.64 1.7
 -4 -7 3 4.32 2.33
 4 -7 -3 8.09 1.4
 -4 -7 3 8.01 2.58
 -4 -7 3 7.29 1.31
 4 -7 -3 9.72 1.45
 -4 7 3 7.54 1.76
 4 7 -2 69.83 4.09
 4 -7 -2 67.37 5.77
 4 -7 -2 63.78 3.86
 4 7 -2 66.78 4.84
 -4 -7 2 70.61 7.74
 4 7 -2 62.62 7.38
 -4 -7 2 80.4 8.86
 4 -7 -2 60.35 2.58
 -4 7 2 73.26 5.25
 -4 -7 2 67.22 3.58
 4 -7 -1 34.85 3.67
 4 -7 -1 28.69 2.58
 -4 -7 1 27.51 4.07
 4 7 -1 32.69 3.39
 -4 7 1 30.48 2.59
 -4 -7 1 30.51 5.52
 4 7 -1 31.04 5.39
 -4 -7 1 40.54 7.02
 -4 7 1 34.01 3.69
 4 7 -1 35.04 3.29
 -4 -7 1 32.9 2.22
 4 7 -1 34.15 2.32
 -4 -7 0 21.96 3.03
 4 7 0 24.05 2.83
 -4 -7 0 21.73 4.89
 -4 -7 0 22.72 1.63
 -4 7 0 20.57 1.94
 -4 -7 0 23.29 5.74
 -4 7 0 24.52 3.19
 4 7 0 22.64 2.73
 4 7 0 23.42 1.85
 4 -7 0 24.97 2.98
 -4 -7 -1 46.34 3.87
 -4 -7 -1 39.43 6.54
 -4 -7 -1 42.77 7.76
 -4 7 -1 49.34 4.44
 -4 -7 -1 44.16 2.13
 4 7 1 47.85 4.21
 4 7 1 45.26 2.89
 4 -7 1 49.34 4.12
 4 -7 2 13.73 2.32
 -4 -7 -2 8.33 1.44
 -4 -7 -2 10.19 1.09
 4 7 2 12.21 3.03
 -4 7 -2 13.86 3.15
 4 7 2 14.5 2.59
 -4 -7 -2 12.39 4.8
 -4 7 -2 11.35 1.01
 -4 -7 -3 50.57 2.59
 -4 7 -3 50.42 6.56
 -4 7 -3 48.48 4.82
 4 7 3 41.2 3.49
 4 7 3 52.64 6.04
 -4 -7 -3 61.86 10.56
 4 7 3 58.21 5.68
 -4 7 -3 48.74 2.85
 4 -7 3 59.12 4.85
 4 7 4 6.1 1.49
 4 -7 4 6.15 1.8
 -4 -7 -4 5.4 1.28
 -4 7 -4 6.99 1.92
 -4 7 -4 3.71 1.83
 -4 -7 -4 11.98 5.53
 4 -7 4 6.17 1.62
 -4 -7 -4 6.37 1.06
 4 -7 4 6.43 1.09
 4 7 4 3.3 1.11
 -4 7 -4 6.69 1.33
 4 7 4 4.35 1.61
 -4 7 -5 0.04 0.99
 4 -7 5 2.27 1.52
 4 7 5 3.74 2.08
 -4 7 -5 3.11 1.98
 -4 -7 -5 -0.27 3.97
 -4 -7 -5 1.8 0.7
 4 7 5 2.24 1.4
 4 -7 5 1.96 1.22
 4 7 5 2.66 1.13
 4 -7 5 1.43 0.73
 -4 7 -5 1.1 0.76
 4 -7 6 12.83 1.83
 -4 -7 -6 10.21 4
 -4 -7 -6 13.45 1.86
 4 -7 6 14.01 2.98
 4 7 6 16.51 3.84
 -4 7 -6 15.05 3.01
 4 7 7 4.31 2.73
 -4 -7 -7 4.4 1.28
 -4 -7 -7 9.2 6.7
 4 -7 7 6.1 2.24
 4 7 7 2.1 1.41
 4 -7 7 2.38 1.46
 -4 7 -7 4.68 2.11
 4 -7 8 6.98 2.56
 4 7 8 6.92 2.25
 4 7 8 6.23 1.99
 -4 7 -8 4.82 2.13
 4 -7 9 5.09 2.26
 -4 -7 -9 9.85 5.42
 4 7 9 10.88 3.02
 4 7 9 7.49 3.68
 -4 7 -9 5.83 2.18
 -4 -7 -10 1.28 2.87
 -4 8 12 14.92 3.16
 4 -8 -11 1.84 4.24
 -4 8 11 1.59 1.03
 -4 -8 11 3.73 2.23
 4 8 -11 0.46 1.32
 -4 8 11 2.05 1.42
 4 -8 -10 3.78 3.71
 -4 8 10 2.91 1.38
 -4 -8 10 3.13 1.89
 4 8 -10 1.08 1.24
 -4 8 10 3.09 1.68
 -4 8 9 48.19 4.38
 -4 -8 9 52 5.37
 4 8 -9 49.22 5
 4 -8 -9 46.45 9.12
 -4 8 9 47.38 5.23
 -4 8 8 66.09 4.81
 -4 -8 8 70.25 5.87
 4 8 -8 64.22 5.47
 4 -8 -8 65.79 10.01
 -4 -8 8 57.82 6.35
 -4 8 8 68.78 6.02
 -4 8 7 22.52 2.62
 4 -8 -7 16.73 4.69
 4 8 -7 23.49 5.2
 -4 -8 7 25.61 4.28
 -4 -8 7 20.9 3.02
 4 8 -7 21.59 2.9
 -4 8 7 22.49 4.45
 -4 8 7 23.8 3.47
 -4 8 6 495.42 13.8
 4 -8 -6 479.23 23.4
 4 8 -6 462.08 23.04
 -4 -8 6 513.4 16.11
 4 -8 -6 429.44 13.7
 -4 -8 6 489.89 19.99
 -4 8 6 452.24 21.13
 4 -8 -6 420.25 15.94
 -4 8 6 525.95 17.08
 4 8 -6 503.2 15.13
 4 -8 -5 170.35 12.38
 4 8 -5 182.92 12.48
 -4 -8 5 178.98 8.44
 -4 -8 5 175.2 11.67
 -4 -8 5 176.8 9.74
 -4 8 5 166.83 12.03
 -4 8 5 182.74 9.25
 4 8 -5 181.27 7.78
 -4 -8 4 50.77 4.08
 4 8 -4 48.6 5.39
 -4 -8 4 46.33 3.59
 4 -8 -4 46.29 3.32
 4 -8 -4 37.25 5.2
 -4 -8 4 49.53 6.08
 -4 8 4 47.53 6.22
 -4 -8 4 46.06 5.25
 4 -8 -4 49.09 3.64
 4 8 -4 48.61 2.38
 -4 8 4 56 4.81
 4 8 -4 51.26 3.57
 -4 -8 3 296.91 10.62
 4 -8 -3 293.23 13.71
 4 8 -3 272.1 10.8
 -4 -8 3 286.23 9.14
 4 -8 -3 275.12 8.98
 -4 -8 3 285.85 15.73
 -4 -8 3 301.59 15.29
 4 8 -3 276.14 8.37
 4 -8 -3 300.49 8.46
 4 8 -3 300.2 9.07
 -4 8 3 300.3 11.75
 4 8 -2 39.49 2.72
 4 -8 -2 40.93 4.2
 -4 -8 2 42.49 2.73
 4 -8 -2 43.78 3.03
 -4 -8 2 47.51 6.51
 4 8 -2 44.73 6.14
 -4 -8 2 52.81 6.82
 -4 8 2 49.94 4.4
 4 8 -1 5.87 0.88
 -4 8 1 5.56 1.2
 4 -8 -1 3.36 1.28
 -4 -8 1 2.86 1.5
 4 -8 -1 6.29 1.23
 4 8 -1 4.13 1.22
 -4 -8 1 3.24 2.39
 -4 -8 1 5.23 0.8
 -4 8 1 5.98 1.65
 -4 -8 1 4.17 1.23
 4 8 -1 5.56 1.4
 4 8 0 273.56 10.22
 -4 -8 0 270.8 11.13
 -4 -8 0 260.56 16.7
 -4 8 0 235.87 8.23
 -4 -8 0 278.61 19.07
 -4 8 0 284.8 11.13
 4 8 0 280.36 10.38
 4 8 0 286.61 7.3
 -4 -8 0 264.21 6.46
 4 -8 0 264.33 10.34
 -4 -8 -1 193.26 8.19
 -4 -8 -1 190.17 4.61
 -4 8 -1 207.77 9.41
 4 8 1 205.79 9.25
 -4 -8 -1 195.71 4.54
 4 -8 1 195.25 8.54
 -4 -8 -2 15.29 0.9
 4 -8 2 20.2 2.67
 4 8 2 14.45 3.38
 -4 -8 -2 14.84 1.94
 -4 8 -2 13.05 3.06
 -4 -8 -2 22.18 6.5
 -4 -8 -2 15.21 0.91
 -4 8 -2 12.58 2.35
 4 8 2 16.32 2.76
 -4 -8 -3 88.48 2.96
 -4 8 -3 78.09 8.18
 -4 8 -3 81.14 6.29
 4 8 3 66.68 4.74
 4 8 3 73.56 7.34
 -4 -8 -3 85.94 12.23
 4 8 3 81.69 6.79
 -4 8 -3 80.83 3.51
 4 -8 3 91.29 6.04
 4 -8 4 3.22 1.39
 -4 -8 -4 3.33 0.98
 -4 8 -4 4.38 1.91
 4 8 4 3.47 1.6
 4 -8 4 4.63 1.04
 -4 8 -4 0.58 1.2
 -4 -8 -4 2.75 0.61
 4 -8 4 3.46 1.38
 4 8 4 -0.05 2.07
 4 8 4 1.38 0.55
 -4 8 -4 2.23 0.75
 -4 8 -5 8.89 2.18
 4 -8 5 8.16 2.16
 4 -8 5 5.97 1.27
 -4 8 -5 7.74 2.57
 -4 -8 -5 7.61 1.13
 4 8 5 7.52 2.1
 -4 -8 -5 10.64 5.59
 4 -8 5 5.48 1.7
 4 8 5 13.1 3.33
 4 -8 6 17.44 2.18
 -4 -8 -6 18.85 6.62
 4 -8 6 16.43 2.97
 4 8 6 17.47 4.17
 -4 -8 -6 18.32 1.94
 -4 8 -6 21.62 3.6
 -4 8 -7 53.37 5.87
 4 -8 7 51.35 5.58
 4 8 7 50.85 5.53
 4 -8 7 56.15 6.66
 -4 -8 -7 56.74 11.55
 4 8 7 47.02 6.75
 -4 -8 -8 27.78 8
 4 -8 8 25.6 4.24
 4 8 8 21.56 3.83
 -4 8 -8 28.98 4.5
 4 8 8 24.49 5.78
 -4 -8 -9 6.46 5.11
 4 -8 9 1.45 1.75
 4 8 9 3.63 2.2
 -4 8 -9 5.56 2.33
 -4 -8 -10 16.47 7.21
 -4 9 12 -0.34 1.35
 4 -9 -11 8.99 4.56
 4 9 -11 7.35 2.28
 -4 9 11 12.17 3.17
 4 -9 -10 0.36 2.85
 -4 9 10 2.24 1.18
 -4 -9 10 5.75 2.08
 4 9 -10 3.04 1.6
 -4 9 10 6.59 2.36
 4 -9 -9 27.14 6.99
 -4 9 9 19.01 2.71
 -4 -9 9 25.2 3.9
 4 9 -9 21.79 3.49
 -4 9 9 28.33 4.28
 4 -9 -8 8.15 3.75
 -4 -9 8 -1.02 1.75
 -4 9 8 4.82 1.5
 -4 -9 8 4.01 1.73
 4 9 -8 3.28 1.32
 -4 9 8 1.1 1.29
 -4 9 7 22.22 2.62
 4 -9 -7 13.26 4.36
 4 9 -7 23.8 5.5
 -4 -9 7 21.21 3.78
 -4 -9 7 22.28 3.19
 4 9 -7 18.71 2.78
 -4 9 7 18.97 3.27
 4 -9 -6 4.64 1.79
 4 9 -6 2.31 1.71
 -4 -9 6 5.06 2.05
 -4 9 6 6.03 1.37
 -4 -9 6 5.62 1.72
 4 9 -6 5.29 1.59
 4 -9 -6 4.09 1.22
 4 -9 -6 3.95 1.37
 -4 9 6 9.29 2.23
 4 9 -5 49.77 6.39
 -4 -9 5 57.07 4.78
 4 -9 -5 47.9 6.63
 -4 -9 5 62.27 6.92
 -4 -9 5 57.33 5.72
 -4 9 5 59.61 5.34
 4 9 -5 56.67 4.25
 4 -9 -4 4.04 2.11
 4 9 -4 9.89 2.46
 -4 -9 4 7.13 2.48
 -4 -9 4 7.96 1.77
 4 9 -4 6.37 1.38
 4 -9 -4 7.55 1.4
 -4 -9 4 10.54 2.91
 -4 -9 4 6.42 1.43
 4 -9 -4 4.6 1.18
 4 9 -4 7.81 0.9
 -4 9 4 8.64 2.15
 -4 -9 3 18.52 2.05
 4 -9 -3 15.29 1.79
 4 -9 -3 21.7 3.7
 4 9 -3 15.97 2.25
 -4 -9 3 15 3.94
 -4 -9 3 25.35 4.62
 -4 9 3 21.38 3.02
 4 9 -3 14.76 1.69
 4 9 -3 18.58 1.98
 4 -9 -3 15.48 1.46
 4 -9 -2 21.93 2.13
 -4 -9 2 26.22 2.11
 4 -9 -2 22.01 3.12
 -4 -9 2 23.64 4.62
 4 9 -2 22.62 4.71
 -4 -9 2 22.75 3.03
 -4 -9 2 31.62 5.41
 -4 9 2 28.87 3.54
 4 9 -2 29.35 3.27
 4 9 -2 25.61 1.95
 4 -9 -1 32.15 2.73
 -4 -9 1 36.22 2.09
 -4 -9 1 37.28 6.21
 -4 -9 1 33.88 6.06
 -4 -9 1 40.25 3.82
 -4 9 1 42.85 4.27
 4 9 -1 37.26 3.7
 -4 9 1 33.67 3.04
 4 9 -1 35.45 1.92
 4 -9 -1 37.03 3.9
 -4 -9 0 10.48 0.76
 4 -9 0 12.05 2.21
 -4 -9 0 12.48 2.25
 -4 9 0 10.39 1.61
 -4 -9 0 10.6 3.89
 -4 9 0 10.06 2.19
 4 9 0 14.56 2.39
 4 9 0 9.75 1.11
 -4 -9 0 13.78 2.28
 4 -9 1 16.57 2.51
 -4 -9 -1 12.16 1.93
 -4 -9 -1 13.2 4.74
 -4 9 -1 15.82 2.74
 4 9 1 17.27 2.92
 4 -9 2 7.58 1.87
 -4 -9 -2 9.54 1.62
 -4 9 -2 11.14 3.22
 -4 -9 -2 13.43 5.42
 -4 9 -2 8.42 2.09
 4 9 2 9.33 2.42
 4 -9 3 21.99 3.06
 -4 -9 -3 14.09 1.94
 -4 9 -3 16.96 3.05
 4 9 3 12.13 2.12
 -4 9 -3 18.22 4.16
 -4 -9 -3 21.7 6.61
 4 -9 3 19.5 2.82
 -4 9 -3 14.2 1.32
 4 9 3 16.65 3.76
 4 9 3 19.69 3.72
 4 -9 4 0.47 0.96
 -4 -9 -4 1.28 0.65
 -4 9 -4 2.44 1.51
 -4 9 -4 0.79 1.38
 -4 -9 -4 0.78 0.35
 -4 -9 -4 2.39 3.03
 4 -9 4 0.48 0.88
 4 9 4 4.09 1.93
 4 9 4 -0.14 1.64
 4 -9 4 1.06 0.58
 -4 9 -4 1.58 0.62
 -4 9 -5 2.46 1.56
 4 -9 5 -1.29 1.3
 -4 9 -5 1.12 1.09
 4 -9 5 2.01 0.83
 -4 -9 -5 1.63 0.56
 -4 -9 -5 1.43 3.16
 4 -9 5 0.98 1.16
 4 9 5 2.11 1.73
 4 -9 6 13.62 3.89
 -4 -9 -6 14.78 6.34
 4 -9 6 11.89 2.69
 4 9 6 12.04 3.54
 4 -9 6 10.09 1.75
 -4 9 -6 13.31 3.18
 4 9 7 4.9 3.14
 -4 -9 -7 10.65 5.98
 4 -9 7 3.33 1.8
 4 9 7 4.74 1.92
 4 -9 7 6.9 2.84
 -4 9 -7 3.13 1.85
 -4 -9 -8 10.17 6.35
 4 -9 8 6.19 2.09
 4 9 8 3.8 1.8
 4 9 8 7.18 3.3
 -4 9 -8 6.06 2.58
 -4 -9 -9 14.33 5.86
 4 -9 9 10.67 3.24
 4 9 9 6.45 2.23
 4 10 -11 11.02 2.8
 -4 10 11 20.3 3.72
 4 -10 -10 0.21 2.44
 -4 -10 10 1.17 1.39
 4 10 -10 -2.09 1.96
 -4 10 10 -0.66 1.62
 4 -10 -9 24.86 6.9
 -4 10 9 24.28 2.93
 -4 -10 9 23.53 3.71
 4 10 -9 29.83 4.02
 -4 10 9 24.36 3.94
 4 -10 -8 129.12 13.84
 -4 -10 8 139.84 8.69
 4 10 -8 143.15 8.36
 -4 10 8 132.13 6.74
 -4 10 8 138.03 9.13
 -4 10 7 34.58 3.09
 -4 -10 7 34.99 4.05
 4 -10 -7 44.28 7.18
 4 10 -7 34.32 6.56
 -4 -10 7 34.62 4.8
 -4 10 7 36.59 4.49
 4 10 -7 32.47 3.73
 -4 -10 6 60.03 5
 4 -10 -6 55.83 7.4
 4 10 -6 46.29 6.69
 -4 -10 6 61.42 6.69
 4 -10 -6 44.43 4.44
 -4 10 6 61.18 5.6
 4 10 -6 52.3 4.28
 -4 -10 5 55.11 4.6
 4 -10 -5 42.96 5.93
 4 -10 -5 46.3 3.3
 -4 -10 5 51.07 6.26
 -4 -10 5 53.03 5.67
 -4 10 5 55.04 5.23
 4 10 -5 52.1 3.97
 4 10 -5 54.63 6.31
 -4 -10 4 34.05 3.49
 4 10 -4 33.94 4
 -4 -10 4 34.85 3.06
 4 -10 -4 32.14 4.64
 4 -10 -4 31.89 2.6
 -4 -10 4 34.6 5.44
 -4 -10 4 31.32 4.88
 4 10 -4 33.57 1.84
 4 -10 -4 32.69 2.61
 -4 10 4 33.98 3.97
 4 10 -4 39.8 3.17
 4 -10 -3 100.93 7.56
 4 10 -3 101.4 5.04
 -4 -10 3 91.07 4.59
 4 -10 -3 89.71 4.35
 -4 -10 3 88.07 8.89
 -4 -10 3 99.82 9.13
 -4 10 3 99.67 6.74
 4 10 -3 94.15 4.59
 4 -10 -3 99.54 3.35
 4 -10 -2 144.85 8.44
 4 -10 -2 138.7 5.6
 -4 -10 2 146.3 5.37
 -4 10 2 140.77 7.11
 -4 -10 2 138.28 11.62
 -4 -10 2 165.51 12.35
 -4 -10 2 161.33 8.39
 -4 10 2 147.73 8.26
 4 10 -2 150.87 7.71
 4 10 -2 163.46 4.57
 4 -10 -1 191.54 7.08
 -4 -10 1 199.1 5.54
 -4 -10 1 232.97 15.62
 -4 10 1 185.81 8.1
 -4 10 1 208.64 9.85
 -4 -10 1 240.18 9.97
 4 10 -1 217.34 9.31
 4 10 -1 215.18 4.92
 4 -10 -1 204.09 9.49
 -4 -10 0 183.72 8.56
 -4 -10 0 178.63 14.3
 -4 10 0 157.36 8.4
 4 10 0 162.19 8.08
 4 -10 0 155.71 7.81
 -4 -10 -1 113.28 5.92
 -4 -10 -1 119.06 12.99
 -4 10 -1 117.61 7.28
 4 10 1 126.77 7.52
 4 -10 1 113.78 6.61
 -4 -10 -2 29.8 2.75
 -4 10 -2 37.46 5.66
 -4 -10 -2 30.4 6.9
 -4 10 -2 31.62 3.84
 4 10 2 33.79 4.18
 4 -10 2 38.01 3.89
 -4 10 -3 56.98 6.81
 -4 10 -3 63.33 5.82
 4 -10 3 73.11 5.16
 -4 -10 -3 67.38 10.58
 4 10 3 71.8 6.41
 -4 10 -3 60.3 2.43
 4 -10 3 72.79 5.46
 -4 -10 -3 52.16 3.65
 4 -10 4 4.35 1.66
 -4 10 -4 6.12 2.09
 -4 10 -4 6.37 2.35
 -4 -10 -4 7.18 3.4
 4 -10 4 4 1.44
 4 10 4 6.34 2.1
 4 -10 4 6.14 1.4
 4 -10 5 38.28 4.71
 -4 10 -5 47.34 5.28
 -4 10 -5 44 5.99
 4 -10 5 47.54 4.74
 -4 -10 -5 44.8 9.36
 4 10 5 55.41 6.66
 4 -10 5 51.05 3.83
 -4 10 -6 50.52 5.66
 4 -10 6 59.29 7.68
 4 -10 6 54.93 5.53
 -4 -10 -6 48.88 10.39
 4 10 6 57.13 7.44
 -4 -10 -7 5 4.75
 4 -10 7 0.6 1.42
 4 10 7 2.4 1.64
 4 -10 7 2.7 1.93
 4 10 7 4.94 2.51
 -4 10 -7 1.12 1.26
 -4 -10 -8 19.79 7.13
 4 -10 8 12.94 3.18
 4 10 8 10.67 2.58
 4 10 8 11.45 3.89
 -4 10 -8 13.15 3.23
 -4 -10 -9 -0.13 3.48
 4 10 9 4.03 1.66
 -4 11 11 3.11 1.69
 4 -11 -10 1.83 3.67
 -4 -11 10 0.78 1.37
 4 11 -10 1.58 1.14
 -4 11 10 1.09 1.65
 4 -11 -9 20.63 6.23
 -4 -11 9 18.2 3.43
 4 11 -9 13.96 2.8
 -4 11 9 15.88 3.32
 4 -11 -8 1.72 2.79
 4 11 -8 0.44 2.9
 -4 11 8 -0.3 0.8
 -4 -11 8 -0.68 1.43
 4 11 -8 -0.21 0.9
 -4 11 8 1.1 1.51
 4 -11 -7 7.66 3.11
 4 11 -7 4.19 2.93
 -4 -11 7 4.99 1.79
 -4 11 7 7.01 1.52
 -4 -11 7 7.68 2.02
 4 11 -7 7.63 2.02
 -4 11 7 8.9 2.44
 4 -11 -6 0.55 1.52
 4 11 -6 1.92 1.48
 -4 -11 6 4.51 2.13
 -4 -11 6 3.63 1.46
 4 11 -6 1.89 1
 -4 11 6 1.86 1.27
 4 -11 -5 10.53 2.99
 4 11 -5 12.84 3.16
 -4 -11 5 11.62 3.13
 -4 -11 5 13.36 2.44
 4 11 -5 12.17 1.94
 -4 -11 5 11.38 2.91
 4 -11 -5 10.77 1.53
 -4 11 5 10.71 2.32
 4 -11 -4 0.4 1.3
 4 11 -4 0.3 1.04
 -4 -11 4 1.5 1.23
 -4 -11 4 1.34 0.88
 4 11 -4 2.01 0.9
 4 -11 -4 2.99 0.86
 -4 -11 4 0.68 1.2
 4 11 -4 2.12 0.53
 4 -11 -4 2.32 0.77
 -4 -11 4 1.79 0.78
 -4 11 4 2.3 1.25
 4 11 -3 5.78 1.12
 4 -11 -3 6.9 2.37
 -4 -11 3 5.36 1.69
 4 11 -3 4.86 1.1
 4 11 -3 1.06 1.41
 4 -11 -3 3.94 0.86
 -4 -11 3 1.14 1.5
 4 -11 -3 4.46 0.59
 -4 11 3 5.77 1.79
 -4 -11 3 3.44 0.97
 4 11 -2 0.32 0.17
 4 -11 -2 -2.55 1.89
 4 -11 -2 0.19 0.34
 -4 -11 2 2.51 1.97
 -4 -11 2 0 0.94
 -4 11 2 0.66 1.27
 4 11 -2 -1.37 1.1
 -4 -11 2 1.04 0.55
 -4 11 1 8.36 1.83
 4 -11 -1 9.52 2.08
 -4 -11 1 12.66 1.03
 4 -11 -1 10.24 1.44
 -4 -11 1 18.97 4.78
 -4 -11 1 16 2.65
 -4 11 1 10.83 2.28
 4 11 -1 13.84 2.35
 4 -11 0 20.33 3.01
 -4 -11 0 11.66 3.81
 -4 -11 0 16.75 2.72
 -4 11 0 17.61 2.91
 4 11 0 16.43 2.67
 4 -11 1 9.74 1.95
 -4 -11 -1 5.98 1.12
 -4 -11 -1 5.47 2.35
 -4 11 -1 10.34 2.39
 4 11 1 10.02 2.61
 4 -11 2 13.63 2.43
 -4 -11 -2 8.15 1.49
 -4 11 -2 13.67 3.81
 -4 -11 -2 13.69 4.38
 4 -11 2 10.88 2.1
 -4 11 -2 12.11 2.51
 4 11 2 16.11 3.17
 -4 -11 -3 22.48 2.27
 -4 11 -3 26.71 3.92
 4 -11 3 30.07 3.38
 -4 11 -3 30.07 5.14
 -4 -11 -3 33 8.06
 4 11 3 31.23 4.49
 4 -11 3 26.48 3.63
 4 -11 4 11.18 2.33
 -4 11 -4 13.9 3.13
 -4 11 -4 11.34 3.29
 -4 -11 -4 18.35 6.16
 4 -11 4 10.61 2.23
 4 11 4 14.68 3.5
 -4 11 -5 3.13 1.99
 4 -11 5 0.35 1.47
 4 11 5 3.23 1.94
 -4 11 -5 0.11 1.06
 4 -11 5 1.91 1.06
 -4 -11 -5 1.4 2.91
 4 -11 5 -0.43 0.83
 -4 -11 -6 22.34 7.3
 4 -11 6 17.11 3.18
 4 -11 6 22.28 5.01
 4 11 6 19.68 4.64
 -4 11 -6 21.7 3.97
 -4 -11 -7 10.4 5.48
 4 -11 7 6.1 2.01
 4 11 7 5.97 2.02
 4 -11 7 7.02 3.22
 4 11 7 10.08 3.44
 -4 11 -7 4.53 2.05
 -4 -11 -8 3.98 4.38
 4 -11 8 1.95 1.63
 4 11 8 2.33 1.73
 4 11 8 0.18 1.99
 -4 11 -8 -1.67 1.84
 4 11 9 3.77 2.1
 4 -12 -10 14.64 5.93
 -4 -12 10 14.17 3.09
 4 12 -10 15.52 3.34
 -4 12 10 11.55 3.02
 4 -12 -9 31.38 7.37
 -4 -12 9 26.81 4.05
 4 12 -9 27.66 3.96
 -4 12 9 29.95 4.64
 4 -12 -8 5.44 2.69
 4 12 -8 13.3 4.4
 -4 -12 8 10.95 2.46
 4 12 -8 9.41 2.23
 -4 12 8 17.81 3.64
 4 -12 -7 83.87 9.89
 4 12 -7 82.53 9.79
 -4 -12 7 99.88 7.03
 -4 12 7 95.81 7.7
 4 12 -7 96.91 6.56
 -4 -12 6 55.9 5.02
 4 -12 -6 41.82 6.57
 4 12 -6 46.33 6.61
 -4 12 6 58.61 5.89
 4 12 -6 54.86 4.5
 4 -12 -5 5.98 2.3
 4 12 -5 7.59 2.37
 -4 -12 5 6.81 1.77
 4 12 -5 5.02 1.26
 -4 12 5 7.34 2.06
 4 -12 -4 101.93 8.29
 -4 -12 4 106.79 6.35
 4 12 -4 91.94 5.55
 -4 -12 4 82.02 4.97
 4 -12 -4 89.82 3.98
 -4 -12 4 105.65 9.4
 -4 12 4 99.5 7.3
 4 -12 -4 86.61 3.86
 4 12 -4 100.95 5.22
 4 -12 -3 115.48 8.16
 4 12 -3 112.63 3.32
 4 -12 -3 110.06 4.48
 -4 -12 3 107.18 5.15
 -4 -12 3 132.26 11.14
 -4 -12 3 128.86 8.14
 -4 12 3 114.94 7.8
 4 12 -3 117.13 5.14
 4 12 -3 119.49 7.19
 4 12 -3 131.23 3.7
 4 -12 -2 80.14 6.21
 4 -12 -2 68.77 3.45
 -4 -12 2 72.27 3.51
 -4 -12 2 85.94 9.39
 -4 -12 2 94.5 6.71
 -4 12 2 81.05 6.34
 4 12 -2 84.44 5.84
 4 -12 -1 213.91 7.24
 -4 -12 1 239.09 16.65
 -4 12 1 247.55 11.36
 4 12 -1 245.62 10.53
 4 -12 -1 234.99 10.44
 -4 -12 0 105.82 11.41
 -4 12 0 107.03 7.26
 4 12 0 110.99 7.1
 4 -12 0 125.86 7.16
 4 -12 1 48.85 3.74
 -4 -12 -1 63.47 9.17
 -4 12 -1 51.04 5.05
 4 12 1 64.39 5.68
 4 -12 1 57.74 4.76
 4 -12 2 12.76 2.33
 -4 -12 -2 11.92 1.53
 -4 -12 -2 14.82 4.85
 4 -12 2 11.99 2
 -4 12 -2 10.18 2.26
 4 12 2 16.36 3.18
 4 -12 3 16.35 2.74
 -4 12 -3 18.21 3.24
 -4 12 -3 14.58 3.55
 -4 -12 -3 14.96 4.99
 4 -12 3 14.47 2.31
 -4 12 -3 15.49 2.88
 4 12 3 14.55 2.95
 4 -12 4 3.6 1.62
 -4 12 -4 -0.27 1.39
 -4 12 -4 -3.44 1.88
 -4 -12 -4 -2.29 2.94
 4 -12 4 1.95 1.39
 4 12 4 -1.44 2.25
 -4 12 -5 22.16 3.94
 4 -12 5 23.13 3.77
 4 -12 5 17.96 2.58
 -4 -12 -5 21.47 6.71
 4 -12 5 23.35 3.48
 4 12 5 21.91 4.57
 4 12 6 20.43 4.93
 -4 -12 -6 25.8 7.65
 4 -12 6 19 3.26
 4 -12 6 24.49 5.2
 -4 12 -6 16.86 3.53
 -4 -12 -7 5.17 3.41
 4 -12 7 3.43 1.67
 4 12 7 5.83 2
 4 -12 7 0.24 1.67
 4 12 7 -0.89 1.72
 -4 12 -7 4.56 2.27
 -4 -12 -8 27.13 7.91
 4 -12 8 21.98 3.88
 4 12 8 21.71 3.79
 4 -13 -10 19.33 6.51
 4 13 -10 8.51 2.42
 4 -13 -9 5.97 2.89
 -4 -13 9 6.16 2.24
 4 13 -9 3.4 1.7
 -4 13 9 4.85 2.43
 -4 -13 8 1.26 1.35
 4 13 -8 2.05 1.14
 -4 13 8 -0.09 1.61
 4 -13 -7 26.6 5.46
 4 13 -7 23.27 4.97
 -4 -13 7 28.29 3.87
 4 13 -7 29.99 3.74
 -4 13 7 32.81 4.67
 4 -13 -6 16.35 4.37
 4 13 -6 13.91 3.57
 -4 -13 6 20.79 3.26
 4 13 -6 18.48 2.8
 -4 13 6 19.38 3.77
 4 -13 -5 22.73 4.26
 4 13 -5 20.29 3.39
 -4 -13 5 21.99 3.01
 4 13 -5 19.45 2.49
 -4 13 5 18.01 3.24
 -4 -13 4 1.95 0.85
 4 -13 -4 4.14 2.32
 4 13 -4 0.95 0.66
 -4 -13 4 0.54 0.91
 -4 -13 4 -0.23 1.17
 4 13 -4 0.37 0.55
 -4 -13 4 0.98 1.62
 -4 13 4 0.29 1.02
 -4 -13 3 6.4 1.27
 4 -13 -3 3.14 1.34
 4 13 -3 8.07 1.38
 4 -13 -3 7.67 0.98
 -4 -13 3 8.96 3.22
 -4 -13 3 3.32 1.7
 -4 13 3 9.94 2.4
 4 13 -3 9 2.03
 4 -13 -2 13.9 2.73
 -4 -13 2 16.09 2.97
 4 -13 -2 9.6 1.14
 -4 -13 2 14.52 4.43
 -4 13 2 12.3 2.81
 4 13 -2 10.55 2.24
 4 -13 -1 10.76 2.25
 4 -13 -1 5.16 1.02
 -4 -13 1 7 2.18
 -4 -13 1 5.73 2.33
 -4 13 1 6.83 2.12
 4 13 -1 6.72 1.93
 4 -13 0 9.73 2.26
 -4 -13 0 8.59 3.82
 4 -13 0 5.67 1.21
 -4 13 0 8.49 2.32
 4 13 0 8.01 2.1
 4 -13 1 18.47 2.88
 4 -13 1 17.09 2.22
 -4 -13 -1 19.3 5.56
 -4 13 -1 16.48 3.08
 4 13 1 20.58 3.41
 4 -13 2 13.1 2.57
 -4 -13 -2 17.64 5.54
 4 -13 2 13.2 2.09
 -4 13 -2 15.65 2.95
 4 13 2 16.18 3.36
 4 -13 3 2.78 1.46
 -4 13 -3 0.85 1.22
 -4 13 -3 0.78 1.26
 -4 -13 -3 -2.84 3.77
 4 -13 3 1.3 1.09
 -4 13 -3 0.92 1.28
 4 13 3 -4.25 2.61
 4 -13 4 11.75 2.64
 -4 13 -4 10.89 2.93
 -4 -13 -4 11.39 4.77
 4 -13 4 8 2.04
 4 13 4 6.77 2.59
 -4 13 -5 3.24 1.44
 4 -13 5 3.39 1.72
 4 13 5 5.42 2.46
 4 -13 5 4.6 1.4
 -4 -13 -5 2.95 3.12
 4 -13 5 6.14 2.51
 4 -13 5 4.49 1.81
 -4 -13 -6 -1.99 3.27
 4 -13 6 1.81 1.43
 4 13 6 1 1.19
 4 -13 6 -1.81 2.47
 4 13 6 2.74 2.25
 -4 13 -6 0.39 1.38
 -4 -13 -7 8.23 5.35
 4 -13 7 4.18 1.78
 4 13 7 3.1 1.45
 4 -13 7 1.14 1.58
 4 13 7 3.14 2.12
 -4 13 -7 2.57 1.51
 4 -13 8 1.63 1.46
 4 14 -10 2.86 1.68
 -4 -14 9 20.07 3.57
 4 14 -9 17.01 3.13
 -4 14 9 19.96 4.17
 4 -14 -8 27.55 5.67
 -4 -14 8 28 4.02
 4 14 -8 25.2 3.57
 -4 14 8 32.47 4.88
 4 -14 -7 0.53 2.2
 -4 -14 7 0.85 0.91
 4 14 -7 2.17 1.1
 -4 14 7 1.72 1.65
 4 -14 -6 76.67 8.52
 -4 -14 6 84.6 6.38
 -4 14 6 85.96 7.49
 4 14 -6 77.21 5.45
 4 -14 -5 106.21 9.04
 -4 -14 5 113.14 7.07
 -4 -14 5 126.54 9.16
 -4 14 5 104.26 8.21
 4 14 -5 110.43 6.09
 4 -14 -4 1 1.66
 4 14 -4 0.7 0.66
 -4 -14 4 -0.22 1.51
 -4 -14 4 -0.16 1.49
 -4 14 4 -0.44 1.58
 4 -14 -3 31.66 4.14
 -4 -14 3 36.65 6.22
 4 14 -3 32.92 2.57
 4 14 -3 24.96 3.45
 -4 14 3 31.78 4.27
 -4 -14 3 41.59 5.05
 4 -14 -2 57.93 2.54
 -4 -14 2 63.73 8.69
 -4 14 2 59.41 5.73
 4 14 -2 63.86 5.37
 -4 -14 2 76.58 6.63
 4 -14 -2 65.03 5.56
 -4 -14 1 21.01 3.45
 4 -14 -1 19.62 2.95
 4 -14 -1 19.8 1.73
 -4 -14 1 20.85 5.27
 -4 14 1 18.67 3.2
 4 14 -1 22.05 3.19
 4 -14 0 165.86 6.32
 -4 -14 0 184.41 15.64
 -4 14 0 161.03 9.48
 4 14 0 178.24 9.75
 4 -14 0 174.1 8.76
 4 -14 1 337.93 10.79
 -4 -14 -1 351.74 22.89
 -4 14 -1 344.62 14.69
 4 14 1 368.07 15.19
 4 -14 1 355.18 13.28
 4 -14 2 19.61 3.13
 -4 14 -2 19.02 3.54
 -4 -14 -2 22.24 6.22
 4 -14 2 18.08 2.37
 -4 14 -2 22.68 3.7
 4 14 2 25.69 4.04
 4 -14 3 48.53 4.21
 -4 14 -3 46.55 5.52
 -4 14 -3 45.19 6.12
 -4 -14 -3 52.06 9.2
 -4 14 -3 47.1 5.15
 4 14 3 44.25 5.92
 4 -14 3 47.26 4.78
 4 -14 4 10.93 2.6
 -4 14 -4 11.64 2.88
 4 14 4 11.24 3.12
 -4 -14 -4 16.2 5.63
 4 -14 4 13.14 2.38
 -4 14 -5 27.81 4.57
 -4 -14 -5 35.31 7.87
 4 -14 5 25.75 3.6
 4 -14 5 34.08 6.9
 4 14 5 29.36 5.47
 -4 -14 -6 4.77 3.16
 4 -14 6 10.24 2.51
 4 14 6 7.12 2.1
 4 -14 6 14.96 4.97
 4 14 6 13.94 3.81
 -4 14 -6 6.88 2.38
 -4 -14 -7 6.81 3.84
 4 -14 7 7.92 2.29
 4 -14 8 -0.26 1.48
 4 15 -10 1.5 1.44
 4 -15 -9 -2.51 3.32
 -4 -15 9 0.74 1.07
 4 15 -9 0.6 1.18
 4 -15 -8 5.99 2.15
 -4 -15 8 9.39 2.66
 4 15 -8 6.42 2.02
 -4 15 8 11.27 3.06
 4 -15 -7 2.02 1.59
 -4 -15 7 1.68 1.36
 4 15 -7 2.97 1.27
 -4 15 7 3.33 1.78
 4 -15 -6 2.42 2.31
 -4 -15 6 0.99 1.21
 -4 -15 6 1.6 1.06
 4 15 -6 1.08 0.75
 -4 15 6 2.38 1.76
 4 -15 -5 44.18 5.9
 -4 -15 5 44.2 4.43
 -4 -15 5 59.29 6.44
 -4 15 5 46.88 5.7
 4 15 -5 41.33 3.71
 4 -15 -4 4.8 1.79
 4 15 -4 10.11 1.66
 -4 -15 4 8.76 3.72
 -4 -15 4 9.98 2.9
 4 15 -4 8.97 2.21
 -4 15 4 6.59 2.36
 4 -15 -3 9.99 2.48
 -4 -15 3 16.96 3.54
 -4 -15 3 17.04 4.46
 4 15 -3 19.29 3.22
 -4 15 3 18.59 3.54
 -4 -15 2 6.39 2.19
 4 -15 -2 1.89 1.21
 -4 -15 2 5.33 3.31
 -4 15 2 1.08 1.14
 4 15 -2 2.34 1.24
 -4 -15 1 9.53 2.52
 4 -15 -1 5.94 1.74
 -4 15 1 7.59 2.08
 4 15 -1 11.91 2.51
 -4 -15 1 9.19 4.17
 4 -15 0 20.65 3.02
 4 -15 0 15.73 1.68
 -4 -15 0 26.02 6.54
 -4 15 0 20.48 3.59
 4 15 0 22.13 3.55
 4 -15 1 2.74 1.72
 -4 -15 -1 0.7 2.51
 4 -15 1 2.35 0.95
 -4 15 -1 0.63 1.09
 4 -15 2 8.94 2.17
 -4 15 -2 10 2.71
 -4 15 -2 5.21 1.87
 -4 -15 -2 7.33 3.85
 4 -15 2 9.36 1.77
 4 15 2 9.83 3.02
 4 -15 3 6.73 1.95
 4 15 3 3.79 1.99
 -4 15 -3 9.81 2.7
 -4 -15 -3 5.53 3.76
 4 -15 3 5.59 1.62
 -4 15 -3 7.24 2.23
 4 -15 4 0.52 1.44
 -4 15 -4 -0.24 1.28
 -4 -15 -4 -1.96 3.09
 4 -15 4 2.21 2.51
 4 -15 4 2.52 1.22
 4 15 4 -3.06 3.03
 -4 15 -5 0.6 1.24
 -4 -15 -5 -0.61 2.59
 4 -15 5 1.04 1.15
 4 -15 5 1.13 2.03
 4 15 5 0.53 2.32
 -4 -15 -6 10.18 4.57
 4 -15 6 14.6 3.01
 4 -15 6 15.64 5.51
 4 15 6 16.45 4.68
 -4 15 -6 16.78 3.76
 4 -15 7 6.01 2.05
 4 -15 8 1 1.32
 -4 -16 9 6.72 2.36
 4 16 -9 7.76 2.35
 4 -16 -8 0.16 2.23
 -4 -16 8 5.97 2.16
 4 16 -8 1.66 1.16
 4 -16 -7 78.48 8.98
 -4 -16 7 82.96 6.8
 -4 -16 7 89.23 8.61
 -4 16 7 84.87 8.13
 4 16 -7 71.63 5.82
 4 -16 -6 8.19 2.86
 -4 -16 6 10.14 2.27
 -4 -16 6 5.65 2.17
 -4 16 6 8.63 2.6
 4 -16 -5 20.36 4.15
 -4 -16 5 19.09 2.99
 -4 -16 5 16.67 3.62
 -4 16 5 12.57 3.02
 4 -16 -4 230.82 12.46
 -4 16 4 259.38 13.64
 4 16 -4 249.7 12.11
 -4 -16 3 66.55 8.85
 -4 16 3 79.61 7.24
 4 16 -3 79.62 6.46
 -4 -16 3 82.92 7.55
 4 -16 -3 71.71 6.21
 4 -16 -2 18.57 3.14
 -4 -16 2 22.56 3.9
 -4 -16 2 17.98 5.15
 -4 16 2 18.96 3.45
 4 16 -2 21.86 3.29
 -4 -16 1 95.62 7.87
 -4 -16 1 90.05 11.26
 -4 16 1 89.26 7.36
 4 16 -1 95.01 7.19
 4 -16 -1 97.79 6.68
 -4 16 0 5.64 1.96
 4 -16 0 5.1 1.67
 -4 -16 0 3.78 2.84
 4 16 0 10.38 2.55
 4 -16 1 1.84 1.21
 -4 -16 -1 2.31 2.03
 -4 16 -1 1.1 1.48
 4 16 1 6 2.41
 -4 16 -2 54.51 5.93
 -4 -16 -2 63.82 10.09
 -4 16 -2 51.37 5.51
 4 16 2 56.19 6.41
 4 -16 2 50.08 5.07
 4 -16 3 41.12 3.78
 -4 16 -3 48.26 5.78
 -4 -16 -3 42.95 8.53
 -4 16 -3 51.9 5.65
 4 16 3 49.42 6.53
 4 -16 3 45.33 5.05
 4 -16 4 22.25 3.67
 -4 16 -4 19.39 3.98
 -4 -16 -4 23.29 6.72
 4 -16 4 21.88 2.97
 4 -16 4 33.84 7.03
 4 16 4 17.02 4.03
 -4 16 -5 60.59 6.83
 4 -16 5 48.65 4.84
 -4 -16 -5 49.72 9.93
 4 -16 5 65.86 10.25
 4 16 5 56.31 7.86
 4 -16 6 9.68 2.43
 4 -16 6 8.31 4.38
 4 -16 7 5.28 2.04
 4 -17 -8 0.62 1.4
 -4 -17 8 -0.51 1.19
 4 -17 -7 15.02 4.11
 -4 -17 7 11.67 2.66
 -4 -17 7 11.19 3.48
 4 -17 -6 12.96 3.51
 -4 -17 6 9.47 2.36
 -4 -17 6 11.8 3.11
 -4 17 6 13.56 3.54
 4 -17 -5 -4.06 2.59
 -4 -17 5 -1.32 1.96
 4 17 -5 2.62 1.59
 -4 17 5 4.11 2.3
 4 -17 -4 -2.27 1.76
 -4 -17 4 2.56 1.37
 4 17 -4 -0.39 1.32
 -4 17 4 0.59 1.13
 4 -17 -3 14.81 2.9
 -4 -17 3 17.26 4.77
 -4 -17 3 25.6 4.71
 4 17 -3 18.69 3.25
 -4 17 3 18.42 3.67
 -4 -17 2 2.15 1.2
 4 -17 -2 3.14 1.45
 -4 -17 2 3.99 2.73
 4 17 -2 3.07 1.4
 -4 17 2 1.97 1.73
 4 -17 -1 6.04 2.05
 -4 -17 1 8.23 4.17
 -4 17 1 2.23 1.58
 4 17 -1 2.6 1.57
 4 -17 0 16.63 2.72
 -4 -17 0 16.9 5.65
 -4 17 0 19.95 3.76
 4 17 0 18.96 3.76
 4 -17 1 18.67 3.11
 -4 -17 -1 10.4 4.48
 -4 17 -1 14.83 3.31
 4 17 1 20.51 3.84
 4 -17 2 5.3 1.74
 -4 17 -2 6.31 2.28
 -4 -17 -2 8.59 4.35
 -4 17 -2 4.1 2.03
 4 17 2 7.9 2.85
 4 -17 3 2.9 1.53
 -4 17 -3 5.15 2.04
 -4 17 -3 4.48 1.97
 4 -17 3 5.19 3.66
 4 17 3 -1.2 1.9
 -4 17 -4 19.68 3.96
 4 -17 4 19.14 3.47
 -4 -17 -4 15.95 6.3
 4 -17 4 19.97 6.07
 4 17 4 15.23 3.98
 -4 17 -5 12.47 3.23
 4 -17 5 15.13 5.44
 4 -17 6 -0.73 2.85
 4 -18 -8 6.64 3.03
 -4 -18 8 5.83 2.02
 4 -18 -7 3.87 2.44
 -4 -18 7 7.85 2.26
 4 -18 -6 45.67 6.07
 -4 -18 6 44.19 4.75
 -4 -18 6 43.33 6.13
 4 -18 -5 68.74 6.97
 -4 -18 5 82.51 8.34
 -4 18 5 86.08 8.24
 4 18 -5 78.74 6.96
 4 -18 -4 13.12 2.74
 -4 -18 4 23.52 4.38
 4 18 -4 19.6 3.48
 -4 18 4 19.66 3.83
 -4 18 3 128.8 9.75
 4 18 -3 143.53 9.19
 4 -18 -3 115.2 7.94
 -4 -18 3 145.75 10.62
 -4 -18 2 148.61 10.68
 -4 -18 2 137.59 13.76
 -4 18 2 119.41 9.22
 4 18 -2 131.97 8.84
 4 -18 -2 116.27 7.66
 4 -18 -1 -0.26 1
 -4 -18 1 1.52 2.15
 -4 18 1 -0.84 1.42
 4 18 -1 -0.17 1.46
 4 -18 0 13.3 2.53
 -4 -18 0 9.39 3.9
 -4 18 0 15.01 3.15
 4 18 0 21.09 4.01
 -4 18 -1 32.75 4.92
 -4 -18 -1 33.64 7.95
 -4 18 -1 32.31 4.83
 4 18 1 41.89 5.6
 4 -18 1 36.24 4.21
 4 -18 2 11.67 2.53
 4 18 2 10.82 3.16
 -4 18 -2 10.86 2.99
 -4 -18 -2 8.64 4.66
 4 -18 2 13.23 5.52
 -4 18 -2 12.76 3.01
 4 -18 3 14.59 2.9
 -4 18 -3 18.51 3.71
 -4 18 -3 16.55 3.39
 -4 -18 -3 16.67 5.81
 4 -18 3 18.47 6.34
 4 18 3 12.05 3.35
 -4 18 -4 53.71 6.65
 4 -18 4 69.98 11.19
 4 18 4 49.32 7.47
 4 -18 4 47.96 5.58
 4 -18 5 5.23 3.05
 4 -18 6 9.77 5.44
 4 -19 -7 5.52 2.73
 -4 -19 7 1.14 1.22
 4 -19 -6 4.4 1.74
 4 -19 -5 24.47 4.01
 4 19 -5 31.06 4.43
 4 -19 -4 0.32 1.18
 4 19 -4 2.38 1.9
 -4 -19 4 6.22 2.78
 -4 19 4 1.65 1.95
 4 -19 -3 6.82 2.07
 -4 -19 3 7.82 2.94
 4 19 -3 4.03 1.44
 -4 19 3 5.55 2.41
 -4 -19 2 29.26 7.06
 -4 -19 2 32.27 5.32
 4 19 -2 33.5 4.64
 -4 19 2 24.25 4.31
 4 -19 -2 30.68 3.96
 4 -19 -1 3.59 1.58
 -4 -19 1 4.03 3.51
 -4 19 1 1.53 1.66
 4 19 -1 0.15 1.54
 4 -19 0 9.15 2.25
 -4 -19 0 9.84 4.85
 -4 19 0 3.08 1.61
 4 -19 1 1.59 1.36
 -4 19 -1 -0.27 1.62
 -4 -19 -1 -1.96 1.92
 4 -19 1 5.84 3.63
 -4 19 -1 1.72 1.89
 4 19 1 3.17 2.25
 4 -19 2 0.22 1.1
 -4 19 -2 1.54 1.34
 -4 19 -2 0.99 1.55
 4 19 2 -1.04 1.99
 4 -19 3 20.43 3.61
 -4 19 -3 19.08 4.03
 4 -19 3 35.55 8.42
 -4 19 -3 22.29 4.1
 4 19 3 29.6 5.68
 4 -19 4 -1.57 2.68
 4 20 -4 75.53 7.05
 4 -20 -4 60.28 5.86
 4 -20 -3 21.83 3.47
 4 20 -3 19.9 3.63
 -4 20 3 24.32 4.36
 4 20 -2 39.38 5.1
 -4 20 2 35.36 5.26
 4 -20 -2 33.16 4.13
 -4 -20 1 146.04 15.36
 -4 20 1 129.14 9.95
 4 20 -1 154.86 10.56
 4 -20 -1 139.38 8.34
 4 -20 0 18.54 3.04
 -4 20 0 21.76 3.96
 -4 -20 0 21.7 6.1
 4 -20 0 24.85 7.12
 4 20 0 25.01 4.65
 -4 20 0 21.82 4.09
 4 -20 1 11.06 2.42
 -4 20 -1 14.67 3.49
 -4 20 -1 8.32 2.74
 4 20 1 18.82 4.18
 -4 20 -2 63.87 7.05
 4 -20 2 67.59 6.33
 -4 20 -2 62.42 6.64
 4 -20 3 17.68 3.5
 -4 20 -3 18.63 3.87
 4 21 -2 -0.93 2.17
 -4 21 1 2.58 2.19
 4 21 -1 0.19 1.68
 -4 21 0 13.59 3.27
 -4 21 0 9.71 3.23
 -4 21 -1 14.92 3.68
 -4 21 -1 15.36 3.7
 -4 21 -2 13.56 3.67
 -4 21 -2 8.72 2.96
 -4 22 0 36.58 5.5
 -5 0 12 23.85 4.18
 5 0 -11 10.55 4.87
 5 0 -11 22.58 3.9
 -5 0 11 22.96 3.97
 5 0 -10 15.31 5.67
 5 0 -10 21.5 3.65
 -5 0 10 20.84 3.56
 -5 0 10 20.35 2.65
 5 0 -9 2.87 2.68
 5 0 -9 -1.27 1.42
 -5 0 9 -0.72 1.24
 -5 0 9 0.81 0.63
 -5 0 8 69.59 5.69
 5 0 -8 56.94 9.49
 -5 0 8 72.8 4.78
 5 0 -8 73.98 5.92
 5 0 -7 9.89 4.29
 -5 0 7 7.6 1.86
 -5 0 7 6.77 1.58
 -5 0 6 8.44 1.58
 5 0 -6 8.88 3.67
 -5 0 6 8.38 1.95
 5 0 -5 5.77 1.4
 5 0 -5 2.63 1.57
 -5 0 5 7.22 1.74
 -5 0 5 6.01 1.45
 5 0 -4 3.77 1.81
 -5 0 4 8.98 1.65
 5 0 -4 6.69 1.55
 5 0 -3 78.5 6.61
 -5 0 3 83.95 5.14
 5 0 -3 78.48 5.32
 5 0 -2 10.71 2.17
 -5 0 2 9.87 3.54
 -5 0 2 9.79 1.77
 -5 0 2 7.67 3.02
 5 0 -2 9.91 1.87
 -5 0 1 32.28 5
 -5 0 1 33.82 5.93
 5 0 -1 28.93 3.26
 5 0 -1 32.21 2.71
 5 0 -1 32.9 3.42
 -5 0 0 48.07 7.03
 5 0 0 49.9 3.5
 5 0 0 56.42 4.29
 -5 0 -1 128.47 11.81
 5 0 1 140.48 6.77
 5 0 1 138.37 6.81
 5 0 2 15.58 2.29
 -5 0 -2 13.14 3.79
 5 0 2 12.83 2.18
 -5 0 -2 13.72 1.97
 5 0 3 -1.22 0.93
 -5 0 -3 -0.62 0.98
 -5 0 -3 -0.08 1.91
 5 0 3 1.91 1.42
 -5 0 -3 -0.79 0.67
 5 0 4 23.45 3.18
 -5 0 -4 27.85 3.38
 -5 0 -4 25.04 5.69
 5 0 4 24.53 3.86
 -5 0 -5 1.3 1.22
 5 0 5 0.19 1.37
 -5 0 -6 48.13 4.78
 5 0 6 59.3 6.78
 5 0 7 1.25 1.61
 5 0 7 1.38 1.72
 -5 0 -7 0.16 0.85
 5 0 8 6.05 2.33
 5 0 8 10.63 3.52
 -5 0 -8 9.47 2.4
 -5 0 -9 14.22 3.12
 5 0 9 15.39 4.32
 -5 0 -10 -0.6 1
 -5 1 12 2.86 1.82
 5 -1 -11 5.65 3.62
 5 1 -11 6.58 3.93
 5 -1 -11 7.39 2.4
 5 1 -11 5.1 2.2
 -5 1 11 2.79 1.57
 -5 -1 11 3.88 1.68
 5 -1 -10 33.71 8.73
 5 1 -10 37.3 8.57
 5 -1 -10 30.73 4.31
 5 1 -10 30.65 4.24
 -5 1 10 32.67 4.23
 -5 -1 10 32.79 4.36
 -5 1 10 28.95 3.3
 5 -1 -9 1.12 3.7
 5 1 -9 -1.58 3.36
 5 -1 -9 -0.1 1.06
 5 1 -9 -0.29 1.05
 -5 1 9 1.56 1.25
 -5 -1 9 -0.27 0.93
 -5 -1 9 0.44 0.72
 -5 1 9 0.95 0.94
 5 -1 -8 139.3 14.58
 5 1 -8 140.63 14.51
 -5 1 8 138.72 8.11
 -5 -1 8 147.55 8.39
 -5 -1 8 151.92 6.66
 5 -1 -8 146.9 8.48
 -5 1 8 146.45 7.24
 5 1 -8 135.07 8.16
 5 -1 -7 92.42 10.97
 5 1 -7 74.72 9.78
 -5 1 7 86.44 5.96
 -5 -1 7 92.82 6.28
 -5 1 7 97.61 4.29
 -5 -1 7 90.9 5
 5 1 -7 88.34 6.14
 -5 1 7 94.74 5.54
 5 -1 -6 6.95 3.47
 5 1 -6 2.11 2.27
 -5 1 6 7.27 1.81
 -5 -1 6 6.14 1.65
 -5 -1 6 5.51 1.64
 -5 -1 6 4.41 1.13
 -5 1 6 5.73 1.33
 -5 1 5 318.46 11.53
 -5 -1 5 313.2 11.65
 5 -1 -5 312.94 17.05
 5 1 -5 311.82 16.9
 -5 -1 5 331.72 10.4
 -5 1 5 345.13 11.25
 5 1 -5 296.74 10.62
 5 -1 -5 296.71 11.21
 5 -1 -4 61.94 6.7
 5 1 -4 71.28 6.94
 -5 -1 4 82.09 4.67
 -5 1 4 84.9 5.09
 5 1 -4 72.38 4.78
 5 -1 -4 70.57 4.97
 5 -1 -3 18.42 3.3
 5 1 -3 11.59 2.64
 -5 -1 3 10.47 3.81
 -5 -1 3 12.72 1.93
 -5 -1 3 15.3 3.69
 -5 1 3 12.9 1.99
 5 1 -3 10.32 1.86
 5 -1 -3 12.95 2.16
 5 1 -2 346.16 13.08
 5 -1 -2 331.4 13.32
 -5 -1 2 327.55 18.58
 -5 -1 2 388.84 19.42
 -5 1 2 403.41 19.65
 -5 1 2 360.28 11.98
 -5 1 2 336.12 11.77
 5 1 -2 340.11 11.82
 -5 -1 2 354.11 11.62
 5 -1 -2 337.18 12.22
 5 1 -1 4.62 1.24
 5 -1 -1 5.06 1.41
 -5 -1 1 5.22 1.22
 -5 -1 1 2.92 1.54
 -5 1 1 7.99 2.95
 5 1 -1 3.83 1.26
 5 -1 -1 4.8 1.02
 5 1 -1 6.84 1.32
 -5 -1 0 282.25 14.31
 -5 -1 0 317.35 18.42
 -5 1 0 262.6 16.78
 5 -1 0 296.49 9.38
 5 1 0 293.52 9.92
 -5 -1 0 333.11 7.26
 5 1 0 304.27 10.63
 5 -1 0 299.81 10.96
 -5 -1 -1 109.95 10.93
 -5 1 -1 105.3 10.36
 5 -1 1 109.06 5.73
 5 1 1 105.94 5.85
 5 1 1 110.8 5.8
 5 -1 1 107.33 6.02
 5 1 2 25.18 2.82
 5 -1 2 27.06 2.99
 -5 -1 -2 23.32 5.25
 -5 1 -2 27.05 5.39
 -5 1 -2 21.82 2.37
 -5 -1 -2 20.07 2.43
 5 -1 2 23.67 3.01
 5 1 2 19.51 2.73
 -5 -1 -3 48.96 4.12
 -5 1 -3 50.11 4.34
 -5 -1 -3 48.07 7.75
 -5 1 -3 53.15 7.78
 5 -1 3 53.55 4.9
 5 1 3 49.13 4.92
 -5 1 -3 42.92 3.59
 5 1 3 54.47 4.45
 5 -1 3 57.39 4.61
 5 1 4 1.38 0.97
 5 -1 4 1.37 1.04
 -5 -1 -4 1.53 0.86
 5 -1 4 1.67 1.05
 -5 1 -4 3.24 1.35
 -5 -1 -4 -0.6 2.22
 5 1 4 1.56 1.3
 -5 1 -5 6.16 1.78
 -5 1 -5 3.33 2.63
 5 -1 5 1.91 1.03
 5 1 5 4.55 2.17
 -5 -1 -5 7.49 1.94
 -5 -1 -6 37.34 4.03
 -5 1 -6 34.91 4.05
 5 -1 6 33.09 4.94
 5 1 6 30.56 4.75
 5 -1 7 12.3 2.82
 5 1 7 8.42 2.64
 5 -1 7 12.3 3.48
 5 1 7 14.79 3.84
 -5 -1 -7 8.74 2.05
 -5 1 -7 7.13 1.87
 5 -1 8 19.48 3.99
 5 1 8 16.01 3.67
 -5 -1 -8 17.59 3.04
 5 -1 8 9.87 3.09
 5 1 8 18.56 4.62
 -5 1 -8 18.22 3.34
 -5 -1 -9 0.25 1.28
 -5 1 -9 1.57 1.07
 5 1 9 -0.44 1.49
 -5 -1 -10 0.82 1.15
 -5 1 -10 0.19 1.39
 -5 2 12 2.88 1.75
 5 -2 -11 24.8 7.75
 5 2 -11 34.17 8.84
 5 -2 -11 33.18 4.78
 5 2 -11 33.28 4.66
 -5 2 11 34.15 4.49
 -5 -2 11 28.55 4.51
 5 -2 -10 4.08 3.28
 5 2 -10 3.84 2.75
 5 -2 -10 4.54 2.08
 5 2 -10 3.79 1.68
 -5 2 10 5.04 1.81
 -5 -2 10 4.21 2.05
 -5 2 10 2.57 1.22
 5 -2 -9 3.15 2.48
 5 2 -9 1.74 3.05
 5 2 -9 1.59 1.15
 -5 2 9 2.72 1.13
 -5 -2 9 5.72 2.12
 -5 -2 9 5.08 1.24
 -5 2 9 3.26 1.29
 -5 2 8 65.86 5.47
 -5 -2 8 70.14 5.83
 5 -2 -8 64.62 10.12
 5 2 -8 56.66 9.51
 -5 -2 8 72.43 4.26
 -5 2 8 71.17 5.23
 5 2 -8 76.58 6.02
 -5 2 7 43.51 4.16
 -5 -2 7 42.84 4.44
 5 -2 -7 38.17 7.11
 5 2 -7 44.37 8
 -5 2 7 40.58 3.52
 -5 -2 7 37.31 3.04
 5 2 -7 44.47 4.44
 -5 2 7 40.84 3.88
 -5 2 6 31.97 3.48
 -5 -2 6 33.38 3.71
 5 -2 -6 29.55 5.78
 5 2 -6 29.9 5.81
 -5 -2 6 37.24 3.68
 -5 -2 6 29.49 2.67
 5 2 -6 34.25 3.62
 -5 2 6 35.77 3.47
 5 -2 -5 14.25 2.37
 5 -2 -5 11.1 3.32
 5 2 -5 15.75 3.78
 -5 2 5 15.16 2.37
 -5 -2 5 18 2.64
 -5 -2 5 10.34 2.7
 -5 -2 5 15.5 1.94
 -5 2 5 14.14 2.1
 5 2 -5 12.29 1.92
 5 -2 -4 50.32 6.23
 5 2 -4 58.69 6.4
 -5 -2 4 54.71 7.23
 -5 2 4 66.08 4.69
 5 2 -4 60.25 4.25
 5 -2 -4 56.82 4.69
 5 -2 -3 33.54 4.5
 5 2 -3 32.85 4.12
 -5 -2 3 33.98 6.29
 -5 -2 3 33.4 5.53
 -5 2 3 31.14 3.23
 5 2 -3 31.26 3.15
 5 -2 -3 30.06 3.39
 -5 -2 3 29.33 3.01
 5 2 -2 17.59 2.74
 5 -2 -2 21.13 3.14
 -5 -2 2 15.72 4.16
 -5 -2 2 17.86 4.5
 -5 -2 2 16.15 2.19
 -5 2 2 19.24 2.55
 5 2 -2 17.08 2.35
 5 2 -1 17.36 2.41
 5 -2 -1 16.1 2.52
 -5 -2 1 15.82 3.51
 -5 -2 1 11.05 3.28
 -5 2 1 16.06 4.03
 5 -2 -1 14.89 1.63
 5 2 -1 15.5 2.38
 5 2 -1 16.59 2.08
 -5 -2 0 45.75 5.43
 -5 -2 0 56.24 7.66
 -5 2 0 55.93 7.49
 5 2 0 53.23 3.85
 5 -2 0 52.35 3.34
 -5 -2 0 51.81 2.64
 5 2 0 53.91 3.96
 5 -2 0 55.69 4.41
 -5 -2 -1 129.34 8.41
 -5 -2 -1 121.61 11.97
 -5 2 -1 136.55 11.99
 5 -2 1 131.3 6.37
 5 2 1 133.58 6.88
 5 2 1 143.3 6.68
 5 -2 1 139.95 7.07
 -5 -2 -2 45.23 7.36
 -5 2 -2 46.84 7.25
 5 -2 2 36.43 3.64
 5 2 2 37.98 4
 -5 2 -2 32.93 2.87
 5 2 2 41.04 3.64
 5 -2 2 41.82 3.82
 5 2 3 2.53 1.25
 5 -2 3 6.08 1.84
 -5 -2 -3 3.81 1.25
 -5 -2 -3 1.07 1.92
 -5 2 -3 5.73 2.82
 5 -2 3 4.82 1.49
 5 2 3 4.4 1.46
 -5 2 -3 5.6 1.4
 -5 -2 -4 50.59 4.28
 -5 2 -4 46.41 4.59
 -5 -2 -4 46 8.02
 -5 2 -4 46.83 7.67
 5 -2 4 45.71 4.9
 5 2 4 49.1 5.53
 5 2 4 51.43 4.67
 5 -2 4 56.03 5.04
 -5 -2 -5 31.45 3.44
 -5 2 -5 33.12 4.1
 -5 2 -5 28.1 6.07
 5 -2 5 28.49 4.29
 5 2 5 31.77 4.8
 -5 -2 -6 30.01 3.52
 -5 2 -6 33.1 4.15
 5 -2 6 29.83 4.76
 5 2 6 28.53 4.81
 5 -2 7 13.39 3.23
 5 2 7 14.96 3.32
 5 -2 7 11.58 3.1
 5 2 7 12.24 3.75
 -5 -2 -7 14.69 2.65
 -5 2 -7 16.43 3.21
 5 -2 8 -0.63 1.42
 5 2 8 1.13 1.41
 -5 -2 -8 0.49 0.88
 5 -2 8 -2.3 2.11
 5 2 8 -1.1 1.92
 -5 2 -8 0.77 1.17
 -5 -2 -9 2.93 3.36
 -5 -2 -9 10.65 2.59
 -5 2 -9 10.82 2.69
 5 2 9 15.19 4.38
 -5 3 12 11.93 2.89
 5 -3 -11 2.57 4.68
 5 3 -11 -0.85 1.53
 -5 3 11 0.95 1.34
 -5 -3 11 0.53 1.43
 -5 3 11 0.02 0.9
 -5 3 10 108.87 7.73
 -5 -3 10 127.78 8.7
 5 -3 -10 112.71 14.57
 5 3 -10 83.58 12.85
 -5 3 10 111.15 7.26
 5 3 -10 118.09 8.33
 5 -3 -9 2.41 2.54
 5 3 -9 1.9 2.63
 5 3 -9 5.22 1.76
 -5 3 9 5.17 1.56
 -5 -3 9 6.69 2.26
 -5 3 9 3.42 1.15
 -5 3 8 54.9 4.86
 -5 -3 8 55.29 5.1
 5 -3 -8 43.97 8
 5 3 -8 48.61 8.53
 -5 -3 8 51.78 3.19
 -5 3 8 56.28 4.65
 5 3 -8 51.51 4.9
 5 -3 -7 244.04 17.92
 5 3 -7 223.76 17.18
 -5 3 7 266.84 10.73
 -5 -3 7 257.79 11.31
 -5 3 7 245.32 10.66
 -5 -3 7 258.63 8.17
 5 3 -7 254.02 10.88
 -5 3 7 264.33 10.65
 5 -3 -6 9.29 3.49
 5 3 -6 3.27 2.03
 5 3 -6 6.27 1.72
 -5 3 6 8.28 1.77
 -5 -3 6 4.97 1.57
 -5 3 6 6.77 1.8
 -5 -3 6 7.97 1.47
 -5 3 6 5.77 1.63
 -5 3 5 256.69 10
 -5 -3 5 252.85 10.39
 5 -3 -5 262.35 15.63
 5 3 -5 247.98 14.86
 -5 -3 5 289.96 16.5
 -5 -3 5 293.32 14.57
 -5 3 5 266.73 10.27
 5 3 -5 238.91 8.69
 5 3 -4 49.81 5.56
 5 -3 -4 42.13 5.49
 -5 -3 4 56.92 7.05
 -5 -3 4 65.44 7.64
 -5 3 4 53.66 4.26
 5 3 -4 44.56 3.51
 5 -3 -3 15.61 3.23
 5 3 -3 14.39 2.73
 -5 -3 3 13.79 3.92
 -5 -3 3 11.17 3.16
 -5 -3 3 14.55 2.13
 -5 3 3 15.02 2.35
 5 3 -3 11.89 1.86
 5 3 -2 40.49 3.82
 5 -3 -2 43.25 4.56
 -5 -3 2 45.59 6.47
 -5 -3 2 53 7.37
 -5 3 2 49.8 4.18
 5 3 -2 46.31 3.77
 -5 -3 2 45.58 3.48
 5 -3 -1 27.11 3.21
 -5 -3 1 28.06 4.68
 -5 -3 1 34.27 5.96
 -5 3 1 29.73 5.41
 5 3 -1 25.92 2.95
 5 -3 -1 26.75 2
 5 3 -1 28.97 2.75
 -5 3 1 25.78 3.07
 5 3 -1 25.66 2.78
 -5 -3 0 67.9 6.53
 5 -3 0 73.34 3.83
 -5 -3 0 75.87 8.95
 -5 3 0 70.99 8.08
 5 3 0 76.29 4.74
 5 3 0 85.56 4.79
 5 -3 0 77.48 5.29
 -5 -3 0 81.3 3.69
 5 3 1 7.33 1.72
 5 3 1 1.76 1.03
 5 -3 1 2.16 0.96
 -5 -3 -1 1.03 0.87
 -5 -3 -1 9.26 2.84
 -5 3 -1 -0.58 1.44
 5 -3 1 0.63 0.62
 -5 3 -2 66.49 8.12
 -5 -3 -2 56.16 8.28
 5 -3 2 61.88 4.48
 5 3 2 57.09 4.96
 -5 3 -2 50.15 3.32
 5 3 2 63.21 4.31
 5 -3 2 62.69 4.78
 -5 -3 -3 160.73 14.65
 -5 3 -3 163.66 13.7
 -5 -3 -3 158.69 7.22
 5 -3 3 183.78 8.87
 5 3 3 164.16 9.59
 -5 3 -3 148.57 6.5
 5 3 3 179.52 8.22
 5 -3 3 178.92 8.66
 -5 -3 -4 3.46 1.29
 5 -3 4 3.71 1.71
 -5 3 -4 2.13 1.25
 -5 3 -4 4.79 2.45
 5 -3 4 4.55 1.71
 5 3 4 6.9 2.35
 -5 3 -4 3.9 1.18
 -5 -3 -5 45.75 3.99
 -5 3 -5 40.8 4.56
 -5 3 -5 32.39 6.68
 5 -3 5 40.01 4.9
 5 3 5 49.59 5.96
 5 -3 5 46.55 5.06
 -5 -3 -6 30.43 3.43
 5 -3 6 40.51 4.89
 5 -3 6 32.45 4.82
 5 3 6 27.71 4.83
 -5 3 -6 34.96 4.26
 5 -3 7 6 2.29
 5 3 7 6.82 2.32
 -5 -3 -7 6.59 1.56
 5 -3 7 4.32 1.72
 5 3 7 9.34 3.02
 -5 3 -7 8.07 2.23
 -5 -3 -8 21.01 7.51
 5 -3 8 30.1 4.93
 5 3 8 33.41 5.18
 -5 -3 -8 25.41 3.56
 5 3 8 35.6 6.33
 -5 3 -8 29.15 4.35
 -5 -3 -9 13.55 6.91
 -5 -3 -9 7.51 2.05
 -5 3 -9 8.66 2.61
 5 3 9 8.75 3.8
 -5 4 12 5.65 2.12
 5 -4 -11 3.19 3.61
 5 4 -11 7.62 3.56
 5 4 -11 12.38 2.88
 -5 4 11 15.07 3.1
 -5 -4 11 13.94 3.27
 -5 4 11 15.19 3.02
 5 -4 -10 12.12 5.45
 5 4 -10 10.61 4.68
 5 4 -10 12.2 2.87
 -5 4 10 11.73 2.6
 -5 -4 10 10.2 2.73
 -5 4 10 10.41 2.32
 5 -4 -9 1.61 2.29
 5 4 -9 4.5 3.24
 5 4 -9 1.65 1.18
 -5 4 9 -1.02 1.23
 -5 -4 9 -1.05 1.02
 -5 4 9 0.65 1
 -5 4 8 34.06 3.87
 5 -4 -8 20.87 6.52
 5 4 -8 35.4 7.55
 5 4 -8 30.66 3.94
 -5 -4 8 32.88 4.08
 -5 4 8 34.88 3.87
 -5 4 7 24.88 3.19
 5 -4 -7 17.78 5.29
 5 4 -7 19.49 4.94
 5 4 -7 25 3.36
 -5 -4 7 22.94 3.43
 -5 -4 7 24.03 4.89
 -5 4 7 21.52 3.42
 -5 4 7 19.06 2.87
 -5 4 6 39.85 3.75
 -5 -4 6 35.66 3.95
 5 -4 -6 24.46 5.33
 5 4 -6 32.16 6.07
 -5 -4 6 38.26 6
 -5 4 6 36.97 4.49
 -5 -4 6 40.1 3.46
 5 4 -6 40.11 3.9
 -5 4 6 38.03 3.86
 5 -4 -5 10.16 3.1
 5 4 -5 15.05 3.89
 -5 -4 5 12.93 2.41
 -5 -4 5 14.49 3.9
 -5 -4 5 12.43 2.91
 -5 4 5 11.67 2.24
 5 4 -5 10.02 1.58
 5 -4 -4 30.77 5.07
 5 4 -4 30.48 4.44
 -5 -4 4 39.52 6.35
 -5 -4 4 29.49 5.11
 -5 4 4 34.24 3.59
 5 4 -4 31.23 2.92
 5 -4 -3 61.78 6.22
 5 4 -3 63.82 5.5
 5 -4 -3 53.31 4.28
 -5 -4 3 70.45 8.26
 -5 -4 3 55.69 8.09
 -5 4 3 66.85 5.03
 5 4 -3 58.89 4.06
 -5 -4 3 55.7 4.12
 5 -4 -2 27.15 3.02
 5 4 -2 24.55 2.91
 5 -4 -2 26.14 3.41
 -5 -4 2 27.28 5.49
 -5 4 2 31.52 3.43
 5 4 -2 27.65 2.95
 5 -4 -2 27.5 2.01
 5 4 -2 25.19 2.76
 5 -4 -1 18.94 2.84
 -5 -4 1 20.61 4.78
 -5 -4 1 19.01 2.06
 5 -4 -1 17.62 1.59
 -5 4 1 23.48 3.15
 5 4 -1 17.34 2.45
 5 4 -1 18.99 2.41
 5 4 -1 19.19 2.35
 -5 -4 0 89.9 4.21
 -5 -4 0 78.91 9.57
 -5 4 0 89.5 9.3
 5 -4 0 74.09 3.89
 5 4 0 86.73 5.3
 5 4 0 91.18 4.84
 5 -4 0 81.68 5.68
 -5 -4 -1 82.32 6.53
 -5 -4 -1 89.97 10.37
 -5 4 -1 95.19 9.78
 5 -4 1 81.16 4.61
 5 4 1 90.87 5.85
 5 4 1 93.39 5.09
 5 -4 1 95.56 5.88
 5 4 2 10.46 1.93
 5 -4 2 14.06 2.42
 -5 -4 -2 7.37 1.87
 -5 -4 -2 8.48 3.88
 -5 4 -2 12.74 3.84
 5 -4 2 11.72 1.94
 5 4 2 14.19 2.73
 5 4 3 1.55 1.03
 5 -4 3 2.34 1.42
 -5 -4 -3 1.65 0.89
 -5 -4 -3 1.45 1.96
 -5 4 -3 3.83 3.16
 5 -4 3 2.64 1.14
 5 4 3 0.88 1.17
 -5 4 -3 1.6 0.79
 5 -4 4 28.65 3.7
 -5 4 -4 24.87 3.54
 -5 -4 -4 29.51 3
 -5 4 -4 29.07 6.23
 -5 4 -4 21.53 2.48
 5 -4 4 23.81 3.41
 5 4 4 27.29 4.36
 5 -4 5 0.25 1.24
 -5 4 -5 -0.13 1.01
 -5 4 -5 -0.08 1.95
 5 -4 5 1.71 1.03
 5 4 5 0.98 1.31
 -5 -4 -5 1.51 0.8
 -5 -4 -6 15.22 6.96
 5 -4 6 16 3.16
 5 -4 6 13.97 3.18
 -5 -4 -6 16.64 2.47
 5 4 6 12.71 3.43
 -5 4 -6 15.06 2.88
 5 -4 7 4.21 2.21
 5 4 7 2.41 1.55
 -5 -4 -7 2.18 1.12
 5 4 7 -1.24 2.23
 -5 4 -7 -0.16 1.04
 -5 -4 -8 14.31 7.1
 5 -4 8 8.71 2.66
 5 4 8 7.45 2.77
 -5 -4 -8 8.25 2.01
 5 4 8 6.12 2.91
 -5 4 -8 6.34 2.1
 -5 -4 -9 22.01 8.82
 5 4 9 20.77 5.24
 -5 4 -9 12.98 3.19
 -5 5 12 16.04 3.32
 -5 5 11 53.77 5.61
 -5 -5 11 55.39 6.14
 5 -5 -11 56.98 11.02
 5 5 -11 45.47 10.09
 -5 5 11 53.61 5.56
 5 5 -11 61.31 6.26
 5 -5 -10 5.79 4.59
 5 5 -10 0.22 2.92
 5 5 -10 7.31 2.42
 -5 5 10 4.69 1.88
 -5 -5 10 3.75 1.94
 -5 -5 10 6.3 2.94
 -5 5 10 4.55 1.72
 5 -5 -9 5.9 3.98
 5 5 -9 8.76 4.23
 5 5 -9 6.67 2.1
 -5 5 9 5.95 1.76
 -5 -5 9 7.1 2.05
 -5 -5 9 12.01 3.65
 -5 5 9 5.33 1.69
 5 -5 -8 72.3 10.45
 5 5 -8 80 10.81
 -5 5 8 89.57 6.15
 -5 -5 8 97.69 6.95
 -5 -5 8 81.17 8.85
 -5 5 8 87.09 6.37
 5 5 -8 87.43 6.48
 5 -5 -7 7.78 3.52
 5 5 -7 7.79 3.68
 -5 5 7 7.1 1.77
 5 5 -7 6.65 1.82
 -5 -5 7 6.1 2
 -5 -5 7 7.77 2.59
 -5 5 7 6.43 1.89
 -5 5 7 7.89 1.94
 -5 5 6 50.84 4.13
 -5 -5 6 52.31 4.68
 5 -5 -6 42.14 6.56
 5 5 -6 38.1 6.43
 -5 -5 6 46.06 6.41
 -5 -5 6 50.5 4.1
 5 5 -6 45.37 4.11
 -5 5 6 45.76 4.32
 -5 -5 5 775.62 21.08
 5 -5 -5 718.99 28.02
 5 5 -5 717.6 26.71
 -5 -5 5 746.52 28.72
 -5 -5 5 838.83 24.94
 5 5 -5 758.52 19.82
 -5 5 5 801.38 21.42
 5 5 -5 684.26 17.09
 5 -5 -4 0.13 1.71
 5 5 -4 0.83 1.29
 -5 -5 4 0.82 1.37
 -5 -5 4 4.06 1.24
 -5 -5 4 4.89 2.38
 5 -5 -4 3.15 1.29
 -5 5 4 5.02 1.52
 5 5 -4 3.44 0.99
 5 -5 -3 98.84 7.65
 5 5 -3 107.45 6.84
 5 -5 -3 82.28 5.25
 -5 -5 3 92.9 9.41
 -5 -5 3 112.92 10.81
 -5 5 3 104.13 6.36
 5 5 -3 92.07 5.06
 -5 -5 3 95.19 5.31
 5 5 -2 350.79 11.76
 5 -5 -2 332.5 13.83
 5 -5 -2 317.73 11.29
 -5 -5 2 358.34 19.49
 -5 -5 2 392.79 22.72
 5 5 -2 305.98 10.96
 -5 5 2 364.69 12.9
 5 -5 -2 343.39 8.43
 5 5 -2 339.89 11.54
 5 -5 -1 326.44 11.74
 -5 -5 1 332.56 19.36
 -5 -5 1 379.33 11.08
 -5 -5 1 369.32 23.43
 5 5 -1 315.59 11.65
 -5 5 1 353.89 12.95
 5 -5 -1 344.42 8.52
 5 5 -1 365.6 11.91
 -5 -5 1 346.28 10.32
 5 5 -1 366.97 10.97
 5 -5 -1 363.33 13.49
 -5 -5 0 42.3 3.03
 -5 -5 0 40.74 7.01
 -5 5 0 39 6.08
 -5 5 0 47.15 4.39
 5 -5 0 35.81 2.45
 -5 -5 0 39.39 2.85
 5 5 0 39.5 3.66
 5 5 0 44.99 3.21
 5 -5 0 45.01 4.11
 -5 -5 -1 86.78 6.56
 -5 -5 -1 83.39 9.93
 -5 5 -1 93.93 9.54
 5 -5 1 85.55 4.3
 5 5 1 84.57 5.8
 5 5 1 91.84 4.87
 5 -5 1 84.17 5.61
 -5 -5 -2 44.69 4.51
 -5 5 -2 59.78 7.84
 -5 -5 -2 47.88 3.32
 -5 -5 -2 36 7.03
 5 -5 2 45.88 3.58
 5 5 2 55.36 5.02
 5 5 2 52.98 3.94
 5 -5 2 49.66 4.33
 -5 -5 -3 48.79 3.44
 -5 5 -3 40.39 6.68
 5 -5 3 50.07 4.26
 5 5 3 53.98 5.43
 -5 5 -3 44.82 3.07
 5 -5 3 60.61 5.01
 -5 -5 -4 105.24 5.33
 -5 5 -4 101.58 10.86
 -5 5 -4 98.71 7.18
 -5 -5 -4 112.96 15.83
 5 -5 4 99.27 6.77
 5 5 4 118.68 9.01
 -5 5 -4 82.62 4.78
 5 -5 4 105.73 7.2
 5 -5 5 4.82 1.61
 -5 5 -5 4.21 1.71
 -5 5 -5 3 1.68
 -5 -5 -5 3.31 3.13
 5 -5 5 5.71 1.68
 5 5 5 8.51 2.72
 -5 -5 -5 6.56 1.43
 -5 -5 -6 16.44 6.69
 5 -5 6 20.08 3.55
 -5 -5 -6 21.6 2.63
 5 5 6 23.97 4.44
 -5 5 -6 19.47 3.39
 -5 -5 -7 45.16 4.04
 -5 5 -7 54.79 5.93
 5 -5 7 45.91 5.63
 -5 -5 -7 43.01 10.95
 5 5 7 49.63 6.94
 -5 -5 -8 2.43 4.45
 5 -5 8 3.71 1.58
 5 5 8 2.7 1.69
 5 5 8 8.46 3.23
 -5 5 -8 4.39 1.98
 -5 -5 -9 7.43 5.76
 -5 6 12 5.63 2.07
 5 -6 -11 28.11 8.22
 5 6 -11 27.33 7.75
 -5 6 11 26.28 3.99
 5 6 -11 32.27 4.72
 -5 -6 11 26.68 4.32
 -5 6 11 24.17 4.02
 5 -6 -10 21.12 6.68
 5 6 -10 20.09 6.57
 -5 6 10 17.09 3.16
 5 6 -10 22.49 3.8
 -5 -6 10 20.82 3.86
 -5 6 10 15.38 3.19
 5 -6 -9 5.07 3.69
 5 6 -9 0.62 2.24
 -5 6 9 7.02 1.99
 5 6 -9 7.61 2.17
 -5 -6 9 8.07 2.23
 -5 -6 9 4.57 2.22
 -5 6 9 5.23 1.78
 -5 6 8 44.13 4.28
 -5 -6 8 42.59 4.7
 5 -6 -8 46.42 8.47
 5 6 -8 34.12 7.38
 -5 -6 8 48.89 6.81
 -5 6 8 40.5 4.51
 5 6 -8 48.51 4.82
 5 -6 -7 10.08 4.11
 5 6 -7 12.91 4.33
 -5 6 7 14.33 2.44
 5 6 -7 13.89 2.42
 -5 -6 7 13.73 2.72
 -5 -6 7 11.18 3.32
 -5 6 7 9.93 2.28
 5 -6 -6 19.66 4.82
 5 6 -6 19.45 4.81
 -5 6 6 20.54 2.69
 5 6 -6 22.46 3
 -5 -6 6 19.69 3.06
 -5 -6 6 19.93 4.44
 -5 -6 6 21.37 2.87
 5 -6 -6 16.74 3.14
 -5 6 6 15.9 2.68
 -5 -6 5 29.67 3.58
 5 -6 -5 21.95 4.45
 5 6 -5 26.75 4.63
 -5 -6 5 21.5 4.74
 -5 -6 5 29.96 4.19
 5 6 -5 28.45 3.06
 -5 6 5 28.78 3.61
 5 6 -5 25.34 2.21
 5 -6 -4 10.38 2.94
 5 6 -4 5.3 1.73
 -5 -6 4 6.23 2.56
 5 -6 -4 6.4 1.48
 -5 -6 4 9.41 3.08
 -5 -6 4 7.16 1.58
 5 -6 -4 6.34 1.42
 -5 6 4 8.1 1.92
 5 6 -4 7.9 1.38
 5 6 -3 29.43 3.53
 5 -6 -3 22.41 2.69
 5 -6 -3 29.73 4.4
 -5 -6 3 32.25 6.05
 -5 -6 3 35.49 6.38
 5 -6 -3 24.58 2.61
 5 6 -3 26.24 2.66
 -5 6 3 32.09 3.66
 -5 -6 3 26.78 2.72
 5 6 -2 5.57 1.18
 5 -6 -2 4.77 1.41
 -5 -6 2 8.05 3.16
 5 -6 -2 6.51 1.48
 -5 -6 2 8.42 3.77
 5 6 -2 6.69 1.53
 -5 6 2 8.13 2.14
 5 -6 -2 7.16 0.88
 5 6 -2 7.42 1.78
 -5 6 1 12.71 1.54
 5 6 -1 13.76 1.86
 5 -6 -1 12.89 2.47
 -5 -6 1 12.79 3.14
 -5 -6 1 11.59 4.17
 5 -6 -1 12.7 2.06
 -5 -6 1 10.69 1.47
 -5 -6 1 15 5.04
 5 -6 -1 11.65 1.02
 5 6 -1 12.18 2.05
 -5 6 1 18.9 2.85
 5 6 -1 15.02 2.38
 5 6 0 9.73 1.53
 5 -6 0 9.16 2.1
 -5 -6 0 7.5 3.09
 -5 -6 0 6.78 1.15
 -5 6 0 11.41 3.72
 -5 -6 0 7.76 3.65
 5 -6 0 6.68 0.85
 -5 6 0 6.21 1.69
 5 6 0 7.32 1.68
 -5 -6 -1 38.64 7.34
 -5 6 -1 50.18 7.11
 -5 -6 -1 37.71 8.42
 5 -6 1 35 2.41
 -5 -6 -1 37.93 2.65
 5 6 1 43.73 4.29
 5 6 1 40.97 3.22
 5 -6 1 46.77 4.23
 -5 -6 -2 28.35 3.62
 -5 -6 -2 36.05 2.77
 -5 -6 -2 38.17 7.29
 -5 6 -2 34.12 6.08
 -5 -6 -2 32.73 7.73
 5 -6 2 32.93 2.9
 5 6 2 42.9 4.6
 5 6 2 40.61 3.42
 5 -6 2 35.92 3.84
 5 -6 3 16.27 2.87
 -5 6 -3 11.48 3.7
 -5 -6 -3 14.01 5.81
 -5 6 -3 13.15 1.55
 5 -6 3 14.25 2.27
 5 6 3 13.24 2.83
 -5 -6 -3 13.6 1.75
 -5 -6 -4 33.97 2.87
 5 6 4 21.31 4.1
 -5 6 -4 37.18 4.55
 -5 6 -4 35.76 6.41
 -5 -6 -4 41.23 10.12
 5 6 4 37.49 5.26
 5 -6 4 38.64 4.5
 5 -6 5 3.78 1.87
 -5 6 -5 5.25 1.94
 -5 6 -5 1.92 2.24
 -5 -6 -5 1.67 4.58
 -5 -6 -5 3 1.05
 5 6 5 3.83 2.45
 -5 6 -6 36.84 4.85
 -5 -6 -6 35.23 3.31
 -5 -6 -6 30.78 9.75
 5 -6 6 33.42 4.64
 5 6 6 38.81 6.29
 -5 -6 -7 13.85 5.84
 5 -6 7 17.33 3.6
 5 6 7 12.78 3.95
 -5 6 -7 16.16 3.46
 -5 -6 -8 1.84 3.5
 5 -6 8 3.87 2.33
 5 6 8 3.02 1.72
 5 6 8 1.26 1.81
 -5 6 -8 1.62 1.48
 -5 -6 -9 7.91 7.4
 -5 7 12 -1.49 1.53
 -5 7 12 -0.11 1.39
 5 7 -11 24.05 7.16
 -5 7 11 33.53 4.22
 5 7 -11 38.93 5.12
 -5 7 11 30.81 4.53
 5 -7 -10 218.61 20.55
 5 7 -10 212.5 20.53
 -5 7 10 243.02 11.41
 -5 -7 10 258.92 13.37
 -5 7 10 250.49 12.8
 5 7 -10 257.37 12.84
 5 -7 -9 8.54 4.04
 5 7 -9 13.03 4.91
 -5 7 9 12.57 2.27
 -5 -7 9 7.16 3
 -5 -7 9 10.14 2.58
 5 7 -9 10.63 2.49
 -5 7 9 9.3 2.23
 5 -7 -8 10.14 4.66
 5 7 -8 4.02 2.9
 -5 7 8 5.71 1.67
 -5 -7 8 3.49 1.66
 -5 -7 8 3.52 1.59
 5 7 -8 5.23 1.83
 -5 7 8 1.26 1.2
 -5 7 7 44.75 3.99
 -5 -7 7 48.25 4.8
 5 -7 -7 32.54 6.01
 5 7 -7 45.11 7.33
 -5 -7 7 45.78 6.61
 -5 7 7 38.82 4.44
 5 7 -7 43.06 4.24
 5 -7 -6 184.25 13.92
 -5 -7 6 190.27 9.39
 5 7 -6 178.62 13.35
 -5 -7 6 175.11 12.94
 -5 -7 6 181.42 9.12
 -5 7 6 157.52 11.47
 5 -7 -6 143.31 8.82
 -5 7 6 176.43 9.32
 5 7 -6 171 8.28
 -5 -7 5 31.67 3.65
 5 -7 -5 31.38 5.09
 5 7 -5 30.36 4.77
 -5 -7 5 36.35 5.89
 -5 7 5 35.92 5.32
 -5 -7 5 32.34 4.47
 5 7 -5 39.53 3.54
 -5 7 5 40.28 4.3
 5 7 -5 30.24 2.18
 5 -7 -4 228.86 13.07
 5 7 -4 220.82 11.27
 5 -7 -4 210.8 8.74
 -5 -7 4 232.29 15.15
 5 -7 -4 214.95 8.77
 -5 7 4 236.76 10.55
 5 7 -4 209.92 7.47
 -5 -7 4 205.41 8.6
 5 -7 -3 113.54 8.4
 5 7 -3 123.33 6.8
 5 -7 -3 102.28 5.76
 -5 -7 3 127.01 11.35
 -5 -7 3 140.31 12.02
 5 7 -3 108.57 5.54
 5 -7 -3 110.7 5.11
 -5 7 3 131.15 7.6
 5 -7 -2 167.46 9.47
 5 -7 -2 149.61 7.11
 -5 -7 2 173.95 13.7
 -5 -7 2 192.77 15.49
 5 7 -2 151.81 7.14
 -5 7 2 169.25 8.7
 5 -7 -2 165.01 4.89
 5 -7 -2 175.64 4.17
 5 7 -2 164.58 7.99
 -5 -7 2 161.32 6.45
 5 7 -2 178.94 7.08
 5 -7 -1 195.9 8.56
 -5 -7 1 217.05 13.09
 -5 -7 1 245.58 16.95
 -5 -7 1 246.09 19.07
 -5 -7 1 257.9 9.49
 -5 7 1 236.94 10.55
 5 7 -1 244.35 9.77
 -5 -7 1 217.65 7.32
 -5 7 1 212.94 7.44
 5 7 -1 248.04 7.82
 5 -7 -1 236.37 10.62
 -5 -7 0 32.22 4.42
 -5 -7 0 35.65 6.64
 -5 -7 0 29.07 6.62
 -5 7 0 33.83 3.89
 5 7 0 31.54 3.42
 -5 -7 0 30.51 2.21
 5 7 0 33.02 2.53
 5 -7 0 32.33 3.66
 -5 -7 -1 71.18 9.76
 -5 7 -1 78.08 8.74
 -5 -7 -1 85.7 12.18
 -5 7 -1 78.53 6.07
 -5 -7 -1 74.67 3.46
 5 7 1 81.04 5.98
 5 7 1 81.76 4.39
 5 -7 1 76.27 5.54
 -5 -7 -2 117.1 7.28
 -5 -7 -2 127.04 4.9
 -5 7 -2 112.22 10.81
 -5 -7 -2 133.7 15.97
 5 7 2 124.33 8.07
 5 -7 2 135.16 7.5
 -5 -7 -3 106.56 6.81
 -5 -7 -3 137.13 5.11
 -5 7 -3 140.57 12.28
 -5 -7 -3 130.41 16.47
 5 7 3 133.73 9.06
 -5 7 -3 109.52 4.48
 5 -7 3 137.86 7.99
 5 7 4 15.23 3.53
 5 -7 4 22.03 3.37
 -5 -7 -4 19.79 1.98
 -5 7 -4 21.87 3.61
 -5 7 -4 20.25 4.78
 -5 -7 -4 24.42 6.66
 5 7 4 12.6 2.92
 -5 -7 -5 84.2 4.54
 -5 7 -5 94 7.47
 -5 7 -5 84.23 9.96
 5 -7 5 96.71 7.33
 -5 -7 -5 86.56 14.57
 5 7 5 101.87 9.22
 5 -7 5 92.46 7.33
 -5 7 -6 24.66 3.98
 -5 -7 -6 30.36 8.74
 5 -7 6 20.51 3.74
 5 7 6 25.86 5.05
 -5 7 -7 116.62 8.99
 5 -7 7 116.88 8.99
 -5 -7 -7 111.59 17.66
 5 7 7 121.71 11.57
 5 7 8 0.04 1.18
 5 7 8 2.52 2
 -5 7 -8 0.61 1.09
 -5 8 12 1.08 1.15
 -5 8 11 6.72 2.09
 -5 8 11 3.54 2.04
 -5 8 10 42.36 4.65
 -5 -8 10 41.85 5.4
 5 -8 -10 40.2 8.68
 5 8 -10 34.31 8.26
 5 8 -10 46.61 5.42
 -5 8 10 37.62 4.94
 5 -8 -9 25.24 7.23
 5 8 -9 24.29 6.56
 -5 8 9 22.34 3.09
 -5 -8 9 22.69 3.83
 5 8 -9 22.85 3.66
 -5 8 9 22.13 3.7
 5 -8 -8 25.2 6.63
 5 8 -8 21.89 5.75
 -5 8 8 25.1 3.16
 -5 -8 8 20.25 4.55
 -5 -8 8 32.37 4.3
 5 8 -8 24.53 3.39
 -5 8 8 23.89 3.75
 5 -8 -7 14.68 4.43
 5 8 -7 11.9 3.97
 -5 8 7 15.22 2.39
 -5 -8 7 19.89 4.52
 -5 -8 7 16.63 2.96
 5 8 -7 14.94 2.54
 -5 8 7 14.84 3.1
 -5 -8 6 57.68 5.26
 5 8 -6 57.69 7.56
 5 -8 -6 52.74 7.64
 -5 -8 6 65.61 8.09
 -5 -8 6 58.34 5.38
 5 -8 -6 42.48 4.62
 -5 8 6 63.24 5.72
 5 8 -6 60.48 4.84
 -5 -8 5 49.47 4.68
 5 -8 -5 34.61 3.61
 5 -8 -5 49.12 6.67
 5 8 -5 37.02 5.1
 -5 -8 5 37.04 6.1
 -5 -8 5 43.6 5.37
 5 8 -5 41.72 3.75
 -5 8 5 50.87 5.01
 5 8 -5 35.68 2.19
 -5 -8 4 38.21 3.47
 5 -8 -4 47.6 6.03
 5 8 -4 46.13 4.82
 5 -8 -4 42.43 3.67
 -5 -8 4 54.05 7.43
 -5 -8 4 49.82 6.32
 5 -8 -4 43.11 3.46
 5 8 -4 39.26 2.88
 -5 8 4 53.81 5.05
 5 8 -3 49.05 4.02
 5 -8 -3 49.27 5.63
 5 -8 -3 37.99 3.41
 -5 -8 3 46.01 7.11
 -5 -8 3 43.76 6.65
 5 8 -3 38.78 3.19
 -5 8 3 44.28 4.54
 5 -8 -3 40.67 2.58
 5 -8 -2 18.81 2.32
 5 -8 -2 19.82 3.08
 -5 -8 2 25.41 5.36
 -5 -8 2 27.24 3.22
 -5 -8 2 22.86 5.34
 5 8 -2 15.11 2.18
 -5 8 2 26 3.42
 5 8 -2 23.44 3.03
 -5 -8 2 18.44 2.03
 5 8 -2 20.79 2.18
 5 8 -1 4.05 0.93
 5 -8 -1 5.83 1.85
 -5 -8 1 2.56 1.51
 -5 -8 1 5.53 1.58
 -5 -8 1 6.19 2.71
 5 -8 -1 4.31 1.23
 -5 8 1 4.87 1.1
 -5 -8 1 4.39 0.92
 -5 -8 1 0.11 2.07
 -5 8 1 6.67 2
 5 8 -1 7 1.75
 -5 -8 0 36.66 4.81
 -5 -8 0 54 4.26
 -5 -8 0 36.81 6.81
 -5 -8 0 54.66 9.82
 -5 8 0 45.48 4.72
 5 8 0 50.92 4.52
 -5 -8 0 41.05 2.51
 5 8 0 47.87 3.06
 5 -8 0 44.32 4.38
 -5 -8 -1 25.41 3.61
 -5 -8 -1 31.46 2.08
 -5 -8 -1 26.05 6.23
 -5 8 -1 33.39 6.03
 -5 -8 -1 40.49 8.39
 -5 8 -1 36.25 4.31
 5 8 1 38.32 4.3
 -5 -8 -1 28.2 1.9
 5 8 1 35.28 2.83
 5 -8 1 38.36 3.98
 5 -8 2 7.31 1.96
 -5 -8 -2 6.16 0.85
 -5 8 -2 5.12 2.64
 -5 -8 -2 12.03 5.16
 5 8 2 8.6 2.38
 -5 -8 -2 6.91 0.96
 5 -8 3 1.83 1.39
 -5 -8 -3 1.89 0.98
 -5 8 -3 4.12 2.65
 -5 -8 -3 2.48 3
 -5 -8 -3 2.53 0.64
 5 8 3 1.5 1.16
 -5 -8 -4 26.02 2.02
 5 -8 4 23.22 3.61
 -5 8 -4 26.97 4.05
 -5 8 -4 23.49 5.28
 -5 -8 -4 17.32 6.64
 5 8 4 29.53 4.63
 5 -8 5 5.43 2
 -5 8 -5 8.01 2.43
 -5 8 -5 8.24 2.97
 -5 -8 -5 2.51 3.58
 5 -8 5 11.39 2.57
 5 8 5 7.87 3.25
 -5 8 -6 3.65 2.05
 -5 8 -6 4.39 2.48
 -5 -8 -6 2.15 4.51
 5 -8 6 6.36 2.34
 5 8 6 5.96 3.11
 -5 -8 -7 -0.3 5.17
 5 -8 7 3.75 1.94
 5 8 7 5.22 2.31
 5 8 7 1.87 2.2
 -5 8 -7 5.33 2.45
 -5 -8 -8 -4.24 4.39
 5 -8 8 3.57 2.09
 5 8 8 0.06 1.62
 5 8 8 1.38 1.76
 -5 8 -8 0.34 1.42
 5 9 -11 12.12 4.67
 5 9 -11 12.99 3.08
 -5 9 11 11.33 2.91
 -5 9 10 47.75 4.67
 -5 -9 10 48.19 5.75
 5 -9 -10 44.63 9.2
 5 9 -10 38.99 8.82
 -5 9 10 48.31 5.79
 5 9 -10 44.59 5.23
 5 -9 -9 21.67 6.22
 5 9 -9 24.73 6.74
 -5 9 9 24.87 3.29
 -5 -9 9 21.15 3.67
 5 9 -9 21.15 3.34
 -5 9 9 17.32 3.31
 -5 9 8 136.91 7.33
 5 -9 -8 135.64 13.67
 5 9 -8 125.13 13.26
 -5 -9 8 139.31 8.92
 -5 -9 8 132.43 11.08
 -5 9 8 132.94 9.03
 5 9 -8 139.04 8.4
 5 -9 -7 -0.82 2.3
 5 9 -7 1.34 1.43
 -5 -9 7 0.03 1.4
 -5 -9 7 2.59 1.6
 5 9 -7 1.97 1.01
 -5 9 7 1.07 1.08
 5 -9 -6 202 14.97
 -5 -9 6 237.46 11.01
 5 9 -6 234.06 14.83
 -5 -9 6 222.9 15.03
 -5 -9 6 269.61 12.31
 -5 9 6 250.53 12.06
 5 9 -6 248.15 10.21
 5 -9 -5 409.56 19.69
 -5 -9 5 439.47 15.1
 5 9 -5 442.81 18.03
 5 -9 -5 345.92 12.38
 -5 -9 5 422.51 21.27
 -5 -9 5 480.02 19.36
 5 -9 -5 355.63 12.77
 5 9 -5 449.89 13.59
 -5 9 5 462.56 16.49
 5 9 -4 30.77 3.72
 -5 -9 4 29.65 2.94
 5 -9 -4 30.1 2.97
 5 -9 -4 36.36 5.06
 -5 -9 4 31.59 5.56
 -5 -9 4 29.97 4.9
 5 9 -4 30.15 2.39
 5 -9 -4 30.78 2.61
 -5 9 4 39.7 4.39
 5 9 -3 24.85 2.59
 5 -9 -3 25.08 2.61
 5 -9 -3 27.6 4.23
 -5 -9 3 31.81 5.9
 -5 -9 3 29.5 5.43
 5 9 -3 20.68 2.28
 5 -9 -3 26.04 1.41
 -5 9 3 23.3 3.42
 5 -9 -2 168.44 9.57
 -5 -9 2 152.43 5.95
 5 -9 -2 146.54 6.83
 -5 9 2 144.34 6.94
 -5 -9 2 164.33 13.85
 -5 -9 2 175.69 14.23
 -5 -9 2 192 9.03
 5 9 -2 134.72 6.85
 -5 9 2 162.7 8.91
 5 9 -2 179.57 8.58
 5 9 -2 185.66 6.18
 5 -9 -1 130.17 6.58
 -5 -9 1 154.49 13.73
 -5 -9 1 168.84 15.13
 -5 9 1 125.59 6.11
 -5 9 1 145.34 8.55
 5 9 -1 153.99 7.96
 -5 -9 1 184.05 8.38
 5 9 -1 167.58 5.5
 5 -9 -1 154.01 8.48
 -5 -9 1 147.08 5.18
 -5 -9 0 37.19 4.66
 -5 -9 0 43.78 3.91
 -5 -9 0 40.2 7.35
 -5 -9 0 43.11 8.37
 -5 9 0 37.72 4.3
 5 9 0 41.54 4.19
 5 9 0 42.55 2.69
 -5 -9 0 35.05 1.99
 5 -9 0 39.93 4.09
 -5 -9 -1 131.03 8.11
 -5 -9 -1 140.61 3.87
 -5 -9 -1 133.27 3.73
 -5 9 -1 144.95 12.18
 -5 -9 -1 155.81 16.38
 -5 9 -1 140.64 8.51
 5 9 1 166.39 8.96
 5 -9 1 148.61 8.07
 -5 9 -2 80.34 9.04
 -5 -9 -2 81.09 12.36
 5 9 2 77.22 6.53
 5 -9 2 61.99 5.27
 5 -9 3 12.97 2.48
 -5 -9 -3 9.7 1.98
 -5 9 -3 14.09 3.01
 -5 9 -3 9.2 2.92
 -5 -9 -3 8.12 5.27
 5 9 3 14.2 3.13
 -5 -9 -3 11.94 0.89
 -5 9 -4 93.42 10.18
 -5 9 -4 100.16 7.96
 5 -9 4 103.19 7.34
 -5 -9 -4 103.09 15.13
 5 9 4 112.95 9.45
 5 -9 4 112.84 7.88
 5 -9 5 12.62 2.85
 -5 9 -5 17.39 3.52
 -5 9 -5 13.92 4.11
 5 -9 5 12.58 2.74
 5 9 5 15.31 3.93
 -5 9 -6 45.09 5.7
 5 -9 6 51.29 5.66
 -5 -9 -6 61.01 12.42
 5 9 6 43.71 6.96
 -5 9 -7 149.78 10.8
 5 -9 7 160.81 10.66
 5 9 7 141.52 10.03
 -5 -9 -7 176.01 21.61
 5 9 7 158.31 13.56
 -5 -9 -8 19.55 8.4
 5 -9 8 13.9 3.5
 5 9 8 6.56 2.32
 5 10 -11 14.29 5.61
 -5 10 11 12.15 3.21
 5 -10 -10 8.68 4.65
 5 10 -10 6.45 4.19
 -5 -10 10 2.12 1.35
 5 10 -10 6.19 2.15
 -5 10 10 5.84 2.22
 5 -10 -9 2.2 2.12
 5 10 -9 2.86 2.62
 -5 -10 9 4.68 1.85
 5 10 -9 3.24 1.4
 -5 10 9 2.01 1.3
 -5 10 8 30.58 3.36
 5 -10 -8 23.98 5.72
 5 10 -8 27.56 6.46
 -5 -10 8 29.07 4.14
 5 10 -8 31.46 3.98
 -5 10 8 29.06 4.48
 5 -10 -7 1.3 2.05
 5 10 -7 -1.94 2.05
 -5 -10 7 0.61 1.14
 -5 -10 7 0.13 0.96
 5 10 -7 1.6 1.02
 -5 10 7 1.15 1.16
 5 -10 -6 -1.5 1.73
 5 10 -6 1.4 1.6
 -5 -10 6 1.57 1.86
 -5 -10 6 -0.92 1.39
 5 10 -6 0.76 1
 -5 -10 6 0.4 1.2
 -5 10 6 0.22 1.15
 5 -10 -5 13.87 3.72
 5 10 -5 14.36 2.87
 -5 -10 5 19.75 4.78
 -5 -10 5 17.22 2.84
 5 10 -5 14.88 2.36
 5 -10 -5 14.9 2.17
 -5 -10 5 17.21 3.55
 -5 10 5 16.95 3.23
 5 -10 -4 4.41 1.88
 5 10 -4 4.73 1.58
 5 -10 -4 3.08 1.04
 -5 -10 4 6.81 2.78
 -5 -10 4 3.63 1.16
 5 -10 -4 3.15 0.67
 -5 10 4 4 1.65
 5 10 -3 27.77 2.51
 5 -10 -3 23.76 2.57
 5 -10 -3 23.79 3.74
 -5 -10 3 26.52 3.57
 -5 -10 3 29.03 5.75
 -5 -10 3 22.84 4.7
 5 10 -3 24.07 2.51
 -5 10 3 27.82 3.77
 5 10 -3 26.65 3.41
 -5 10 2 30 3.16
 -5 -10 2 28.81 2.36
 5 -10 -2 29.19 2.87
 5 -10 -2 33.36 4.25
 -5 -10 2 40.7 7.27
 -5 -10 2 39.99 4.3
 -5 -10 2 40.52 6.94
 -5 10 2 34.55 4.39
 5 10 -2 35.28 3.89
 5 10 -2 35.86 2.37
 5 10 -1 6.59 0.91
 5 -10 -1 3.96 1.5
 -5 -10 1 4.46 2.34
 5 -10 -1 7.26 1.5
 -5 -10 1 5.73 3.32
 -5 -10 1 8.03 1.06
 -5 -10 1 8.58 1.96
 -5 10 1 5.58 1.78
 5 10 -1 7.74 1.91
 -5 10 1 5.21 1.28
 -5 -10 0 13.63 0.91
 5 -10 0 19.46 3.07
 -5 -10 0 10.02 2.42
 -5 -10 0 17.85 5.56
 -5 10 0 21.21 3.37
 5 10 0 16.76 2.75
 5 -10 1 10.59 2.4
 -5 -10 -1 9.15 2.32
 -5 10 -1 15.43 4.57
 -5 -10 -1 10.43 4.15
 -5 10 -1 6.84 2.14
 5 10 1 15.63 3.14
 5 -10 2 5.31 1.75
 -5 10 -2 4.68 2.8
 -5 -10 -2 4.5 2.87
 5 10 2 4.32 2.01
 5 -10 3 9.35 2.36
 -5 10 -3 7.13 2.12
 -5 10 -3 5.99 3.53
 -5 -10 -3 11.59 5.56
 5 10 3 10.58 2.91
 5 -10 4 3.46 1.66
 -5 10 -4 4.42 2.08
 -5 10 -4 4.21 2.35
 -5 -10 -4 0.82 4.32
 5 -10 4 2.84 1.38
 5 10 4 1.35 2.18
 5 -10 5 6.44 2.24
 -5 10 -5 10.92 2.93
 -5 10 -5 6.54 2.97
 -5 -10 -5 -0.69 4.33
 5 -10 5 5.61 2.03
 5 10 5 8.81 3.69
 -5 10 -6 22.87 4.24
 -5 -10 -6 29.02 9.06
 5 -10 6 19.18 3.63
 5 10 6 23.15 5.11
 -5 -10 -7 24.15 8.78
 5 -10 7 21.67 4.1
 5 10 7 15.07 3.45
 5 10 7 20.93 5.26
 -5 10 -7 17.71 3.82
 5 10 8 2.67 1.9
 5 -11 -10 43.21 8.91
 -5 11 10 47.07 5.91
 5 11 -10 40.64 5.1
 5 -11 -9 3.47 2.4
 5 11 -9 2.37 2.74
 -5 -11 9 4.34 1.74
 5 11 -9 4.4 1.82
 -5 11 9 7.4 2.46
 -5 -11 8 44.83 5.09
 5 -11 -8 46.47 7.88
 5 11 -8 35.68 6.8
 5 11 -8 43.25 4.62
 -5 11 8 35.1 4.73
 5 -11 -7 249.19 17.52
 -5 -11 7 262.96 12.42
 5 11 -7 251.51 16.54
 -5 -11 7 255.71 15.6
 -5 11 7 259.76 13.35
 5 11 -7 262.82 11.29
 5 -11 -6 24.67 5.21
 5 11 -6 29.23 4.75
 -5 -11 6 23.14 4.96
 -5 -11 6 27.29 3.82
 5 11 -6 31.72 3.43
 -5 11 6 26.39 4.01
 5 -11 -5 17.09 3.87
 5 11 -5 18.63 3.13
 -5 -11 5 20.07 4.65
 -5 -11 5 20.87 3.07
 -5 -11 5 21.78 4.21
 5 11 -5 23.04 2.8
 -5 11 5 22.12 3.69
 5 -11 -4 154.91 10.7
 5 11 -4 146.73 6.99
 -5 -11 4 139.76 12.48
 -5 -11 4 144.55 11.72
 -5 11 4 161.39 9.53
 5 11 -3 3.78 0.82
 5 -11 -3 -0.4 1.86
 -5 -11 3 3.57 2.57
 -5 -11 3 4.13 1.49
 -5 -11 3 4.23 2.29
 -5 11 3 3.03 1.64
 5 11 -3 7.14 1.95
 -5 -11 2 26.01 3.48
 -5 -11 2 18.73 1.77
 5 -11 -2 17.1 2.98
 -5 -11 2 21.63 5.16
 -5 -11 2 23.85 5.46
 -5 11 2 17.48 3.09
 5 11 -2 20.74 3.2
 5 11 -2 22.36 1.51
 5 -11 -1 127.26 6.32
 -5 -11 1 139.65 4.28
 -5 -11 1 157.36 14.1
 -5 11 1 112.47 6.41
 -5 11 1 155.56 9.21
 5 11 -1 167.74 8.71
 5 11 -1 152.83 4.36
 -5 -11 1 181.77 9.22
 5 -11 -1 157.43 8.82
 5 -11 0 21.74 3.2
 -5 -11 0 19.41 4.96
 -5 11 0 19.85 3.39
 5 11 0 22.08 3.12
 5 -11 1 1.61 1.14
 -5 -11 -1 5.67 3.37
 -5 11 -1 3.53 1.82
 5 11 1 3.35 1.55
 -5 11 -2 130.28 11.67
 -5 -11 -2 148.46 16.47
 -5 11 -2 139.46 8.98
 5 11 2 144.51 9.58
 5 -11 2 136.32 8.23
 5 -11 3 11.12 2.44
 -5 11 -3 13.45 2.79
 -5 11 -3 16.11 3.92
 -5 -11 -3 17.1 6.66
 5 -11 3 12.01 2.36
 5 11 3 11.15 3.04
 5 -11 4 8.44 2.18
 -5 11 -4 11.39 3
 -5 11 -4 12.74 3.67
 -5 -11 -4 18.1 6.77
 5 -11 4 14.21 2.84
 5 11 4 12.41 3.19
 5 -11 5 14.2 3.33
 -5 11 -5 15.21 3.5
 -5 -11 -5 10.45 5.49
 5 -11 5 13.94 2.74
 5 11 5 14.65 4.19
 -5 11 -6 33.5 5.08
 5 -11 6 38.88 4.97
 -5 -11 -6 44.06 10.49
 5 11 6 33.04 6.03
 -5 -11 -7 9.14 5.67
 5 -11 7 6.69 2.21
 5 11 7 6.41 2.42
 5 11 8 24.19 4.16
 5 12 -10 8.88 2.55
 -5 12 10 3.86 2.4
 5 -12 -9 9.47 3.91
 -5 -12 9 14.57 3.2
 5 12 -9 13.59 2.97
 -5 12 9 10.18 2.63
 5 -12 -8 4.63 1.85
 -5 -12 8 6.84 2.01
 5 12 -8 8.23 2.23
 -5 12 8 5.09 1.95
 -5 -12 7 43.93 4.83
 5 -12 -7 33.9 6.38
 5 12 -7 36.52 4.06
 -5 12 7 40.35 5.35
 -5 -12 6 34.59 4.19
 5 -12 -6 42.1 6.48
 -5 -12 6 30.47 5.46
 -5 12 6 37.75 4.99
 5 12 -6 34.77 3.7
 5 -12 -5 14.92 3.68
 -5 -12 5 13.07 3.87
 -5 -12 5 18.08 3.02
 5 12 -5 16.08 2.42
 -5 -12 5 17.2 3.96
 -5 12 5 16.06 3.33
 5 -12 -4 20.86 4.11
 -5 -12 4 26.78 5.89
 -5 -12 4 23.33 3.76
 -5 -12 4 23.73 5.18
 -5 12 4 22.34 3.67
 5 -12 -3 11.24 2.54
 -5 -12 3 19.21 3.38
 -5 12 3 16.27 3.16
 5 12 -3 18.08 3.04
 5 -12 -2 6.57 2.11
 -5 -12 2 7.91 2.29
 -5 -12 2 6.2 2.9
 -5 12 2 7.97 2.26
 5 12 -2 2.98 1.28
 5 -12 -1 9.79 2.27
 5 -12 -1 5.49 1.23
 -5 -12 1 7.13 2.15
 -5 -12 1 9.82 3.71
 -5 12 1 6.4 2.01
 5 12 -1 6.04 2.03
 5 -12 0 8.9 2.41
 -5 -12 0 12.08 4.32
 -5 12 0 10.04 2.76
 5 12 0 7.64 1.95
 5 -12 1 22.12 3.37
 -5 -12 -1 18.51 5.36
 -5 12 -1 22.1 3.58
 5 12 1 32.73 4.49
 5 -12 2 20.03 3.35
 -5 12 -2 22.52 5
 -5 -12 -2 12.92 4.43
 5 -12 2 18.34 2.81
 -5 12 -2 21.38 3.67
 5 12 2 21.49 4.09
 5 -12 3 6.75 2.24
 -5 12 -3 10.91 2.69
 -5 12 -3 8.58 3.25
 -5 -12 -3 2.41 2.6
 5 -12 3 10.01 2.29
 5 12 3 11.14 3.11
 5 -12 4 5.08 1.93
 -5 12 -4 7.6 2.7
 -5 12 -4 5.45 2.24
 -5 -12 -4 7.1 3.89
 5 -12 4 10.39 2.45
 5 12 4 6.36 2.33
 5 -12 5 1.87 1.51
 -5 12 -5 4.81 2.32
 -5 -12 -5 -2.45 2.86
 5 -12 5 1.83 1.54
 5 12 5 7.18 3.48
 -5 12 -6 3.07 1.83
 -5 -12 -6 8.3 5.68
 5 -12 6 2.1 1.69
 5 -12 6 5.31 2.23
 5 12 6 3.86 2.13
 5 -12 7 8.87 2.74
 5 12 7 10.03 2.78
 5 13 -10 5.46 2.08
 5 -13 -9 38.25 7.91
 -5 -13 9 41.2 5.22
 5 13 -9 37.58 4.59
 -5 13 9 41.2 5.83
 -5 -13 8 43.67 5.15
 5 -13 -8 31.07 6.25
 5 13 -8 34.46 4.16
 -5 13 8 26.85 4.31
 5 -13 -7 6.39 2.77
 -5 -13 7 4.83 1.79
 5 13 -7 6.18 1.73
 -5 13 7 6.04 2.5
 5 -13 -6 73.73 8.32
 -5 -13 6 68.98 6
 -5 13 6 69.09 6.81
 5 13 -6 65.87 5.06
 5 -13 -5 23.06 4.62
 5 13 -5 18.81 2.46
 -5 -13 5 13.83 3.5
 -5 13 5 23.3 3.91
 5 -13 -4 75.77 7.41
 -5 -13 4 78.98 9.17
 -5 -13 4 90.08 7.49
 -5 13 4 75.63 6.82
 5 13 -4 77.01 6.32
 5 -13 -3 0.36 1.53
 -5 -13 3 5.57 2.85
 -5 13 3 4.68 1.94
 -5 -13 3 2.47 1.34
 5 13 -3 5.13 1.7
 -5 -13 2 96.19 10.93
 -5 13 2 77.31 6.82
 5 13 -2 89.34 6.62
 -5 -13 2 104.39 7.51
 5 -13 -2 78.36 6.6
 5 -13 -1 10.86 2.38
 -5 -13 1 15.22 2.95
 -5 -13 1 7.38 3.41
 -5 13 1 7.55 2.17
 5 13 -1 12.42 2.53
 -5 -13 0 162.42 15.51
 -5 13 0 179.06 10.52
 5 13 0 179.48 10.18
 5 -13 0 185.94 9.71
 5 -13 1 394.94 13.33
 -5 -13 -1 449.03 27.26
 -5 13 -1 397.53 16.63
 5 13 1 432.59 17.34
 5 -13 1 426.44 15.59
 5 -13 2 10.53 2.39
 -5 13 -2 13.22 4
 -5 -13 -2 12.39 4.89
 5 -13 2 11.86 2.18
 -5 13 -2 11.63 2.79
 5 13 2 11.55 2.99
 5 -13 3 3.85 1.81
 -5 13 -3 3.25 1.78
 -5 13 -3 6.41 3.23
 -5 -13 -3 4.72 3.41
 5 -13 3 3.37 1.41
 5 13 3 4.29 2.22
 -5 13 -4 46.58 5.87
 5 -13 4 44.97 4.74
 -5 -13 -4 45.07 9.41
 5 13 4 45.82 6.56
 5 -13 4 47.49 5.4
 5 -13 5 44.75 5.59
 -5 13 -5 47.3 6.21
 5 -13 5 42.9 4.96
 -5 -13 -5 38.89 9.17
 5 13 5 46.94 7.13
 -5 -13 -6 5.46 4.73
 5 -13 6 2.71 1.73
 5 -13 6 4.44 2.67
 5 -13 7 18.36 3.66
 5 13 7 19.96 3.74
 5 14 -10 4.31 2.23
 5 -14 -9 -3.23 3.91
 5 14 -9 -0.49 1.21
 5 -14 -8 4.56 2.67
 -5 -14 8 9.88 2.63
 5 14 -8 9.12 2.33
 -5 14 8 7.79 2.62
 5 -14 -7 1.43 1.69
 -5 -14 7 -0.28 1.11
 5 14 -7 1.99 1.06
 -5 14 7 0.27 1.7
 5 -14 -6 3.5 2.19
 -5 -14 6 1.29 1.12
 5 14 -6 0.94 0.7
 -5 14 6 2.92 1.98
 5 -14 -5 12.67 3.35
 5 14 -5 9.28 1.83
 -5 -14 5 9.65 2.63
 -5 -14 5 18.99 4.33
 -5 14 5 10.89 2.89
 5 -14 -4 11.82 2.83
 -5 -14 4 14.32 4.22
 -5 -14 4 19.07 3.53
 -5 14 4 18.81 3.66
 5 14 -4 22.39 3.57
 5 -14 -3 48.63 5.45
 -5 -14 3 42.33 7.51
 -5 -14 3 59.02 6.15
 -5 14 3 49.56 5.66
 5 14 -3 51.98 5.41
 5 -14 -2 10.02 2.44
 -5 -14 2 11.79 4.3
 -5 14 2 9.22 2.5
 5 14 -2 5.89 1.96
 -5 -14 2 11.52 2.88
 5 -14 -1 7.11 2.16
 -5 -14 1 8.68 2.52
 -5 -14 1 10.65 4.44
 -5 14 1 8.22 2.45
 5 14 -1 7.36 2.1
 5 -14 0 31.53 3.97
 5 -14 0 26.84 2.79
 -5 -14 0 35.32 7.51
 5 14 0 35.2 4.59
 -5 14 0 29.78 4.45
 5 -14 1 25.8 3.68
 5 -14 1 20.65 2.71
 -5 -14 -1 20.91 5.83
 -5 14 -1 25.16 4.18
 5 14 1 22.76 4.11
 5 -14 2 3.86 1.91
 -5 14 -2 1.89 2.03
 -5 -14 -2 5.94 3.16
 5 -14 2 3.93 1.38
 -5 14 -2 2.52 1.63
 5 14 2 7.05 2.72
 5 -14 3 2.5 1.28
 -5 14 -3 -0.78 1.86
 -5 -14 -3 -1.21 2.18
 5 -14 3 1.79 1.22
 5 14 3 -1.08 2.14
 5 -14 4 2.16 1.83
 -5 14 -4 -1.96 1.96
 -5 -14 -4 -1.13 2.79
 5 -14 4 3.04 1.53
 5 14 4 -0.74 2.38
 -5 14 -5 2.07 1.52
 5 -14 5 1.45 1.51
 -5 -14 -5 6.44 4.49
 5 -14 5 2.95 1.69
 5 14 5 4.69 3.07
 5 -14 6 18.01 3.39
 5 -14 6 22.92 5.96
 5 -14 7 2.04 1.86
 5 -15 -8 12.89 4.05
 -5 -15 8 13.55 2.92
 -5 -15 7 46.25 5.19
 5 -15 -7 40.9 6.54
 -5 15 7 46.77 5.96
 5 -15 -6 3.95 2.58
 -5 -15 6 5.92 2.46
 -5 -15 6 5.8 1.92
 -5 15 6 4.43 2.33
 5 -15 -5 22.33 4.16
 -5 -15 5 21.04 4.18
 -5 15 5 22.54 4.08
 5 -15 -4 247.39 13.5
 -5 -15 4 242.77 17.19
 -5 -15 4 286.32 14.52
 -5 15 4 240.9 13.41
 5 15 -4 275.47 13.05
 -5 -15 3 76.11 10.02
 -5 15 3 82.43 7.38
 -5 -15 3 92.34 7.83
 5 15 -3 86.69 6.9
 5 -15 -3 71.47 6.57
 5 -15 -2 13.54 2.88
 -5 -15 2 18.01 3.49
 -5 -15 2 12.77 4.72
 -5 15 2 12.27 2.92
 5 15 -2 13.52 2.82
 -5 -15 1 48.48 5.43
 -5 -15 1 39.38 7.36
 -5 15 1 48.34 5.55
 5 15 -1 49.32 5.25
 5 -15 -1 48.54 5.02
 -5 -15 0 65.49 10.39
 -5 15 0 60.28 6.23
 5 15 0 66.96 6.46
 5 -15 0 60.66 5.55
 -5 -15 -1 95.86 12.68
 -5 15 -1 94.21 7.89
 5 15 1 104.18 8.52
 5 -15 1 97.44 7.2
 5 -15 2 -1.34 1.47
 -5 15 -2 -1.26 1.73
 -5 15 -2 0.34 2.13
 -5 -15 -2 3.59 3.67
 5 -15 2 0.94 0.83
 -5 15 -2 3.16 1.86
 5 15 2 3.98 2.67
 5 -15 3 4.67 2.06
 -5 15 -3 6.24 2.06
 -5 -15 -3 3.88 3.77
 5 -15 3 7.29 1.9
 5 15 3 5.78 2.13
 5 -15 4 20.38 3.77
 -5 15 -4 25.32 4.63
 -5 -15 -4 23.99 7.44
 5 -15 4 17.77 2.98
 5 15 4 16.61 3.85
 5 -15 5 60.07 5.77
 5 -15 5 70.03 6.93
 5 -15 6 45.95 5.41
 5 -15 6 56.19 9.68
 5 -16 -8 4.06 2.69
 -5 -16 8 2.8 1.77
 5 -16 -7 11.41 3.75
 -5 -16 7 8.27 2.71
 -5 -16 7 6.5 2.04
 5 -16 -6 10.8 3.51
 -5 -16 6 9.07 2.95
 -5 16 6 10.92 2.98
 5 -16 -5 3.24 1.76
 -5 -16 5 10.68 3.21
 -5 16 5 8.71 2.92
 5 16 -5 13.21 3.01
 -5 -16 4 3.34 2.2
 5 -16 -4 3.89 1.57
 -5 -16 4 4.23 2.85
 -5 16 4 7.11 2.6
 5 16 -4 5.45 1.94
 5 -16 -3 0.43 1.37
 -5 -16 3 0.64 2.01
 -5 -16 3 3.88 2.32
 -5 16 3 4.09 2.16
 5 16 -3 2.99 1.73
 5 -16 -2 0.47 1.06
 -5 -16 2 -1.91 2.34
 -5 -16 2 -1.05 1.94
 -5 16 2 -1.66 1.93
 5 16 -2 2.87 1.77
 5 -16 -1 0.35 1.25
 -5 -16 1 2.83 2.47
 -5 16 1 -0.64 1.32
 5 16 -1 -1.3 1.78
 5 -16 0 12.34 2.62
 -5 -16 0 7.99 3.73
 -5 16 0 9.83 2.79
 5 16 0 13.32 3.27
 5 -16 1 2.08 1.38
 -5 -16 -1 0.77 2.61
 -5 16 -1 3.48 1.97
 5 16 1 1 1.74
 5 -16 2 8.75 2.52
 -5 16 -2 3.23 1.64
 -5 -16 -2 12.15 4.85
 -5 16 -2 6.53 2.39
 5 16 2 9.94 3.18
 5 -16 3 2.19 1.37
 -5 16 -3 -1.67 1.3
 -5 -16 -3 0.96 2.43
 5 16 3 0.81 1.87
 5 -16 4 11.8 3.16
 -5 16 -4 9.69 3.18
 5 -16 5 18.04 5.95
 5 -17 -7 5.98 3.08
 -5 -17 7 1.98 1.36
 5 -17 -6 45.57 6.16
 -5 -17 6 62.23 7.42
 5 17 -6 46.58 5.63
 -5 -17 5 31.55 5.19
 5 -17 -5 25.33 4.31
 -5 17 5 29.63 4.82
 5 17 -5 33.28 4.54
 5 -17 -4 12.61 3.03
 -5 -17 4 22 4.31
 -5 -17 4 11.48 4.27
 -5 17 4 18.21 3.95
 5 17 -4 12.69 2.87
 -5 -17 3 46.68 5.97
 5 -17 -3 30.66 4.31
 -5 -17 3 31.79 6.49
 -5 17 3 31.36 4.94
 5 17 -3 39.76 4.85
 5 -17 -2 11.53 2.56
 -5 -17 2 16.66 5.22
 -5 -17 2 15.45 3.43
 -5 17 2 8.51 2.46
 5 17 -2 10.44 2.49
 5 -17 -1 3.7 1.82
 -5 17 1 -0.08 1.58
 5 17 -1 1.45 1.14
 5 -17 0 1.03 1.28
 -5 -17 0 1.07 2.44
 -5 17 0 0.47 1.31
 5 17 0 3.11 2.55
 -5 -17 -1 41.81 9.11
 5 17 1 50.59 6.24
 -5 17 -1 45.47 5.76
 5 -17 1 46.01 5.09
 5 -17 2 7.64 2.16
 -5 17 -2 6.81 2.63
 -5 -17 -2 5.74 3.78
 -5 17 -2 6.55 2.06
 5 17 2 12.51 3.46
 5 -17 3 10.64 2.81
 -5 17 -3 7.66 2.88
 5 -17 4 37.14 5.13
 5 -17 4 41.6 8.51
 5 -17 5 -4.15 4.02
 5 -18 -7 4.2 2.82
 5 -18 -6 -1.13 2.46
 5 -18 -5 1.22 1.73
 -5 -18 5 4.09 2.53
 5 -18 -4 2.31 1.62
 -5 -18 4 3.86 2.24
 -5 18 4 2.16 2.15
 5 18 -4 -0.23 1.33
 5 -18 -3 8.67 2.47
 -5 -18 3 11.02 4.29
 -5 -18 3 13.52 3.52
 -5 18 3 8.24 2.85
 5 18 -3 9.78 2.65
 5 -18 -2 6.26 2.27
 -5 -18 2 6.1 4.54
 -5 -18 2 5.5 2.42
 -5 18 2 4.14 1.8
 5 18 -2 6.02 2.38
 5 -18 -1 -1.6 1.44
 5 18 -1 -1.81 1.66
 -5 -18 1 -2.77 3.01
 -5 18 1 1.84 1.74
 5 -18 0 8.04 2.25
 -5 -18 0 8.67 4.8
 -5 18 0 4.88 2.1
 5 -18 1 3.01 1.83
 -5 18 -1 -0.83 1.51
 -5 -18 -1 2.93 3.29
 -5 18 -1 2.45 1.83
 5 18 1 5.4 2.73
 5 -18 2 3.51 1.49
 -5 18 -2 2.84 2.09
 -5 18 -2 2.23 1.76
 5 -18 3 7.63 2.53
 5 -18 3 12.25 4.94
 5 -19 -6 -0.15 1.88
 5 -19 -5 13.35 3.37
 5 -19 -4 25.94 4.11
 5 -19 -3 4.28 1.88
 -5 -19 3 3.82 2.38
 -5 -19 3 7.14 3.38
 5 -19 -2 10.65 2.71
 -5 -19 2 12.56 4.88
 -5 19 2 7.1 2.68
 5 19 -2 7.85 2.47
 5 -19 -1 28.41 4.06
 -5 -19 1 35.21 7.9
 -5 19 1 31.79 5.06
 5 19 -1 32.92 5.01
 5 -19 0 3.41 1.31
 -5 -19 0 7.77 4.34
 -5 19 0 5 2.27
 5 -19 1 12.2 2.79
 -5 19 -1 10.22 3.07
 -5 19 -1 8.85 2.78
 5 -19 2 28.42 4.31
 -5 19 -2 24.21 4.45
 5 -19 3 9.76 2.66
 5 -20 -4 3.36 1.91
 5 -20 -3 0.83 1.14
 5 -20 -2 2.08 1.65
 -5 -20 2 -0.11 2.31
 5 -20 -1 1.02 1.32
 5 -20 0 3.54 1.67
 5 -20 1 0.61 1.05
 5 -20 2 -0.96 1.49
 6 0 -11 -0.56 3.1
 -6 0 11 5.44 2.25
 6 0 -10 20.5 7.6
 -6 0 10 17.43 3.43
 6 0 -9 23.75 6.48
 -6 0 9 25.41 3.76
 -6 0 9 27.68 3.09
 6 0 -8 22.29 6.14
 -6 0 8 29.43 3.94
 -6 0 8 21.19 2.7
 -6 0 7 8.32 2.09
 -6 0 7 6.7 1.71
 -6 0 7 10.34 1.87
 6 0 -6 22.19 4.45
 -6 0 6 28.71 3.52
 -6 0 6 25.96 2.95
 6 0 -5 24.93 4.59
 -6 0 5 42.17 3.75
 6 0 -4 33.88 4.71
 -6 0 4 34.86 6.37
 -6 0 4 36.64 3.57
 6 0 -3 391.19 15.86
 -6 0 3 404.03 22.12
 6 0 -2 295.15 12.41
 -6 0 2 295.55 18.65
 6 0 -2 281.87 9.64
 6 0 -1 1.02 0.99
 -6 0 1 -0.73 2.59
 6 0 -1 -1.09 0.7
 -6 0 0 190.39 15.69
 6 0 0 175.27 7.74
 6 0 0 189.54 8.75
 -6 0 -1 1728.16 56.17
 6 0 1 1801.94 39.95
 6 0 1 1847.8 40.11
 -6 0 -2 37.4 7.47
 6 0 2 34.36 3.96
 6 0 2 49.51 4.42
 6 0 3 17.12 2.74
 -6 0 -3 20.94 3.06
 6 0 3 19.03 3.33
 -6 0 -4 85.73 11.88
 -6 0 -4 90.82 6.54
 6 0 4 92.06 7.63
 6 0 4 103.66 7.31
 -6 0 -5 85.55 6.5
 6 0 5 97.79 8.45
 6 0 6 14.71 3.78
 -6 0 -6 20.29 3.22
 -6 0 -7 44.74 5.01
 6 0 7 54.05 6.54
 6 0 7 44.2 6.46
 6 0 8 2.46 2.34
 -6 0 -8 -0.4 0.98
 -6 0 -9 0.63 1.28
 6 0 9 1.34 2.28
 6 -1 -11 8.74 4.58
 6 1 -11 -0.09 2.89
 6 1 -11 10.44 3.05
 -6 1 11 8.92 2.56
 -6 -1 11 9.46 2.78
 -6 1 10 44.11 5.16
 -6 -1 10 46.59 5.47
 6 -1 -10 36.31 8.69
 6 1 -10 42.64 9.13
 6 -1 -9 10.6 4.38
 6 1 -9 15.17 6.04
 -6 1 9 14.16 2.95
 -6 -1 9 10.27 2.58
 -6 1 9 16.16 2.64
 6 -1 -8 10.84 4.06
 6 1 -8 14.03 5.06
 -6 1 8 13.49 2.7
 -6 -1 8 13.02 2.71
 -6 -1 8 12.94 2.11
 -6 1 8 13.16 2.26
 6 -1 -7 15.39 4.07
 6 1 -7 30.53 6.28
 -6 1 7 27.61 3.56
 -6 -1 7 25.03 3.63
 -6 -1 7 22.68 2.87
 -6 -1 7 24.53 2.89
 -6 1 7 24.86 3.14
 6 -1 -6 30.54 5.56
 6 1 -6 25.26 4.75
 -6 -1 6 30.52 3.83
 -6 -1 6 31.56 3.23
 -6 1 6 30.82 3.4
 6 1 -6 26.84 3.22
 6 -1 -5 66.43 7.6
 6 1 -5 63.02 7.36
 -6 -1 5 69.68 9.05
 -6 1 5 75.68 5.3
 6 1 -5 59.5 4.9
 6 -1 -4 61.95 6.68
 6 1 -4 56.01 6.12
 -6 -1 4 56.29 8.1
 -6 1 4 58.61 4.72
 6 1 -3 10.48 2.67
 6 -1 -3 9.45 2.83
 -6 -1 3 8.98 3.38
 -6 1 3 12.69 4.17
 6 1 -2 4.84 1.53
 6 -1 -2 3.61 1.21
 -6 -1 2 5.02 1.95
 -6 1 2 8.06 3.26
 6 -1 -2 8.09 1.47
 6 1 -2 5.45 1.3
 -6 1 1 56.75 8.28
 -6 -1 1 51.75 7.99
 6 -1 -1 54.82 3.76
 6 1 -1 56.09 4.05
 6 1 -1 57.73 4.69
 6 -1 -1 55.23 4.84
 6 1 0 2.94 1.58
 6 -1 0 3.18 1.6
 -6 -1 0 4.61 2.59
 -6 1 0 2.01 1.94
 6 -1 0 3.15 1.09
 6 1 0 4.39 1.43
 -6 -1 -1 26.81 6.6
 -6 1 -1 32.45 7.03
 6 1 1 23.22 3.22
 6 -1 1 22.33 2.86
 6 1 1 30.29 3.45
 6 -1 1 25.81 3.37
 -6 -1 -2 51.28 8.66
 -6 1 -2 45.15 8.17
 6 -1 2 57.99 5.33
 6 1 2 49.76 5.06
 6 1 2 57.08 4.78
 6 -1 2 61.66 5.04
 6 1 3 5.49 1.64
 6 -1 3 5.48 1.88
 -6 -1 -3 4.23 1.43
 -6 1 -3 4.57 1.51
 -6 -1 -3 6.63 3.38
 -6 1 -3 6.63 3.85
 6 -1 3 4.21 1.77
 6 1 3 8.92 2.44
 6 1 4 32.81 4.09
 6 -1 4 33.78 4.25
 -6 -1 -4 33.81 3.96
 -6 1 -4 31.46 4.02
 -6 -1 -4 30.14 7.11
 -6 1 -4 40.36 8.28
 6 -1 4 42.11 5.15
 6 1 4 34.45 4.75
 -6 -1 -5 3 1.51
 -6 1 -5 3.42 1.96
 -6 1 -5 3.84 3.36
 6 -1 5 -2.76 1.91
 6 1 5 -0.32 1.54
 6 -1 6 6.05 2.58
 6 1 6 1.6 1.45
 -6 -1 -6 2.02 1.32
 -6 1 -6 1.45 1.09
 6 -1 7 13.51 3.54
 6 1 7 11.73 3.21
 6 -1 7 12.77 3.54
 6 1 7 15.82 4
 -6 -1 -7 13.38 2.84
 -6 1 -7 14.55 2.95
 -6 -1 -8 3.32 1.6
 6 -1 8 -1.19 1.52
 6 1 8 6.1 2.88
 -6 1 -8 3 1.97
 -6 1 -9 8.34 2.41
 6 -2 -11 34.41 8.37
 6 2 -11 33.99 8.78
 6 2 -11 37.36 5.15
 -6 2 11 30.18 4.38
 -6 -2 11 37.99 5.18
 6 -2 -10 141.78 16.56
 6 2 -10 134.81 15.82
 -6 2 10 131.44 8.96
 -6 -2 10 142.16 9.62
 6 2 -10 140.35 9.41
 -6 2 10 140.43 7.98
 6 -2 -9 12.2 5.06
 6 2 -9 3.04 2.21
 -6 2 9 7.53 2.24
 -6 -2 9 6.38 1.94
 -6 2 9 6.35 1.85
 6 -2 -8 24.12 5.79
 6 2 -8 21.29 5.75
 -6 2 8 20.63 3.28
 -6 -2 8 20.32 3.29
 -6 -2 8 19.84 2.4
 -6 2 8 19.35 2.88
 -6 2 7 470.43 16.26
 -6 -2 7 452.15 16.45
 6 -2 -7 473.69 24.81
 6 2 -7 439.95 23.83
 -6 -2 7 453.48 13.63
 -6 2 7 486.96 15.61
 6 2 -6 0.93 0.73
 6 -2 -6 -0.94 2.04
 6 2 -6 -0.85 2.13
 -6 -2 6 1.5 0.96
 -6 -2 6 2.33 2.44
 -6 2 6 1.87 1.03
 6 -2 -5 49.6 6.54
 6 2 -5 46.73 5.95
 -6 -2 5 53.66 7.89
 -6 2 5 54.69 4.54
 6 2 -5 39.46 3.88
 6 -2 -4 693.11 24.31
 6 2 -4 683.81 23.18
 -6 -2 4 759.43 30.79
 -6 2 4 712.45 19.81
 6 2 -3 16.29 2.97
 6 -2 -3 17.2 3.46
 -6 -2 3 17.99 4.55
 -6 2 3 15.59 4.3
 -6 2 3 16.39 2.58
 6 2 -2 16.24 2.55
 6 -2 -2 15.17 2.51
 -6 -2 2 15.65 3.92
 -6 2 2 19.57 4.7
 6 -2 -2 18.33 1.93
 6 2 -2 17.72 2.28
 -6 -2 1 225.27 16.75
 -6 2 1 240.19 16.83
 -6 -2 1 229.56 7.26
 6 -2 -1 230.25 8.04
 6 2 -1 241.71 9.13
 6 2 -1 240.84 9.86
 6 -2 -1 225.15 10.36
 6 2 0 8.05 1.92
 6 -2 0 4.17 1.37
 -6 -2 0 4.59 3.26
 -6 2 0 4.89 2.47
 6 -2 0 8.22 1.57
 6 2 0 6.62 1.7
 6 2 1 13.13 2.15
 6 -2 1 13.51 2.48
 -6 -2 -1 11.37 3.7
 -6 2 -1 11.95 3.93
 6 -2 1 10.81 1.81
 6 2 1 13.77 2.47
 6 2 2 9.62 2.07
 6 -2 2 8.55 2.16
 -6 -2 -2 12 4.85
 -6 2 -2 2.92 2.4
 6 -2 2 10.85 2.36
 6 2 2 8.18 2.14
 -6 -2 -3 57.94 4.78
 -6 -2 -3 55.19 9.31
 -6 2 -3 51.56 8.49
 6 -2 3 65.5 5.62
 6 2 3 64.72 6.27
 6 2 3 64.71 5.29
 6 -2 3 64.46 5.44
 6 2 4 0.21 1
 -6 -2 -4 2.45 1.36
 6 -2 4 2.09 1.73
 -6 2 -4 -0.67 1.16
 -6 -2 -4 0.95 2.86
 -6 2 -4 -0.52 2.09
 6 -2 4 0.34 1.27
 6 2 4 2.35 1.85
 -6 -2 -5 59.01 5.05
 -6 2 -5 52.44 5.34
 -6 2 -5 38.92 7.93
 6 -2 5 48.64 5.88
 6 2 5 60.26 6.79
 6 -2 5 60.5 6
 -6 -2 -6 102.82 7
 -6 2 -6 117.2 8.3
 6 -2 6 106.35 9.18
 6 2 6 119.27 10.46
 6 -2 7 3.52 1.99
 6 -2 7 1.81 1.67
 6 2 7 4.99 2.55
 -6 -2 -7 0.32 1.17
 -6 2 -7 2.6 1.52
 -6 -2 -8 7.43 2.11
 6 -2 8 1.74 2.15
 6 2 8 6.09 2.63
 -6 2 -8 8.14 2.55
 6 3 -11 3.4 3.4
 6 3 -11 5.67 2.43
 -6 3 11 4.67 2.04
 6 -3 -10 15.05 5.63
 6 3 -10 15.49 5.89
 6 3 -10 18.36 3.45
 -6 3 10 17.27 3.25
 -6 -3 10 15.65 3.32
 -6 3 10 14.15 2.71
 6 -3 -9 5.72 4.05
 6 3 -9 6.66 3.56
 6 3 -9 4.01 1.84
 -6 3 9 4.1 1.61
 -6 -3 9 2.28 1.57
 -6 3 9 3.75 1.49
 6 -3 -8 20.17 5.26
 6 3 -8 12.39 4.74
 -6 3 8 18.76 3.2
 -6 -3 8 16.68 3.05
 -6 -3 8 18.57 4.92
 -6 3 8 15.6 2.73
 6 -3 -7 8.65 3.98
 6 3 -7 12.99 4.36
 -6 3 7 13.86 2.69
 -6 -3 7 9.8 2.38
 -6 -3 7 21.27 5.34
 -6 3 7 7.98 1.99
 6 3 -6 12.14 2
 6 -3 -6 12.09 3.51
 6 3 -6 11.63 3.21
 -6 -3 6 15.41 2.81
 -6 -3 6 12.94 4.05
 -6 -3 6 15.39 3.57
 -6 3 6 18.67 2.83
 6 -3 -5 56.13 7
 6 3 -5 47.41 6.14
 -6 -3 5 71.98 9.18
 -6 -3 5 69.35 8.49
 -6 3 5 66.89 5.32
 6 3 -5 47.46 4.08
 6 -3 -4 58.86 6.66
 6 3 -4 58.97 6.08
 -6 -3 4 62.53 8.7
 -6 3 4 58.69 4.99
 6 3 -4 42.08 4.05
 6 3 -3 8.27 2.31
 6 -3 -3 8.18 2.67
 -6 -3 3 3.56 1.86
 -6 3 3 7.12 1.89
 6 3 -2 20.48 2.9
 6 -3 -2 18.87 3.19
 -6 -3 2 15.69 4.35
 -6 3 2 25.17 5.89
 6 -3 -2 19.85 2.02
 -6 3 2 25.16 3.42
 6 3 -2 21.11 2.7
 -6 -3 1 61.82 8.87
 -6 3 1 61.56 8.64
 -6 -3 1 53.59 3.32
 -6 -3 1 42.92 3.78
 6 -3 -1 51.77 3.36
 6 3 -1 56.5 4.31
 6 3 -1 58.39 4.5
 6 -3 -1 55.05 4.99
 6 3 0 19.92 2.56
 6 -3 0 18.31 2.95
 -6 -3 0 14.21 4.76
 -6 3 0 9.1 3.43
 6 -3 0 15.88 2.07
 6 3 0 13.78 2.41
 6 3 1 4.87 1.38
 6 -3 1 3.16 1.47
 -6 -3 -1 2.41 1.95
 -6 3 -1 3.61 2.77
 6 -3 1 3.21 1.31
 6 3 1 4.91 1.74
 -6 -3 -2 31.83 6.98
 -6 3 -2 28.98 6.25
 6 -3 2 29.81 3.51
 6 3 2 24.82 3.74
 6 3 2 28.43 3.3
 6 -3 2 31.3 3.72
 6 3 3 15.97 2.72
 6 -3 3 13.61 2.64
 -6 -3 -3 12.05 2.12
 -6 -3 -3 6.59 3.98
 -6 3 -3 9.99 3.29
 6 -3 3 12.79 2.51
 6 3 3 10.21 2.52
 -6 -3 -4 59.41 4.8
 -6 3 -4 56.78 5.57
 -6 -3 -4 50.69 9.73
 -6 3 -4 56.74 9.28
 6 -3 4 49.08 5.32
 6 3 4 57.04 6.49
 6 -3 4 52.68 5.52
 6 -3 5 10 2.53
 -6 3 -5 9.67 2.48
 -6 3 -5 6.52 3.45
 6 -3 5 14.13 3.18
 6 3 5 12.8 3.56
 -6 -3 -5 11.55 2.46
 6 -3 6 10.52 3.14
 6 3 6 4.96 2.6
 -6 -3 -6 5.98 1.7
 -6 3 -6 5.91 2.18
 -6 -3 -7 30.8 3.88
 6 -3 7 34.4 5.47
 6 -3 7 30.55 5.3
 6 3 7 31.79 5.92
 -6 3 -7 29.33 4.57
 6 3 8 11.15 3.8
 -6 3 -8 4.56 2.05
 6 4 -11 2.17 3.28
 -6 4 11 6.65 2.13
 6 -4 -10 7.17 4.76
 6 4 -10 0.06 2.38
 6 4 -10 0.82 1.32
 -6 4 10 -0.71 1.19
 -6 -4 10 1.88 1.21
 -6 -4 10 3.18 2.79
 -6 4 10 1.36 1.34
 -6 4 9 38.9 4.53
 -6 -4 9 40.58 5
 6 -4 -9 30.1 7.21
 6 4 -9 35.01 7.16
 -6 -4 9 35.53 6.73
 6 4 -9 41.49 4.89
 -6 4 9 38.77 4.33
 6 -4 -8 14.88 4.55
 6 4 -8 12.32 4.17
 6 4 -8 19.76 3.23
 -6 4 8 14.93 2.83
 -6 -4 8 15.11 3.06
 -6 -4 8 19.29 4.95
 -6 4 8 22.66 3.31
 6 -4 -7 9.09 3.66
 6 4 -7 6.6 3.29
 -6 4 7 11.75 2.3
 -6 -4 7 10.61 2.45
 -6 -4 7 9 3.73
 -6 4 7 9.24 2.06
 6 -4 -6 9.04 2.99
 6 4 -6 13.39 3.62
 -6 -4 6 19.14 2.99
 -6 -4 6 18.04 4.65
 -6 -4 6 18.84 3.34
 -6 4 6 18.97 2.83
 6 -4 -5 117.47 10.1
 6 4 -5 104.21 8.95
 -6 -4 5 104.88 11.12
 -6 -4 5 117.31 10.7
 -6 4 5 118.17 7.15
 6 4 -5 86.71 5.38
 6 4 -4 36.5 4.61
 6 -4 -4 32.17 4.98
 -6 -4 4 30.68 6.08
 -6 -4 4 39.96 6.96
 -6 4 4 32.99 3.7
 6 4 -4 28.98 3.17
 6 4 -3 6.28 1.76
 6 -4 -3 6.79 1.89
 -6 -4 3 2.85 2.3
 -6 -4 3 6.73 3.57
 -6 4 3 7.22 1.81
 6 4 -3 5.29 1.39
 6 -4 -2 373.14 15.11
 -6 -4 2 401.45 22.81
 -6 4 2 409.59 22.47
 -6 4 2 411.13 14.59
 6 -4 -2 385.05 10.18
 6 4 -2 389.38 12.87
 -6 -4 2 332.55 11.92
 6 4 -2 387 13.29
 6 4 -1 4.58 1.41
 6 -4 -1 5.07 1.69
 -6 -4 1 2.18 1.41
 -6 -4 1 4.55 1.23
 -6 4 1 4.48 0.68
 -6 4 1 1.96 2.52
 -6 -4 1 6.16 1.18
 6 -4 -1 5.76 1.14
 6 4 -1 4.23 1.33
 6 4 0 17.45 2.33
 6 -4 0 14.6 2.66
 -6 -4 0 11.56 1.8
 -6 -4 0 21.12 5.62
 -6 4 0 13.88 3.83
 6 -4 0 14.18 1.81
 6 4 0 13.45 2.23
 -6 -4 -1 308.35 21.22
 -6 4 -1 274.85 19.14
 6 -4 1 299 10.62
 6 4 1 319 12.61
 6 4 1 318.37 11.21
 6 -4 1 323.67 12.48
 6 -4 2 29.5 3.61
 -6 -4 -2 29.79 6.44
 -6 4 -2 23.3 5.57
 6 -4 2 25.18 3.01
 6 4 2 26.06 3.76
 6 4 2 31.24 3.33
 6 4 3 1.61 0.93
 6 -4 3 3.13 1.48
 -6 -4 -3 1.8 0.86
 -6 -4 -3 0.43 2.97
 -6 4 -3 4.28 2.72
 6 -4 3 2.82 1.36
 6 4 3 0.27 1.49
 -6 -4 -4 214.7 9.23
 -6 4 -4 217.98 18.13
 -6 4 -4 210.91 11.36
 6 -4 4 209.65 10.95
 6 4 4 226.77 13.25
 6 -4 4 227.74 11.55
 6 -4 5 0.57 1.26
 -6 4 -5 5.7 1.93
 -6 4 -5 3.2 2.72
 6 -4 5 3.4 1.93
 6 4 5 2.04 1.83
 -6 -4 -5 1 0.76
 -6 4 -6 12.7 3
 -6 -4 -6 6.8 4.56
 6 -4 6 10.18 2.71
 6 4 6 10.23 3.21
 -6 -4 -6 11.95 2.27
 -6 4 -7 76.49 7.29
 6 -4 7 80.41 7.99
 6 4 7 75.42 9.05
 6 4 8 0.52 1.82
 -6 4 -8 -0.58 1.15
 -6 5 12 1.43 1.5
 6 5 -11 0.39 2.62
 -6 5 11 6 2.17
 -6 5 11 7.42 2.3
 -6 5 10 53.35 5.62
 -6 -5 10 62.09 6.61
 6 -5 -10 73.88 11.89
 6 5 -10 53.25 10.05
 -6 -5 10 57.52 8.52
 6 5 -10 66.92 6.55
 -6 5 10 55.32 5.59
 6 -5 -9 13.61 5.08
 6 5 -9 15.24 5.08
 6 5 -9 25.25 3.83
 -6 5 9 18.97 3.19
 -6 -5 9 21.27 3.73
 -6 -5 9 17.51 4.76
 -6 5 9 20.5 3.38
 6 -5 -8 11.51 3.28
 6 5 -8 18.19 5.15
 6 5 -8 15.51 2.91
 -6 5 8 12.2 2.53
 -6 -5 8 19.78 3.35
 -6 -5 8 12.93 4.1
 -6 5 8 18.66 3.08
 6 -5 -7 8.35 3.47
 6 5 -7 13.14 4.01
 -6 -5 7 10.82 2.46
 -6 -5 7 10.37 3.74
 -6 5 7 8.06 2.09
 -6 -5 6 31.92 4
 6 -5 -6 21.05 4.77
 6 5 -6 34.75 5.74
 -6 -5 6 30.31 5.99
 -6 -5 6 40.71 4.77
 -6 5 6 35.06 4.05
 6 -5 -5 11.24 3.42
 6 5 -5 6.88 2.13
 -6 -5 5 13.22 3.77
 -6 -5 5 10.16 2.76
 6 -5 -5 10.68 2.44
 -6 5 5 19.92 3.1
 6 5 -5 11.22 1.84
 6 -5 -4 18.56 4
 6 5 -4 10.74 2.64
 -6 -5 4 6 2.77
 -6 -5 4 16.5 4.38
 -6 5 4 10.24 2.27
 6 5 -4 7.76 1.68
 6 5 -3 -1.73 1.84
 6 -5 -3 -1.08 1.46
 -6 -5 3 3.4 2.33
 -6 -5 3 0.41 1.83
 -6 5 3 4.16 1.79
 6 5 -3 1.6 0.89
 6 5 -2 7.3 1.64
 6 -5 -2 1.71 1.08
 -6 -5 2 3.46 2.6
 -6 -5 2 4.32 1.26
 -6 -5 2 5.91 3.82
 -6 5 2 6.28 1.92
 6 -5 -2 5.39 0.95
 6 5 -2 6.33 1.73
 6 -5 -1 26.91 3.69
 -6 -5 1 13.84 4.14
 -6 -5 1 26.53 6.28
 -6 5 1 32.09 6.41
 -6 -5 1 22.44 6.95
 6 -5 -1 19.38 1.89
 6 5 -1 25.42 3.1
 -6 -5 1 20.26 2.44
 -6 5 1 20.73 1.57
 -6 5 1 20.99 3.2
 6 5 -1 24.07 2.8
 6 5 0 18.68 2.44
 6 -5 0 18.99 3.08
 -6 -5 0 19.35 5.66
 -6 -5 0 12.46 1.9
 -6 5 0 18.59 5.13
 6 -5 0 17.08 1.99
 6 5 0 13.91 2.53
 6 5 1 1.67 0.96
 6 -5 1 2.34 1.41
 -6 -5 -1 3.21 3.28
 -6 5 -1 1.02 1.7
 6 -5 1 3.23 1.01
 6 5 1 4.54 2.04
 -6 -5 -2 29.38 2.98
 -6 -5 -2 30.29 7.5
 -6 5 -2 26.83 6.23
 6 -5 2 22.73 2.82
 6 5 2 27.64 3.94
 6 5 2 31.12 3.4
 6 -5 2 33.17 4.02
 6 5 3 9.74 2.04
 -6 -5 -3 5.09 1.25
 6 -5 3 12.05 2.63
 -6 -5 -3 5.8 2.53
 -6 5 -3 4.97 2.83
 6 -5 3 8.59 2.03
 6 5 3 6.98 2.33
 -6 -5 -4 37.95 3.52
 -6 5 -4 38.06 4.81
 -6 5 -4 39.21 7.69
 6 -5 4 39.56 4.52
 6 5 4 52.33 6.46
 6 -5 4 44.23 5.14
 6 -5 5 18.61 3.55
 -6 5 -5 15.89 3.31
 -6 5 -5 21.81 6.25
 -6 -5 -5 12.46 5.5
 6 -5 5 11.59 2.77
 6 5 5 17.54 4.18
 -6 -5 -5 14.2 2.22
 -6 5 -6 7.28 2.6
 -6 -5 -6 9.96 5.59
 6 -5 6 7.58 2.85
 6 5 6 5.05 2.75
 6 -5 7 -1.65 1.85
 6 5 7 3.73 1.92
 -6 5 -7 3.26 2.02
 6 6 -11 10.94 5.26
 -6 6 11 8.31 2.29
 -6 6 11 5.81 2.02
 -6 6 10 151.79 9.28
 6 -6 -10 157.39 16.73
 6 6 -10 150.35 16.78
 -6 -6 10 162.59 10.53
 -6 6 10 155.9 9.82
 6 6 -10 151.77 9.99
 6 -6 -9 0.87 2.35
 6 6 -9 1.2 2.06
 6 6 -9 2.24 1.5
 -6 6 9 1 1.02
 -6 -6 9 3.75 2.04
 -6 -6 9 0.7 1.73
 -6 6 9 2.05 1.4
 -6 6 8 37.7 4.1
 -6 -6 8 40.65 4.79
 6 -6 -8 33.43 6.54
 6 6 -8 31.14 6.53
 -6 -6 8 29.54 6.14
 6 6 -8 37.89 4.37
 -6 6 8 37.31 4.52
 -6 -6 7 56.46 5.5
 6 -6 -7 50.24 7.61
 6 6 -7 54.34 7.79
 -6 -6 7 55.9 8.07
 -6 6 7 50.79 5.13
 -6 -6 6 68.93 5.87
 6 6 -6 72.93 8.02
 6 -6 -6 56.38 7.6
 -6 -6 6 64.6 8.9
 -6 -6 6 84.77 6.9
 -6 6 6 68.73 5.87
 6 -6 -5 21.96 4.44
 6 6 -5 12.24 2.83
 -6 -6 5 19.66 4.96
 -6 -6 5 23.25 4.41
 6 -6 -5 13 2.5
 -6 6 5 20.2 3.12
 6 -6 -4 297.81 15.2
 6 6 -4 310.38 13.27
 -6 -6 4 329.02 20.2
 -6 -6 4 327.76 19.75
 6 -6 -4 241.88 10.63
 -6 6 4 307.57 12.74
 6 6 -4 265.48 10.1
 6 6 -3 15.19 2.31
 6 -6 -3 17.31 3.09
 -6 -6 3 22.88 5.53
 -6 -6 3 20.25 5.46
 6 -6 -3 19.2 1.69
 -6 6 3 21.88 3.27
 6 6 -3 13.31 2.17
 6 6 -3 18.18 2.68
 6 -6 -2 27.17 3.82
 -6 -6 2 28.52 5.45
 -6 -6 2 21.18 5.16
 -6 -6 2 37.07 3.41
 -6 -6 2 39.85 8.06
 -6 6 2 34.24 4.15
 6 -6 -2 32.14 2.01
 6 6 -2 38.23 3.8
 -6 -6 2 27.92 2.82
 6 6 -2 32.41 3.21
 -6 -6 1 156.31 12.54
 -6 -6 1 177.54 15.46
 -6 6 1 177.15 14.59
 -6 -6 1 190.29 18.19
 -6 6 1 167.68 9.38
 -6 6 1 149.05 5.26
 6 -6 -1 166.41 5.5
 6 6 -1 172.02 8.4
 6 6 -1 186.89 7.54
 6 -6 -1 163.9 9.07
 6 6 0 8.14 1.62
 6 -6 0 8.23 2.15
 -6 -6 0 6.29 2.41
 -6 -6 0 16.57 5.6
 -6 6 0 11.49 4.1
 -6 -6 0 10.17 5.56
 6 -6 0 3.51 0.8
 6 6 0 4.09 1.42
 6 -6 1 31.44 3.78
 -6 -6 -1 20.11 5.66
 -6 6 -1 33.15 6.68
 -6 -6 -1 29.08 7.4
 6 -6 1 25.69 2.38
 6 6 1 31.7 4.03
 6 6 1 30.95 3.01
 -6 -6 -2 132.62 14.67
 -6 6 -2 98.56 11.31
 -6 -6 -2 122.42 5.89
 -6 -6 -2 119.77 16.49
 6 -6 2 116.42 5.91
 6 6 2 128.02 8.68
 6 6 2 125.43 6.75
 6 -6 2 123.26 7.79
 -6 -6 -3 134.7 6.25
 -6 6 -3 129.06 13.28
 -6 -6 -3 140.95 18.37
 6 -6 3 115.37 6.76
 6 6 3 130.21 9.75
 6 -6 3 147.34 8.82
 -6 -6 -4 33.07 3.08
 -6 6 -4 39.75 4.87
 -6 6 -4 30.88 7.13
 -6 -6 -4 38.85 10.56
 6 6 4 35.2 5.63
 6 -6 4 39.71 4.81
 6 -6 5 23.18 3.89
 -6 6 -5 20.23 3.72
 -6 6 -5 18.34 5.83
 -6 -6 -5 21.97 7.63
 6 6 5 17.62 4.06
 -6 6 -6 10.01 2.89
 -6 -6 -6 1.99 3.73
 6 -6 6 10.24 2.81
 6 6 6 10.04 3.57
 -6 -6 -7 9.88 6.51
 6 -6 7 21.98 4.23
 6 6 7 27.81 5.96
 -6 6 -7 21.42 4.32
 -6 7 11 2.44 1.45
 -6 7 11 0.04 1.22
 6 -7 -10 1.64 2.88
 6 7 -10 0.9 2.38
 6 7 -10 4.06 2.01
 -6 7 10 2.04 1.44
 -6 -7 10 1.56 1.76
 -6 7 10 2.3 1.59
 6 -7 -9 1.92 3.21
 6 7 -9 13.44 4.81
 6 7 -9 8.05 2.34
 -6 7 9 7.75 1.95
 -6 -7 9 12.09 2.84
 -6 -7 9 8.15 3.37
 -6 7 9 8.14 2.45
 6 -7 -8 10.77 3.74
 6 7 -8 27.32 5.99
 6 7 -8 23.39 3.47
 -6 -7 8 21.79 3.74
 -6 -7 8 21.53 5.18
 -6 7 8 26.68 3.98
 6 -7 -7 -0.66 2.35
 6 7 -7 2.91 1.85
 6 7 -7 0.7 1.02
 -6 -7 7 -0.45 1.04
 -6 -7 7 -1.55 1.85
 -6 7 7 2.93 1.62
 6 -7 -6 8.58 2.78
 6 7 -6 11.89 3.16
 -6 -7 6 12.97 2.64
 -6 -7 6 14.8 4.77
 -6 -7 6 9.71 2.35
 -6 7 6 9.4 2.34
 6 -7 -5 59.52 7.39
 6 7 -5 47.76 5.69
 -6 -7 5 50.09 8.24
 -6 -7 5 61.99 7.13
 -6 7 5 58.75 5.52
 6 -7 -4 17.47 3.86
 6 7 -4 20.47 3.35
 -6 -7 4 20.38 5.19
 -6 -7 4 21.21 5.3
 6 -7 -4 13.11 2.14
 -6 7 4 19.29 3.12
 6 7 -4 11.86 1.97
 6 7 -3 6.5 1.39
 6 -7 -3 -0.55 2.07
 -6 -7 3 9.08 3.64
 -6 -7 3 5.26 1.37
 -6 -7 3 6.82 3.9
 6 -7 -3 5.08 1.23
 -6 7 3 5.7 1.71
 6 7 -3 3.62 1.22
 6 -7 -3 5.76 0.86
 6 7 -3 6.39 1.76
 6 7 -2 17.92 2.35
 6 -7 -2 12.92 2.52
 -6 -7 2 11.99 3.71
 -6 -7 2 16.74 5.18
 -6 -7 2 11.23 1.86
 -6 -7 2 14.65 2.33
 -6 -7 2 13.96 4.79
 6 -7 -2 12.57 1.3
 6 -7 -2 12.08 1.04
 -6 7 2 21.11 3.3
 6 7 -2 22.34 3.13
 -6 -7 1 28.51 5.33
 -6 -7 1 48.57 8.44
 -6 7 1 33.41 2.48
 -6 -7 1 40.54 9.07
 -6 7 1 41.56 4.7
 6 7 -1 44.39 4.3
 -6 -7 1 51.97 4.1
 6 7 -1 44.1 3.41
 6 -7 -1 43.77 4.68
 6 7 0 4.3 1.15
 6 -7 0 8.12 2.3
 -6 -7 0 5.13 2.42
 -6 -7 0 4.23 2.41
 -6 7 0 4.76 2.66
 -6 -7 0 4.75 1.05
 -6 -7 0 -0.09 3.06
 -6 7 0 6.34 1.89
 6 7 0 3.23 1.26
 6 7 1 4.13 1.32
 6 -7 1 4.39 1.73
 -6 -7 -1 -1.51 1.76
 -6 -7 -1 0.49 2.5
 -6 -7 -1 4.21 1.06
 -6 7 -1 5.15 3.07
 -6 -7 -1 -0.02 2.52
 6 7 1 3.3 1.66
 6 -7 2 29.52 3.91
 -6 -7 -2 28.92 2.63
 -6 -7 -2 33.22 7.93
 -6 7 -2 29.37 6.3
 -6 -7 -2 33.1 8.93
 6 7 2 33.04 4.57
 6 7 2 30.7 3.21
 6 -7 3 -1.23 1.25
 -6 7 -3 1.7 2.41
 -6 -7 -3 -0.54 3.51
 6 7 3 0.2 1.29
 -6 -7 -3 0.77 0.62
 6 -7 4 29.46 4.46
 -6 7 -4 30.05 4.36
 -6 7 -4 27.81 6.06
 -6 -7 -4 34.56 9.81
 6 7 4 29.83 5.32
 6 -7 5 5.52 2.05
 -6 7 -5 5.55 2.44
 -6 7 -5 9.38 3.56
 -6 -7 -5 4.14 5.4
 6 7 5 8.96 3.05
 -6 7 -6 -0.25 1.41
 6 -7 6 -1.6 1.74
 6 7 6 2.16 2.07
 -6 -7 -7 16.56 8.49
 6 -7 7 25.35 4.54
 6 7 7 15.26 4.37
 -6 7 -7 18.35 3.93
 6 8 -11 -2.68 4.07
 -6 8 11 3.04 1.7
 6 8 -10 3.26 2.43
 -6 8 10 1.93 1.38
 6 8 -10 2.59 1.53
 -6 8 10 0.95 1.32
 6 -8 -9 7.22 3.85
 6 8 -9 7.18 3.46
 -6 8 9 6.91 1.69
 6 8 -9 9.81 2.48
 -6 -8 9 6.91 2.44
 -6 8 9 7.74 2.24
 6 -8 -8 6.59 3.34
 6 8 -8 10.13 3.89
 6 8 -8 8.14 2.13
 -6 -8 8 8.07 2.37
 -6 -8 8 9.52 3.68
 -6 8 8 11.91 2.76
 -6 -8 7 37.21 4.52
 6 -8 -7 22.85 5.12
 6 8 -7 25.51 5.05
 6 8 -7 30.47 3.73
 -6 -8 7 33.75 6.54
 -6 8 7 33.95 4.27
 -6 -8 6 59.26 5.53
 6 8 -6 48.01 6.27
 6 -8 -6 51.58 7.37
 -6 -8 6 69.03 9.28
 -6 -8 6 61.54 6.22
 -6 8 6 60.48 5.73
 6 -8 -5 77.92 8.18
 6 8 -5 70.66 6.56
 -6 -8 5 71.71 9.46
 -6 -8 5 93.58 8.85
 -6 8 5 77.27 6.45
 6 8 -4 29.4 3.72
 6 -8 -4 27.42 4.71
 -6 -8 4 17.34 4.54
 -6 -8 4 27.13 5.34
 -6 8 4 23.75 3.51
 6 8 -3 16.75 2.28
 6 -8 -3 8.89 2.16
 -6 -8 3 16.23 4.96
 -6 -8 3 14.2 4.68
 -6 -8 3 15.54 2.17
 6 -8 -3 14.77 1.06
 -6 8 3 15.11 2.84
 6 8 -3 13.18 2.19
 6 8 -3 13.53 2.42
 -6 8 2 27.34 2.68
 6 -8 -2 38.01 4.53
 -6 -8 2 39.02 7.14
 -6 -8 2 36.43 3.69
 -6 -8 2 47.63 8.86
 6 8 -2 39.33 4.17
 -6 8 2 30.76 4.09
 6 8 -2 37.12 3.05
 6 8 -1 1.45 0.72
 6 -8 -1 0.76 1
 -6 -8 1 2.87 2.46
 -6 -8 1 1.2 0.71
 -6 -8 1 2.03 2.57
 -6 8 1 0.25 0.49
 -6 8 1 1.73 1.55
 -6 -8 1 1.49 1.18
 6 8 -1 -0.4 0.74
 6 8 0 4.35 0.97
 6 -8 0 9.9 2.57
 -6 -8 0 5.3 2.08
 -6 -8 0 5.14 3.21
 -6 8 0 6.02 3.01
 -6 -8 0 4.19 0.99
 -6 -8 0 2.04 2.39
 -6 8 0 4.73 1.87
 6 8 0 3.9 1.49
 -6 -8 -1 115.55 13.72
 -6 8 -1 125.74 12.62
 -6 -8 -1 139.51 17.54
 6 8 1 137.81 8.74
 6 8 1 139.97 6.51
 6 -8 1 137.48 8.27
 6 -8 2 15.3 3.01
 -6 -8 -2 15.69 1.64
 -6 8 -2 13.59 4.27
 -6 -8 -2 14.41 6.15
 6 8 2 13.02 2.97
 6 -8 3 3.8 1.59
 6 8 3 0.95 1.3
 -6 8 -4 53.11 6.05
 -6 8 -4 50.04 8.48
 -6 -8 -4 36.46 9.93
 6 8 4 54.23 6.74
 6 -8 4 55.15 5.67
 6 -8 5 3.26 2.06
 -6 8 -5 2.54 1.88
 -6 8 -5 -2.21 1.95
 -6 -8 -5 -3.24 5.79
 6 -8 5 1.7 1.35
 6 8 5 6.83 2.94
 -6 8 -6 0.85 1.37
 -6 -8 -6 -4.6 6.27
 6 -8 6 -1.03 1.71
 6 8 6 2.06 2.36
 6 -8 7 34.3 5.22
 6 9 -11 3.34 2.92
 -6 9 11 2.07 1.77
 6 9 -10 24.84 6.52
 6 9 -10 25.47 4.22
 -6 9 10 27.5 4.75
 6 9 -9 2.17 2.56
 6 9 -9 1.5 1.36
 -6 -9 9 0.68 1.52
 -6 9 9 -0.46 1.25
 6 -9 -8 5.78 3.01
 6 9 -8 5.83 2.84
 6 9 -8 7.18 2.05
 -6 -9 8 2.13 1.84
 -6 -9 8 7.39 2.26
 -6 9 8 9.25 2.62
 6 -9 -7 -4.26 3.31
 6 9 -7 -2.66 2.74
 6 9 -7 2.02 1.42
 -6 -9 7 2.6 1.98
 -6 -9 7 1.42 1.44
 -6 9 7 3.19 1.87
 6 -9 -6 8.77 2.95
 6 9 -6 7.8 2.4
 -6 -9 6 9.14 2.38
 -6 -9 6 4.11 2.5
 -6 -9 6 12.38 3.06
 -6 9 6 13.19 2.94
 6 -9 -5 -1.42 1.74
 6 9 -5 2.34 1.49
 -6 -9 5 -1.13 1.77
 -6 9 5 1.97 1.33
 6 9 -4 7.27 1.64
 6 -9 -4 7.32 2.73
 -6 -9 4 4.84 2.83
 -6 -9 4 7.52 3
 -6 9 4 7.87 2.43
 6 9 -3 0.33 0.65
 6 -9 -3 -2.42 2.18
 -6 -9 3 -0.58 2.1
 -6 -9 3 -0.63 0.85
 -6 -9 3 -3.11 3.1
 -6 9 3 0.95 0.94
 6 9 -3 1.54 1.21
 -6 9 2 8.97 1.65
 6 9 -2 11.2 1.74
 6 -9 -2 6.75 2.02
 -6 -9 2 9.68 4.31
 -6 -9 2 9.49 4.43
 -6 9 2 8.58 2.32
 6 9 -2 8.81 2.05
 -6 -9 2 10.6 2.17
 6 -9 -1 18 3.12
 -6 -9 1 23.08 3.05
 -6 -9 1 20.72 5.47
 -6 9 1 14.1 1.86
 -6 -9 1 21.84 6.56
 -6 9 1 21.42 3.62
 6 9 -1 15.81 2.84
 6 9 -1 18.56 2.09
 -6 -9 0 27.49 6.96
 -6 9 0 26.98 5.99
 -6 -9 0 34.4 8.9
 -6 9 0 27.1 4.12
 6 9 0 27.42 3.76
 6 9 0 28.37 2.65
 6 -9 0 31.06 4.2
 6 9 1 2.99 0.98
 6 -9 1 5.81 2.1
 -6 -9 -1 2.15 0.66
 -6 9 -1 3.75 2.41
 -6 -9 -1 9.63 5.84
 6 9 1 5.53 2.27
 6 -9 2 26.17 3.79
 -6 9 -2 18.65 5.18
 -6 -9 -2 22.85 7.32
 6 9 2 27.94 4.37
 6 -9 3 8.15 2.21
 -6 9 -3 8.65 2.78
 -6 9 -3 6.49 3.37
 6 9 3 7.65 2.79
 6 -9 4 8.29 2.68
 -6 9 -4 5.35 2.34
 -6 9 -4 7.03 3.4
 -6 -9 -4 14.9 7.26
 6 9 4 8.37 2.91
 6 -9 5 11.12 3.2
 -6 9 -5 14.62 3.58
 -6 9 -5 9.27 3.46
 -6 -9 -5 18.59 8.24
 6 -9 5 8.54 2.43
 6 9 5 15.56 4.36
 -6 9 -6 3.8 2.07
 6 -9 6 3.6 1.88
 6 9 6 4.72 2.81
 6 10 -10 16.5 3.26
 -6 10 10 16.08 3.59
 6 10 -9 0.81 1.29
 -6 -10 9 2.62 1.69
 -6 10 9 2.68 1.66
 -6 -10 8 63.47 6.24
 6 -10 -8 47.68 8.11
 6 10 -8 45.07 7.3
 6 10 -8 49.74 5.14
 -6 10 8 47.95 5.7
 -6 -10 7 73.71 6.5
 6 10 -7 65.56 7.67
 6 -10 -7 64.91 8.65
 -6 -10 7 64.23 8.7
 6 10 -7 59.8 5.25
 -6 10 7 63.99 6.38
 6 -10 -6 3.95 2.22
 6 10 -6 -0.17 1.89
 -6 -10 6 4.73 2.41
 -6 -10 6 2.35 1.56
 -6 10 6 3.3 1.66
 6 -10 -5 9.31 3.08
 6 10 -5 7.01 2
 -6 -10 5 6.85 3.28
 -6 -10 5 5.59 2.79
 -6 10 5 9.73 2.61
 6 10 -4 12.31 1.84
 6 -10 -4 17.81 3.77
 -6 -10 4 18.28 4.66
 -6 -10 4 21.66 4.93
 -6 10 4 20.16 3.46
 6 10 -3 7.38 1.35
 6 -10 -3 8.62 2.21
 -6 -10 3 3.18 2.61
 -6 -10 3 4.32 1.59
 -6 -10 3 6.45 2.93
 -6 10 3 6.69 2.18
 6 10 -3 6.06 1.79
 6 -10 -2 22.24 3.62
 -6 -10 2 22.53 3.17
 -6 -10 2 15.89 4.51
 -6 -10 2 15.61 4.92
 -6 10 2 21.62 3.47
 6 10 -2 20.21 3.18
 6 10 -2 20.59 1.96
 -6 -10 1 92.83 6.33
 -6 -10 1 84.56 11.27
 -6 -10 1 83.98 11.72
 -6 10 1 77.12 6.75
 6 10 -1 77.15 6.08
 6 10 -1 79.8 3.97
 6 -10 -1 68.56 6
 6 -10 0 26.2 3.77
 -6 10 0 33.33 6.65
 -6 -10 0 31.3 7.77
 -6 10 0 25.17 3.97
 6 10 0 21.39 3.3
 6 10 0 23.66 2.21
 -6 10 -1 40.32 7.22
 -6 -10 -1 39.07 9.04
 6 10 1 44.52 5.23
 -6 10 -1 30.09 4.3
 6 -10 1 42.39 4.67
 6 -10 2 31.82 4.15
 -6 10 -2 27.58 5.96
 -6 -10 -2 37.9 9.56
 6 10 2 28.91 4.51
 6 -10 3 7.74 2.38
 -6 10 -3 5.94 2.36
 -6 10 -3 8.16 2.96
 -6 -10 -3 11.72 6.16
 6 10 3 9.95 2.64
 6 -10 4 19.42 3.63
 -6 10 -4 17.97 3.65
 -6 10 -4 21.32 5.47
 -6 -10 -4 31.74 9.67
 6 -10 4 16.83 3.22
 6 10 4 17.78 3.74
 6 -10 5 24.01 4.26
 -6 10 -5 20.68 4.09
 -6 -10 -5 19.52 7.74
 6 -10 5 18.43 3.62
 6 10 5 19.2 4.47
 6 -10 6 17.25 3.58
 6 10 6 17.55 4.53
 6 11 -10 1.69 1.44
 6 11 -9 5.35 2.04
 -6 -11 9 3.22 1.77
 -6 11 9 0.8 1.44
 6 -11 -8 9.28 3.61
 6 11 -8 4.19 1.82
 -6 -11 8 6.17 2.2
 -6 11 8 3.71 1.77
 6 -11 -7 7.4 3.47
 -6 -11 7 3.47 2.59
 6 11 -7 3.65 1.64
 -6 -11 7 3.51 1.97
 -6 11 7 5.33 2.23
 6 -11 -6 7.16 2.88
 -6 -11 6 13.48 4.44
 -6 11 6 13.12 3.03
 6 -11 -5 10.13 3.08
 -6 -11 5 16.53 4.92
 -6 -11 5 12.05 3.49
 -6 11 5 8.71 2.38
 6 -11 -4 -2.18 2.49
 -6 -11 4 -0.06 1.53
 -6 -11 4 0.43 2.14
 -6 -11 4 -2.29 2.41
 -6 11 4 2.48 1.89
 6 11 -4 -2.21 1.76
 6 -11 -3 0.1 2.05
 -6 -11 3 3.45 3.25
 -6 -11 3 3.07 2.41
 -6 -11 3 3.79 1.68
 -6 11 3 1.97 1.42
 6 11 -3 4.05 1.77
 6 -11 -2 12.34 2.74
 -6 -11 2 5.59 3.01
 -6 -11 2 12.05 2.61
 -6 11 2 11.61 2.62
 6 11 -2 12.75 2.77
 -6 -11 1 4.8 1.8
 6 -11 -1 6.25 2.28
 -6 -11 1 4.21 3.13
 -6 11 1 6.38 2.47
 6 11 -1 4.19 1.57
 6 -11 0 10.37 2.63
 -6 -11 0 13.48 5.43
 -6 11 0 8.81 2.58
 6 11 0 9.13 2.42
 6 -11 1 3.6 1.57
 -6 11 -1 4.98 3
 -6 -11 -1 3.87 4.57
 -6 11 -1 8.45 2.47
 6 11 1 5.9 2.48
 6 -11 2 5.22 1.85
 -6 11 -2 7.1 3.17
 -6 -11 -2 8.94 5.06
 6 11 2 8.64 2.85
 6 -11 3 0.25 1.38
 -6 11 -3 -1.06 1.75
 -6 11 -3 3 2.68
 6 11 3 0.15 2.37
 6 -11 4 11.23 3.05
 -6 11 -4 7.24 2.48
 -6 11 -4 9.73 3.77
 6 -11 4 9.21 2.31
 6 11 4 5.74 2.56
 6 -11 5 6.46 2.36
 -6 11 -5 8.68 2.82
 -6 -11 -5 3.85 4.71
 6 -11 5 6.15 2.27
 6 11 5 7.88 3.07
 6 -11 6 1.9 1.37
 6 12 -10 12.1 2.87
 6 12 -9 7.71 2.23
 -6 12 9 9.06 2.77
 6 -12 -8 4.47 2
 6 12 -8 4.13 1.63
 -6 -12 8 3.08 1.67
 -6 12 8 3.48 1.48
 6 -12 -7 24.84 5.2
 6 12 -7 21.24 3.22
 -6 -12 7 26.37 3.98
 -6 12 7 24.4 4.18
 6 -12 -6 16.36 4.19
 -6 -12 6 14.02 3.86
 -6 12 6 23.19 3.95
 6 -12 -5 3.65 2.37
 -6 -12 5 3.54 3.25
 -6 -12 5 0.39 1.73
 -6 12 5 2.7 1.78
 6 -12 -4 0.34 1.75
 -6 -12 4 8.88 3.4
 -6 -12 4 8.68 2.52
 -6 -12 4 6.81 2.88
 -6 12 4 9.97 2.42
 6 12 -4 10.32 2.47
 6 -12 -3 24.91 4.1
 -6 -12 3 34.73 7.32
 -6 -12 3 32.49 6.41
 -6 12 3 28.17 4.4
 6 12 -3 26.13 3.75
 -6 -12 3 29.25 4.06
 6 -12 -2 21.04 3.53
 -6 -12 2 22.07 5.63
 -6 -12 2 28.56 3.98
 -6 12 2 15.86 3.28
 6 12 -2 21.12 3.37
 -6 -12 1 81.65 6.6
 -6 -12 1 82.92 11.3
 -6 12 1 71.53 6.78
 6 12 -1 78.16 6.56
 6 -12 -1 79.18 6.66
 -6 -12 0 71.31 10.97
 -6 12 0 51.03 5.74
 6 12 0 58.9 5.87
 6 -12 0 58.24 5.68
 6 -12 1 16.48 3.25
 -6 12 -1 15.54 4.78
 -6 -12 -1 22.03 6.28
 -6 12 -1 16.28 3.35
 6 12 1 17.17 3.5
 6 -12 2 30.93 4.29
 -6 12 -2 29.68 6.4
 -6 -12 -2 28.22 8.28
 6 12 2 27.72 4.73
 6 -12 3 1.74 1.55
 -6 12 -3 2.23 2.06
 -6 12 -3 3.87 2.26
 -6 -12 -3 4.78 4.61
 6 -12 3 0.9 1.14
 6 12 3 -1.34 2.58
 6 -12 4 1.11 1.24
 -6 12 -4 5.1 2.45
 6 -12 4 3.23 1.45
 6 -12 5 13.98 3.19
 6 -12 5 15.18 3.13
 6 -12 6 4.79 1.92
 6 13 -9 2.34 1.82
 6 -13 -8 1.66 1.89
 -6 -13 8 -0.02 1.54
 6 13 -8 1.86 1.45
 -6 13 8 0.06 1.43
 6 -13 -7 0.89 1.42
 -6 -13 7 -1.82 1.73
 -6 13 7 -1.88 1.93
 6 -13 -6 11.57 3.87
 -6 -13 6 6.84 2.81
 -6 13 6 6.24 2.55
 6 -13 -5 1.99 1.59
 -6 -13 5 0.4 1.64
 -6 -13 5 6.56 2.52
 -6 -13 5 2.51 1.75
 -6 13 5 3.47 2.23
 6 13 -5 4.38 2.15
 6 -13 -4 -0.3 2.04
 -6 -13 4 9.3 3.39
 -6 -13 4 3.69 1.67
 -6 13 4 3.56 1.86
 6 13 -4 6.57 2.31
 6 -13 -3 2.84 1.91
 -6 -13 3 2.24 1.41
 -6 -13 3 -0.91 2.47
 -6 13 3 0.79 1.2
 6 13 -3 4.77 1.87
 -6 -13 2 7.42 2.29
 6 -13 -2 5.22 2.04
 -6 -13 2 6.62 3.87
 -6 13 2 1.69 1.5
 6 13 -2 4.83 1.96
 6 -13 -1 9.89 2.6
 -6 -13 1 11.36 2.65
 -6 -13 1 12.95 4.92
 -6 13 1 8.77 2.59
 6 13 -1 12.45 2.94
 6 -13 0 6.86 2.28
 -6 -13 0 9.11 4.46
 -6 13 0 8.79 2.76
 6 13 0 11.04 3.05
 6 -13 1 2.22 1.58
 -6 13 -1 0.46 2.31
 -6 -13 -1 -1.37 2.09
 -6 13 -1 0.73 1.63
 6 13 1 5.63 2.27
 6 -13 2 24.07 4.05
 -6 13 -2 22.55 5.56
 -6 -13 -2 21.27 6.99
 6 -13 2 19.04 3.22
 6 13 2 25 4.72
 6 -13 3 5.45 2.22
 -6 13 -3 6.19 2.83
 -6 -13 -3 7.31 4.88
 6 -13 3 5.32 1.74
 6 13 3 6.04 2.55
 6 -13 4 -0.37 1.39
 -6 13 -4 6.03 2.97
 6 -13 4 3.91 1.81
 6 13 4 2.1 2.28
 6 -13 5 21.02 3.85
 6 -13 6 1.46 1.32
 6 -14 -7 4.94 2.63
 -6 14 7 3.32 2.11
 6 -14 -6 13.74 4.01
 -6 -14 6 7.34 2.42
 -6 14 6 9.27 2.55
 6 -14 -5 37.35 5.46
 -6 -14 5 41.86 6.84
 -6 -14 5 45.57 5.76
 6 14 -5 48.14 5.44
 -6 14 5 43.96 5.64
 6 -14 -4 -0.91 1.76
 -6 -14 4 2.33 2.39
 -6 -14 4 2.38 1.83
 -6 14 4 3.54 2.1
 6 14 -4 1.61 1.43
 6 -14 -3 1.61 1.33
 -6 -14 3 2.27 1.57
 -6 -14 3 2.1 2.01
 -6 14 3 -0.61 1.4
 6 14 -3 4.88 1.95
 6 -14 -2 8.95 2.46
 -6 -14 2 13.08 2.96
 -6 -14 2 13.74 4.52
 -6 14 2 11.21 2.74
 6 14 -2 9.92 2.52
 6 -14 -1 5.2 2.07
 -6 14 1 2.96 1.84
 6 14 -1 0.62 1.29
 6 -14 0 31.62 4.32
 -6 -14 0 31.12 7.7
 -6 14 0 26.17 4.45
 6 14 0 40.55 5.25
 -6 14 -1 84.4 10.84
 6 -14 1 84.31 6.03
 -6 -14 -1 96.37 13.33
 -6 14 -1 103.7 8.67
 6 14 1 108.46 9.08
 6 -14 1 95.24 7.51
 6 -14 2 55.22 5.08
 -6 14 -2 46.8 7.98
 -6 -14 -2 60.35 10.87
 6 14 2 66.24 7.51
 6 -14 2 65.85 6.48
 6 -14 3 12.92 3.04
 -6 14 -3 11.38 3.64
 -6 -14 -3 16.64 6.22
 6 -14 3 10.97 2.54
 6 14 3 9.58 3.57
 6 -14 4 18.04 3.69
 6 -14 4 14.03 2.89
 6 -14 5 2.1 1.68
 6 -15 -7 4.62 3.23
 6 -15 -6 8.45 2.92
 -6 -15 6 5.13 2.1
 -6 15 6 1.42 1.49
 6 -15 -5 -2.96 2.56
 -6 -15 5 1.51 2.05
 -6 -15 5 0.64 1.22
 -6 15 5 2.81 1.79
 6 15 -5 2.33 1.39
 -6 -15 4 0.74 1.35
 6 -15 -4 0.35 1.62
 -6 -15 4 2.2 2.12
 -6 15 4 1.39 1.3
 6 15 -4 1.96 1.68
 6 -15 -3 7.37 2.49
 -6 -15 3 11.71 4.17
 -6 -15 3 13.86 3.48
 -6 15 3 13.6 3.43
 6 15 -3 12.39 2.89
 -6 -15 2 0.11 1.32
 6 -15 -2 5.19 1.89
 -6 -15 2 7.36 4.11
 -6 15 2 2.23 1.43
 6 15 -2 -0.27 1.23
 6 -15 -1 3.06 1.8
 -6 15 1 4.85 2.62
 6 15 -1 1.75 1.15
 6 -15 0 27.88 4.19
 -6 -15 0 20.86 6.55
 -6 15 0 18.67 3.86
 6 15 0 30.28 5
 6 -15 1 1.57 1.45
 -6 15 -1 -0.36 1.57
 -6 -15 -1 -2.63 3.73
 -6 15 -1 3.14 1.86
 6 15 1 2.2 1.88
 6 -15 2 0.01 1.14
 -6 15 -2 -0.14 1.78
 -6 -15 -2 -1.26 2.58
 6 15 2 -0.23 1.58
 6 -15 3 12.24 3.41
 6 -16 -6 8.03 2.52
 -6 -16 6 14.5 3.69
 6 -16 -5 -0.86 1.92
 -6 -16 5 0.88 1.59
 -6 -16 4 59.29 8.94
 -6 16 4 58.34 6.75
 -6 -16 4 63.59 6.98
 6 16 -4 65.41 6.55
 6 -16 -4 51.41 6.24
 6 -16 -3 41.68 5.21
 -6 -16 3 52.06 9.03
 -6 16 3 55.92 6.57
 6 16 -3 52.2 5.86
 -6 -16 3 52.53 6.29
 -6 -16 2 -0.8 1.48
 6 -16 -2 -0.06 1.21
 -6 -16 2 -0.67 2.23
 -6 16 2 -1.42 1.74
 6 16 -2 0.87 1.36
 6 -16 -1 19.16 3.62
 -6 -16 1 12.28 4.71
 -6 16 1 11.5 3.04
 6 16 -1 12.08 2.87
 6 -16 0 4.39 1.77
 -6 -16 0 -0.37 2.66
 -6 16 0 4.11 2.26
 6 16 0 4.49 2.41
 6 -16 1 15.77 3.13
 -6 16 -1 16.32 5.04
 -6 -16 -1 17.94 6.27
 -6 16 -1 14.08 3.53
 6 16 1 19.48 4.37
 6 -16 2 36.89 4.94
 6 -17 -5 5.04 2.1
 6 -17 -4 5.56 2.34
 -6 -17 4 0.81 2.33
 -6 -17 4 4.32 2.35
 6 -17 -3 7.56 2.49
 -6 -17 3 4.51 3.11
 -6 -17 3 8.87 2.98
 -6 -17 2 3.48 2.35
 6 -17 -2 3.87 2.03
 -6 -17 2 1.66 2.73
 -6 17 2 3.96 1.87
 6 -17 -1 2.96 1.33
 -6 -17 1 -1.33 2.96
 -6 17 1 1.54 1.55
 6 -17 0 1.29 1.38
 -6 -17 0 -1.93 2.73
 -6 17 0 3.86 2.61
 6 -17 1 1.11 1.1
 -6 17 -1 1.62 1.88
 6 -18 -4 3.03 2.09
 -6 -18 4 5.4 3.34
 6 -18 -3 17.8 3.36
 -6 -18 3 19.85 4.26
 -6 -18 3 10.78 4.12
 -6 -18 2 35.51 8.15
 6 -18 -2 49.02 5.66
 6 -18 -1 0.05 1.09
 -6 -18 1 4.57 2.76
 6 -18 0 6.68 2.46
 -6 -19 3 3.14 3.02
 6 -19 -2 1.39 1.57
 7 0 -10 18.77 5.67
 -7 0 10 16.16 3.34
 7 0 -9 -5.73 4.3
 -7 0 9 4.06 1.85
 7 0 -8 11.5 3.88
 -7 0 8 16.89 3.22
 -7 0 8 11.96 2.25
 7 0 -7 46.6 7.35
 -7 0 7 53.29 4.72
 7 0 -6 11.69 3.31
 -7 0 6 16.78 5.22
 -7 0 6 15.9 2.64
 7 0 -5 4.2 2.55
 -7 0 5 -0.09 1.72
 7 0 -4 43.43 5.53
 -7 0 4 39.1 7.69
 7 0 -3 25.21 3.7
 -7 0 3 29.13 6.37
 7 0 -3 30.33 3.14
 -7 0 2 28.99 6.35
 7 0 -2 33 3.21
 7 0 -2 32.62 4.12
 7 0 -1 22.35 3.31
 -7 0 1 15.45 5.21
 7 0 -1 17.59 2.43
 -7 0 0 43.78 8.63
 7 0 0 36.9 3.86
 7 0 0 37.06 4.12
 7 0 1 4.48 1.8
 -7 0 -1 1.53 2.81
 7 0 1 5.63 1.7
 -7 0 -2 36.88 8.32
 7 0 2 44.88 5.1
 7 0 2 48.79 4.96
 7 0 3 2.38 1.47
 -7 0 -3 -1.45 1.44
 -7 0 -3 -1.04 2.88
 7 0 3 1.44 1.52
 7 0 4 -0.08 1.44
 -7 0 -4 4.24 1.51
 -7 0 -4 1.55 2.56
 7 0 4 5.28 2.27
 -7 0 -5 25.04 3.91
 7 0 5 30.95 5.15
 7 0 6 -0.96 1.48
 -7 0 -6 3.22 1.9
 7 0 7 0.65 1.38
 -7 0 -7 5.95 2.34
 7 -1 -10 -0.42 2.66
 7 1 -10 5.96 3.79
 -7 1 10 1.96 1.23
 -7 -1 10 1.18 1.3
 -7 1 9 52.96 5.64
 -7 -1 9 52.57 5.87
 7 -1 -9 37.4 7.65
 7 1 -9 42.79 7.78
 7 -1 -8 2.77 1.69
 7 1 -8 0.92 1.77
 -7 -1 8 4.79 1.79
 -7 -1 8 3.08 1.25
 -7 1 8 3.3 1.45
 7 -1 -7 13.63 3.85
 7 1 -7 13.73 3.51
 -7 -1 7 17.45 4.99
 -7 1 7 20.92 3.08
 7 -1 -6 70.91 8.32
 7 1 -6 72.64 8.32
 -7 -1 6 86.54 11.18
 -7 1 6 78.97 5.97
 7 -1 -5 7.62 3.04
 7 1 -5 6.17 2.63
 -7 -1 5 5.03 3.14
 -7 1 5 1.6 1.89
 -7 1 5 1.96 0.87
 7 1 -4 35.57 4.93
 7 -1 -4 37.06 5.29
 -7 -1 4 34.12 6.81
 -7 1 4 38.11 7.51
 7 1 -3 21.74 3.22
 7 -1 -3 22.44 3.66
 -7 -1 3 23.08 5.9
 -7 1 3 27.5 6.27
 7 -1 -3 25.42 2.73
 7 1 -3 26.83 3.03
 7 1 -2 14.65 2.63
 7 -1 -2 12.79 2.46
 -7 -1 2 15.48 4.43
 -7 1 2 19.31 5.4
 7 -1 -2 16.6 2.16
 7 1 -2 14.43 2.18
 -7 -1 1 254.44 19.7
 -7 1 1 232.89 18.98
 7 -1 -1 246.27 9.58
 7 1 -1 240.23 9.93
 -7 -1 1 273.86 6.69
 7 1 -1 239.52 10.92
 7 -1 -1 261.57 11.55
 7 1 0 30.75 3.62
 -7 -1 0 36.34 7.57
 -7 1 0 33.61 7.15
 7 -1 0 33.94 3.5
 7 1 0 34.59 3.79
 7 -1 0 33.84 3.92
 -7 -1 -1 104.41 12.89
 -7 1 -1 89.28 11.65
 7 -1 1 82.44 6.15
 7 1 1 88.85 6.59
 7 1 1 85.88 6.14
 7 -1 1 91.12 6.5
 -7 -1 -2 54.55 9.87
 -7 1 -2 44.89 8.56
 7 -1 2 42.25 4.81
 7 1 2 39.71 4.76
 7 1 2 46.73 4.67
 7 -1 2 47.45 4.91
 7 1 3 3.49 1.56
 7 -1 3 6.34 2.18
 -7 -1 -3 3.68 1.23
 -7 1 -3 3.24 1.56
 -7 -1 -3 5.45 2.99
 -7 1 -3 7.26 4.63
 7 -1 3 5.79 2.31
 7 1 3 8.84 2.61
 7 1 4 14.4 3
 7 -1 4 20.51 3.7
 -7 -1 -4 17.52 3.18
 -7 1 -4 12.98 2.61
 -7 -1 -4 13.01 5.34
 -7 1 -4 12.27 4.76
 7 -1 4 13.86 3.23
 7 1 4 10.02 2.85
 -7 -1 -5 1.09 1.49
 -7 1 -5 0.32 1.02
 -7 1 -5 2.6 2.98
 7 -1 5 1.16 1.44
 7 1 5 -0.74 1.58
 7 -1 6 4.17 2.57
 7 1 6 1.63 1.42
 -7 -1 -6 2.39 1.52
 -7 1 -6 1.29 1.02
 7 1 7 10.59 3.53
 -7 -1 -7 8.26 2.39
 -7 1 -7 7.36 2.26
 -7 -2 11 1.53 1.94
 7 -2 -10 -0.02 2.72
 7 2 -10 5.84 3.71
 -7 2 10 0.76 1.28
 -7 -2 10 -0.94 1.48
 -7 -2 10 -4.04 3.49
 7 -2 -9 -1.59 3.83
 7 2 -9 -0.07 2.95
 -7 2 9 0.98 1.17
 -7 -2 9 1.62 1.28
 -7 -2 9 2.02 2.33
 -7 2 9 1.85 1.2
 7 2 -8 6.85 2.65
 -7 -2 8 9.14 2.64
 -7 -2 8 14.46 4.77
 -7 2 8 7.53 2
 7 -2 -7 15.96 4.54
 7 2 -7 17.95 4.47
 -7 -2 7 24.48 6.04
 -7 2 7 28.68 3.7
 7 -2 -6 11.29 3.45
 7 2 -6 11.89 3.57
 -7 -2 6 7.99 3.47
 -7 -2 6 19.33 4.7
 -7 2 6 16.55 2.85
 7 -2 -5 5.93 2.94
 7 2 -5 5.52 2.61
 -7 -2 5 -0.46 1.95
 -7 2 5 2.82 1.28
 7 2 -4 21.42 3.87
 7 -2 -4 18.93 4.04
 -7 -2 4 11.95 3.81
 -7 2 4 20.1 5.78
 -7 2 4 16.94 3.01
 7 2 -3 60.39 5.7
 7 -2 -3 61.08 6.14
 -7 2 3 71.44 10.03
 -7 -2 3 58.32 9.27
 7 -2 -3 62.75 4.19
 7 2 -3 61.71 4.75
 7 2 -2 19.31 3.03
 7 -2 -2 21.84 3.29
 -7 -2 2 24.62 6.25
 -7 2 2 24.87 6.25
 7 -2 -2 20.37 2.35
 7 2 -2 21.99 2.88
 7 2 -1 11.38 2.34
 7 -2 -1 8 2.33
 -7 -2 1 8.43 4.36
 -7 2 1 4.75 3.09
 7 -2 -1 9 1.84
 7 2 -1 8.6 1.9
 -7 -2 1 10.17 1.22
 7 2 0 26.73 3.44
 7 -2 0 25.85 3.62
 -7 -2 0 25.13 6.76
 -7 2 0 14.31 3.92
 7 2 0 25.21 3.34
 7 -2 0 19.82 2.66
 7 2 1 3.71 1.5
 7 -2 1 2.02 1.13
 -7 -2 -1 2.23 2.06
 -7 2 -1 3.54 3.7
 7 -2 1 2.12 1.05
 7 2 1 3.05 1.39
 7 -2 2 30.3 4.07
 -7 -2 -2 27.03 7.6
 -7 2 -2 16.7 5.85
 7 -2 2 28.59 3.81
 7 2 2 27.22 4.04
 7 2 2 35.51 4.02
 7 2 3 2.17 1.31
 7 -2 3 3.06 1.81
 -7 -2 -3 1.06 0.81
 -7 2 -3 1.55 1.12
 -7 -2 -3 2.38 2.93
 -7 2 -3 2.05 2.22
 7 -2 3 3.33 1.58
 7 2 3 3.99 2.01
 7 2 4 1.06 1.09
 -7 -2 -4 0.52 1.05
 7 -2 4 -0.82 1.8
 -7 2 -4 1.61 1.24
 -7 -2 -4 0.48 2.3
 -7 2 -4 2.49 3.55
 7 -2 4 -0.76 1.37
 7 2 4 2.65 1.91
 -7 2 -5 8.69 2.46
 7 -2 5 8.64 2.65
 -7 2 -5 5.94 3.91
 7 -2 5 10.48 3.05
 7 2 5 10.9 3.26
 -7 -2 -5 10.79 2.4
 7 -2 6 7.01 2.58
 7 2 6 2.17 1.46
 -7 -2 -6 1.9 1.17
 -7 2 -6 3.88 1.93
 7 2 7 9.23 3.33
 -7 2 -7 9.62 2.78
 7 3 -10 13.56 5.62
 -7 3 10 8.93 2.49
 -7 -3 10 9.82 4.45
 -7 3 9 55.45 5.77
 -7 -3 9 62.51 6.33
 7 -3 -9 53.82 9.13
 7 3 -9 41.25 7.89
 -7 -3 9 59.29 9.2
 -7 3 9 52.43 5.19
 7 -3 -8 -0.75 2.68
 7 3 -8 3.76 2.46
 -7 -3 8 4.76 2.05
 -7 -3 8 5.85 3.72
 -7 3 8 3.35 1.29
 7 -3 -7 56.02 8.06
 7 3 -7 38.29 6.49
 -7 -3 7 60.17 9.11
 -7 3 7 55.49 5.25
 7 -3 -6 116.94 10.76
 7 3 -6 102.27 9.56
 -7 -3 6 120.97 12.99
 -7 -3 6 112.4 10.92
 -7 3 6 117.41 7.57
 7 -3 -5 10.71 3.45
 7 3 -5 13.28 3.49
 -7 -3 5 10.84 4.5
 -7 -3 5 7.42 3.02
 -7 3 5 8.97 2.14
 7 3 -4 165.68 10.31
 7 -3 -4 153.46 10.69
 -7 -3 4 160.82 15.38
 -7 3 4 189.46 16.52
 -7 3 4 170.8 9.35
 7 3 -3 73.15 6.07
 7 -3 -3 69.45 6.63
 -7 -3 3 83.25 11.12
 -7 3 3 72.69 10.16
 7 -3 -3 77.34 4.45
 7 3 -3 77.31 5.41
 7 3 -2 15.34 2.56
 7 -3 -2 14.71 2.87
 -7 -3 2 16.25 5
 -7 3 2 20.63 5.69
 7 -3 -2 16.66 1.99
 7 3 -2 15.61 2.37
 -7 -3 1 125.7 13.88
 -7 3 1 136.67 14
 7 -3 -1 136.23 6.48
 7 3 -1 141.7 7.72
 -7 -3 1 158.86 5.72
 7 3 -1 148.69 7.95
 7 -3 -1 134.69 8.45
 7 3 0 15.22 2.49
 7 -3 0 19.82 3.33
 -7 -3 0 11.37 3.09
 -7 3 0 11.93 4.6
 7 -3 0 15.83 2.29
 7 3 0 20.79 3.12
 7 3 1 7.77 1.97
 7 -3 1 5.88 2.14
 -7 -3 -1 12.28 4.85
 -7 3 -1 3.7 2.65
 7 -3 1 6.5 1.82
 7 3 1 9.07 2.12
 -7 -3 -2 81.83 12.05
 -7 3 -2 76.99 11.26
 7 -3 2 82.16 6.24
 7 3 2 82.27 7.26
 7 3 2 94.53 6.53
 7 -3 2 88.87 6.84
 7 3 3 29.07 3.87
 7 -3 3 27.29 3.94
 -7 -3 -3 24.01 3.25
 -7 3 -3 24.13 3.84
 -7 -3 -3 29.32 7.77
 -7 3 -3 28.55 6.63
 7 -3 3 24.75 3.56
 7 3 3 27.41 4.49
 -7 -3 -4 17.21 2.85
 7 -3 4 18.61 3.5
 -7 3 -4 13.78 2.92
 -7 -3 -4 14.14 5.6
 -7 3 -4 18.96 5.83
 7 -3 4 13.88 2.95
 7 3 4 14.56 3.45
 7 -3 5 10.84 2.73
 -7 3 -5 10.34 2.93
 -7 3 -5 7.27 3.99
 7 3 5 8.53 2.89
 -7 -3 -5 11.59 2.4
 7 3 6 6.88 2.93
 -7 3 -6 4.03 2.06
 7 3 7 -0.83 1.78
 -7 3 -7 1.29 1.44
 -7 4 11 7.72 2.48
 7 4 -10 5.87 3.94
 -7 4 10 7.71 2.26
 -7 -4 10 11.6 4.31
 -7 4 10 4.04 1.72
 7 -4 -9 -5.31 4.3
 7 4 -9 -0.19 3.06
 -7 -4 9 0.83 1.22
 -7 -4 9 -2.54 2.26
 -7 4 9 3.28 1.43
 7 -4 -8 8.56 3.38
 7 4 -8 21.61 5.13
 -7 -4 8 16.06 3.35
 -7 -4 8 25.56 6.68
 -7 4 8 11.81 2.56
 7 -4 -7 34.44 6.44
 7 4 -7 33.27 5.97
 -7 -4 7 36.11 7.45
 -7 4 7 34.79 4.26
 7 -4 -6 5.5 2.36
 7 4 -6 1.97 1.72
 -7 -4 6 2.53 3.46
 -7 -4 6 2.06 1.42
 -7 4 6 5.25 1.77
 7 -4 -5 0.79 2.05
 7 4 -5 3.47 2.36
 -7 -4 5 0.08 2.53
 -7 -4 5 0.39 2.19
 -7 4 5 1.72 1.32
 7 4 -4 6.42 2.08
 7 -4 -4 10.97 2.9
 -7 -4 4 10.3 4.32
 -7 -4 4 4.85 2.25
 -7 4 4 6.91 2.22
 7 4 -3 29.74 3.78
 7 -4 -3 26.55 4.13
 -7 -4 3 34.96 7.64
 -7 4 3 38.47 7.64
 -7 -4 3 32.96 7.97
 7 -4 -3 29.02 2.63
 7 4 -3 30.8 3.5
 -7 4 3 25.83 3.69
 7 4 -2 15.77 2.62
 7 -4 -2 13.38 2.88
 -7 -4 2 25.94 6.53
 -7 4 2 18.8 5.19
 7 -4 -2 13.03 1.8
 7 4 -2 19.8 2.79
 7 4 -1 15.71 2.65
 7 -4 -1 17.19 3.22
 -7 -4 1 13.25 1.75
 -7 -4 1 12.08 4.86
 -7 4 1 17.32 5.29
 7 -4 -1 9.54 1.69
 7 4 -1 12.44 2.3
 7 4 0 10.99 2.08
 7 -4 0 12.77 2.75
 -7 -4 0 11.62 5.1
 -7 4 0 6.35 2.02
 7 -4 0 6.6 1.48
 7 4 0 11.19 2.44
 7 4 1 15.82 2.64
 7 -4 1 13.23 2.8
 -7 -4 -1 22.61 6.57
 -7 4 -1 12.11 3.97
 7 -4 1 12.05 2.18
 7 4 1 10.66 2.52
 -7 -4 -2 36.18 8.46
 -7 4 -2 39.37 8.23
 7 -4 2 35.73 3.97
 7 4 2 44.8 5.42
 7 4 2 44.08 4.47
 7 -4 2 47.21 5.09
 7 4 3 4.81 1.86
 7 -4 3 5.13 2.01
 -7 -4 -3 5.31 1.79
 -7 4 -3 3.24 1.28
 -7 -4 -3 7.6 5.22
 -7 4 -3 8.35 3.83
 7 -4 3 2.47 1.32
 7 4 3 4.66 2.1
 -7 -4 -4 1.64 1.27
 7 -4 4 -1.56 1.51
 -7 4 -4 -1.65 1.66
 7 4 4 0.01 1.4
 7 -4 5 21.11 3.88
 -7 4 -5 20.1 3.83
 -7 4 -5 23.23 6.87
 7 4 5 26.03 4.95
 -7 4 -6 1.11 1.02
 7 4 6 0.51 2.24
 7 4 7 0.73 2.26
 -7 5 11 23.68 4.07
 7 5 -10 8.9 4.46
 -7 5 10 8.11 2.31
 -7 -5 10 7.43 3.82
 -7 5 10 5.5 2.11
 7 -5 -9 19.71 5.42
 7 5 -9 9.32 3
 -7 -5 9 10.68 2.62
 -7 -5 9 13.03 4.09
 -7 5 9 15.3 2.97
 7 -5 -8 6.75 2.44
 7 5 -8 4.43 2.04
 -7 -5 8 8.76 2.52
 -7 -5 8 9.98 3.61
 -7 5 8 8.17 2.26
 7 -5 -7 1.62 1.85
 7 5 -7 0.1 1.75
 -7 -5 7 -0.87 2.43
 -7 5 7 1.86 1.47
 7 -5 -6 67.84 8.33
 7 5 -6 53.6 6.7
 -7 -5 6 54.17 8.8
 -7 -5 6 58.58 7.19
 -7 5 6 61.45 5.77
 7 -5 -5 109.74 9.67
 7 5 -5 102.56 8.48
 -7 -5 5 122 13.39
 -7 -5 5 128.92 12.84
 -7 5 5 121.83 8.14
 7 5 -4 74.32 6.39
 7 -5 -4 59.95 6.74
 -7 -5 4 86.05 11.03
 -7 -5 4 86.4 11.46
 -7 5 4 80.95 6.5
 7 -5 -3 50.6 5.77
 -7 -5 3 50.73 8.77
 -7 -5 3 60.97 10.72
 -7 5 3 57.48 5.53
 7 -5 -3 53.26 3.26
 7 5 -3 51.71 4.75
 7 5 -3 52.67 4.94
 -7 -5 2 61.83 9.8
 -7 5 2 49.95 8.66
 -7 -5 2 59.26 4.33
 -7 -5 2 75.96 12.17
 -7 5 2 60.53 5.85
 7 -5 -2 58.1 3.49
 7 5 -2 63.59 5.16
 7 5 -2 69.6 5.18
 7 -5 -2 59.44 5.92
 -7 -5 1 46.69 8.72
 -7 5 1 44.95 8.03
 -7 -5 1 39.9 9.3
 7 -5 -1 31.63 2.74
 7 5 -1 40.58 4.23
 7 5 -1 42.01 3.9
 7 -5 -1 40.25 4.7
 7 5 0 19.11 2.63
 7 -5 0 20.09 3.4
 -7 -5 0 14.9 5.52
 -7 5 0 6.63 3.33
 7 -5 0 12.86 1.88
 7 5 0 14.73 2.94
 -7 5 -1 90.73 11.9
 -7 -5 -1 81.23 11.94
 7 -5 1 65.77 4.61
 7 5 1 79.16 6.73
 7 5 1 84.26 5.71
 7 -5 1 78.17 6.38
 7 5 2 17.49 2.72
 7 -5 2 21.8 3.44
 -7 -5 -2 13.87 2.26
 -7 -5 -2 20.34 6.61
 -7 5 -2 16.17 5.39
 7 5 2 20.97 3.68
 7 5 3 0.37 1.11
 -7 -5 -3 1.79 1.01
 7 -5 3 1.91 1.59
 -7 5 -3 0.38 1.15
 -7 -5 -3 5.76 4.79
 -7 5 -3 2.98 2.39
 -7 -5 -3 -0.47 4.39
 7 5 3 0.19 1.5
 -7 5 -4 50.3 5.87
 -7 5 -4 43.39 8.59
 -7 -5 -4 65.05 14.26
 7 5 4 45.58 6.49
 7 -5 4 54.96 6.03
 7 -5 5 -1.99 2.26
 -7 5 -5 0.4 1.88
 -7 5 -5 5.68 3.38
 -7 -5 -5 1.68 4.81
 7 5 5 1.43 1.82
 -7 5 -6 0.71 1.93
 7 5 6 0.35 1.74
 7 6 -10 12.11 4.88
 -7 6 10 15.24 3.41
 7 -6 -9 2.31 2.36
 7 6 -9 -3.59 3.72
 -7 -6 9 1.99 1.82
 -7 -6 9 -2.71 2.9
 -7 6 9 4.38 2.27
 7 -6 -8 8.06 3.68
 7 6 -8 6.5 2.53
 -7 -6 8 8.94 2.73
 -7 -6 8 10.44 4.24
 -7 6 8 12.27 2.88
 7 -6 -7 28.52 6.04
 7 6 -7 21.63 4.8
 -7 -6 7 32.7 6.76
 -7 6 7 30.43 4.25
 7 -6 -6 31.33 5.77
 7 6 -6 21.66 4.27
 -7 -6 6 23.32 6.05
 -7 6 6 29.78 4.17
 7 -6 -5 26.08 4.97
 7 6 -5 25.07 4.22
 -7 -6 5 23.01 6.04
 -7 -6 5 28.24 6.02
 -7 6 5 26.42 3.97
 7 6 -4 7.61 1.69
 7 -6 -4 1.05 2.06
 -7 -6 4 21.9 5.99
 -7 -6 4 14.05 5.21
 -7 6 4 14.23 3
 7 -6 -4 12.73 1.63
 7 6 -4 10.73 2.34
 7 -6 -3 30.56 4.4
 -7 -6 3 25.35 6.48
 -7 -6 3 22.25 6.38
 7 -6 -3 24.17 2.06
 -7 6 3 27.33 4.05
 7 6 -3 31.11 3.71
 7 6 -3 30.94 3.67
 7 6 -2 6.63 1.82
 7 -6 -2 6.26 2.01
 -7 -6 2 7.1 4.01
 -7 6 2 10.68 4.67
 -7 -6 2 1.27 2.39
 -7 -6 2 5.97 1.58
 -7 6 2 5.66 1.95
 7 -6 -2 6.18 1.09
 7 6 -2 5.78 1.77
 7 6 -1 3.8 1.49
 7 -6 -1 9.49 2.78
 -7 -6 1 8.41 4.13
 -7 6 1 4.75 3.46
 -7 -6 1 5.75 2.46
 7 6 -1 3.52 1.6
 7 -6 0 25.26 3.86
 -7 -6 0 35.11 8.11
 -7 6 0 20.16 5.16
 -7 -6 0 19.04 6.41
 7 6 0 26.18 3.72
 7 6 0 23.58 3.03
 7 6 1 2.96 1.09
 7 -6 1 5.04 1.83
 -7 -6 -1 2.64 2.86
 -7 6 -1 -1.97 2.7
 -7 -6 -1 0.17 3.77
 7 6 1 1.57 1.42
 7 6 2 6.98 1.8
 7 -6 2 5.96 1.91
 -7 -6 -2 9.07 1.76
 -7 -6 -2 1.98 2.97
 -7 6 -2 7.01 3.91
 -7 -6 -2 6.82 5.4
 7 6 2 7.87 2.34
 7 -6 3 12.96 3.08
 -7 6 -3 9.29 2.89
 -7 6 -3 17.51 5.66
 -7 -6 -3 15.81 6.36
 7 6 3 8.59 2.77
 7 -6 4 0.19 1.33
 -7 6 -4 1.89 1.52
 -7 6 -4 1.22 3.51
 -7 -6 -4 -2.13 5.11
 7 6 4 1.21 2.04
 7 -6 5 11.12 3.05
 -7 6 -5 5.8 2.24
 -7 6 -5 12.86 5.39
 -7 -6 -5 14.59 7.68
 7 6 5 13.21 3.99
 -7 6 -6 1.07 1.58
 7 6 6 1.79 1.5
 7 7 -10 75.45 10.92
 -7 7 10 76.22 7.13
 7 7 -9 42.49 7.76
 -7 -7 9 48.25 8.44
 -7 7 9 48.44 5.57
 7 -7 -8 27.83 6.01
 7 7 -8 17.5 4.64
 -7 -7 8 21.9 4
 -7 -7 8 26.31 6.31
 -7 7 8 20.9 3.78
 7 -7 -7 22.56 5.13
 7 7 -7 12.08 3.2
 -7 -7 7 21.43 5.6
 -7 7 7 12.51 2.85
 7 -7 -6 9.95 3.68
 7 7 -6 4.58 2.3
 -7 -7 6 6.66 4.24
 -7 7 6 4.48 1.91
 7 -7 -5 101.48 9.58
 7 7 -5 98.1 7.85
 -7 -7 5 106.19 12.32
 -7 -7 5 102.63 10.66
 -7 7 5 102.94 7.87
 7 7 -4 101.79 7.08
 7 -7 -4 89.96 8.2
 -7 -7 4 87.58 11.49
 -7 -7 4 112.57 12.84
 -7 7 4 98.47 7.61
 7 7 -4 100.87 7.01
 7 -7 -3 159.25 10.47
 -7 -7 3 146.86 15.25
 -7 -7 3 171.21 8.74
 -7 -7 3 173.53 17.13
 -7 7 3 161.73 9.96
 7 7 -3 166.18 9.02
 7 7 -3 156.69 8.09
 -7 -7 2 5.84 1.55
 7 7 -2 6.96 1.64
 7 -7 -2 6.36 1.72
 -7 -7 2 5.88 3.35
 -7 7 2 10.16 4.35
 -7 -7 2 8.23 3.32
 -7 7 2 11.68 2.73
 7 7 -2 6.6 1.82
 -7 -7 1 319.43 11.25
 -7 -7 1 311.37 23.06
 -7 7 1 302.63 21.41
 -7 -7 1 316.55 26.3
 -7 7 1 297.16 14.27
 7 7 -1 306.64 13.11
 7 7 -1 305.48 10.91
 7 -7 -1 288.09 13.48
 -7 -7 0 95.79 13.05
 -7 7 0 88.8 11.36
 -7 -7 0 91.03 14.6
 7 7 0 87.2 6.89
 7 7 0 89.09 5.53
 7 -7 0 83.93 6.85
 7 7 1 4.42 1.45
 7 -7 1 3.12 1.56
 -7 -7 -1 7.5 3.81
 -7 7 -1 -2 4.01
 -7 -7 -1 1.8 3.02
 7 7 1 6.34 2.27
 -7 -7 -2 58.06 10.62
 -7 7 -2 64.63 10.24
 -7 -7 -2 71.1 13.86
 7 7 2 71.08 7.13
 7 7 2 61.79 5.06
 7 -7 2 67.19 6.24
 -7 7 -3 72.45 7.28
 -7 7 -3 67.29 10.71
 -7 -7 -3 77.32 15.06
 7 7 3 73.46 7.84
 7 -7 3 88.51 7.48
 7 -7 4 5.22 2.12
 -7 7 -4 8.65 2.78
 -7 7 -4 12.27 5.57
 -7 -7 -4 9.41 6.18
 7 7 4 13.03 3.73
 7 -7 5 33.56 5.07
 -7 7 -5 25.61 4.56
 -7 7 -5 26.43 7.01
 -7 -7 -5 25.53 9.51
 7 7 5 31.79 6
 7 8 -10 11.43 4.34
 -7 8 10 11.21 2.92
 7 8 -9 9.72 3.9
 -7 8 9 17.14 3.62
 7 -8 -8 2.9 2.84
 -7 -8 8 -0.1 1.23
 -7 -8 8 5.91 3.25
 -7 8 8 1.98 1.79
 7 8 -7 2.68 1.66
 -7 -8 7 5.46 3.11
 -7 8 7 6.16 2.1
 7 -8 -6 6.2 3.32
 7 8 -6 4.73 2.36
 -7 -8 6 -1.52 2.97
 -7 8 6 3.19 1.89
 7 8 -5 16.37 3.29
 7 -8 -5 24.6 5.08
 -7 -8 5 18.94 5.95
 -7 -8 5 22.87 4.96
 -7 8 5 21.47 3.71
 7 8 -4 1.21 0.81
 7 -8 -4 -1.95 2.33
 -7 -8 4 2.49 2.34
 -7 -8 4 9.2 4.72
 -7 8 4 6.78 2.18
 7 8 -4 6.75 1.82
 7 8 -3 13.31 2.26
 7 -8 -3 17.28 3.75
 -7 -8 3 13.8 5.5
 -7 -8 3 14.95 2.71
 -7 -8 3 22.76 6.55
 -7 8 3 16.44 3.43
 7 8 -3 14.55 3.02
 7 8 -2 5.87 1.46
 7 -8 -2 4.56 1.89
 -7 -8 2 6.63 1.82
 -7 -8 2 9.03 4.36
 -7 -8 2 7.45 4.17
 -7 8 2 5.68 2.24
 7 8 -2 4.49 1.77
 7 8 -1 13.8 2.11
 7 -8 -1 11.43 2.74
 -7 -8 1 15.27 5.78
 -7 8 1 11.23 4.71
 -7 -8 1 11.26 2.08
 -7 -8 1 5.45 4.4
 -7 8 1 7.98 2.38
 7 8 -1 8.6 2.21
 7 8 0 0.69 0.69
 7 -8 0 2.6 1.65
 -7 -8 0 5.36 3.71
 -7 8 0 4.32 3.08
 -7 -8 0 2.09 4.77
 7 8 0 3.95 1.88
 7 8 1 6.37 1.6
 7 -8 1 7.94 2.5
 -7 -8 -1 4.14 3.85
 -7 8 -1 11.91 4.52
 -7 -8 -1 11.32 6.46
 7 8 1 9.32 2.86
 7 -8 2 24.98 3.82
 -7 8 -2 33.63 7.65
 -7 -8 -2 17.21 7.1
 7 8 2 22.55 4.14
 7 -8 3 2.57 1.51
 -7 8 -3 0.66 1.8
 -7 8 -3 4.57 3.94
 -7 -8 -3 -0.19 2.86
 7 8 3 1.56 1.48
 7 -8 4 -1.69 2.02
 -7 8 -4 2.29 2.04
 -7 8 -4 -1.49 2.32
 -7 -8 -4 0.58 4.22
 7 8 4 3.09 2.7
 -7 8 -5 16.93 3.9
 7 -8 5 20.71 4.05
 7 8 5 20.18 4.94
 -7 9 10 14.31 3.32
 -7 9 9 23.21 4.09
 7 -9 -8 38.36 7.65
 -7 -9 8 38.91 5.23
 -7 -9 8 33.19 7.1
 -7 9 8 35.79 5
 7 -9 -7 5.8 2.49
 7 9 -7 3.3 1.88
 -7 -9 7 8.13 3.43
 -7 9 7 5.03 2.26
 7 -9 -6 74.06 8.72
 7 9 -6 67.22 6.68
 -7 -9 6 75.35 10.62
 -7 9 6 66.62 6.72
 7 9 -5 184.18 10.09
 7 -9 -5 207.73 13.63
 -7 -9 5 212.77 18.14
 -7 -9 5 212.04 15.07
 -7 9 5 219.33 12.14
 7 9 -4 6.02 1.45
 7 -9 -4 5.98 2.11
 -7 -9 4 9.49 4.17
 -7 -9 4 12.76 4.41
 -7 9 4 9.54 2.67
 7 9 -4 7.8 2.15
 7 9 -3 13.05 2.05
 7 -9 -3 13.6 3.01
 -7 -9 3 9.73 4.4
 -7 -9 3 14.41 5.22
 -7 -9 3 13.28 2.64
 -7 9 3 14.77 3.12
 7 9 -3 11.95 2.57
 -7 -9 2 69.34 10.7
 -7 -9 2 79.68 12.25
 -7 9 2 65.21 6.63
 7 9 -2 59.05 5.58
 -7 -9 2 75 5.74
 7 9 -2 60.95 4.16
 7 -9 -2 64.04 6.33
 7 9 -1 10.23 1.67
 7 -9 -1 14.18 3.13
 -7 -9 1 10.21 4.67
 -7 -9 1 12.13 2.39
 -7 9 1 18.11 5.8
 -7 -9 1 11.96 5.38
 -7 9 1 9.53 2.62
 7 9 -1 7.11 2.06
 7 -9 0 2.54 1.32
 -7 -9 0 1.71 2.61
 -7 9 0 5.73 3.22
 -7 -9 0 2.94 2.5
 7 9 0 5.83 2.25
 -7 9 -1 81.68 11.17
 -7 -9 -1 92.42 15.21
 7 9 1 110.68 8.58
 7 -9 1 99.65 7.65
 7 -9 2 6.24 2.24
 -7 9 -2 -1.94 2.71
 -7 -9 -2 -1 3.65
 7 9 2 1.6 1.63
 7 -9 3 7.45 2.37
 -7 9 -3 5.88 2.28
 -7 9 -3 10.03 3.95
 -7 -9 -3 12.93 6.39
 7 9 3 6.19 1.95
 7 -9 4 26.94 4.48
 -7 9 -4 20.07 4.11
 -7 9 -4 17.36 5.1
 -7 -9 -4 29.07 10.48
 7 9 4 15.69 4.26
 7 -9 5 5.15 2.44
 -7 10 9 2.55 1.74
 -7 10 8 6.49 2.39
 7 -10 -7 16.44 4.82
 -7 -10 7 18.34 5.54
 -7 10 7 22.99 4.07
 7 -10 -6 9.36 3.94
 -7 10 6 10.84 2.96
 -7 -10 5 8.99 3.77
 -7 -10 5 19.22 4.75
 -7 10 5 16.29 3.44
 7 10 -5 14.37 2.95
 7 -10 -4 -0.7 2.3
 -7 -10 4 9.7 4.43
 -7 -10 4 7.44 2.16
 -7 -10 4 1.47 1.66
 -7 10 4 5.34 2.57
 7 10 -4 5.71 2
 7 -10 -3 5.97 2.33
 -7 -10 3 6.14 3.92
 -7 -10 3 7.87 3.87
 -7 10 3 4.69 1.98
 -7 -10 3 9.15 2.39
 7 10 -3 11.5 2.66
 7 -10 -2 2.46 1.84
 -7 -10 2 -1.22 2.97
 -7 -10 2 2.6 3.53
 -7 -10 2 2.47 1.3
 -7 10 2 -0.41 1.65
 7 10 -2 0.51 1.19
 7 -10 -1 3.2 2
 -7 -10 1 3.61 3.34
 -7 10 1 9.79 4.85
 -7 -10 1 -0.5 3.93
 -7 10 1 0.31 1.64
 7 10 -1 -0.6 1.38
 7 -10 0 18.16 3.45
 -7 -10 0 25.4 7.44
 -7 10 0 18.04 5.42
 -7 -10 0 19.13 6.63
 7 10 0 20.93 3.79
 7 -10 1 3.55 1.99
 -7 10 -1 -4.22 3.19
 -7 -10 -1 -0.8 2.93
 7 10 1 3.48 2.01
 7 -10 2 0.56 1.41
 -7 10 -2 2.94 2.03
 -7 -10 -2 3.14 4.33
 7 10 2 -0.9 1.81
 7 -10 3 16.86 3.54
 -7 10 -3 11.3 3.08
 -7 10 -3 21.26 6.16
 -7 -10 -3 7.05 3.91
 7 10 3 9.49 3
 -7 10 -4 1.62 1.57
 7 -10 4 -1.15 1.38
 7 10 4 3.11 1.98
 7 -10 5 1.57 1.64
 -7 11 8 -1.11 2.04
 7 -11 -7 93.79 10.4
 -7 -11 7 101.82 12.27
 -7 11 7 120.67 9.43
 7 -11 -6 29.03 5.61
 -7 -11 6 24.02 6.24
 -7 11 6 27.58 4.54
 7 -11 -5 3.44 1.69
 -7 -11 5 6.11 3.79
 -7 -11 5 10.57 3.96
 -7 11 5 7.01 2.55
 7 11 -5 7.87 2.57
 7 -11 -4 56.96 6.71
 -7 -11 4 72.38 10.83
 -7 -11 4 69.22 6.45
 -7 -11 4 62.66 9.01
 -7 11 4 74.95 7.26
 7 11 -4 65.56 6.23
 -7 -11 3 60.2 10.05
 -7 -11 3 54.12 8.96
 -7 -11 3 58.04 5.71
 -7 11 3 56.42 6.2
 7 11 -3 61.02 5.97
 7 -11 -3 57.66 6.4
 -7 -11 2 4.15 1.41
 7 -11 -2 5.72 2.19
 -7 -11 2 9.37 4.36
 -7 11 2 5.22 2.23
 7 11 -2 6.7 2.22
 -7 11 1 106.37 13.04
 -7 -11 1 84.2 12.37
 -7 -11 1 106.32 14.44
 -7 11 1 89.34 8.02
 7 11 -1 106.84 8.16
 7 -11 -1 90.99 7.59
 -7 11 0 64.9 10.02
 -7 -11 0 63.93 12.02
 -7 11 0 66.26 7.14
 7 11 0 69.79 6.94
 7 -11 0 59.76 6.15
 7 -11 1 5.5 2.22
 -7 11 -1 4.78 3.74
 -7 -11 -1 2.57 2.68
 7 11 1 3.31 2.4
 7 -11 2 39.72 5.2
 -7 11 -2 34.05 7.31
 -7 -11 -2 34.32 9.17
 7 11 2 39.06 5.81
 7 -11 3 36.66 4.97
 -7 11 -3 35.13 5.56
 -7 11 -3 36.9 7.65
 -7 -11 -3 40.08 10.54
 7 11 3 44.5 6.68
 7 -11 4 1.63 1.31
 7 -11 5 8.8 2.9
 -7 12 7 3.91 2.35
 7 -12 -6 16.53 4.6
 -7 -12 6 11.94 4.81
 -7 12 6 14.85 3.53
 7 -12 -5 -1.31 2.15
 -7 -12 5 3.2 3.45
 -7 -12 5 0.01 1.19
 -7 12 5 2.32 1.77
 7 12 -5 1.96 1.51
 7 -12 -4 0.74 1.61
 -7 -12 4 7.51 3.93
 -7 -12 4 6.22 3.77
 -7 -12 4 1.37 1.3
 -7 12 4 6.11 2.32
 7 12 -4 8.01 2.31
 7 -12 -3 14.37 3.59
 -7 -12 3 12.28 4.33
 -7 -12 3 17.41 3.46
 -7 -12 3 16.03 4.78
 -7 12 3 20.82 3.98
 7 12 -3 21.75 3.74
 7 -12 -2 14.03 3.16
 -7 -12 2 10.21 2.53
 -7 12 2 6.46 2.57
 7 12 -2 12.24 2.78
 7 -12 -1 8.71 2.69
 -7 -12 1 3.94 2.79
 -7 12 1 8.54 2.65
 7 12 -1 6.25 2
 7 -12 0 0.31 1.8
 -7 12 0 0.85 2.21
 -7 -12 0 -2.59 4.28
 -7 12 0 0.25 1.3
 7 12 0 1.25 1.86
 7 -12 1 20.29 3.89
 -7 12 -1 19.73 5.79
 -7 -12 -1 30.52 8.9
 7 12 1 18.69 4.21
 7 -12 2 16.8 3.53
 -7 12 -2 5.27 3.15
 -7 -12 -2 7.88 4.73
 7 12 2 17.71 3.98
 7 -12 3 2.53 1.46
 7 -12 4 0.23 1.07
 7 -12 5 5.95 2.48
 7 -13 -6 5.27 2.13
 -7 -13 6 8.47 2.72
 -7 -13 6 7.94 3.58
 -7 13 6 10.79 3.31
 7 -13 -5 32.91 5.4
 -7 -13 5 29.71 7.4
 -7 -13 5 35.82 5.21
 -7 13 5 38.18 5.43
 7 13 -5 47.15 5.56
 7 -13 -4 23.18 4.55
 -7 -13 4 29.63 7.29
 -7 -13 4 24.76 5.87
 -7 13 4 24.36 4.15
 7 13 -4 27.71 4.31
 -7 -13 4 25.42 4.19
 7 -13 -3 0.43 1.16
 -7 -13 3 5.45 3.75
 -7 -13 3 4.15 1.91
 -7 13 3 1.28 1.6
 7 13 -3 1.61 1.55
 -7 -13 2 47.73 5.33
 -7 -13 2 36.4 8.01
 -7 13 2 51.52 6.34
 7 13 -2 52.53 5.74
 7 -13 -2 42.48 5.33
 7 -13 -1 22.34 3.94
 -7 -13 1 27.81 7.45
 -7 13 1 30.77 4.92
 7 13 -1 23.49 3.95
 -7 13 0 65.22 10.41
 -7 -13 0 88.17 13.23
 -7 13 0 80.03 7.92
 7 13 0 89.71 8.3
 7 -13 0 83.28 7.42
 -7 13 -1 167.13 16.69
 -7 -13 -1 231.25 22.45
 7 13 1 207.96 13.3
 7 -13 1 212.71 12.06
 7 -13 2 46.4 5.69
 -7 13 -2 29.27 6.95
 -7 -13 -2 50.02 11.34
 7 -13 3 3.11 1.56
 7 -13 4 7.89 2.48
 -7 -14 6 -0.3 1.59
 7 -14 -5 3.71 2.56
 -7 -14 5 2.14 1.83
 7 -14 -4 3.7 1.86
 -7 -14 4 6.4 2.46
 -7 -14 4 3.44 2.24
 -7 14 4 5.28 2.21
 7 14 -4 5.74 2.38
 -7 -14 3 5.41 2.22
 7 -14 -3 2.72 1.96
 -7 -14 3 1.31 2.54
 -7 14 3 2.09 1.73
 7 14 -3 4.89 2.13
 -7 -14 2 0.57 1.3
 7 -14 -2 2.39 1.98
 -7 14 2 2.64 2.03
 7 14 -2 -0.2 1.38
 7 -14 -1 3.06 1.45
 -7 -14 1 -0.67 3.38
 -7 14 1 2.37 2.04
 7 14 -1 0.09 1.35
 7 -14 0 15.14 3.33
 -7 14 0 9.24 3.89
 -7 -14 0 19.01 6.34
 -7 14 0 19.17 4.23
 7 14 0 15.35 3.71
 7 -14 1 5.87 2.24
 -7 14 -1 -1.18 2.92
 -7 -14 -1 1.35 3.58
 -7 -15 5 6.24 2.47
 -7 -15 4 68.43 10.16
 -7 -15 4 88.42 8.23
 -7 -15 3 98.42 8.47
 -7 -15 3 85.93 11.86
 7 -15 -3 89.7 8.15
 7 -15 -2 13.77 3.27
 -7 -15 2 12.21 2.99
 -7 -15 2 6.57 3.49
 7 -15 -1 35.73 4.99
 -7 -15 1 28.73 7.16
 -7 15 0 2.73 2.58
 -7 -15 0 1.97 3.21
 -7 -16 4 0.13 1.13
 -7 -16 3 4.67 3.83
 -7 -16 3 8.66 2.8
 -7 -16 2 2.38 2.86
 -7 -16 1 -0.3 2.45
 -7 16 0 7.59 4.4
 -7 -17 3 21.19 6.49
 -7 -17 3 17.88 3.9
 -7 -17 2 17.04 6.1
 -8 0 10 28.11 8.04
 8 0 -9 2.74 2.5
 -8 0 9 6.07 3.87
 8 0 -8 84.55 10.21
 -8 0 8 109.11 14
 8 0 -7 20.09 4.88
 -8 0 7 14.58 5.13
 8 0 -6 48.13 6.75
 -8 0 6 53.52 9.61
 8 0 -5 82.9 7.95
 -8 0 5 77.38 11.31
 8 0 -4 49.29 5.8
 -8 0 4 49.89 8.99
 8 0 -4 49.26 4.25
 8 0 -3 1.51 1.69
 -8 0 3 -1.87 2.58
 8 0 -3 0.77 0.65
 8 0 -2 1.05 1.39
 -8 0 2 -3.03 3.7
 8 0 -2 0.87 0.68
 8 0 -1 14.7 2.89
 -8 0 1 15.78 5.68
 8 0 -1 16.36 2.68
 -8 0 0 52.69 10.05
 8 0 0 44.82 4.71
 8 0 0 59.99 5.57
 -8 0 -1 149.86 17.26
 8 0 1 165.57 10.07
 8 0 1 177.72 10
 -8 0 -2 148.23 17.53
 8 0 2 118.75 8.98
 8 0 2 134.51 8.91
 8 0 3 1.65 1.18
 -8 0 -3 0.21 1.35
 -8 0 -3 3.77 2.97
 8 0 3 0.95 1.51
 8 0 4 7.44 2.3
 -8 0 -4 5.95 2.08
 -8 0 -4 5.01 4.66
 8 0 4 8.67 2.79
 -8 0 -5 1.8 1.31
 -8 -1 10 6.71 4.37
 8 -1 -9 9.6 3.71
 8 1 -9 14.81 4.66
 -8 -1 9 8.31 4.47
 8 -1 -8 4.92 3.17
 8 1 -8 4.89 2.52
 -8 -1 8 15.23 5.63
 -8 1 8 8.54 4.48
 -8 1 8 4.64 1.74
 8 -1 -7 7.07 3.18
 8 1 -7 4.73 2.45
 -8 -1 7 4.25 3.74
 -8 1 7 3.46 3.37
 8 -1 -6 17.42 4.34
 8 1 -6 18.73 4.25
 -8 -1 6 18.93 6.2
 -8 1 6 17.06 6.17
 8 1 -5 25.76 4.47
 8 -1 -5 30.66 4.93
 -8 -1 5 26.2 7.03
 -8 1 5 32.04 7.39
 8 1 -4 25.12 4.1
 8 -1 -4 18.04 3.72
 -8 -1 4 28.61 6.92
 -8 1 4 28.64 7.06
 8 -1 -4 25.22 3.06
 8 1 -4 28.51 3.42
 8 1 -3 10.4 2.52
 8 -1 -3 8.04 2.45
 -8 -1 3 9.81 4.87
 -8 1 3 7.17 3.6
 8 -1 -3 9.97 2
 8 1 -3 10.13 2.07
 8 1 -2 6.85 2.16
 8 -1 -2 6.38 1.97
 -8 -1 2 5.54 3.02
 -8 1 2 6.38 3.82
 8 -1 -2 5.34 1.24
 8 1 -2 3.48 1.13
 8 1 -1 7.82 2.19
 8 -1 -1 8.25 2.46
 -8 -1 1 9.2 4.02
 -8 1 1 7.42 4.24
 8 -1 -1 5.93 1.62
 8 1 -1 7.91 2.17
 8 1 0 27.26 3.76
 8 -1 0 26.58 3.96
 -8 -1 0 16.42 5.86
 -8 1 0 32.86 8.24
 8 -1 0 19.37 3.09
 8 1 0 22.98 3.46
 8 1 1 3.6 1.9
 8 -1 1 7.12 2.27
 -8 -1 -1 1.02 3.33
 -8 1 -1 4.92 2.37
 8 -1 1 1.36 1.12
 8 1 1 2.52 1.34
 8 1 2 1.7 1.38
 8 -1 2 -0.77 1.31
 -8 -1 -2 1.86 3.01
 -8 1 -2 0.95 2.26
 8 -1 2 0.81 1.34
 8 1 2 3.51 1.92
 8 1 3 9.04 2.59
 8 -1 3 12.51 3.15
 -8 -1 -3 10.29 2.72
 -8 1 -3 10.53 2.68
 -8 -1 -3 9.17 4.58
 -8 1 -3 7.21 3.48
 8 -1 3 8.37 2.57
 8 1 3 12.91 3.28
 8 1 4 0.08 1.7
 8 -1 4 3.25 1.73
 -8 -1 -4 3.14 1.53
 -8 1 -4 -0.8 1.34
 -8 -1 -4 -0.38 2.45
 -8 1 -4 -1.01 3.18
 8 1 4 3.64 1.96
 -8 1 -5 2.03 1.68
 -8 1 -5 5.29 4.49
 8 1 5 -1.25 1.84
 -8 -1 -5 2.5 1.52
 -8 -2 10 0.59 2.42
 8 2 -9 20.6 5.33
 -8 -2 9 29.14 7.02
 8 -2 -8 4.54 3.06
 8 2 -8 3.21 2.68
 -8 -2 8 11.55 5.06
 -8 2 8 6.64 2.03
 8 -2 -7 19.56 4.55
 8 2 -7 21.9 4.98
 -8 -2 7 30.68 7.36
 -8 2 7 37.15 8.2
 -8 2 7 24.5 3.58
 8 -2 -6 109.79 10.35
 8 2 -6 114.02 10.13
 -8 -2 6 141.25 15.73
 -8 2 6 133.15 15.14
 8 2 -5 2.36 2.28
 8 -2 -5 6.13 2.42
 -8 -2 5 8.65 4.26
 -8 2 5 3.81 2.97
 8 2 -4 23.02 3.79
 8 -2 -4 15.47 3.34
 -8 -2 4 28.63 7.49
 8 -2 -4 25.57 2.89
 8 2 -4 27.43 3.39
 -8 -2 3 233.34 20.19
 -8 2 3 205.96 18.91
 8 -2 -3 203.4 8.64
 8 2 -3 216.99 9.97
 8 2 -3 217.1 11.39
 8 -2 -3 201.1 11.81
 8 2 -2 19.89 3.24
 8 -2 -2 20.73 3.39
 -8 -2 2 16.14 5.28
 -8 2 2 13.54 4.86
 8 -2 -2 23.64 2.78
 8 2 -2 18.36 2.8
 -8 -2 1 36.03 8.14
 -8 2 1 41.47 8.49
 8 -2 -1 43.53 4.04
 8 2 -1 41.38 4.34
 8 2 -1 51.98 4.94
 8 -2 -1 51.32 5.34
 -8 -2 0 46.1 9.11
 -8 2 0 57.98 10.14
 8 -2 0 36.35 4.07
 8 2 0 46.98 4.89
 8 2 0 48.43 4.9
 8 -2 0 51.48 5.29
 -8 -2 -1 113.04 15.06
 -8 2 -1 96.4 13.44
 8 -2 1 95.62 7.13
 8 2 1 102.57 8.07
 8 2 1 102.64 7.31
 8 -2 1 113.59 7.99
 8 2 2 3.72 1.74
 8 -2 2 6.11 2.34
 -8 -2 -2 2.67 3.84
 -8 2 -2 3.84 4.49
 8 2 2 0.77 1.36
 8 2 3 6.03 2.12
 8 -2 3 5.19 2.05
 -8 -2 -3 4.28 1.63
 -8 2 -3 1.76 1.51
 -8 -2 -3 9.55 5.05
 -8 2 -3 7.18 4.4
 8 2 3 9.47 2.96
 -8 -2 -4 1.75 1.02
 8 2 4 -0.14 1.41
 8 -2 4 1 1.11
 -8 2 -4 1.81 1.64
 -8 -2 -4 -2.38 2.95
 -8 2 -4 2.48 2.75
 8 2 4 3.74 2.05
 -8 2 -5 10.65 2.84
 -8 2 -5 7.91 4.79
 8 2 5 5.66 2.57
 -8 -3 10 8.74 4.56
 8 3 -9 6.81 2.94
 -8 -3 9 13.4 5.63
 8 -3 -8 -1.07 2.25
 8 3 -8 -0.54 1.66
 -8 -3 8 1.06 2.62
 -8 3 8 0.2 1.22
 8 -3 -7 5.46 3.38
 8 3 -7 6.88 3
 -8 -3 7 2.37 2.94
 -8 3 7 3.86 1.97
 8 -3 -6 24.18 4.9
 8 3 -6 16.96 4.07
 -8 -3 6 8.39 4.09
 -8 3 6 23.73 6.9
 -8 3 6 13.56 2.75
 8 3 -5 17.9 3.53
 8 -3 -5 14.17 3.97
 -8 -3 5 15.26 5.2
 -8 3 5 19.4 6.06
 -8 -3 5 14.01 4.96
 8 3 -4 5.91 1.81
 8 -3 -4 3.96 1.85
 -8 -3 4 11.35 5.12
 -8 3 4 8.66 3.8
 -8 -3 4 10.26 4.28
 8 -3 -4 6.49 1.5
 8 3 -4 7 1.95
 8 3 -3 7.16 2.01
 8 -3 -3 5.75 1.96
 -8 -3 3 1.81 2.73
 -8 3 3 8.21 4.18
 8 -3 -3 8.42 1.67
 8 3 -3 6.17 1.89
 8 3 -2 5.85 1.93
 8 -3 -2 9.15 2.62
 -8 -3 2 11.71 5.37
 -8 3 2 6.01 3.55
 8 -3 -2 5.25 1.44
 8 3 -2 7.09 1.86
 8 3 -1 5.78 1.88
 8 -3 -1 4.86 2.2
 -8 -3 1 10.55 4.53
 -8 3 1 6.85 4.79
 8 -3 -1 3.53 1.28
 8 3 -1 7.59 2.27
 8 3 0 7.48 2.07
 8 -3 0 10.6 2.69
 -8 -3 0 16.78 5.89
 -8 3 0 19.32 6.22
 8 3 0 11.48 2.72
 8 3 1 1.12 1.03
 8 -3 1 3.55 2.02
 -8 -3 -1 6.66 4.2
 -8 3 -1 8.03 4.66
 8 3 1 0.42 1.09
 8 3 2 1.32 1.33
 8 -3 2 2.41 1.55
 -8 -3 -2 0.22 1.04
 -8 -3 -2 -0.05 3.44
 -8 3 -2 1.3 2.97
 8 3 2 0.52 1.52
 8 3 3 4.19 1.73
 8 -3 3 6.87 2.4
 -8 -3 -3 5.19 1.74
 -8 3 -3 1.6 1.34
 -8 -3 -3 5.26 4.08
 -8 3 -3 6.48 3.6
 8 3 3 2.46 1.53
 8 -3 4 2.32 1.49
 -8 3 -4 2.04 1.61
 -8 3 -4 5.42 4.44
 8 3 4 0.3 1.52
 -8 3 -5 0.92 1.47
 8 3 5 3.95 2.04
 -8 -4 10 6.79 3.87
 8 4 -9 5.55 2.53
 -8 -4 9 3.41 2.21
 -8 4 9 8.38 2.38
 8 -4 -8 75.16 9.66
 8 4 -8 70.28 8.88
 -8 -4 8 61.68 10.21
 -8 4 8 71.77 6.57
 8 -4 -7 20.35 4.88
 8 4 -7 12.18 3.75
 -8 -4 7 11.98 4.66
 -8 4 7 12.09 2.86
 8 -4 -6 53.56 7.24
 8 4 -6 58.83 7.02
 -8 -4 6 52.45 9.69
 -8 4 6 50.71 5.59
 8 4 -5 93.31 8.04
 8 -4 -5 95.66 9.02
 -8 -4 5 120.41 14.26
 -8 4 5 120.56 14.44
 -8 -4 5 120.94 14.23
 -8 4 5 101.91 7.85
 8 -4 -5 88.77 5.39
 8 4 -5 107.17 7.2
 8 4 -4 1.57 1.22
 8 -4 -4 -4.25 2.57
 -8 -4 4 1.06 2.93
 -8 4 4 -0.79 2.87
 -8 -4 4 5.81 4.23
 8 -4 -4 0.9 0.79
 8 4 -4 2.94 1.3
 8 4 -3 32.84 4.04
 8 -4 -3 33.74 4.75
 -8 -4 3 53.31 9.82
 -8 4 3 44.62 8.92
 -8 -4 3 37.99 8.69
 8 4 -3 32.6 3.84
 8 4 -2 26.88 3.68
 8 -4 -2 30.55 4.44
 -8 -4 2 22.03 6.56
 -8 4 2 25.95 6.98
 8 4 -2 28.8 3.64
 8 4 -1 0.68 0.94
 8 -4 -1 1.2 1.77
 -8 -4 1 3.36 3.43
 8 4 -1 6 2.14
 8 4 0 1.91 1.27
 8 -4 0 0.34 1.37
 -8 -4 0 -1.03 2.57
 -8 4 0 -3.8 3.78
 8 4 0 1.61 1.56
 8 4 1 8.01 2.13
 8 -4 1 5.92 2.05
 -8 -4 -1 6.98 3.4
 -8 4 -1 9.55 3.88
 8 4 1 4.85 1.76
 8 4 2 10.52 2.39
 8 -4 2 11.47 2.9
 -8 -4 -2 6.64 1.78
 -8 -4 -2 19.15 6.46
 -8 4 -2 14.71 5.09
 8 4 2 9.76 2.84
 8 4 3 9.56 2.33
 8 -4 3 10.49 2.93
 -8 4 -3 4.94 1.77
 -8 -4 -3 17.6 6.54
 -8 4 -3 12 5.44
 8 4 3 13.22 3.63
 -8 4 -4 16.69 3.63
 -8 4 -4 16.69 6.21
 8 4 4 15.01 3.75
 -8 4 -5 3.84 1.8
 -8 4 -5 9.08 4.54
 8 4 5 6.77 2.64
 8 5 -9 5.04 2.67
 -8 -5 9 4.07 3.4
 -8 5 9 10.29 2.49
 8 5 -8 8.55 3.21
 -8 -5 8 9.66 4.39
 -8 5 8 10.9 2.79
 8 -5 -7 6.72 3.33
 8 5 -7 5.82 2.73
 -8 -5 7 1.11 2.16
 -8 5 7 0.15 1.21
 8 -5 -6 8.94 3.4
 8 5 -6 8.01 2.89
 -8 -5 6 -0.44 3.58
 -8 5 6 3.58 1.89
 8 5 -5 25.19 4.07
 8 -5 -5 21.92 4.16
 -8 -5 5 30.21 7.44
 -8 -5 5 36.76 7.93
 -8 5 5 32.29 4.54
 8 5 -5 28.63 3.95
 8 5 -4 12.65 2.74
 8 -5 -4 7.01 2.6
 -8 -5 4 17.99 6.38
 -8 5 4 19.58 6.42
 -8 -5 4 11.19 4.6
 -8 5 4 12.2 2.89
 8 5 -4 15.04 2.84
 8 5 -3 4.48 1.73
 8 -5 -3 0.19 1.45
 -8 -5 3 4.29 3.69
 -8 5 3 8.94 4.85
 -8 -5 3 6.48 1.62
 -8 -5 3 -3.83 4.38
 8 5 -3 5.01 1.84
 8 5 -2 6.44 1.94
 8 -5 -2 9.13 2.67
 -8 -5 2 7.03 3.7
 -8 5 2 12.39 5.36
 -8 -5 2 7.32 4.8
 8 5 -2 5.4 1.74
 8 5 -1 8.56 2.07
 8 -5 -1 12 3.06
 -8 -5 1 5.88 4.26
 -8 5 1 3.77 2.68
 -8 -5 1 6.67 4.75
 8 5 -1 7.78 2.08
 8 5 0 9.77 2.07
 8 -5 0 7.87 2.47
 -8 5 0 4.74 3.8
 -8 -5 0 3.41 4.44
 8 5 0 11.87 2.8
 8 5 1 1.43 1.31
 8 -5 1 3.59 1.81
 -8 -5 -1 -1.83 3.02
 -8 5 -1 7.15 4.55
 -8 -5 -1 -0.74 4.89
 8 5 1 0.24 1.59
 8 5 2 1.23 1.07
 8 -5 2 1.89 1.67
 -8 -5 -2 1.93 3.48
 -8 5 -2 -1.58 2.97
 -8 -5 -2 -6.73 7.06
 8 5 2 -0.41 1.67
 8 5 3 12.67 2.84
 8 -5 3 14.8 3.42
 -8 5 -3 11.03 3.08
 -8 -5 -3 5.26 4.46
 -8 5 -3 6.53 4.08
 -8 -5 -3 15.51 7.82
 8 5 3 12.01 3.52
 -8 5 -4 -1.23 1.48
 -8 5 -4 1.7 3.11
 8 5 4 1.51 1.61
 -8 5 -5 3.58 3.53
 8 5 5 0.49 1.61
 8 6 -9 8.93 3.37
 -8 -6 9 8.87 3.41
 -8 6 9 12.89 3.02
 8 6 -8 1.18 1.61
 -8 -6 8 -0.78 3.48
 -8 6 8 1.25 1.48
 8 -6 -7 8.21 3.65
 8 6 -7 6.82 2.71
 -8 -6 7 0.7 2.32
 -8 6 7 7.76 2.39
 8 6 -6 10.64 3.16
 8 -6 -6 9.8 3.22
 -8 -6 6 14.35 5.12
 -8 6 6 8.08 2.58
 8 6 -5 4.91 1.41
 8 -6 -5 5.17 1.78
 -8 -6 5 6.18 3.92
 -8 -6 5 13.41 4.82
 -8 6 5 7.88 2.5
 8 6 -5 6.26 1.91
 8 6 -4 26.07 3.7
 8 -6 -4 23.73 4.26
 -8 -6 4 22.5 6.5
 -8 -6 4 32.86 7.61
 -8 6 4 31.52 4.57
 8 6 -4 30.66 3.95
 -8 -6 3 100.63 13.67
 -8 6 3 106.84 13.66
 -8 -6 3 129.75 16.66
 -8 -6 3 116.38 6.96
 -8 6 3 114.35 8.71
 8 6 -3 121.42 7.97
 8 6 -3 116.58 7.39
 8 -6 -3 102.91 8.52
 8 6 -2 7.04 1.92
 8 -6 -2 5.81 2.36
 -8 -6 2 8.3 4.68
 -8 6 2 4.99 3.92
 -8 -6 2 -0.44 4.22
 8 6 -2 3.27 1.36
 8 6 -1 21.9 2.99
 8 -6 -1 29.36 4.39
 -8 -6 1 31.63 8.17
 -8 6 1 18.96 6.02
 -8 -6 1 25.2 8.61
 8 6 -1 26.52 3.88
 -8 -6 0 54.22 10.66
 -8 6 0 39.56 8.56
 -8 -6 0 45.89 11.32
 8 6 0 43.66 5.21
 8 6 0 46.18 4.39
 8 -6 0 60.1 6.05
 8 6 1 11.32 2.42
 8 -6 1 10.16 2.51
 -8 -6 -1 5.4 4.04
 -8 6 -1 15.52 5.68
 -8 -6 -1 16.92 7.76
 8 6 1 12.36 2.97
 8 6 2 29.57 3.81
 8 -6 2 32.27 4.7
 -8 -6 -2 26.34 8.28
 -8 6 -2 25.73 7.45
 -8 -6 -2 31.02 10.09
 8 6 2 24.55 4.64
 8 -6 3 36.84 5.18
 -8 6 -3 29.69 4.81
 -8 6 -3 42.39 9.35
 -8 -6 -3 42.09 11.54
 8 6 3 32.98 5.61
 -8 6 -4 1.33 1.67
 -8 6 -4 0.3 3.54
 8 6 4 2.08 1.75
 -8 6 -5 4.17 4.05
 -8 -7 9 -1.01 2.1
 -8 7 9 2.17 1.37
 8 7 -8 -0.69 1.52
 -8 7 8 1.3 1.37
 8 -7 -7 8.56 3.59
 8 7 -7 1.71 1.93
 -8 -7 7 5.72 4.01
 -8 7 7 -1.51 1.59
 8 7 -6 16.41 3.69
 8 -7 -6 17.08 4.43
 -8 -7 6 15.21 5.56
 -8 7 6 12.53 3.19
 8 7 -5 -0.91 1.35
 8 -7 -5 -3.47 2.98
 -8 -7 5 4.47 3.88
 -8 7 5 2.49 2.15
 8 7 -5 -0.77 1.2
 8 7 -4 6.83 1.95
 8 -7 -4 8.54 2.86
 -8 -7 4 11.08 2.44
 -8 -7 4 9.75 4.33
 -8 -7 4 12.04 4.88
 -8 7 4 7.83 2.5
 8 7 -4 9.82 2.54
 8 7 -3 6.88 1.86
 8 -7 -3 3.21 2.17
 -8 -7 3 3.51 2.82
 -8 7 3 6.05 4.96
 -8 -7 3 7.9 4.35
 -8 -7 3 6.03 1.7
 -8 7 3 2.51 1.74
 8 7 -3 4.56 1.95
 8 7 -2 3.34 1.42
 8 -7 -2 4.82 2.13
 -8 -7 2 3.15 3.13
 -8 7 2 5.52 3.38
 -8 -7 2 1.55 2.38
 8 7 -2 4.72 1.74
 8 7 -1 3.98 1.49
 8 -7 -1 5.06 2.24
 -8 -7 1 7.78 4.84
 -8 7 1 -0.12 2.12
 -8 -7 1 4.09 3.34
 8 7 -1 4.75 2.07
 8 7 0 9.96 2.17
 8 -7 0 10.91 2.97
 -8 -7 0 5.88 4.47
 -8 7 0 17.03 5.83
 -8 -7 0 9.44 3.68
 8 7 0 15.23 3.38
 8 -7 1 2.93 1.85
 -8 -7 -1 8.28 4.83
 -8 7 -1 9.53 4.87
 -8 -7 -1 -0.43 3.59
 8 7 1 2.47 1.89
 8 -7 2 1.79 1.77
 -8 -7 -2 8.5 5.59
 -8 7 -2 4.57 4.01
 8 7 2 -1.09 1.46
 -8 7 -3 -0.56 2.04
 -8 7 -3 1.43 2.8
 8 7 3 2.65 1.69
 -8 7 -4 1.07 3.6
 8 7 4 4.29 2.47
 -8 8 9 9.14 2.84
 -8 -8 8 10.21 4.1
 -8 8 8 15.69 3.51
 -8 -8 7 -0.25 2.56
 -8 8 7 4.97 2.15
 8 -8 -6 57.68 7.76
 -8 -8 6 62.33 10.55
 -8 8 6 60.82 6.46
 8 -8 -5 49.86 6.61
 -8 -8 5 58.94 10.34
 -8 8 5 63.44 6.66
 8 8 -5 65.44 6.14
 8 -8 -4 15.25 3.7
 -8 -8 4 13.17 4.81
 -8 -8 4 12.57 2.48
 -8 -8 4 17.66 5.65
 -8 8 4 14.95 3.27
 8 8 -4 16.42 3.23
 -8 -8 3 22.04 3.17
 8 -8 -3 16.12 3.43
 -8 -8 3 28.56 7.34
 -8 8 3 30.8 7.76
 -8 -8 3 19.73 6.72
 -8 8 3 28.39 4.41
 8 8 -3 25.81 3.81
 8 -8 -2 18.03 3.49
 -8 -8 2 29.9 7.92
 -8 8 2 19.04 5.93
 -8 -8 2 22.41 7.31
 8 8 -2 17.6 3.23
 8 -8 -1 3.92 2.11
 -8 8 1 0.58 3.35
 -8 -8 1 0.76 3.78
 8 8 -1 1.38 1.32
 8 -8 0 5.67 2.19
 -8 -8 0 7.17 4.29
 -8 8 0 0.97 2.9
 -8 -8 0 6.31 4.78
 8 8 0 8.61 2.75
 8 -8 1 4.79 2.07
 -8 -8 -1 5.97 3.95
 -8 8 -1 -0.59 3.31
 8 8 1 3.16 1.91
 8 -8 2 9.48 2.83
 -8 8 -2 7.07 4.14
 -8 -8 -2 9.5 6.65
 8 8 2 5.56 2.15
 -8 8 -3 -2.29 3.65
 8 8 3 -1.87 2.25
 -8 8 -4 -3.11 3.17
 -8 -9 8 0.02 3.13
 -8 -9 7 1.07 2.63
 -8 9 7 1.99 1.71
 -8 -9 6 2.93 2.51
 -8 9 6 -0.62 1.44
 8 9 -6 1.36 1.44
 8 -9 -5 12.79 3.11
 -8 -9 5 10.43 5.1
 -8 9 5 13.02 3.39
 8 9 -5 21.17 3.67
 8 -9 -4 1.4 1.7
 -8 -9 4 1.3 2.69
 -8 -9 4 1.24 1.11
 -8 -9 4 -1.32 2.56
 -8 9 4 2.58 1.85
 8 9 -4 -0.75 1.1
 8 -9 -3 1.28 1.51
 -8 -9 3 0.71 0.87
 -8 -9 3 2.69 3.68
 -8 9 3 3.16 4.29
 -8 -9 3 -1.47 2.59
 -8 9 3 1.91 1.82
 8 9 -3 0.28 1.14
 8 -9 -2 0.64 1.44
 -8 -9 2 7.99 4.74
 -8 9 2 0.84 3.34
 -8 -9 2 5.16 3.81
 -8 9 2 0.26 1.47
 8 9 -2 1.7 1.2
 8 -9 -1 3.94 2.22
 -8 -9 1 0.86 3.25
 -8 9 1 0.28 2.47
 -8 -9 1 1.45 3.85
 8 9 -1 7.34 2.23
 8 -9 0 6.61 2.3
 -8 -9 0 3.1 3.58
 -8 9 0 4.7 2.93
 -8 -9 0 1.43 3.05
 8 9 0 5.43 2.55
 8 -9 1 3.38 1.9
 -8 9 -1 -2.56 3.87
 -8 -9 -1 4.81 5.57
 8 9 1 1.21 1.44
 -8 9 -2 2.74 3.75
 -8 -9 -2 2.81 5.29
 8 9 2 0.22 1.5
 -8 9 -3 5.24 3.46
 -8 -10 7 31.43 7.67
 -8 -10 6 23.68 6.95
 -8 10 6 18.85 3.95
 8 -10 -5 6.62 2.56
 -8 -10 5 10.54 4.74
 -8 -10 5 3.75 1.74
 -8 10 5 7.06 2.56
 8 10 -5 6.55 2.2
 8 -10 -4 6.77 2.57
 -8 -10 4 8.43 4.26
 -8 -10 4 10.8 3.75
 -8 -10 4 10.57 2.67
 -8 10 4 11.52 3.13
 8 10 -4 11.23 2.73
 8 -10 -3 10.47 2.77
 -8 -10 3 14.93 6.28
 -8 -10 3 12.12 2.62
 -8 -10 3 7.38 4.24
[truncated: 14,348 more chars]
