# Supplementary material for: Magnetoelectric effect generated through electron transfer from organic radical to metal ion
Source: Natl Sci Rev. 2023 Mar 6;10(4):nwad059. doi: 10.1093/nsr/nwad059 (PMC10187783; doi:10.1093/nsr/nwad059)
Supplement: nwad059_Supplemental_Files [file nwad059_supplemental_files.zip › 1-270K.cif]

data_exp_10886
_audit_creation_date               2020-09-08
_audit_creation_method
;
Olex2 1.2
(compiled 2018.05.29 svn.r3508 for OlexSys, GUI svn.r5506)
;
_shelx_SHELXL_version_number       '2014/7'
_audit_contact_author_address      ?
_audit_contact_author_email        ?
_audit_contact_author_name         ''
_audit_contact_author_phone        ?
_publ_contact_author_id_orcid      ?
_publ_section_references
;
Dolomanov, O.V., Bourhis, L.J., Gildea, R.J, Howard, J.A.K. & Puschmann, H.
 (2009), J. Appl. Cryst. 42, 339-341.

Sheldrick, G.M. (2015). Acta Cryst. A71, 3-8.

Sheldrick, G.M. (2015). Acta Cryst. C71, 3-8.
;
_chemical_name_common              ?
_chemical_name_systematic          ?
_chemical_formula_moiety           'C12 H4 Cl4 Fe O10, C5 H13 Br N'
_chemical_formula_sum              'C17 H17 Br Cl4 Fe N O10'
_chemical_formula_weight           672.87
_chemical_melting_point            ?
loop_
  _atom_type_symbol
  _atom_type_description
  _atom_type_scat_dispersion_real
  _atom_type_scat_dispersion_imag
  _atom_type_scat_source
 'C' 'C' 0.0033 0.0016 'International Tables Vol C Tables 4.2.6.8 and 6.1.1.4'
 'H' 'H' 0.0000 0.0000 'International Tables Vol C Tables 4.2.6.8 and 6.1.1.4'
 'Br' 'Br' -0.2901 2.4595
 'International Tables Vol C Tables 4.2.6.8 and 6.1.1.4'
 'Cl' 'Cl' 0.1484 0.1585 'International Tables Vol C Tables 4.2.6.8 and 6.1.1.4'
 'Fe' 'Fe' 0.3463 0.8444 'International Tables Vol C Tables 4.2.6.8 and 6.1.1.4'
 'N' 'N' 0.0061 0.0033 'International Tables Vol C Tables 4.2.6.8 and 6.1.1.4'
 'O' 'O' 0.0106 0.0060 'International Tables Vol C Tables 4.2.6.8 and 6.1.1.4'

_shelx_space_group_comment
;
The symmetry employed for this shelxl refinement is uniquely defined
by the following loop, which should always be used as a source of
symmetry information in preference to the above space-group names.
They are only intended as comments.
;
_space_group_crystal_system        'monoclinic'
_space_group_IT_number             11
_space_group_name_H-M_alt          'P 1 21/m 1'
_space_group_name_Hall             '-P 2yb'
loop_
  _space_group_symop_operation_xyz
 'x, y, z'
 '-x, y+1/2, -z'
 '-x, -y, -z'
 'x, -y-1/2, z'

_cell_length_a                     7.1782(4)
_cell_length_b                     17.0212(7)
_cell_length_c                     9.5882(4)
_cell_angle_alpha                  90
_cell_angle_beta                   102.131(5)
_cell_angle_gamma                  90
_cell_volume                       1145.34(9)
_cell_formula_units_Z              2
_cell_measurement_reflns_used      8270
_cell_measurement_temperature      270.00(10)
_cell_measurement_theta_max        29.8230
_cell_measurement_theta_min        3.9540
_shelx_estimated_absorpt_T_max     0.759
_shelx_estimated_absorpt_T_min     0.592
_exptl_absorpt_coefficient_mu      2.925
_exptl_absorpt_correction_T_max    1.00000
_exptl_absorpt_correction_T_min    0.78953
_exptl_absorpt_correction_type     multi-scan
_exptl_absorpt_process_details
;
CrysAlisPro 1.171.39.46e (Rigaku Oxford Diffraction, 2018)
Empirical absorption correction using spherical harmonics,
 implemented in SCALE3 ABSPACK scaling algorithm.
;
_exptl_absorpt_special_details     ?
_exptl_crystal_colour              'clear dark black'
_exptl_crystal_colour_lustre       clear
_exptl_crystal_colour_modifier     dark
_exptl_crystal_colour_primary      black
_exptl_crystal_density_diffrn      1.951
_exptl_crystal_density_meas        ?
_exptl_crystal_density_method      ?
_exptl_crystal_description         plate
_exptl_crystal_F_000               670
_exptl_crystal_size_max            0.2
_exptl_crystal_size_mid            0.15
_exptl_crystal_size_min            0.1
_exptl_transmission_factor_max     ?
_exptl_transmission_factor_min     ?
_diffrn_reflns_av_R_equivalents    0.0329
_diffrn_reflns_av_unetI/netI       0.0225
_diffrn_reflns_Laue_measured_fraction_full  0.997
_diffrn_reflns_Laue_measured_fraction_max  0.926
_diffrn_reflns_limit_h_max         9
_diffrn_reflns_limit_h_min         -9
_diffrn_reflns_limit_k_max         24
_diffrn_reflns_limit_k_min         -22
_diffrn_reflns_limit_l_max         13
_diffrn_reflns_limit_l_min         -13
_diffrn_reflns_number              19685
_diffrn_reflns_point_group_measured_fraction_full  0.997
_diffrn_reflns_point_group_measured_fraction_max  0.926
_diffrn_reflns_theta_full          25.242
_diffrn_reflns_theta_max           30.479
_diffrn_reflns_theta_min           3.454
_diffrn_ambient_environment        N~2~
_diffrn_ambient_temperature        270.00(10)
_diffrn_detector                   'CCD plate'
_diffrn_detector_area_resol_mean   10.4741
_diffrn_detector_type              Atlas
_diffrn_measured_fraction_theta_full  0.997
_diffrn_measured_fraction_theta_max  0.926
_diffrn_measurement_details
;
List of Runs (angles in degrees, time in seconds):

  # Type    Start    End  Width  t~exp~   \w     \q     \k     \f   Frames
--------------------------------------------------------------------------
  1  \w    -30.00  48.00   1.00   11.43    --   14.47 -77.00   0.00   78
  2  \w    -17.00  90.00   1.00   11.43    --   14.47  77.00   0.00  107
  3  \w    -12.00  87.00   1.00   11.43    --   14.47  38.00 -60.00   99
  4  \w    -14.00  56.00   1.00   11.43    --   14.47 -99.00 120.00   70
  5  \w     37.00  81.00   1.00   11.43    --   14.47 178.00 -90.00   44
  6  \w    -64.00  47.00   1.00   11.43    --   14.47 -77.00 -90.00  111
  7  \w    -15.00  77.00   1.00   11.43    --   14.47  57.00-180.00   92
  8  \w     41.00  74.00   1.00   11.43    --   14.47-128.00-126.58   33
;
_diffrn_measurement_device         'four-circle diffractometer'
_diffrn_measurement_device_type    'SuperNova, Dual, Cu at home/near, Atlas'
_diffrn_measurement_method         '\w scans'
_diffrn_orient_matrix_type        
 'CrysAlisPro convention (1999,Acta A55,543-557)'
_diffrn_orient_matrix_UB_11        -0.0984748000
_diffrn_orient_matrix_UB_12        0.0087257000
_diffrn_orient_matrix_UB_13        -0.0097377000
_diffrn_orient_matrix_UB_21        -0.0111960000
_diffrn_orient_matrix_UB_22        -0.0061593000
_diffrn_orient_matrix_UB_23        -0.0745093000
_diffrn_orient_matrix_UB_31        -0.0196546000
_diffrn_orient_matrix_UB_32        -0.0402719000
_diffrn_orient_matrix_UB_33        0.0092576000
_diffrn_radiation_monochromator    mirror
_diffrn_radiation_probe            x-ray
_diffrn_radiation_type             MoK\a
_diffrn_radiation_wavelength       0.71073
_diffrn_source                     'micro-focus sealed X-ray tube'
_diffrn_source_type                'SuperNova (Mo) X-ray Source'
_reflns_Friedel_coverage           0.000
_reflns_Friedel_fraction_full      .
_reflns_Friedel_fraction_max       .
_reflns_number_gt                  2908
_reflns_number_total               3336
_reflns_odcompleteness_completeness  99.71
_reflns_odcompleteness_iscentric   1
_reflns_odcompleteness_theta       27.42
_reflns_special_details
;
 Reflections were merged by SHELXL according to the crystal
 class for the calculation of statistics and refinement.
 
 _reflns_Friedel_fraction is defined as the number of unique
 Friedel pairs measured divided by the number that would be
 possible theoretically, ignoring centric projections and
 systematic absences.
;
_reflns_threshold_expression       'I > 2\s(I)'
_computing_cell_refinement         'CrysAlisPro 1.171.39.46e (Rigaku OD, 2018)'
_computing_data_collection         'CrysAlisPro 1.171.39.46e (Rigaku OD, 2018)'
_computing_data_reduction          'CrysAlisPro 1.171.39.46e (Rigaku OD, 2018)'
_computing_molecular_graphics      'Olex2 (Dolomanov et al., 2009)'
_computing_publication_material    'Olex2 (Dolomanov et al., 2009)'
_computing_structure_refinement    'ShelXL (Sheldrick, 2015)'
_computing_structure_solution      'ShelXT (Sheldrick, 2015)'
_refine_diff_density_max           0.963
_refine_diff_density_min           -1.060
_refine_diff_density_rms           0.163
_refine_ls_extinction_coef         .
_refine_ls_extinction_method       none
_refine_ls_goodness_of_fit_ref     1.244
_refine_ls_hydrogen_treatment      constr
_refine_ls_matrix_type             full
_refine_ls_number_parameters       177
_refine_ls_number_reflns           3336
_refine_ls_number_restraints       1
_refine_ls_R_factor_all            0.0994
_refine_ls_R_factor_gt             0.0902
_refine_ls_restrained_S_all        1.244
_refine_ls_shift/su_max            0.000
_refine_ls_shift/su_mean           0.000
_refine_ls_structure_factor_coef   Fsqd
_refine_ls_weighting_details      
 'w=1/[\s^2^(Fo^2^)+14.7080P] where P=(Fo^2^+2Fc^2^)/3'
_refine_ls_weighting_scheme        calc
_refine_ls_wR_factor_gt            0.1987
_refine_ls_wR_factor_ref           0.2019
_refine_special_details            ?
_olex2_refinement_description
;
1. Fixed Uiso
 At 1.2 times of:
  All C(H,H) groups
 At 1.5 times of:
  All C(H,H,H) groups, All O(H) groups
2. Restrained distances
 C00G-C00F
 1.557 with sigma of 0.001
3. Others
 Fixed Sof: H00a(0.5) H00b(0.5) H00c(0.5) Br2(0.5) C1(0.5) H1a(0.5) H1b(0.5)
 C3(0.5) H3a(0.5) H3b(0.5)
4.a Secondary CH2 refined with riding coordinates:
 C1(H1a,H1b), C3(H3a,H3b)
4.b Tetrahedral OH refined with riding coordinates:
 O006(H006), O008(H008)
4.c Idealised Me refined as rotating group:
 C00I(H00a,H00b,H00c), C00J(H00d,H00e,H00f)
;
_atom_sites_solution_hydrogens     geom
_atom_sites_solution_primary       dual
_atom_sites_solution_secondary     ?
loop_
  _atom_site_label
  _atom_site_type_symbol
  _atom_site_fract_x
  _atom_site_fract_y
  _atom_site_fract_z
  _atom_site_U_iso_or_equiv
  _atom_site_adp_type
  _atom_site_occupancy
  _atom_site_site_symmetry_order
  _atom_site_calc_flag
  _atom_site_refinement_flags_posn
  _atom_site_refinement_flags_adp
  _atom_site_refinement_flags_occupancy
  _atom_site_disorder_assembly
  _atom_site_disorder_group
 Fe01 Fe 0.2564(2) 0.7500 0.51055(14) 0.0236(3) Uani 1 2 d S T P . .
 Cl03 Cl 0.2026(3) 0.51794(11) 0.81769(18) 0.0375(4) Uani 1 1 d . . . . .
 Cl04 Cl 0.2959(3) 0.53042(11) 0.17194(19) 0.0403(4) Uani 1 1 d . . . . .
 O005 O 0.2492(7) 0.6583(2) 0.6384(5) 0.0256(9) Uani 1 1 d . . . . .
 O006 O -0.0343(10) 0.7500 0.4732(9) 0.0376(17) Uani 1 2 d S T P . .
 H006 H -0.0732 0.7046 0.4685 0.056 Uiso 1 1 calc R . . . .
 O007 O 0.2628(7) 0.6645(3) 0.3707(5) 0.0285(10) Uani 1 1 d . . . . .
 O008 O 0.5492(10) 0.7500 0.5641(9) 0.0427(19) Uani 1 2 d S T P . .
 H008 H 0.5882 0.7046 0.5710 0.064 Uiso 1 1 calc R . . . .
 O009 O 0.2126(8) 0.3838(3) 0.6191(6) 0.0402(13) Uani 1 1 d . . . . .
 O00A O 0.2865(9) 0.3883(3) 0.3554(6) 0.0444(14) Uani 1 1 d . . . . .
 N00B N 0.6195(13) 0.7500 0.0408(9) 0.0344(18) Uani 1 2 d S T P . .
 C00C C 0.2603(9) 0.5947(3) 0.4199(6) 0.0220(11) Uani 1 1 d . . . . .
 C00D C 0.2478(8) 0.5910(3) 0.5773(6) 0.0209(11) Uani 1 1 d . . . . .
 C00E C 0.2314(9) 0.5206(4) 0.6425(7) 0.0241(12) Uani 1 1 d . . . . .
 C00F C 0.2341(9) 0.4482(4) 0.5674(5) 0.0269(13) Uani 1 1 d D . . . .
 C00G C 0.2676(9) 0.4523(4) 0.4123(5) 0.0267(13) Uani 1 1 d D . . . .
 C00H C 0.2708(10) 0.5265(4) 0.3468(7) 0.0288(13) Uani 1 1 d . . . . .
 C00I C 0.5157(19) 0.7500 0.1605(12) 0.053(3) Uani 1 2 d S T P . .
 H00A H 0.5823 0.7826 0.2365 0.079 Uiso 0.5 1 calc GR . . A -1
 H00B H 0.5087 0.6973 0.1948 0.079 Uiso 0.5 1 calc GR . . A -1
 H00C H 0.3892 0.7701 0.1271 0.079 Uiso 0.5 1 calc GR . . A -1
 C00J C 0.563(2) 0.6792(7) -0.0478(13) 0.087(4) Uani 1 1 d . . . . .
 H00D H 0.6088 0.6331 0.0065 0.131 Uiso 1 1 calc GR . . . .
 H00E H 0.6177 0.6815 -0.1310 0.131 Uiso 1 1 calc GR . . . .
 H00F H 0.4269 0.6770 -0.0763 0.131 Uiso 1 1 calc GR . . . .
 Br2 Br 1.0211(3) 0.77165(15) -0.1201(2) 0.0655(9) Uani 0.5 1 d . . . B -1
 C1 C 0.947(3) 0.6948(12) 0.010(2) 0.054(5) Uani 0.5 1 d . . . B -1
 H1A H 0.8784 0.6526 -0.0465 0.065 Uiso 0.5 1 calc R . . B -1
 H1B H 1.0619 0.6724 0.0676 0.065 Uiso 0.5 1 calc R . . B -1
 C3 C 0.828(2) 0.7240(11) 0.1072(15) 0.047(5) Uani 0.5 1 d . . . B -1
 H3A H 0.8931 0.7684 0.1592 0.056 Uiso 0.5 1 calc R . . B -1
 H3B H 0.8217 0.6830 0.1765 0.056 Uiso 0.5 1 calc R . . B -1

loop_
  _atom_site_aniso_label
  _atom_site_aniso_U_11
  _atom_site_aniso_U_22
  _atom_site_aniso_U_33
  _atom_site_aniso_U_23
  _atom_site_aniso_U_13
  _atom_site_aniso_U_12
 Fe01 0.0320(7) 0.0114(5) 0.0276(6) 0.000 0.0070(5) 0.000
 Cl03 0.0496(10) 0.0352(9) 0.0282(8) 0.0052(7) 0.0091(7) -0.0052(8)
 Cl04 0.0556(11) 0.0377(9) 0.0293(8) -0.0073(7) 0.0128(7) 0.0040(8)
 O005 0.038(3) 0.0148(18) 0.024(2) 0.0009(16) 0.0081(18) -0.0008(18)
 O006 0.030(4) 0.017(3) 0.065(5) 0.000 0.006(3) 0.000
 O007 0.046(3) 0.0147(19) 0.026(2) -0.0007(16) 0.010(2) 0.0000(19)
 O008 0.032(4) 0.017(3) 0.075(6) 0.000 0.004(4) 0.000
 O009 0.056(3) 0.017(2) 0.044(3) 0.005(2) 0.001(2) -0.005(2)
 O00A 0.059(4) 0.023(2) 0.049(3) -0.012(2) 0.005(3) 0.009(2)
 N00B 0.033(4) 0.040(5) 0.030(4) 0.000 0.007(3) 0.000
 C00C 0.024(3) 0.016(2) 0.026(3) 0.002(2) 0.006(2) 0.002(2)
 C00D 0.023(3) 0.016(2) 0.024(3) 0.002(2) 0.006(2) 0.002(2)
 C00E 0.028(3) 0.018(3) 0.025(3) 0.006(2) 0.003(2) -0.004(2)
 C00F 0.028(3) 0.021(3) 0.029(3) 0.002(2) 0.001(2) -0.002(2)
 C00G 0.026(3) 0.015(3) 0.036(3) -0.003(2) 0.000(2) 0.001(2)
 C00H 0.033(3) 0.028(3) 0.025(3) -0.002(2) 0.006(2) 0.000(3)
 C00I 0.049(7) 0.086(10) 0.026(5) 0.000 0.014(5) 0.000
 C00J 0.129(12) 0.070(8) 0.066(7) -0.036(6) 0.028(7) 0.010(8)
 Br2 0.0473(9) 0.096(3) 0.0597(10) 0.0324(12) 0.0253(8) 0.0132(10)
 C1 0.042(9) 0.063(11) 0.065(11) 0.028(10) 0.029(8) 0.022(8)
 C3 0.037(7) 0.075(13) 0.027(6) 0.026(7) 0.003(5) 0.001(7)

_geom_special_details
;
 All esds (except the esd in the dihedral angle between two l.s. planes)
 are estimated using the full covariance matrix.  The cell esds are taken
 into account individually in the estimation of esds in distances, angles
 and torsion angles; correlations between esds in cell parameters are only
 used when they are defined by crystal symmetry.  An approximate (isotropic)
 treatment of cell esds is used for estimating esds involving l.s. planes.
;
loop_
  _geom_bond_atom_site_label_1
  _geom_bond_atom_site_label_2
  _geom_bond_distance
  _geom_bond_site_symmetry_2
  _geom_bond_publ_flag
 Fe01 O005 1.992(4) . ?
 Fe01 O005 1.992(4) 4_575 ?
 Fe01 O006 2.042(7) . ?
 Fe01 O007 1.985(4) . ?
 Fe01 O007 1.985(4) 4_575 ?
 Fe01 O008 2.056(8) . ?
 Cl03 C00E 1.736(6) . ?
 Cl04 C00H 1.725(7) . ?
 O005 C00D 1.287(7) . ?
 O007 C00C 1.281(7) . ?
 O009 C00F 1.226(8) . ?
 O00A C00G 1.239(7) . ?
 N00B C00I 1.494(14) . ?
 N00B C00J 1.481(12) . ?
 N00B C00J 1.481(12) 4_575 ?
 N00B C3 1.562(16) . ?
 C00C C00D 1.531(8) . ?
 C00C C00H 1.366(9) . ?
 C00D C00E 1.368(8) . ?
 C00E C00F 1.429(9) . ?
 C00F C00G 1.5571(10) . ?
 C00G C00H 1.412(9) . ?
 Br2 C1 1.959(17) . ?
 C1 C3 1.47(2) . ?

loop_
  _geom_angle_atom_site_label_1
  _geom_angle_atom_site_label_2
  _geom_angle_atom_site_label_3
  _geom_angle
  _geom_angle_site_symmetry_1
  _geom_angle_site_symmetry_3
  _geom_angle_publ_flag
 O005 Fe01 O005 103.1(3) 4_575 . ?
 O005 Fe01 O006 87.1(2) . . ?
 O005 Fe01 O006 87.1(2) 4_575 . ?
 O005 Fe01 O008 90.2(2) . . ?
 O005 Fe01 O008 90.2(2) 4_575 . ?
 O006 Fe01 O008 175.8(4) . . ?
 O007 Fe01 O005 175.53(19) 4_575 . ?
 O007 Fe01 O005 81.32(17) . . ?
 O007 Fe01 O005 81.32(17) 4_575 4_575 ?
 O007 Fe01 O005 175.53(19) . 4_575 ?
 O007 Fe01 O006 92.8(2) 4_575 . ?
 O007 Fe01 O006 92.8(2) . . ?
 O007 Fe01 O007 94.2(3) 4_575 . ?
 O007 Fe01 O008 90.1(2) 4_575 . ?
 O007 Fe01 O008 90.1(2) . . ?
 C00D O005 Fe01 114.6(4) . . ?
 C00C O007 Fe01 115.3(4) . . ?
 C00I N00B C3 106.0(9) . . ?
 C00J N00B C00I 108.7(7) 4_575 . ?
 C00J N00B C00I 108.7(7) . . ?
 C00J N00B C00J 109.0(12) . 4_575 ?
 C00J N00B C3 126.0(10) 4_575 . ?
 C00J N00B C3 97.2(10) . . ?
 O007 C00C C00D 114.2(5) . . ?
 O007 C00C C00H 126.4(6) . . ?
 C00H C00C C00D 119.5(6) . . ?
 O005 C00D C00C 114.6(5) . . ?
 O005 C00D C00E 124.5(5) . . ?
 C00E C00D C00C 121.0(6) . . ?
 C00D C00E Cl03 120.3(5) . . ?
 C00D C00E C00F 120.9(5) . . ?
 C00F C00E Cl03 118.8(4) . . ?
 O009 C00F C00E 123.4(5) . . ?
 O009 C00F C00G 119.0(6) . . ?
 C00E C00F C00G 117.6(5) . . ?
 O00A C00G C00F 115.8(6) . . ?
 O00A C00G C00H 125.2(5) . . ?
 C00H C00G C00F 119.0(5) . . ?
 C00C C00H Cl04 119.6(5) . . ?
 C00C C00H C00G 121.5(6) . . ?
 C00G C00H Cl04 118.8(5) . . ?
 C3 C1 Br2 116.7(13) . . ?
 C1 C3 N00B 118.0(12) . . ?

loop_
  _geom_hbond_atom_site_label_D
  _geom_hbond_atom_site_label_H
  _geom_hbond_atom_site_label_A
  _geom_hbond_distance_DH
  _geom_hbond_distance_HA
  _geom_hbond_distance_DA
  _geom_hbond_angle_DHA
  _geom_hbond_site_symmetry_A
 O006 H006 O009 0.82 1.90 2.671(6) 155.7 3_566
 O008 H008 O00A 0.82 1.88 2.673(6) 161.9 3_666

loop_
  _refln_index_h
  _refln_index_k
  _refln_index_l
  _refln_F_squared_meas
  _refln_F_squared_sigma
 0 0 2 528.79 8.58
 0 0 -2 547.21 9.1
 0 0 3 910.94 14.26
 0 0 -3 912.03 15.05
 0 0 -4 2717.57 39.37
 0 0 4 2742.37 38.14
 0 0 5 519.08 13.53
 0 0 5 526.4 10.67
 0 0 -5 512.71 11.74
 0 0 6 710.12 16
 0 0 -6 698.69 14.51
 0 0 6 704.89 18.12
 0 0 -6 731.43 15.53
 0 0 6 724.4 14.19
 0 0 7 65.67 3.74
 0 0 -7 63 4.19
 0 0 7 57.18 4.76
 0 0 -8 8.17 1.74
 0 0 8 7.87 2.05
 0 0 8 9.26 1.53
 0 0 9 142.36 6.37
 0 0 -9 142.16 7.23
 0 0 -10 4.73 1.82
 0 0 10 1.33 0.91
 0 0 -11 50.59 4.9
 0 0 11 50 4.41
 0 0 -12 45.29 4.91
 0 0 12 34.41 3.91
 0 -1 2 89.75 2.63
 0 1 2 87.46 2.51
 0 -1 -2 84.03 2.79
 0 1 -2 91.71 2.96
 0 1 -3 211.22 5.67
 0 -1 3 199.96 4.96
 0 1 3 195.57 4.78
 0 -1 3 209.87 3.79
 0 -1 -3 198.47 5.35
 0 1 4 38.94 2.21
 0 -1 4 41.9 1.46
 0 1 -4 47.37 2.76
 0 -1 4 40.26 2.29
 0 1 4 38.43 3.52
 0 -1 -4 42.73 2.63
 0 -1 -5 34.34 2.57
 0 -1 -5 28.22 2.61
 0 1 5 38.72 3.75
 0 -1 5 32.19 2.75
 0 1 5 36.46 2.36
 0 -1 5 33.36 1.33
 0 1 5 34.24 2.65
 0 1 -5 36.63 2.79
 0 -1 5 34.29 2.36
 0 1 6 170 5.77
 0 -1 -6 152.01 5.75
 0 -1 6 157.28 5.65
 0 1 6 158.38 6.63
 0 -1 -6 167.23 6.46
 0 1 6 150.77 8.07
 0 1 -6 172.15 6.72
 0 -1 -6 155.28 6.51
 0 -1 6 175.93 7.25
 0 1 -7 7.02 1.47
 0 1 7 4.96 1.52
 0 -1 -7 7.49 1.62
 0 1 7 7.19 1.4
 0 -1 -7 4.97 1.67
 0 -1 7 8.1 1.56
 0 -1 7 6.44 1.52
 0 -1 8 59.73 3.91
 0 1 -8 61.29 4.59
 0 1 8 57.13 3.83
 0 -1 -8 59.67 4.46
 0 -1 8 54.95 4.61
 0 -1 -8 46.23 4.1
 0 1 -9 28.4 3.42
 0 1 9 24.75 2.76
 0 -1 9 20.15 2.91
 0 -1 9 27.49 2.97
 0 -1 -9 30.84 3.39
 0 -1 -10 6.97 1.92
 0 1 -10 3.86 1.35
 0 1 10 4.68 1.39
 0 -1 10 5.13 1.45
 0 1 11 20.4 2.98
 0 -1 11 22.35 2.99
 0 -1 -11 20.46 3.31
 0 1 -11 20.78 3.38
 0 -1 -12 11.03 2.56
 0 1 12 8.33 2.15
 0 1 -12 9.05 2.47
 0 -1 12 9.56 2.36
 0 2 -2 3209.52 39.98
 0 2 2 3151.14 40.14
 0 -2 2 3139.48 39.93
 0 -2 2 3087.11 40.59
 0 -2 -2 3085.7 40.68
 0 2 2 3153.79 40.76
 0 -2 2 3118.17 41.05
 0 2 -2 3068.35 42
 0 -2 -2 3161.16 41.06
 0 -2 -3 8.6 0.92
 0 2 3 8.2 1.01
 0 -2 3 8.96 0.76
 0 2 3 8.16 0.85
 0 2 -3 9.07 1.14
 0 2 3 9.14 0.61
 0 2 -3 8.88 0.53
 0 -2 3 8.69 0.96
 0 -2 -3 8.36 0.92
 0 -2 -4 241.8 6.44
 0 -2 -4 249.05 6.51
 0 2 4 253.44 6.03
 0 2 4 246.44 4.27
 0 -2 4 246.73 4.95
 0 2 4 238.36 6.7
 0 2 4 230.43 9.3
 0 2 -4 251.65 7.04
 0 -2 4 250.41 6.18
 0 -2 -5 2078.32 32.05
 0 2 5 2011.51 38.09
 0 2 5 2044 30.61
 0 -2 5 2126.94 31.87
 0 2 5 2065.64 26.86
 0 2 5 2049.16 32.26
 0 -2 5 2028.27 30.78
 0 -2 5 2057.26 28.16
 0 -2 -5 2099.88 31.75
 0 2 -5 2064.22 32.51
 0 -2 6 74 2.41
 0 -2 -6 75.09 4.03
 0 2 6 76.32 3.72
 0 -2 6 76.7 4.1
 0 -2 -6 74.11 4.16
 0 2 -6 73.27 4.38
 0 -2 6 73.36 3.7
 0 2 6 75.85 6.01
 0 2 6 66.38 4.11
 0 2 -7 33.02 3.12
 0 -2 7 31.6 2.85
 0 2 7 31.48 2.62
 0 -2 -7 33.03 2.93
 0 -2 7 30.64 2.59
 0 2 -8 751.83 18.02
 0 -2 -8 738.38 16.86
 0 -2 8 722.28 15.74
 0 -2 8 702.86 16.78
 0 2 8 730.42 15.74
 0 -2 -9 40.15 3.74
 0 -2 9 37.39 3.41
 0 2 9 40.55 5.16
 0 -2 9 40.6 3.45
 0 2 9 41.63 3.48
 0 2 -9 44.9 4.22
 0 -2 -10 12.28 2.33
 0 2 10 7.5 1.68
 0 2 -10 11.5 2.51
 0 -2 10 5.84 1.32
 0 2 11 137.75 7.24
 0 2 -11 158.54 8.91
 0 -2 11 134.26 7.26
 0 -2 -11 145.7 8.19
 0 2 12 55.1 4.82
 0 -2 12 59.43 5.07
 0 2 -12 63.61 5.91
 0 -2 -12 64.32 5.67
 0 -3 0 0.45 0.36
 0 -3 0 0.32 0.17
 0 3 0 0.26 0.23
 0 -3 0 0.19 0.19
 0 -3 -1 122.8 5.19
 0 -3 -1 120.73 2.7
 0 3 -1 113.72 3.76
 0 3 -1 126.61 3.22
 0 -3 1 120.16 3.7
 0 -3 1 122.64 3.04
 0 3 -1 102.4 2.74
 0 -3 2 169.9 3.89
 0 -3 -2 136.29 3
 0 -3 -2 142.85 3.67
 0 3 -2 146.53 3.46
 0 -3 2 133.02 3.39
 0 3 2 148.12 3.83
 0 -3 2 140.65 3.74
 0 -3 -2 159.8 3.17
 0 3 2 168.33 3.64
 0 3 -2 171.56 4.62
 0 3 2 154.18 3.33
 0 3 -2 164.91 3.48
 0 3 3 279.9 6.07
 0 3 -3 307.57 7.36
 0 -3 -3 262.38 5.77
 0 3 3 300.43 10.32
 0 3 3 290.31 5.41
 0 3 -3 285.61 5.24
 0 -3 3 298.56 6.41
 0 -3 -3 291.46 6.3
 0 3 3 284.02 6.58
 0 -3 3 258.41 5.74
 0 -3 3 294.47 5.9
 0 -3 4 91.17 3.4
 0 -3 -4 93.24 3.59
 0 -3 -4 95.51 3.78
 0 -3 4 96.24 3.74
 0 3 4 94.23 2.66
 0 3 -4 106.64 4.42
 0 3 4 106.08 4.09
 0 -3 4 102.75 3.14
 0 3 4 96.25 6.19
 0 3 4 102.62 3.59
 0 -3 5 14.25 1.19
 0 -3 5 13.88 1.26
 0 3 5 11.83 0.88
 0 -3 5 14.6 1.62
 0 3 -5 14.83 1.99
 0 -3 -5 16.41 1.78
 0 3 5 17.16 1.82
 0 -3 -5 11.06 1.48
 0 3 5 16.11 2.83
 0 3 5 13.2 1.5
 0 -3 6 219.35 6.95
 0 -3 6 217.43 5.26
 0 -3 6 246.14 6.51
 0 -3 -6 230.81 7.33
 0 3 -6 243.32 8.31
 0 3 6 209.61 4.1
 0 3 6 219.9 7.67
 0 -3 -6 210.15 7.33
 0 3 6 225.72 6.81
 0 -3 -7 24.01 2.54
 0 3 7 22.4 2.24
 0 -3 7 23.75 2.08
 0 -3 7 25.85 1.57
 0 3 -7 27.27 3.11
 0 -3 7 25.35 2.5
 0 3 8 6.38 1.4
 0 -3 8 8.24 1.27
 0 3 -8 10.06 2.09
 0 -3 8 7.24 1.61
 0 -3 -8 8 1.62
 0 -3 -8 8.03 1.84
 0 3 8 8.25 2.54
 0 -3 -9 22.96 2.89
 0 3 9 18.03 2.41
 0 -3 9 19.77 2.51
 0 3 -9 18.35 2.82
 0 -3 -10 0.63 0.94
 0 3 10 2.2 1.16
 0 -3 10 0.04 0.94
 0 3 -10 0.21 1.18
 0 -3 11 5.55 1.72
 0 3 11 5.22 1.52
 0 -3 -11 10.23 2.4
 0 3 -11 9.18 2.64
 0 -3 12 6.69 1.98
 0 -3 -12 7.75 2.18
 0 3 -12 10.29 2.81
 0 3 12 11.2 2.35
 0 -4 0 4133.87 54.59
 0 4 0 4229.36 55.23
 0 -4 0 4119.67 55.65
 0 -4 0 4161.06 53.6
 0 4 -1 658.05 12.95
 0 4 -1 669.61 11.02
 0 4 -1 658.22 10.77
 0 -4 1 661.67 10.87
 0 -4 1 660.36 12.79
 0 -4 -1 664.19 10.48
 0 4 1 674.96 9.42
 0 -4 -1 693.72 14.05
 0 -4 1 668.28 10.17
 0 -4 1 643.55 10.62
 0 -4 -2 6.18 1.3
 0 -4 2 6.71 0.7
 0 -4 2 7.49 0.8
 0 -4 -2 7.27 0.67
 0 4 -2 8.19 0.94
 0 -4 -2 8.52 0.71
 0 -4 2 8.69 0.93
 0 -4 2 6.51 0.8
 0 4 2 7.95 0.58
 0 4 -2 7.14 0.72
 0 4 -2 6.78 0.95
 0 -4 -2 7.88 0.5
 0 4 -2 8.56 0.76
 0 4 2 7.89 0.81
 0 4 2 7.68 0.74
 0 -4 -3 4898 64.37
 0 4 3 4883.87 64.99
 0 4 -3 4986.31 66.51
 0 -4 3 4908.72 64.78
 0 4 3 4881.2 63.91
 0 -4 3 4910.33 63.87
 0 -4 3 4891.69 64.42
 0 4 -3 4971.6 63.7
 0 -4 -3 4930.06 63.17
 0 -4 -3 4939.85 62.9
 0 4 3 4779.78 63.86
 0 4 4 112.78 3.8
 0 4 -4 105.88 2.99
 0 -4 4 113.06 3.62
 0 4 4 110.96 4.27
 0 -4 -4 111.61 3.5
 0 4 -4 113.88 4.69
 0 4 4 118.47 7.2
 0 -4 4 114.6 4.06
 0 4 4 112.41 3.25
 0 -4 4 109.93 3.53
 0 -4 -4 109.13 3.91
 0 4 5 194.78 6.38
 0 4 -5 194.72 6.81
 0 4 5 191.38 5.63
 0 4 5 189.08 4.4
 0 -4 -5 189.96 5.88
 0 -4 5 180.1 5.78
 0 -4 5 189.25 5.03
 0 -4 -5 184.83 5.54
 0 -4 5 191.51 5.4
 0 -4 6 694.5 14.05
 0 -4 6 667.36 12.07
 0 -4 -6 685.92 14.21
 0 -4 6 684.55 13.4
 0 -4 -6 690.25 13.96
 0 4 -6 685.4 15.66
 0 4 6 692.34 13.62
 0 4 6 682.71 10.91
 0 4 6 659.84 14.84
 0 -4 7 1.64 1.03
 0 -4 -7 0.69 0.51
 0 4 7 -0.7 1.27
 0 -4 7 0.88 0.47
 0 4 7 1.21 0.31
 0 4 7 1.46 0.86
 0 4 -7 0.32 0.89
 0 -4 -7 1.97 1.1
 0 -4 8 16.47 1.98
 0 -4 -8 17.23 2.2
 0 4 8 17.52 2.08
 0 -4 8 15.02 2.08
 0 4 -8 13.42 2.22
 0 -4 9 61.61 4.25
 0 4 9 60.67 4.2
 0 4 -9 60.02 5
 0 -4 -9 62.06 4.52
 0 -4 10 19.59 2.64
 0 -4 -10 19.13 2.74
 0 4 -10 18.25 2.92
 0 4 10 14.74 2.29
 0 4 11 4.91 1.6
 0 -4 -11 0.22 1.1
 0 4 -11 4.49 1.65
 0 -4 11 4.75 1.67
 0 4 12 21.08 2.94
 0 -4 -12 18.86 3.11
 0 4 12 19.99 3.48
 0 4 -12 22.23 3.75
 0 -5 0 0.03 0.22
 0 5 0 0.19 0.45
 0 5 0 0.32 0.23
 0 -5 0 0.37 0.43
 0 -5 0 0.45 0.39
 0 5 -1 71.85 3.97
 0 5 1 63.98 1.87
 0 -5 1 73 2.82
 0 -5 1 64.72 2.56
 0 -5 -1 73.5 2.63
 0 5 -1 73.38 2.78
 0 5 -1 64.98 2.34
 0 5 -1 70.77 2.75
 0 5 1 67.85 3.29
 0 -5 1 60.41 2.25
 0 -5 -1 59.94 3.75
 0 5 2 108.46 3.51
 0 -5 -2 111.46 3.21
 0 5 -2 110.63 4.44
 0 5 -2 108.3 3.4
 0 -5 2 114.27 4.33
 0 -5 2 115.89 3.39
 0 -5 2 112.6 4.09
 0 -5 -2 101.82 2.3
 0 5 -2 103.17 3.27
 0 -5 2 108.35 3.67
 0 -5 -2 102.95 6.55
 0 5 -2 125.7 4.16
 0 5 2 106.95 3.1
 0 5 2 101.79 2.51
 0 -5 2 97.91 3.22
 0 5 -3 76.37 2.82
 0 -5 -3 78.82 2.82
 0 5 -3 80.6 2.87
 0 5 3 81.19 2.99
 0 5 -3 77.32 3.71
 0 -5 -3 68.77 6.64
 0 -5 3 83.5 3.25
 0 -5 3 78.52 3.11
 0 5 3 80.51 2.52
 0 5 3 76.32 3.1
 0 -5 -3 76.71 2.51
 0 -5 3 67.68 2.71
 0 -5 -3 71.24 2.05
 0 5 -3 77.88 2.8
 0 5 -4 68.15 3.78
 0 -5 -4 61.08 2.35
 0 -5 4 67.12 2.96
 0 -5 4 65.8 3.1
 0 5 4 63.85 2.88
 0 5 4 66.56 6.1
 0 5 -4 65.92 2.56
 0 -5 4 60.66 2.64
 0 5 4 66.91 3.22
 0 5 4 66.11 2.67
 0 -5 -4 65.45 2.97
 0 5 -5 4.11 1.36
 0 -5 -5 3.44 0.76
 0 -5 5 3.43 0.84
 0 5 5 2.43 0.92
 0 5 -5 2.59 0.59
 0 5 5 3.53 0.84
 0 5 5 4.11 0.74
 0 -5 5 2.76 0.64
 0 -5 -5 2.03 0.51
 0 -5 5 3.52 0.93
 0 5 -6 63.94 4.24
 0 -5 -6 62.15 3.53
 0 -5 -6 56.99 3.06
 0 -5 6 58.8 2.9
 0 -5 6 56.81 3.45
 0 5 6 55.25 6.11
 0 5 6 59.1 2.44
 0 5 6 55.25 3.25
 0 -5 6 59.2 3.09
 0 5 6 60.38 3.8
 0 -5 7 75.56 3.88
 0 -5 7 90.21 3.62
 0 5 -7 84.61 5.37
 0 -5 -7 81.52 4.13
 0 -5 -7 89.81 4.68
 0 -5 7 82.75 4.44
 0 5 7 78.1 2.75
 0 5 7 90.41 4.41
 0 -5 8 19.42 2.08
 0 -5 -8 24.12 2.61
 0 5 -8 26.42 3.24
 0 -5 8 22.27 1.85
 0 -5 8 22.2 2.47
 0 5 8 24.17 2.51
 0 -5 -9 3.8 1.17
 0 5 9 3.37 1.3
 0 5 -9 3.73 1.61
 0 -5 9 2.3 1.03
 0 -5 -10 -2.02 1.46
 0 5 -10 1.87 1.27
 0 5 10 1.2 0.88
 0 -5 10 -1.68 1.33
 0 5 11 67.21 5.13
 0 -5 -11 60.25 5.07
 0 5 -11 70.89 6.25
 0 -5 11 66.67 5.07
 0 5 12 12.87 2.47
 0 5 12 8.86 2.61
 0 -5 -12 12.61 2.56
 0 -6 0 128.28 4.54
 0 -6 0 133.58 3.39
 0 -6 0 130.36 4.03
 0 6 0 132.24 6.6
 0 6 0 129.76 3.37
 0 6 0 136.92 4.56
 0 6 -1 751.27 12.08
 0 -6 -1 781.53 15.71
 0 -6 1 724.18 12.93
 0 -6 1 762.83 11.84
 0 6 1 766.88 11.84
 0 6 -1 765.39 13.27
 0 6 -1 760.65 12.83
 0 -6 -1 738.83 12.58
 0 -6 1 718.33 13.34
 0 6 -1 753.76 16.69
 0 6 1 748.79 11.25
 0 -6 1 692.01 12.83
 0 6 1 765.86 14.24
 0 -6 2 1529.81 23.03
 0 6 -2 1621.43 23.3
 0 -6 2 1562.8 22.73
 0 -6 -2 1576.24 29.85
 0 -6 2 1562.83 23.71
 0 6 -2 1520.79 26.43
 0 6 -2 1554.39 24.21
 0 -6 -2 1555.38 22.82
 0 6 2 1582.48 23.61
 0 6 2 1565.4 21.27
 0 6 -2 1569.11 23.39
 0 6 -2 1601.06 23.19
 0 6 2 1538.15 22.19
 0 -6 3 636.62 11.44
 0 6 3 676.68 10.54
 0 6 -3 677.95 11.51
 0 -6 -3 656.16 11.18
 0 6 -3 692.88 12.51
 0 6 3 654.33 11.69
 0 6 -3 667.11 13.38
 0 -6 -3 675.93 21
 0 -6 -3 669.78 9.72
 0 6 -3 686.49 12.87
 0 -6 3 673.95 13.73
 0 -6 3 662.48 11.89
 0 6 -3 663.76 11.83
 0 -6 -3 683.53 11.32
 0 6 3 674.38 12.1
 0 -6 3 652.03 12.34
 0 6 -4 247.55 5.97
 0 -6 4 225.5 5.6
 0 -6 4 229.89 6.21
 0 -6 -4 227.24 4.62
 0 6 4 228.45 5.86
 0 6 4 229.85 6.38
 0 6 -4 232.34 6.73
 0 -6 -4 236.2 13.3
 0 6 4 229.41 5.84
 0 -6 4 222.9 6.2
 0 -6 -4 226.24 5.84
 0 6 -4 224.08 7.27
 0 6 -5 702.7 15.4
 0 -6 5 694.81 13.6
 0 -6 5 672.32 12.99
 0 -6 -5 705.53 13.28
 0 -6 5 688.98 12.45
 0 -6 -5 710.76 11.71
 0 -6 -5 620.91 24.93
 0 6 -5 711.18 12.06
 0 6 5 668.29 21.82
 0 6 -5 716.28 14.49
 0 6 5 699.18 13.2
 0 6 5 704.07 12.4
 0 6 5 655.26 13.87
 0 -6 5 632.32 15.82
 0 6 -6 110.88 5.74
 0 -6 -6 115.8 4.77
 0 6 6 105.48 4.99
 0 -6 6 103.12 4.69
 0 6 6 102.15 3.68
 0 -6 6 109.07 4.23
 0 6 6 103.94 8.45
 0 6 6 109.72 4.58
 0 -6 -6 109.53 3.89
 0 -6 6 111.78 4.15
 0 -6 7 116.14 5.26
 0 6 7 115.15 3.74
 0 -6 -7 113.24 5.18
 0 -6 7 125.01 4.6
 0 -6 -7 116.4 4.52
 0 6 -7 113.78 6.25
 0 6 7 118.39 5.07
 0 -6 7 112.03 4.52
 0 6 -8 97.3 6.12
 0 -6 -8 76.9 4.12
 0 6 8 83.82 2.9
 0 -6 8 81.09 4.09
 0 6 8 100.66 5.02
 0 -6 -8 96.99 5.16
 0 -6 8 86.7 4.88
 0 -6 8 97.71 4.1
 0 6 9 21.84 2.52
 0 -6 -9 25.07 2.8
 0 -6 9 24.78 2.8
 0 6 -9 21.36 3.1
 0 6 -10 14.46 2.84
 0 -6 10 10.1 2
 0 -6 -10 11.34 2.21
 0 6 10 14.01 2.29
 0 6 -11 209.15 11.04
 0 -6 -11 199.7 9.18
 0 6 11 195.8 8.83
 0 -6 11 208.8 9.15
 0 -6 -12 2.96 1.55
 0 6 12 3.95 1.72
 0 6 12 2.48 1.71
 0 7 0 0.39 0.59
 0 -7 0 0.01 0.36
 0 -7 0 -0.36 0.69
 0 7 0 0.71 0.62
 0 7 0 0.21 0.24
 0 -7 0 -0.09 0.42
 0 7 1 70.08 3.66
 0 -7 1 61.65 3.25
 0 -7 1 63.02 3.05
 0 7 -1 58.88 2.52
 0 7 1 61.57 2.38
 0 7 -1 65.19 4.65
 0 -7 1 63.11 3.02
 0 7 1 62.5 2.23
 0 7 -1 61.04 3.21
 0 -7 1 64.06 2.43
 0 -7 -1 62.35 3.83
 0 -7 -1 63.23 2.88
 0 7 -1 68.64 2.99
 0 7 -2 68.65 3.15
 0 7 2 73.12 4.05
 0 7 -2 68.6 3.11
 0 -7 -2 73.78 3.03
 0 7 2 68.24 3.2
 0 -7 2 61.42 2.87
 0 7 2 64.44 2.12
 0 -7 2 63.27 2.74
 0 -7 2 66.43 3.25
 0 7 -2 75.87 4.63
 0 -7 -2 67.6 4.87
 0 7 -2 65.07 2.91
 0 7 -2 76.63 3.49
 0 7 2 68.61 2.53
 0 7 -3 49.67 2.62
 0 7 -3 48.13 2.47
 0 -7 -3 48.31 2.37
 0 -7 -3 52.14 5.45
 0 7 3 46.65 2.32
 0 -7 3 50.2 2.58
 0 -7 3 51.11 2.87
 0 -7 3 45.95 2.43
 0 7 -3 48.17 3.28
 0 -7 -3 42.42 1.53
 0 7 3 46.5 1.89
 0 7 -3 54.03 3.21
 0 7 3 46.7 2.66
 0 7 -3 47.67 2.7
 0 7 4 89.66 3.83
 0 7 4 83.83 3
 0 7 -4 96.87 4.72
 0 -7 -4 89.63 3.15
 0 -7 -4 86.01 8.04
 0 -7 4 88.35 3.83
 0 -7 4 84.9 3.8
 0 7 4 83.96 7.23
 0 7 -4 86.23 4.06
 0 7 -4 90.4 3.65
 0 7 4 90.54 3.71
 0 -7 4 81.03 3.32
 0 -7 -4 82.61 2.3
 0 -7 -4 90.59 3.48
 0 -7 -5 72.12 3.39
 0 7 5 70.03 3.37
 0 -7 5 68.48 3.49
 0 7 -5 71.32 3.16
 0 7 -5 65.47 3.86
 0 -7 5 68.35 4.47
 0 -7 5 72.87 3.72
 0 7 5 70.13 6.92
 0 -7 -5 61.59 7.63
 0 -7 -5 63.12 2.34
 0 7 5 67.83 3.65
 0 -7 5 67.67 3.06
 0 7 -5 75.69 4.47
 0 7 5 68.18 3.22
 0 -7 -6 205.79 6.55
 0 7 6 190.54 7
 0 -7 6 198.26 6.74
 0 7 6 194.07 6.45
 0 7 -6 189.54 5.35
 0 -7 -6 187.68 5.02
 0 -7 -6 191.2 14.95
 0 7 6 193.03 5.66
 0 7 -6 209.75 8.2
 0 -7 6 198.74 6.28
 0 -7 6 187.24 5.7
 0 -7 7 20.18 2
 0 -7 -7 18.13 1.64
 0 7 -7 19.64 2.84
 0 7 7 21.49 2.2
 0 -7 7 18.03 2.13
 0 -7 7 16.73 1.73
 0 7 7 18.7 1.67
 0 -7 -7 20.66 2.2
 0 7 8 9.7 1.69
 0 -7 -8 8.61 1.32
 0 -7 8 8.83 1.35
 0 -7 -8 9.25 1.6
 0 -7 8 8.2 1.67
 0 -7 8 10.56 1.5
 0 7 -8 9.81 2.12
 0 7 9 39.45 3.44
 0 -7 9 35.49 3.38
 0 -7 9 38.72 2.74
 0 -7 -9 37.61 3.5
 0 7 -9 39.16 4.28
 0 -7 10 7.52 1.8
 0 7 -10 9.68 2.44
 0 7 10 7.65 1.73
 0 -7 -10 9.08 1.93
 0 7 11 2.34 1.34
 0 -7 11 3.11 1.5
 0 -7 -11 3.01 1.6
 0 7 11 1.03 1.32
 0 7 -11 2.5 2.1
 0 7 12 3.61 1.72
 0 7 12 0.04 1.42
 0 -7 -12 0.19 1.15
 0 -8 0 1632.68 26.83
 0 8 0 1686.67 26.87
 0 -8 0 1640.7 23.76
 0 -8 0 1617.97 25.39
 0 8 0 1614.74 32.95
 0 8 0 1674.24 23.84
 0 -8 -1 259.61 8.46
 0 8 -1 254.54 7.23
 0 8 1 268.5 5.82
 0 -8 1 246.24 6.79
 0 -8 1 255.32 7.31
 0 8 1 256.02 7.81
 0 -8 1 248.52 6.91
 0 8 1 254.56 5.46
 0 -8 -1 253.4 6.63
 0 8 -1 266.9 6.13
 0 8 -1 257.36 6.55
 0 -8 1 257.06 5.78
 0 8 -1 252.18 10.14
 0 8 2 12.94 0.93
 0 8 2 12.42 1.43
 0 -8 2 11.39 1.16
 0 8 -2 9.95 1.29
 0 -8 2 11.35 1.27
 0 8 2 11.37 1.03
 0 -8 -2 10.35 1.2
 0 8 -2 12.25 1.5
 0 -8 2 11.2 1.37
 0 -8 -2 10.07 1.83
 0 8 -2 12.91 1.29
 0 8 2 12.25 1.83
 0 8 -2 10.51 1.9
 0 8 -2 12.46 1.42
 0 8 -3 512.49 11.58
 0 8 3 492.93 9.58
 0 8 -3 510.82 10.64
 0 8 3 493.44 10.71
 0 8 -3 501.71 10.64
 0 -8 3 491.55 9.97
 0 8 -3 510.78 13.04
 0 -8 3 487.12 10.73
 0 -8 3 482.33 9.94
 0 -8 -3 480.27 9.82
 0 8 3 494.58 8.4
 0 8 -3 505.41 10.13
 0 -8 -3 505.64 16.39
 0 -8 -4 39.47 5.26
 0 8 -4 34.21 2.13
 0 8 -4 32.29 2.71
 0 8 -4 36.8 2.5
 0 8 4 32.27 2.29
 0 -8 4 30 2.05
 0 -8 -4 33.75 2.03
 0 8 -4 34.52 2.6
 0 -8 -4 33.78 1.34
 0 8 -4 30.64 2.24
 0 8 4 31.53 1.74
 0 -8 4 34.9 2.33
 0 -8 4 31.78 2.44
 0 8 4 31.5 2.2
 0 -8 4 32.9 2.92
 0 -8 -5 43.17 2.53
 0 -8 5 38.29 2.65
 0 -8 5 42.57 2.83
 0 8 5 35.62 2.62
 0 8 5 35.7 2.4
 0 8 -5 38.1 2.43
 0 -8 -5 40.07 5.98
 0 -8 5 36.77 2.28
 0 8 5 39.8 2.56
 0 8 -5 44.48 3.43
 0 -8 -5 37.2 1.5
 0 -8 6 385.64 9.92
 0 -8 -6 375.62 6.95
 0 -8 6 369.84 9.49
 0 8 6 349.27 8.72
 0 -8 6 351.26 8.35
 0 -8 -6 373.62 20.52
 0 8 6 377.48 9.44
 0 8 -6 359.22 8.4
 0 8 -6 369.26 11.34
 0 -8 -6 381.48 9.4
 0 8 6 343.89 9.85
 0 -8 -7 82.97 10.24
 0 -8 7 86.6 4.61
 0 -8 7 93.93 4.4
 0 -8 7 86.33 3.81
 0 -8 -7 87.87 4.45
 0 8 7 94.53 4.63
 0 -8 -7 87.12 3.17
 0 8 -7 85.75 5.6
 0 8 7 85.97 3.84
 0 -8 8 42.73 3.45
 0 -8 -8 41.5 7.69
 0 -8 8 46.43 3.15
 0 8 -8 49.51 4.52
 0 8 8 40.43 3.24
 0 -8 -8 44.8 3.43
 0 -8 -9 39.89 3.42
 0 -8 9 43.84 3.76
 0 -8 9 40.44 2.95
 0 -8 -9 36.83 7.69
 0 8 -9 36.24 4.25
 0 8 9 36.32 3.29
 0 -8 -10 8.52 1.93
 0 -8 10 9.91 2.02
 0 8 10 11.13 2.77
 0 8 10 10.62 2.04
 0 -8 -10 5.92 3.33
 0 8 -10 6.07 1.86
 0 -8 11 0.57 0.94
 0 8 -11 -0.64 1.41
 0 -8 -11 0.03 3.76
 0 8 11 2.29 1.32
 0 8 11 -1.14 1.83
 0 -8 -11 -0.2 1.14
 0 -8 -12 -0.16 1.22
 0 8 12 -0.81 1.28
 0 8 12 -0.81 1.48
 0 -9 0 -0.09 0.67
 0 9 0 0.12 0.66
 0 9 0 0.12 0.38
 0 -9 0 0.55 0.51
 0 9 1 65.49 2.6
 0 9 -1 65.85 3.81
 0 -9 1 62.52 3.67
 0 9 -1 68.58 5.52
 0 9 -1 71.13 3.34
 0 -9 -1 63.74 3.3
 0 9 1 65.06 2.74
 0 9 -1 65.22 2.9
 0 9 1 72.1 6.31
 0 -9 1 62.8 2.71
 0 -9 1 64.09 3.46
 0 9 1 65.52 4.08
 0 -9 -1 63.6 4.19
 0 9 -2 109.44 4.71
 0 9 2 113.89 5.57
 0 -9 2 109.52 4.65
 0 9 -2 121.67 4.8
 0 9 2 112.63 3.86
 0 9 2 107.88 3.17
 0 9 -2 112.29 4.24
 0 -9 -2 108.16 4.28
 0 -9 -2 110.36 6.37
 0 -9 2 116.77 4.57
 0 9 2 104.55 3.53
 0 9 -2 118.54 6.92
 0 -9 2 113.36 3.89
 0 9 2 116.38 4.79
 0 9 3 30.75 3.23
 0 9 3 27.93 1.92
 0 9 -3 31.06 3.22
 0 9 3 28.76 2.37
 0 -9 -3 27.92 3.79
 0 -9 -3 28.3 2.12
 0 -9 3 31.76 2.2
 0 9 -3 37.42 2.92
 0 -9 3 29.18 2.15
 0 9 -3 28.63 2.22
 0 -9 3 30.91 2.52
 0 9 3 32.17 1.63
 0 9 -3 29.66 2.31
 0 9 4 35.55 1.87
 0 -9 4 36.26 2.76
 0 -9 4 39.56 2.44
 0 9 -4 40.32 2.49
 0 9 -4 38.65 3.15
 0 -9 -4 39.85 2.41
 0 9 4 36.74 2.66
 0 9 4 39.03 2.47
 0 9 4 40.77 3.73
 0 9 -4 35.6 2.7
 0 -9 -4 44.77 5.6
 0 9 -4 34.13 2.9
 0 -9 4 38.89 2.58
 0 9 5 10.8 1.53
 0 -9 5 9.94 1.24
 0 9 5 10.14 1.31
 0 -9 5 11.15 1.63
 0 -9 -5 9.41 0.76
 0 9 -5 10.56 1.86
 0 -9 -5 9.81 3.41
 0 9 5 9.74 1.44
 0 -9 5 9.45 1.54
 0 9 6 8.8 1.32
 0 -9 -6 11.12 0.85
 0 -9 -6 13.46 1.71
 0 -9 6 12.12 1.38
 0 9 6 10.89 1.7
 0 -9 -6 11.08 4.15
 0 -9 6 12.21 1.8
 0 9 6 11.22 1.57
 0 9 -6 11.07 2.03
 0 -9 6 10.68 1.62
 0 -9 7 7.94 1.19
 0 9 7 9.87 1.62
 0 -9 7 9.28 1.72
 0 9 -7 11.17 2.22
 0 -9 -7 8.25 1.53
 0 -9 7 8.73 1.47
 0 9 7 5.53 1.04
 0 -9 -7 8.27 0.86
 0 9 -8 19.88 3.1
 0 -9 8 18.65 2.45
 0 -9 8 20.31 2.26
 0 9 8 17.61 2.19
 0 -9 -8 20.61 2.4
 0 9 9 7.31 1.61
 0 -9 9 10.32 1.98
 0 -9 -9 6.54 1.56
 0 9 -9 7.1 2.1
 0 9 9 11.6 2.9
 0 -9 9 7.15 1.51
 0 -9 -9 1.87 4.09
 0 -9 10 0.42 1.27
 0 -9 -10 0.21 1.02
 0 9 10 -0.32 1.1
 0 9 -10 -0.49 1.51
 0 -9 -10 -3.76 4.82
 0 9 10 2.61 1.89
 0 9 -11 22.29 3.99
 0 -9 -11 20.91 3.03
 0 9 11 26.13 3.32
 0 -9 -11 24.53 7.4
 0 9 11 30.28 4.49
 0 -9 11 25.2 3.36
 0 9 12 1.24 1.12
 0 -9 -12 -0.52 0.96
 0 10 0 462.28 9.13
 0 10 0 458.91 11.8
 0 -10 0 441.31 11.48
 0 -10 0 439.04 10.38
 0 10 0 454.52 16.48
 0 -10 -1 292.49 9.5
 0 10 -1 280.27 12.18
 0 -10 1 274.61 7.93
 0 10 1 300.8 6.72
 0 10 -1 309.13 8.93
 0 10 1 299.69 13.77
 0 10 -1 298.89 7.22
 0 10 1 292 6.49
 0 10 -1 283.03 7.56
 0 -10 -1 284.03 7.79
 0 -10 1 286.35 6.75
 0 10 1 281.07 9.11
 0 -10 1 275.49 8.49
 0 -10 2 259.87 7.55
 0 -10 -2 247.62 7.15
 0 10 -2 259.88 7.79
 0 10 -2 265.01 7.95
 0 10 -2 274.15 11.46
 0 10 2 270.28 6.21
 0 -10 -2 274.8 10.1
 0 -10 2 268.65 6.6
 0 10 2 271.62 5.71
 0 10 2 261.89 7.89
 0 10 2 261.77 9.07
 0 10 -2 260.37 7.69
 0 10 2 271.95 6.61
 0 -10 2 261 7.75
 0 10 -2 282.92 7.25
 0 -10 3 206.41 6.96
 0 -10 -3 218.97 6.51
 0 10 3 233.1 5.12
 0 -10 -3 196.11 9.59
 0 10 -3 216.26 7.36
 0 10 -3 224.75 7.12
 0 10 3 230.3 8.73
 0 10 -3 230 6.86
 0 10 3 217.93 7.14
 0 -10 3 219.37 6.53
 0 -10 3 213.87 6.14
 0 10 -3 227.86 9.62
 0 10 -3 220.11 6.87
 0 10 3 219.21 5.87
 0 10 -4 51.19 3.86
 0 10 4 54.41 4.45
 0 10 -4 52.76 3.3
 0 10 -4 51.69 2.95
 0 10 4 49.2 3.23
 0 -10 4 48.96 2.79
 0 -10 -4 51.56 2.89
 0 -10 4 50.34 2.98
 0 10 4 52.19 2.23
 0 -10 -4 59.88 6.12
 0 -10 4 48.89 3.25
 0 10 4 49.16 2.82
 0 10 -4 48.28 3.51
 0 10 -4 49.2 3.28
 0 -10 5 103.59 4.6
 0 -10 5 106.07 4.98
 0 10 -5 101.41 4.6
 0 10 5 91.98 4.53
 0 10 5 101.3 6.21
 0 10 -5 98.61 5.45
 0 -10 -5 96.28 8.65
 0 10 5 94.59 4.43
 0 -10 5 96.62 3.94
 0 -10 -6 110.82 2.6
 0 10 6 110.22 4.8
 0 10 6 95.24 4.88
 0 10 -6 120.21 6.32
 0 10 6 118.93 7.05
 0 -10 -6 112.76 10.57
 0 -10 6 113.13 5.09
 0 -10 6 96.16 3.99
 0 10 -6 106.37 4.67
 0 -10 6 107.37 5.13
 0 10 6 96.35 4.66
 0 -10 7 2.35 0.61
 0 10 -7 4.48 1.62
 0 10 7 5.3 1.94
 0 -10 7 2.45 0.92
 0 -10 -7 2.87 0.92
 0 -10 7 3.85 1.18
 0 -10 -7 3.11 0.44
 0 -10 -7 2.03 2.94
 0 10 7 1.77 0.74
 0 10 7 3.15 1.11
 0 10 -8 85.02 6.12
 0 -10 -8 86.28 11.04
 0 -10 -8 84.47 4.66
 0 -10 8 85.26 5.04
 0 -10 8 88.98 4.85
 0 10 8 88.33 6.66
 0 10 8 87.52 4.85
 0 -10 -9 32.53 7.31
 0 -10 9 39.97 3.64
 0 10 9 45.03 5.03
 0 10 -9 42.08 4.55
 0 10 9 43.21 3.65
 0 -10 9 40.43 3.25
 0 -10 -9 45.82 3.61
 0 -10 -10 4.63 1.5
 0 10 -10 2.72 1.4
 0 10 10 5.31 2.21
 0 10 10 3.87 1.39
 0 -10 10 5.29 1.58
 0 10 11 14.26 3.13
 0 10 11 15.51 2.55
 0 -10 -11 12.84 2.29
 0 10 12 3.08 1.55
 0 -10 -12 2.82 1.57
 0 11 0 3.02 1.79
 0 -11 0 1.84 1.09
 0 11 0 1.67 0.88
 0 11 0 1.11 0.52
 0 -11 0 1.61 0.95
 0 -11 1 1.17 0.6
 0 11 -1 1.32 0.72
 0 11 -1 0.46 0.85
 0 -11 -1 0.13 0.6
 0 11 1 0.02 1.12
 0 11 1 0.81 0.84
 0 11 1 0.52 0.42
 0 11 -1 2.18 1.01
 0 11 -1 0.89 0.59
 0 11 -1 1.03 0.57
 0 -11 -1 0.44 1.06
 0 11 1 0.17 0.39
 0 -11 1 -0.49 0.68
 0 -11 1 1.31 0.91
 0 -11 -2 16.36 1.87
 0 11 2 19.49 1.42
 0 11 -2 18.88 3.14
 0 11 2 16.2 1.44
 0 -11 -2 14.4 2.48
 0 11 -2 18.63 1.77
 0 11 -2 15.85 1.98
 0 11 -2 16.98 1.97
 0 -11 2 17.57 1.66
 0 -11 2 19.55 2.12
 0 11 2 18.11 1.57
 0 11 2 17.45 2.5
 0 11 -2 16.04 1.94
 0 11 3 27.07 3.22
 0 -11 -3 28.63 3.64
 0 11 -3 30.53 2.45
 0 11 -3 27.14 3.65
 0 11 -3 29.83 2.51
 0 -11 3 24.86 2.27
 0 11 3 30.78 1.76
 0 11 -3 26.45 2.48
 0 -11 3 30.59 2.26
 0 11 3 25.01 1.88
 0 -11 3 24.18 2.48
 0 -11 -3 29.9 2.38
 0 11 -3 35.13 2.96
 0 11 -4 30.23 2.45
 0 -11 4 28.06 2.33
 0 -11 -4 32.65 2.49
 0 11 -4 33.09 3.43
 0 11 4 32.17 1.82
 0 11 4 38.13 4.04
 0 11 4 33.2 2.32
 0 11 -4 31.91 2.79
 0 11 -4 31.02 2.97
 0 -11 4 30.65 2.37
 0 -11 -4 31.67 4.19
 0 -11 4 33.72 2.87
 0 11 -5 2.04 1.11
 0 11 -5 0.39 0.61
 0 -11 5 -0.52 0.86
 0 11 5 -0.08 0.6
 0 -11 5 0.77 0.49
 0 11 5 1.72 1.3
 0 -11 5 1.37 0.85
 0 11 -5 0.56 0.65
 0 -11 -5 2.35 2.43
 0 11 6 32.86 2.78
 0 -11 6 33.54 2.3
 0 11 -6 29.02 2.6
 0 -11 -6 32.24 5.68
 0 -11 6 37.89 3.02
 0 11 6 37.11 2.79
 0 -11 6 34.17 3
 0 11 6 41.45 4.4
 0 11 -6 40.34 3.79
 0 11 7 15.93 2.04
 0 -11 -7 12.2 4.51
 0 11 7 19.26 3.34
 0 11 -7 14.72 2.5
 0 -11 7 14.15 2.09
 0 -11 7 20.08 2.39
 0 -11 8 7.25 1.68
 0 11 8 1.98 1.64
 0 -11 8 4.35 1.32
 0 11 -8 5.61 2.06
 0 -11 -8 2.31 3.2
 0 11 8 4.31 1.4
 0 11 -9 16.55 3.07
 0 -11 9 21.4 2.86
 0 11 9 25.99 4.13
 0 11 9 19.67 2.55
 0 -11 -9 22.05 5.97
 0 -11 9 17.98 2.34
 0 -11 10 2.24 1.56
 0 -11 -10 2.86 3.24
 0 -11 -10 4.86 1.52
 0 11 -10 3.32 1.63
 0 11 10 6.49 2.22
 0 11 10 0.3 1.12
 0 11 11 1.01 0.94
 0 -11 -11 0.82 0.83
 0 11 11 3.66 2.3
 0 -12 0 200.42 7.08
 0 -12 0 221.38 8.16
 0 12 0 208.68 6.17
 0 12 0 209.44 12.11
 0 12 0 211.6 8.29
 0 12 0 215.28 6.06
 0 12 -1 271.66 7.72
 0 12 1 277.24 6.85
 0 -12 1 263.22 8.91
 0 12 1 266.16 6.59
 0 12 -1 257.14 7.12
 0 -12 1 272.63 6.97
 0 12 1 266.67 9.6
 0 -12 1 257.03 8.28
 0 12 -1 271.37 13.27
 0 -12 -1 257.62 8.01
 0 -12 -1 274.71 9.75
 0 12 -1 269.32 9.12
 0 -12 -2 193.14 6.75
 0 -12 -2 216.59 9.11
 0 12 2 213.46 5.3
 0 12 2 201.07 5.88
 0 12 -2 197.4 7.48
 0 12 -2 197.57 10.81
 0 -12 2 187.33 6.99
 0 12 2 205.94 5.54
 0 12 -2 203.88 7.02
 0 12 -2 201.24 6.45
 0 -12 2 204.42 5.97
 0 12 2 206.26 8.52
 0 -12 3 58.2 3.13
 0 -12 3 54.92 3.69
 0 12 -3 53.51 3.41
 0 12 3 51.61 2.78
 0 12 -3 54.38 3.56
 0 12 3 56.1 2.46
 0 -12 -3 53.35 3.35
 0 12 -3 58.98 5.51
 0 12 3 60.85 4.71
 0 -12 -3 54.76 4.98
 0 12 3 51.14 2.94
 0 12 -3 58.89 3.83
 0 12 4 150.63 7.76
 0 12 4 126.06 4.75
 0 12 -4 130.57 7.51
 0 -12 -4 143.42 5.48
 0 12 -4 137.01 6.35
 0 -12 -4 134.35 8.64
 0 12 -4 143.42 5.64
 0 12 4 142.37 4.05
 0 -12 4 142.83 6.17
 0 -12 4 134.11 5.19
 0 -12 4 132.36 5.21
 0 -12 5 29.7 2.3
 0 -12 5 33.24 3.01
 0 12 5 34.08 3.92
 0 12 -5 33.01 2.57
 0 -12 -5 32.01 4.84
 0 12 -5 35.89 3.32
 0 12 -5 31.98 2.99
 0 -12 5 35.58 2.78
 0 12 5 31.14 2.51
 0 12 6 39.41 2.86
 0 -12 6 38.74 3.07
 0 12 6 29.78 2.72
 0 12 6 42.8 4.58
 0 -12 6 43.51 3.54
 0 12 -6 41.17 3.83
 0 -12 -6 39.14 5.93
 0 -12 6 32.94 2.32
 0 12 -7 66.83 5.18
 0 -12 7 59.63 4.04
 0 -12 -7 51.94 7.61
 0 12 7 64.67 5.72
 0 -12 7 60.38 4.23
 0 12 7 56.86 3.76
 0 12 8 34.58 4.44
 0 12 -8 30.57 3.77
 0 -12 -8 28.99 6.24
 0 -12 8 32.62 3.19
 0 12 8 33.65 3.06
 0 -12 8 29.97 3.08
 0 12 -9 10.25 2.45
 0 -12 9 9.48 1.99
 0 -12 9 9.51 1.86
 0 12 9 10.46 1.89
 0 12 9 7.38 2.41
 0 -12 -9 11.2 5.18
 0 12 -10 1.38 1.16
 0 -12 10 2.8 1.36
 0 -12 -10 0.25 2.48
 0 12 10 2.91 1.82
 0 12 10 1.85 1.15
 0 12 11 8.06 1.9
 0 13 0 4.51 1.47
 0 13 0 5.9 1.2
 0 -13 0 3.56 1.4
 0 -13 0 3.66 1.27
 0 13 0 6.11 1.18
 0 13 0 1.27 0.62
 0 13 1 52.63 4.39
 0 13 -1 45.44 3.81
 0 -13 -1 45.2 3.34
 0 13 -1 47.11 3.16
 0 13 -1 42.23 5.53
 0 13 1 42.13 2.64
 0 -13 -1 45.82 4.05
 0 -13 1 49.29 3.94
 0 13 1 47.09 2.65
 0 -13 1 46.54 2.81
 0 13 -1 42.44 2.83
 0 -13 1 45.25 3.45
 0 -13 2 25.05 2.1
 0 13 2 22.06 1.8
 0 13 -2 23.47 2.24
 0 -13 -2 25.24 3.3
 0 13 -2 25.93 4.1
 0 13 2 24.89 1.97
 0 13 -2 23.56 2.66
 0 13 -2 26.49 2.49
 0 13 2 26.57 1.85
 0 13 2 24.49 3.2
 0 -13 2 23.48 2.55
 0 -13 -2 21.32 2.34
 0 -13 -3 3.62 1.72
 0 -13 3 3.22 0.91
 0 13 3 1.88 0.54
 0 -13 -3 3 1.18
 0 13 -3 3.34 1.63
 0 -13 3 1.94 0.92
 0 13 3 2.48 1.28
 0 13 3 2.5 0.77
 0 13 -3 5.3 1.34
 0 13 3 2.42 0.59
 0 13 -3 4.57 1.16
 0 13 4 36.46 2
 0 13 4 35.08 3.89
 0 -13 4 37.18 2.74
 0 -13 -4 40.86 4.73
 0 13 4 29.89 2.31
 0 13 -4 33.09 4.1
 0 -13 4 35.09 3.16
 0 13 -4 32.34 3.15
 0 13 -4 37.34 2.96
 0 -13 -4 37.23 2.91
 0 13 5 22.42 3.41
 0 -13 5 24.99 2.83
 0 13 5 21.88 2.21
 0 13 -5 18.13 2.51
 0 -13 -5 23.41 3.94
 0 13 -5 24.72 2.4
 0 13 -5 28.13 3.13
 0 -13 5 22.03 2.34
 0 -13 5 22.05 2.15
 0 13 6 3.01 0.95
 0 13 6 0.23 1.27
 0 -13 6 3.32 1.1
 0 13 -6 1.79 0.97
 0 -13 6 4.46 1.4
 0 13 7 39.6 3.22
 0 13 7 43.65 5.04
 0 -13 -7 44.87 7.19
 0 13 -7 40.02 4.15
 0 -13 7 39.45 3.55
 0 -13 7 39.42 3.39
 0 13 8 2.13 2.02
 0 -13 8 1.97 1.3
 0 13 8 2.26 1.07
 0 -13 8 3.61 1.4
 0 -13 -8 6.22 3.37
 0 13 -8 0.2 1.18
 0 -13 -9 3.82 3.23
 0 13 9 1.52 1.04
 0 -13 9 2.39 1.26
 0 13 9 1.45 1.35
 0 -13 9 4.39 1.54
 0 13 -9 2.01 1.9
 0 13 10 3.37 1.37
 0 13 -10 2 1.54
 0 -13 10 4.68 1.61
 0 13 10 4.93 2.24
 0 14 0 970.39 17.69
 0 -14 0 1010.57 21.3
 0 14 0 967.59 17.55
 0 14 0 900.09 17.03
 0 -14 0 917.28 19.28
 0 14 0 993.72 22.05
 0 14 1 225.77 6.38
 0 -14 -1 216.21 7.82
 0 14 -1 233.73 7.43
 0 14 -1 228.36 9.03
 0 -14 1 222.56 8.72
 0 -14 1 224.79 6.7
 0 14 1 235.18 9.71
 0 -14 1 225.04 8.04
 0 14 -1 207.47 6.79
 0 14 1 208.95 6.36
 0 -14 -1 234.54 9.3
 0 14 -2 73.48 4.83
 0 14 -2 71.86 4.18
 0 14 2 61.14 3.07
 0 -14 2 69.36 4.42
 0 -14 -2 66.1 4.16
 0 -14 2 73.76 3.64
 0 14 -2 61.11 3.68
 0 14 2 64.55 3.31
 0 14 2 76.93 3.25
 0 14 -2 63.37 6.62
 0 -14 -2 85.76 5.91
 0 14 2 78.49 5.52
 0 14 3 79.31 3.86
 0 14 3 78.43 3.56
 0 14 3 97.53 3.59
 0 -14 3 84.91 4.97
 0 14 -3 88.76 5.04
 0 -14 -3 97.07 6.72
 0 14 3 94.15 6.36
 0 -14 3 89.45 4.19
 0 -14 -3 89.87 4.79
 0 14 -3 96.22 5.16
 0 14 -3 84.05 7.28
 0 14 4 0.87 0.63
 0 -14 4 0.88 0.75
 0 -14 -4 1.45 1.72
 0 14 4 1.4 1.45
 0 14 -4 1.26 0.68
 0 14 4 0.21 0.54
 0 14 4 1.04 0.46
 0 -14 4 0.85 0.97
 0 14 -4 0.79 1.19
 0 14 -4 0.04 0.95
 0 -14 -4 0.84 0.63
 0 -14 5 3.47 1.09
 0 -14 -5 3.63 1.36
 0 14 -5 3.04 1.09
 0 14 5 3.93 1.89
 0 14 -5 6.31 1.75
 0 -14 5 2.64 1.07
 0 14 6 184.21 6.7
 0 -14 6 171.56 7.67
 0 -14 6 177 7.02
 0 14 -6 178.28 8.46
 0 -14 -6 167.09 11.56
 0 14 6 186.75 10.11
 0 14 7 11.89 2.88
 0 -14 -7 8.85 3.01
 0 -14 7 10.63 1.79
 0 14 7 9.17 1.55
 0 14 -7 13.63 2.53
 0 -14 7 8.83 1.93
 0 -14 8 3.91 1.43
 0 14 8 6.1 2.22
 0 14 -8 4.91 1.78
 0 -14 8 3.51 1.24
 0 14 8 5.38 1.54
 0 14 -9 72.7 6.43
 0 -14 -9 87.85 10.66
 0 -14 9 79.38 5.43
 0 14 9 82.69 7.44
 0 -14 9 68.85 4.98
 0 14 9 66.93 4.67
 0 15 0 1.97 0.79
 0 15 0 3.49 1.42
 0 15 0 3.84 0.95
 0 -15 0 4.7 1.67
 0 -15 0 0.66 0.77
 0 15 0 3.38 1.01
 0 -15 -1 35.29 3.66
 0 -15 -1 37.45 3.37
 0 15 -1 40.07 3.91
 0 -15 1 36.99 3.35
 0 15 -1 39.91 3.06
 0 15 1 32.57 2.42
 0 -15 1 35.18 3.65
 0 15 1 36.65 4
 0 15 1 41.02 2.66
 0 15 -1 35.65 2.73
 0 15 2 14.57 1.53
 0 15 2 15.86 1.7
 0 -15 2 19.24 1.97
 0 15 -2 14.57 2.26
 0 15 2 17.72 1.63
 0 -15 -2 14.43 2.1
 0 -15 2 14.73 2.17
 0 -15 -2 20.45 3.16
 0 15 2 16.17 2.84
 0 15 -2 17.57 2.21
 0 -15 3 0.07 0.71
 0 15 -3 1.38 0.99
 0 15 -3 1.61 1.98
 0 15 3 0.31 0.43
 0 15 3 0.66 0.54
 0 -15 -3 2.3 1.57
 0 15 3 1.43 1.43
 0 15 3 -0.37 0.53
 0 -15 -3 0.46 0.75
 0 -15 3 -0.03 0.78
 0 15 -3 0.42 0.88
 0 -15 -4 7.65 2.41
 0 -15 4 8.59 1.91
 0 15 -4 9.19 1.74
 0 15 4 9.34 1.05
 0 15 -4 8.61 1.8
 0 15 4 11.83 2.68
 0 -15 -4 9.04 1.65
 0 -15 4 10.4 1.55
 0 15 -5 28.14 3.26
 0 -15 -5 19.29 3.73
 0 15 5 23.44 3.77
 0 -15 5 26.39 2.59
 0 -15 5 18.22 2.65
 0 15 -5 26.32 2.68
 0 15 6 16.1 1.99
 0 -15 6 17.17 2.61
 0 15 -6 17.48 2.85
 0 15 6 15.35 3.11
 0 -15 6 17.15 2.21
 0 -15 -6 13.7 3.26
 0 15 7 5.68 1.34
 0 15 -7 7.28 2.11
 0 -15 7 5.24 1.7
 0 15 7 4.09 2.4
 0 -15 7 6.89 1.65
 0 15 -8 4.12 1.9
 0 15 8 2.56 1.93
 0 -15 8 3.11 1.21
 0 -15 8 0.88 0.96
 0 15 8 1.63 1
 0 15 -9 6.55 2.15
 0 -15 9 3.22 1.37
 0 -15 9 9.18 2.07
 0 16 0 28.67 2.48
 0 -16 0 29.07 3.35
 0 16 0 25.63 2.3
 0 16 0 31.23 3.73
 0 16 0 31.64 2.57
 0 -16 0 26.37 2.93
 0 16 -1 74.88 5.46
 0 -16 1 68.36 4.68
 0 -16 -1 68.81 5.11
 0 16 -1 71.79 4.17
 0 16 1 74.19 3.7
 0 16 1 74.56 5.81
 0 16 1 73.51 3.83
 0 16 -1 76.05 4.28
 0 16 1 63.93 3.57
 0 -16 -1 77.42 4.85
 0 -16 -2 199.22 7.93
 0 16 -2 207.06 9.01
 0 -16 -2 216.14 9.77
 0 -16 2 201.39 8.31
 0 16 2 187.83 6.33
 0 16 2 219.58 6.28
 0 16 2 217.33 10.33
 0 16 -2 205.49 7.68
 0 -16 2 198.88 6.83
 0 16 3 27.36 3.81
 0 -16 -3 24.87 3.64
 0 16 3 24.89 1.85
 0 16 -3 25.46 2.72
 0 -16 -3 23.86 2.77
 0 -16 3 23.92 2.92
 0 16 -3 24.59 2.8
 0 -16 3 22.93 2.2
 0 16 -4 272.54 9.93
 0 -16 -4 294.71 13.33
 0 16 4 281 12.41
 0 -16 4 257.87 9.88
 0 16 -4 263.54 9.5
 0 -16 4 271.94 8.49
 0 -16 -4 275.32 9.24
 0 -16 5 79.14 5.45
 0 -16 5 91.41 4.8
 0 16 -5 82.5 5.58
 0 -16 -5 86.37 7.58
 0 16 -5 77.31 4.73
 0 16 5 89.77 7.08
 0 16 -6 6.67 1.93
 0 16 6 7.26 2.48
 0 16 6 5.04 1.27
 0 -16 6 4.43 1.46
 0 -16 -6 2.61 1.9
 0 -16 6 4.48 1.38
 0 -16 7 19.15 2.8
 0 16 7 22.44 3.88
 0 -16 -7 14.64 3.19
 0 16 7 18.65 2.33
 0 16 -7 20.66 3.25
 0 -16 7 20.81 2.66
 0 16 8 26.45 4.36
 0 -16 8 23.04 3.1
 0 -16 8 21.78 2.78
 0 -16 -8 24.5 4.9
 0 16 -8 22.92 3.62
 0 -16 9 2.02 1.3
 0 -16 9 3.26 1.51
 0 16 -9 2.09 1.36
 0 -17 0 2.22 1.68
 0 -17 0 0.6 0.97
 0 17 0 1.27 0.84
 0 17 0 2.21 1.42
 0 17 0 1.21 0.82
 0 17 -1 25.91 2.61
 0 17 1 20.45 2.04
 0 -17 -1 19.02 2.53
 0 17 1 21.16 3.37
 0 17 -1 19.96 3.16
 0 -17 1 19.6 2.63
 0 -17 -1 20.76 3.15
 0 17 -1 22.84 2.44
 0 17 1 24.45 2.2
 0 -17 2 8.57 1.48
 0 17 -2 7.8 1.6
 0 -17 2 5.81 1.77
 0 17 2 7.19 1.25
 0 17 -2 8.72 2.05
 0 17 2 5.06 1.78
 0 -17 -2 6.88 2.1
 0 -17 -2 7.46 1.73
 0 -17 3 0.38 1.09
 0 -17 -3 -0.06 0.87
 0 -17 3 -0.07 0.77
 0 17 -3 -0.03 0.91
 0 17 3 2.21 1.66
 0 17 -3 -0.46 0.93
 0 -17 4 62.38 4.96
 0 -17 4 61.86 3.98
 0 -17 -4 62.29 4.43
 0 17 -4 61.44 4.7
 0 17 4 63.57 6.18
 0 17 -4 62.32 4.64
 0 -17 -4 69.64 6.42
 0 17 -5 1.34 1.07
 0 -17 -5 1.38 1.64
 0 -17 5 1.61 0.94
 0 17 5 5.21 2.02
 0 -17 5 2.04 1.27
 0 17 -6 1.08 1.28
 0 -17 6 2.51 1.16
 0 -17 6 0.22 1.06
 0 17 6 0.54 1.55
 0 -17 -6 2.29 1.96
 0 -17 7 24.52 3.25
 0 17 7 26.92 4.61
 0 -17 -7 25.9 4.78
 0 -17 7 24.81 2.98
 0 17 -7 26.41 3.62
 0 -17 8 1.21 1.05
 0 -17 8 1.58 1.25
 0 17 -8 1.9 1.23
 0 -17 9 1.69 1.37
 0 -18 0 89.95 6.25
 0 18 0 79.45 4.36
 0 18 0 89.71 4.63
 0 -18 0 81.54 5.33
 0 18 0 87.31 6.55
 0 -18 -1 3.89 1.54
 0 18 -1 2.23 1.47
 0 -18 1 1.09 0.86
 0 18 1 2.38 0.85
 0 18 1 0.84 0.58
 0 18 1 -1.14 1.64
 0 -18 -1 1.57 1.17
 0 18 -1 3.08 1.06
 0 18 -1 1.21 0.79
 0 -18 -2 14.08 2.33
 0 18 2 15.18 1.7
 0 18 2 14.08 2.95
 0 18 -2 11.38 1.87
 0 18 -2 13.42 2.07
 0 18 -2 15.01 2.67
 0 -18 2 13.71 2.49
 0 -18 -2 13.7 2.74
 0 18 -3 240.1 10.07
 0 -18 -3 243.46 9.42
 0 -18 3 260.91 10.3
 0 -18 3 242.97 8.24
 0 18 3 258.46 12.58
 0 18 -3 236.89 9.13
 0 -18 -4 108.38 7.97
 0 18 4 114.28 8.39
 0 -18 4 98.95 6.32
 0 18 -4 90 5.75
 0 -18 -4 84.04 5.36
 0 -18 4 93.83 5.07
 0 -18 -5 15.68 3.65
 0 -18 5 12.98 2.06
 0 -18 5 10.89 2.23
 0 18 5 8.3 2.54
 0 18 -5 7.22 1.88
 0 18 6 122.97 9.22
 0 -18 6 115.63 7.12
 0 18 -6 109.46 7.02
 0 -18 -6 123 9.64
 0 -18 6 111.52 5.98
 0 18 7 2.08 1.73
 0 -18 -7 6.56 3.33
 0 18 -7 5.97 2.1
 0 -18 7 1.79 1.08
 0 -18 7 3.08 1.21
 0 -18 8 13.57 2.27
 0 -18 8 12.9 2.54
 0 18 -8 15.08 3.02
 0 19 0 -0.03 0.7
 0 -19 0 -1.38 1.46
 0 19 0 0.48 1.27
 0 -19 0 -0.8 0.99
 0 -19 -1 18.32 2.85
 0 -19 1 18.32 2.89
 0 -19 -1 22.88 3.54
 0 19 1 18.53 2.07
 0 19 -1 18.19 2.38
 0 19 -1 12.54 2.65
 0 19 -1 17.62 2.25
 0 19 1 18.22 3.3
 0 19 -2 62.97 4.37
 0 -19 -2 62.73 4.94
 0 -19 -2 66.42 5.85
 0 19 -2 63.09 4.56
 0 19 2 68.54 6.53
 0 -19 2 56.79 4.86
 0 19 -2 63.3 5.53
 0 19 -3 12.17 2.25
 0 19 -3 10.28 2.27
 0 19 3 9.07 2.29
 0 -19 -3 13.3 3.12
 0 -19 -3 7.76 1.82
 0 -19 3 10.03 1.77
 0 -19 3 12.51 2.53
 0 19 -4 1 1.07
 0 -19 4 1.39 0.88
 0 -19 -4 1.91 1.13
 0 -19 4 0.4 1.21
 0 19 4 2.25 2.03
 0 -19 5 20.23 3.03
 0 19 -5 17.21 2.75
 0 -19 -5 22.45 4.11
 0 -19 5 20.12 2.52
 0 19 5 23.32 4.06
 0 19 -6 6.06 2.04
 0 -19 -6 3.12 2.14
 0 19 6 5.76 2.71
 0 -19 6 4.93 1.57
 0 -19 6 6.1 1.83
 0 -19 7 15.81 2.89
 0 19 -7 14.38 2.87
 0 -19 7 15.5 2.47
 0 19 -8 3.05 1.61
 0 20 0 14.27 2.89
 0 20 0 11.07 1.9
 0 -20 0 13.52 2.83
 0 -20 0 11.45 2.35
 0 20 -1 157.5 7
 0 20 -1 167.72 9.63
 0 20 1 179.29 10.46
 0 -20 1 168.93 8.49
 0 -20 -1 187.08 9.82
 0 -20 -1 170.89 8.38
 0 -20 -2 167.28 8.25
 0 -20 2 162.98 8.55
 0 20 -2 164.08 7.47
 0 20 2 169.53 10.53
 0 20 -2 165.93 9.15
 0 -20 -2 188.17 10.02
 0 -20 -3 9.82 2.01
 0 -20 -3 12.45 2.78
 0 20 -3 8.52 1.94
 0 -20 3 9.6 2.23
 0 20 3 8.05 2.54
 0 20 -4 62.83 4.9
 0 -20 -4 78.08 6.96
 0 -20 4 76.63 5.84
 0 -20 4 58.44 4.21
 0 20 4 73.01 7.24
 0 20 5 23.5 4.31
 0 20 -5 21.34 3.06
 0 -20 5 22.79 2.72
 0 -20 -5 30.48 4.86
 0 -20 5 20.92 3.17
 0 -20 6 13.44 2.18
 0 20 -6 17.92 3.04
 0 -20 7 0.37 0.86
 0 20 -7 -0.22 1.12
 0 -21 0 0.58 1.19
 0 21 0 -2.06 1.71
 0 -21 1 37.03 4.17
 0 21 -1 35.89 4.59
 0 -21 -1 36.66 4.12
 0 21 -1 36.56 3.41
 0 21 1 37.53 5.16
 0 -21 -1 40.82 4.76
 0 -21 -2 -1.11 1.55
 0 -21 -2 -0.02 1.11
 0 21 2 2.74 1.61
 0 21 -2 -0.62 1
 0 -21 2 -1.27 1.21
 0 21 -2 -0.31 1.15
 0 -21 -3 1.32 1.23
 0 21 -3 0.05 1.13
 0 -21 3 -1.13 1.24
 0 -21 -3 0.14 1.25
 0 21 3 -1.82 1.8
 0 -21 4 12.6 2.09
 0 21 4 9.34 3.1
 0 -21 4 12.88 2.83
 0 21 -4 9.23 2.06
 0 -21 5 15.17 2.42
 0 -21 6 1.54 1.06
 0 22 0 163.15 10.34
 0 -22 0 171.1 9.02
 0 -22 -1 32.02 3.83
 0 22 -1 36 4.78
 0 -22 1 30.7 3.93
 0 -22 -1 37.26 4.71
 0 22 1 34.52 4.72
 0 -22 -2 0.99 0.96
 0 22 -2 0 0.96
 0 22 2 1.73 1.99
 0 22 3 4.1 2.07
 0 22 -3 2.64 1.29
 0 22 -4 0.23 1.06
 0 23 0 0.17 1.48
 0 23 1 22.44 4.26
 0 23 2 10.35 3.3
 0 23 -3 1.36 0.93
 0 23 -4 -0.07 1.34
 0 24 1 45.9 6.07
 1 0 -12 15.66 3.1
 -1 0 12 14.01 2.48
 1 0 -11 46.96 4.78
 -1 0 11 46.2 4.05
 -1 0 11 42.91 3.97
 -1 0 10 43.03 3.76
 1 0 -10 44.95 4.33
 -1 0 10 44.1 3.81
 1 0 -9 32.84 3.46
 -1 0 9 34.21 3.14
 1 0 -8 256.27 9.21
 -1 0 8 242.4 8.01
 1 0 -7 1.82 0.89
 -1 0 7 0.76 0.6
 1 0 -6 0.4 0.54
 1 0 -6 1.09 0.81
 -1 0 6 1.03 0.74
 1 0 -5 474.46 10.9
 1 0 -5 465.11 10.04
 -1 0 5 487.7 9.88
 1 0 -4 23.43 1.89
 -1 0 4 22.89 1.64
 1 0 -4 20.61 0.96
 -1 0 3 397.44 7.49
 -1 0 3 395.3 7.33
 1 0 -3 386.66 8.08
 1 0 -2 12.35 1.01
 -1 0 2 12.45 0.85
 1 0 -2 13.68 0.96
 -1 0 2 11.18 0.9
 1 0 1 136.05 3.95
 -1 0 -1 120.85 4.65
 1 0 2 8.36 1.26
 -1 0 -2 10.77 1.1
 -1 0 -2 12.8 1.53
 1 0 2 9.87 1.4
 1 0 2 9.68 0.94
 -1 0 -3 67.17 3.79
 -1 0 -3 59.4 3.02
 1 0 3 61.78 3.81
 1 0 3 61.83 2.71
 1 0 4 293.52 8.13
 -1 0 -4 255.97 8.35
 1 0 4 274.86 7.04
 -1 0 -4 288.73 7.7
 1 0 4 278.74 9.2
 -1 0 -5 9.95 1.55
 1 0 5 9.27 1.43
 1 0 5 7.3 1.47
 1 0 5 9.01 1.77
 -1 0 -6 7.67 1.63
 -1 0 -6 8.49 1.58
 1 0 6 10.66 2.16
 1 0 6 8.06 1.67
 1 0 6 10.09 1.55
 1 0 7 27.69 1.19
 -1 0 -7 27.41 2.92
 1 0 7 26.13 2.58
 1 0 7 24.09 3.15
 1 0 8 1.38 0.76
 1 0 8 -0.75 1.11
 -1 0 -8 0.98 0.9
 -1 0 -9 36.72 3.91
 1 0 9 38.39 3.57
 -1 0 -10 1.2 1.15
 1 0 10 1.72 0.86
 1 0 11 37.15 3.92
 -1 0 -11 35.01 4.3
 -1 0 -12 0.02 1.16
 -1 1 12 13.77 2.5
 -1 -1 12 12.27 2.41
 1 -1 -12 11.08 2.38
 1 1 -12 16.49 3.04
 -1 1 11 2.41 1.08
 -1 -1 11 1.08 0.89
 1 1 -11 3.03 1.7
 -1 1 11 1.43 1.14
 -1 -1 11 2.13 1.22
 1 -1 -11 3.13 1.21
 -1 -1 10 43.7 3.57
 -1 1 10 39.77 3.55
 -1 1 10 37.33 3.54
 -1 -1 10 38.65 3.5
 1 1 -10 46 4.37
 1 -1 -10 43.92 4.12
 -1 -1 9 18.95 2.33
 1 1 -9 18.98 2.72
 1 -1 -9 20.06 2.73
 -1 1 9 21.25 2.39
 -1 1 9 14.27 3.09
 -1 -1 9 11.67 2.76
 -1 -1 8 76.86 4.3
 -1 1 8 75.4 4.18
 1 -1 -8 75.47 4.79
 1 1 -8 77.88 4.97
 1 1 -7 281.1 9.16
 1 -1 -7 276.13 8.9
 -1 -1 7 284.25 8.16
 -1 1 7 279.08 7.92
 1 1 -6 28.52 2.63
 -1 1 6 27.98 2.71
 -1 1 6 25.71 2.07
 1 -1 -6 26.52 2.26
 -1 -1 6 28.65 2.19
 1 1 -6 26.63 2.3
 1 -1 -6 28.31 2.51
 -1 -1 5 487.69 10.14
 1 -1 -5 488.64 10.98
 -1 1 5 492.66 9.93
 1 -1 -5 523.21 10.36
 1 1 -5 482.48 11.23
 1 1 -4 19.37 1.75
 -1 -1 4 21.12 1.56
 1 -1 -4 18.43 1.63
 1 -1 -4 21.95 0.83
 -1 1 4 18.6 1.39
 1 1 -4 20.79 1.09
 1 -1 -4 17.83 1.46
 -1 -1 3 219.35 4.44
 -1 1 3 222.16 4.74
 1 -1 -3 213.12 5.4
 -1 -1 3 215.77 4.95
 1 -1 -3 226.58 3.86
 -1 1 3 220.73 5.38
 1 1 -3 216.53 5.55
 1 -1 -3 212.66 4.81
 1 1 -3 217.97 4.31
 1 1 -2 1291.15 17.47
 1 -1 -2 1284.15 18.7
 -1 -1 2 1307.44 17.46
 1 1 -2 1301.11 18.76
 1 -1 -2 1315.64 17.48
 -1 1 2 1288.99 17.72
 -1 -1 2 1257.59 18.18
 -1 1 2 1303.08 19.02
 1 1 -1 227.31 4.13
 1 -1 -1 234.25 6.17
 -1 1 1 220.56 4.75
 -1 1 1 228.18 3.53
 -1 -1 1 219.24 3.95
 -1 -1 1 221.11 4.09
 1 -1 -1 225.58 3.87
 1 1 -1 217 4.16
 -1 -1 -1 1561.44 25.51
 1 -1 1 1593.06 23.19
 -1 -1 -1 1567.41 21.65
 1 -1 1 1570.18 21.38
 1 1 1 1554.16 22.51
 -1 1 -2 514.64 9.92
 1 1 2 490.03 9.44
 -1 -1 -2 527.03 12.12
 -1 -1 -2 537.78 9.27
 1 1 2 534.28 10.21
 -1 1 -2 532.28 10.33
 1 -1 2 519.36 8.92
 1 1 2 511.34 12.27
 1 -1 2 525.34 10.06
 1 1 3 305.7 9.71
 -1 -1 -3 315.64 9.63
 1 1 3 323.96 8.2
 1 1 3 331.63 7.62
 -1 1 -3 325.11 8.02
 -1 1 -3 319.16 7.81
 1 -1 3 333.55 7.98
 1 1 3 323.34 6.99
 -1 -1 -3 303.31 7.85
 -1 -1 -3 324.18 7.25
 1 -1 3 322.72 6.94
 1 1 4 0.8 0.61
 -1 1 -4 1.41 0.7
 1 -1 4 1.13 0.74
 -1 -1 -4 1.3 0.68
 -1 1 -4 0.94 0.74
 1 1 4 0.39 0.48
 -1 -1 -4 1.18 0.77
 1 1 4 0.66 0.58
 1 -1 4 1.35 0.58
 -1 -1 -5 42.38 2.97
 -1 -1 -5 32.78 3.26
 1 -1 5 45.18 2.76
 1 1 5 47.67 4.21
 1 1 5 41.59 3.07
 1 1 5 45.99 2.78
 1 -1 5 47.22 3.39
 -1 1 -5 48.11 3.28
 1 -1 5 40.56 3.24
 -1 -1 -6 365.44 10.09
 1 -1 6 374.7 5.92
 1 -1 6 359.2 10.86
 -1 1 -6 358.85 10.24
 1 -1 6 342.14 9.16
 1 1 6 320.27 10.33
 -1 1 -6 307.37 11.14
 1 1 6 351.65 9.21
 1 1 6 364.58 12.95
 1 1 7 8.12 1.47
 -1 -1 -7 5.6 1.56
 -1 1 -7 6.55 1.5
 1 1 7 5.77 1.7
 1 -1 7 7.2 1.54
 1 -1 7 7.45 1.41
 -1 -1 -7 7.52 1.51
 1 -1 7 7.35 0.74
 -1 -1 -8 29.86 3.18
 1 1 8 26.98 2.76
 1 -1 8 25.99 2.66
 1 -1 8 28.23 1.26
 1 -1 8 27.18 3.01
 -1 1 -8 23.6 2.99
 -1 1 -9 61.03 5
 1 -1 9 59.62 4.28
 1 1 9 56.87 4.21
 -1 -1 -9 51.27 4.41
 1 1 10 -0.04 0.88
 1 -1 10 0.68 0.89
 -1 1 -10 1.21 1.15
 -1 -1 -10 0.71 0.9
 1 1 11 2.65 1.21
 1 -1 11 3.93 1.49
 -1 -1 -11 2.65 1.61
 -1 1 -11 2.77 1.48
 -1 -1 -12 7.84 2.4
 -1 1 -12 5.04 1.91
 1 -2 -12 14.97 2.87
 -1 -2 12 10.94 2.18
 1 2 -12 11.89 2.88
 -1 2 12 12.46 2.48
 -1 2 12 10.4 2.21
 1 2 -11 2.54 1.54
 1 -2 -11 2.32 1.31
 -1 -2 11 1.47 1.29
 -1 2 11 2 1.16
 -1 2 11 2.14 1.29
 1 -2 -10 8.9 2.02
 -1 2 10 10.33 2.12
 1 2 -10 6.87 1.97
 -1 2 10 9.92 1.98
 -1 -2 10 7.95 1.5
 -1 -2 10 5.94 1.44
 -1 2 9 4.78 1.46
 -1 2 9 0.62 1.88
 -1 -2 9 3.93 1.24
 -1 -2 9 2.85 1.35
 1 2 -9 5.84 1.8
 -1 2 9 3.98 1.35
 1 -2 -9 3.74 1.24
 1 -2 -9 4.09 1.51
 -1 2 8 111.56 5.18
 1 -2 -8 111.41 5.81
 -1 -2 8 111.5 5.34
 1 2 -8 116.5 6.27
 -1 2 7 5.95 1.32
 1 -2 -7 6.29 1.5
 -1 -2 7 4.21 1.15
 1 2 -7 5.4 1.55
 1 -2 -6 75.34 4.1
 -1 -2 6 71.25 3.65
 1 2 -6 74.98 4.35
 1 -2 -6 73.62 3.63
 -1 2 6 79.96 4.44
 -1 2 6 75.42 3.55
 1 2 -6 65.48 3.78
 -1 -2 5 168.03 5.37
 1 2 -5 175.48 3.08
 1 -2 -5 175.82 5.89
 1 2 -5 167.99 6.2
 1 -2 -5 159.12 5.2
 -1 2 5 159.14 4.95
 -1 2 4 257.08 6.02
 1 -2 -4 275.24 6.95
 -1 2 4 279.95 7.31
 1 2 -4 271.29 5.57
 1 -2 -4 273.51 4.82
 1 -2 -4 254.08 6.16
 -1 -2 4 276.93 6.5
 1 2 -4 265.96 7.3
 -1 2 3 357.44 7.8
 -1 -2 3 326.23 6.85
 -1 -2 3 330.01 5.39
 1 2 -3 338.22 7.61
 -1 2 3 329.34 6.3
 1 2 -3 337.96 6.36
 1 -2 -3 360.36 7.31
 1 -2 -3 314.32 6.24
 1 -2 -3 339.86 5.84
 1 -2 -2 11.62 0.73
 1 -2 -2 12.6 1.07
 -1 -2 2 12.79 1.02
 1 -2 -2 12.23 0.58
 -1 2 2 13.99 1.29
 -1 2 2 13.06 0.78
 1 2 -2 13.54 1.11
 1 -2 -2 12.96 0.83
 -1 -2 1 24.94 1.23
 -1 2 1 22.36 0.94
 -1 -2 1 29.9 2.21
 -1 2 1 30.12 1.69
 1 -2 -1 22 0.99
 1 2 -1 26.28 1.33
 1 -2 -1 24.69 1.93
 1 2 -1 26.33 1.12
 1 2 0 108.99 2.94
 -1 2 0 132.82 3.58
 1 -2 0 122.8 2.78
 1 -2 0 126.55 3.32
 -1 -2 0 132.87 5.16
 -1 -2 0 121.34 3.24
 1 2 1 171.71 4.22
 -1 -2 -1 176.04 6.62
 -1 2 -1 183.56 4.65
 -1 -2 -1 184.66 3.53
 1 -2 1 174.67 3.61
 1 2 2 44.19 2.02
 -1 -2 -2 37.49 2.05
 -1 -2 -2 39.84 1.88
 1 -2 2 35.9 1.8
 -1 -2 -2 42.74 3.4
 -1 2 -2 41.34 2.37
 -1 2 -2 38.84 2
 1 2 2 45.86 2.32
 1 -2 2 40.26 2.18
 -1 -2 -3 19.62 1.67
 -1 -2 -3 22.44 2.66
 1 -2 3 17.49 1.68
 -1 2 -3 22.79 1.56
 1 2 3 20.99 1.99
 1 -2 3 17.15 1.38
 1 2 3 20.89 1.63
 -1 2 -3 20.75 1.9
 1 2 3 19.7 2.59
 -1 -2 -3 20.45 1.62
 1 -2 3 19.91 1.54
 1 2 4 74.14 3.63
 -1 2 -4 71.27 3.8
 1 -2 4 58.58 2.96
 1 -2 4 67.07 3.17
 -1 -2 -4 70.46 3.64
 1 2 4 68.35 5.15
 1 2 4 68.22 3.18
 1 -2 4 68.07 2.19
 -1 -2 -4 72.33 3.37
 1 -2 5 161.6 3.69
 1 2 5 169.67 5.66
 1 2 5 175.39 8.96
 -1 -2 -5 170.22 6.03
 -1 -2 -5 157.46 6.3
 1 -2 5 170.33 5.67
 -1 2 -5 165.56 6.42
 1 -2 5 147.54 5.4
 1 2 5 154.52 6.23
 1 2 6 55.96 3.38
 1 -2 6 55.85 1.8
 1 -2 6 52.65 3.31
 -1 2 -6 58.69 4
 -1 -2 -6 51.58 3.54
 1 2 6 50.46 3.82
 -1 2 -6 45.92 4.44
 1 2 6 61.08 5.41
 1 -2 6 51.94 3.3
 1 2 7 42.19 3.24
 1 -2 7 41.2 3.1
 -1 -2 -7 35.02 3.48
 -1 2 -7 44.38 3.74
 1 -2 7 41.47 3.24
 -1 -2 -7 42.84 3.54
 1 -2 7 46.2 2.12
 1 2 7 43.17 1.49
 -1 2 -8 40.17 3.94
 -1 -2 -8 39.95 3.69
 1 2 8 43.36 3.51
 1 -2 8 41.37 1.93
 1 -2 8 34.73 2.98
 1 -2 8 43.42 3.51
 -1 2 -9 106.93 6.76
 1 2 9 97.63 5.63
 1 -2 9 105.81 5.86
 -1 -2 -9 109.59 6.4
 1 2 10 -0.37 1.1
 1 -2 10 0.17 0.8
 -1 -2 -10 0.53 1.12
 -1 2 -10 -0.62 1.39
 -1 2 -11 0.9 1.28
 1 -2 11 1.37 1.42
 1 2 11 -0.75 1.34
 -1 -2 -11 2.69 1.57
 -1 -2 -12 18.99 3.25
 -1 3 12 12.01 2.5
 1 3 -12 12.45 2.83
 -1 -3 12 9 2.02
 1 -3 -12 7.45 2.15
 -1 3 12 9.88 2.4
 -1 3 11 13.45 2.47
 -1 -3 11 15.33 2.4
 1 -3 -11 10.43 2.21
 -1 3 11 12.82 2.2
 1 3 -11 14.17 2.79
 -1 3 10 109.6 6.64
 1 3 -10 107.77 6.78
 -1 -3 10 98.93 5.66
 -1 3 10 101.06 5.59
 -1 -3 10 100.82 4.97
 1 -3 -10 95.83 6.05
 -1 -3 9 10.52 1.77
 1 3 -9 10.32 2.17
 1 -3 -9 10.29 1.91
 -1 -3 9 9.33 2.05
 -1 3 9 10.18 1.69
 1 -3 -9 13.15 2.11
 -1 3 9 10.3 1.94
 1 3 -8 233.66 9.16
 -1 -3 8 237.41 7.93
 -1 3 8 237.08 7.71
 1 -3 -8 241.12 8.59
 1 -3 -7 378.41 10.46
 1 3 -7 396.27 11.67
 1 -3 -7 411.11 10.97
 -1 3 7 404.27 9.85
 -1 -3 7 409.13 10.32
 1 3 -6 24.19 2.46
 -1 3 6 21.97 1.9
 -1 3 6 21.64 2.33
 1 -3 -6 22.89 2.19
 -1 -3 6 26.07 2.17
 1 3 -6 24.61 0.89
 1 -3 -5 843.67 15.68
 -1 3 5 834.07 16.71
 1 3 -5 855.89 12.31
 1 3 -5 831.88 16.59
 -1 3 5 852.32 16.65
 1 -3 -5 856.18 14.88
 -1 -3 5 848.37 15.13
 -1 3 5 830.32 14.51
 -1 3 4 411.57 9.6
 -1 3 4 395.28 7.68
 1 3 -4 393.49 9.26
 1 -3 -4 392.14 6.81
 -1 3 4 361.03 9.17
 1 -3 -4 401.51 8.7
 -1 -3 4 393.51 8.31
 1 -3 -4 388.18 7.8
 1 3 -4 400.37 7.7
 -1 -3 3 162.85 4.37
 -1 -3 3 172.52 5.76
 -1 3 3 167.6 5.25
 1 -3 -3 160.41 3.66
 1 -3 -3 157.68 4.46
 1 -3 -3 162.76 3.78
 1 3 -3 161.33 4.85
 1 3 -3 154.58 4.11
 -1 3 3 156.02 3.73
 -1 3 2 1497.09 20.14
 1 -3 -2 1523.44 29.1
 1 3 -2 1478.86 21.84
 -1 -3 2 1492.84 21.51
 -1 -3 2 1497.76 24.77
 -1 3 2 1521.64 23.18
 -1 3 2 1476.63 21.12
 1 -3 -2 1537.65 20.17
 1 3 -1 435.73 7.07
 -1 -3 1 435.87 10.64
 -1 3 1 432.85 6.86
 1 -3 -1 449.73 9.42
 1 -3 -1 448.43 7.57
 -1 -3 1 433.49 7.11
 1 3 -1 450.03 7.77
 -1 -3 1 444.47 7.57
 1 -3 -1 452.73 7.06
 -1 3 1 445.15 8.88
 -1 -3 0 12.44 1.05
 -1 -3 0 13.67 1.81
 1 3 0 12.61 0.89
 1 -3 0 11.56 0.9
 -1 3 0 14.04 1.24
 1 -3 0 11.99 0.92
 -1 3 0 10.86 0.51
 1 -3 0 13.05 0.53
 -1 -3 -1 1548.12 27.87
 1 -3 1 1551.27 22.04
 1 3 1 1548.78 22.34
 -1 3 -1 1561.77 23.31
 1 3 1 1611.98 20.87
 -1 -3 -1 1627.08 20.72
 -1 -3 -1 1573.25 28.17
 1 -3 1 1584.01 21.52
 -1 3 -1 1543.72 21.58
 1 -3 2 38.35 1.79
 -1 3 -2 40.81 2.26
 -1 -3 -2 39.96 1.64
 1 3 2 39.25 2.11
 1 -3 2 39.24 1.67
 -1 -3 -2 40.59 1.96
 -1 -3 -2 39.98 3.54
 1 3 2 41.2 1.79
 -1 3 -2 42.25 2.47
 1 -3 2 40.86 2.24
 1 3 3 47.07 4.09
 1 -3 3 43.54 2.24
 -1 -3 -3 44.48 2.38
 1 -3 3 45.87 1.85
 1 3 3 46.46 2.4
 1 3 3 50.28 2.73
 -1 3 -3 43.26 2.88
 1 -3 3 47.06 2.61
 -1 -3 -3 47.83 2.22
 -1 -3 -3 45.77 4.12
 -1 3 -4 10.14 1.39
 1 -3 4 11.25 0.92
 1 -3 4 9.73 1.21
 1 3 4 9.59 1.45
 -1 -3 -4 9.15 1.21
 1 3 4 10.92 1.39
 1 3 4 10.23 1.23
 1 -3 4 10.43 1.35
 1 3 4 10.32 2.2
 -1 -3 -4 10.26 1.28
 -1 3 -5 40.15 3.15
 -1 3 -5 35.6 3.35
 1 -3 5 40.87 1.71
 1 -3 5 40.43 2.61
 -1 -3 -5 42.22 2.73
 1 3 5 41.86 2.66
 1 -3 5 40.81 2.86
 1 3 5 40.78 1.5
 -1 -3 -5 42.16 2.98
 1 3 5 38.49 2.83
 1 3 5 40.82 4.33
 1 -3 6 42.34 2.06
 1 3 6 38.13 3.23
 1 -3 6 41.04 2.94
 1 3 6 45.39 1.31
 1 3 6 43.78 2.94
 1 -3 6 44.82 1.73
 -1 -3 -6 41.8 3.04
 -1 3 -6 47.86 3.66
 -1 -3 -7 9.99 1.81
 -1 -3 -7 11.22 1.78
 1 -3 7 10.94 1.09
 1 3 7 12.47 1.73
 1 -3 7 10.96 1.71
 1 -3 7 8.23 1.53
 1 -3 7 11.47 1.16
 -1 3 -7 9.12 1.78
 1 3 7 10.42 2.64
 1 3 7 11.87 0.9
 1 3 8 156.46 6.58
 1 -3 8 125.95 6.42
 -1 3 -8 156.05 7.63
 1 3 8 137.65 9.62
 1 -3 8 152.93 4.4
 1 -3 8 151.57 6.44
 -1 -3 -8 150.16 6.83
 1 3 8 141.33 2.69
 1 3 9 21.78 2.67
 1 -3 9 19.89 2.54
 -1 3 -9 13.85 2.49
 -1 -3 -9 17.85 2.57
 1 -3 10 0.7 1.11
 1 3 10 0.66 1.03
 -1 -3 -10 -0.4 1.18
 1 -3 11 40.14 4.08
 -1 -3 -11 42.96 4.42
 -1 3 -11 38.75 4.67
 1 3 11 40.38 4.08
 -1 -3 -12 1.62 1.45
 1 -4 -12 12.13 2.63
 -1 4 12 9.95 2.2
 -1 -4 12 15.55 2.69
 1 4 -12 13.48 3.1
 -1 4 12 9.35 2.44
 1 4 -11 35.95 4.41
 1 -4 -11 31.12 3.75
 -1 4 11 27.39 3.17
 -1 4 11 32.37 4.05
 -1 -4 11 28.85 3.34
 -1 4 10 14.56 2.21
 -1 -4 10 18.77 2.55
 1 -4 -10 16.45 2.52
 -1 4 10 19.92 3.08
 1 4 -10 20.03 3.16
 -1 -4 10 14.38 1.78
 -1 -4 9 7.42 1.55
 -1 4 9 9.32 2.02
 1 -4 -9 6.75 1.69
 -1 4 9 8.78 1.7
 1 4 -9 8.73 2.04
 -1 -4 9 7.49 1.31
 1 -4 -8 152.75 6.72
 -1 4 8 168.21 7.66
 -1 -4 8 158.06 6.43
 1 4 -8 158.35 7.57
 -1 -4 8 149.83 5.18
 -1 4 8 156.61 6.21
 1 -4 -7 20.79 2.34
 -1 -4 7 21.56 1.72
 1 -4 -7 19.15 2.03
 -1 -4 7 20.05 2.17
 -1 4 7 27.41 3
 1 4 -7 20.2 2.52
 -1 4 7 18.26 1.9
 -1 4 6 5.68 1.3
 -1 4 6 6.72 1.46
 -1 -4 6 6.87 1.3
 -1 -4 6 5.86 0.8
 -1 4 6 5.76 1.04
 1 4 -6 7.22 0.69
 1 4 -6 6.61 1.35
 1 -4 -6 5.28 1.17
 1 -4 -6 6.38 1.04
 1 -4 -5 193.72 3.5
 1 4 -5 195.8 4.4
 -1 4 5 198.2 5.44
 -1 4 5 214.15 7.27
 -1 -4 5 198.66 6.79
 1 4 -5 209.83 7.09
 1 -4 -5 167.3 4.98
 -1 4 5 191.15 6.75
 1 -4 -5 190.39 6.11
 -1 -4 5 191.65 5.91
 -1 -4 5 174.68 4.09
 -1 -4 4 58.01 3.51
 1 4 -4 57.84 3.25
 -1 4 4 59.75 3.19
 1 -4 -4 63.51 2.33
 -1 -4 4 62.06 2.97
 1 -4 -4 63.97 3.02
 -1 4 4 55.26 2.24
 1 -4 -4 49.32 2
 1 4 -4 63.84 2.75
 -1 4 4 63.96 3.67
 -1 4 4 59.39 2.47
 -1 -4 3 150.92 4.29
 1 -4 -3 158.08 4.48
 -1 -4 3 142.04 4.29
 -1 4 3 141.15 3.5
 1 4 -3 147.8 4.78
 -1 -4 3 151.77 5.64
 1 -4 -3 137.09 8.79
 -1 -4 3 156.02 4.93
 -1 4 3 142.94 3.86
 -1 4 3 141.44 4.66
 1 4 -3 146.02 4.33
 -1 4 3 154.29 5.41
 1 -4 -3 149.16 3.89
 -1 -4 2 37.25 1.9
 -1 4 2 33.16 1.21
 -1 -4 2 36.31 1.92
 1 4 -2 36.38 1.94
 -1 -4 2 34.54 2.79
 1 -4 -2 34.14 3.55
 -1 4 2 40.57 2.55
 -1 4 2 36.09 1.77
 1 4 -2 34.87 2.82
 -1 -4 2 34.48 1.9
 1 -4 -2 35.08 1.72
 -1 -4 1 18.11 1.27
 1 4 -1 17.26 1.29
 1 -4 -1 15.23 1.15
 -1 -4 1 15.17 0.99
 -1 4 1 16.07 1
 -1 -4 1 18.31 2.22
 1 -4 -1 16.01 1.63
 1 4 -1 16.31 0.97
 -1 -4 1 16.22 1.18
 -1 4 1 14.79 1.56
 1 -4 0 203.25 3.46
 -1 -4 0 222.18 5.56
 1 -4 0 220.84 5.21
 -1 4 0 226.61 5.9
 -1 -4 0 240.33 8.42
 1 -4 0 211.01 5.07
 1 4 0 233.86 4.74
 -1 -4 -1 284.64 5.59
 1 -4 1 306.92 6.16
 -1 -4 -1 324.98 10.71
 1 -4 1 264.37 5.28
 -1 4 -1 277.39 6.98
 -1 -4 -1 279.33 9.1
 1 4 1 289.11 5.89
 -1 4 -1 292.26 5.38
 -1 -4 -2 43.65 1.73
 1 4 2 49.48 1.91
 -1 4 -2 49.52 2.57
 1 -4 2 50.95 2.19
 -1 4 -2 48.34 2.15
 1 -4 2 49.67 2.09
 -1 -4 -2 49.21 2.13
 1 4 2 50.63 2.4
 1 -4 2 47.5 2.53
 1 4 2 45.34 2.06
 -1 -4 -2 48.94 4.33
 -1 4 -2 50.83 2.85
 -1 -4 -2 47.35 4.6
 -1 -4 -3 56.12 2.39
 -1 4 -3 55.71 2.72
 1 -4 3 58.48 2.98
 1 -4 3 53.6 2.59
 1 4 3 57.66 5.02
 -1 -4 -3 59.53 2.65
 -1 4 -3 57.95 3.42
 1 4 3 53.94 2.18
 1 4 3 59.51 2.96
 -1 -4 -3 63.2 5.1
 1 4 3 52.86 2.55
 1 -4 3 58.13 2.35
 1 4 4 142.81 5.23
 1 4 4 137.37 4.79
 -1 -4 -4 135.12 4.51
 1 -4 4 122.62 4.48
 -1 -4 -4 130.09 4.59
 1 -4 4 132.89 3.69
 1 4 4 126.43 3.41
 -1 4 -4 140.51 5.74
 1 4 4 144.1 8.51
 1 -4 4 129.86 5.07
 1 4 5 46.1 1.76
 -1 -4 -5 42.55 2.8
 1 -4 5 44.65 2.88
 1 4 5 46.17 2.93
 -1 4 -5 47.78 3.64
 1 4 5 49.79 3.13
 -1 -4 -5 38.95 2.79
 1 -4 5 45.8 2
 -1 4 -5 46.11 2.99
 1 -4 5 42.91 3
 1 4 6 16.18 2.11
 1 -4 6 16.85 1.98
 1 -4 6 14.14 1.82
 1 -4 6 15.84 1.18
 1 4 6 14.8 3.14
 -1 4 -6 16.24 2.3
 1 4 6 19.59 2.17
 -1 -4 -6 17.49 2
 1 4 6 15.7 0.84
 1 4 7 57.57 6.3
 1 4 7 60.2 3.89
 1 4 7 57.08 2.36
 -1 4 -7 60.15 4.57
 -1 -4 -7 64.55 4.1
 -1 -4 -7 51.14 3.78
 1 -4 7 62.15 2.94
 1 -4 7 60.61 3.91
 1 -4 8 7.52 1.63
 -1 4 -8 8 2.05
 1 4 8 4.83 1.3
 -1 -4 -8 6.38 1.58
 1 4 8 5.69 0.63
 -1 -4 -8 5.53 1.48
 1 -4 8 6.94 1.01
 1 -4 8 5.02 1.21
 -1 -4 -9 28.85 3.18
 -1 4 -9 32.56 3.89
 1 -4 9 28.4 1.92
 1 -4 9 34.04 3.35
 1 4 9 31.01 3.18
 1 4 10 0.45 0.99
 -1 4 -10 0.97 1.06
 -1 -4 -10 1.55 1.15
 1 -4 10 2.65 1.39
 -1 -4 -11 20.25 3.11
 1 -4 11 14.61 2.71
 1 4 11 15.35 2.64
 -1 4 -11 17.94 3.33
 -1 -4 -12 2.16 1.52
 1 5 -12 68.39 6.27
 -1 -5 12 65.08 5.27
 -1 5 12 64.75 5.02
 -1 5 12 64.19 5.96
 1 -5 -12 75.75 5.89
 1 5 -11 6.85 2.21
 -1 5 11 6.15 1.76
 -1 -5 11 6.8 1.87
 1 -5 -11 5.42 1.73
 -1 5 11 4.83 1.81
 -1 5 10 27.22 3.42
 1 -5 -10 26.12 3.02
 -1 -5 10 24.13 2.84
 1 5 -10 27.17 3.58
 -1 5 10 28.64 2.94
 -1 5 9 73.64 5.44
 1 5 -9 63.98 5.09
 -1 5 9 72.43 4.33
 -1 -5 9 58.58 3.24
 -1 -5 9 65.15 4.35
 1 -5 -9 68.84 4.7
 -1 -5 8 6.96 0.98
 -1 -5 8 5.97 1.35
 -1 5 8 7.48 1.45
 1 -5 -8 5.25 1.21
 -1 -5 8 6.06 1.32
 -1 5 8 8.48 1.8
 1 -5 -8 7.98 1.51
 1 5 -8 5.69 1.67
 1 -5 -7 51.84 3.52
 1 -5 -7 48.34 2.92
 -1 -5 7 47.46 2.27
 1 5 -7 53.13 4.06
 1 5 -7 51.27 1.85
 -1 -5 7 54.29 3.49
 -1 5 7 50.73 3.16
 -1 5 7 53.89 4.16
 -1 -5 7 48.47 3.19
 -1 -5 6 630.72 13.69
 -1 -5 6 617.54 13.17
 1 5 -6 649.65 10.66
 -1 5 6 601.31 14.49
 1 5 -6 615.66 14.82
 -1 -5 6 638.22 10.27
 1 -5 -6 635.35 11.62
 1 -5 -6 654.72 13.61
 -1 5 6 634.31 12.49
 -1 5 6 633.17 15.35
 -1 5 5 331.24 7.53
 -1 -5 5 340.15 8.33
 1 5 -5 344.94 6.88
 -1 -5 5 328.06 5.45
 -1 -5 5 330.12 7.64
 -1 5 5 336.61 9.14
 -1 5 5 342.25 9.96
 1 -5 -5 339.99 6.42
 1 5 -5 330.65 9.37
 -1 -5 5 346.15 9.13
 -1 -5 5 337.16 9.75
 1 -5 -5 342.43 8.45
 -1 5 5 325.55 6.92
 1 -5 -5 339.81 5.91
 -1 5 4 146.79 4.07
 -1 5 4 151.35 5.95
 1 5 -4 139.47 5.29
 -1 -5 4 152.6 5.78
 1 -5 -4 152.76 4.17
 1 5 -4 158.32 4.86
 -1 -5 4 150.5 4.68
 1 -5 -4 145.49 9.86
 -1 -5 4 138.51 5.49
 1 -5 -4 154.92 4.88
 1 5 -4 153.13 4.25
 -1 -5 4 155.07 4.84
 -1 5 4 153.6 4.23
 -1 5 4 152.72 5.17
 1 -5 -3 890.74 14.31
 1 5 -3 883.19 15.24
 -1 5 3 877.31 16.94
 -1 5 3 914.22 15.29
 1 -5 -3 890.91 23.7
 -1 5 3 900.92 13.42
 -1 -5 3 905.62 17.73
 -1 -5 3 921.13 15.1
 -1 -5 3 916.59 15.88
 -1 -5 3 884.04 14.87
 -1 5 3 889.33 14.49
 1 5 -3 903.35 15.5
 -1 -5 2 510.31 9.38
 -1 5 2 509.91 9.53
 -1 5 2 488.3 9.58
 -1 -5 2 505.24 9.65
 -1 -5 2 526.06 12.8
 1 5 -2 517.95 8.24
 1 5 -2 539.46 13.2
 1 -5 -2 543.72 13.99
 -1 5 2 523.66 11.33
 1 -5 -2 510.84 9.31
 1 5 -2 521.4 9.45
 -1 5 2 533.58 7.77
 -1 -5 2 522.41 9.85
 -1 -5 1 664.5 11.38
 -1 -5 1 640.01 10.85
 1 5 -1 647.72 15.88
 -1 -5 1 650.36 10.24
 -1 -5 1 627.17 11.32
 1 5 -1 654.33 10.03
 1 5 -1 621.95 11.07
 1 -5 -1 634.66 12.95
 -1 -5 1 665.8 15.47
 -1 5 1 649.48 8.82
 1 -5 -1 630.67 10.98
 -1 5 1 646.62 12.83
 -1 -5 0 686.2 12.66
 1 -5 0 666.54 11.53
 1 -5 0 678.44 12.27
 1 -5 0 709.32 9.77
 1 5 0 691.58 11.22
 -1 5 0 679.07 13.06
 -1 -5 0 678.75 16.59
 -1 -5 0 681.93 11.43
 -1 5 0 687.39 9.87
 -1 5 -1 140.56 3.49
 1 5 1 146.41 4.2
 -1 -5 -1 147.91 7.47
 1 -5 1 149.43 3.41
 -1 5 -1 148.58 4.77
 -1 -5 -1 151.12 3.76
 -1 -5 -1 154.51 6.15
 1 5 1 144.94 3.82
 1 -5 1 146.27 4.07
 1 -5 1 143.07 4.81
 -1 5 -2 923.04 15.79
 1 5 2 887.05 14.47
 -1 -5 -2 900.28 22.61
 -1 5 -2 909.18 14.42
 -1 -5 -2 889.74 21.86
 -1 5 -2 920.01 16.48
 1 -5 2 894.23 15.73
 -1 5 -2 883.53 14.61
 1 -5 2 910.4 14.48
 -1 -5 -2 923.92 12.96
 1 -5 2 892.44 14.13
 1 5 2 901.53 13.26
 1 5 2 922.57 14.64
 -1 -5 -2 893.6 14.02
 -1 -5 -3 1213.55 28.29
 -1 5 -3 1268.2 20.81
 -1 5 -3 1301.07 20.17
 1 -5 3 1299.26 19.73
 1 5 3 1280.21 18.98
 1 5 3 1215.78 19.17
 -1 -5 -3 1258.56 19.37
 1 5 3 1317.33 20.38
 1 -5 3 1264.75 19.11
 1 -5 3 1278.42 20.88
 -1 -5 -3 1228.2 31.39
 -1 5 -3 1287.1 22.23
 -1 -5 -3 1265.14 18.79
 1 -5 4 71.64 3.59
 1 5 4 75.14 3.67
 -1 -5 -4 74.27 3.08
 1 5 4 74.6 2.65
 1 5 4 72.1 3.32
 -1 -5 -4 76 3.22
 1 -5 4 73.9 3.35
 1 -5 4 72.19 2.77
 -1 5 -4 75.55 4.24
 -1 5 -4 76.46 3.54
 -1 -5 -5 48.84 2.78
 -1 5 -5 44.96 3.08
 1 -5 5 48.25 3.08
 1 5 5 32.22 4.39
 1 -5 5 49.47 2.22
 1 5 5 46.04 2.86
 -1 -5 -5 50.56 2.85
 1 -5 5 50.89 3
 1 5 5 50.11 1.97
 -1 5 -5 47.49 3.61
 1 5 5 46.26 2.99
 1 -5 6 555.29 12.96
 1 5 6 575.04 12.63
 -1 -5 -6 583.43 12.54
 -1 -5 -6 551.75 12.41
 1 -5 6 553.79 9.92
 -1 5 -6 563.75 14.48
 1 5 6 531.87 13.13
 1 -5 6 566.33 12.57
 -1 5 -7 45.25 3.94
 1 -5 7 41.93 2.55
 1 5 7 36.1 2.99
 1 -5 7 42.37 3.21
 1 5 7 38.81 2.09
 -1 -5 -7 40.77 3.13
 1 -5 8 38.4 2.49
 1 -5 8 36.65 3.26
 -1 5 -8 41.08 3.95
 -1 -5 -8 32.8 3.04
 1 5 8 37.2 3.17
 1 -5 8 29.54 2.94
 -1 -5 -8 43.38 3.49
 1 -5 9 155.92 7.14
 -1 5 -9 147.97 8.23
 -1 -5 -9 148.03 7.03
 1 -5 9 138.68 4.86
 1 5 9 149.28 6.93
 -1 5 -10 4.62 1.61
 1 5 10 3.05 1.2
 -1 -5 -10 6.16 1.85
 1 -5 10 7.09 1.93
 -1 5 -11 2.78 1.71
 1 5 11 5.59 1.92
 -1 -5 -11 3.13 1.57
 1 -5 11 4.57 1.92
 -1 -5 -12 31.32 3.87
 -1 6 13 4.11 2.01
 1 -6 -12 9.43 2.31
 -1 6 12 3.58 1.47
 -1 6 12 7.16 2.22
 1 6 -11 44.47 5
 -1 6 11 41.11 4.73
 1 -6 -11 36.53 3.96
 -1 6 11 39.29 3.81
 -1 -6 11 33.44 3.72
 1 6 -10 4.03 1.8
 1 -6 -10 2.48 1.33
 -1 6 10 4.35 1.6
 -1 6 10 4.17 1.4
 -1 -6 10 3 1.3
 -1 -6 9 29.41 3.08
 -1 6 9 28.05 2.76
 1 6 -9 27.97 3.57
 1 -6 -9 36.25 3.42
 -1 6 9 33.16 3.87
 1 6 -8 44.55 4.15
 -1 -6 8 41.07 3.36
 -1 -6 8 35.45 2.21
 1 -6 -8 47.22 3.6
 1 -6 -8 36.18 2.57
 -1 6 8 43.92 3.2
 -1 6 8 47.57 4.29
 -1 -6 8 41.08 2.1
 -1 -6 8 37.7 2.1
 1 6 -7 19.64 2.57
 1 -6 -7 23.14 2.38
 -1 6 7 24.85 2.24
 -1 6 7 22.92 2.96
 1 -6 -7 19.37 1.61
 1 6 -7 20.63 1.4
 -1 -6 7 22.51 2.36
 -1 -6 7 18.46 1.84
 -1 -6 7 17.46 1.21
 -1 6 6 81.52 3.21
 -1 6 6 83.12 4.79
 1 -6 -6 83.68 2.3
 1 -6 -6 82.35 4.2
 1 -6 -6 82 2.7
 -1 -6 6 82.01 4.13
 1 6 -6 86.19 3.16
 -1 -6 6 89 4.23
 -1 -6 6 74.97 2.2
 1 6 -6 91.17 5.05
 -1 6 6 97.19 5.51
 -1 6 6 86.24 3.82
 -1 -6 5 309.57 8.7
 -1 -6 5 300.09 7.92
 1 6 -5 296.06 6.75
 1 -6 -5 287.09 5.82
 -1 -6 5 293.71 9.22
 -1 6 5 302.61 8.67
 -1 6 5 287.42 6.81
 -1 6 5 298.65 7
 -1 6 5 321.43 9.99
 -1 -6 5 306.77 7.62
 1 6 -5 298.71 8.99
 1 -6 -5 300.19 7.88
 1 -6 -5 276.32 4.63
 1 6 -4 68.51 2.97
 1 6 -4 71.48 3.72
 1 -6 -4 71.21 3.23
 -1 -6 4 70.79 3.31
 1 -6 -4 61.82 6.67
 -1 6 4 67.62 4.2
 -1 6 4 63.86 3.41
 -1 -6 4 63.69 3.9
 -1 6 4 68.64 2.97
 -1 6 4 64.11 2.64
 -1 -6 4 65.31 3.26
 1 6 -3 208.97 4.08
 -1 6 3 222.35 4.73
 -1 6 3 229.07 7.57
 1 -6 -3 228.15 10.79
 1 -6 -3 221.38 5.65
 1 6 -3 241.09 6.41
 -1 -6 3 226.99 6.52
 -1 6 3 227.8 5.91
 1 6 -3 225.36 6.31
 -1 -6 3 225.67 5.88
 -1 -6 3 222.74 6.13
 -1 -6 3 226.48 7.98
 1 6 -3 215.14 7.94
 -1 6 3 231.14 6.14
 -1 6 2 21.95 2.26
 -1 -6 2 18.58 2.52
 1 6 -2 18.38 1.29
 -1 6 2 19.22 1.6
 1 -6 -2 15.83 2.21
 -1 -6 2 20.31 1.53
 -1 6 2 17.84 0.87
 1 6 -2 18.26 1.74
 -1 -6 2 19.36 1.61
 1 6 -2 20.99 2.63
 1 -6 -2 18.6 1.49
 -1 -6 2 20.38 1.73
 1 6 -2 22.25 1.58
 -1 6 1 114.4 2.47
 -1 -6 1 121.06 3.38
 -1 -6 1 116.96 4.14
 -1 -6 1 121.03 4.15
 -1 -6 1 124.81 3.84
 1 6 -1 132.12 4.06
 1 -6 -1 132.91 5.22
 -1 6 1 124.32 5.12
 1 -6 -1 124.55 4.01
 1 6 -1 123.1 3.26
 -1 -6 1 126.55 6.48
 1 6 -1 131.74 6.97
 -1 -6 0 85.42 5.67
 1 6 0 73.11 1.82
 1 6 0 71.27 2.9
 1 -6 0 74.03 3.04
 1 6 0 77.24 2.8
 -1 -6 0 78.53 3.61
 -1 -6 0 77.35 3.13
 1 -6 0 69.59 1.95
 -1 6 0 77.63 3.77
 1 -6 0 73.24 3.39
 -1 6 0 69.83 2.04
 -1 -6 -1 7.54 0.83
 1 6 1 8.23 0.89
 -1 -6 -1 6.46 1.27
 1 -6 1 8.46 0.79
 -1 6 -1 7.43 0.79
 1 -6 1 6.59 0.92
 1 6 1 8.37 1.03
 1 -6 1 7.73 1.2
 -1 -6 -1 9.5 2.28
 -1 6 -1 7.17 1.13
 -1 6 -2 8.59 1.27
 -1 -6 -2 9.04 2.2
 1 6 2 10.6 1.19
 -1 6 -2 9.37 1.14
 -1 -6 -2 9.84 0.71
 -1 6 -2 10.76 1.52
 1 6 2 10.15 0.77
 -1 -6 -2 8.41 2.23
 1 -6 2 10.2 1.08
 1 -6 2 11.33 1.2
 1 6 2 9.34 1.1
 1 -6 2 8.82 1.23
 -1 -6 -2 9.96 0.94
 -1 6 -2 10.62 1.09
 1 6 3 26.34 1.6
 -1 6 -3 22.88 1.98
 -1 6 -3 24.91 1.86
 1 -6 3 23.03 1.7
 -1 -6 -3 25.97 3.93
 -1 -6 -3 23.61 1.56
 1 -6 3 21.44 1.7
 1 6 3 23.89 1.89
 1 6 3 24.43 1.68
 -1 6 -3 25.28 2.4
 -1 6 -3 27.33 1.76
 -1 6 -3 24.08 1.79
 1 -6 3 24.03 2.01
 -1 -6 -3 24.03 1.46
 -1 -6 -3 27.66 3.84
 1 -6 4 60.63 2.76
 -1 6 -4 70.04 4.38
 -1 -6 -4 62.41 7.11
 1 -6 4 58 3.36
 -1 -6 -4 60.68 2.81
 1 -6 4 58.58 3.1
 1 6 4 63.49 3.34
 -1 6 -4 61.5 3.28
 1 6 4 63 3.07
 1 6 4 61.76 2.63
 -1 -6 -4 57.76 2.79
 -1 -6 -5 4.65 0.94
 1 6 5 3.92 0.67
 -1 6 -5 3.53 0.99
 -1 6 -5 2.21 0.89
 -1 -6 -5 4.35 0.94
 1 -6 5 4.36 0.81
 1 6 5 3.55 0.87
 1 6 5 2.9 1.71
 1 6 5 2.89 0.93
 1 -6 5 3.68 1.05
 1 -6 5 1.81 0.71
 1 6 5 3.81 0.96
 -1 6 -6 44.12 3.86
 -1 -6 -6 37.7 2.65
 1 6 6 36.76 2.94
 1 -6 6 46.44 2.81
 1 6 6 38.35 2.35
 1 -6 6 41.02 3.15
 -1 -6 -6 43.97 2.98
 1 6 6 41.35 3
 1 -6 6 43.67 3.1
 1 -6 6 40.97 2.21
 1 6 7 13.93 1.38
 1 6 7 15.39 2.07
 -1 6 -7 15.96 2.52
 -1 -6 -7 15.92 2.03
 1 -6 7 14.47 1.65
 1 -6 7 13.53 1.89
 1 6 8 18.08 2.32
 -1 -6 -8 17.62 2.16
 -1 6 -8 22.76 3.18
 -1 -6 -8 22.43 2.56
 1 -6 8 16.2 2.2
 1 -6 8 21.93 2
 1 -6 8 25.26 2.76
 1 6 9 47.35 3.96
 1 -6 9 41 2.76
 -1 6 -9 41.76 4.55
 1 -6 9 45.69 3.95
 -1 -6 -9 50 4
 -1 -6 -10 1.09 0.94
 1 -6 10 2.41 1.27
 -1 6 -10 2.27 1.46
 1 6 10 -0.14 1.25
 -1 -6 -11 11.59 2.46
 1 -6 11 9.52 2.32
 -1 6 -11 10.11 2.89
 1 6 11 8.76 2.19
 -1 -6 -12 28.43 3.67
 1 -7 -12 0.14 0.96
 -1 7 12 2.13 1.64
 -1 7 12 1.76 1.28
 1 7 -11 206.93 10.75
 -1 7 11 176.16 8.01
 1 -7 -11 196.76 9.05
 -1 7 11 189.73 10.39
 -1 -7 11 199.95 8.86
 1 -7 -10 199.65 8.65
 1 7 -10 206.21 10.14
 -1 7 10 196.52 7.91
 -1 7 10 197.85 10.09
 -1 -7 10 201.75 8.48
 -1 -7 9 80.02 4.95
 1 7 -9 82.57 5.94
 -1 7 9 80.24 4.61
 1 -7 -9 87.07 5.18
 -1 7 9 83.02 6.1
 1 7 -8 63.04 4.89
 -1 7 8 69.23 5.31
 -1 -7 8 65.54 4.16
 -1 -7 8 57 2.02
 1 -7 -8 63.62 2.76
 1 -7 -8 74.33 4.44
 -1 7 8 70.09 3.98
 -1 7 7 18.29 1.91
 -1 -7 7 18.03 0.93
 1 -7 -7 19.03 2.15
 1 -7 -7 10.83 2.79
 1 7 -7 19.75 1.52
 -1 -7 7 21.39 1.58
 -1 -7 7 22.78 2.35
 1 -7 -7 21.91 1.27
 -1 7 7 19.71 2.67
 1 7 -7 19.46 2.63
 -1 7 6 519.52 10.89
 -1 7 6 483.59 10.26
 1 7 -6 509.19 10.23
 -1 -7 6 526.69 11.54
 -1 7 6 523.19 14.46
 1 -7 -6 547.13 7.56
 1 7 -6 508.19 13.41
 -1 7 6 476.66 12.72
 -1 -7 6 500.74 11.81
 1 -7 -6 510.88 11.83
 -1 -7 6 505.43 11.26
 1 -7 -6 512.75 8.87
 1 -7 -6 507.51 23.55
 1 7 -5 494.16 12.2
 -1 7 5 477.03 11.6
 1 7 -5 499.21 10.1
 -1 7 5 504.01 10.26
 -1 -7 5 474.93 12.54
 -1 -7 5 510.35 12.06
 1 -7 -5 485.14 9.03
 1 -7 -5 497 21.11
 -1 -7 5 495.87 10.87
 -1 7 5 491.32 9.8
 -1 7 5 494.12 13.45
 -1 -7 5 495.83 11.01
 1 -7 -5 515.74 10.9
 1 7 -4 1903.83 30.02
 1 7 -4 1930.14 28.44
 -1 -7 4 1927.62 31.84
 1 -7 -4 1897.47 41.85
 -1 -7 4 1889.64 28.73
 -1 7 4 1879.35 29.26
 -1 7 4 1894.68 26.98
 -1 7 4 1935.3 28.57
 1 -7 -4 1826.8 27.14
 -1 -7 4 1870.16 28.99
 -1 7 4 1948.27 32.37
 -1 7 3 154.5 6.37
 -1 -7 3 151.4 4.82
 -1 7 3 157.32 3.81
 -1 -7 3 162.29 5.31
 1 -7 -3 153.31 4.81
 -1 -7 3 156.05 5.45
 -1 7 3 171.23 5.25
 1 7 -3 166.64 5.52
 1 7 -3 165.93 5.75
 1 7 -3 163.59 7.21
 -1 7 3 155.5 5.02
 1 -7 -3 164.26 8.65
 1 7 -3 164.26 3.83
 -1 -7 3 164.73 7.03
 1 7 -3 163.26 5.26
 -1 7 2 2944.37 40.42
 1 -7 -2 2774.03 39.62
 1 7 -2 2823.29 47.1
 -1 -7 2 2809.47 45.73
 -1 -7 2 2824.16 40.31
 1 7 -2 2874.53 40.01
 1 -7 -2 2852.22 45.16
 1 7 -2 2784.21 39.13
 -1 7 2 2880.54 42.9
 1 7 -2 2918.66 41.32
 1 7 -2 2738.86 38.78
 -1 -7 2 2807.94 39.25
 -1 -7 2 2739.34 39.58
 -1 -7 1 405.84 8.87
 1 -7 -1 388.92 10.11
 -1 7 1 395.12 6.38
 1 -7 -1 382.72 8.39
 1 7 -1 398.87 8.4
 1 7 -1 412.04 13.59
 1 7 -1 395.47 8.48
 1 7 -1 390.29 7.34
 -1 -7 1 379.6 8.87
 1 7 -1 397.59 8.31
 -1 -7 1 405.49 12.82
 -1 7 1 385.17 10.17
 -1 -7 1 393.1 8.09
 1 7 -1 416.73 10.18
 -1 -7 0 992.21 23.25
 1 7 0 989.27 15.66
 1 -7 0 949.92 17.86
 1 -7 0 988.95 14.12
 1 -7 0 983.37 16.31
 -1 -7 0 985.77 16.6
 -1 -7 0 987.14 17.76
 -1 7 0 949.87 18.17
 -1 7 0 991.86 14.24
 1 -7 0 969.45 17.33
 1 7 0 1005.7 16.08
 1 7 0 983.14 13.86
 1 -7 1 161.91 3.91
 -1 -7 -1 166.73 4.99
 -1 -7 -1 161.04 4.44
 1 7 1 170.86 5.18
 -1 -7 -1 168.64 8.92
 1 7 1 172.44 4.46
 -1 -7 -1 165.59 6.55
 1 -7 1 156.58 4.82
 -1 7 -1 171.26 5.85
 1 -7 1 159.26 5.69
 1 7 1 160.53 2.84
 -1 7 -1 164.93 4.1
 -1 7 -2 612.59 11.06
 -1 7 -2 596.79 13.91
 1 7 2 609 10.92
 1 7 2 618.23 11.64
 -1 -7 -2 592.96 10.33
 1 -7 2 594.2 11.35
 -1 7 -2 607.67 12.52
 -1 7 -2 611.8 11.76
 -1 -7 -2 638.93 16.88
 -1 -7 -2 585.36 18.68
 1 -7 2 588.26 12.52
 1 -7 2 605.91 10.58
 -1 7 -2 629.06 13.08
 1 7 2 594.58 9.27
 -1 7 -3 365.03 8.37
 -1 -7 -3 341.89 7.17
 -1 7 -3 374.86 9.11
 -1 -7 -3 359.45 6.81
 -1 7 -3 361.86 8.34
 1 -7 3 353.15 7.98
 1 7 3 372.48 7.22
 1 -7 3 360.48 7.94
 -1 -7 -3 355.59 14.74
 1 7 3 370.02 8.08
 1 -7 3 353.44 9.1
 -1 7 -3 364.78 9.89
 1 7 3 368.27 8.13
 -1 7 -3 381.24 8.89
 -1 7 -4 527.62 13.18
 -1 7 -4 526.88 11.5
 -1 -7 -4 531.01 9.9
 1 7 4 537.49 10.57
 1 -7 4 533.27 11.82
 1 -7 4 516.73 10.4
 1 7 4 503.83 19.16
 1 7 4 539.69 11.42
 -1 -7 -4 515.12 20.95
 -1 -7 -4 537.9 9.99
 1 -7 4 540.17 11.05
 1 7 4 537.09 10.29
 -1 7 -5 381.12 11.47
 1 -7 5 403.47 9.72
 1 -7 5 384.3 9.98
 1 7 5 381.78 9.52
 1 7 5 414.56 10.11
 -1 -7 -5 359.02 19.16
 -1 -7 -5 406.98 8.76
 -1 -7 -5 395.33 8.86
 1 -7 5 384.96 8.49
 1 7 6 200.72 6.1
 1 7 6 217.84 7.2
 1 -7 6 217.81 6.72
 -1 7 -6 223.22 8.82
 1 -7 6 210.97 7.12
 -1 -7 -6 186.78 14.68
 1 -7 6 207.96 7.24
 -1 -7 -6 203.2 6.23
 -1 -7 -6 220.31 6.69
 1 7 6 191.84 7.11
 1 7 7 146.41 6.22
 1 -7 7 156.21 6.39
 1 7 7 134.61 4.79
 1 -7 7 145.59 5.49
 -1 -7 -7 151.18 5.93
 -1 7 -7 144.71 7.44
 1 -7 8 4.08 1.23
 1 -7 8 3.84 1.19
 -1 7 -8 5.54 1.82
 -1 -7 -8 3.51 0.98
 1 7 8 4.9 1.41
 -1 -7 -8 4.93 1.22
 1 -7 8 4.05 0.99
 1 -7 9 4.61 1.44
 -1 7 -9 2.74 1.3
 -1 -7 -9 2.85 1.18
 1 7 9 1.25 0.86
 -1 -7 -10 6.41 1.61
 1 -7 10 8.44 2
 1 7 10 7.95 1.88
 -1 7 -10 7.59 2.35
 -1 -7 -11 172.71 8.44
 1 -7 11 178.15 8.68
 -1 7 -11 191.57 10.91
 1 7 11 177.13 8.72
 -1 -7 -12 11.2 2.35
 -1 8 12 0.21 0.89
 1 -8 -12 -1.99 1.44
 -1 8 12 -0.54 1.17
 -1 8 11 47.54 4.15
 1 -8 -11 42.66 9.82
 -1 -8 11 50.8 4.51
 -1 8 11 46.66 5.42
 1 8 -11 52.65 5.54
 1 -8 -11 43.4 4.31
 -1 -8 10 39.92 3.88
 1 8 -10 34.64 4.24
 -1 8 10 38.56 4.67
 1 -8 -10 34.06 3.54
 -1 8 10 34.91 3.29
 1 -8 -10 28.52 7.08
 1 8 -9 4.61 1.83
 1 -8 -9 5.06 1.41
 -1 -8 9 3.77 1.46
 -1 8 9 5.52 1.43
 1 -8 -9 0.26 4.34
 -1 8 9 5.74 1.9
 -1 8 8 9.7 2.26
 1 8 -8 7.17 1.84
 1 -8 -8 5.96 0.58
 1 8 -8 7.01 1.01
 1 -8 -8 3.32 2.57
 1 -8 -8 7.5 1.71
 -1 -8 8 6.52 1.55
 -1 8 8 8.09 1.47
 1 -8 -7 11.88 1.84
 -1 -8 7 13.01 1.88
 -1 -8 7 9.67 0.94
 1 8 -7 12.19 1.37
 -1 8 7 11.52 1.4
 -1 8 7 13.58 2.52
 1 8 -7 13.53 2.32
 -1 8 7 13.82 1.73
 -1 -8 6 23.88 2.39
 1 -8 -6 21.14 1.48
 1 8 -6 18.56 1.74
 1 -8 -6 23.71 2.32
 1 -8 -6 24.48 5.36
 -1 8 6 21.7 2.95
 -1 -8 6 22.74 2.24
 -1 8 6 18.62 1.82
 -1 8 6 17.5 1.73
 1 8 -6 24.43 2.84
 -1 -8 6 20.51 1.99
 -1 8 6 19.79 2.38
 1 8 -5 7.94 1.14
 -1 8 5 7 1.26
 -1 8 5 8.03 1.82
 1 -8 -5 8.14 1.02
 -1 8 5 6.94 1.03
 -1 -8 5 7 1.5
 1 8 -5 8.12 1.54
 -1 8 5 7.5 1.17
 -1 -8 5 9.08 1.57
 -1 -8 5 6.24 1.31
 1 -8 -5 4.81 2.39
 -1 -8 5 5.23 1.12
 1 8 -4 58.51 4.27
 1 8 -4 53.79 3.38
 1 -8 -4 59.96 6.19
 -1 8 4 53.55 4.1
 -1 -8 4 58.79 3.18
 -1 -8 4 56.5 3.35
 1 8 -4 56.38 3.09
 1 8 -4 56.5 3.46
 -1 -8 4 53.09 3.95
 -1 8 4 56.47 3.16
 1 8 -4 51.32 1.89
 1 -8 -4 53.14 2.64
 -1 8 4 52.74 2.4
 -1 8 4 50.75 3.12
 -1 8 3 156.75 5.15
 1 8 -3 157.52 5.34
 -1 -8 3 154.47 5.07
 -1 8 3 165.46 5.57
 1 8 -3 162.3 5.5
 1 -8 -3 158.4 5.17
 1 8 -3 155.35 6.02
 -1 -8 3 156.23 5.54
 -1 -8 3 163.51 7.47
 -1 -8 3 151.72 5.61
 -1 8 3 156.87 6.74
 1 8 -3 150.83 4.28
 1 -8 -3 162.11 8.42
 1 8 -3 166.8 7.93
 1 8 -3 158.77 5.37
 1 8 -2 27.66 1.89
 1 8 -2 26.56 2.39
 1 8 -2 29.85 3.62
 1 -8 -2 32.99 3.23
 -1 8 2 33.98 3.1
 -1 -8 2 29.22 1.99
 1 8 -2 28.29 2.14
 -1 -8 2 28.72 2.29
 1 -8 -2 28.36 2.08
 -1 -8 2 27.19 3.29
 -1 8 2 31.24 2.37
 1 8 -2 27.85 1.96
 -1 8 2 25.76 1.37
 1 8 -1 77.78 3.6
 -1 -8 1 74.56 3.25
 -1 -8 1 81.23 3.72
 1 8 -1 78.4 3.43
 -1 8 1 75.42 2.28
 -1 -8 1 75.01 3.75
 -1 8 1 85.35 4.63
 1 -8 -1 80.19 4.46
 -1 -8 1 74.07 5.65
 1 8 -1 77.62 3.34
 1 8 -1 78 2.81
 1 8 -1 81.17 6.17
 1 -8 -1 83.43 3.58
 1 8 -1 83.06 4.63
 -1 -8 0 92.52 4.43
 -1 -8 0 102.67 6.94
 1 -8 0 88.8 4.41
 1 8 0 93.39 2.59
 1 8 0 95.78 3.49
 1 8 0 99.62 3.68
 1 8 0 87.52 5.61
 1 -8 0 93.12 4.34
 -1 8 0 98.59 4.8
 1 -8 0 88.87 3.73
 -1 -8 0 95.54 3.98
 1 8 0 108.76 7.56
 -1 8 0 90.36 2.76
 1 -8 0 86.31 2.63
 1 -8 1 182.3 4.54
 1 8 1 200.38 5.15
 -1 8 -1 205.7 8.76
 -1 8 -1 193.65 6.79
 1 -8 1 197.87 5.82
 -1 -8 -1 205.15 5.94
 -1 -8 -1 210.36 10.62
 -1 8 -1 191.38 4.87
 1 -8 1 189.11 6.7
 1 8 1 191.66 3.47
 1 8 1 198.51 6.14
 1 8 1 187.17 10.48
 -1 -8 -1 200.1 7.54
 1 8 1 190.66 5.64
 1 8 2 3.73 0.49
 -1 8 -2 4.9 1.27
 1 -8 2 3.27 0.7
 -1 8 -2 3.57 1.21
 1 -8 2 3.48 0.91
 1 8 2 3.8 0.83
 -1 -8 -2 0 1.8
 -1 8 -2 3.2 0.68
 -1 -8 -2 3.03 0.57
 1 8 2 3.02 0.6
 1 -8 2 1.96 0.65
 1 8 2 3.86 0.99
 -1 8 -2 3.42 0.97
 -1 -8 -2 5.52 2.12
 1 -8 3 14.48 1.75
 1 8 3 16.86 1.27
 1 -8 3 16.85 1.67
 -1 -8 -3 15.09 3.14
 -1 8 -3 17.32 2.18
 -1 8 -3 17.31 1.65
 1 8 3 14.98 1.46
 -1 -8 -3 14.53 1.25
 1 8 3 15.47 1.55
 1 -8 3 15.71 1.48
 -1 8 -3 15.49 1.86
 -1 8 -3 15.6 1.88
 1 8 4 135.91 4.67
 -1 8 -4 130.26 5.23
 1 -8 4 146.37 4.91
 -1 8 -4 141.27 6.42
 1 -8 4 134.64 5.53
 -1 -8 -4 138.52 10.41
 1 -8 4 140.59 4.96
 1 8 4 139.94 10.27
 -1 -8 -4 135.16 4.09
 1 8 4 141.63 5.08
 1 8 4 140.28 4.53
 -1 -8 -4 134.03 4.07
 -1 8 -4 141.77 5.59
 -1 -8 -5 38.81 5.94
 -1 8 -5 46.35 3.85
 1 -8 5 44.48 2.64
 -1 -8 -5 47.27 2.61
 1 -8 5 42.94 3.09
 1 8 5 43.41 2.78
 1 -8 5 49.39 3.15
 -1 -8 -5 43.88 2.39
 1 -8 5 48.37 3.09
 1 8 5 45.16 2.94
 1 8 5 47.1 3.11
 1 8 6 37.33 2.91
 1 8 6 33.07 2.84
 1 -8 6 35.58 2.88
 1 -8 6 33.53 2.8
 1 8 6 33.26 2.53
 -1 -8 -6 38.04 2.61
 1 -8 6 35.27 2.73
 -1 8 -6 39.49 3.75
 -1 -8 -6 33.49 6.31
 -1 -8 -6 30.5 2.16
 -1 -8 -7 35.64 2.86
 1 8 7 38.05 3.16
 1 8 7 28.34 2.32
 -1 -8 -7 29.49 2.31
 1 8 7 28.82 2.97
 1 -8 7 40.63 3.32
 -1 -8 -7 34.85 7.21
 1 -8 7 36.83 2.86
 -1 8 -7 31.38 3.57
 -1 -8 -8 9.45 1.66
 1 -8 8 7.53 1.29
 1 -8 8 7.45 1.71
 -1 8 -8 9.98 2.34
 -1 -8 -8 5.19 2.67
 1 8 8 9 1.75
 -1 -8 -9 8.36 1.68
 1 -8 9 10.06 1.62
 -1 8 -9 14.05 2.78
 1 8 9 11.41 2.18
 1 -8 9 12.16 2.19
 -1 -8 -10 31.72 3.35
 1 -8 10 28.98 3.38
 1 8 10 28.76 3.45
 -1 -8 -10 21.9 6.46
 -1 8 -10 29.42 4.18
 1 -8 11 21.1 3.08
 -1 -8 -11 13.68 6.17
 1 8 11 21.29 3.09
 -1 -8 -11 21.3 3.04
 -1 -8 -12 6.71 2.01
 1 -9 -12 22.78 3.22
 -1 9 12 22.48 3.95
 -1 9 12 23.47 3.1
 -1 -9 11 40.84 4.08
 -1 9 11 34.09 4.69
 1 9 -11 41.61 4.9
 -1 9 11 36.46 3.59
 1 -9 -11 33.13 3.65
 -1 9 10 16.33 3.2
 -1 9 10 14.83 2.18
 -1 -9 10 19.68 2.84
 1 -9 -10 7.93 3.85
 1 9 -10 17.3 3.09
 1 -9 -10 17.4 2.62
 1 -9 -9 103.8 12.86
 -1 9 9 104.18 5.32
 1 9 -9 100.05 6.85
 1 -9 -9 108.53 5.75
 -1 -9 9 101.9 5.64
 -1 9 9 100.25 7.19
 1 -9 -8 34.17 3.11
 -1 9 8 35.45 4.18
 1 9 -8 34.63 3.78
 -1 -9 8 33.44 3.15
 -1 9 8 30.88 2.67
 -1 9 7 73.25 3.72
 -1 9 7 90.94 4.26
 -1 9 7 85.44 6.11
 1 9 -7 86.84 5.62
 -1 -9 7 94.24 4.82
 1 -9 -7 90.84 10.32
 -1 -9 7 93.65 4.64
 1 9 -6 1163.44 23.04
 -1 9 6 1168.54 25.11
 -1 9 6 1173.13 19.42
 1 -9 -6 1146.14 18.13
 -1 -9 6 1167.94 20.98
 1 -9 -6 1183.4 36.33
 -1 9 6 1047.06 21.52
 -1 -9 6 1120.88 20.56
 -1 9 6 1070.58 19.7
 -1 -9 6 1136.13 20.79
 -1 -9 5 103.17 4.58
 1 -9 -5 107.18 3.9
 -1 9 5 104.69 4.58
 -1 -9 5 110.41 5.58
 1 -9 -5 105.73 9.01
 -1 9 5 98.62 4.7
 -1 9 5 105.37 6.27
 1 9 -5 111.03 5.37
 -1 -9 5 122.21 5.11
 -1 9 5 110.28 3.97
 -1 9 4 1.22 1.09
 1 9 -4 1.88 0.88
 1 9 -4 3.11 1.21
 -1 -9 4 2.49 0.83
 -1 9 4 2.22 0.77
 1 9 -4 2.49 0.91
 1 -9 -4 1.86 0.69
 -1 9 4 1.23 0.61
 -1 -9 4 1.48 0.76
 1 9 -4 3.35 1.06
 -1 -9 4 3.1 1.13
 -1 9 4 2.13 0.59
 1 9 -4 2.14 0.49
 -1 -9 3 536.46 10.98
 1 -9 -3 531.74 10.89
 -1 9 3 535.82 12.07
 1 9 -3 519.69 10.3
 1 9 -3 560.9 16.49
 1 -9 -3 504.84 15.76
 -1 -9 3 539.67 11.95
 1 9 -3 539.21 12.93
 -1 -9 3 536.91 15.32
 1 9 -3 532.84 11.79
 -1 9 3 536.98 11.17
 -1 -9 3 525.59 11.9
 -1 9 3 537.83 14
 1 9 -3 543.97 11.51
 1 9 -2 59.67 2.88
 -1 -9 2 54.76 2.86
 -1 -9 2 60.71 5.04
 1 -9 -2 54.15 4.2
 -1 9 2 60.47 4.16
 1 9 -2 55 2.99
 1 9 -2 68.35 5.65
 1 -9 -2 58.81 3.15
 -1 9 2 57.74 1.99
 -1 9 2 60.63 3.45
 -1 -9 2 56.51 3.35
 1 9 -2 66.15 3.27
 1 9 -2 61.86 3.92
 -1 9 2 58.67 2.12
 1 9 -1 143.68 4.82
 1 9 -1 133.49 5.1
 1 -9 -1 142.16 5.06
 1 9 -1 149.43 6.71
 1 9 -1 140.93 4.09
 1 9 -1 154.79 8.98
 -1 -9 1 149.04 5.55
 1 -9 -1 151.94 6.29
 -1 -9 1 151.56 8.38
 1 9 -1 141.36 4.83
 -1 -9 1 142.53 5.28
 -1 9 1 147.4 3.55
 -1 9 1 141.18 6.28
 -1 -9 1 143.5 4.72
 1 -9 0 1030.39 19.43
 1 9 0 1032.37 15.51
 -1 -9 0 1034.22 18.46
 -1 9 0 1072.81 20.57
 1 -9 0 1065.46 15.71
 1 -9 0 1010.95 18.05
 1 9 0 1042.98 27.46
 1 9 0 1072.19 17.62
 1 9 0 1055.81 17.26
 1 9 0 1048.42 23.78
 -1 9 0 1045.89 25.32
 1 9 0 1064.94 19.36
 -1 9 0 1076.78 15.88
 -1 -9 0 1008.59 25.97
 -1 -9 0 1055.74 19.76
 -1 9 -1 93.64 6.24
 -1 -9 -1 92.55 5.07
 1 -9 1 90.53 2.96
 -1 -9 -1 93.22 7.25
 -1 9 -1 92.5 3.27
 -1 9 -1 89.24 4.66
 1 9 1 89.02 2.2
 1 9 1 94.37 3.43
 -1 -9 -1 96.83 4.07
 1 -9 1 87.55 3.9
 1 9 1 101.04 7.78
 1 9 1 95.13 3.78
 1 -9 1 90.65 4.54
 1 9 1 95.82 4.21
 1 -9 2 581.96 10.55
 1 -9 2 574.31 11.79
 1 9 2 581.52 12.22
 1 9 2 575.08 10.87
 -1 9 -2 573.88 13.03
 -1 9 -2 586.47 15.68
 -1 9 -2 585.67 13.24
 1 9 2 569.77 23.26
 1 -9 2 576.56 13.05
 1 9 2 568.42 9.06
 -1 9 -2 573.59 11.05
 -1 -9 -2 562.73 15.73
 1 9 3 421.99 8.9
 -1 9 -3 401.09 11.51
 -1 9 -3 393.56 11.05
 1 -9 3 400.05 8.77
 1 -9 3 389.99 9.31
 1 9 3 400.58 7.67
 -1 -9 -3 411.53 8.13
 -1 -9 -3 417.24 15.02
 1 -9 3 397.18 10.36
 -1 9 -3 403.14 9.36
 -1 9 -3 413.51 10.44
 1 9 3 402.5 9.53
 1 -9 4 6.94 1.28
 1 9 4 9.7 1.31
 -1 -9 -4 9.91 2.78
 1 -9 4 12.25 1.46
 1 9 4 10.24 1.45
 -1 9 -4 10.1 1.89
 -1 -9 -4 9.26 1
 -1 9 -4 10.44 1.25
 1 -9 4 9.26 1.28
 -1 9 -4 9.49 1.39
 1 9 4 8.45 1.06
 -1 9 -4 9.9 1.47
 1 -9 5 45.22 2.97
 1 -9 5 42.95 3.17
 1 9 5 42.86 2.96
 -1 -9 -5 45.99 2.27
 1 9 5 48.48 3.02
 -1 -9 -5 45.7 2.51
 -1 9 -5 46.03 3.86
 1 -9 5 43.96 3.13
 1 9 5 48.53 2.85
 -1 -9 -5 49.01 6.87
 1 -9 6 666 14.26
 -1 -9 -6 684.62 13.15
 -1 -9 -6 635.9 27.65
 1 9 6 563.07 13.5
 1 -9 6 660.85 14.22
 1 9 6 581.97 13.34
 -1 9 -6 658.95 17
 1 9 6 667.55 14.33
 -1 -9 -6 609.4 11.7
 1 -9 7 277.88 8.79
 -1 -9 -7 272.85 19.11
 1 9 7 236.29 7.47
 1 9 7 225.3 8.31
 -1 9 -7 273.93 10.75
 -1 -9 -7 232.7 6.63
 -1 -9 -7 287.18 8.19
 1 -9 7 271.03 8.39
 1 9 7 270.26 8.83
 -1 -9 -8 15.43 2.01
 1 9 8 20.4 2.54
 1 -9 8 16.45 2.09
 -1 9 -8 20.17 3.05
 1 -9 8 19.08 2.18
 1 9 9 127.3 6.57
 1 -9 9 119.38 5.53
 -1 9 -9 122.34 7.92
 -1 -9 -9 120.14 14.59
 1 -9 9 117.72 6.36
 -1 -9 -9 107.4 5.62
 1 -9 10 -0.64 0.91
 -1 9 -10 0.95 1.31
 -1 -9 -10 3.63 1.39
 1 9 10 2.62 1.33
 -1 -9 -11 63.26 4.89
 1 9 11 56.95 4.96
 1 -10 -12 7.78 2.1
 1 -10 -11 13.06 2.36
 1 -10 -11 7.03 3.73
 1 10 -11 16.08 3.29
 -1 -10 11 14.39 2.54
 -1 10 11 10.98 2.14
 -1 10 11 8.87 2.81
 -1 10 10 6.76 2.35
 1 -10 -10 2.65 3.26
 1 -10 -10 8.64 1.92
 -1 10 10 7.6 1.53
 -1 -10 10 7.5 1.93
 1 10 -10 7.35 2.26
 -1 10 9 35.35 3.16
 -1 -10 9 32.15 3.29
 1 -10 -9 32.22 7.19
 -1 10 9 38.83 4.9
 1 10 -9 31.96 3.99
 -1 10 8 99.07 7.07
 1 10 -8 102.36 6.64
 -1 -10 8 88.92 5.18
 1 -10 -8 101.8 11.87
 -1 10 8 94.62 4.8
 -1 -10 7 2.27 1.19
 1 -10 -7 -0.37 2.44
 1 10 -7 0.13 0.46
 1 10 -7 3.06 1.3
 -1 10 7 2.07 0.83
 -1 -10 7 0.85 0.79
 -1 10 7 1.4 0.78
 -1 10 7 -0.15 1.16
 1 10 -6 40.47 2.92
 -1 10 6 40.96 2.98
 1 10 -6 45.81 3.87
 -1 10 6 51 4.65
 -1 -10 6 48.08 3.37
 -1 10 6 47.37 2.82
 1 -10 -6 54.09 7.03
 -1 -10 6 45.36 3.34
 1 -10 -6 45.9 2.6
 -1 10 5 91.69 4.61
 -1 -10 5 102.74 5.75
 -1 -10 5 106.12 4.75
 1 10 -5 89.28 4.39
 1 -10 -5 99.22 4
 1 -10 -5 105.02 8.69
 -1 10 5 91.88 4.64
 -1 10 5 103.05 6.34
 -1 -10 5 111.68 5.17
 1 10 -5 99.25 5.22
 -1 10 5 96.47 3.8
 1 -10 -4 56.04 3.03
 -1 -10 4 55.96 3.59
 1 10 -4 59.73 3.65
 -1 -10 4 49.47 3.66
 -1 10 4 55.75 2.54
 -1 -10 4 53.8 4.51
 -1 10 4 55.99 3.5
 1 10 -4 56.6 4.81
 1 -10 -4 56.9 5.36
 -1 -10 4 55.54 3.24
 1 10 -4 51.6 2.5
 -1 10 4 59.71 4.67
 -1 10 4 56.14 3.33
 1 10 -4 56.11 3.45
 1 10 -3 29.7 3.76
 1 10 -3 23.62 1.92
 -1 10 3 23.7 2.87
 -1 10 3 30.3 2.63
 1 -10 -3 25.83 3.32
 -1 -10 3 27.56 2.18
 1 10 -3 27.63 2.77
 1 -10 -3 25.25 2.09
 1 10 -3 27.02 2.35
 1 10 -3 24.03 2.3
 -1 10 3 27.84 2.2
 -1 10 3 25.3 1.01
 -1 -10 3 29.25 3.54
 1 10 -3 29.14 2.35
 -1 -10 3 26.3 2.44
 1 10 -2 35.47 2.66
 -1 -10 2 40.52 4.37
 1 10 -2 37.47 2.66
 1 10 -2 36.8 2.38
 -1 10 2 37.83 2.89
 1 -10 -2 35.35 2.57
 1 10 -2 41.86 3.55
 1 -10 -2 38.9 3.63
 -1 10 2 34.12 4.83
 1 10 -2 37.38 2.8
 -1 10 2 38.77 3.6
 -1 -10 2 39.19 2.51
 1 10 -2 41.75 4.81
 -1 -10 2 36.77 2.86
 -1 10 2 39.36 1.83
 -1 10 2 35.53 1.66
 1 10 -1 12.2 1.53
 -1 -10 1 16.19 2.95
 1 10 -1 13.81 1.28
 1 10 -1 14.04 3.04
 -1 -10 1 12.72 1.76
 1 10 -1 13.05 1.49
 -1 -10 1 13.2 1.84
 -1 10 1 13.71 3.14
 1 -10 -1 12.73 1.62
 1 10 -1 14.06 2.29
 1 -10 -1 12.83 2.05
 1 10 -1 12.99 1.7
 -1 -10 1 12.09 1.49
 -1 10 1 11.18 1.94
 -1 10 1 12.33 1.02
 -1 10 0 54.15 5.42
 1 10 0 48.33 2.08
 1 -10 0 42.94 3.31
 1 10 0 45.56 3.35
 -1 -10 0 47.02 3.06
 1 10 0 47.94 2.68
 1 10 0 49.82 2.78
 1 10 0 47.07 4.71
 -1 -10 0 47.76 3.49
 -1 10 0 50.01 3.84
 -1 10 0 46.82 2.15
 1 -10 0 44.85 2.9
 -1 -10 0 48.95 5.3
 1 -10 0 44.61 2.07
 1 10 0 45.03 5.48
 1 10 1 73.15 7.14
 -1 10 -1 64.54 2.85
 -1 10 -1 67.81 5.71
 -1 -10 -1 60.8 3.45
 1 10 1 56.44 1.88
 1 10 1 63.24 3.67
 -1 -10 -1 63.85 6.35
 1 -10 1 62.79 2.61
 1 -10 1 60.33 3.45
 1 10 1 62.75 3.21
 -1 -10 -1 61.16 4.28
 1 10 1 64.81 2.96
 1 10 1 63.54 6.68
 -1 10 -1 65.93 4.19
 1 -10 2 64.12 2.89
 -1 10 -2 71.48 4.18
 -1 -10 -2 64.94 4.94
 -1 10 -2 63.53 3.74
 1 10 2 66.61 3.84
 1 -10 2 69.24 3.66
 1 10 2 67.25 3.06
 -1 10 -2 70.33 4.17
 -1 10 -2 63.69 5.11
 -1 -10 -2 68.82 3.59
 1 10 2 69.91 8.26
 1 10 2 67.31 3.41
 -1 10 -2 64.52 3.16
 1 10 2 64.88 2.12
 -1 10 -3 16.58 2.35
 -1 10 -3 13.4 1.87
 -1 10 -3 14.34 2.08
 -1 10 -3 16.06 1.9
 -1 10 -3 11.69 1.57
 1 10 3 14.34 1.84
 1 -10 3 13.11 1.59
 1 -10 3 13.77 1.46
 1 10 3 14.28 1.17
 1 10 3 14.41 1.47
 -1 -10 -3 14.49 1.35
 -1 -10 -3 6.49 1.46
 1 -10 3 15.22 1.97
 -1 10 -4 30.06 2.67
 1 -10 4 29.16 2.3
 -1 10 -4 29.9 2.56
 1 10 4 32.27 2.36
 -1 -10 -4 33.76 4.72
 1 -10 4 27.57 2.62
 -1 10 -4 27.15 2.54
 1 10 4 28.66 2.54
 1 -10 4 28.47 2.6
 -1 10 -4 26.96 2.45
 -1 10 -4 29.45 3.09
 1 10 4 27.58 1.91
 -1 -10 -4 27.34 1.79
 1 10 5 10.36 1.57
 -1 -10 -5 5.73 2.7
 -1 -10 -5 9.32 1.08
 1 -10 5 10.06 1.52
 -1 10 -5 8.6 1.75
 1 10 5 7.8 1.13
 1 10 5 7.89 1.44
 1 -10 5 7.65 1.48
 1 -10 6 26.03 2.52
 1 10 6 21.8 2.22
 1 10 6 22.87 2.35
 -1 10 -6 29.24 3.43
 1 -10 6 27.07 2.62
 -1 -10 -6 21.43 1.62
 -1 -10 -6 29.19 5.42
 1 10 6 25.94 2.51
 -1 -10 -6 25.85 2.12
 -1 10 -7 3.38 1.47
 -1 -10 -7 6.51 1.28
 1 -10 7 7.01 1.45
 1 10 7 5.42 1.33
 1 -10 7 7.77 1.57
 1 10 8 16.95 2.4
 -1 -10 -8 14.55 2.04
 1 -10 8 12.92 2.18
 1 -10 8 16.25 2.14
 -1 10 -8 15.72 2.98
 1 10 9 42.8 3.95
 1 -10 9 38.13 3.73
 1 -10 9 36.72 3.23
 -1 10 -9 40.78 4.61
 -1 -10 -9 42.03 3.54
 -1 -10 -9 33.74 7.55
 1 -10 10 0.12 1.14
 1 10 10 1.48 1.18
 -1 -10 -10 0.68 0.88
 -1 10 -10 -2.01 1.58
 -1 -10 -10 -1.44 3.46
 1 10 11 0.82 1.08
 -1 11 11 28.41 3.13
 -1 11 11 41.58 5.29
 1 11 -11 38.32 4.96
 -1 11 10 25.35 4.19
 -1 -11 10 20.05 2.81
 -1 11 10 16.55 2.32
 1 11 -10 21.22 3.44
 1 -11 -10 19.09 5.92
 1 -11 -9 7.79 3.45
 -1 -11 9 8.1 1.78
 -1 11 9 8.81 2.4
 -1 11 9 10.75 1.77
 1 11 -9 9.89 2.35
 1 11 -8 453.57 14.76
 -1 11 8 468.57 11.69
 1 -11 -8 432.19 23.86
 -1 -11 8 440.79 12.54
 -1 11 8 462.22 16.36
 -1 -11 7 211.94 7.84
 -1 11 7 221.03 10.61
 -1 11 7 230.63 7.12
 1 11 -7 193.32 7.03
 1 11 -7 221.67 9.28
 1 -11 -7 225.65 15.24
 -1 -11 7 230.1 8.19
 1 11 -6 20.12 2.63
 1 11 -6 15.98 1.94
 -1 -11 6 21.85 2.33
 1 -11 -6 17.8 1.73
 1 -11 -6 28.16 5.07
 -1 11 6 18.14 1.79
 -1 11 6 23.24 3.29
 -1 -11 6 19.89 2.29
 1 -11 -5 272.9 7.46
 -1 -11 5 266.27 8.04
 1 11 -5 246.88 8.11
 -1 -11 5 261.93 10.08
 1 -11 -5 308.37 14.47
 -1 11 5 274.28 6.88
 -1 -11 5 276.99 8.74
 -1 11 5 271.65 10.85
 1 11 -5 276.59 9.11
 -1 11 5 240.54 8.01
 1 11 -4 65.32 5.43
 -1 11 4 70.96 5.13
 1 -11 -4 68.44 3.53
 -1 -11 4 65.02 5.18
 1 11 -4 65.17 3.01
 1 -11 -4 61.62 5.48
 -1 -11 4 67.97 3.58
 -1 -11 4 66.62 4.04
 1 11 -4 68.6 4
 -1 11 4 62.87 3.56
 -1 -11 3 216.11 7.37
 1 11 -3 198.59 6.37
 -1 11 3 228.09 4.2
 1 -11 -3 215.39 6.72
 -1 -11 3 210.24 10.11
 -1 11 3 213.26 5.32
 1 -11 -3 226.85 9.95
 1 11 -3 210.57 6.76
 1 11 -3 208.35 10.82
 -1 11 3 237.6 9.35
 -1 -11 3 208.47 6.47
 -1 11 3 207.15 6.48
 1 11 -3 210.03 7.11
 1 -11 -2 291.51 8.18
 -1 -11 2 293.79 7.79
 1 11 -2 298 8.55
 -1 11 2 300.29 6.14
 1 -11 -2 320.63 10.9
 1 11 -2 304.16 8.34
 -1 11 2 302.36 6.25
 1 11 -2 297.07 7.67
 1 11 -2 294.01 13.54
 -1 -11 2 292.37 8.69
 -1 11 2 298.35 10.59
 -1 -11 2 296.4 12.76
 1 -11 -1 838.03 16.56
 -1 -11 1 847.51 24.15
 -1 -11 1 875.75 15.97
 1 11 -1 874.42 25.98
 -1 11 1 862.34 25.7
 -1 -11 1 851.58 17.67
 1 11 -1 853.62 16.08
 1 -11 -1 885.56 18.9
 -1 11 1 907.48 13.92
 1 11 -1 900.8 21.44
 -1 11 1 880.05 19.71
 1 11 -1 864.56 17.46
 1 11 -1 857.51 14.68
 -1 -11 1 851.43 17.12
 1 11 -1 853.42 16.1
 -1 11 0 9.98 2
 1 11 0 8.76 1.6
 -1 -11 0 9.12 2.45
 1 11 0 5.41 0.96
 -1 11 0 7.26 0.89
 1 -11 0 6.23 1.28
 -1 -11 0 6.42 1.27
 1 -11 0 7.87 1.31
 -1 11 0 6.35 2
 1 -11 0 7.54 1.39
 1 -11 0 6.45 0.8
 1 -11 0 6.85 1.51
 -1 -11 0 4.05 1.15
 1 11 0 6.2 0.79
 1 11 0 6.97 1.12
 1 11 0 8.86 2.6
 1 11 0 1.94 0.83
 1 11 1 509.83 8.72
 1 11 1 511.27 8.4
 1 -11 1 508.11 11.73
 1 11 1 548.56 21.01
 1 11 1 537.15 13.57
 1 11 1 512.34 20.36
 -1 11 -1 499.05 17.28
 -1 -11 -1 543 14.1
 1 11 1 530.48 10.55
 -1 11 -1 532.14 10.35
 1 11 1 545.54 11.32
 1 -11 1 532.38 9.83
 -1 11 -1 530.03 13.69
 1 -11 1 488.06 11.85
 -1 -11 -1 529.22 12.06
 1 -11 2 350.28 7.77
 -1 11 -2 348.48 10.29
 1 -11 2 348.39 9.23
 1 11 2 354.52 8.92
 1 11 2 348.77 6.32
 -1 11 -2 341.22 8.32
 1 11 2 365.94 8.26
 -1 -11 -2 345.37 9.21
 -1 -11 -2 349.29 12.09
 -1 11 -2 361.7 13.44
 -1 11 -2 353.79 10.21
 1 -11 2 355.3 9.73
 1 -11 3 206.37 6.01
 -1 -11 -3 201.38 10.02
 -1 11 -3 201.26 7.86
 -1 11 -3 211.03 7.59
 1 -11 3 219.87 7.42
 1 11 3 203.92 4.93
 1 11 3 228.93 6.25
 -1 11 -3 195.65 6.55
 -1 11 -3 211.29 9.34
 1 11 4 6.27 1.05
 1 11 4 7.39 1.01
 1 -11 4 9.37 1.23
 -1 11 -4 8.52 1.8
 -1 11 -4 10.56 1.63
 1 -11 4 7.98 1.51
 -1 -11 -4 11.64 2.41
 -1 -11 -4 8.38 1.04
 -1 11 -4 8.94 1.66
 -1 -11 -5 116.1 9.57
 1 11 5 119.64 4.91
 -1 11 -5 121.53 5.57
 1 -11 5 112.88 5.43
 1 11 5 107.62 4.35
 -1 -11 -5 106.01 3.67
 -1 11 -5 114.53 6.34
 1 -11 5 117.37 5.03
 1 11 6 20.12 2.01
 -1 -11 -6 21.3 4.89
 -1 11 -6 25.04 3.21
 1 -11 6 20.05 2.23
 1 -11 6 21.04 2.39
 1 11 6 19.24 2.17
 -1 -11 -6 20.4 1.56
 1 -11 7 67.48 4.35
 1 11 7 69.48 4.39
 -1 11 -7 67.86 5.44
 1 -11 7 67.67 4.37
 -1 -11 -7 59.77 8.61
 -1 -11 -7 70.25 3.82
 1 -11 8 238.18 8.66
 1 11 8 245.56 9.09
 -1 -11 -8 258.1 19.32
 1 -11 8 245.35 8.99
 -1 11 -8 245.75 11.17
 -1 -11 -8 235.89 7.85
 -1 -11 -9 9.42 1.6
 1 -11 9 9.75 2.02
 1 -11 9 10.54 1.8
 -1 11 -9 12.13 2.62
 -1 -11 -9 10.61 5.1
 1 11 9 9.83 2.08
 -1 -11 -10 4.99 1.46
 1 -11 10 4 1.41
 -1 11 -10 6.54 2.31
 -1 -11 -10 4.59 3.21
 1 11 10 3.16 1.55
 1 11 11 17.23 2.78
 1 -12 -10 8.02 4.27
 -1 12 10 9.6 2.9
 -1 -12 10 9.3 2.18
 1 12 -10 5.42 1.95
 -1 12 10 8.63 1.79
 -1 12 9 5.53 1.36
 -1 12 9 4.45 1.84
 1 12 -9 2.42 1.4
 1 -12 -9 4.53 3.19
 -1 -12 9 5.35 1.59
 -1 12 8 2.09 1.61
 1 -12 -8 0.27 2.07
 1 12 -8 2.21 1.31
 -1 12 8 2.34 1.03
 -1 -12 8 0.58 0.82
 -1 -12 7 90.13 5
 -1 12 7 81.51 4.14
 -1 -12 7 84.95 5.1
 1 -12 -7 85.03 9.19
 -1 12 7 84.35 6.69
 1 12 -7 76.92 5.52
 -1 12 6 25.62 3.53
 1 12 -6 28.23 3.14
 1 -12 -6 25.69 5.12
 1 -12 -6 20.44 1.99
 -1 12 6 20.46 1.93
 -1 -12 6 22.97 2.63
 -1 -12 6 21.96 2.43
 -1 -12 5 10.12 1.59
 -1 12 5 11.71 2.43
 1 12 -5 7.88 1.83
 1 -12 -5 10.27 1.46
 1 12 -5 13.22 2.04
 -1 12 5 10.87 1.3
 -1 12 5 8.59 1.5
 1 -12 -5 4.25 1.52
 -1 -12 5 9.03 1.72
 1 12 -5 10.34 1.16
 1 -12 -4 50.75 3.24
 -1 12 4 59.88 5.13
 1 12 -4 53.02 3.66
 -1 -12 4 50.97 3.23
 -1 -12 4 49.32 3.63
 1 12 -4 46.25 2.83
 -1 12 4 45.27 3.17
 1 12 -4 52.94 5.3
 1 -12 -4 46.64 4.96
 1 12 -3 25.72 2.33
 1 12 -3 18.18 3.37
 1 -12 -3 22.18 3.29
 -1 12 3 21.22 1.6
 -1 12 3 20.57 2.95
 -1 -12 3 23.24 2.15
 1 12 -3 16.78 1.93
 -1 -12 3 23.8 2.54
 -1 -12 3 21 3.42
 1 -12 -3 21.19 2.15
 -1 12 3 20.68 1.96
 -1 12 3 23.77 1.23
 1 12 -2 76.93 3.69
 1 12 -2 71.86 7.01
 -1 -12 2 77.93 6.8
 -1 -12 2 75.81 3.8
 1 -12 -2 80.28 5.48
 1 12 -2 70.77 4.23
 1 -12 -2 74.82 4.06
 -1 12 2 74.82 2.83
 1 12 -2 73.68 3.99
 -1 12 2 77.72 2.85
 -1 -12 2 75.11 4.39
 -1 12 2 78.96 5.49
 -1 12 1 91.6 5.85
 -1 12 1 96.18 3.33
 1 -12 -1 89.53 4.55
 1 12 -1 94.61 5.07
 1 12 -1 93.62 4.32
 -1 -12 1 89.38 5.05
 1 12 -1 91.88 4.28
 1 -12 -1 91.02 5.35
 -1 -12 1 94.26 4.84
 -1 -12 1 105.49 8.25
 1 12 -1 95.72 8.33
 1 12 -1 94.42 3.71
 1 -12 0 24.38 2.46
 1 12 0 26.14 2.21
 -1 12 0 23.5 3.99
 1 12 0 26.54 2.21
 1 -12 0 25.45 2.83
 -1 -12 0 25.31 2.73
 1 -12 0 23.03 2.71
 1 12 0 25.55 1.68
 -1 -12 0 26.71 2.58
 1 12 0 24.96 2.69
 -1 12 0 25.17 1.75
 -1 12 0 23.01 2.9
 -1 -12 -1 30.71 2.74
 1 12 1 34.15 2.47
 1 12 1 33.46 1.69
 1 -12 1 33.61 2.9
 -1 -12 -1 40.81 3.75
 -1 12 -1 34.19 3.35
 1 -12 1 33.57 2.03
 -1 12 -1 27.89 4.19
 1 12 1 34.15 1.58
 1 -12 1 28.71 2.96
 1 12 1 35.32 3.44
 -1 12 -1 33.67 2.25
 1 12 1 35.74 2.37
 -1 12 -2 -0.16 0.74
 1 12 2 0.37 0.29
 -1 12 -2 0.6 0.44
 1 -12 2 1.13 0.83
 -1 12 -2 -0.13 0.99
 -1 12 -2 0.37 0.7
 -1 -12 -2 -0.02 0.64
 1 12 2 1.2 0.63
 -1 -12 -2 -0.36 1.06
 1 12 2 1.24 1.17
 1 12 2 0.52 0.54
 1 -12 2 -0.11 0.57
 1 -12 2 -0.25 0.48
 1 -12 3 22 1.9
 -1 -12 -3 22.8 3.24
 -1 12 -3 23.32 2.74
 -1 12 -3 17.21 1.89
 -1 12 -3 23.63 2.67
 -1 12 -3 20.23 3.17
 1 12 3 22.02 1.91
 1 12 3 19.61 1.35
 1 -12 3 25.06 2.58
 -1 12 -4 32.33 3.48
 1 -12 4 36.5 3.17
 1 -12 4 36.7 2.65
 -1 12 -4 37.24 3.26
 1 12 4 38.79 2.66
 -1 -12 -4 31.89 4.16
 -1 12 -4 39.7 3.74
 1 12 4 32.95 2.01
 1 -12 5 10.58 1.56
 1 12 5 9.45 1.23
 -1 12 -5 7.9 1.61
 1 -12 5 12.6 2.04
 -1 12 -5 4.79 1.51
 -1 12 -5 7.75 1.09
 1 12 5 9.75 1.42
 1 12 6 4.11 1.09
 -1 12 -6 6.3 1.79
 -1 -12 -6 11.13 3.69
 1 -12 6 8.69 1.75
 1 -12 6 5.15 1.37
 1 12 7 71.96 4.62
 1 -12 7 70.94 4.65
 -1 -12 -7 82.99 9.98
 1 -12 7 74.47 4.67
 -1 12 -7 83.28 6.14
 -1 12 -8 9.52 2.43
 1 -12 8 15.7 2.4
 1 12 8 13.07 2.17
 1 -12 8 16.79 2.55
 -1 -12 -8 18.89 5.43
 -1 -12 -9 1.03 3.82
 1 -12 9 1.17 1.03
 1 -12 9 1.62 1.29
 -1 12 -9 3.34 1.7
 1 12 9 4.78 1.53
 1 12 10 19.8 3.96
 1 12 10 13.29 2.45
 -1 12 -10 13.41 3.28
 1 -12 10 14.6 2.63
 1 12 11 0.95 1.4
 1 13 -10 1.94 1.54
 -1 -13 10 8.83 2.14
 -1 13 10 6.94 2.77
 1 -13 -10 10.1 4.97
 1 -13 -9 57.8 8.64
 -1 -13 9 61.68 4.68
 -1 13 9 58.94 4.07
 -1 13 9 54.93 5.98
 1 13 -9 64.48 5.82
 1 13 -8 1.18 1.1
 -1 13 8 -0.33 1.14
 -1 -13 8 2.43 1.24
 -1 13 8 0.77 0.73
 -1 13 7 11.45 2.64
 -1 -13 7 14.83 2.2
 1 13 -7 12.62 2.37
 -1 -13 7 14.13 2.08
 -1 13 7 13.47 1.73
 1 -13 -7 14.39 4.2
 1 13 -6 207.95 8.65
 -1 -13 6 208.08 8.19
 -1 13 6 221.56 10.68
 1 -13 -6 204.52 12.63
 -1 13 6 212.3 6.6
 -1 -13 6 198.81 7.44
 1 -13 -6 211.22 6.89
 -1 -13 5 13.79 1.81
 1 13 -5 14.09 2.12
 -1 -13 5 15.75 2.16
 -1 13 5 12.87 1.8
 1 -13 -5 16.28 3.24
 1 -13 -5 12.43 1.63
 -1 13 5 15.27 1.52
 1 13 -5 15.51 1.53
 -1 13 5 15.18 2.77
 1 13 -5 14.33 2.69
 -1 13 4 36.54 2.32
 1 13 -4 40.52 4.84
 1 13 -4 46.16 3.41
 -1 13 4 49.41 4.69
 1 13 -4 46.38 2.93
 -1 -13 4 43.06 3.55
 1 -13 -4 48.02 3.21
 1 -13 -4 47.84 5
 -1 13 4 37.82 2.85
 -1 -13 4 45.01 3.11
 -1 13 3 372.21 7.95
 1 13 -3 345.31 15.76
 1 13 -3 369.17 10.25
 -1 13 3 343.82 9.43
 -1 -13 3 374.69 10.95
 1 -13 -3 401.33 13.77
 -1 -13 3 384.66 9.78
 -1 13 3 396.8 13.53
 1 13 -3 362.34 9.83
 1 -13 -3 389.93 10.27
 -1 13 3 404.63 7.07
 1 -13 -2 54.5 3.55
 1 13 -2 50.22 6.02
 1 -13 -2 56.56 4.64
 -1 -13 2 57.03 3.93
 1 13 -2 51.68 3.7
 1 13 -2 49.61 3
 1 13 -2 50.78 3.42
 -1 13 2 53.6 2.44
 -1 13 2 51.22 2.41
 -1 13 2 46.61 4.48
 -1 -13 2 52.19 3.23
 -1 13 1 209.17 5.49
 1 -13 -1 211.73 7.42
 -1 -13 1 213.87 7.77
 1 13 -1 223.04 6.12
 1 13 -1 218.03 8.19
 1 13 -1 201.84 6.84
 -1 -13 1 222.45 8.25
 1 13 -1 222.83 7.04
 1 -13 -1 221.27 8.71
 -1 13 1 227.81 9.51
 1 -13 0 1309.14 24.04
 -1 -13 0 1368.66 24.5
 -1 13 0 1315.3 20.87
 1 13 0 1287.12 22.62
 -1 -13 0 1342.99 25.66
 -1 13 0 1370.48 27.28
 1 -13 0 1339.39 25.78
 1 13 0 1368.54 22.4
 1 13 0 1376.07 25.94
 1 13 0 1317.54 20.42
 -1 13 -1 423.45 11.27
 1 13 1 400.21 7.33
 1 13 1 413.71 12.53
 -1 13 -1 431.24 12.96
 1 13 1 427.77 9.55
 -1 -13 -1 403.4 10.95
 1 -13 1 372.37 11.77
 1 13 1 383.02 9.74
 1 13 1 420.6 7.81
 -1 13 -1 389.95 9.15
 1 -13 1 420.28 8.87
 -1 13 -1 373.98 16.18
 1 -13 1 401.69 11.04
 -1 -13 -1 420.1 12.68
 -1 -13 -2 10.98 2.27
 1 -13 2 11.54 1.88
 -1 13 -2 11.23 2.63
 1 13 2 7.82 1.35
 1 13 2 11.52 1.42
 -1 13 -2 9.09 1.32
 -1 13 -2 13.52 2.01
 1 -13 2 11.08 1.31
 -1 -13 -2 11.17 1.72
 1 13 2 9.97 0.86
 1 13 2 10.87 2.19
 1 -13 2 8.16 1.65
 -1 13 -2 10.53 1.92
 1 -13 3 144.95 5.06
 -1 13 -3 150.05 6.88
 1 13 3 154.12 7.9
 -1 13 -3 146.54 6.76
 -1 -13 -3 148.89 8.5
 1 -13 3 147.24 6.41
 -1 13 -3 125.78 5.42
 1 13 3 156.16 5.31
 1 13 3 136.07 3.81
 1 -13 3 115.6 5.93
 -1 13 -3 140.49 8.59
 1 -13 4 1.07 0.65
 1 13 4 1.04 0.47
 1 -13 4 0.91 0.93
 -1 13 -4 2.09 1.17
 1 13 4 0.53 0.55
 -1 13 -4 1.45 1.02
 1 13 4 3.26 1.7
 1 -13 4 0.89 0.73
 -1 13 -4 1.72 1.23
 1 -13 5 159.56 6.15
 -1 13 -5 162.82 7.93
 -1 13 -5 168.04 7.1
 -1 -13 -5 152.98 10.45
 1 -13 5 132.5 6.18
 1 -13 5 159.91 6.96
 1 13 5 164.21 5.89
 -1 -13 -6 53.86 6.99
 1 -13 6 46.5 3.84
 1 -13 6 54.49 3.74
 -1 13 -6 50.19 4.61
 1 -13 7 49.43 3.8
 1 13 7 45.39 3.6
 -1 -13 -7 51.9 7.45
 -1 13 -7 46.41 4.63
 1 -13 7 44.21 3.78
 1 13 8 32.92 4.68
 1 -13 8 39.2 3.61
 1 -13 8 30.9 3.26
 1 13 8 33.55 3.34
 -1 13 -8 31.2 3.98
 1 -13 9 28.94 3.3
 1 -13 9 26.95 3.11
 1 13 9 22.71 2.99
 -1 -13 -9 26.34 6.17
 -1 13 -9 26.5 3.89
 1 13 9 27.51 4.46
 1 13 10 14.3 2.53
 1 14 -10 -1.29 1.99
 1 14 -9 4.03 1.75
 -1 14 9 8.25 2.5
 -1 -14 9 11.02 2.18
 -1 -14 8 24.19 2.86
 -1 14 8 17.38 2.12
 1 14 -8 20.69 3.33
 -1 14 8 19.23 3.58
 1 -14 -8 29.2 6.06
 -1 14 7 4.55 2.11
 -1 14 7 1.97 0.84
 1 14 -7 2.28 1.28
 -1 -14 7 2.33 1.2
 -1 -14 7 3.52 1.29
 -1 -14 6 26.3 2.72
 -1 14 6 23.41 2.12
 1 -14 -6 16.3 3.69
 -1 -14 6 22.37 2.82
 -1 14 6 24.52 3.89
 1 -14 -6 23.63 2.33
 1 14 -6 23.63 2.97
 -1 14 5 61.77 3.2
 1 14 -5 66.68 4.58
 -1 -14 5 66.81 4.13
 1 -14 -5 66.6 6.48
 1 14 -5 61.7 3.27
 1 -14 -5 65.89 4.01
 -1 14 5 64.61 5.8
 -1 -14 5 64.7 4.57
 1 14 -4 6.01 1.46
 1 -14 -4 5.09 1.29
 -1 -14 4 5.96 1.29
 -1 14 4 4.75 0.9
 -1 14 4 3.48 1.1
 1 14 -4 5.76 1.27
 -1 14 4 5.51 1.99
 1 -14 -4 6.42 2.2
 -1 -14 4 7.59 1.66
 1 14 -4 3.68 1.79
 -1 14 3 2.58 0.8
 -1 14 3 2.57 0.52
 1 14 -3 2.3 0.98
 -1 14 3 2.11 0.56
 1 -14 -3 2.51 1.71
 -1 14 3 3.4 1.64
 1 -14 -3 4.57 1.27
 -1 -14 3 1.79 0.7
 -1 -14 3 3.7 1.18
 1 14 -3 1.59 1.24
 1 14 -3 1.48 0.83
 1 14 -2 2.14 1.22
 1 -14 -2 1.3 0.69
 -1 -14 2 0.18 0.81
 -1 14 2 1.76 0.49
 1 14 -2 1.97 0.79
 -1 -14 2 1.67 0.88
 1 14 -2 2.62 0.92
 -1 14 2 2.72 0.68
 -1 14 2 1.94 1.38
 1 -14 -1 25.65 2.62
 1 -14 -1 28.47 3.16
 -1 14 1 24.91 1.8
 -1 -14 1 24.5 2.75
 1 14 -1 29.01 2.15
 1 14 -1 25.68 2.97
 1 14 -1 27.12 2.46
 -1 -14 1 29.32 3.13
 -1 14 1 28.18 3.48
 1 -14 0 44.75 3.55
 -1 -14 0 48.02 3.98
 1 14 0 45.73 3.98
 1 -14 0 45.07 3.94
 1 14 0 44.34 2.41
 -1 14 0 41.51 4.17
 -1 14 0 40.83 2.46
 1 14 0 46.14 3.02
 -1 -14 0 45.41 3.59
 1 14 1 154.73 4.21
 -1 14 -1 152.05 7.69
 -1 -14 -1 158.26 6.6
 -1 14 -1 155.02 6.63
 -1 14 -1 137.1 9.97
 -1 -14 -1 165.07 7.82
 1 -14 1 156.5 5.09
 1 -14 1 149.17 6.6
 1 14 1 159.09 5.53
 1 14 1 142.33 3.84
 1 14 1 159.07 7.7
 -1 14 -1 137.04 5.06
 1 14 2 5.22 1.58
 1 14 2 7.82 0.82
 -1 14 -2 7.83 1.29
 -1 14 -2 8.34 2.39
 1 -14 2 11.1 1.97
 1 14 2 9.49 1.36
 -1 14 -2 9.15 1.76
 1 -14 2 6.87 1.1
 1 14 2 7.94 0.81
 -1 -14 -2 10.21 2.35
 -1 -14 -2 8.26 1.61
 -1 14 -2 7.74 1.83
 -1 14 -3 2.22 1.3
 1 14 3 3.24 1.65
 1 -14 3 3 0.87
 1 14 3 2.11 0.79
 1 -14 3 3.12 1.27
 -1 14 -3 3.32 1.32
 -1 -14 -3 2.25 1.27
 1 14 3 2.41 0.5
 -1 14 -3 3.77 1.32
 1 -14 3 3.25 1.22
 1 14 4 22.56 3.36
 1 14 4 25.71 2.22
 -1 14 -4 26.79 3.23
 1 -14 4 24.55 2.24
 -1 -14 -4 24.92 3.88
 -1 14 -4 24.83 2.92
 1 -14 4 19.78 2.5
 1 -14 4 25.8 2.97
 1 14 5 53 3.26
 -1 14 -5 51.15 4.55
 1 -14 5 49.66 4.06
 1 -14 5 54.19 3.57
 -1 -14 -5 55.07 6.26
 -1 14 -5 51.48 4.07
 1 14 5 56.42 5.4
 1 14 6 13.05 2.91
 1 -14 6 14.75 2.03
 1 -14 6 13.62 2.23
 -1 14 -6 15.28 2.7
 -1 -14 -6 5.58 2.22
 1 14 7 4.28 1.85
 1 -14 7 3.88 1.42
 -1 14 -7 2.87 1.32
 1 14 7 4.73 1.46
 1 -14 7 4.78 1.43
 -1 14 -8 2.26 1.65
 1 14 8 0.28 0.92
 1 -14 8 0.36 0.92
 1 -14 8 0.29 0.94
 -1 14 -9 3.85 1.85
 1 14 9 6.08 1.76
 1 14 9 7.68 2.72
 -1 -14 -9 8.75 4.67
 1 -14 9 7.51 1.8
 1 -14 9 7.85 1.88
 1 14 10 0.75 1.1
 1 15 -10 11.18 2.87
 1 -15 -9 1.16 2.86
 1 15 -9 -1.18 1.76
 -1 -15 9 1.97 1.16
 -1 15 9 0.78 1.5
 1 15 -8 94.9 6.8
 1 -15 -8 79.08 8.87
 -1 -15 8 98.57 5.83
 -1 15 8 95.79 8.07
 1 15 -7 5.87 1.72
 -1 -15 7 6.35 1.66
 -1 15 7 7.33 2.66
 1 -15 -7 1.3 2.17
 -1 -15 7 5.43 1.56
 -1 15 6 8.1 1.3
 1 -15 -6 6.97 2.43
 -1 -15 6 7.96 1.61
 -1 -15 6 9.13 1.96
 1 -15 -6 6.94 1.4
 1 15 -6 7.41 1.79
 -1 15 6 11.91 2.9
 1 15 -5 376.47 11.66
 1 -15 -5 377.8 10.76
 -1 -15 5 372.42 11.97
 -1 15 5 384.52 9.02
 1 -15 -5 400.68 16.16
 1 15 -5 358.27 9.22
 -1 15 5 399.02 15.17
 -1 -15 5 382.8 10.78
 1 15 -4 379.38 10.58
 -1 -15 4 420.29 12.47
 1 15 -4 409.2 11.44
 1 -15 -4 411.32 15.43
 -1 15 4 432.13 15.52
 1 -15 -4 397.7 11.19
 -1 -15 4 405 10.84
 -1 -15 3 130.91 5.53
 -1 15 3 137.99 3.85
 1 15 -3 124.25 5.98
 -1 15 3 107.21 5.13
 1 15 -3 126.76 6.15
 1 -15 -3 128.24 5.9
 -1 15 3 112.86 4.09
 1 15 -3 130.36 5.63
 -1 -15 3 124.83 6.37
 1 -15 -3 137.27 7.97
 -1 15 3 126.5 8.01
 -1 -15 2 118.43 5.2
 1 15 -2 117.41 4.91
 -1 15 2 117.22 7.45
 -1 15 2 105.9 3.92
 1 15 -2 112.21 5.43
 1 -15 -2 120.66 7.05
 1 15 -2 117.03 6.2
 1 -15 -2 120.41 5.8
 -1 15 2 118.05 4.09
 -1 -15 2 120.09 6.13
 1 15 -1 14.3 1.53
 -1 -15 1 14.64 2.18
 1 -15 -1 17.38 2.63
 1 15 -1 14.91 2.4
 -1 15 1 12.65 1.33
 1 -15 -1 15.26 2.07
 1 15 -1 16.1 1.98
 -1 15 1 15.61 1.6
 -1 -15 1 12.85 2.17
 -1 15 1 16.44 2.81
 1 15 0 397.73 8.69
 1 -15 0 422.52 13
 1 15 0 432.03 13.33
 -1 15 0 424.29 14.04
 1 -15 0 411.94 11.66
 -1 -15 0 403.8 12.63
 -1 -15 0 413.05 11.84
 1 15 0 423.38 10.3
 -1 15 0 372.2 8.95
 1 15 1 41.99 2.08
 -1 15 -1 40.16 3.38
 -1 15 -1 34.22 2.53
 1 15 1 39.22 3.96
 1 -15 1 37.4 2.47
 -1 -15 -1 41.75 3.95
 1 -15 1 41.76 3.49
 -1 -15 -1 38.95 3.39
 1 15 1 43.27 2.83
 1 15 1 37.03 1.82
 -1 15 -1 43.18 4.23
 1 -15 2 83.8 5.07
 -1 15 -2 92.1 5.39
 1 15 2 83.88 2.78
 1 15 2 87.07 6.03
 -1 15 -2 76.73 4
 -1 -15 -2 85.84 6.14
 -1 15 -2 92.41 5.8
 -1 -15 -2 80.35 4.72
 -1 15 -2 70.44 7.16
 1 15 2 91.46 4.18
 1 -15 2 87.59 3.9
 1 15 2 71.64 2.48
 1 15 3 15.6 2.88
 -1 15 -3 12.41 2.88
 -1 15 -3 14.97 2.34
 1 -15 3 14.71 1.69
 1 15 3 15.57 1.75
 1 -15 3 14.05 2.19
 -1 -15 -3 14.32 2.94
 -1 15 -3 12.86 2.24
 1 -15 4 204.9 6.91
 1 15 4 218.26 6.84
 -1 15 -4 211.33 9.1
 1 -15 4 199.53 8.4
 -1 15 -4 219.6 8.92
 1 15 4 211.51 10.42
 -1 -15 -4 218.79 11.33
 -1 -15 -5 324.53 15.06
 -1 15 -5 313.46 10.73
 1 -15 5 314.52 10.79
 -1 15 -5 302.76 11.6
 1 15 5 318.45 13.39
 1 -15 5 304.79 9.14
 1 -15 6 2 1.13
 1 15 6 2.15 1.69
 1 -15 6 3.99 1.31
 -1 15 -6 6.87 2.02
 -1 -15 -6 1.88 2.16
 1 -15 7 4.76 1.46
 -1 -15 -7 0.6 3.54
 -1 15 -7 4.5 1.77
 1 -15 7 3.73 1.5
 1 15 7 1.33 1.61
 1 15 7 5.18 1.47
 1 15 8 29.52 3.27
 1 -15 8 34.55 3.44
 1 -15 8 26.32 3.37
 -1 -15 -8 33.67 6.25
 -1 15 -8 34.64 4.53
 1 15 8 34.85 5.04
 1 15 9 1.22 0.91
 1 -15 9 4.04 1.56
 -1 15 -9 3.33 1.62
 1 -15 9 2.23 1.26
 -1 -16 9 3.66 1.65
 1 16 -9 1.6 1.22
 1 -16 -8 -1.26 2.85
 -1 -16 8 0.8 0.9
 1 16 -8 -1.09 1.58
 -1 16 8 3.14 2.25
 -1 16 7 28 4.51
 1 16 -7 28.25 3.62
 -1 -16 7 28.22 3.45
 -1 -16 7 24.45 2.93
 1 -16 -7 28.17 4.9
 -1 -16 6 14.38 2.5
 1 -16 -6 18.84 3.96
 -1 16 6 12.16 3.07
 -1 -16 6 12.46 2.03
 1 -16 -6 12.46 1.93
 1 16 -6 13.91 2.39
 1 -16 -5 6.62 2.11
 1 16 -5 4.61 1.49
 1 -16 -5 6.17 1.41
 -1 16 5 6.65 2.45
 -1 16 5 5.77 1.14
 -1 -16 5 3.52 1.38
 -1 -16 5 4.58 1.19
 1 16 -4 66.12 4.36
 1 -16 -4 55.79 4.05
 -1 -16 4 55.01 4.47
 -1 16 4 66.29 6.27
 1 -16 -4 75.42 6.5
 -1 -16 4 56.63 3.9
 1 16 -4 54.95 3.88
 1 -16 -3 4.91 1.98
 1 16 -3 1.95 0.9
 -1 -16 3 2.89 0.94
 1 16 -3 4.47 1.18
 -1 16 3 3.73 0.72
 1 -16 -3 1.33 0.89
 -1 16 3 3.19 1.49
 1 16 -3 2.22 1.16
 -1 -16 3 2.67 1.36
 1 -16 -2 4.65 1.47
 1 -16 -2 4.64 1.4
 1 16 -2 5.38 1.29
 1 16 -2 7.12 1.29
 -1 16 2 8.29 1.18
 -1 16 2 7.27 2.15
 -1 -16 2 7.58 2.01
 1 16 -2 8.74 1.85
 -1 -16 1 47.51 4.23
 1 16 -1 50.05 2.96
 1 16 -1 53.55 3.66
 -1 16 1 57.75 5.33
 -1 16 1 42.77 2.63
 1 -16 -1 52.17 4.02
 1 16 -1 53.86 4.6
 1 -16 -1 53.36 4.64
 -1 16 1 52.69 3.08
 -1 -16 1 49.28 4.09
 -1 16 0 2.41 0.74
 1 16 0 3.68 0.79
 -1 -16 0 3.38 1.15
 1 16 0 5.02 1.77
 1 -16 0 4 1.71
 1 16 0 3.83 1.17
 -1 -16 0 7.35 2
 1 -16 0 2.83 1.22
 -1 16 0 4.53 1.8
 1 16 1 12.25 2.49
 1 16 1 14.07 1.79
 -1 -16 -1 9.55 1.88
 1 -16 1 14.03 2.22
 1 16 1 10.69 1.11
 -1 -16 -1 11.57 2.37
 -1 16 -1 10.21 1.49
 -1 16 -1 11.93 2.04
 -1 16 -1 14.84 2.7
 1 16 2 -0.52 1.03
 -1 16 -2 -1.07 1.15
 -1 16 -2 1.16 1.24
 1 16 2 1.25 0.72
 -1 -16 -2 1.03 1.13
 1 -16 2 2.17 1.38
 1 -16 2 0.2 0.62
 1 16 2 0.56 0.36
 1 16 3 2.79 1.61
 -1 16 -3 -0.09 0.95
 -1 -16 -3 1.88 1.56
 1 16 3 1.37 0.58
 1 -16 3 1.92 1.13
 1 -16 3 1.59 0.73
 -1 16 -3 1.96 1.05
 1 -16 4 18.85 2.12
 -1 16 -4 23.46 3.17
 1 -16 4 20.25 2.86
 1 16 4 22.98 2.16
 -1 -16 -4 19.39 3.52
 -1 16 -4 23.5 3.06
 1 16 4 25.08 3.85
 1 16 5 -0.13 1.54
 -1 -16 -5 2.53 1.89
 1 -16 5 4.77 1.57
 -1 16 -5 0.59 1.1
 1 -16 5 5.93 1.38
 -1 16 -5 4.03 1.44
 1 16 6 4.71 2.05
 -1 -16 -6 0.63 2.2
 -1 16 -6 0.78 1.17
 1 -16 6 0.21 1.23
 1 -16 6 3.48 1.19
 1 16 7 22.32 4.08
 1 -16 7 19.54 2.9
 -1 16 -7 24.04 3.61
 1 16 7 18.25 2.49
 -1 -16 -7 13.88 3.66
 1 -16 7 20.48 2.62
 1 16 8 -0.98 1.09
 -1 16 -8 2.79 1.94
 1 -16 8 -0.69 1.13
 1 -16 8 2.79 1.41
 1 -16 9 -0.75 0.9
 1 -16 9 1.09 1.18
 1 17 -9 8.06 2.43
 -1 -17 8 1.61 1.23
 1 17 -8 0.79 1.16
 -1 -17 7 8.22 1.84
 -1 17 7 9.89 2.99
 1 -17 -7 16.01 3.81
 -1 -17 7 9.59 2.23
 1 17 -7 10.8 2.33
 1 17 -6 108.3 6.56
 -1 -17 6 116.98 6.09
 1 -17 -6 119.23 9.34
 -1 17 6 121.82 9.13
 -1 -17 6 115.46 6.85
 1 -17 -6 106.93 5.62
 1 -17 -5 18.23 2.45
 1 17 -5 15.86 2.29
 -1 -17 5 20.5 2.96
 -1 17 5 17.47 3.45
 1 -17 -5 17.89 3.36
 -1 -17 5 16.69 2.28
 1 17 -4 45.57 3.64
 1 -17 -4 49.84 5.33
 -1 -17 4 47.6 3.64
 1 -17 -4 42.04 3.59
 1 17 -4 44.65 3.66
 -1 -17 4 49.66 4.33
 1 17 -4 46.9 4.11
 -1 17 4 48.9 5.41
 1 17 -3 188.97 8.29
 1 -17 -3 188.85 7.92
 -1 -17 3 192.83 8.55
 1 17 -3 189.42 7.93
 -1 17 3 187.69 10.59
 1 17 -3 181.8 7.02
 -1 -17 3 187.35 7.23
 1 -17 -3 201.02 10.14
 1 17 -2 9.52 2.01
 1 17 -2 12.58 1.67
 -1 -17 2 11.96 2.17
 -1 17 2 13.57 3.06
 1 -17 -2 13.83 2.2
 -1 17 2 9.63 1.27
 1 17 -2 12.02 1.94
 1 -17 -2 9.21 2.03
 -1 17 1 27.03 3.87
 1 17 -1 21.76 3.11
 1 17 -1 27.97 2.69
 1 17 -1 25.56 2.12
 1 -17 -1 25.49 3.43
 1 -17 -1 22.6 2.72
 -1 -17 1 22.5 2.82
 -1 17 1 24.67 2.21
 1 17 0 100.63 3.93
 1 -17 0 104.28 5.93
 -1 17 0 114.01 5.8
 -1 17 0 109.39 7.3
 1 17 0 112.06 7.09
 -1 -17 0 105.74 6.03
 1 -17 0 119.32 7.04
 1 17 0 115.19 5.24
 -1 -17 0 107.13 6.61
 -1 -17 -1 33.27 3.31
 -1 17 -1 34.41 3.98
 1 17 1 36.34 4.17
 -1 -17 -1 34.48 3.79
 1 17 1 34.46 2.75
 1 -17 1 34.4 3.42
 -1 17 -1 34.85 3.3
 1 -17 2 8.94 1.35
 1 17 2 9.5 1.56
 -1 -17 -2 6.79 2.03
 -1 17 -2 8.33 2.13
 1 -17 2 7.14 1.68
 1 17 2 7.09 2
 -1 17 -2 9.4 1.96
 -1 17 -3 62.25 4.84
 1 -17 3 70.15 5.09
 1 17 3 66.43 3.84
 -1 -17 -3 78.4 6.46
 1 17 3 65.96 5.92
 -1 17 -3 64.97 5.25
 1 -17 3 68.99 3.83
 1 -17 4 41.21 3.08
 1 -17 4 44.42 4.07
 -1 17 -4 46.85 4.45
 -1 17 -4 32.31 3.59
 1 17 4 47.91 5.24
 -1 -17 -4 46.99 5.31
 1 17 5 7.77 2.37
 -1 -17 -5 8.12 2.83
 -1 17 -5 5.28 1.86
 1 -17 5 6.22 1.85
 1 -17 5 5.11 1.3
 1 17 6 19.16 3.73
 -1 17 -6 12.74 2.62
 1 -17 6 18.11 2.77
 1 -17 6 16.62 2.21
 -1 -17 -6 15.61 3.39
 -1 -17 -7 37.6 5.83
 -1 17 -7 28.15 4
 1 17 7 27.37 3.03
 1 17 7 34.27 4.84
 1 -17 7 34.4 3.76
 1 -17 7 31.84 3.22
 1 -17 8 9.04 1.95
 1 -17 8 8.18 2.07
 -1 17 -8 4.39 1.69
 1 18 -9 5.45 2.14
 1 18 -8 6.18 2.14
 -1 -18 8 2.13 1.19
 1 -18 -7 -0.46 1.93
 -1 -18 7 1.64 1.11
 1 18 -7 1.61 0.98
 -1 18 7 1.6 1.57
 -1 -18 6 2.35 1.39
 1 -18 -6 1.22 1.72
 -1 18 6 2.05 1.87
 1 -18 -6 2.89 1.29
 1 18 -6 1.57 1.22
 -1 -18 6 2.37 1.14
 1 18 -5 6.91 1.87
 -1 -18 5 2.66 1.11
 -1 -18 5 3.44 1.48
 1 18 -5 7.53 1.81
 1 -18 -5 4.89 1.59
 -1 18 5 5.79 2.22
 1 -18 -5 4.25 2.43
 1 -18 -4 6.98 1.79
 -1 -18 4 2.39 1.08
 1 18 -4 2.25 1.19
 1 18 -4 3.41 1.47
 -1 -18 4 2.21 1.31
 1 -18 -4 8.16 2.81
 -1 18 4 2.79 1.92
 1 -18 -3 -1.64 1.64
 1 18 -3 0.89 0.81
 1 18 -3 -0.97 1.06
 -1 -18 3 -1.85 1.19
 -1 18 3 0.83 1.49
 -1 -18 3 1.72 1.28
 1 18 -3 0.91 0.94
 1 -18 -3 -0.64 0.95
 1 -18 -2 21.41 2.72
 1 18 -2 19.21 2.91
 1 18 -2 18.76 2.03
 1 18 -2 21.42 2.68
 1 -18 -2 21.65 3.43
 -1 -18 2 18.14 2.78
 -1 18 2 26.39 4.22
 1 18 -1 1.09 1.18
 1 -18 -1 1.76 1.31
 -1 18 1 2.36 0.87
 -1 18 1 2.06 1.91
 1 -18 -1 1.08 0.97
 1 18 -1 0.93 0.94
 -1 -18 1 1.97 1.28
 1 -18 0 4.64 1.51
 -1 18 0 6.44 1.61
 -1 18 0 3.52 1.55
 1 18 0 6.4 1.4
 1 -18 0 8.93 2.3
 -1 -18 0 7.18 1.97
 1 18 0 7.34 1.94
 -1 -18 0 6.87 1.63
 -1 18 0 7.5 1.54
 -1 18 -1 8.99 1.82
 1 18 1 8 2.25
 -1 -18 -1 10.14 2.08
 1 18 1 7.58 1.48
 1 -18 1 7.65 1.9
 -1 -18 -1 6.76 2.07
 -1 18 -1 9.71 2.28
 -1 -18 -2 12.36 2.59
 1 -18 2 14.14 1.8
 -1 18 -2 12.81 2.61
 -1 18 -2 12.71 2.14
 1 -18 2 16.98 2.72
 1 18 2 13.99 1.81
 1 18 2 15.33 3.15
 -1 -18 -3 19.44 3.54
 -1 18 -3 11.62 2.31
 1 18 3 12.26 2.85
 1 -18 3 14.31 2.43
 -1 18 -3 10.84 2.37
 1 -18 3 13.83 1.85
 1 18 4 14.85 3.32
 -1 18 -4 8.04 2.06
 1 -18 4 14.34 2.46
 -1 18 -4 10.02 2.23
 1 -18 4 11.08 1.72
 -1 -18 -5 5.17 2.46
 -1 18 -5 7.68 2.12
 1 -18 5 9.39 1.69
 1 -18 5 6.99 1.99
 1 18 5 11.52 3
 1 -18 6 -0.19 0.82
 1 -18 6 0.74 1.02
 1 18 6 0.94 1.6
 -1 18 -6 1.86 1.21
 -1 18 -7 5.41 2.03
 1 -18 7 1.4 1.09
 1 -18 7 2.1 1.25
 1 -18 8 1.25 1.31
 1 -18 8 2.57 1.29
 1 19 -8 18.62 3.13
 1 19 -7 -2.01 1.56
 -1 -19 7 -0.57 0.85
 -1 19 6 9.89 3.02
 1 19 -6 17.4 2.96
 1 19 -6 11.29 2.26
 -1 -19 6 9.21 1.83
 -1 -19 6 12.55 2.46
 1 -19 -6 11.77 2.14
 1 19 -5 32.63 3.38
 1 -19 -5 30.94 3.39
 1 -19 -5 44.54 5.63
 -1 -19 5 32.54 3.8
 -1 19 5 36.22 5.16
 -1 -19 5 32.36 3.28
 1 19 -5 33.16 3.75
 -1 19 4 24.75 4.19
 -1 -19 4 23.94 2.8
 1 19 -4 24.1 3.14
 -1 -19 4 22.74 3.2
 1 -19 -4 23.14 2.92
 1 -19 -4 31.29 4.38
 1 -19 -3 29.81 3.38
 -1 19 3 36.71 5.11
 1 -19 -3 34.06 4.26
 -1 -19 3 28.34 3.46
 1 19 -3 28.02 3.12
 1 19 -2 71.22 4.74
 1 19 -2 64.69 5.4
 1 -19 -2 77.55 6.19
 1 -19 -2 73.84 5.28
 -1 -19 2 65.69 5.23
 -1 19 2 80.55 6.97
 -1 -19 1 94.56 6.11
 -1 19 1 84.27 5.07
 -1 19 1 97.48 7.56
 1 -19 -1 89.76 5.78
 1 -19 -1 93.55 6.67
 -1 19 1 82.16 4.26
 1 19 -1 90.16 5.09
 1 19 -1 98 6.82
 -1 19 0 40.25 3.31
 -1 19 0 44.03 3.77
 1 -19 0 48.19 4.66
 1 -19 0 39.87 3.98
 1 19 0 41.78 4.69
 -1 -19 0 48.16 4.7
 -1 19 0 40.13 4.73
 1 19 0 42.36 3.35
 -1 -19 0 41.19 4.04
 -1 19 -1 52.28 4.28
 1 -19 1 61.7 4.96
 1 19 1 65.41 4.03
 -1 19 -1 61.27 5.71
 1 19 1 62.47 5.88
 -1 -19 -1 61.07 5.37
 -1 19 -2 71.43 5.89
 1 -19 2 67.83 5.28
 -1 -19 -2 73.57 6.1
 1 19 2 75.56 6.6
 -1 19 -2 70.58 5.18
 -1 19 -3 13.23 2.65
 1 -19 3 11.62 1.72
 -1 19 -3 12.46 2.26
 1 -19 3 14.17 2.54
 -1 -19 -3 12.18 2.79
 1 19 3 9.24 2.5
 1 19 4 -0.78 1.84
 1 -19 4 0.17 0.69
 -1 19 -4 1.35 1.07
 1 -19 4 1.11 1.28
 -1 19 -5 14.88 2.77
 1 -19 5 16.26 2.17
 -1 -19 -5 19.8 3.9
 1 19 5 15.21 3.33
 1 -19 5 12.93 2.41
 -1 19 -6 2.16 1.37
 1 -19 6 2.14 1.16
 1 -19 6 -0.61 1.22
 -1 19 -7 2.48 1.54
 1 -19 7 1.6 0.95
 -1 -20 7 18.44 2.81
 1 20 -6 2.85 1.46
 -1 -20 6 2.44 1.25
 -1 20 5 6.24 2.86
 -1 -20 5 1.1 1.06
 1 20 -5 2.1 1.25
 1 -20 -5 2.7 1.37
 -1 -20 5 3.36 1.78
 1 -20 -4 5.29 1.55
 -1 -20 4 4.37 1.75
 1 -20 -4 6.26 2.47
 -1 -20 4 4.56 1.32
 1 20 -4 4.93 1.53
 -1 20 4 3.96 2.33
 1 -20 -3 0.9 1.21
 -1 -20 3 0.27 1.21
 -1 20 3 0.21 1.49
 1 20 -3 0.95 1.02
 1 -20 -3 2.87 1.92
 1 20 -2 5.06 2.01
 1 -20 -2 7.78 2.04
 -1 -20 2 3.43 1.39
 -1 20 2 3.61 2
 1 -20 -2 4.57 1.82
 1 20 -2 4.74 1.59
 -1 -20 1 6.13 1.88
 1 20 -1 3.17 1.76
 1 20 -1 1.92 1.05
 -1 20 1 3.62 1.86
 1 -20 -1 2.24 1.58
 1 -20 -1 1.09 1.13
 -1 20 0 0.78 1.31
 -1 -20 0 -0.25 1.24
 1 20 0 2.11 1.14
 -1 20 0 2.47 1.04
 -1 -20 0 2.61 1.38
 1 -20 0 -1.64 1.29
 1 20 0 1.17 1.44
 -1 20 -1 4.12 1.28
 1 -20 1 6.04 1.69
 -1 20 -1 3.02 1.13
 1 20 1 5.36 1.28
 -1 20 -1 2.25 1.7
 1 20 1 3.58 2.08
 -1 -20 -1 6.85 2.14
 1 20 2 0.76 1.35
 -1 20 -2 -0.78 1.13
 1 -20 2 -0.01 0.95
 -1 20 -2 -2.45 1.67
 -1 -20 -2 -0.32 1.38
 1 -20 3 -0.16 0.73
 1 -20 3 2.28 1.45
 -1 20 -3 0.92 1.18
 -1 -20 -3 -0.32 1.61
 1 20 3 -0.44 1.66
 -1 20 -3 1.34 0.99
 1 20 4 0.39 1.47
 -1 -20 -4 3.74 1.8
 -1 20 -4 2.03 1.18
 1 -20 4 2.31 1.29
 1 -20 4 1.24 0.81
 1 -20 5 3.11 1.16
 -1 20 -5 4.27 1.65
 1 20 5 4.34 2.48
 1 -20 5 4.19 1.81
 1 -20 6 2.87 1.29
 -1 20 -6 0.61 1.28
 1 -20 7 9.45 2.01
 -1 20 -7 8.5 2.46
 -1 -21 6 31.11 3.49
 -1 -21 5 7.08 1.78
 1 21 -5 4.03 1.76
 1 -21 -5 6.46 1.8
 -1 -21 4 45.39 4.67
 1 21 -4 39.69 4.09
 1 -21 -4 37.92 3.94
 -1 21 4 42.24 5.79
 -1 21 3 24.05 4.2
 1 -21 -3 31.43 4.36
 1 -21 -3 29.8 3.57
 1 21 -3 27.06 3.27
 -1 -21 3 31.99 3.98
 1 -21 -2 19.47 2.93
 1 -21 -2 18.29 3.33
 -1 -21 2 22.09 3.21
 1 21 -2 17.38 2.51
 -1 21 2 21.07 4.09
 -1 -21 1 28.86 3.68
 1 -21 -1 25.09 3.41
 -1 21 1 28.95 4.52
 1 21 -1 25.36 2.86
 1 -21 -1 28.78 4.1
 1 21 -1 25.92 3.76
 -1 21 0 16.75 3.43
 1 -21 0 15.06 2.75
 1 21 0 16.3 2.3
 -1 -21 0 14.93 3.02
 1 21 0 10.42 2.78
 -1 21 -1 8.64 2.55
 1 -21 1 7.34 2.01
 -1 -21 -1 11.56 2.81
 -1 21 -1 7.22 1.72
 1 21 1 13.36 3.02
 -1 21 -2 5.95 1.6
 1 -21 2 9.11 2.22
 -1 21 -2 6.87 2.16
 1 21 2 5.42 2.26
 -1 -21 -2 5.79 1.96
 1 -21 3 4.8 1.69
 1 21 3 3 1.79
 -1 -21 -3 4.71 1.92
 1 21 4 12.7 3.38
 -1 21 -4 10.12 2.38
 -1 21 -5 10.53 2.51
 -1 -22 5 1.8 1
 1 -22 -5 1.56 1.32
 1 22 -4 4.79 1.64
 1 -22 -4 4.65 1.38
 -1 22 3 2.45 2.29
 1 22 -3 3.49 1.6
 1 -22 -3 3.56 1.78
 1 -22 -2 1.03 1.31
 1 22 -2 1.88 1.28
 -1 22 2 -1.09 1.58
 1 -22 -1 7.62 2.1
 1 22 -1 6.44 1.52
 -1 22 1 5.08 2.1
 1 -22 0 -0.48 1.25
 -1 22 0 2.17 1.65
 1 22 0 0.1 1.43
 -1 -22 -1 5.4 2.32
 1 22 1 6.32 2.52
 -1 22 -1 7.76 2.49
 1 22 2 2.34 2.27
 -1 22 -2 -1.6 1.3
 1 22 3 0.44 1.82
 1 23 -3 15.32 2.65
 -1 23 2 15.08 3.8
 -1 23 1 15.49 3.63
 -1 23 0 41.11 5.38
 1 23 0 34.21 4.86
 -1 23 -1 18.37 3.69
 1 23 1 23.18 4.04
 1 23 2 3.78 2.01
 2 0 -12 228.19 10.81
 -2 0 12 198.44 8.92
 2 0 -11 67.48 5.5
 -2 0 11 71.65 4.91
 -2 0 11 66.38 4.61
 -2 0 10 21.23 2.49
 -2 0 10 19.58 2.45
 2 0 -10 17.59 2.65
 -2 0 9 428.34 11.4
 2 0 -9 419.2 12.97
 -2 0 9 424.46 11.38
 -2 0 8 21.32 2.23
 2 0 -8 20.11 2.55
 -2 0 8 19.29 2.13
 -2 0 7 189.23 6.25
 2 0 -7 184.09 4.17
 -2 0 7 191.78 6.34
 2 0 -7 180.07 7.07
 -2 0 6 803.03 14.81
 2 0 -6 777.6 15.13
 -2 0 6 762.95 14.46
 2 0 -6 780.73 12.39
 2 0 -6 787.83 16.12
 2 0 -5 418.3 9.96
 2 0 -5 423.87 9.28
 -2 0 5 415.63 8.78
 -2 0 5 403 9.08
 2 0 -4 1566.24 23.18
 -2 0 4 1552.14 22.84
 -2 0 4 1543.68 23.36
 2 0 -4 1566.09 24.3
 2 0 -4 1509.36 22.65
 -2 0 3 304 6.18
 2 0 -3 309.89 6.4
 -2 0 3 306.04 6.77
 2 0 -3 311.04 6.25
 2 0 -3 311.26 7.08
 2 0 -3 315.71 6.93
 -2 0 2 16.07 1.07
 -2 0 2 15.74 1.13
 2 0 -2 14.54 1.08
 2 0 -2 14.84 1.02
 2 0 -2 15.22 1.27
 -2 0 2 15.25 1.25
 2 0 -1 1071.07 15.71
 -2 0 1 1111.38 17.1
 2 0 -1 1080.84 16.56
 -2 0 0 7630.1 103.48
 -2 0 0 7669.92 99.02
 -2 0 -1 9763.09 131.55
 2 0 1 9999 127.31
 -2 0 -2 153.09 4.88
 2 0 2 156.68 5.7
 -2 0 -2 140.3 6.43
 2 0 2 159.55 6.68
 -2 0 -3 122.37 4.66
 2 0 3 115.88 4.13
 2 0 3 102.17 5.9
 -2 0 -3 119.51 6.24
 2 0 3 115.4 5.25
 2 0 4 6.89 1.52
 2 0 4 11.15 1.46
 -2 0 -4 7.79 1.71
 -2 0 -4 5.62 1.05
 2 0 5 1528.27 29.84
 -2 0 -5 1519.94 26.25
 2 0 5 1514.35 27.01
 2 0 5 1526.09 25.01
 -2 0 -5 1417.01 27.68
 -2 0 -5 1511.61 29.71
 2 0 6 256.4 10.42
 -2 0 -6 260.08 8.83
 2 0 6 270.25 8.19
 2 0 7 352.15 10.21
 -2 0 -7 368.05 11.25
 2 0 8 33 3.14
 2 0 8 26.8 3.49
 2 0 8 31.63 1.46
 -2 0 -8 35.04 3.54
 2 0 9 97.91 5.74
 -2 0 -9 92.15 6.15
 2 0 10 32.54 3.6
 -2 0 -10 27 3.62
 2 0 11 61.29 5.07
 -2 0 -11 55.69 5.53
 -2 1 13 18.18 2.94
 2 -1 -12 20.53 3.46
 -2 1 12 17.13 2.66
 2 1 -12 21.46 3.47
 -2 -1 12 18.87 2.9
 2 1 -11 4.18 1.46
 -2 -1 11 5.25 1.64
 -2 1 11 4.18 1.49
 2 -1 -11 5.33 1.86
 -2 1 11 3.64 1.26
 2 1 -10 37.9 3.98
 -2 -1 10 37.17 3.1
 -2 1 10 36.36 3.38
 2 -1 -10 35.52 3.8
 -2 1 10 35.52 3.34
 -2 -1 10 37.09 3.38
 -2 1 9 15.89 2.23
 2 1 -9 19.09 2.74
 2 -1 -9 13.28 2.37
 -2 1 9 13.27 1.9
 -2 -1 9 17.1 2.25
 -2 -1 9 15.36 1.94
 -2 -1 8 13.46 1.68
 -2 -1 8 12.28 1.79
 -2 1 8 12.02 1.75
 2 -1 -8 12.64 2.01
 -2 1 8 12.52 1.87
 2 1 -8 8.78 1.92
 -2 1 7 172.83 5.89
 2 -1 -7 166.4 6.74
 2 -1 -7 160.2 3.43
 -2 -1 7 162.53 5.88
 2 -1 -7 163.54 3.04
 2 1 -7 144.06 2.71
 -2 1 7 163.11 6.16
 2 1 -7 151.55 4.14
 -2 -1 7 168.95 5.55
 2 1 -7 159.16 6.74
 -2 -1 6 93.71 4.06
 2 1 -6 86.3 4.28
 2 -1 -6 82.67 2.46
 -2 1 6 90.72 3.85
 2 1 -6 87.83 3.09
 2 1 -6 87.34 4.65
 2 -1 -6 95.51 4.69
 -2 -1 6 85.01 3.59
 -2 1 6 93.43 4.28
 -2 1 5 76.75 3.65
 -2 -1 5 75.48 3.32
 2 -1 -5 67.17 3.27
 2 1 -5 71.86 3.77
 2 -1 -5 72.99 3.74
 -2 -1 5 68.74 3.01
 -2 1 5 70.05 3.06
 2 -1 -5 70.44 2.91
 2 1 -4 79.63 3.17
 2 -1 -4 65.61 2.92
 -2 -1 4 69.86 2.81
 2 1 -4 72.37 3.25
 2 1 -4 76.09 3.56
 2 -1 -4 83.73 3.68
 -2 1 4 74.75 3.44
 2 -1 -4 77.58 2.79
 -2 -1 4 76.65 3.08
 -2 1 4 76.61 2.9
 2 1 -3 404.17 8.04
 -2 1 3 393.37 8.73
 2 1 -3 403.19 7.95
 2 -1 -3 428.39 8.94
 -2 1 3 413.24 7.35
 2 -1 -3 429.27 8.68
 2 -1 -3 394.92 7.27
 -2 -1 3 418.87 7.83
 2 1 -3 411.44 7.89
 2 -1 -3 370.38 7.46
 -2 -1 3 382.34 7.52
 2 1 -3 401.17 8.48
 2 1 -2 436.33 8.53
 2 1 -2 445.55 8.49
 -2 -1 2 454.23 8.08
 -2 1 2 449.98 7.47
 2 1 -2 472.28 8.35
 2 -1 -2 427.06 8.01
 2 -1 -2 448.39 7.56
 -2 1 2 471.71 9.15
 2 -1 -2 481.82 9.55
 -2 -1 2 419.37 8.35
 -2 1 2 441.07 7.9
 2 -1 -1 424.67 6.93
 -2 1 1 437.95 8.86
 2 1 -1 422.61 8.34
 2 -1 -1 395.9 6.85
 2 -1 -1 404 7.96
 2 1 -1 423.72 8.11
 -2 -1 1 415.87 8.2
 -2 1 0 30.92 2.23
 -2 -1 0 35.53 3.33
 -2 1 0 32.79 1.22
 2 -1 0 30.68 2.05
 2 1 0 36.86 2.07
 2 1 1 9.65 1.2
 -2 1 -1 7.08 1.45
 2 -1 1 8.24 1.23
 -2 -1 -1 10.06 2.04
 -2 -1 -2 260.91 9.46
 -2 1 -2 252.47 6.84
 -2 1 -2 227.78 8.4
 2 1 2 251.04 9.49
 2 1 2 233.5 7.37
 2 -1 2 251.19 7.66
 -2 -1 -2 257 6.35
 2 1 3 117.18 6.42
 -2 -1 -3 125.47 6.72
 -2 1 -3 114.85 5.72
 2 -1 3 108.73 5.41
 -2 -1 -3 108.94 4.45
 2 -1 3 119.72 5.43
 2 1 3 118.32 5.39
 -2 1 -3 124.54 4.91
 -2 -1 -3 103.82 4.79
 2 -1 3 108.92 4.03
 2 1 4 24.3 2.03
 2 1 4 26.16 2.64
 -2 -1 -4 25.19 3.16
 2 1 4 17.3 2.89
 2 1 4 24.38 2.26
 2 -1 4 22.29 2.03
 2 -1 4 19.93 2.47
 -2 1 -4 24.41 2.77
 -2 1 -4 22.52 2.29
 -2 -1 -4 24.63 2.25
 -2 1 -5 44.67 3.81
 -2 -1 -5 46.18 3.29
 2 1 5 42.69 3.42
 2 1 5 45.55 3.07
 2 1 5 42.55 4.32
 -2 1 -5 42.81 3.82
 -2 -1 -5 42.45 3.53
 -2 1 -5 45.67 3.43
 2 -1 5 44.66 3.7
 -2 -1 -5 46.47 4.5
 2 -1 5 43.52 2.95
 2 1 6 4.89 1.62
 -2 -1 -6 3.54 1.24
 2 -1 6 3.8 1.17
 -2 1 -6 5.11 1.52
 2 1 6 6.55 1.46
 2 -1 6 2.99 1.1
 -2 -1 -7 112.56 5.97
 2 -1 7 103.4 6.25
 2 1 7 109.63 5.47
 2 -1 7 115.1 3.47
 2 -1 7 116.56 5.63
 -2 1 -7 119.65 6.32
 -2 1 -8 25.68 3.29
 2 -1 8 29.2 3.06
 2 -1 8 28.59 1.42
 2 1 8 26.81 2.89
 -2 -1 -8 32.35 3.45
 2 -1 8 19.09 2.77
 -2 -1 -9 6.69 1.94
 2 -1 9 4.32 1.38
 2 1 9 4.66 1.36
 -2 1 -9 6.36 1.99
 2 -1 10 29.61 3.42
 2 1 10 37.03 3.88
 -2 -1 -10 36.85 4.22
 -2 1 -10 31.71 3.97
 -2 1 -11 7.17 2.21
 2 -1 11 2.97 1.55
 2 1 11 3.82 1.79
 -2 -1 -11 5.2 1.93
 -2 2 13 0.66 1.14
 -2 -2 12 34.27 3.62
 -2 2 12 33.79 3.6
 2 2 -12 39.82 4.67
 2 -2 -12 34.08 4.1
 -2 2 11 16.99 2.6
 2 2 -11 22.99 3.38
 -2 -2 11 21.75 2.78
 -2 2 11 23.15 2.8
 2 -2 -11 15.06 2.69
 -2 -2 10 115.55 5.95
 -2 2 10 124.27 6.02
 -2 2 10 119.53 6.47
 -2 -2 10 119.67 5.26
 2 -2 -10 114.94 6.66
 2 2 -10 124.59 7.25
 -2 -2 9 5.6 1.17
 -2 2 9 4.36 1.4
 2 -2 -9 3.72 1.54
 2 2 -9 6.23 1.8
 -2 -2 9 5.49 1.4
 -2 2 9 4.87 1.3
 -2 -2 8 79.08 4.31
 -2 2 8 85.29 4.27
 2 -2 -8 80.42 4.86
 2 2 -8 82.14 5.08
 -2 2 8 78.96 4.68
 -2 -2 8 84.18 3.77
 2 2 -7 916.84 14.88
 2 -2 -7 907.9 13.09
 -2 -2 7 898.35 17.24
 2 -2 -7 930.43 12.63
 2 -2 -7 868.51 17.23
 -2 -2 7 891.03 15.63
 -2 2 7 900.74 18.27
 2 -2 -7 902.68 18.49
 2 2 -7 911.73 19.03
 -2 2 7 890.22 16.74
 -2 -2 6 247.22 7
 -2 2 6 255.41 7.82
 2 2 -6 242.34 5.91
 -2 2 6 251.87 6.66
 2 -2 -6 240.85 4.96
 2 -2 -6 247.28 7.72
 -2 -2 6 234.33 5.86
 2 2 -6 247.49 7.94
 2 2 -6 235.78 7.43
 -2 2 5 213.69 5.57
 2 -2 -5 215.06 4.69
 2 -2 -5 220.3 6.7
 2 2 -5 214.17 5.4
 2 2 -5 212.75 6.77
 -2 -2 5 204.07 4.93
 2 -2 -5 209.67 5.04
 2 -2 -5 219.98 5.77
 -2 -2 5 209.78 5.97
 -2 2 5 227.11 6.92
 -2 -2 4 2279.58 32.74
 -2 2 4 2265.71 31.72
 2 -2 -4 2361.64 32.08
 2 -2 -4 2288.85 31.14
 2 2 -4 2284.96 33.84
 -2 -2 4 2324.4 30.97
 2 -2 -4 2304.05 33.83
 -2 2 4 2270.11 34.45
 2 2 -4 2237.96 33.01
 2 -2 -3 1066.6 15.64
 -2 -2 3 1049.09 16.55
 2 -2 -3 1106.9 17.43
 2 -2 -3 1070.09 15.47
 -2 2 3 1080.68 18.19
 -2 2 3 1056.27 15.52
 2 2 -3 1069.62 16.91
 2 -2 -3 1045.01 18.15
 2 2 -3 1059.86 17.15
 -2 -2 3 1078.08 15.46
 2 2 -3 1057.9 15.74
 2 2 -2 167.89 4.07
 2 -2 -2 164.74 3.95
 2 -2 -2 164.96 3.37
 -2 -2 2 164.51 4.19
 -2 2 2 164.74 3.74
 -2 2 2 159.67 3.33
 2 2 -2 161.25 4.32
 -2 2 2 166.72 5.14
 2 -2 -2 168.64 6.62
 -2 -2 2 165.09 4.4
 -2 -2 2 171.83 7.14
 2 2 -2 167.26 4.27
 -2 -2 2 169.32 3.98
 2 2 -1 1557.76 23.07
 -2 -2 1 1591.3 22.67
 -2 -2 1 1611.87 22.05
 -2 -2 1 1613.6 28.71
 2 2 -1 1601.7 21.18
 2 -2 -1 1565.58 21.01
 2 -2 -1 1584.05 22.92
 -2 2 1 1575.28 24.18
 2 -2 -1 1555.5 22.11
 -2 2 1 1576.56 24.86
 -2 2 1 1550.49 22.6
 2 2 -1 1530.7 22.84
 -2 -2 0 4846 71.5
 -2 2 0 4816.38 65.9
 2 -2 0 4854.89 65.52
 -2 2 0 4844.56 63.11
 2 2 0 4741.52 64.76
 -2 -2 -1 71.99 4.91
 -2 2 -1 71.08 3.42
 2 -2 1 71.76 3.51
 2 2 1 76.74 3.3
 -2 -2 -2 486.6 14.23
 2 -2 2 495.34 9.08
 2 -2 2 501.81 11.72
 2 2 2 486.52 10.73
 -2 -2 -2 488.52 9.31
 2 2 2 476.29 14.15
 -2 2 -2 467.85 11.74
 -2 -2 -3 111.29 4.17
 -2 2 -3 110.01 4.9
 -2 -2 -3 115.72 6.81
 2 -2 3 130.27 4.27
 2 2 3 114.97 6.87
 2 -2 3 111.87 5.02
 -2 2 -3 119.59 5.42
 2 2 3 127.19 5.32
 -2 -2 -3 111.9 4.76
 2 2 4 341.73 13.21
 2 2 4 358.18 9.28
 -2 2 -4 353.25 9.84
 2 -2 4 345.64 8.38
 -2 -2 -4 341.4 12.68
 2 2 4 375.62 10.6
 -2 2 -4 339.06 9.98
 -2 -2 -4 356.97 8.73
 2 2 5 678.77 19.63
 -2 2 -5 658.27 15.22
 2 2 5 661.18 13.7
 2 -2 5 676.8 13.62
 2 2 5 655.28 14.77
 2 -2 5 651.29 15.39
 -2 -2 -5 639.84 19.14
 -2 2 -5 617.67 16.54
 -2 -2 -5 630.11 15.16
 -2 2 -5 622.63 14.9
 2 -2 5 690.85 14.86
 -2 -2 -5 671.3 14.05
 2 2 6 30.46 3.08
 2 2 6 38.62 3.08
 2 -2 6 39.02 3.12
 2 -2 6 38.36 2.96
 -2 -2 -6 40.55 3.23
 2 -2 6 37.42 1.93
 -2 -2 -6 30.03 3.14
 2 -2 6 34.81 3.32
 -2 2 -6 33.64 3.27
 2 -2 7 10.64 1.7
 -2 -2 -7 7.39 1.51
 2 -2 7 9.04 0.91
 -2 2 -7 10.24 2.14
 2 -2 7 10.41 1.8
 2 2 7 9.62 1.75
 -2 2 -8 279.41 10.68
 2 2 8 279.9 9.47
 2 -2 8 254.67 8.62
 2 -2 8 277.62 5.47
 2 -2 8 270.05 9.37
 -2 -2 -8 268.41 9.92
 2 2 9 20.54 2.77
 -2 2 -9 20.92 3.07
 2 -2 9 22.37 2.81
 -2 -2 -9 20.12 2.83
 2 2 10 1.67 1.31
 -2 -2 -10 3.58 1.51
 2 -2 10 2.39 1.31
 -2 2 -10 1.64 1.43
 2 2 11 55.05 4.92
 -2 -2 -11 55.21 5.21
 2 -2 11 60.98 5.1
 -2 2 -11 61.99 5.89
 -2 -2 -12 1.49 1.52
 -2 3 13 11.86 2.51
 2 3 -12 27.32 4.09
 -2 -3 12 28.83 3.48
 -2 3 12 28.29 3.4
 -2 3 12 27.63 3.66
 2 -3 -12 32.71 4.14
 -2 3 11 5.44 1.89
 -2 -3 11 6.34 1.79
 -2 3 11 4.94 1.64
 2 -3 -11 6.25 1.85
 2 3 -11 4.06 1.63
 -2 3 10 37.6 3.78
 -2 3 10 38.62 3.36
 -2 -3 10 40.75 3.58
 2 3 -10 48.64 4.65
 2 -3 -10 47.71 4.28
 -2 -3 10 37.11 2.68
 2 -3 -9 11.08 2.1
 -2 -3 9 13.85 2.12
 2 3 -9 11.59 2.35
 -2 3 9 14.49 2.01
 -2 3 9 10.51 2.04
 -2 -3 9 11.76 1.42
 -2 3 8 15.66 2.32
 2 -3 -8 13.3 2.16
 -2 3 8 12.45 1.75
 2 3 -8 12.38 2.03
 -2 -3 8 13.08 1.94
 -2 -3 8 13.82 1.41
 -2 3 7 83.93 4.01
 2 3 -7 97.22 5.26
 2 -3 -7 80.44 4.04
 -2 -3 7 84.96 3.17
 -2 3 7 89.49 4.99
 2 -3 -7 79 1.86
 2 3 -7 85.59 3.45
 2 -3 -7 98.84 5.04
 -2 -3 7 85.9 4.31
 2 -3 -6 27.24 2.47
 -2 3 6 30.15 2.86
 2 3 -6 31.81 2.64
 -2 -3 6 28.04 1.54
 2 -3 -6 29.64 1.62
 -2 3 6 29.8 2.13
 2 3 -6 28.29 1.99
 2 3 -6 30.29 2.73
 -2 -3 6 30.51 2.41
 -2 3 6 30.59 2.74
 2 -3 -6 31.61 1.79
 2 -3 -5 42.28 2.44
 -2 -3 5 48.39 2.79
 -2 3 5 50.01 3.35
 2 3 -5 47.96 3.11
 -2 3 5 43.15 2.3
 -2 -3 5 43.86 1.65
 2 -3 -5 51.1 3.14
 2 3 -5 44.71 2.44
 2 -3 -5 46.03 1.96
 2 -3 -5 46.88 2.12
 -2 -3 4 42.88 2.8
 -2 -3 4 42.93 2.45
 -2 3 4 41.31 1.95
 2 -3 -4 39.31 1.99
 -2 3 4 46.01 3.05
 2 -3 -4 43.12 2.01
 2 -3 -4 44.38 1.72
 2 3 -4 45.31 2.38
 2 3 -4 51.65 2.8
 -2 -3 4 37.89 1.34
 2 -3 -4 46 2.73
 2 3 -4 42.24 2.67
 2 -3 -3 60.06 5.13
 -2 3 3 63.19 2.05
 2 -3 -3 57.23 2.05
 2 3 -3 64.81 2.91
 -2 -3 3 68.57 4.61
 2 3 -3 62.77 2.91
 -2 -3 3 65.52 2.76
 -2 -3 3 63.35 3.09
 -2 3 3 62.22 3.42
 2 3 -3 59.39 1.91
 2 -3 -3 56.55 2.01
 2 -3 -3 64.9 3.52
 -2 3 3 63.7 2.05
 -2 3 2 179.23 3.4
 2 -3 -2 174.1 3.36
 2 3 -2 195.58 4.69
 -2 -3 2 197.13 4.96
 -2 3 2 189.9 6.03
 2 -3 -2 178.78 4.35
 2 3 -2 208.04 5.18
 2 -3 -2 176.74 6.98
 -2 3 2 185.12 4.06
 2 3 -2 184.21 4.32
 -2 -3 2 192.59 4.85
 -2 -3 2 177.58 8.01
 -2 -3 1 221.25 4.74
 -2 -3 1 228.39 9.2
 2 -3 -1 233.8 5.55
 2 -3 -1 223.64 5.55
 2 3 -1 218.91 5
 -2 3 1 225.72 7.09
 -2 3 1 224.76 5.25
 2 3 -1 233.08 5.64
 2 -3 -1 224.39 3.75
 -2 -3 1 233.11 5.63
 -2 3 1 248.8 6.71
 -2 -3 0 66.75 2.7
 -2 3 0 67.72 3.4
 -2 -3 0 71.28 5.05
 -2 3 0 63.76 3.07
 2 -3 0 64.73 3.24
 -2 3 0 66.48 2.6
 2 3 0 55.62 3.78
 2 3 0 67.56 2.89
 2 -3 1 7.86 0.8
 2 3 1 8.9 1.19
 -2 -3 -1 11.66 2.28
 -2 -3 -1 6.42 1.58
 -2 3 -1 8.87 1.37
 2 -3 1 8.45 1.31
 -2 -3 -2 79.51 2.89
 2 3 2 84.66 6.01
 2 -3 2 72 2.9
 -2 3 -2 71.44 4.12
 -2 -3 -2 73.59 3.45
 -2 3 -2 88.39 4.08
 2 3 2 77.75 3.79
 -2 -3 -2 76.41 5.69
 -2 3 -3 44.92 3.17
 2 -3 3 50.62 2.63
 2 -3 3 49.89 3.31
 2 3 3 47.97 3.36
 -2 -3 -3 50.11 2.58
 -2 -3 -3 55.36 3.13
 -2 -3 -3 49.31 4.74
 2 3 3 46.19 4.69
 -2 3 -3 48.68 3.35
 -2 3 -4 159.95 6.5
 -2 -3 -4 148.57 8.66
 -2 3 -4 145.96 5.85
 -2 -3 -4 153.89 5.25
 2 3 4 155.27 6.61
 2 -3 4 141.47 5.07
 2 3 4 161.53 9.07
 2 3 4 161.45 5.64
 -2 3 -5 97.84 5.33
 2 -3 5 99.19 3.46
 2 3 5 93.22 4.79
 2 -3 5 96.49 4.44
 2 3 5 98.12 4.57
 -2 -3 -5 102.09 4.51
 2 3 5 98.59 5.61
 -2 3 -5 92.98 4.53
 -2 -3 -5 96.15 7.28
 2 -3 5 93.54 5.21
 2 -3 6 2.47 1.15
 -2 -3 -6 -1 0.82
 -2 -3 -6 -0.82 0.85
 2 3 6 0.74 0.89
 2 3 6 0.79 0.71
 2 -3 6 0.24 0.42
 2 -3 6 -0.41 0.59
 -2 3 -6 0.61 0.84
 -2 3 -7 149.76 7.34
 2 -3 7 137.51 6.17
 2 3 7 145.3 6.38
 2 -3 7 150.06 4.25
 -2 -3 -7 145.75 6.57
 -2 3 -8 18.62 2.87
 2 -3 8 13.82 2.26
 2 3 8 14.03 3.34
 2 3 8 17.43 2.42
 2 -3 8 14.08 1.08
 -2 -3 -8 12.9 2.24
 -2 -3 -9 0.21 0.93
 -2 3 -9 0.22 1.1
 2 -3 9 1.46 1.28
 2 3 9 2.14 1.24
 2 3 10 55.8 4.72
 -2 -3 -10 49.55 4.65
 -2 3 -10 54.98 5.35
 2 -3 10 51.12 4.56
 -2 -3 -11 8.21 2.28
 -2 3 -11 4.75 1.83
 2 -3 11 4.51 1.72
 2 3 11 2.93 1.48
 -2 -3 -12 13.7 2.95
 -2 4 13 -0.28 1.15
 -2 4 12 116.19 6.62
 -2 -4 12 117.02 6.89
 2 -4 -12 122.46 7.64
 2 4 -12 134.29 8.59
 -2 4 12 115.64 7.57
 -2 4 11 19.62 2.98
 2 -4 -11 16.87 2.86
 2 4 -11 14.71 2.72
 -2 -4 11 15.42 2.42
 -2 4 11 13.81 2.19
 -2 -4 10 6.27 1.86
 -2 -4 10 5.99 1.6
 2 4 -10 4.85 1.67
 2 -4 -10 6.31 1.72
 -2 4 10 4.21 1.3
 -2 4 10 6.41 1.9
 -2 -4 9 297.73 9.53
 -2 4 9 291.99 9.02
 -2 4 9 293.84 10.73
 -2 -4 9 279.25 6.67
 2 -4 -9 294.54 10.2
 2 4 -9 316.98 11.25
 2 -4 -8 105.45 5.6
 -2 4 8 117.02 5.02
 2 4 -8 120.95 2.52
 -2 -4 8 118.33 3.54
 -2 -4 8 115.11 5.37
 2 4 -8 117.17 6.23
 2 -4 -8 110.53 3.98
 -2 4 8 118.78 6.3
 -2 -4 7 31.3 2.63
 2 -4 -7 32.54 2.91
 -2 4 7 35.17 2.54
 -2 4 7 30.5 3.04
 2 4 -7 31.96 1.59
 -2 -4 7 32.71 1.48
 2 4 -7 34.99 3.23
 2 -4 -7 31.5 2.46
 2 -4 -7 32.47 1.88
 2 -4 -6 361.57 6.89
 -2 4 6 378.97 10.71
 -2 4 6 366.41 8.32
 2 -4 -6 358.62 7.28
 2 4 -6 361.05 8.53
 2 -4 -6 369.99 9.82
 2 4 -6 348.35 10
 -2 -4 6 378.49 9.26
 -2 -4 5 57.31 3.59
 -2 4 5 61.86 3.73
 2 4 -5 66.48 3.15
 -2 4 5 60.18 2.72
 2 4 -5 65.22 3.68
 -2 -4 5 68.95 4.86
 2 -4 -5 59.93 2.53
 2 -4 -5 61.05 2.82
 -2 -4 5 64.38 3.3
 2 -4 -5 59.86 2.02
 -2 4 5 71.02 4.26
 2 -4 -5 66.58 3.59
 -2 -4 4 293.68 7.9
 2 4 -4 290.06 7.54
 -2 -4 4 286.86 7.1
 2 -4 -4 299.08 6.44
 2 -4 -4 255.44 12.85
 2 -4 -4 286.23 5.97
 -2 -4 4 308.17 10.43
 -2 4 4 291.89 8.66
 -2 4 4 284.31 5.85
 2 4 -4 298.85 7.18
 2 -4 -4 284.16 5.11
 -2 -4 3 857.1 15.02
 -2 4 3 852.15 12.43
 2 4 -3 845.36 14.61
 2 -4 -3 870.37 12.53
 -2 4 3 848.62 12.29
 -2 -4 3 852.3 19.6
 2 -4 -3 878.67 14.09
 2 4 -3 859.52 15.01
 2 4 -3 867.21 14.9
 -2 4 3 872.72 16.77
 2 -4 -3 888.16 12.66
 2 -4 -3 847.64 21.51
 -2 -4 3 847.39 14.45
 -2 4 2 128.32 5.1
 -2 -4 2 127.25 3.82
 -2 4 2 127.91 2.28
 2 -4 -2 128.53 2.27
 -2 -4 2 132.38 6.63
 2 4 -2 127.04 3.6
 2 4 -2 133.61 6.78
 2 4 -2 132.07 3.39
 2 -4 -2 131.03 3.92
 -2 4 2 130.79 7.47
 2 4 -2 126.63 3.67
 2 -4 -2 131.85 3.52
 2 -4 -2 130.36 5.41
 -2 4 2 127.13 3.16
 -2 -4 2 125.81 3.97
 2 4 -2 128.76 4.14
 -2 -4 1 452.81 8.91
 -2 -4 1 455.95 13.57
 2 4 -1 443.22 8.77
 -2 -4 1 454.38 7.58
 2 -4 -1 458.49 8.82
 2 4 -1 459.34 7.41
 2 -4 -1 466.27 9.03
 -2 -4 1 445.6 7.99
 2 4 -1 440.26 8.93
 -2 4 1 432.8 8.53
 -2 4 1 458.29 11.09
 2 -4 -1 440.13 9.06
 -2 4 1 462.68 10.38
 2 -4 0 51.38 1.53
 -2 -4 0 50.81 1.45
 2 4 0 47.71 2.42
 2 -4 0 54.37 2.9
 -2 4 0 48.48 2.68
 -2 4 0 51.26 2.6
 -2 -4 0 49.99 2.44
 2 4 0 50.29 3.71
 -2 -4 0 56.16 4.56
 -2 4 0 53.17 3
 -2 4 -1 65.25 3.45
 -2 -4 -1 67.4 1.95
 2 -4 1 61.65 2.15
 -2 4 -1 64 2.82
 -2 -4 -1 62.2 2.74
 -2 -4 -1 64.12 4.28
 2 4 1 66.86 3.07
 -2 -4 -1 62.81 5.12
 2 -4 2 419.68 10.41
 2 -4 2 441.21 8.33
 -2 -4 -2 440.83 7.8
 -2 -4 -2 408.75 14.8
 -2 4 -2 447.66 10.55
 -2 -4 -2 416.12 9.28
 -2 -4 -2 445.81 14.77
 2 4 2 438.29 9.9
 -2 4 -3 515.84 12.55
 2 4 3 548.47 17.72
 -2 -4 -3 541.42 17.27
 -2 -4 -3 536.66 9.93
 -2 4 -3 529.41 11.85
 2 -4 3 542.18 12.49
 2 -4 3 537.83 10.16
 2 4 3 558.69 12.27
 -2 -4 -3 538.15 11.44
 2 -4 3 544.32 10.48
 -2 -4 -4 1376.76 22.07
 -2 4 -4 1351.72 25.1
 2 -4 4 1380.17 22.48
 2 4 4 1396.06 23.05
 2 -4 4 1416.54 21.22
 -2 -4 -4 1349.62 31.47
 -2 4 -4 1363.78 22.59
 2 4 4 1432.42 25.03
 -2 -4 -4 1387.07 23.65
 -2 -4 -5 42.95 2.87
 2 4 5 43.87 5.17
 2 -4 5 40.11 2.82
 2 4 5 34.91 2.81
 2 -4 5 39.16 2.17
 2 4 5 37.87 3.34
 2 4 5 41.25 3.02
 -2 -4 -5 40.1 4.84
 -2 4 -5 42.69 3.67
 -2 -4 -6 465.18 11.5
 2 4 6 418.56 17.54
 -2 4 -6 456.4 13.31
 2 4 6 416.65 11.91
 2 -4 6 471.13 11.47
 2 4 6 467.37 11.64
 2 -4 6 488.98 9.36
 -2 -4 -6 418.47 11.92
 2 -4 6 428.81 12.58
 -2 4 -7 184.01 8.31
 2 -4 7 185.8 7.13
 2 -4 7 188.19 4.96
 2 4 7 169.98 4.31
 2 4 7 183.03 7.2
 -2 -4 -7 182.03 7.26
 2 4 8 74.93 4.85
 2 -4 8 73.49 4.69
 2 -4 8 72.75 2.71
 -2 4 -8 70.37 5.44
 -2 -4 -8 77.88 4.94
 2 -4 9 31.42 3.22
 2 4 9 29.13 3.2
 -2 -4 -9 36.45 3.62
 -2 4 -9 31.78 3.91
 -2 4 -10 44.07 4.93
 2 4 10 50.53 4.51
 -2 -4 -10 38.66 4.02
 2 -4 10 50.31 4.37
 -2 -4 -11 13.42 2.58
 -2 4 -11 9.05 2.43
 2 -4 11 14.28 2.55
 2 4 11 14.39 2.54
 -2 -4 -12 8.48 2.42
 -2 5 13 7.26 1.94
 2 -5 -12 7.27 2.13
 2 5 -12 7.99 2.63
 -2 5 12 4.75 1.48
 -2 -5 12 8.25 2.15
 -2 5 12 3.5 1.6
 -2 5 11 27.37 3.09
 -2 -5 11 32.13 3.44
 -2 5 11 27.39 3.72
 2 -5 -11 34.72 3.97
 2 5 -11 35.27 4.28
 2 -5 -10 51.75 2.88
 -2 -5 10 56.27 4.31
 -2 5 10 62.97 4.27
 2 -5 -10 62.31 4.94
 -2 5 10 57.31 5
 2 5 -10 65.71 5.42
 -2 5 9 18.13 2.81
 2 -5 -9 19.13 2.64
 2 5 -9 20.46 3.05
 -2 -5 9 18.19 2.38
 -2 5 9 21.43 2.38
 -2 -5 9 13.28 0.83
 2 -5 -9 16.1 1.52
 -2 -5 9 14.75 2.7
 2 -5 -8 2.2 0.93
 2 -5 -8 5.51 1.43
 2 5 -8 7.83 1.84
 -2 5 8 5.84 1.24
 2 5 -8 5.76 0.66
 -2 -5 8 4.43 1.52
 2 -5 -8 4.52 0.72
 -2 -5 8 5.35 1.34
 -2 5 8 5.34 1.5
 -2 5 7 40.43 2.69
 2 5 -7 39.11 2
 2 -5 -7 41.63 3.29
 2 -5 -7 27.84 2.3
 -2 -5 7 41.28 3.97
 -2 -5 7 44.38 3.23
 2 -5 -7 39 1.85
 -2 5 7 40.02 3.71
 2 5 -7 42.33 3.54
 -2 -5 6 159.41 5.82
 -2 5 6 157.46 4.96
 -2 5 6 168.81 7.24
 2 -5 -6 155.37 4.52
 -2 -5 6 140.03 7.68
 2 -5 -6 147.77 3.45
 2 5 -6 157.48 5.44
 2 -5 -6 166.96 6.26
 2 5 -6 162.25 6.56
 -2 -5 5 95.22 6.15
 -2 -5 5 104.43 5.12
 -2 -5 5 108.24 4.43
 2 5 -5 109.75 4.94
 2 -5 -5 109.21 3.71
 2 5 -5 114.52 4.44
 -2 5 5 109.53 3.62
 2 -5 -5 99.93 9.02
 2 -5 -5 102.07 2.46
 -2 5 5 117.68 5.68
 2 -5 -5 118.67 4.8
 -2 5 5 111.75 5.09
 -2 5 4 3.4 0.91
 2 5 -4 4.23 0.95
 -2 -5 4 5.1 1.01
 -2 5 4 3.77 0.61
 2 -5 -4 4.32 0.8
 -2 -5 4 3.35 1.45
 2 5 -4 3.6 0.8
 2 -5 -4 1.71 1.21
 -2 5 4 5.54 1.41
 -2 -5 4 4.22 0.96
 2 -5 -4 3.73 0.41
 2 5 -3 94.75 3.61
 -2 -5 3 92.03 3.64
 -2 5 3 100.9 5
 2 -5 -3 98.91 3.58
 -2 -5 3 96.94 3.82
 2 -5 -3 83.16 2.45
 2 -5 -3 92.5 6.37
 -2 -5 3 96.22 5.87
 2 5 -3 98.79 3.92
 2 5 -3 100.78 4.07
 -2 5 3 90.42 2.11
 -2 5 3 91.64 2.31
 -2 -5 2 219.37 5.38
 -2 5 2 242.8 7.64
 2 5 -2 231.42 9.84
 -2 -5 2 232.9 5.93
 2 -5 -2 235.84 5.82
 -2 -5 2 239.07 9.65
 2 -5 -2 207.19 5.04
 2 -5 -2 228.41 7.62
 -2 5 2 218.96 10.58
 -2 5 2 212.57 4.64
 2 5 -2 211.51 5.81
 2 5 -2 235.34 6.1
 2 5 -2 221.62 5.24
 -2 -5 1 103.38 2.83
 -2 -5 1 108 6.57
 2 5 -1 100.34 2.67
 2 -5 -1 110.83 3.89
 2 -5 -1 112.37 3.91
 -2 5 1 114.43 5.01
 2 -5 -1 122.24 4.33
 2 5 -1 107.42 4.14
 -2 5 1 100.73 5.15
 -2 5 1 103.32 3.62
 -2 -5 1 102.6 3.51
 -2 -5 1 107.02 3.87
 2 5 -1 113.95 3.86
 2 -5 0 19.52 0.97
 -2 5 0 22.73 2.17
 2 -5 0 23.97 1.77
 2 5 0 22.48 1.72
 -2 -5 0 25.07 3.32
 -2 -5 0 20.33 0.79
 -2 5 0 24.62 2.11
 2 -5 0 24.12 1.75
 -2 -5 0 24.08 1.89
 2 5 0 24.57 2.77
 -2 5 0 24.23 2.02
 -2 5 -1 58.43 3.54
 2 -5 1 63.76 2.23
 -2 -5 -1 62.06 1.54
 -2 -5 -1 64.19 2.81
 2 -5 1 62.39 2.94
 -2 5 -1 68.12 3.87
 -2 5 -1 69.26 3.21
 -2 -5 -1 67.56 4.23
 2 5 1 60.1 3.04
 -2 -5 -1 70.61 5.9
 -2 -5 -2 148.88 3.52
 2 -5 2 147.96 5.87
 2 -5 2 140.64 4.24
 2 -5 2 148.35 4.69
 2 5 2 163.25 5.41
 -2 -5 -2 147.76 8.57
 -2 -5 -2 157.75 4.93
 -2 5 -2 150.32 4.36
 -2 5 -2 162.51 6.04
 -2 -5 -2 174.15 9.46
 -2 -5 -3 30.06 1.79
 -2 5 -3 31.92 2.91
 -2 5 -3 27.6 2.41
 -2 -5 -3 39.55 4.79
 2 -5 3 29.92 2.03
 2 5 3 31.65 2.55
 2 -5 3 29.92 2.04
 -2 5 -3 27.27 2.04
 -2 -5 -3 24.33 2.12
 2 -5 3 28.84 2.63
 -2 -5 -3 25.29 4
 2 5 4 30.16 2.87
 -2 5 -4 32.64 3.14
 2 5 4 27.55 2.18
 2 -5 4 25.61 2.12
 2 5 4 22.93 3.92
 2 -5 4 30.18 2.02
 -2 5 -4 27.27 2
 -2 -5 -4 31.28 4.41
 -2 -5 -4 27.18 2.4
 -2 -5 -4 31.36 2.12
 -2 5 -4 27.37 2.25
 -2 -5 -5 158.26 5.54
 -2 5 -5 162.72 7.22
 2 5 5 158.68 6
 2 5 5 151.51 6.99
 2 -5 5 158.1 5.81
 2 -5 5 163.07 5.04
 2 -5 5 148.83 6.66
 -2 -5 -5 155.86 10.22
 2 5 5 156.68 10.58
 2 -5 6 23 1.76
 -2 -5 -6 20.74 2.34
 -2 5 -6 21.97 3.01
 2 -5 6 21.75 2.34
 2 5 6 19.01 1.5
 -2 -5 -6 24.92 2.36
 2 -5 6 25.26 2.84
 2 5 6 20.71 2.42
 2 5 6 21.24 2.47
 2 -5 7 13.67 2.05
 -2 5 -7 16.54 2.73
 2 -5 7 14.64 1.36
 2 5 7 12.56 1.1
 2 5 7 16.01 2.26
 -2 -5 -7 13.59 1.97
 -2 -5 -8 1.37 0.95
 2 -5 8 0.95 1.08
 -2 5 -8 1.87 1.43
 2 5 8 1.03 0.82
 2 -5 8 1.05 0.49
 -2 5 -9 -0.02 1.1
 2 -5 9 0.91 1.16
 2 5 9 -0.52 0.91
 -2 -5 -9 1.34 1.06
 -2 5 -10 16.75 3.26
 2 -5 10 18.28 2.86
 2 5 10 20.18 3.03
 -2 -5 -10 18.34 2.81
 -2 5 -11 11.49 2.8
 -2 -5 -11 16.31 2.79
 2 -5 11 12.37 2.54
 2 5 11 14.9 2.73
 -2 -5 -12 19.55 3.28
 -2 6 13 6.12 1.67
 -2 6 12 8.86 2.41
 2 6 -12 15.78 3.34
 -2 6 12 9.11 1.9
 2 -6 -12 8.83 2.3
 -2 -6 12 13.34 2.44
 -2 6 11 117.87 6.21
 -2 -6 11 121.68 6.78
 -2 6 11 109.78 7.53
 2 6 -11 125.89 8.03
 2 -6 -11 112.15 6.92
 -2 6 10 114.11 5.77
 2 6 -10 113.31 7.14
 2 -6 -10 105.72 6.34
 -2 -6 10 109.19 6.05
 -2 6 10 108.31 7.13
 -2 -6 9 4.1 1.39
 2 -6 -9 3.13 0.67
 -2 -6 9 4.55 1.41
 -2 6 9 3.89 1.04
 -2 6 9 6.07 1.87
 2 -6 -9 4.32 1.43
 2 6 -9 3.69 1.48
 2 6 -8 11.56 1.05
 2 -6 -8 10.99 1.88
 -2 6 8 13.98 1.73
 -2 -6 8 9.19 2.01
 2 -6 -8 10.84 1.28
 -2 6 8 14.08 2.44
 -2 -6 8 11.82 1.87
 2 6 -8 8.94 1.89
 2 -6 -8 8.72 0.95
 -2 -6 7 72.11 5.04
 2 -6 -7 70.02 4.19
 2 6 -7 67.29 2.91
 2 -6 -7 72.69 2.08
 2 6 -7 70.04 4.64
 2 -6 -7 66.5 2.63
 -2 6 7 70.57 3.49
 -2 -6 7 71.82 4.05
 2 -6 -7 71.97 2.26
 -2 6 7 69.5 4.93
 -2 6 6 381.48 8.38
 2 -6 -6 380.21 8.23
 -2 -6 6 384.06 12.31
 2 6 -6 374.92 10.67
 2 -6 -6 375.7 19.24
 2 -6 -6 376.52 5.75
 2 -6 -6 360.26 6.3
 -2 6 6 377.09 11.63
 2 -6 -6 410.72 10.25
 -2 -6 6 383.72 9.68
 -2 6 5 145.82 5.93
 -2 -6 5 143.4 5.94
 -2 6 5 146.72 4.19
 -2 -6 5 153.81 7.6
 2 -6 -5 139.99 4.53
 -2 -6 5 135.58 5.1
 2 -6 -5 146.4 10.64
 -2 6 5 156.48 6.87
 2 6 -5 142.39 5.7
 -2 -6 4 1111.68 19.46
 -2 -6 4 1071.36 18.32
 -2 -6 4 1058.2 23.58
 -2 6 4 1066.88 15.85
 2 -6 -4 1108.95 28.24
 2 -6 -4 1098.03 17.73
 2 6 -4 1083.68 18.93
 -2 6 4 1074.67 21.49
 -2 6 4 1064.31 19.52
 -2 -6 3 81.61 3.5
 -2 6 3 71.46 1.9
 -2 -6 3 78.04 5.49
 2 6 -3 74.03 2
 2 -6 -3 80.52 3.33
 -2 6 3 77.97 3.65
 2 6 -3 70.88 3.39
 2 6 -3 76.95 3.29
 2 -6 -3 77.89 5.47
 2 6 -3 78.93 3.67
 -2 6 3 83.28 4.72
 2 6 -3 77.59 3.65
 -2 6 3 75.45 1.65
 -2 -6 3 72.9 3.3
 -2 -6 2 458.21 14.36
 -2 -6 2 442.04 9.35
 2 -6 -2 469.33 9.6
 2 6 -2 452.5 9.59
 2 6 -2 451.64 14.55
 2 6 -2 467.15 9.79
 2 -6 -2 462.06 11.67
 -2 6 2 434.19 7.8
 -2 6 2 450.94 16.22
 2 6 -2 442.58 8.37
 -2 6 2 457 11.56
 -2 -6 2 449.58 8.64
 -2 -6 1 592.92 11.5
 2 6 -1 598.54 9.15
 2 -6 -1 614.48 11.5
 -2 -6 1 612.24 17.45
 -2 -6 1 603.61 11.12
 -2 6 1 576.7 11.16
 2 -6 -1 589.58 12.15
 2 6 -1 609.45 12.84
 -2 6 1 587.45 14.74
 -2 -6 1 605.73 9.45
 -2 6 1 584.56 13.43
 2 6 -1 585.84 11.25
 2 -6 0 412.2 6.4
 -2 -6 0 396.82 14.14
 -2 6 0 404.2 10.33
 2 -6 0 413.38 8.86
 2 6 0 413.25 8.74
 -2 6 0 424.79 9.86
 2 -6 0 394.56 8.89
 -2 6 0 413.84 10.25
 2 6 0 409.71 12.36
 -2 -6 0 406.73 9.33
 -2 -6 0 414.95 8.72
 -2 -6 -1 146.89 6.24
 -2 6 -1 166.92 6.14
 2 -6 1 159.37 3.83
 2 6 1 164.12 5.15
 -2 -6 -1 163.08 9.09
 -2 -6 -1 156.63 4.74
 2 -6 1 161.79 4.98
 -2 6 -1 155.16 6.15
 -2 6 -1 170.72 5.62
 2 -6 1 153.23 6.07
 2 6 1 158.66 9.41
 2 6 1 156.24 4.99
 -2 6 -1 152.83 3.87
 -2 -6 -2 1290 20.54
 -2 6 -2 1307.3 22.88
 -2 -6 -2 1283.05 17.62
 2 6 2 1299.48 20.72
 2 -6 2 1310.11 20.68
 -2 6 -2 1290.78 19.79
 -2 6 -2 1296.39 21.88
 -2 -6 -2 1251.57 27.92
 2 6 2 1291.84 21.34
 2 -6 2 1287.35 19.47
 2 -6 2 1301.39 22.98
 -2 -6 -2 1300.5 30.42
 -2 -6 -3 13.52 3.22
 2 -6 3 18.77 1.65
 2 6 3 17.33 1.83
 2 6 3 20.69 3.71
 2 -6 3 15.94 2.09
 -2 6 -3 18.31 1.66
 2 -6 3 20.28 1.8
 -2 -6 -3 14.62 3.04
 -2 -6 -3 17.24 1.75
 -2 -6 -3 16.94 1.27
 -2 6 -3 16.62 2
 -2 6 -3 16.85 2.25
 2 6 3 18.11 1.62
 -2 6 -4 466.33 9.38
 2 6 4 471.41 10.21
 -2 6 -4 480.72 10.86
 -2 6 -4 483.41 13.07
 2 -6 4 494.46 10.56
 2 -6 4 505.69 10.28
 2 6 4 461.68 18.94
 2 6 4 496.34 12.15
 -2 -6 -4 483.72 18.48
 -2 -6 -4 465.69 20.34
 -2 -6 -4 477.85 9.57
 -2 -6 -4 482.59 10.83
 2 6 4 485.79 9.89
 2 6 5 159.1 5.86
 2 -6 5 168.88 5.13
 -2 6 -5 170.42 7.49
 2 6 5 164.89 6.94
 -2 -6 -5 161.31 5.36
 2 -6 5 146.94 6.57
 2 -6 5 169.3 5.91
 2 6 5 161.85 4.89
 -2 -6 -5 155.04 10.46
 -2 -6 -6 13.75 1.71
 2 6 6 12.31 1.22
 2 -6 6 12.54 1.79
 -2 6 -6 9.67 1.99
 2 6 6 8.85 1.52
 2 6 6 12.42 1.9
 2 -6 6 12.59 1.36
 -2 -6 -6 9.28 1.59
 2 -6 6 11.82 1.93
 2 6 6 13.78 2.11
 2 -6 7 53.7 2.74
 2 -6 7 58.71 3.95
 2 6 7 47.96 2.26
 -2 -6 -7 59.4 3.78
 2 6 7 54.07 3.83
 -2 6 -7 51.33 4.54
 2 -6 8 15.91 2.24
 2 -6 8 12.99 1.7
 -2 -6 -8 13.02 1.95
 2 6 8 14.76 2.26
 2 -6 8 16.85 1.47
 -2 6 -8 13.52 2.45
 -2 -6 -9 4.43 1.48
 2 -6 9 2.28 1.17
 -2 6 -9 4.9 1.91
 2 6 9 3.28 1.31
 -2 -6 -10 7.82 1.82
 2 -6 10 5.2 1.62
 -2 6 -10 5.11 2.03
 2 6 10 6.69 2.01
 2 6 11 76.31 5.91
 -2 -6 -11 70.93 5.5
 -2 -6 -12 25.59 3.52
 -2 7 12 9.92 2.73
 2 -7 -12 8.32 2.2
 -2 7 12 7.61 1.92
 2 -7 -12 5.17 3.7
 -2 7 11 17.66 3.14
 2 -7 -11 17.39 2.9
 2 7 -11 20.53 3.43
 -2 -7 11 18.98 2.89
 -2 7 11 18.71 2.6
 2 -7 -11 9.16 4.76
 2 -7 -10 14.96 2.58
 2 7 -10 12.79 2.69
 -2 7 10 10.87 1.87
 -2 -7 10 12.14 2.25
 -2 7 10 15.51 2.91
 -2 7 9 7.98 2.1
 2 -7 -9 10.13 2.04
 2 7 -9 11.57 2.28
 -2 7 9 8.67 1.52
 -2 -7 9 12.08 2.04
 -2 -7 9 9.92 1.85
 -2 7 8 9.4 2.26
 -2 -7 8 7.18 1.88
 2 -7 -8 9.34 1.7
 2 7 -8 13.2 2.32
 -2 -7 8 9.27 1.84
 -2 7 8 9.04 1.5
 2 7 -8 7.47 1.01
 2 -7 -8 5.51 2.29
 2 -7 -8 6.47 0.56
 2 -7 -8 7.36 0.65
 -2 7 7 82.91 3.79
 2 7 -7 86.49 5.22
 2 7 -7 76.11 3.36
 2 -7 -7 87.74 4.76
 -2 -7 7 77.57 5.38
 2 -7 -7 78.01 2.69
 2 -7 -7 78.64 9.73
 -2 -7 7 79.77 4.42
 -2 7 7 81.54 5.59
 -2 7 6 7.9 1.89
 -2 -7 6 8.03 1.37
 2 7 -6 9.4 1.75
 -2 7 6 8.49 1.15
 2 -7 -6 5.64 2.38
 2 7 -6 7.52 1.25
 -2 -7 6 7.24 1.79
 2 -7 -6 6.33 1.04
 -2 -7 5 49.09 4.41
 -2 -7 5 42.55 2.91
 -2 7 5 42.9 2.16
 -2 -7 5 39.43 3.24
 2 -7 -5 41.86 2.54
 2 7 -5 41.69 3.02
 -2 7 5 37.69 3.15
 2 7 -5 44.24 3.26
 2 -7 -5 52.28 6.52
 -2 7 5 49.75 4.1
 -2 7 4 15.26 1.07
 2 -7 -4 16.88 1.63
 -2 -7 4 13.86 2.5
 -2 7 4 16.88 1.94
 -2 7 4 16.76 2.27
 2 7 -4 15.12 1.73
 2 -7 -4 17.42 3.37
 -2 -7 4 15.7 1.7
 -2 7 3 21.54 0.95
 -2 -7 3 26.67 3.36
 -2 -7 3 24.53 2.04
 2 7 -3 24.68 3.39
 2 -7 -3 24.67 1.96
 2 7 -3 21.82 1.22
 2 7 -3 25.06 2.13
 2 7 -3 24.69 1.88
 -2 7 3 24.23 2.82
 -2 7 3 23.09 2.08
 2 7 -3 25.23 2.15
 2 -7 -3 22.98 2.74
 -2 -7 3 22.83 1.92
 -2 -7 2 49.82 2.8
 -2 -7 2 50.43 2.45
 2 7 -2 56.57 3.07
 2 7 -2 53.61 5.14
 -2 -7 2 49.87 4.73
 2 7 -2 51.82 3.09
 2 -7 -2 50.01 2.78
 -2 7 2 48.47 2.12
 2 -7 -2 49.34 3.64
 -2 7 2 49.84 5.47
 -2 7 2 59.47 4.06
 2 7 -2 52.58 2.33
 -2 -7 1 87.65 2.67
 2 7 -1 97.8 4.86
 2 7 -1 105.61 7.45
 2 -7 -1 90.72 3.86
 -2 7 1 91.72 3.83
 -2 -7 1 87.8 3.78
 2 -7 -1 86.17 4.19
 -2 7 1 84.86 5.54
 2 7 -1 93.48 3.78
 -2 -7 1 104.05 7.01
 -2 7 1 94.66 5
 2 7 -1 85.43 2.42
 -2 7 0 11.32 1.56
 -2 -7 0 13.84 1.41
 2 -7 0 11.18 0.74
 2 -7 0 12.83 1.52
 -2 7 0 13.05 1.93
 2 -7 0 12.68 1.53
 -2 -7 0 11.53 1.55
 2 7 0 11.6 2.29
 -2 7 0 11.39 0.79
 -2 7 0 13.47 1.88
 -2 -7 0 10.47 2.6
 2 7 0 14.88 1.55
 -2 7 -1 28.98 2.69
 2 -7 1 26.36 1.51
 -2 7 -1 30.65 1.62
 2 7 1 31.3 2.36
 2 -7 1 27.5 2.64
 -2 7 -1 35.13 2.98
 -2 7 -1 34.25 2.67
 -2 -7 -1 36.76 4.52
 -2 -7 -1 27.96 2.74
 2 -7 1 28.7 2.21
 2 7 1 31.46 2.21
 2 7 1 36.54 4.83
 -2 -7 -1 25.94 1.98
 2 -7 2 35.42 3.09
 2 -7 2 39.16 2.06
 -2 7 -2 42.44 3.2
 -2 7 -2 39.01 2.15
 2 7 2 39.09 2.55
 2 -7 2 37.61 2.51
 -2 7 -2 42.93 3.56
 -2 -7 -2 39.68 4.18
 -2 -7 -2 38.03 2.39
 2 7 2 39.43 2.69
 -2 -7 -2 40.27 5.03
 -2 -7 -2 34.13 1.05
 2 -7 3 13.84 1.48
 -2 -7 -3 16.79 3.25
 -2 7 -3 11.73 1.37
 -2 7 -3 14.18 2.25
 2 7 3 14.67 1.55
 -2 7 -3 15.2 2.02
 -2 7 -3 14.63 2.09
 2 -7 3 11.49 1.46
 -2 -7 -3 13.96 3.12
 -2 -7 -3 12.19 0.98
 2 7 3 13.27 3.25
 -2 -7 -3 11.45 1.42
 2 7 3 11.65 1.58
 -2 -7 -4 10.01 2.87
 -2 -7 -4 6.06 1.1
 2 7 4 7.57 1.15
 -2 7 -4 5.92 0.9
 -2 -7 -4 7.37 0.98
 2 -7 4 9.5 1.36
 -2 7 -4 6.06 1.29
 -2 7 -4 11.66 2.02
 -2 -7 -4 6.89 2.48
 2 7 4 8.19 1.15
 2 -7 4 7.53 1.12
 2 7 4 7.93 1.5
 2 7 5 18.47 2.34
 2 7 5 17.46 1.81
 2 -7 5 17.93 1.97
 2 7 5 16.03 1.55
 -2 7 -5 17.12 2.69
 2 -7 5 17.59 1.68
 -2 -7 -5 16.04 1.65
 -2 -7 -5 10.66 3.04
 2 -7 5 15.06 2.2
 -2 -7 -6 1.3 0.72
 2 -7 6 2.29 0.93
 2 7 6 1.72 0.98
 -2 7 -6 3.99 1.63
 2 7 6 1.79 0.83
 2 -7 6 1.57 0.53
 -2 -7 -6 0.82 0.68
 2 7 6 1.89 0.61
 2 -7 6 2.51 0.99
 2 7 6 1.19 1
 -2 7 -7 143.35 7.84
 2 7 7 126.98 6.25
 -2 -7 -7 136.54 5.77
 2 -7 7 136.49 4.76
 2 -7 7 133.38 6.11
 2 -7 8 12.28 1.7
 -2 -7 -8 15.36 2.12
 2 -7 8 11.51 2.05
 -2 7 -8 11.68 2.42
 2 7 8 12.73 2.16
 2 -7 9 11.31 1.67
 2 -7 9 15.39 2.5
 -2 7 -9 14.46 2.85
 2 7 9 13.6 2.34
 -2 -7 -9 13.86 2.17
 2 -7 10 46.02 4.46
 2 7 10 43.73 4.32
 -2 7 -10 42.75 5.07
 -2 -7 -10 40.81 3.97
 -2 -7 -11 5.55 1.72
 2 7 11 4.5 1.84
 -2 8 12 20.41 3.76
 -2 8 12 18.83 2.73
 2 -8 -12 15.85 2.8
 -2 8 11 15.02 3
 2 -8 -11 18.73 2.96
 2 8 -11 16.63 3.11
 -2 -8 11 17.45 2.64
 -2 8 11 18.91 2.58
 2 -8 -11 8.08 4.1
 -2 8 10 23.51 3.56
 2 -8 -10 21.14 2.86
 2 -8 -10 21.42 6.11
 -2 8 10 16.76 2.14
 -2 -8 10 21.18 2.78
 2 8 -10 21.31 3.32
 -2 -8 9 79.12 4.88
 -2 8 9 79.75 4.37
 2 -8 -9 80.26 5.06
 2 8 -9 76.63 5.72
 -2 8 9 81.81 6.33
 2 -8 -9 80.97 10.82
 -2 8 8 9.71 2.37
 -2 -8 8 8.95 1.68
 -2 8 8 9.42 1.48
 2 8 -8 9.69 2.11
 2 8 -8 8.54 1.18
 2 -8 -8 10.86 3.88
 -2 -8 8 9.17 1.89
 -2 -8 7 309.2 11.17
 2 8 -7 292.29 10.22
 -2 -8 7 312.82 9.23
 -2 8 7 299.05 7.8
 2 8 -7 273.79 7.54
 2 -8 -7 289.87 18.1
 2 -8 -7 310.84 6.59
 -2 8 7 325.72 11.78
 -2 -8 6 188.17 8.71
 -2 -8 6 194.06 6.72
 -2 8 6 185.24 5.36
 2 -8 -6 176.3 12.67
 2 8 -6 185.86 7.39
 -2 8 6 207.07 8.86
 -2 -8 5 103.02 6.42
 -2 -8 5 94.15 4.95
 -2 8 5 90.79 3.13
 2 8 -5 92.46 4.61
 2 8 -5 97.28 4.79
 -2 8 5 93.94 5.82
 2 -8 -5 93.2 3.97
 2 -8 -5 95.51 8.3
 -2 -8 5 91.72 4.32
 -2 8 5 84.62 4.76
 -2 8 4 39.31 3.62
 -2 -8 4 39.12 2.67
 -2 8 4 40.04 3.01
 -2 8 4 38.04 1.66
 2 -8 -4 44 2.71
 2 8 -4 40.29 3.02
 2 -8 -4 48.38 5.11
 2 8 -4 38.68 2.92
 -2 -8 4 46.69 4.36
 2 8 -4 40.41 2.79
 -2 -8 3 23.17 2
 -2 -8 3 24.79 2.05
 2 8 -3 24.58 2.17
 -2 8 3 21.8 0.9
 -2 -8 3 23.52 3.3
 2 8 -3 23.63 3.37
 2 -8 -3 22.06 1.92
 -2 8 3 22.42 2
 2 8 -3 24.8 1.47
 2 8 -3 23.66 2.2
 2 8 -3 22.44 2.14
 2 -8 -3 19.48 2.55
 -2 8 3 22.55 2.75
 -2 8 3 20.25 2.04
 2 8 -3 22.85 1.87
 2 -8 -2 1.81 0.88
 -2 -8 2 0.66 1.25
 2 8 -2 2.73 1.06
 -2 8 2 1.2 0.44
 2 8 -2 -0.09 0.93
 -2 -8 2 1.36 0.58
 -2 8 2 2.21 0.83
 2 8 -2 2 0.83
 2 -8 -2 1.16 0.82
 -2 -8 2 0.98 0.56
 2 8 -2 4.45 0.73
 -2 8 2 2.4 1.16
 -2 -8 1 14.99 1.03
 2 -8 -1 15.49 1.63
 -2 8 1 18.58 1.77
 -2 8 1 15.01 2.03
 -2 -8 1 13 1.55
 2 -8 -1 12.79 1.73
 2 8 -1 15.81 2.06
 2 8 -1 15.96 1.66
 2 8 -1 22.37 3.68
 -2 -8 1 14.77 2.77
 2 8 -1 15.48 0.96
 -2 8 0 219.51 4.32
 2 8 0 224.86 6.26
 2 -8 0 222.67 6.48
 -2 8 0 225.8 7.39
 2 -8 0 222.38 6.9
 -2 -8 0 228.02 7.12
 -2 -8 0 220.41 6.45
 2 8 0 226.61 9.9
 2 8 0 238.47 6.67
 2 -8 0 223.67 4.18
 -2 8 0 232.32 8.01
 -2 -8 0 226.29 11.16
 2 8 1 196.71 6.12
 2 -8 1 177.75 4.28
 -2 8 -1 181.76 4.5
 -2 -8 -1 178.77 10.31
 2 -8 1 185 5.83
 -2 8 -1 189.11 7.36
 -2 -8 -1 193.3 7.37
 2 8 1 164.3 10.71
 2 8 1 186.41 6.1
 2 8 1 182.05 5.69
 -2 8 -1 190.42 7.1
 -2 -8 -1 183.68 5.53
 2 -8 2 28.05 1.75
 -2 8 -2 29.12 2.72
 -2 8 -2 30.73 1.93
 2 -8 2 30.3 2.22
 -2 -8 -2 24.06 3.05
 -2 8 -2 27.52 3
 -2 8 -2 30.68 2.69
 -2 -8 -2 31.48 4.5
 2 8 2 30.27 2.35
 2 8 2 28.17 2.21
 -2 -8 -2 28.17 1.99
 2 8 3 4.55 1.09
 2 -8 3 4.64 0.88
 -2 8 -3 3.25 0.84
 -2 8 -3 6.72 1.64
 -2 -8 -3 2.12 1.63
 2 -8 3 3.4 0.93
 -2 -8 -3 4.68 0.89
 -2 -8 -3 3.63 0.5
 -2 8 -3 4.42 1.24
 -2 8 -3 2.04 0.9
 2 8 3 4.17 0.94
 -2 -8 -3 3.67 1.94
 -2 8 -3 2.66 1
 -2 8 -4 213.93 8.49
 2 8 4 225.4 5.85
 -2 8 -4 199.13 6.71
 2 8 4 214.8 6.41
 -2 8 -4 210.97 6.07
 -2 8 -4 204.3 5.82
 2 -8 4 214 6.42
 2 8 4 228.74 7.56
 -2 -8 -4 195.19 12.61
 -2 8 -4 234.5 8.17
 2 -8 4 222 6.55
 -2 -8 -4 217.33 5.22
 -2 -8 -4 225.48 13.2
 2 8 5 32.65 2.32
 2 -8 5 41.48 2.64
 2 8 5 34.1 2.49
 2 -8 5 32.19 3.17
 -2 -8 -5 38.12 2.31
 2 -8 5 37.65 2.77
 -2 8 -5 41.16 3.89
 2 8 5 40.8 3.39
 -2 -8 -5 31.08 5.36
 2 -8 6 108.54 5.96
 2 8 6 101.64 5
 2 -8 6 128.58 5.55
 2 -8 6 126.52 4.75
 2 8 6 133.61 6.44
 -2 -8 -6 130.65 12.52
 -2 -8 -6 109.7 4.91
 2 8 6 111.71 4.3
 -2 8 -6 111 6.69
 -2 -8 -6 125.67 4.83
 2 -8 7 210.79 7.89
 -2 8 -7 207.43 9.69
 2 8 7 217.14 8.13
 2 -8 7 220.27 6.48
 -2 -8 -7 220.48 17.41
 -2 -8 -7 183.78 7.05
 -2 -8 -7 213.78 7.16
 2 -8 8 18.67 2.48
 -2 8 -8 17.33 2.78
 2 8 8 21.12 2.64
 -2 -8 -8 18.96 2.23
 2 -8 8 18.43 2.12
 2 -8 9 31.31 3.41
 -2 -8 -9 25.69 2.82
 2 8 9 34.13 3.55
 2 -8 9 29.74 2.72
 -2 8 -9 27.41 3.79
 2 -8 10 32.79 3.72
 -2 -8 -10 30.18 3.25
 -2 8 -10 35.71 4.59
 2 8 10 35.88 3.85
 -2 -8 -10 26.65 7.42
 -2 -8 -11 0.62 0.91
 -2 9 12 1.04 1.4
 -2 9 11 12.51 2.97
 -2 -9 11 18.26 2.81
 2 9 -11 14.07 2.99
 -2 9 11 13.77 2.17
 -2 9 10 46.35 3.66
 -2 -9 10 48.34 4.17
 2 9 -10 42.92 4.7
 2 -9 -10 37.31 7.68
 -2 9 10 48.67 5.43
 -2 9 9 6.09 2.08
 2 -9 -9 0.39 3.53
 -2 9 9 4.9 1.25
 -2 -9 9 5.16 1.58
 2 9 -9 5.1 1.73
 -2 -9 8 34.79 3.17
 -2 -9 8 34.97 3.37
 2 -9 -8 32.8 6.68
 2 -9 -8 31.58 1.66
 -2 9 8 33.54 2.61
 -2 9 8 39.56 4.39
 2 9 -8 41.29 4.02
 -2 9 7 9.41 2.17
 -2 -9 7 7.01 1.83
 2 9 -7 9.29 1.9
 -2 9 7 10.75 1.41
 2 -9 -7 10.09 1.15
 -2 -9 7 12.01 1.81
 2 -9 -7 6.16 3.19
 -2 -9 6 49.17 3.5
 -2 -9 6 44.04 4.25
 2 9 -6 40.73 2.87
 2 -9 -6 49.19 6.73
 2 -9 -6 44.63 2.54
 -2 9 6 44.01 4.39
 -2 9 6 45.37 2.51
 2 9 -6 46.45 3.7
 -2 -9 5 14.81 2.6
 -2 9 5 13.65 1.2
 -2 9 5 13.51 1.93
 -2 -9 5 13.88 1.82
 -2 9 5 14.81 2.47
 2 9 -5 12.46 1.81
 -2 -9 5 10.71 1.92
 2 -9 -5 13.18 1.63
 2 -9 -5 14.58 3.22
 -2 9 4 1.33 1
 -2 -9 4 2.46 1.52
 2 9 -4 1.92 0.9
 -2 9 4 1.85 0.82
 -2 -9 4 3.38 1.05
 2 9 -4 0.83 0.59
 -2 9 4 2.56 0.5
 2 -9 -4 2.19 0.69
 -2 9 4 1.61 0.7
 2 9 -4 1.56 1.19
 2 9 -4 1.19 0.79
 2 -9 -4 -1.16 1.93
 2 9 -3 1.98 0.54
 -2 9 3 2.54 0.84
 -2 9 3 2.39 0.34
 2 9 -3 2.62 0.67
 2 9 -3 2.18 0.84
 -2 9 3 2.67 0.34
 2 9 -3 2.63 0.97
 2 9 -3 1.5 1.24
 -2 9 3 2.7 0.36
 -2 -9 3 2.12 0.72
 2 -9 -3 2.3 0.84
 -2 9 3 2.41 0.79
 -2 9 3 2.14 1.38
 2 9 -3 2.16 0.84
 2 9 -3 1.47 0.65
 -2 -9 3 2.7 0.9
 2 -9 -3 3.71 1.56
 -2 -9 3 1.85 1.34
 -2 9 3 1.99 1.39
 2 9 -2 32.11 2.49
 -2 -9 2 29.53 1.96
 -2 -9 2 30.09 2.32
 2 -9 -2 30.81 2.41
 2 9 -2 31.43 1.89
 -2 9 2 30.6 4.68
 -2 9 2 28.45 1.91
 2 9 -2 37.15 3.17
 2 -9 -2 33.18 3.18
 2 9 -2 25.89 4.06
 -2 9 2 32.76 3.3
 -2 9 2 29.16 2.48
 2 9 -2 31.78 2.24
 2 9 -2 32.91 2.49
 -2 -9 2 27.72 3.9
 -2 9 1 19.33 2.51
 2 9 -1 15.29 1.68
 2 9 -1 19.65 3.57
 2 -9 -1 17.72 1.84
 -2 9 1 18.75 1.83
 -2 -9 1 15.9 1.86
 -2 9 1 16.07 0.71
 -2 -9 1 15.28 3.09
 2 -9 -1 15.82 1.94
 2 9 -1 18.84 1.94
 2 9 -1 16.23 2.34
 2 9 -1 16.75 1.06
 2 -9 0 7.76 0.68
 -2 9 0 6.73 0.69
 -2 9 0 8.08 1.71
 -2 9 0 8.43 1.56
 2 -9 0 7.84 1.26
 2 9 0 8.25 1.34
 2 -9 0 7.54 1.53
 2 9 0 5.53 2.34
 2 -9 0 8.03 1.45
 2 9 0 6.07 1.1
 -2 -9 0 6.46 1.28
 -2 -9 0 8.51 2.5
 -2 9 0 5.99 1.36
 2 9 0 6.81 1.98
 2 9 1 -1.72 2.09
 2 9 1 1.82 0.75
 2 9 1 1.16 0.64
 -2 9 -1 0.72 0.36
 2 9 1 0.59 0.6
 2 -9 1 1.45 0.79
 -2 -9 -1 3.93 1.78
 2 -9 1 1.18 0.41
 -2 9 -1 3.8 1.4
 -2 -9 -1 0.04 0.64
 -2 9 -1 2.42 1.11
 -2 9 -1 0.42 0.66
 -2 9 -2 31.74 2.99
 2 -9 2 31.54 1.94
 -2 9 -2 29.42 1.97
 -2 -9 -2 26.67 3.21
 2 -9 2 29.62 2.34
 -2 9 -2 30.33 3.25
 -2 -9 -2 34.01 4.85
 -2 9 -2 29.38 2.95
 2 9 2 33.53 2.52
 2 9 2 31.93 2.53
 -2 -9 -2 31.15 2.24
 2 -9 3 40.31 2.42
 -2 9 -3 41.44 3.69
 2 -9 3 32.39 3.23
 -2 9 -3 35.7 2.54
 -2 9 -3 41.83 3.43
 2 -9 3 39.28 2.74
 -2 -9 -3 43.75 5.75
 -2 -9 -3 32 2.41
 2 9 3 39.78 2.87
 -2 -9 -3 40.87 4.91
 2 9 3 36.79 2.68
 -2 9 -4 29.81 2.59
 -2 9 -4 30.58 3.43
 2 9 4 31.75 1.97
 2 -9 4 32.24 2.45
 -2 -9 -4 30.93 5.1
 -2 -9 -4 25.38 4.79
 2 -9 4 27.4 2.92
 -2 9 -4 35.41 3.24
 2 9 4 32.58 2.93
 -2 9 -4 30.89 2.44
 2 9 4 28.8 2.38
 -2 -9 -4 28.01 1.61
 2 -9 4 31.99 2.49
 -2 9 -5 72.37 5.25
 2 9 5 60.3 3.26
 2 -9 5 75.91 4.01
 2 9 5 66.44 4.53
 2 -9 5 73.39 3.75
 -2 -9 -5 66.42 8.11
 2 9 5 61.85 3.39
 -2 -9 -5 71.28 3.07
 2 -9 5 62.33 4.54
 2 9 6 11.33 2.23
 -2 -9 -6 11.47 1.42
 2 -9 6 13.71 1.98
 -2 9 -6 9.74 2.23
 2 9 6 10.36 1.61
 -2 -9 -6 11.01 1.59
 -2 -9 -6 8.22 3.43
 2 -9 6 14.35 1.7
 2 -9 6 9.78 1.9
 2 9 6 11.74 1.46
 2 9 7 12.95 2.09
 -2 -9 -7 9.15 3.2
 -2 -9 -7 16.35 1.83
 -2 9 -7 20.09 3.31
 2 -9 7 15.74 1.78
 2 -9 7 15.65 2.19
 -2 9 -8 37.6 4.38
 2 -9 8 42.93 3.74
 2 9 8 40.5 3.86
 -2 -9 -8 40.57 3.16
 2 -9 8 39.29 3.23
 -2 -9 -9 3.85 1.27
 2 -9 9 4.29 1.46
 2 -9 9 4.4 1.35
 -2 9 -9 4.15 2.06
 2 9 9 1.15 1.22
 -2 -9 -10 13.2 2.19
 2 -9 10 13.99 2.58
 -2 9 -10 12.13 3.04
 2 9 10 13.65 2.58
 -2 -9 -10 16.87 5.07
 -2 10 12 -0.44 1.65
 -2 10 11 1.58 1.42
 2 10 -11 3.84 1.92
 -2 -10 11 3.22 1.29
 -2 10 10 6.98 2.54
 2 10 -10 10.17 2.52
 -2 -10 10 6.52 1.64
 -2 10 10 7.77 1.49
 2 -10 -10 9.42 4.09
 -2 10 9 16.19 3.08
 -2 -10 9 17.3 2.43
 -2 10 9 18.9 2.15
 2 -10 -9 8.78 3.46
 2 10 -9 18.06 2.91
 2 -10 -8 78.92 9.86
 -2 10 8 83.38 4.1
 -2 -10 8 76.63 4.74
 2 10 -8 83.54 5.71
 -2 -10 8 78.87 4.83
 2 -10 -8 79.15 3.06
 -2 10 8 85.87 6.58
 -2 10 7 102.71 4.16
 2 10 -7 77.33 4.15
 2 -10 -7 97.23 9.9
 2 -10 -7 101.74 3.9
 -2 10 7 109.89 7.15
 -2 -10 7 98.06 5.06
 -2 -10 7 102.45 6.2
 2 10 -7 100.31 5.86
 -2 -10 6 1.6 1
 2 10 -6 0.34 0.79
 -2 10 6 0.99 0.62
 2 -10 -6 1.45 0.64
 2 10 -6 0.26 0.46
 -2 -10 6 2.04 1.38
 -2 10 6 1.66 1.39
 -2 -10 5 83.3 4.95
 2 10 -5 105.14 5.15
 -2 10 5 102.41 3.3
 2 -10 -5 90.99 4.37
 2 10 -5 86.44 4.47
 2 -10 -5 110.19 8.34
 -2 10 5 100.26 6.45
 -2 -10 5 93.14 4.52
 -2 -10 5 97.55 6.61
 2 10 -4 40.87 2.9
 -2 -10 4 40.63 2.88
 -2 -10 4 40.82 4.41
 2 10 -4 43.14 4.74
 2 -10 -4 40.09 2.84
 -2 10 4 36.87 2.88
 -2 10 4 37.94 1.67
 2 -10 -4 40.22 4.33
 2 10 -4 40.94 1.74
 -2 10 4 43.55 4.18
 -2 10 4 34.68 2.87
 2 10 -4 36.47 2.98
 -2 -10 3 28.45 2.35
 -2 -10 3 29.77 2.35
 -2 10 3 26.71 2.37
 2 10 -3 29.63 2.55
 -2 10 3 33.62 2.68
 -2 -10 3 29.68 3.88
 -2 10 3 25.83 3.14
 2 -10 -3 30.3 2.44
 2 10 -3 27.51 2.78
 -2 10 3 32.03 1.25
 2 10 -3 27.67 4.05
 2 -10 -3 31.33 3.43
 -2 10 3 30.78 1.1
 2 10 -3 26.04 1.89
 -2 10 3 27.79 1.09
 2 10 -3 27.99 2.15
 -2 -10 2 116.88 4.73
 2 10 -2 121.23 4.92
 2 10 -2 121.81 8.82
 2 -10 -2 113.03 4.82
 -2 10 2 116.03 5.16
 -2 10 2 111.38 4.2
 2 10 -2 109.51 4.8
 2 -10 -2 118.78 6.07
 2 10 -2 116.54 6.09
 -2 10 2 111.46 6.23
 -2 10 2 107.01 8.95
 -2 -10 2 118.48 8.04
 2 10 -2 117.55 4.56
 2 10 -2 110.16 3.76
 2 10 -1 133.86 5.24
 -2 10 1 132.26 6.67
 2 10 -1 133.97 5.02
 2 -10 -1 139.17 5.33
 -2 10 1 137.51 2.85
 -2 10 1 135.34 5.44
 -2 -10 1 143.89 5.64
 2 -10 -1 131.83 5.88
 2 10 -1 135.26 7.27
 -2 10 1 131.41 8.2
 -2 -10 1 136.27 9.01
 2 10 -1 136.73 3.38
 2 -10 -1 123.96 6.3
 2 10 -1 146.58 10.13
 2 -10 0 82.75 2.45
 2 10 0 88.23 4.1
 2 -10 0 89.23 5.19
 -2 10 0 89.21 5.3
 -2 10 0 83.29 2.6
 2 -10 0 86.53 4.19
 -2 10 0 81.63 4.67
 2 10 0 93.72 4.03
 2 -10 0 85.06 4.57
 -2 -10 0 88.28 4.65
 2 10 0 84.02 7.83
 -2 10 0 88.15 5.89
 -2 -10 0 92.05 7.66
 2 10 0 80.18 4.28
 2 10 0 87.92 6.9
 2 10 1 55.91 3.33
 2 -10 1 60.61 2.33
 2 10 1 54.57 3.48
 -2 10 -1 58.18 2.49
 2 -10 1 60.99 3.5
 -2 10 -1 56.79 4.23
 -2 -10 -1 71.12 7.04
 -2 10 -1 57.09 4.39
 2 10 1 65.85 7.47
 -2 10 -1 56.75 4.16
 2 10 1 60.13 3.26
 -2 -10 -1 57.41 4.1
 2 -10 1 52.73 4.04
 -2 10 -2 124.31 4.29
 2 -10 2 130.09 4.08
 2 -10 2 126.62 5.08
 -2 10 -2 128.41 6.98
 2 -10 2 116.93 6.06
 -2 -10 -2 127.84 6.99
 2 10 2 101.14 10.06
 2 10 2 130.49 5.12
 2 10 2 124.91 5.31
 -2 -10 -2 122.58 9.53
 -2 10 -2 129.23 6.21
 -2 10 -3 8.83 1.28
 -2 10 -3 10.65 1.91
 2 -10 3 10.65 1.26
 -2 10 -3 9.71 1.88
 -2 -10 -3 8.55 3.06
 -2 10 -3 10.01 1.85
 2 -10 3 9.74 1.47
 -2 -10 -3 5.46 1.18
 2 10 3 8.6 1.37
 2 10 3 11.5 1.59
 2 -10 3 9.39 1.79
 2 -10 4 85.9 5.3
 -2 10 -4 102.97 6
 2 -10 4 109.67 4.43
 2 10 4 102.17 3.33
 -2 10 -4 95.11 4.64
 2 -10 4 105.92 4.67
 -2 10 -4 111.72 5.14
 2 10 4 104.14 5.1
 -2 -10 -4 113.29 8.8
 -2 10 -4 110.3 5.81
 2 10 4 99.29 4.62
 -2 10 -5 66.53 5.05
 2 -10 5 67.67 3.75
 2 10 5 62.03 3.15
 2 10 5 59.01 3.47
 2 -10 5 66.93 3.67
 -2 -10 -5 67.97 2.84
 2 10 5 60.24 4.25
 -2 -10 -5 67.4 7.82
 2 -10 5 54.32 4.28
 2 10 6 52.01 3.14
 2 10 6 49.87 3.24
 2 -10 6 55.68 3.67
 2 -10 6 59.75 3.53
 2 10 6 61.68 4.31
 -2 -10 -6 67.16 3.23
 -2 10 -6 58.48 4.9
 -2 -10 -6 52.11 3.15
 -2 -10 -6 57.51 7.92
 2 -10 7 37.28 3.21
 2 10 7 36.9 3.4
 -2 -10 -7 33.78 6.68
 -2 10 -7 32.62 4.01
 2 -10 7 35.18 3.13
 -2 -10 -7 34.63 2.62
 2 -10 8 24.77 2.87
 2 10 8 24.85 3.01
 -2 10 -8 22.82 3.58
 2 -10 8 21.49 2.48
 -2 -10 -8 20.6 5.4
 -2 -10 -8 20.88 2.32
 -2 -10 -9 15.27 2.09
 2 10 9 18.68 2.78
 2 -10 9 17.42 2.59
 -2 10 -9 16.53 3.27
 2 -10 9 17.86 2.32
 -2 -10 -9 10.87 4.6
 2 -10 10 2.63 1.26
 -2 -10 -10 0.07 3.38
 2 10 10 0.89 1.08
 2 11 -11 3.64 2.05
 -2 11 11 1.83 1.56
 -2 11 10 3.37 1.97
 2 11 -10 3.66 1.67
 -2 -11 10 3.1 1.59
 2 -11 -10 -1.97 3.19
 -2 11 9 9.4 2.52
 -2 -11 9 8.28 1.9
 -2 11 9 9.99 1.62
 2 11 -9 9.79 2.33
 2 -11 -9 4.48 2.36
 -2 11 8 8.81 2.5
 -2 -11 8 12.86 2.12
 2 11 -8 9.7 2.15
 -2 11 8 11.86 1.61
 2 -11 -8 10.87 1.27
 2 -11 -8 11.08 4.02
 -2 11 7 3.21 0.85
 2 -11 -7 3.18 0.9
 2 -11 -7 7.57 3.36
 2 11 -7 3.9 1.39
 -2 -11 7 2.5 1.26
 -2 11 7 3.39 1.7
 -2 -11 7 7.09 1.67
 -2 -11 6 22.35 2.47
 -2 11 6 19.32 1.66
 2 11 -6 20.39 2.51
 2 -11 -6 19.75 1.93
 -2 -11 6 24.16 3.38
 -2 11 6 22.1 3.44
 2 -11 -6 26.78 4.97
 2 11 -5 34.31 3.01
 -2 11 5 29.48 1.77
 -2 -11 5 37.24 4.31
 2 -11 -5 31.66 2.52
 2 -11 -5 25.53 4
 -2 11 5 32.38 3.89
 -2 -11 5 33.64 2.84
 2 11 -4 7 1.33
 -2 11 4 7.78 0.78
 -2 11 4 6.39 1.32
 -2 11 4 7.48 0.77
 2 -11 -4 8.23 2.29
 2 -11 -4 8.09 1.54
 -2 -11 4 9.8 1.59
 2 11 -4 7.48 2.24
 -2 11 4 4.78 1.54
 2 11 -4 6.29 1.46
 -2 -11 4 6.4 1.97
 2 11 -4 7.47 0.96
 -2 -11 3 4.72 1.87
 -2 11 3 5.74 0.53
 2 -11 -3 5.48 1.68
 -2 11 3 5.66 0.61
 -2 11 3 5.48 0.54
 2 11 -3 5.36 0.96
 -2 11 3 8.25 1.48
 2 -11 -3 5.02 1.31
 -2 -11 3 4.51 0.95
 -2 -11 3 5.5 1.14
 -2 11 3 5 0.52
 2 11 -3 4.12 1.2
 2 11 -3 7.67 2.44
 -2 11 3 5.26 1.69
 2 11 -3 5.57 0.94
 -2 -11 2 52.68 3.34
 -2 11 2 49.17 1.43
 2 11 -2 46.7 5.88
 2 -11 -2 43.47 3.17
 2 11 -2 48.25 2.5
 -2 11 2 46.22 2.83
 2 -11 -2 47.23 4.05
 2 11 -2 49.39 4.24
 -2 -11 2 52.85 5.85
 -2 11 2 57.08 4.68
 2 11 -2 47.84 3.13
 2 11 -2 50.5 3.33
 2 11 -1 21.93 2.2
 -2 11 1 20.86 1.07
 -2 11 1 21.57 2.82
 2 -11 -1 20.94 2.17
 -2 11 1 21 2.24
 -2 -11 1 22.99 2.45
 -2 -11 1 23.86 4.05
 2 11 -1 20.47 1.27
 2 11 -1 18.18 3.81
 2 -11 -1 23.37 2.62
 2 11 -1 26.23 2.28
 2 11 -1 18.97 2.24
 2 11 -1 16.19 2.66
 2 -11 0 0.57 0.28
 -2 11 0 0 0.73
 2 11 0 1.68 0.77
 -2 11 0 1.08 0.42
 2 -11 0 0.29 0.81
 2 11 0 3.27 1.05
 -2 -11 0 1.69 1.45
 2 -11 0 1.01 0.9
 -2 -11 0 0.2 0.8
 2 11 0 3.3 1.89
 -2 11 0 0.29 0.81
 2 11 1 23.62 2.3
 -2 11 -1 23.04 1.66
 2 -11 1 20.43 2.7
 2 -11 1 27.27 2.51
 -2 11 -1 28.25 3.1
 -2 -11 -1 25.35 4.4
 2 11 1 15.95 4.08
 2 -11 1 23.54 1.52
 -2 -11 -1 27.42 3.07
 2 11 1 23.61 2.19
 -2 11 -1 22.69 2.79
 2 -11 2 31.91 2.01
 -2 11 -2 34.67 3.36
 -2 11 -2 29.09 2.13
 2 -11 2 34.85 2.78
 -2 -11 -2 29.46 5.04
 2 -11 2 29.67 3.22
 -2 -11 -2 34.06 3.71
 2 11 2 27.22 2.44
 -2 11 -2 27.88 3.8
 -2 11 -2 35.6 3.46
 2 -11 3 31.2 2.2
 -2 11 -3 36.42 3.62
 -2 11 -3 25.71 2.22
 2 -11 3 29.35 2.58
 -2 11 -3 29.32 3.13
 -2 -11 -3 30.11 5.25
 2 11 3 31.73 2.66
 2 -11 3 25.39 2.9
 2 11 3 24.87 2.41
 -2 -11 -3 29.15 3.71
 -2 11 -3 26.54 3.3
 2 11 4 0.82 0.63
 2 -11 4 0.34 0.78
 2 11 4 -0.59 0.96
 2 -11 4 1.97 0.76
 -2 11 -4 0.69 1
 2 11 4 0.45 0.31
 2 -11 4 0.39 0.71
 -2 -11 -4 3.11 2.16
 -2 11 -4 0.29 0.73
 -2 11 -4 0.51 0.9
 2 11 5 16.81 2.2
 2 11 5 14.36 1.44
 2 -11 5 17.71 2.05
 2 11 5 15.09 1.9
 -2 11 -5 16.51 2.68
 2 -11 5 16.97 1.99
 -2 -11 -5 21.44 4.52
 2 11 6 12.72 2.31
 -2 11 -6 18.33 2.97
 2 -11 6 15.53 2.09
 2 -11 6 16.37 1.91
 -2 -11 -6 13.06 1.57
 -2 -11 -6 18.34 4.63
 -2 -11 -6 16.82 1.6
 2 -11 7 9.16 1.81
 -2 -11 -7 11.52 1.5
 2 -11 7 9.69 1.8
 -2 11 -7 11.8 2.4
 2 11 7 8.11 1.73
 -2 -11 -7 12.3 4.16
 -2 -11 -8 5 1.22
 2 -11 8 6.05 1.72
 -2 11 -8 7.76 2.55
 2 11 8 5.84 1.83
 -2 -11 -8 10.3 4.76
 2 -11 8 8.84 1.78
 2 -11 9 2.34 1.06
 2 -11 9 2.47 1.41
 -2 11 -9 1.17 1.36
 2 11 9 3.6 1.51
 2 -11 10 9.92 2.33
 2 11 10 8.81 2.15
 -2 12 11 1.48 1.79
 -2 -12 10 60.03 4.78
 -2 12 10 53.67 6.02
 2 -12 -10 58.01 9.23
 2 12 -10 51.77 5.24
 -2 12 9 3.34 1.77
 2 12 -9 4.04 1.71
 -2 -12 9 5 1.55
 2 -12 -9 7.17 3.77
 -2 12 8 38.08 4.83
 -2 12 8 31.94 2.54
 2 12 -8 32.07 3.65
 -2 -12 8 33.55 3.28
 2 -12 -8 33.88 6.07
 -2 -12 7 137.95 6.35
 -2 12 7 139.18 4.95
 2 12 -7 137.02 7.11
 -2 -12 7 136.68 7.55
 2 -12 -7 137.68 5.17
 2 -12 -7 152.75 11.68
 -2 12 7 143.99 8.83
 -2 -12 6 1.58 0.93
 2 -12 -6 -1.06 2.32
 2 12 -6 -0.61 1.01
 2 -12 -6 0.8 0.63
 -2 12 6 0.75 0.52
 -2 -12 6 1.59 1.31
 -2 12 6 1.43 1.49
 -2 12 5 31.09 3.84
 2 12 -5 27.5 2.65
 -2 -12 5 28.76 2.6
 -2 12 5 29.73 1.74
 -2 -12 5 31.07 4.04
 2 -12 -5 34.02 2.64
 2 -12 -5 23.45 3.62
 2 12 -4 62.3 2.92
 -2 12 4 62.71 2.19
 -2 -12 4 55.36 3.67
 -2 12 4 65.25 2.22
 2 12 -4 62.8 3.73
 2 -12 -4 59.67 3.71
 2 12 -4 59.13 6.21
 2 -12 -4 71.52 5.91
 -2 -12 4 60.69 3.68
 -2 12 4 63.93 5.32
 -2 -12 4 62.31 5.94
 2 12 -4 64.2 4.22
 -2 12 3 15.65 0.87
 2 12 -3 15.09 1.73
 -2 12 3 13.28 1.82
 -2 12 3 15.66 0.89
 -2 -12 3 14.26 1.76
 2 12 -3 14.9 1.61
 2 12 -3 15.27 3.4
 2 -12 -3 12.64 1.75
 -2 12 3 14.73 1.12
 -2 -12 3 15.34 3.16
 2 12 -3 16.8 2.07
 2 -12 -3 18.25 2.82
 -2 12 3 15.41 0.91
 -2 12 3 16.48 2.82
 -2 -12 2 37.21 2.84
 -2 12 2 38.21 1.36
 -2 12 2 45.98 4.3
 2 -12 -2 37.45 2.95
 -2 12 2 37.27 2.62
 2 -12 -2 37.92 3.69
 -2 -12 2 38.79 5.12
 2 12 -2 36.76 2.86
 2 12 -2 43 3.08
 2 12 -2 32.03 5.01
 2 12 -2 37.13 2.19
 -2 -12 1 166.62 10.65
 2 -12 -1 168.23 6.42
 2 12 -1 170.69 6.65
 -2 12 1 149.23 6.41
 -2 12 1 165 3.71
 -2 -12 1 176.79 6.96
 2 -12 -1 161.2 7.03
 -2 12 1 160.04 7.98
 2 12 -1 161.51 5.93
 2 12 -1 164.63 4.04
 2 -12 0 29.56 1.56
 -2 12 0 30.58 1.68
 -2 12 0 34.06 3.58
 2 -12 0 27.54 2.56
 -2 12 0 26.92 2.84
 -2 -12 0 32.37 4.98
 2 -12 0 24.44 2.7
 -2 -12 0 29.7 2.96
 2 12 0 35.19 2.66
 -2 12 -1 33 2.01
 2 -12 1 36.39 2.96
 -2 -12 -1 43.24 5.75
 -2 -12 -1 40.97 3.61
 2 12 1 42.2 2.92
 2 -12 1 37.26 1.96
 -2 12 -1 34.26 4.61
 -2 12 -1 31.51 3.28
 -2 12 -2 93.75 5.48
 -2 12 -2 94.71 3.96
 2 -12 2 104.28 3.74
 2 -12 2 103.45 4.92
 -2 -12 -2 97.61 6.25
 -2 12 -2 102.53 5.92
 -2 -12 -2 101.82 9.32
 2 12 2 104.76 4.72
 -2 12 -2 96.27 7.17
 2 12 3 4.14 1.17
 2 -12 3 3.45 0.78
 -2 12 -3 2.8 1.29
 -2 12 -3 2.88 1.33
 2 -12 3 1.89 0.79
 -2 -12 -3 1.42 1.52
 -2 12 -3 1.7 0.68
 -2 12 -3 2.82 1.31
 2 -12 4 56.88 3.28
 -2 12 -4 57.14 4.77
 2 -12 4 54.46 3.63
 2 12 4 62.53 3.97
 -2 -12 -4 58.07 5.81
 -2 12 -4 62.27 4.63
 -2 12 -4 56.59 4.3
 -2 12 -5 88.74 6.12
 2 -12 5 84.86 4.4
 2 -12 5 86.66 4.63
 -2 12 -5 104.02 5.96
 2 12 5 88.55 5.1
 -2 -12 -5 112.31 9.26
 -2 12 -6 6.55 2.06
 2 12 6 4.39 1.49
 2 -12 6 7.45 1.51
 2 -12 6 9.48 1.8
 -2 12 -7 66.12 5.82
 2 -12 7 72.86 4.6
 2 12 7 72.44 4.83
 -2 -12 -7 57.49 8.37
 2 -12 7 69.81 4.71
 2 -12 8 51.07 4.16
 2 12 8 53.25 4.44
 -2 12 -8 60.98 5.87
 2 -12 8 51.22 4.18
 -2 -12 -8 57.34 8.81
 2 -12 9 -0.06 1.03
 -2 12 -9 -0.13 1.23
 2 12 9 1.2 1.25
 -2 -12 -9 1.28 2.66
 2 -12 9 0.38 0.82
 2 12 10 9.72 2.22
 -2 13 10 5.51 2.08
 2 13 -10 5.52 2.02
 -2 -13 10 7.42 1.93
 -2 13 9 1.44 1.66
 2 13 -9 1.05 1.28
 -2 -13 9 2.95 1.41
 -2 13 8 9.09 2.6
 -2 -13 8 9.55 1.84
 2 13 -8 7.13 2.02
 2 -13 -8 15.2 4.27
 -2 13 7 17.3 1.75
 -2 -13 7 16.54 2.86
 -2 13 7 19.58 3.37
 2 -13 -7 16.57 1.91
 -2 -13 7 18.16 2.42
 2 13 -7 20.76 2.85
 -2 13 6 14.04 1.41
 2 -13 -6 12.29 1.69
 -2 -13 6 15.68 2.23
 -2 -13 6 15.6 2.97
 -2 13 6 13.97 3.06
 2 -13 -6 10.65 2.57
 2 13 -6 15.71 2.39
 -2 13 5 4.62 1.79
 2 13 -5 2.14 1.31
 2 -13 -5 2.3 0.91
 2 13 -5 3.67 1.18
 -2 13 5 1.95 0.52
 -2 -13 5 2.31 1
 -2 -13 5 1.5 1.2
 -2 13 5 1 0.4
 2 13 -5 2 0.99
 2 -13 -5 1.15 1.43
 2 13 -5 1.71 0.36
 2 13 -4 11.03 2.99
 -2 13 4 14.4 1.06
 -2 -13 4 15.29 1.95
 2 -13 -4 14.73 1.91
 2 13 -4 13.3 1.52
 -2 13 4 12.95 1
 2 13 -4 14.36 1.85
 -2 -13 4 12.82 3.04
 2 13 -4 14.31 2.23
 2 -13 -4 17.84 3.11
 -2 13 4 13.43 2.74
 -2 -13 3 0.59 0.83
 -2 13 3 0.63 0.3
 2 13 -3 -0.17 1.38
 2 13 -3 0.28 0.5
 -2 13 3 0.59 1.34
 -2 13 3 1.01 0.33
 -2 13 3 1.2 0.5
 2 -13 -3 0.92 0.85
 -2 -13 3 1.33 1.36
 -2 13 3 0.8 0.32
 2 13 -3 0.3 0.9
 2 -13 -3 1.17 1.28
 2 13 -3 0.67 0.53
 2 13 -2 4.85 1.21
 -2 13 2 6.24 1.11
 -2 -13 2 4.65 1.1
 2 13 -2 7.31 1.04
 -2 13 2 5.7 0.58
 -2 -13 2 5.6 2.12
 2 -13 -2 4.19 1.21
 2 13 -2 4.64 1.15
 2 -13 -2 5.36 1.3
 -2 13 2 6.95 2.04
 2 13 -1 1.28 1.05
 2 13 -1 0.74 0.35
 -2 13 1 0.78 0.32
 2 -13 -1 -0.43 0.77
 2 13 -1 1.75 0.93
 -2 -13 1 0.02 0.68
 2 -13 -1 -0.47 0.99
 -2 -13 1 0.03 1.56
 -2 13 1 2.65 1.54
 -2 13 1 0.82 0.65
 2 13 0 7.53 1.78
 -2 13 0 10.06 1.08
 -2 -13 0 10.58 3.23
 2 -13 0 9.23 1.67
 2 13 0 12.43 1.78
 2 -13 0 12.64 2.21
 -2 -13 0 11.05 1.96
 -2 13 0 13.04 2.53
 -2 13 0 11.11 2.09
 2 -13 1 32.68 1.94
 -2 13 -1 27.28 1.93
 2 13 1 33.13 2.67
 2 -13 1 30.08 2.8
 -2 -13 -1 31.34 5.41
 -2 13 -1 26.65 4.26
 -2 -13 -1 33.68 3.51
 -2 13 -1 31.1 3.51
 -2 -13 -2 12.93 2.54
 -2 13 -2 9.08 1.28
 -2 -13 -2 6.07 3.34
 2 13 2 8.92 1.46
 2 -13 2 9.32 1.68
 -2 13 -2 14.6 2.44
 -2 13 -2 8.28 2.31
 2 -13 2 9.13 1.16
 -2 13 -2 9.8 2.04
 2 -13 3 12.91 1.46
 2 13 3 15.71 2.04
 -2 13 -3 8.6 1.42
 -2 13 -3 14.07 2.4
 2 -13 3 14.34 2.08
 -2 13 -3 8.35 2.18
 -2 -13 -3 12.88 2.57
 -2 13 -3 12.09 2.21
 -2 -13 -4 10.67 2.59
 -2 -13 -4 12.26 1.52
 2 13 4 16.07 2.12
 2 -13 4 15.15 1.79
 -2 13 -4 14.27 2.58
 2 -13 4 12.92 1.95
 -2 13 -4 16.91 2.61
 2 13 5 17.6 2.32
 -2 -13 -5 10.98 2.8
 2 -13 5 17.82 2.11
 2 -13 5 16.76 2.36
 -2 13 -5 22.19 3.31
 -2 13 -5 18.09 2.74
 2 -13 6 10.36 1.75
 2 13 6 6.66 1.62
 -2 13 -6 10.03 2.39
 2 -13 6 9.58 1.84
 2 -13 7 16.56 2.4
 -2 -13 -7 20.45 5.21
 2 13 7 18.83 2.62
 2 -13 7 16.2 2.54
 -2 13 -7 21.13 3.47
 2 -13 8 48.55 4.15
 2 -13 8 40.2 3.83
 -2 -13 -8 50.44 8.22
 2 13 8 42.51 4.08
 -2 13 -8 45.28 5.26
 2 -13 9 1.32 1.17
 -2 -13 -9 1.59 2.83
 2 -13 9 1.55 1.09
 -2 13 -9 -1.63 1.49
 2 13 9 -0.21 1.16
 2 13 10 10.69 2.36
 2 14 -10 2.36 1.53
 -2 14 9 15.11 3.38
 -2 -14 9 18.98 2.69
 2 14 -9 22.73 3.38
 2 -14 -9 25.94 5.71
 -2 14 8 40.88 5.19
 -2 -14 8 38.25 3.66
 2 14 -8 32.87 3.84
 2 -14 -8 31.71 5.39
 -2 14 7 10.29 2.73
 2 14 -7 7.37 1.82
 2 -14 -7 9.28 1.47
 -2 -14 7 11.85 2.07
 2 14 -6 104.82 6.16
 -2 -14 6 104.55 5.44
 2 -14 -6 99.98 8.19
 2 -14 -6 106.21 5.09
 -2 -14 6 89.63 7.06
 -2 14 6 97.67 7.62
 2 14 -6 100.31 5.84
 2 14 -5 43.78 3.51
 -2 -14 5 53.31 3.77
 -2 14 5 46.53 2.2
 2 -14 -5 47.83 3.44
 -2 -14 5 48.64 5.55
 2 14 -5 49.3 4.05
 2 -14 -5 47.57 5.34
 -2 14 5 58.9 5.71
 2 14 -4 55.68 3.63
 -2 -14 4 51.59 3.63
 -2 14 4 52.21 2.05
 -2 -14 4 56.51 6.09
 -2 14 4 55.26 5.34
 2 -14 -4 56.35 5.31
 2 14 -4 52.14 3.12
 2 -14 -4 52.11 3.62
 2 14 -4 52.68 3.95
 2 14 -3 32.01 2.48
 -2 -14 3 32.46 2.84
 -2 14 3 31.41 1.39
 -2 14 3 34.77 1.47
 -2 14 3 35.59 4.18
 -2 -14 3 35.53 5.07
 -2 14 3 31.35 1.89
 2 -14 -3 35.25 3.95
 2 -14 -3 31.94 2.93
 -2 14 3 34.99 1.6
 2 14 -3 34.75 2.92
 2 14 -3 32.14 2.96
 2 14 -2 4.23 1.25
 -2 14 2 3.89 0.92
 -2 14 2 6.33 0.68
 -2 -14 2 4.98 2.09
 2 -14 -2 7.84 1.57
 2 14 -2 6.31 1.46
 2 -14 -2 3.84 1.41
 2 14 -2 6.59 1.05
 -2 14 2 5.29 1.84
 2 14 -1 27.55 2.56
 -2 14 1 24.65 1.46
 2 -14 -1 25.61 2.75
 -2 -14 1 31.07 4.97
 -2 14 1 23.49 2.6
 -2 -14 1 25.84 2.87
 2 -14 -1 28.03 3.17
 2 14 -1 25.53 2.79
 -2 14 1 22.02 3.25
 2 14 -1 24.82 1.48
 2 -14 0 376.06 10.73
 -2 14 0 347.94 7.52
 2 14 0 379.99 9.97
 2 -14 0 378.99 11.86
 -2 -14 0 379.59 11.73
 -2 -14 0 366.78 18.16
 -2 14 0 381.68 13.24
 2 14 0 375.7 11.82
 2 -14 1 210.26 5.5
 -2 14 -1 183.61 5.65
 2 -14 1 202.38 7.6
 -2 14 -1 215.56 9.53
 -2 -14 -1 210.1 13.94
 -2 -14 -1 209.31 8.81
 2 14 1 213.86 7.14
 2 14 1 199.87 8.71
 2 -14 2 30.55 2.08
 -2 14 -2 35.18 3.56
 -2 14 -2 26.94 2.17
 2 -14 2 25.35 2.66
 -2 14 -2 25.84 4.14
 -2 -14 -2 35.76 3.89
 2 14 2 32.86 2.74
 -2 14 -2 30 3.39
 2 -14 3 52.49 2.96
 -2 14 -3 46.69 4.25
 -2 14 -3 38.7 2.94
 2 -14 3 46.09 3.55
 -2 -14 -3 60.56 5.51
 2 14 3 58.42 3.76
 -2 14 -3 55.41 4.57
 -2 14 -3 40.8 4.76
 -2 14 -4 4.7 1.33
 2 14 4 4.37 1.18
 2 -14 4 5.41 1.2
 2 -14 4 3.18 1.26
 -2 14 -4 5.98 1.73
 -2 -14 -4 2.73 1.63
 2 14 5 2.84 1.22
 -2 14 -5 1.89 1.2
 -2 14 -5 1.23 1.21
 2 -14 5 0.38 0.87
 2 -14 5 1 0.74
 -2 14 -6 33.75 4.18
 -2 -14 -6 32.73 5.07
 2 -14 6 37.55 3.61
 2 -14 6 37.15 3.16
 2 -14 7 44.79 3.75
 2 14 7 43.48 3.91
 -2 14 -7 37.83 4.67
 -2 -14 -7 50.96 7.26
 2 -14 7 44.69 4.07
 2 -14 8 3.62 1.28
 -2 14 -8 4.41 1.89
 2 14 8 3.71 1.46
 -2 -14 -8 6.6 3.52
 2 -14 8 3.89 1.43
 2 -14 9 14.09 2.35
 2 -14 9 16.5 2.63
 2 14 9 12.8 2.46
 2 15 -10 4.26 1.92
 -2 15 9 6.71 2.63
 -2 -15 9 5.54 1.66
 2 -15 -9 4.04 2.36
 2 15 -9 4.28 1.78
 -2 15 8 16.99 3.61
 -2 -15 8 16.28 2.64
 2 15 -8 17.77 2.97
 2 -15 -8 7.4 2.43
 -2 15 7 -0.2 1.95
 -2 -15 7 1.75 1.14
 2 15 -7 2.39 1.16
 2 -15 -7 1.45 0.86
 2 -15 -7 -0.72 2.81
 2 15 -7 1.69 1.25
 -2 15 6 24.56 4.04
 2 15 -6 18.93 2.57
 2 15 -6 16.44 2.55
 2 -15 -6 17.5 3.67
 2 -15 -6 16.87 2.2
 -2 -15 6 19.38 2.5
 2 15 -5 32.24 3.14
 -2 -15 5 28.7 2.86
 -2 -15 5 29.64 4.68
 -2 15 5 32.72 4.71
 2 15 -5 29.17 3.24
 2 -15 -5 34.01 3.05
 2 -15 -5 31.79 4.5
 -2 -15 4 6.16 1.45
 2 15 -4 6.12 1.32
 -2 15 4 7.14 0.8
 2 -15 -4 7.92 2.32
 2 15 -4 6.18 1.24
 -2 -15 4 6.91 2.2
 2 -15 -4 5.79 1.31
 2 15 -4 6.01 1.54
 -2 15 4 7 2.09
 -2 -15 3 6.58 1.38
 -2 15 3 8.4 0.84
 -2 -15 3 8.91 2.86
 2 15 -3 7.8 1.66
 2 -15 -3 10.55 2.57
 2 -15 -3 10.43 1.87
 -2 15 3 7.87 2.28
 2 15 -3 6.33 1.18
 2 15 -3 7.48 1.54
 2 15 -2 2.64 0.97
 2 15 -2 3.03 0.78
 -2 15 2 3.82 0.59
 -2 15 2 7.04 2.32
 -2 -15 2 4.39 2.31
 2 -15 -2 4.22 1.19
 2 15 -2 4.06 1.2
 2 -15 -2 4.2 1.36
 -2 15 2 3.08 0.96
 2 15 -1 21.1 2.76
 -2 15 1 21.15 1.42
 2 15 -1 22.02 1.4
 -2 15 1 24.19 3.64
 -2 -15 1 30.28 5.29
 -2 15 1 22.3 2.69
 -2 -15 1 25.08 2.97
 2 -15 -1 23.92 3.11
 2 15 -1 25.64 2.6
 2 -15 -1 23.97 2.69
 2 15 0 10.93 2.19
 -2 15 0 9.41 1.09
 -2 -15 0 7.94 2.52
 2 15 0 12.82 1.84
 2 -15 0 10.41 2.18
 -2 -15 0 11.35 2.12
 2 -15 0 12.16 2.09
 -2 15 0 8.01 2.2
 -2 15 0 6.98 1.83
 2 15 1 19.76 2.91
 2 -15 1 17.11 1.57
 -2 15 -1 15.08 1.58
 2 15 1 18.87 2.17
 -2 -15 -1 20.03 2.92
 2 -15 1 19.38 2.58
 -2 15 -1 19.26 3.01
 2 15 2 4.56 1.89
 2 -15 2 4.69 0.93
 -2 15 -2 3.5 0.93
 2 15 2 2.78 0.85
 -2 15 -2 4.1 1.45
 -2 -15 -2 6.54 2.11
 -2 15 -2 4.23 1.56
 2 -15 2 6.03 1.55
 2 -15 3 20.07 1.94
 -2 15 -3 18.95 2.81
 2 15 3 23.77 2.49
 -2 -15 -3 19.44 3.23
 2 -15 3 19.82 2.72
 -2 15 -3 17.67 2.75
 2 -15 4 11.43 1.62
 -2 15 -4 8.71 2.16
 2 -15 4 8.3 1.81
 -2 -15 -4 13.87 3.15
 -2 15 -4 9.29 2.07
 2 15 4 11.61 1.81
 -2 -15 -5 4.49 1.93
 2 -15 5 8.32 1.9
 -2 15 -5 5.89 1.9
 2 -15 5 7.66 1.52
 -2 15 -5 6.94 1.99
 -2 15 -6 48.2 5.03
 2 -15 6 46.38 4.21
 -2 -15 -6 42.23 5.99
 2 -15 6 43.79 3.51
 2 -15 7 0.68 0.92
 -2 15 -7 -1.83 1.61
 2 15 7 -0.04 0.81
 2 -15 7 0.14 0.92
 2 -15 8 9.17 1.91
 -2 15 -8 8.54 2.41
 2 15 8 10.18 2.16
 2 -15 8 9.46 2.07
 -2 -15 -8 4.51 3.45
 2 -15 9 5.84 1.81
 2 15 9 3.54 1.38
 2 -15 9 6.18 1.76
 2 16 -10 50.82 5.39
 2 16 -9 1.35 1.14
 -2 16 8 23.96 4.5
 -2 -16 8 26.09 3.12
 2 -16 -8 27.59 4.9
 2 16 -8 27.36 3.56
 2 16 -8 26.87 3.83
 2 -16 -7 47.32 3.55
 2 16 -7 44.82 4.31
 -2 -16 7 53.98 4.27
 2 -16 -7 55.73 6.73
 2 16 -7 55.03 4.9
 -2 16 7 64.98 6.58
 -2 -16 6 5.99 1.59
 2 16 -6 8.05 1.79
 2 16 -6 4.84 1.75
 2 -16 -6 7.12 2.24
 2 -16 -6 6.09 1.45
 -2 16 6 5.41 2.07
 -2 16 5 60.91 6.16
 -2 -16 5 56.45 4.16
 2 -16 -5 62.12 6.05
 2 16 -5 50.32 3.9
 2 -16 -5 63.82 4.25
 2 16 -5 55.69 4.59
 2 16 -4 158.31 6.51
 -2 -16 4 170.65 7.11
 2 16 -4 158.95 6.34
 -2 16 4 176.98 10.25
 2 -16 -4 185.92 9.89
 2 -16 -4 169.71 7.23
 2 16 -4 169.88 7.61
 -2 -16 3 20.02 2.3
 2 16 -3 18.16 1.92
 2 16 -3 19.48 2.55
 2 -16 -3 18.75 2.44
 2 -16 -3 18.98 3.04
 2 16 -3 20.36 2.51
 -2 16 3 19.16 3.51
 2 16 -2 13.49 2.17
 2 16 -2 13.35 1.43
 2 16 -2 14.07 2.1
 2 -16 -2 14.82 2.61
 2 -16 -2 17.46 2.37
 -2 16 2 14.03 1.45
 -2 16 2 13.79 2.63
 -2 -16 1 51.83 4.31
 2 -16 -1 51.84 4.55
 2 -16 -1 51.84 4.1
 2 16 -1 54.54 3.77
 -2 16 1 46.74 4.94
 2 16 -1 48.47 2.09
 2 16 -1 57.88 4.58
 -2 16 0 60.48 5.45
 2 16 0 52.46 4.52
 2 16 0 63.27 3.95
 2 -16 0 57.44 4.79
 -2 -16 0 60.15 4.8
 2 -16 0 60.66 4.44
 2 16 1 2.78 1.5
 2 -16 1 5.67 0.97
 2 16 1 4.1 1.27
 2 -16 1 4.71 1.51
 -2 16 -1 2.96 1.24
 -2 -16 -1 2.57 1.37
 -2 16 -1 3.78 1.65
 2 -16 2 148.49 5.12
 -2 16 -2 145.42 7.57
 2 16 2 164.77 8.68
 -2 -16 -2 158.69 8.49
 2 16 2 156.6 6.48
 2 -16 2 156.48 7.45
 -2 16 -2 148.53 8.23
 2 16 3 16.28 2.92
 2 16 3 19.33 2.35
 2 -16 3 15.75 2.41
 2 -16 3 20.62 1.95
 -2 -16 -3 23.31 3.46
 -2 16 -3 18.85 2.88
 -2 16 -3 17.13 2.64
 2 -16 4 70.58 3.93
 2 -16 4 74.46 5.26
 -2 16 -4 82.59 6.16
 -2 16 -4 67.53 5.39
 2 16 4 77.53 6.6
 -2 -16 -4 68.72 6.37
 2 16 4 70.48 4.47
 2 -16 5 167.51 6.63
 2 -16 5 181.38 8.48
 -2 16 -5 155.49 8.36
 -2 -16 -5 190.42 11.56
 2 16 5 195.92 10.79
 -2 16 -5 171.21 9.31
 2 16 6 3.49 2.09
 2 -16 6 1.35 0.83
 2 -16 6 2.16 1.32
 -2 16 -6 -0.2 1.23
 -2 -16 -6 -0.7 2.07
 2 16 7 1.49 1.37
 2 -16 7 2.9 1.21
 -2 16 -7 0.17 1.44
 -2 -16 -7 -1.66 2.62
 2 -16 7 2.28 1.21
 2 -16 8 43.87 3.94
 2 16 8 41.9 4.13
 2 -16 8 45.54 4.33
 2 17 -9 6.39 2.11
 2 17 -8 2.96 1.47
 2 -17 -8 2.37 2.03
 -2 -17 8 3.01 1.36
 -2 -17 7 15.3 2.46
 2 17 -7 12.98 2.4
 2 17 -7 16.6 2.95
 2 -17 -7 10.44 3.24
 -2 17 7 14.72 3.7
 -2 -17 6 7.45 1.83
 2 17 -6 6.98 1.78
 2 17 -6 8.01 1.92
 2 -17 -6 9 3.07
 2 -17 -6 7.81 1.62
 -2 17 6 5.74 2.55
 2 17 -5 9.18 1.84
 -2 -17 5 10.28 1.93
 2 17 -5 11.21 2.14
 2 -17 -5 11.28 2.97
 2 -17 -5 9.73 1.89
 -2 17 5 7.51 2.44
 2 17 -4 16.66 2.13
 2 17 -4 21.79 2.79
 -2 -17 4 19.43 2.59
 2 -17 -4 24.66 3.93
 2 -17 -4 17.18 2.43
 -2 17 4 26.01 4.16
 2 17 -3 13.78 1.76
 2 -17 -3 11.79 2.06
 2 17 -3 13.73 2.19
 2 -17 -3 13.52 2.77
 2 17 -3 11.49 2.06
 -2 17 3 19.36 3.57
 -2 17 2 37.17 4.63
 -2 17 2 35.12 2.35
 2 -17 -2 38.7 4.28
 2 -17 -2 37.1 3.62
 2 17 -2 40.54 3.51
 2 17 -2 32.06 3.57
 2 -17 -1 8.89 1.9
 2 17 -1 7.83 1.8
 2 17 -1 10.71 1.84
 -2 -17 1 7.97 1.92
 2 -17 -1 9.04 2.37
 -2 17 1 9.84 2.6
 2 17 0 8.34 2.06
 2 17 0 9.76 1.8
 -2 -17 0 10.68 2.25
 2 -17 0 8.78 1.86
 -2 17 0 7.1 2.29
 2 -17 1 35.68 3.65
 -2 17 -1 42.1 3.96
 -2 -17 -1 43.27 4.34
 2 17 1 36.92 4.22
 2 17 1 47 3.54
 -2 17 -1 38.59 4.44
 2 17 2 6.85 2.31
 2 -17 2 5.32 1.07
 2 17 2 4.2 1.02
 -2 17 -2 4.92 1.68
 2 -17 2 4.78 1.54
 -2 -17 -2 5.4 1.76
 -2 17 -2 5.23 1.83
 2 17 3 2.81 1.73
 2 -17 3 0.44 0.66
 2 17 3 1.76 1.05
 -2 17 -3 1.44 1.36
 2 -17 3 0.14 0.87
 -2 -17 -3 3.3 1.87
 -2 17 -3 -0.23 1.29
 -2 17 -4 44.08 4.61
 2 -17 4 39.49 4.03
 -2 -17 -4 46.58 5.27
 -2 17 -4 38.45 4.27
 2 17 4 40.17 4.84
 2 -17 4 44.58 3.15
 2 17 5 6.78 2.46
 2 -17 5 5.04 1.22
 -2 17 -5 6.96 2.05
 2 -17 5 8.61 2.06
 -2 -17 -5 7.11 2.37
 -2 17 -5 4.7 1.56
 2 17 6 2.03 1.62
 2 -17 6 2.43 1.07
 -2 17 -6 1.77 1.44
 -2 -17 -6 -1.7 1.79
 2 -17 6 1.42 1.46
 2 -17 7 14.57 2.37
 2 -17 7 12.95 2.59
 -2 17 -7 13.21 3.05
 -2 -17 -7 12.2 3.49
 2 -17 8 10.68 2.07
 2 17 8 8.09 1.91
 2 -17 8 8.54 2.25
 2 18 -8 1.42 1.39
 -2 -18 7 8.41 1.89
 2 18 -7 7.47 1.89
 2 18 -7 8.08 2.12
 -2 18 7 7.58 2.54
 2 -18 -7 12.73 3.55
 -2 -18 6 71.72 5.1
 -2 18 6 67.17 7.12
 2 -18 -6 82.82 7.66
 2 18 -6 59.31 4.63
 2 -18 -6 64.26 4.58
 2 18 -6 74.94 5.66
 -2 -18 5 49.96 4.02
 2 -18 -5 47.81 4.04
 2 -18 -5 61.88 6.24
 -2 18 5 54.07 6.23
 2 18 -5 51.52 4.52
 -2 -18 4 5.08 1.47
 2 18 -4 7.88 1.77
 2 -18 -4 9.06 2.65
 2 -18 -4 5.13 1.51
 -2 18 4 10.76 3.02
 2 -18 -3 227.75 10.82
 2 -18 -3 215.94 8.94
 -2 18 3 211.89 11.73
 2 18 -3 223.26 8.84
 2 18 -2 14.52 2.41
 2 18 -2 18.44 2.45
 2 -18 -2 20.89 3.21
 2 -18 -2 15.5 2.53
 -2 18 2 13.19 2.95
 2 18 -1 13.93 2.59
 2 18 -1 17.05 2.29
 2 -18 -1 19.47 3.1
 2 -18 -1 17.27 2.61
 -2 18 1 14.48 3.13
 2 18 0 25.27 3.51
 -2 18 0 23.66 3.8
 2 18 0 20.44 2.44
 -2 -18 0 24.25 3.35
 2 -18 0 22.36 2.91
 2 18 1 -0.02 1.33
 2 18 1 0.17 0.79
 -2 18 -1 -0.41 0.95
 -2 -18 -1 0.14 1.11
 2 -18 1 0.98 0.88
 -2 18 -1 1.12 1.54
 2 18 2 5.02 1.93
 2 -18 2 4.81 0.99
 2 18 2 2.79 0.97
 2 -18 2 4.6 1.72
 -2 18 -2 5.2 1.77
 -2 -18 -2 3.03 1.82
 -2 18 -2 5.76 2.24
 2 -18 3 89.21 4.34
 -2 18 -3 92.64 6.55
 -2 -18 -3 107.15 7.65
 2 -18 3 98.2 6.31
 -2 18 -3 88.53 6.72
 2 18 3 96.32 7.49
 2 -18 4 73.27 4.11
 -2 18 -4 78.6 6.25
 -2 -18 -4 81.5 7.18
 2 -18 4 76.57 5.64
 -2 18 -4 72.39 5.96
 2 18 4 76.48 6.92
 2 18 5 15.63 3.5
 2 -18 5 11.35 1.76
 -2 18 -5 12.99 2.79
 -2 -18 -5 16.37 3.64
 2 -18 5 11.18 2.38
 -2 18 -6 61.16 5.9
 2 -18 6 63.33 4.28
 -2 -18 -6 60.44 7.11
 2 -18 6 51.78 4.83
 2 18 6 66.58 6.9
 2 -18 7 16.32 2.35
 -2 18 -7 13.58 2.97
 2 18 7 13.36 2.37
 2 -18 7 16.09 2.77
 2 -18 8 2.43 1.33
 -2 -19 7 8.75 2.05
 -2 -19 6 1.74 1.33
 2 -19 -6 0.65 1.07
 2 19 -6 -1.29 1.44
 2 -19 -6 4.31 2.48
 -2 19 6 -1.45 1.98
 -2 -19 5 18.4 2.62
 2 19 -5 17.73 2.86
 2 -19 -5 26.56 4.22
 2 -19 -5 16.35 2.55
 -2 19 5 23.11 4.6
 -2 -19 4 4.3 1.37
 2 19 -4 3.79 1.57
 2 -19 -4 2.18 1.05
 -2 19 4 0.1 1.64
 -2 19 3 -0.01 1.55
 2 19 -3 0.89 1
 2 -19 -3 1.11 1.43
 2 -19 -3 -0.26 1.03
 -2 19 2 23.92 4.08
 2 -19 -2 24.17 3.09
 2 19 -2 25.7 3.03
 2 -19 -2 27.68 3.81
 2 19 -2 23.99 3.28
 -2 19 1 1.32 1.29
 2 19 -1 1.92 1.06
 2 -19 -1 -0.65 1.19
 2 -19 -1 -0.71 1.11
 2 19 -1 -0.42 1.01
 2 19 0 7.88 2.26
 -2 19 0 4.31 1.43
 2 19 0 9.74 1.88
 2 -19 0 8.95 2.05
 -2 -19 0 5.46 1.9
 -2 19 0 6.7 2.3
 2 19 1 9 2.47
 2 19 1 8.68 1.72
 -2 19 -1 8.22 1.95
 -2 -19 -1 11.13 2.45
 2 -19 1 11.7 2.29
 -2 19 -1 8.23 2.32
 2 19 2 4.09 2.03
 2 19 2 4.11 1.23
 -2 19 -2 6.01 1.84
 -2 -19 -2 6.4 2.23
 2 -19 2 5.85 1.92
 -2 19 -2 4.44 1.96
 2 19 3 41.34 5.07
 -2 19 -3 39.51 4.45
 -2 19 -3 45.39 4.95
 2 -19 3 45.18 4.53
 -2 -19 -3 52.44 5.48
 2 19 4 2.4 1.61
 2 -19 4 0.43 0.93
 -2 19 -4 1.81 1.14
 -2 -19 -4 5.23 2.55
 -2 19 -4 0.23 1.41
 2 19 5 6.08 1.99
 2 -19 5 6.81 1.45
 -2 19 -5 5.68 2.21
 2 -19 5 6.29 2.03
 -2 -19 -5 7.53 2.63
 -2 19 -6 28.36 4.26
 2 -19 6 20.18 2.65
 -2 -20 6 31.55 3.51
 2 -20 -6 25.11 3.13
 -2 -20 5 7.81 1.94
 2 -20 -5 5.81 1.59
 2 20 -5 4.09 1.7
 2 -20 -5 8.99 2.63
 -2 20 5 7.31 2.87
 2 -20 -4 35.72 3.79
 2 -20 -4 40.33 4.81
 2 20 -4 42.14 4.14
 -2 20 4 44.67 5.91
 2 20 -3 4.84 1.55
 2 -20 -3 5.34 1.83
 2 -20 -3 5.98 1.78
 -2 20 3 4.68 2.18
 2 20 -2 36.71 3.56
 2 -20 -2 38.26 4.6
 2 -20 -2 34.57 3.74
 -2 20 2 33.55 4.89
 2 -20 -1 110.78 6.85
 2 -20 -1 120.42 7.93
 2 20 -1 113.33 6.14
 2 20 -1 107.87 7.38
 -2 20 1 119.86 8.98
 2 20 0 2.31 1.55
 2 -20 0 3.7 1.7
 -2 20 0 3.99 1.59
 2 20 0 2.52 1.2
 -2 -20 0 3.28 1.64
 -2 20 0 4.23 2.14
 2 20 1 20.76 3.43
 -2 20 -1 15.82 2.59
 -2 20 -1 17.26 3.44
 -2 -20 -1 27.3 3.67
 2 20 1 18.53 2.42
 2 -20 1 27.44 3.54
 -2 20 -2 134.77 7.98
 -2 20 -2 139.39 9.04
 2 -20 2 145.01 8.1
 -2 -20 -2 151.34 8.98
 2 20 2 142.83 9.36
 2 20 3 10.36 2.68
 -2 20 -3 8.72 2.26
 -2 -20 -3 7.98 2.37
 2 -20 3 9.36 2.11
 -2 20 -3 8.61 2.33
 2 20 4 17.69 3.48
 -2 -20 -4 21.46 3.94
 -2 20 -4 19.38 3.34
 2 -20 4 17.85 2.9
 -2 20 -5 38.56 4.7
 -2 20 -6 2.86 1.81
 2 21 -5 29.44 3.72
 -2 -21 5 28.3 3.34
 2 -21 -5 24.3 3.28
 2 21 -4 0.77 1.19
 2 -21 -4 -0.07 0.95
 -2 21 4 1.74 2.08
 2 -21 -3 2.88 1.35
 2 21 -3 5.88 1.79
 2 -21 -3 2.27 1.82
 -2 21 3 3.15 1.81
 2 -21 -2 15.19 2.54
 -2 21 2 13.6 3.3
 2 21 -2 15.17 2.46
 2 -21 -2 14.94 2.98
 2 -21 -1 22.66 3.26
 2 21 -1 23.73 2.91
 2 -21 -1 20.83 3.51
 2 21 -1 19.65 3.27
 -2 21 1 18.24 3.8
 2 21 0 2.86 1.62
 -2 21 0 9.16 2.81
 2 -21 0 4.19 1.69
 2 21 0 6.05 1.64
 -2 -21 0 5.31 2.08
 2 21 1 37.7 4.88
 -2 21 -1 40.99 4.4
 2 -21 1 45.72 4.66
 -2 -21 -1 54.32 5.46
 -2 21 -1 37.44 5.04
 2 21 2 0.94 1.8
 -2 21 -2 -1.72 1.42
 2 -21 2 -0.59 1.32
 -2 -21 -2 -0.63 1.11
 -2 21 -2 0.37 1.42
 2 21 3 0.34 1.78
 -2 21 -3 -0.66 1.14
 -2 -21 -3 -1.18 1.63
 -2 21 -4 5.81 1.92
 -2 21 -5 2.98 1.73
 2 -22 -5 23.71 3.3
 2 22 -4 10.31 2.29
 2 -22 -4 10.38 2.27
 2 -22 -3 0.76 1.09
 2 22 -3 0.82 1.06
 -2 22 2 5.87 2.53
 2 22 -2 6.84 1.73
 2 -22 -2 4.76 1.7
 -2 22 1 -0.1 1.45
 2 22 -1 0.13 0.97
 2 22 0 75.31 6.82
 -2 22 0 81.83 7.57
 2 22 1 22.93 3.97
 -2 22 -1 23.8 4.12
 -2 22 -2 2.57 1.43
 2 22 2 1.34 1.77
 2 22 3 -0.75 2.29
 2 23 -3 1.92 1.14
 2 23 -2 3.76 1.57
 -2 23 1 8.38 2.98
 -2 23 0 0.61 1.41
 -2 23 -1 6.4 2.66
 2 23 1 7.58 2.56
 2 23 2 -1.08 2.23
 -3 0 13 1.16 1.41
 3 0 -12 -0.22 1.13
 -3 0 12 0.39 1.02
 3 0 -12 -1.03 0.92
 3 0 -11 0.22 1.08
 -3 0 11 -0.44 0.82
 3 0 -11 -1.04 0.95
 3 0 -10 36.03 3.85
 -3 0 10 33.15 3.03
 3 0 -10 31.29 2.87
 -3 0 10 36.07 3.22
 3 0 -9 6.61 1.68
 -3 0 9 7.46 1.44
 -3 0 9 8.09 1.55
 3 0 -9 5.76 1.25
 3 0 -9 5.47 0.78
 -3 0 8 21.46 2.17
 3 0 -8 22.04 2.66
 -3 0 8 22.18 2.24
 3 0 -8 19.51 1.23
 3 0 -8 17.73 1.47
 3 0 -8 16.39 1.88
 -3 0 7 86.61 4.1
 3 0 -7 77.44 3.76
 -3 0 7 84.36 4.18
 3 0 -7 83.11 4.79
 -3 0 6 26.91 2.14
 3 0 -6 25.36 2.29
 -3 0 6 24.25 2.15
 3 0 -6 24.87 2
 3 0 -6 25.23 2.51
 3 0 -5 5.67 1.08
 3 0 -5 6.39 1.29
 -3 0 5 6.64 1.04
 3 0 -5 7.32 1.07
 -3 0 5 7.32 1.18
 -3 0 4 263.62 6.35
 3 0 -4 274.49 6.72
 3 0 -4 264.76 6.47
 -3 0 4 264.22 6.97
 3 0 -4 274.98 7.56
 3 0 -4 265.33 7.38
 3 0 -3 21.1 1.92
 -3 0 3 22.52 1.54
 3 0 -3 18.13 1.43
 -3 0 3 20.21 1.82
 -3 0 3 21.32 1.66
 3 0 -3 21.83 1.68
 3 0 -2 12.16 1.13
 3 0 -2 13.55 1.55
 -3 0 2 10.85 1.12
 3 0 -2 11.77 1.26
 -3 0 2 11.34 1.24
 3 0 -2 11.85 1.36
 -3 0 2 12.61 1.36
 -3 0 2 11.66 1.45
 3 0 -1 9.61 1.02
 3 0 -1 11.19 1.38
 -3 0 1 10.26 1.38
 3 0 -1 9.12 1.39
 -3 0 0 288.85 10.89
 3 0 0 254.22 7.43
 -3 0 -1 85.39 5.83
 3 0 1 89.73 4.53
 -3 0 -2 205.8 9.5
 3 0 2 200.57 7.57
 3 0 3 12.72 2.07
 3 0 3 10.57 2.14
 -3 0 -3 16.36 2.86
 -3 0 -3 11.5 1.64
 -3 0 -4 0.6 0.79
 3 0 4 0.99 1.14
 3 0 4 0.13 0.78
 -3 0 -4 1.11 0.79
 3 0 4 0.57 0.56
 -3 0 -4 1.38 0.88
 3 0 5 240.57 7.74
 3 0 5 233.92 10.59
 -3 0 -5 232.07 8.45
 -3 0 -5 241.91 11.07
 3 0 6 0.78 0.82
 3 0 6 2.62 1.16
 -3 0 -6 1.84 0.93
 -3 0 -6 0.25 0.93
 3 0 7 2.69 1.31
 -3 0 -7 3.26 1.5
 -3 0 -8 74.64 5.33
 3 0 8 74.05 5.01
 -3 0 -9 1.73 1.29
 3 0 9 -0.02 1.06
 -3 0 -10 0.3 1.16
 3 0 10 3.25 1.59
 -3 0 -11 14.98 2.93
 -3 1 13 -0.63 1.1
 3 -1 -12 11.67 2.58
 3 1 -12 10.91 2.59
 -3 -1 12 10.63 2.27
 -3 1 12 10.96 2.16
 3 1 -12 10.38 1.91
 3 -1 -11 18.74 2.95
 3 1 -11 15.24 2.81
 -3 -1 11 15.95 2.38
 -3 1 11 14.14 2.18
 3 -1 -11 10.75 1.74
 3 1 -11 12.85 2.06
 -3 1 11 12.37 2.05
 3 -1 -10 16.78 2.61
 3 1 -10 15.79 2.61
 -3 -1 10 17.15 2.34
 -3 1 10 20.42 2.44
 -3 -1 10 19.13 2.14
 3 -1 -10 21.08 2.19
 3 1 -10 16.86 2.23
 -3 1 10 18.64 2.42
 -3 -1 9 133.26 5.96
 -3 1 9 145.41 6.05
 3 -1 -9 134.49 5.41
 3 -1 -9 129.69 3.26
 -3 -1 9 131.88 5.42
 -3 1 9 131.79 6.19
 3 -1 -9 148.79 7.15
 3 1 -9 134.47 6.87
 3 1 -9 131.11 5.79
 -3 -1 8 37.42 2.89
 -3 1 8 36.94 2.78
 -3 -1 8 34.43 2.61
 3 -1 -8 37.8 3.4
 3 -1 -8 40.14 1.8
 3 1 -8 39.2 3.45
 3 1 -8 35.13 2.13
 3 -1 -8 32.87 1.88
 3 -1 -8 39.22 2.66
 -3 1 8 37.83 3.05
 3 1 -8 38.24 2.85
 3 -1 -7 3.31 1.26
 3 1 -7 1.16 0.94
 -3 -1 7 2.59 0.92
 3 1 -7 1.93 0.6
 -3 1 7 2.25 0.78
 3 -1 -7 1.62 0.78
 3 -1 -7 1.84 0.44
 3 -1 -7 2.98 0.85
 3 1 -7 1.55 0.63
 -3 -1 7 2.51 0.67
 -3 1 7 1.43 0.83
 -3 -1 6 552.77 11.64
 3 1 -6 568.71 12.46
 -3 1 6 568.33 11.42
 -3 -1 6 541.46 11.18
 -3 1 6 554.24 12.51
 3 -1 -6 569.29 10.97
 3 -1 -6 565.77 13.1
 3 1 -6 567.22 11.72
 3 1 -6 570.19 13.12
 3 -1 -5 199.74 5.33
 -3 -1 5 204.03 5.77
 -3 1 5 202.21 5.5
 3 -1 -5 198.75 5.79
 3 1 -5 200.5 5.83
 -3 1 5 198.96 6.48
 3 -1 -5 199.57 6.64
 3 -1 -5 203.31 6.76
 3 1 -5 204.91 5.96
 -3 -1 5 196.65 5.57
 3 1 -5 201.53 6.62
 -3 -1 5 200.08 7.14
 -3 -1 4 111.94 3.85
 -3 1 4 107.91 3.53
 3 1 -4 108.8 4.07
 3 -1 -4 116.72 3.81
 3 -1 -4 111.75 3.72
 -3 1 4 117.09 4.56
 3 1 -4 111.91 4.01
 3 1 -4 107.39 4.19
 3 -1 -4 113.19 4.79
 3 1 -4 112.47 4.44
 -3 -1 4 109.6 3.95
 -3 -1 3 247.37 5.96
 3 1 -3 251.45 6.24
 3 -1 -3 257.61 5.75
 -3 -1 3 258.3 6.45
 -3 1 3 251.98 5.56
 3 -1 -3 246.74 6.08
 3 1 -3 241.74 6.25
 -3 1 3 252.77 7
 3 1 -3 249.13 6.81
 3 -1 -3 261.18 7.53
 -3 1 3 247.87 6.08
 -3 -1 3 253.68 6.53
 -3 -1 3 250.95 6.85
 -3 -1 2 52.12 2.39
 3 -1 -2 48.49 2.05
 -3 -1 2 45.78 2.59
 3 -1 -2 49.56 3.03
 -3 1 2 52.79 2.47
 -3 -1 2 43.23 2.39
 3 -1 -2 53.1 2.39
 3 -1 -2 49.24 2.58
 3 1 -2 48.91 2.8
 3 1 -2 48.22 2.58
 3 1 -2 49.25 2.34
 -3 1 2 50.55 2.94
 3 -1 -1 1216.63 18.41
 3 1 -1 1246.31 19.14
 3 1 -1 1222.76 20.89
 3 -1 -1 1285.43 20.47
 3 1 -1 1243.38 20.35
 -3 1 1 1202.85 19.81
 -3 1 1 1250.13 21.14
 -3 -1 1 1260.96 26.84
 -3 -1 0 1100.52 24.71
 -3 1 0 1109.58 19.79
 -3 1 0 1124.71 15.41
 3 -1 0 1076.54 19.32
 3 1 0 1078.79 18.97
 -3 -1 0 1044.74 17.35
 -3 -1 -1 98.8 6.49
 -3 1 -1 100.71 6.12
 3 -1 1 97.22 4.69
 3 1 1 96.49 4.51
 -3 -1 -2 839.74 21.94
 -3 1 -2 869.85 20.98
 3 1 2 861.87 22.07
 3 -1 2 897.6 18.53
 3 1 2 900.65 18.1
 3 -1 3 12.78 2.05
 3 1 3 12.53 2.03
 -3 -1 -3 11.62 2.34
 3 -1 3 11.87 1.36
 3 1 3 7.38 1.93
 -3 -1 -3 13.27 1.61
 -3 1 -3 10.19 1.58
 -3 -1 -3 12.42 1.77
 -3 1 -3 12.15 2.39
 -3 -1 -4 186.62 6.73
 -3 1 -4 177.91 7
 3 -1 4 170.81 7.5
 3 1 4 185.8 9.55
 3 -1 4 182.39 6.17
 3 -1 4 180.19 8.14
 3 1 4 200.56 8.22
 -3 -1 -4 171.73 7.32
 -3 -1 -4 191.69 9.8
 -3 1 -4 172.03 8.65
 -3 1 -5 81.48 4.77
 3 -1 5 73.07 4.02
 3 1 5 76.49 4.13
 3 1 5 73.55 5.35
 -3 -1 -5 76.28 4.37
 -3 -1 -5 70.55 6.01
 -3 1 -5 67.66 5.39
 -3 -1 -6 5.48 1.37
 3 -1 6 6.31 1.39
 -3 1 -6 2.53 0.94
 -3 -1 -6 4.4 1.88
 -3 1 -6 3.76 1.45
 3 1 6 4.59 1.2
 3 -1 6 4.58 1.11
 -3 -1 -7 197.84 8.2
 -3 1 -7 197.4 8.51
 3 -1 7 204.58 7.74
 3 -1 7 153.9 8.43
 3 1 7 164.12 9.77
 3 1 7 192.24 7.59
 -3 -1 -8 -0.07 1
 -3 1 -8 0.55 1.07
 3 -1 8 -0.22 0.89
 3 1 8 0.54 1.21
 3 -1 8 -0.4 0.5
 -3 -1 -9 11.5 2.33
 -3 1 -9 14.13 2.72
 3 -1 9 11.93 2.25
 3 1 9 12.52 2.38
 -3 -1 -10 5.72 1.85
 -3 1 -10 6.27 1.91
 3 -1 10 7.87 1.91
 3 1 10 4.36 1.64
 -3 -1 -11 1.59 1.63
 -3 1 -11 0.95 1.28
 -3 2 13 0.95 1.21
 -3 -2 12 67.84 5.17
 -3 2 12 64.89 4.92
 3 -2 -12 76.03 6.29
 3 2 -12 72.21 6.16
 3 2 -12 60.77 4.76
 3 -2 -11 5.8 1.78
 3 2 -11 7.3 2.11
 -3 2 11 6.26 1.58
 3 -2 -11 5.35 1.28
 3 2 -11 8.68 1.86
 -3 -2 11 5.25 1.48
 -3 2 11 5.46 1.67
 3 -2 -10 0.7 0.64
 3 -2 -10 0.25 1.04
 3 2 -10 -0.37 1.12
 3 2 -10 -0.71 0.96
 -3 -2 10 0.9 1.01
 -3 2 10 -0.55 0.84
 -3 2 10 1.18 0.96
 3 2 -9 48.72 3.6
 -3 -2 9 41.46 3.37
 -3 2 9 47.98 3.41
 -3 -2 9 42.41 2.74
 -3 2 9 43 3.67
 3 -2 -9 42.94 2.84
 3 -2 -9 47.62 4.12
 3 2 -9 51.39 4.39
 -3 -2 8 26.56 2.54
 -3 2 8 27.13 2.38
 3 -2 -8 24.48 2.85
 3 -2 -8 25.63 1.58
 3 2 -8 24.69 1.99
 3 -2 -8 24.4 1.56
 -3 -2 8 24.82 2
 -3 2 8 29.76 2.89
 3 -2 -8 26.87 2.08
 3 2 -8 27.81 3.08
 3 2 -8 23.94 2.38
 -3 -2 7 29.07 2.5
 3 -2 -7 25.05 2.31
 -3 2 7 29.37 2.31
 3 -2 -7 29.24 1.82
 -3 2 7 33.73 2.98
 -3 -2 7 27.1 1.94
 3 2 -7 26.47 2.06
 3 -2 -7 29.95 2.08
 3 -2 -7 28.18 2.81
 3 2 -7 31.18 2.96
 3 2 -7 27.78 2.51
 -3 2 6 5.63 1.31
 3 -2 -6 5.94 1.29
 3 2 -6 3.68 1
 -3 2 6 7.04 1.11
 3 2 -6 3.85 1.13
 3 -2 -6 5.43 0.88
 3 2 -6 5.03 1.08
 -3 -2 6 5.76 0.87
 -3 -2 6 6.88 1.25
 -3 -2 5 24.14 1.95
 -3 2 5 20.4 1.57
 -3 2 5 20.51 2.18
 3 2 -5 20.77 1.95
 3 -2 -5 23.28 2.37
 3 2 -5 18.56 2
 -3 -2 5 20.11 1.54
 3 -2 -5 18.35 1.66
 3 2 -5 22.55 1.73
 3 -2 -5 23.43 1.67
 3 -2 -5 22.44 2.16
 3 2 -5 20.8 1.87
 -3 -2 5 19.85 2.21
 -3 -2 4 42.58 2.45
 -3 2 4 38.9 1.99
 -3 2 4 45.49 3.05
 3 -2 -4 37.39 2.12
 3 2 -4 45.37 2.65
 3 -2 -4 42.76 2.19
 -3 -2 4 37.43 2.18
 3 2 -4 38.34 2.32
 3 -2 -4 47.29 3.22
 3 2 -4 42.49 2.75
 -3 2 3 84.8 2.79
 3 -2 -3 81.8 2.83
 3 2 -3 84.16 3.6
 -3 2 3 87.86 3.18
 -3 -2 3 85.7 3.41
 3 2 -3 89.99 3.61
 -3 2 3 83.75 4.1
 3 2 -3 86.51 3.62
 3 -2 -3 80.61 5.45
 3 -2 -3 81.73 3.23
 3 -2 -3 89.91 4.47
 3 2 -3 82.05 3.52
 -3 -2 3 92.72 3.88
 -3 -2 3 83.82 3.69
 -3 -2 3 84.87 3.42
 3 -2 -2 9.69 0.87
 -3 -2 2 10.63 2.41
 -3 -2 2 10.72 1.18
 3 2 -2 12.22 1.4
 3 2 -2 10.15 1.16
 3 2 -2 8.97 0.68
 3 -2 -2 11.12 1.3
 3 -2 -2 7.84 0.99
 -3 2 2 10.45 1.15
 -3 -2 2 9.33 1.13
 3 2 -2 9.64 1.21
 -3 2 2 11.29 1.56
 3 -2 -2 9.75 1.5
 3 -2 -1 18.72 1.26
 3 2 -1 18.43 1.55
 -3 -2 1 16.2 2.62
 3 2 -1 18.29 1.83
 3 -2 -1 18.15 1.76
 -3 2 1 15.38 1.6
 -3 2 1 15.12 1.55
 3 2 -1 17.51 1.69
 -3 2 1 23.19 2.18
 -3 2 0 243.32 7.7
 -3 -2 0 259.32 11
 -3 2 0 235.05 5.15
 3 -2 0 265.6 7.64
 -3 -2 0 233.76 5.45
 3 2 0 241.27 7.06
 3 2 0 234.31 7.34
 -3 -2 -1 95.04 6.79
 -3 2 -1 88.61 4.61
 -3 2 -1 91.89 5.95
 3 -2 1 92.12 4.83
 3 2 1 93.9 4.47
 -3 -2 -2 136.83 8.23
 -3 -2 -2 138.96 4.88
 3 2 2 137.24 8.15
 3 -2 2 150.33 6.57
 -3 2 -2 137.91 7.15
 3 2 2 153.25 6.23
 -3 2 -3 33.9 3.78
 -3 -2 -3 42.14 2.81
 -3 2 -3 40.46 3.21
 3 -2 3 38.16 2.5
 3 -2 3 47.7 3.88
 3 2 3 46.39 3.64
 -3 -2 -3 43.31 3.23
 3 -2 3 37.59 3.33
 -3 -2 -3 34.69 4.53
 3 2 4 7.79 1.76
 -3 2 -4 8.42 1.9
 -3 -2 -4 10.18 1.74
 3 -2 4 6.87 1.32
 -3 -2 -4 10.06 1.48
 -3 2 -4 8.97 1.69
 -3 -2 -4 9.52 2.5
 3 -2 4 8.41 1.73
 -3 -2 -5 40.45 3.15
 -3 2 -5 41.93 3.62
 3 -2 5 36.99 2.94
 3 2 5 36.47 3.06
 3 2 5 40.57 3.97
 -3 -2 -5 45.16 5.14
 -3 2 -5 38.19 3.88
 -3 -2 -6 13.19 2.03
 3 -2 6 10.61 1.77
 3 2 6 12.23 2.83
 3 2 6 10.71 1.85
 -3 2 -6 7.1 1.68
 -3 -2 -6 13.66 3.31
 -3 2 -6 11.71 2.38
 3 2 7 6.9 2.43
 -3 -2 -7 11.67 2.09
 3 -2 7 11.1 1.8
 -3 2 -7 11.59 2.21
 3 2 7 11.17 1.98
 3 -2 7 10.84 1.34
 3 2 8 14.5 2.42
 -3 -2 -8 17.11 2.64
 -3 2 -8 13.01 2.54
 3 -2 8 16.89 2.49
 3 -2 8 12.35 1.32
 -3 2 -9 -1.46 1.49
 3 -2 9 -1.32 1.22
 3 2 9 0.53 1.06
 -3 -2 -9 2.17 1.55
 -3 -2 -10 10.73 2.38
 -3 2 -10 11.81 2.89
 3 -2 10 10.79 2.38
 3 2 10 16.03 2.78
 -3 -2 -11 0.75 1.38
 -3 2 -11 -5.65 2.57
 -3 3 13 1.91 0.92
 3 3 -13 0.7 0.86
 3 -3 -12 9.47 2.41
 3 3 -12 7.8 2.38
 -3 -3 12 7.63 1.88
 -3 3 12 6.92 1.76
 3 3 -12 6.65 1.79
 3 -3 -11 26.04 3.55
 3 3 -11 21.62 3.39
 -3 -3 11 19.06 2.67
 -3 3 11 20.46 2.56
 3 3 -11 17.66 2.63
 -3 3 11 23.98 3.19
 3 -3 -10 14.05 2.51
 3 3 -10 11.55 2.37
 -3 -3 10 12.68 1.99
 -3 3 10 13.03 1.99
 3 -3 -10 13.48 1.63
 3 3 -10 10.92 1.93
 -3 3 10 15.47 2.53
 3 3 -9 25.94 3.07
 3 -3 -9 29.62 3.2
 -3 -3 9 25.22 1.73
 -3 3 9 29.82 2.65
 -3 3 9 28.09 3.15
 3 -3 -9 27.75 2.15
 -3 -3 9 29.4 2.8
 3 3 -9 24.57 2.68
 -3 -3 8 24.41 2.4
 -3 3 8 24.89 2.2
 3 -3 -8 20.24 2.52
 3 3 -8 21.63 2.64
 3 3 -8 23.41 2.4
 -3 -3 8 23.22 1.55
 3 -3 -8 23.3 1.54
 3 3 -8 21.74 1.92
 3 -3 -8 25.11 1.86
 -3 3 8 21.65 2.63
 -3 -3 7 92.22 4.48
 -3 3 7 95.59 4.05
 3 -3 -7 89.86 4.21
 3 -3 -7 105.35 3.61
 3 3 -7 93.58 4.11
 -3 -3 7 94.95 3.09
 3 -3 -7 100.11 3.6
 -3 3 7 102.16 5.41
 3 -3 -7 93.81 5.01
 3 3 -7 88.22 4.97
 3 3 -7 92.19 4.62
 3 3 -6 234.79 7.2
 -3 -3 6 225.51 6.84
 -3 3 6 227.08 6.12
 3 -3 -6 224.07 5.79
 3 3 -6 233.99 6.64
 -3 -3 6 228.75 5.07
 3 -3 -6 225.85 5.56
 -3 3 6 226.68 7.99
 3 -3 -6 225.76 7.55
 3 3 -6 228.46 7.65
 -3 -3 5 41.15 3.13
 -3 3 5 36.98 2.02
 3 3 -5 36.03 2.62
 3 -3 -5 35.16 2.11
 -3 3 5 36.53 2.98
 -3 -3 5 36.51 2.43
 3 -3 -5 35.59 1.89
 -3 -3 5 37.65 1.78
 3 -3 -5 40.45 3.16
 3 3 -5 39.2 2.64
 3 3 -5 33.79 2.62
 -3 3 4 677.48 11.13
 3 -3 -4 684.73 11.4
 -3 3 4 651.14 11.61
 3 -3 -4 666.19 20.22
 3 -3 -4 676.18 11.66
 -3 -3 4 668.75 12.66
 -3 -3 4 700.32 11.47
 -3 3 4 689.34 14.72
 3 3 -4 656.71 11.78
 3 3 -4 671.49 12.96
 3 -3 -4 674.57 14.86
 3 3 -4 656.61 13.1
 -3 -3 3 24.3 1.95
 -3 3 3 24.39 1.3
 -3 -3 3 24.34 1.85
 3 -3 -3 25.11 1.36
 -3 3 3 27.29 2.4
 3 3 -3 25.57 1.94
 -3 -3 3 26.18 3.41
 3 -3 -3 25.34 2.88
 3 -3 -3 24.7 1.72
 3 3 -3 26.73 1.99
 -3 3 3 25.43 1.59
 3 -3 -3 24.88 2.44
 3 3 -3 23.28 1.8
 3 3 -3 24.86 1.75
 -3 -3 2 107 3.87
 3 -3 -2 100.54 2.62
 3 3 -2 103.16 3.93
 -3 -3 2 111.08 6.9
 3 3 -2 99.05 2.78
 3 -3 -2 99.47 3.8
 3 -3 -2 104.87 3.87
 -3 3 2 99.92 3.48
 3 3 -2 104.16 4.02
 -3 -3 2 103.52 3.64
 -3 3 2 105.74 4.68
 3 -3 -1 1440.86 20.74
 -3 -3 1 1557.79 31.51
 3 3 -1 1502.64 24.15
 3 -3 -1 1497.71 21.16
 3 -3 -1 1512.94 23.97
 -3 3 1 1513.78 24.33
 3 3 -1 1421.15 23.32
 -3 3 1 1477.06 23.3
 3 3 -1 1485.6 23.62
 -3 -3 1 1498.92 21.75
 -3 3 1 1542.48 25.2
 -3 -3 0 134.58 7.92
 -3 3 0 141.58 5.66
 3 -3 0 146.93 5.65
 -3 3 0 145.95 4.14
 -3 -3 0 137.95 3.98
 -3 3 0 123.25 4.92
 3 3 0 144.48 5.18
 -3 -3 -1 69.39 5.76
 3 -3 1 70.91 4.14
 -3 3 -1 66.8 3.95
 3 3 1 70.74 3.71
 -3 -3 -1 59.09 4.33
 -3 -3 -2 2121.53 42.54
 -3 -3 -2 2169.03 31.84
 -3 3 -2 2187.26 38.16
 3 -3 2 2165.74 31.5
 3 -3 2 2239.12 36.55
 3 3 2 2236.34 35.15
 -3 -3 -3 11.86 2.92
 -3 -3 -3 13.58 1.59
 3 3 3 11.57 1.97
 -3 3 -3 14.6 2.31
 -3 -3 -3 13.42 1.89
 3 -3 3 14.18 1.53
 -3 3 -3 15.01 2.17
 3 -3 3 12.41 2
 3 -3 3 16.22 2.53
 -3 3 -4 94.78 5.78
 -3 -3 -4 101.65 4.4
 -3 3 -4 96.64 5.25
 3 3 4 78.43 6.81
 3 -3 4 93.08 4.21
 3 3 4 104.99 5.85
 -3 -3 -4 92.75 4.96
 3 -3 4 87.13 5.3
 -3 -3 -4 95.5 7.4
 -3 3 -5 293.61 10.21
 3 3 5 303.34 14.29
 3 -3 5 296.38 8.6
 3 3 5 289.56 8.76
 -3 -3 -5 284.03 13.6
 3 3 5 294.63 10.92
 -3 -3 -5 295.28 8.63
 -3 3 -5 294.78 10.45
 3 3 6 6.1 2.01
 -3 -3 -6 11.71 1.83
 3 -3 6 8.47 1.64
 3 3 6 7.51 1.5
 -3 3 -6 7.13 1.62
 -3 -3 -6 11.44 2.92
 -3 3 -6 7.75 1.87
 -3 -3 -7 49.36 3.88
 3 -3 7 43.99 3.57
 3 3 7 47.12 3.77
 3 -3 7 46.5 2.67
 -3 3 -7 48.95 4.4
 -3 3 -8 49.86 4.73
 3 -3 8 47.65 2.61
 3 -3 8 49.93 4.04
 -3 -3 -8 45.15 4.03
 3 3 8 49.03 4.14
 -3 -3 -9 13.78 2.46
 -3 3 -9 15.45 2.88
 3 -3 9 13.41 2.33
 3 3 9 12.89 2.32
 -3 -3 -10 0.66 1.09
 -3 3 -10 3.07 1.94
 3 -3 10 4.48 1.82
 3 3 10 3.26 1.45
 -3 -3 -11 8.29 2.21
 -3 4 13 2.92 1.38
 3 4 -13 2.37 1.45
 3 -4 -12 10.12 2.47
 3 4 -12 9.36 2.3
 -3 -4 12 8.76 2.01
 -3 4 12 11.36 2.21
 3 4 -12 9.49 2.09
 3 -4 -11 5.81 1.88
 3 4 -11 2.11 1.25
 -3 -4 11 3.04 1.54
 -3 4 11 3.45 1.28
 3 4 -11 3.37 1.57
 -3 4 11 4.23 1.64
 -3 -4 10 33.8 3.28
 -3 4 10 29.18 2.84
 3 -4 -10 28.54 3.38
 3 4 -10 27.06 3.47
 -3 -4 10 26.65 4.18
 3 -4 -10 24.31 2.03
 -3 4 10 32.65 3.65
 3 4 -10 25.47 3
 3 4 -9 14.04 2.46
 -3 -4 9 13.64 2.15
 -3 4 9 17.68 2.12
 3 -4 -9 16.63 2.6
 3 4 -9 15.68 2.34
 3 -4 -9 13.51 1.48
 -3 4 9 16.54 2.63
 3 -4 -8 21.17 2.62
 3 4 -8 16.55 2.38
 -3 -4 8 19.73 2.26
 -3 4 8 16.21 1.85
 3 -4 -8 16.51 1.39
 3 -4 -8 17.99 1.5
 3 4 -8 18.08 2.27
 -3 4 8 16.63 2.56
 -3 -4 7 84.27 4.4
 -3 4 7 84.95 3.8
 3 -4 -7 77.51 3.85
 3 -4 -7 90.78 3.51
 3 -4 -7 84.37 3.13
 -3 4 7 82.27 5.2
 3 -4 -7 90.69 4.96
 3 4 -7 81.77 4.5
 3 4 -7 79.44 4.84
 -3 4 6 12.71 1.38
 3 -4 -6 13.35 1.87
 3 -4 -6 10.95 1.41
 3 4 -6 12.67 1.9
 -3 -4 6 13.1 1.77
 3 -4 -6 11.75 1.3
 3 -4 -6 10.99 1.07
 -3 -4 6 15.69 2.81
 3 4 -6 13.23 1.79
 -3 4 6 11.21 1.95
 -3 -4 5 26 2.64
 -3 -4 5 30.51 2.34
 -3 4 5 29.25 1.78
 3 4 -5 27.63 2.42
 3 -4 -5 29.73 1.85
 -3 -4 5 33.99 4.2
 -3 4 5 34.15 3.02
 3 -4 -5 31.45 2.1
 3 -4 -5 27.35 1.67
 3 4 -5 30.14 2.45
 3 -4 -5 26.34 2.85
 3 -4 -5 24.57 4.13
 3 4 -5 30.92 2.56
 -3 -4 4 136.31 4.81
 -3 4 4 126.03 3.44
 3 4 -4 139.09 5.19
 3 -4 -4 122.05 3.56
 -3 -4 4 142.45 8.18
 3 -4 -4 132.83 4.47
 3 -4 -4 132.72 6.03
 -3 4 4 133.59 5.91
 3 -4 -4 130.24 8.34
 3 -4 -4 124.23 3.89
 3 4 -4 126.04 3.73
 3 4 -4 135.07 5
 3 4 -4 131.88 4.88
 -3 4 4 133.55 3.8
 -3 4 3 79.37 2.35
 3 4 -3 78.6 3.19
 3 -4 -3 77.18 2.31
 -3 -4 3 75.76 6.13
 -3 -4 3 81.02 3.7
 -3 4 3 83.74 4.59
 3 -4 -3 77.34 3.24
 3 -4 -3 93.31 5.36
 -3 -4 3 84.71 3.66
 -3 4 3 81.75 2.89
 3 4 -3 89.09 3.84
 3 -4 -3 88.17 4.84
 3 4 -3 82.88 3.48
 3 -4 -2 0.79 0.6
 -3 -4 2 -0.15 0.53
 -3 -4 2 0.3 0.36
 3 -4 -2 0.28 0.19
 -3 4 2 0.41 0.31
 3 4 -2 0.57 0.55
 -3 -4 2 0.03 1.19
 3 4 -2 0.93 0.39
 3 -4 -2 0.42 0.47
 -3 4 2 0.09 0.84
 3 4 -2 0.29 0.43
 -3 4 2 0.38 0.66
 3 -4 -1 12.79 0.88
 3 -4 -1 13.1 1.53
 -3 -4 1 14.67 2.74
 3 4 -1 15.79 1.65
 -3 4 1 10.08 1.47
 3 -4 -1 15.87 1.31
 3 4 -1 13.43 1.63
 -3 4 1 13.75 1.44
 -3 -4 1 13.8 1.15
 -3 4 1 13.72 1.79
 -3 -4 0 102.34 7.44
 3 -4 0 103.12 4.91
 -3 4 0 111.94 4.04
 -3 -4 0 99.56 3.58
 -3 4 0 99.57 4.55
 3 4 0 102.04 4.46
 -3 4 0 105.51 5.12
 -3 -4 -1 68.9 6.1
 3 -4 1 58.04 2.43
 3 -4 1 55.5 3.95
 -3 4 -1 56.38 2.87
 -3 4 -1 62.21 3.85
 -3 -4 -1 55.7 4.06
 3 4 1 61.98 3.55
 -3 4 -1 59.11 3.93
 -3 -4 -2 174.98 4.96
 3 -4 2 159.55 4.88
 -3 4 -2 166.75 6.89
 3 -4 2 182.24 7.49
 3 4 2 170.73 6.61
 -3 -4 -2 157.91 9.46
 -3 -4 -2 166.88 9.95
 3 4 3 2.89 1.33
 3 4 3 4.96 1.36
 -3 -4 -3 2.9 0.98
 3 -4 3 5.8 1.04
 -3 -4 -3 4.59 0.9
 -3 4 -3 4.06 1.25
 -3 4 -3 2.64 1.02
 -3 -4 -3 2.39 1.68
 3 -4 3 3.12 1.03
 3 4 4 7.74 2.48
 3 4 4 7.96 1.65
 -3 -4 -4 6.16 1.38
 3 -4 4 5.43 1.13
 -3 -4 -4 6.42 1.22
 -3 4 -4 6.05 1.65
 -3 4 -4 6.05 1.62
 -3 -4 -4 7.46 2.4
 3 -4 4 5.38 1.4
 -3 -4 -5 104.21 4.74
 -3 4 -5 105.63 6.19
 3 4 5 84.95 8.02
 3 -4 5 100.5 4.86
 -3 -4 -5 106.54 8.57
 3 -4 5 105 4.33
 3 4 5 118.11 6.52
 -3 4 -5 106.28 5.8
 3 4 6 5.88 1.55
 -3 -4 -6 4.5 1.32
 -3 4 -6 4.93 1.29
 -3 4 -6 1.29 1.06
 3 -4 6 5.05 1.27
 -3 -4 -6 3.96 1.96
 3 -4 6 4.18 1.03
 3 4 6 2.58 1.41
 -3 -4 -7 8.08 1.8
 3 -4 7 6.93 1.62
 -3 4 -7 10.29 2.51
 3 4 7 5.83 1.51
 3 -4 7 6.76 1.15
 -3 -4 -8 77.98 5.17
 -3 4 -8 81.89 6.19
 3 -4 8 88.11 5.46
 3 4 8 74.22 5.13
 3 -4 8 80.34 3.54
 3 -4 9 -1.19 1.29
 -3 4 -9 3.2 1.43
 3 4 9 2.54 1.52
 -3 -4 -9 0.76 1.02
 -3 -4 -10 4.22 1.67
 -3 4 -10 5.03 2.01
 3 -4 10 6.24 2.01
 3 4 10 7.77 2.23
 -3 -4 -11 14.38 2.8
 -3 5 13 2.68 1.38
 3 5 -13 2.94 1.46
 -3 -5 12 85.21 5.85
 -3 5 12 79.8 5.29
 3 5 -12 85.5 6.87
 -3 5 12 79.35 6.53
 3 -5 -12 85.63 6.45
 3 5 -12 67.91 5.51
 -3 5 11 10.44 2.38
 3 -5 -11 18.26 2.95
 3 5 -11 17.04 3.04
 -3 -5 11 18.14 2.69
 -3 5 11 16.02 2.24
 3 5 -11 9.54 2.11
 -3 -5 10 38.92 3.53
 -3 5 10 36.14 3.07
 -3 -5 10 32.6 4.41
 -3 5 10 42.72 4.35
 3 5 -10 42.5 4.24
 3 -5 -10 37.4 3.89
 3 5 -10 34.94 3.43
 -3 -5 9 181.11 7.38
 -3 5 9 187.2 6.74
 3 5 -9 192.72 8.75
 -3 -5 9 195.48 10.58
 3 -5 -9 178.67 5
 -3 5 9 191.63 9
 3 -5 -9 181.43 8.06
 3 5 -9 187.28 7.81
 3 -5 -8 0.63 0.78
 3 5 -8 1.94 1.32
 -3 -5 8 0.11 0.88
 -3 5 8 -0.2 0.53
 3 -5 -8 -0.1 0.41
 3 -5 -8 1.08 0.48
 3 5 -8 0.78 0.77
 3 5 -8 0.93 0.59
 -3 -5 8 1.64 1.22
 -3 5 8 0.14 1.12
 -3 -5 7 51.04 3.38
 -3 5 7 50.26 2.83
 -3 -5 7 52.56 5.1
 3 -5 -7 52.25 2.7
 3 5 -7 56.02 3.99
 3 5 -7 51 3.24
 3 -5 -7 50.91 2.19
 -3 5 7 53.65 4.32
 3 -5 -7 38.02 5.87
 3 -5 -7 57.63 3.94
 3 5 -7 52.38 3.59
 -3 -5 6 810.66 16.18
 -3 5 6 825.83 14.28
 3 -5 -6 820.21 14.67
 -3 -5 6 849.61 22.61
 3 -5 -6 873.65 15.06
 3 5 -6 827.32 17.32
 3 -5 -6 841.8 28.78
 3 -5 -6 833.16 13.21
 -3 5 6 879.6 19.27
 3 5 -6 823.07 16.9
 -3 -5 5 51.11 3.45
 -3 -5 5 56.12 3.18
 -3 5 5 53.18 2.28
 3 -5 -5 55.84 2.44
 -3 -5 5 54.24 5.21
 3 -5 -5 54.04 2.81
 3 5 -5 54.5 3.34
 3 -5 -5 50.71 5.84
 3 -5 -5 55.45 2.23
 3 -5 -5 52.3 3.97
 -3 5 5 61.05 4.18
 3 5 -5 54.58 3.34
 -3 5 4 42.57 1.7
 3 -5 -4 42.65 1.75
 -3 -5 4 39.87 4.31
 3 -5 -4 39.93 2.4
 3 -5 -4 39.61 2.01
 3 -5 -4 44.95 4.53
 3 5 -4 39.56 1.72
 -3 -5 4 40.69 2.61
 -3 5 4 38.1 3.26
 3 5 -4 42.71 2.78
 3 -5 -4 40.3 3.35
 3 5 -4 47.66 2.81
 -3 5 4 41.24 1.83
 -3 -5 3 980.54 16.91
 3 -5 -3 956.99 13.41
 -3 -5 3 944.5 16.87
 -3 -5 3 973.14 24.2
 3 5 -3 973.29 17.14
 3 5 -3 942.42 15.45
 -3 5 3 969.35 14.83
 3 -5 -3 983.43 16.71
 3 5 -3 940.58 16.08
 3 5 -3 964.09 16.01
 3 -5 -3 957.79 15.85
 3 -5 -3 936.33 19.8
 -3 5 3 946.09 19.45
 3 -5 -3 970.1 19.93
 -3 5 3 969.34 13.44
 -3 -5 2 49.28 2.86
 3 -5 -2 49.07 1.23
 3 5 -2 57.51 2.95
 -3 -5 2 58.22 5.32
 3 5 -2 51.72 2.95
 3 -5 -2 52.27 2.83
 3 5 -2 54.3 2.7
 3 -5 -2 49.16 2.97
 -3 5 2 47.24 4.67
 -3 5 2 48.93 2.5
 -3 5 2 53.52 3.67
 -3 -5 2 53.48 2.52
 3 -5 -1 37.93 1.29
 -3 -5 1 42.13 4.62
 3 -5 -1 43.7 2.83
 -3 -5 1 36.66 1.85
 3 -5 -1 38.02 2.22
 -3 5 1 32.78 2.82
 -3 5 1 38.44 2.48
 3 5 -1 39.48 2.93
 3 5 -1 38.03 2.55
 -3 5 1 38 3.1
 -3 -5 1 38.53 1.82
 -3 -5 0 277.08 12.37
 3 -5 0 270.72 5.24
 3 -5 0 289.91 8.46
 -3 5 0 279.82 7.55
 -3 5 0 254.36 7.81
 -3 -5 0 266.83 6.74
 3 5 0 244.44 10.27
 3 5 0 273.51 7.65
 -3 5 0 270.63 8.55
 -3 -5 0 270.4 5.19
 3 -5 1 150.07 4.07
 -3 5 -1 153.34 6.32
 3 -5 1 153.77 6.44
 -3 5 -1 157.22 5.2
 -3 5 -1 154.63 6.35
 -3 -5 -1 158.18 6.47
 3 5 1 150.03 5.67
 -3 -5 -1 148.71 9.23
 -3 -5 -2 98.09 3.24
 3 5 2 89.42 7.61
 3 -5 2 100.68 3.59
 -3 5 -2 95.47 5.16
 -3 5 -2 99.18 5.53
 3 5 2 103.96 4.94
 -3 -5 -2 97.71 6.85
 3 -5 2 96.15 5.25
 -3 -5 -2 93.33 7.72
 3 5 3 165.23 10.8
 -3 5 -3 185.66 7.44
 3 -5 3 190.23 5.63
 -3 5 -3 172.46 7.6
 -3 -5 -3 181.91 5.13
 3 5 3 185.19 7.24
 -3 -5 -3 162.35 10.64
 -3 -5 -3 179.7 10.65
 -3 -5 -3 174.36 6.36
 3 -5 3 172.8 7.43
 -3 -5 -4 378.57 8.7
 -3 5 -4 357.66 11.23
 3 5 4 374.45 16.83
 -3 5 -4 365.02 11.58
 3 -5 4 379.52 9.33
 3 -5 4 340.2 11.28
 3 -5 4 386.11 9.05
 3 5 4 388.62 11.68
 -3 -5 -4 362.15 10.33
 -3 -5 -4 382.57 16.55
 3 5 5 12.02 2.35
 -3 -5 -5 14.04 1.7
 3 -5 5 13.83 1.75
 -3 5 -5 14.48 2.44
 -3 -5 -5 18.29 3.66
 3 -5 5 14.42 1.56
 -3 5 -5 13.83 1.95
 -3 -5 -6 37.4 2.97
 -3 5 -6 39.03 3.96
 3 -5 6 42.51 3.25
 3 5 6 36.7 3.17
 -3 -5 -6 40.25 5.61
 3 -5 6 36.87 2.53
 3 5 6 37.33 3.95
 -3 -5 -7 231.13 8.38
 -3 5 -7 224.92 10.05
 3 -5 7 224.23 8.37
 3 5 7 228.68 8.68
 3 -5 7 246.12 6.94
 -3 -5 -8 11.53 2.05
 3 -5 8 9.78 1.96
 -3 5 -8 7.43 2.09
 3 5 8 7.14 1.75
 3 -5 8 7.6 1.14
 -3 -5 -9 18.61 2.63
 3 -5 9 17.73 2.6
 -3 5 -9 16.9 3.15
 3 5 9 18.25 2.8
 -3 5 -10 47.53 5.25
 3 5 10 45.15 4.45
 3 -5 10 51.22 4.64
 -3 -5 -10 45.56 4.34
 -3 -5 -11 3.62 1.44
 3 -6 -12 22.33 3.38
 -3 -6 12 26.87 3.47
 -3 6 12 26.51 3.09
 3 6 -12 25.56 3.47
 3 -6 -12 29.22 7.67
 -3 6 12 31.41 4.29
 3 -6 -11 6.53 1.98
 3 6 -11 2.83 1.91
 -3 -6 11 8.55 2.04
 -3 6 11 5.93 1.59
 3 6 -11 4.31 1.67
 -3 6 11 1.71 1.51
 3 -6 -10 12.92 2.37
 3 6 -10 11.35 2.49
 -3 -6 10 10.52 2.01
 -3 6 10 9.45 1.64
 -3 6 10 10.48 2.52
 3 6 -10 11 2.18
 3 -6 -9 7.87 1.9
 3 6 -9 5.07 1.64
 -3 -6 9 3.37 1.22
 -3 6 9 3.64 1.04
 3 -6 -9 2.91 0.65
 -3 -6 9 4.98 2.05
 3 6 -9 4.29 1.41
 -3 6 9 7.38 2
 3 6 -8 13.28 2.38
 -3 6 8 11.67 1.53
 3 -6 -8 13.07 1.41
 -3 -6 8 11.11 1.89
 -3 -6 8 12.17 2.67
 3 6 -8 11.47 2
 3 -6 -8 10.24 0.99
 3 6 -8 10.05 1.56
 3 -6 -8 9.49 2.87
 3 -6 -8 6.06 1.23
 -3 6 8 16.9 2.73
 3 6 -7 2.78 1
 -3 -6 7 0.43 0.74
 -3 6 7 1.88 0.62
 3 -6 -7 1.08 0.36
 3 6 -7 2.19 0.77
 3 -6 -7 2.53 0.74
 3 6 -7 2.15 0.96
 -3 -6 7 -0.26 0.96
 3 -6 -7 -0.37 3.24
 -3 6 7 2.83 1.35
 -3 -6 6 39.28 2.98
 -3 6 6 39.47 2.23
 -3 -6 6 39.25 4.73
 3 -6 -6 40.92 2.59
 3 -6 -6 36.42 1.64
 3 6 -6 38.45 3.15
 3 6 -6 34.37 2.76
 -3 6 6 44.78 4.07
 3 -6 -6 41.4 5.96
 3 6 -6 42.02 3.33
 3 -6 -5 19.18 2.54
 -3 6 5 21.6 1.39
 3 -6 -5 17.75 1.35
 3 6 -5 17.19 1.97
 -3 -6 5 17.93 1.95
 3 6 -5 19.55 2.12
 3 -6 -5 17.46 3.66
 3 -6 -5 18.52 1.92
 -3 -6 5 15.76 3.11
 3 -6 -5 17.01 1.19
 3 6 -5 16.99 1.98
 -3 -6 5 17.72 2.21
 -3 6 5 22.86 2.86
 -3 -6 4 119.77 4.77
 -3 6 4 107.87 2.81
 -3 -6 4 130.7 8.37
 -3 6 4 116.03 5.31
 3 6 -4 107.67 2.89
 3 6 -4 119.6 4.7
 3 -6 -4 122.11 4.56
 3 6 -4 130.28 5.18
 3 -6 -4 109.03 3.49
 3 -6 -4 115.38 7.22
 3 6 -4 112.12 5.02
 -3 6 4 113.24 3.06
 -3 6 4 120.41 6.2
 3 -6 -4 115.19 6.1
 -3 -6 3 82.52 3.64
 -3 -6 3 79.13 3.82
 -3 -6 3 78.87 6.53
 3 -6 -3 79.23 3.7
 3 -6 -3 81.68 3.35
 3 6 -3 83.35 3.63
 3 -6 -3 80.05 4.97
 3 6 -3 81.02 4.16
 -3 6 3 76.89 2.72
 3 6 -3 75.88 3.07
 -3 6 3 84.89 5.08
 3 6 -3 77.52 3.84
 3 6 -3 82.66 3.37
 -3 -6 2 62.42 2.74
 -3 -6 2 66.06 6.02
 -3 -6 2 67.28 3.56
 3 6 -2 68.65 6.23
 3 -6 -2 70.72 3.45
 3 -6 -2 65.82 3.28
 3 -6 -2 62.31 3.59
 3 6 -2 62.56 3.38
 -3 6 2 60.33 5.77
 -3 6 2 66.5 3.01
 -3 6 2 68.94 4.39
 3 6 -2 65.06 3.39
 3 6 -2 63.01 2.57
 3 -6 -1 12.55 0.59
 3 -6 -1 11.65 0.58
 -3 -6 1 12.12 1.03
 -3 -6 1 12.99 2.75
 3 -6 -1 15.17 1.7
 -3 -6 1 14.25 1.34
 3 -6 -1 14.62 1.62
 -3 6 1 12.85 1.54
 -3 6 1 12.71 1.9
 3 6 -1 16.72 1.82
 -3 6 1 13.83 2.06
 3 6 -1 16.04 2.1
 3 -6 -1 14.72 1.74
 -3 -6 0 215.38 11.21
 3 -6 0 172.55 3.96
 3 -6 0 190.39 6.14
 -3 6 0 193.86 7.48
 -3 6 0 198.71 6.84
 -3 -6 0 194.67 5.86
 -3 6 0 201.46 6.88
 -3 -6 0 171.84 3.71
 3 6 0 175.88 9.46
 3 6 0 203.07 6.5
 -3 -6 -1 121.12 3.02
 3 -6 1 115.44 3.51
 -3 6 -1 123.38 6.03
 3 -6 1 120.31 4.83
 -3 6 -1 130.68 6.01
 -3 6 -1 123.12 5.02
 -3 -6 -1 123.64 5.87
 3 6 1 130.14 5.42
 -3 -6 -1 131.52 8.97
 -3 -6 -2 56.28 2.19
 -3 6 -2 63.31 4.3
 3 6 2 74.83 7.28
 3 -6 2 58.83 2.73
 3 -6 2 56.67 3.3
 -3 6 -2 55.35 4.31
 3 6 2 60.65 3.78
 -3 -6 -2 64.95 5.47
 3 -6 2 60.48 4.26
 -3 -6 -2 68.86 6.82
 3 6 3 74.33 7.55
 -3 6 -3 67.44 4.62
 3 -6 3 66.86 3.35
 -3 -6 -3 66.4 2.75
 -3 6 -3 75.36 4.86
 -3 6 -3 59.07 4.42
 3 -6 3 66.59 4.61
 3 -6 3 78.9 3.74
 3 6 3 73.11 4.45
 -3 -6 -3 65.65 6.74
 -3 -6 -3 63.07 3.7
 -3 -6 -3 59.25 6.53
 -3 -6 -4 23.64 1.86
 -3 6 -4 25.28 2.99
 -3 6 -4 22.29 2.67
 3 -6 4 22.97 2.14
 3 -6 4 24.83 2.2
 3 6 4 22.81 2.85
 -3 -6 -4 25.4 4.31
 -3 -6 -4 23.14 2.4
 -3 -6 -4 23.41 4.4
 -3 -6 -5 72.36 3.72
 -3 6 -5 69.95 5.26
 3 -6 5 75 4.15
 -3 -6 -5 76.56 7.89
 3 -6 5 80.73 3.87
 3 6 5 73.78 5.33
 -3 6 -5 75.37 4.14
 -3 -6 -6 65.07 3.9
 -3 6 -6 66.98 5.29
 3 -6 6 64.41 4.12
 3 -6 6 72.82 3.73
 3 6 6 61.03 5.24
 3 6 6 57 3.15
 -3 -6 -6 61.61 7.31
 -3 -6 -7 1.36 0.9
 3 -6 7 1.25 0.98
 3 6 7 0.51 1
 -3 6 -7 1.27 1.18
 3 -6 7 1.77 0.74
 -3 -6 -8 2.74 1.16
 3 -6 8 3.01 1.34
 -3 6 -8 3.45 1.7
 3 6 8 2.54 1.48
 -3 -6 -9 6.35 1.61
 3 -6 9 5.33 1.56
 -3 6 -9 5.52 2.45
 3 6 9 5.62 1.82
 -3 -6 -10 4.69 1.63
 3 -6 10 3.42 1.58
 -3 6 -10 4.97 1.92
 3 6 10 0.99 1.02
 -3 -6 -11 4.25 1.74
 3 -7 -12 -0.37 1.14
 3 7 -12 1.43 1.31
 3 -7 -12 -1.06 4.57
 -3 7 12 -0.41 1.19
 -3 -7 11 93.66 5.93
 -3 7 11 90.59 5.2
 3 7 -11 102.14 7.2
 3 7 -11 91.07 6.26
 3 -7 -11 86.28 12.64
 -3 7 11 93.59 7.26
 3 -7 -11 99.93 6.56
 -3 -7 10 199.39 8.28
 3 -7 -10 203.63 18.38
 -3 7 10 186.65 9.98
 -3 7 10 177.36 6.97
 3 7 -10 205 9.73
 3 7 -10 184.18 8.57
 -3 -7 9 3.95 1.74
 3 7 -9 1.66 1.02
 -3 -7 9 3.18 1.25
 -3 7 9 1.76 0.74
 3 7 -9 1.48 1.13
 3 -7 -9 2.62 2.32
 -3 7 9 2.88 1.49
 -3 -7 8 15.71 2.91
 3 7 -8 12.73 2.21
 -3 -7 8 13.39 2.02
 -3 7 8 14.07 1.59
 3 -7 -8 13.72 1.48
 3 7 -8 11.66 2.02
 -3 7 8 15.68 2.69
 -3 -7 7 8.56 2.15
 3 7 -7 9.54 1.85
 -3 -7 7 8.13 1.45
 -3 7 7 9.64 1.25
 3 -7 -7 10.22 1.36
 3 7 -7 8.14 1.6
 3 -7 -7 10.22 3.04
 -3 7 7 9.49 2.18
 -3 -7 6 264.21 8.13
 -3 7 6 269.38 6.31
 -3 -7 6 292.4 12.57
 3 7 -6 261.56 8.65
 3 -7 -6 268.67 7.38
 3 -7 -6 264.1 14.82
 -3 7 6 281.63 10.61
 3 7 -6 271.24 8.74
 -3 7 5 57.38 2.14
 -3 -7 5 53.82 3.28
 3 -7 -5 59.6 3.17
 3 -7 -5 46.66 1.57
 3 -7 -5 57.47 5.76
 -3 7 5 61.85 4.66
 3 7 -5 52.52 3.45
 -3 -7 5 54.26 5.38
 -3 -7 5 51.25 3.56
 3 7 -5 52.92 3.47
 3 7 -5 50.69 3.26
 -3 -7 4 1175.56 20.84
 -3 -7 4 1243.13 29.23
 -3 7 4 1231.48 24.72
 3 -7 -4 1281.24 21.12
 3 7 -4 1203.09 21.91
 3 -7 -4 1194.33 18.03
 3 7 -4 1165.58 20.86
 3 -7 -4 1203.45 26.67
 -3 7 4 1229.47 16.52
 -3 7 4 1234.22 16.99
 3 7 -4 1216.51 16.89
 3 -7 -4 1152.73 24.33
 3 7 -4 1196.98 21.49
 -3 7 4 1154.85 22.28
 3 7 -4 1154.25 20.31
 -3 -7 3 368.95 14.65
 3 7 -3 356.25 9.16
 3 -7 -3 361.49 8.94
 3 -7 -3 365.2 7.83
 -3 7 3 364.75 11.37
 3 7 -3 354.57 8.92
 3 -7 -3 357.4 10.96
 -3 -7 3 365.01 8.44
 3 7 -3 364.55 9.67
 3 7 -3 349.04 7.89
 -3 7 3 355.1 6.97
 3 7 -3 355.38 7.69
 -3 -7 3 342.68 8.93
 -3 -7 2 261.54 6.09
 -3 -7 2 248.91 7.34
 -3 -7 2 245.71 11.9
 3 7 -2 253.43 12.54
 -3 7 2 250.87 9.02
 3 -7 -2 270.44 7.38
 3 -7 -2 251.47 7.81
 3 7 -2 259.6 7.81
 -3 7 2 253.07 6.41
 -3 7 2 261.77 12.29
 3 7 -2 253.84 7.26
 3 7 -2 242.56 5.6
 -3 -7 1 1815.06 39.03
 -3 -7 1 1821.44 25.11
 3 7 -1 1841.06 40.28
 3 -7 -1 1873.99 28.62
 -3 -7 1 1851.99 27.36
 3 -7 -1 1752.23 28.27
 -3 7 1 1775.09 28.7
 -3 7 1 1835.35 33.51
 3 7 -1 1767.49 32.11
 -3 7 1 1840.23 31.67
 3 7 -1 1838.57 28.78
 -3 -7 0 77.99 1.84
 3 -7 0 75.74 2.18
 -3 7 0 81.96 4.79
 3 -7 0 76.89 3.75
 -3 7 0 79.55 4.36
 -3 -7 0 77.2 3.69
 -3 7 0 79.91 4.5
 3 7 0 71.72 6.21
 3 7 0 75.32 3.85
 -3 -7 0 81.08 7.06
 -3 -7 -1 19.05 3.59
 -3 7 -1 18.8 2.3
 3 -7 1 17.86 1.27
 3 -7 1 17.36 2.36
 3 -7 1 16.25 1.75
 3 7 1 21.3 2.22
 -3 -7 -1 19.41 2.21
 -3 7 -1 16.7 2.25
 -3 -7 -2 1418.97 19.53
 3 7 2 1412.76 36.75
 3 -7 2 1460.74 21.9
 3 -7 2 1466.4 23.82
 -3 7 -2 1347.78 27.55
 -3 -7 -2 1505.12 30.01
 3 7 2 1480.2 25.23
 -3 -7 -2 1380.48 23.69
 -3 7 -2 1458.97 26.94
 -3 -7 -2 1428.64 35.4
 3 -7 2 1388.36 27.01
 -3 -7 -3 181.7 4.52
 -3 7 -3 179.67 7.74
 3 -7 3 190.64 5.73
 3 -7 3 160.15 7.42
 3 -7 3 199.62 6.34
 3 7 3 189.18 7.38
 -3 -7 -3 193.09 11.19
 -3 -7 -3 177.71 6.35
 -3 7 -3 186.79 7.84
 -3 -7 -3 188.66 11.71
 -3 7 -4 187.3 8.43
 3 -7 4 207.42 6.45
 -3 -7 -4 207.59 12.8
 -3 7 -4 178.45 7.34
 3 -7 4 209.99 6.56
 3 7 4 206.76 8.11
 -3 -7 -4 194.97 12.86
 -3 -7 -4 173.16 6.7
 -3 -7 -4 193.14 5.37
 -3 7 -5 715.45 18.43
 3 -7 5 717.24 15.03
 3 -7 5 771.34 14.92
 -3 -7 -5 698.96 25.74
 3 7 5 737.69 18.15
 -3 -7 -5 712.21 28.37
 -3 7 -5 711.36 13.91
 -3 -7 -5 720.78 13.82
 3 -7 6 49.81 3.53
 -3 -7 -6 46.22 6.74
 3 7 6 41.36 2.76
 3 -7 6 50.18 3.11
 3 7 6 45.76 4.46
 -3 7 -6 55.72 4.88
 -3 -7 -6 44.7 7.4
 -3 -7 -6 50.42 3.19
 3 -7 7 98.54 5.36
 3 7 7 96.34 5.63
 3 -7 7 98.79 4.39
 -3 7 -7 93.06 6.62
 -3 -7 -7 76.62 10.19
 -3 -7 -7 98.63 4.98
 -3 -7 -8 3.28 1.08
 3 -7 8 2.12 1.13
 -3 7 -8 3.52 1.77
 3 7 8 4.34 1.55
 -3 -7 -9 4.94 1.4
 3 -7 9 5.59 1.77
 -3 7 -9 5.89 2.31
 3 7 9 3.88 1.53
 -3 -7 -10 0.2 0.89
 3 -7 10 -0.36 1.19
 -3 7 -10 -0.13 1.22
 3 7 10 -0.78 1.04
 3 8 -12 12.95 2.77
 -3 8 12 17.79 3.49
 3 8 -11 12.1 2.79
 -3 -8 11 13.96 2.48
 -3 8 11 10.12 1.86
 3 -8 -11 10.29 4.28
 3 8 -11 9.44 2.16
 -3 8 11 11.65 2.9
 -3 -8 10 80.47 5.4
 -3 8 10 74.2 4.32
 3 -8 -10 95.43 12.57
 -3 8 10 91.28 7.21
 3 8 -10 92.84 6.56
 3 8 -10 88.93 5.97
 -3 8 9 24.4 2.39
 3 8 -9 27.33 3.4
 -3 -8 9 24.36 2.93
 3 -8 -9 13.56 4.3
 -3 -8 9 22.36 3.67
 3 8 -9 22.27 2.85
 -3 8 9 27.62 3.85
 3 8 -8 11.94 2.17
 -3 -8 8 12.31 1.99
 -3 8 8 11.91 1.46
 3 8 -8 10.34 1.88
 -3 -8 8 14.86 2.87
 3 -8 -8 8.17 3.75
 -3 8 8 12.48 2.58
 -3 8 7 15.99 1.54
 3 8 -7 17.55 2.39
 -3 -8 7 20.83 2.42
 3 -8 -7 20.21 1.98
 3 8 -7 17.02 2.29
 -3 -8 7 15.95 3.22
 3 -8 -7 22.82 4.77
 -3 8 7 14.62 2.6
 -3 -8 6 41.96 3.2
 -3 -8 6 46.25 5.18
 -3 8 6 38.25 2.08
 3 -8 -6 38.88 2.76
 -3 8 6 41.9 4.22
 3 8 -6 38.56 3.3
 3 -8 -6 40.04 5.77
 3 8 -6 37.14 3.2
 -3 -8 5 71.51 4.28
 -3 -8 5 71.89 4.02
 -3 -8 5 75.27 6.53
 -3 8 5 76.85 2.48
 -3 8 5 84.83 5.63
 3 -8 -5 78.63 3.91
 3 8 -5 72.99 4.25
 3 -8 -5 85.79 7.05
 3 8 -5 77.77 4.43
 3 8 -5 81.11 4.26
 -3 -8 4 44.19 3.02
 -3 8 4 40.67 1.11
 -3 -8 4 45.82 5.16
 -3 8 4 49.27 4.26
 3 8 -4 44.94 2.8
 3 -8 -4 48.41 3.03
 3 8 -4 43.91 3.12
 3 -8 -4 35.99 3.9
 3 8 -4 40.3 1.61
 -3 8 4 45.61 1.45
 3 8 -4 42.05 1.6
 3 8 -4 46.67 3.33
 -3 -8 3 28.11 2.46
 -3 -8 3 30.88 2.18
 3 8 -3 29.15 2.01
 3 8 -3 31.55 4.52
 3 -8 -3 29.52 2.49
 -3 -8 3 31.99 4.48
 3 8 -3 31.58 2.65
 -3 8 3 28.7 3.26
 -3 8 3 27.65 1.61
 3 8 -3 31.12 2.74
 3 -8 -3 23.47 2.77
 3 8 -3 33.81 2.74
 3 8 -2 0.71 0.4
 -3 -8 2 0.47 0.66
 3 8 -2 1.08 1.5
 -3 8 2 0.25 0.36
 -3 -8 2 2.36 1.7
 -3 -8 2 0.23 0.32
 3 -8 -2 0.73 0.63
 3 8 -2 0.92 0.73
 3 -8 -2 2.12 1.01
 3 8 -2 0.91 0.6
 -3 8 2 0.72 1.01
 -3 -8 1 14.18 0.99
 -3 -8 1 20.15 3.72
 -3 8 1 16.88 2.37
 3 -8 -1 19.63 2.01
 -3 -8 1 20.38 1.87
 3 -8 -1 17.15 1.97
 3 8 -1 15.59 3.5
 -3 8 1 16.8 1.9
 3 8 -1 19.64 2.8
 3 8 -1 17.99 1.98
 -3 -8 1 16.78 1.89
 -3 -8 0 9.72 2.76
 -3 8 0 9.61 1.67
 3 -8 0 7.4 0.68
 3 8 0 10.51 2.63
 3 8 0 10.89 1.63
 3 -8 0 10.67 1.58
 -3 -8 0 11.36 1.53
 -3 -8 0 10.81 1.6
 3 8 0 10.04 1.53
 -3 8 0 11.14 1.96
 3 -8 0 7.71 1.71
 3 -8 1 31.97 1.73
 3 8 1 33.91 2.79
 3 -8 1 36.38 2.79
 3 -8 1 31.68 3.25
 -3 8 -1 37.86 3.47
 -3 -8 -1 34.35 3.13
 3 8 1 33.02 2.75
 -3 8 -1 33.07 3.27
 -3 -8 -1 30.39 2.39
 -3 -8 -1 34.58 5.01
 3 -8 2 64.86 2.85
 3 -8 2 54.01 4.34
 -3 8 -2 66.96 4.68
 3 -8 2 66.32 3.71
 -3 -8 -2 59.71 6.62
 -3 8 -2 64.76 4.97
 -3 8 -2 61.79 3.99
 -3 -8 -2 61.01 4.93
 3 8 2 69.88 4.14
 3 8 2 67.11 3.79
 -3 -8 -2 58.54 3.42
 -3 -8 -3 5.99 2.18
 3 8 3 4.41 1.18
 -3 -8 -3 4.27 0.59
 3 -8 3 4.77 0.93
 -3 8 -3 2.64 1.19
 -3 -8 -3 6.2 1.23
 3 -8 3 5.26 1.09
 -3 8 -3 5.7 1.64
 -3 -8 -3 7.84 3.02
 3 8 3 4.66 1.15
 -3 8 -4 74.08 5.41
 3 -8 4 66.18 3.58
 -3 8 -4 57.17 4.18
 3 -8 4 65.83 3.84
 3 8 4 70.44 4.72
 -3 -8 -4 73.86 7.95
 -3 -8 -4 60.34 7.01
 3 8 4 62.9 3.62
 -3 -8 -4 59.71 3.63
 -3 -8 -4 65.43 2.71
 -3 8 -5 48.22 4.58
 3 -8 5 44.19 3.14
 -3 -8 -5 40.42 2.46
 3 -8 5 37.61 2.81
 -3 -8 -5 40.74 6.2
 3 8 5 40.58 3.9
 -3 -8 -5 30.51 5.73
 3 8 5 37.56 2.76
 -3 8 -5 37.83 2.32
 3 8 6 6.11 1.8
 -3 -8 -6 4.25 1.02
 3 -8 6 7.57 1.59
 -3 8 -6 4.62 1.67
 3 -8 6 6.01 1.23
 3 8 6 5.32 1.12
 -3 -8 -6 4.32 2.67
 -3 -8 -7 7.28 1.44
 3 -8 7 7.6 1.82
 3 8 7 6.08 1.76
 -3 8 -7 6.33 2.06
 3 -8 7 6.46 1.27
 3 8 7 4.69 1.98
 3 -8 8 16.14 2.51
 -3 8 -8 23.98 3.64
 3 8 8 17.98 2.71
 -3 -8 -8 17.27 2.16
 -3 -8 -9 2.57 1.33
 3 -8 9 3.21 1.52
 -3 8 -9 1.66 1.55
 3 8 9 1.3 1.23
 3 -8 10 8.02 2.23
 3 8 10 7.37 2.1
 -3 -8 -10 4.23 4.67
 -3 9 12 58.01 6.38
 3 9 -11 8.12 2.34
 -3 -9 11 9.44 2.14
 3 9 -11 7.27 2.02
 3 -9 -11 12.65 5.07
 -3 9 11 6.17 2.2
 -3 -9 10 61.54 4.65
 3 9 -10 53.12 4.79
 -3 9 10 58.86 3.8
 3 -9 -10 57.1 9.38
 -3 9 10 57.51 5.87
 3 9 -10 59.12 5.31
 -3 -9 9 175.53 7.63
 -3 9 9 171.16 6.19
 3 -9 -9 177.36 15.28
 -3 9 9 182.03 10.08
 3 9 -9 170.36 8.47
 3 9 -9 160.84 8.1
 3 9 -8 9.72 2.11
 -3 -9 8 9.24 1.78
 -3 9 8 8.48 1.26
 3 -9 -8 9.95 1.18
 -3 -9 8 10.78 2.34
 3 9 -8 11.12 2.09
 3 -9 -8 4.01 2.25
 -3 9 8 9.03 2.29
 3 9 -7 5.06 1.43
 -3 -9 7 6.05 1.47
 -3 9 7 7.35 1.04
 3 -9 -7 11.09 3.5
 -3 -9 7 4.82 1.92
 3 -9 -7 6.87 1.27
 3 9 -7 8.42 1.71
 -3 9 7 6.39 1.96
 -3 -9 6 847.82 23.73
 -3 -9 6 815.26 17.04
 -3 9 6 847.59 13.61
 3 -9 -6 842.72 16.34
 3 -9 -6 844.29 26.17
 -3 9 6 835.95 21.33
 3 9 -6 819.53 18.06
 3 9 -6 812.4 17.63
 -3 -9 5 122.18 8.38
 -3 -9 5 108.98 5.04
 -3 9 5 120 2.98
 -3 -9 5 116.94 5.56
 3 -9 -5 125.76 5.14
 3 -9 -5 119.12 7.93
 -3 9 5 132.63 7.32
 3 9 -5 121.49 5.7
 3 9 -5 120.26 5.27
 -3 -9 4 28.54 2.51
 -3 -9 4 27.83 4.11
 3 -9 -4 27.94 2.39
 3 9 -4 23.53 2.37
 3 9 -4 26.19 1.37
 3 -9 -4 23.22 3.06
 -3 9 4 29.67 3.37
 3 9 -4 24.55 1.31
 3 9 -4 27.69 2.63
 -3 9 4 24.74 0.85
 3 9 -4 24.77 2.12
 -3 -9 3 307.67 8.72
 -3 -9 3 301.63 7.77
 3 9 -3 302.99 14.45
 3 -9 -3 323.57 8.76
 3 9 -3 304.43 9.44
 3 -9 -3 296.12 10.28
 -3 9 3 309.04 17.21
 -3 9 3 315.55 6.46
 -3 9 3 307.56 11.11
 3 9 -3 316.99 8.89
 3 9 -3 300.48 7.29
 -3 -9 3 313.07 14.15
 -3 -9 2 42.98 3.06
 -3 -9 2 46.22 2.32
 -3 9 2 47.39 4.11
 3 9 -2 53.32 6.06
 3 -9 -2 49.22 3.22
 3 -9 -2 49.19 3.54
 3 9 -2 43.66 3.64
 -3 9 2 44.5 2.68
 -3 9 2 49.78 5.72
 3 9 -2 51.66 3.27
 3 9 -2 44.26 2.07
 -3 -9 2 49.35 5.55
 -3 -9 1 57.36 1.92
 3 9 -1 66.26 6.97
 3 -9 -1 66.87 3.72
 -3 -9 1 55.16 3.26
 3 -9 -1 57.28 3.58
 -3 9 1 61.38 3.6
 -3 9 1 50.28 4.85
 3 9 -1 63.53 5.06
 3 9 -1 61.52 3.57
 -3 -9 1 62.43 6.46
 -3 9 1 63.06 4.64
 3 -9 0 520.54 8.14
 3 -9 0 543.24 12.31
 -3 9 0 524.15 14.32
 -3 9 0 501.68 13.18
 -3 -9 0 532.17 12.28
 -3 9 0 523.93 14.85
 3 9 0 503.18 19.03
 3 9 0 533.14 12.12
 -3 -9 0 526.89 20.01
 -3 -9 0 518.41 11.97
 3 -9 1 241.23 5.34
 3 -9 1 258.69 7.86
 -3 9 -1 225.89 9
 -3 9 -1 248.72 9.05
 -3 -9 -1 250.9 8.67
 3 9 1 198.78 13.2
 3 9 1 251.67 7.96
 -3 9 -1 253.89 9.38
 -3 -9 -1 229.87 13
 -3 -9 -1 219.64 7.17
 3 -9 2 33.11 1.99
 -3 9 -2 36.85 3.58
 3 -9 2 34.33 2.74
 -3 -9 -2 30.5 3.38
 3 9 2 34.86 2.91
 -3 -9 -2 41.6 5.62
 3 9 2 26.74 2.47
 -3 -9 -2 28.43 2.39
 3 -9 3 119.16 4.44
 -3 9 -3 115.7 6.42
 -3 -9 -3 129.2 10.45
 3 -9 3 126.83 5.34
 -3 -9 -3 109.96 4.82
 3 9 3 118.8 5.74
 -3 -9 -3 128.36 8.33
 3 9 3 110.9 5.08
 -3 9 -3 117.94 6.41
 -3 -9 -3 119.91 2.35
 3 -9 4 117.14 4.78
 -3 9 -4 106.2 5.63
 -3 9 -4 110.46 6.69
 3 -9 4 114.3 5.06
 3 9 4 94.65 4.71
 3 9 4 119.56 6.14
 -3 -9 -4 102.79 4.82
 -3 -9 -4 109.66 8.91
 -3 9 -4 115.23 6.38
 -3 -9 -4 114.78 10.23
 -3 -9 -4 118.76 3.34
 3 9 5 3.04 1.36
 -3 -9 -5 2.33 0.62
 -3 9 -5 1.96 0.5
 3 -9 5 2.66 0.92
 -3 -9 -5 1.49 1.97
 -3 9 -5 2.65 0.58
 -3 9 -5 5.01 1.86
 3 -9 5 1.59 0.83
 3 9 5 3.68 0.96
 -3 -9 -5 1.11 1.71
 -3 9 -6 149.58 8.53
 3 -9 6 156.16 6.51
 3 -9 6 143.77 5.81
 3 9 6 154.59 8.08
 -3 -9 -6 150.02 13.35
 -3 -9 -6 155.38 5.36
 -3 9 -7 339.3 13.54
 3 -9 7 359.87 11.04
 3 9 7 357.15 11.7
 3 -9 7 349.13 9.58
 3 9 7 378.54 13.17
 -3 -9 -7 352.69 22.31
 -3 -9 -7 350.68 9.41
 -3 -9 -8 2 0.93
 3 -9 8 5.48 1.63
 -3 9 -8 4.1 2.85
 3 9 8 3.36 1.45
 -3 -9 -8 -1.83 4
 3 -9 9 9.38 2.15
 -3 9 -9 5.45 2.23
 3 9 9 8.39 1.94
 -3 -9 -9 7.42 4.29
 -3 10 12 3.36 2.06
 3 -10 -11 -0.7 2.33
 3 10 -11 0.36 1.07
 3 10 -11 -0.06 1.16
 -3 10 11 -3.59 2.2
 3 10 -10 4.68 1.85
 -3 -10 10 3.2 1.36
 3 -10 -10 2.82 3.67
 3 10 -10 3.4 1.48
 -3 10 10 0.84 1.23
 3 10 -9 -0.77 1.07
 -3 -10 9 0.49 0.9
 -3 10 9 0.08 0.56
 3 10 -9 1.01 0.99
 3 -10 -9 1.36 2.43
 -3 10 9 -0.56 1.55
 3 -10 -8 38.25 6.51
 -3 -10 8 43.24 3.64
 -3 10 8 35.63 2.45
 3 -10 -8 32.24 2.33
 3 10 -8 33.43 3.64
 3 10 -8 38.19 3.79
 -3 -10 8 41.59 4.77
 -3 10 8 35.63 4.59
 -3 -10 7 26.76 2.87
 -3 10 7 27.92 1.94
 3 -10 -7 28.67 2.55
 3 10 -7 26.21 2.98
 -3 -10 7 23.16 3.64
 3 -10 -7 27.77 5.17
 3 10 -7 27.4 3.06
 -3 10 7 26.47 3.85
 -3 10 6 11.1 1.03
 -3 -10 6 13.66 2.97
 3 10 -6 10.38 1.77
 -3 -10 6 12.39 1.91
 3 -10 -6 11.62 1.69
 3 10 -6 9.27 1.92
 -3 10 6 13.8 2.76
 -3 -10 5 51.84 3.57
 -3 -10 5 49.12 3.64
 -3 10 5 54.28 1.67
 3 -10 -5 37.86 4.51
 3 -10 -5 51.39 3.42
 -3 10 5 59.93 5.17
 3 10 -5 52.34 3.86
 3 10 -5 53.46 3.54
 -3 -10 5 53.97 5.82
 -3 -10 4 27.86 2.61
 -3 -10 4 33.15 4.73
 3 -10 -4 30.49 2.62
 3 10 -4 32.29 3.08
 3 -10 -4 35.64 3.95
 3 10 -4 28.62 1.64
 -3 10 4 32.57 3.79
 3 10 -4 28.85 1.67
 3 10 -4 32.34 3
 3 10 -4 31.69 2.45
 -3 10 3 67.33 5.23
 -3 -10 3 67.02 3.38
 -3 -10 3 72.99 4.09
 3 10 -3 68.36 7.09
 3 -10 -3 63.45 3.8
 3 10 -3 61.72 4.33
 3 -10 -3 66.27 4.8
 -3 10 3 63.27 2.59
 -3 -10 3 61.09 6.54
 3 10 -3 73.48 4.17
 3 10 -3 62.01 3.04
 -3 -10 2 54.86 2.6
 3 -10 -2 53.73 3.48
 3 -10 -2 56.87 4.04
 -3 10 2 54.75 3.12
 3 10 -2 59.89 4.61
 -3 10 2 61.22 6.85
 3 10 -2 63.96 3.79
 -3 10 2 56.61 4.7
 3 10 -2 53.65 2.32
 -3 -10 2 57.7 6.33
 -3 10 1 9.39 1.49
 3 -10 -1 10.68 1.75
 3 10 -1 13.56 2.75
 3 10 -1 13.22 1.8
 -3 10 1 8.26 1.98
 -3 -10 1 11.52 1.64
 3 -10 -1 11.11 1.83
 -3 -10 1 8.7 2.87
 -3 10 1 12.43 2.24
 3 -10 0 66.71 2
 -3 10 0 73.3 5.16
 3 -10 0 70.36 4.06
 -3 10 0 61.27 4.35
 -3 -10 0 73.43 4.2
 -3 10 0 70.79 5.43
 3 10 0 59.6 6.63
 3 10 0 68.19 3.96
 -3 -10 0 72.44 7.42
 -3 -10 0 64.33 3.82
 -3 10 -1 19.82 2.71
 -3 -10 -1 20.83 2.14
 3 -10 1 19.04 1.37
 -3 10 -1 22.96 2.93
 3 -10 1 21.52 2.31
 -3 -10 -1 26.35 2.92
 3 10 1 21.2 2.29
 -3 -10 -1 22.46 4.68
 3 10 1 14.56 3.65
 3 -10 2 21.67 1.7
 -3 10 -2 25.3 3.06
 3 -10 2 22.88 2.34
 -3 -10 -2 22.23 4.63
 3 10 2 25.17 2.63
 -3 -10 -2 17.4 2.6
 -3 -10 -2 19.74 2.07
 3 -10 3 63.94 3.28
 -3 10 -3 70.45 5.13
 3 -10 3 67.56 4.07
 -3 10 -3 82.36 5.55
 3 10 3 70.99 4.49
 -3 -10 -3 65.33 5.61
 -3 -10 -3 71.1 8.15
 -3 -10 -3 60.54 3.56
 3 10 4 20.52 2.74
 3 -10 4 15.47 1.8
 -3 10 -4 10.69 2.18
 -3 -10 -4 13.39 3.78
 3 -10 4 15.36 2.03
 -3 10 -4 16.5 2.62
 -3 -10 -4 17.4 3.86
 -3 -10 -4 15.69 0.96
 -3 10 -5 11.83 1.16
 3 10 5 20.81 2.83
 3 -10 5 13.93 1.9
 -3 -10 -5 16.27 4.44
 -3 10 -5 16.9 2.9
 3 -10 5 18.32 2.13
 -3 -10 -5 14.79 1.29
 -3 -10 -5 16.47 4.14
 -3 10 -6 76.15 6.18
 3 -10 6 70.43 4.4
 3 -10 6 70.36 4.09
 3 10 6 75.31 5.51
 -3 -10 -6 66.44 8.67
 -3 -10 -6 66.95 3.24
 -3 -10 -7 2.41 0.91
 3 -10 7 4.6 1.38
 3 10 7 4.04 1.56
 -3 10 -7 1.05 1.42
 3 10 7 1.66 1.29
 3 -10 7 3.42 1.2
 -3 -10 -7 1.26 2.57
 3 -10 8 27.75 3.21
 -3 10 -8 22.11 3.8
 3 10 8 27.73 3.44
 -3 -10 -8 33.21 7.32
 3 -10 9 27.21 3.33
 -3 10 -9 26.89 4.22
 3 10 9 29 3.67
 -3 -10 -9 30.82 7.56
 3 11 -11 6.93 2.34
 3 -11 -11 6.56 3.88
 -3 11 11 4.65 2.29
 -3 -11 10 45.21 4.14
 3 -11 -10 59.24 8.96
 3 11 -10 39.41 4.39
 3 11 -10 41.89 4.57
 -3 11 10 45.95 5.53
 3 11 -9 1.32 1.05
 -3 -11 9 3.95 1.37
 3 11 -9 1.3 1.06
 3 -11 -9 1.36 2.27
 -3 11 9 5.64 1.97
 -3 -11 8 70.37 4.66
 3 -11 -8 71.17 8.47
 3 -11 -8 69.38 3.48
 -3 11 8 73.86 6.54
 3 11 -8 70.02 5.14
 -3 -11 8 72.46 6.18
 3 11 -8 75.01 5.21
 -3 -11 7 393.47 11.43
 -3 11 7 392.07 8.23
 3 11 -7 392.91 12.31
 3 -11 -7 418.46 18.71
 3 11 -7 391.25 12.05
 -3 11 7 395.94 15.07
 -3 -11 7 390.58 15.49
 -3 -11 6 8.47 2.51
 3 11 -6 8.5 1.71
 -3 -11 6 8.49 1.61
 -3 11 6 7.19 0.76
 3 -11 -6 7.57 1.41
 3 11 -6 9.46 1.8
 3 -11 -6 2.48 1.61
 -3 11 6 11.67 2.68
 -3 -11 5 12.33 3.06
 -3 11 5 8.48 0.5
 -3 11 5 9.34 0.5
 3 11 -5 8.63 1.56
 -3 -11 5 10.1 1.68
 -3 -11 5 9.28 1.66
 3 -11 -5 7.77 1.4
 3 11 -5 9.23 1.84
 3 -11 -5 5.69 1.63
 -3 11 5 10.8 2.39
 -3 -11 4 230.29 7.82
 3 11 -4 225.03 12.91
 3 -11 -4 227.08 7.66
 3 11 -4 229.84 5.68
 3 -11 -4 215.87 9.84
 -3 11 4 244.26 10.54
 3 11 -4 228.95 8.03
 -3 -11 4 228.66 12.26
 3 11 -4 227.29 6.93
 -3 -11 3 134.32 5.8
 -3 -11 3 131.28 4.92
 -3 -11 3 142.35 9.8
 -3 11 3 136.01 7.69
 3 -11 -3 149.59 5.99
 3 -11 -3 132.46 6.91
 3 11 -3 126.8 6.78
 -3 11 3 137.6 3.99
 3 11 -3 144.49 6.01
 3 11 -3 130.41 4.86
 3 11 -3 135.64 4.55
 -3 11 2 9.12 1.41
 -3 11 2 12.1 2.51
 3 11 -2 11.58 1.03
 3 -11 -2 15.29 1.99
 3 11 -2 15.17 1.98
 3 -11 -2 9.72 1.78
 3 11 -2 6.76 1.69
 -3 -11 2 11.77 2.96
 3 -11 -1 699.98 15.1
 -3 -11 1 709.92 15.14
 -3 11 1 653.4 15.15
 3 -11 -1 676.46 15.66
 3 11 -1 676.04 20.65
 -3 11 1 694.88 18.06
 -3 -11 1 662.85 23.34
 3 11 -1 698.4 14.86
 3 -11 0 87.98 2.36
 3 -11 0 91.74 4.74
 -3 11 0 99.02 6.14
 -3 11 0 87.09 5.22
 -3 -11 0 90.5 4.84
 3 11 0 91.75 8.6
 3 11 0 87.32 4.55
 -3 -11 0 100.82 8.72
 3 -11 1 77.64 2.7
 3 -11 1 77.46 4.31
 -3 11 -1 68.93 5.15
 -3 -11 -1 84.1 4.99
 3 11 1 70.79 8.59
 3 11 1 72.82 4.25
 -3 11 -1 71.06 5.18
 -3 -11 -1 80.74 8.26
 3 -11 2 714.99 12.69
 -3 -11 -2 710.63 26.09
 3 -11 2 705.43 15.45
 -3 -11 -2 705.26 18.29
 3 11 2 731.21 16.23
 -3 11 -2 693.92 18.1
 3 11 3 3.63 1.24
 3 -11 3 5.07 1.02
 -3 11 -3 4.21 0.94
 -3 11 -3 6.27 1.74
 3 -11 3 4.77 1.24
 -3 -11 -3 6.42 2.9
 -3 -11 -3 2.82 1.07
 -3 11 -3 7.83 1.93
 3 -11 4 33.46 2.51
 3 -11 4 36.19 2.98
 -3 -11 -4 33.83 5.81
 -3 11 -4 31.77 3.68
 3 11 4 26.72 3.02
 -3 11 -4 34.04 3.65
 -3 11 -4 29.97 3.21
 -3 -11 -4 25.82 4.14
 -3 11 -5 225.51 10.47
 3 -11 5 244.17 7.88
 3 -11 5 244.87 8.14
 3 11 5 250.81 9.85
 -3 -11 -5 227.51 13.73
 3 11 6 1.86 1.02
 -3 -11 -6 0.73 1.71
 -3 -11 -6 0.94 0.55
 3 -11 6 2.04 1.04
 -3 11 -6 2.24 1.74
 3 -11 6 0.85 0.85
 -3 -11 -7 1.81 2.6
 3 -11 7 0.45 0.91
 -3 11 -7 -2.04 1.78
 3 -11 7 0.72 0.74
 3 11 7 1.77 1.29
 -3 11 -8 187.39 10.58
 3 -11 8 179.17 7.97
 3 11 8 167.5 8.37
 -3 -11 -8 184.95 16.63
 3 -11 8 153.61 7.32
 3 -11 9 16.87 2.66
 3 11 9 12.43 2.62
 -3 -11 -9 19.62 6.22
 3 12 -11 5.9 2.18
 -3 12 11 7.01 2.91
 3 12 -10 9.8 2.46
 -3 -12 10 12.44 2.36
 3 12 -10 8.59 2.24
 -3 12 10 10.2 2.84
 3 12 -9 9.79 2.22
 -3 -12 9 13 2.27
 3 12 -9 8.19 2.08
 3 -12 -9 12.08 4.31
 -3 12 9 9.74 2.84
 3 -12 -8 12.71 3.92
 3 12 -8 11.28 2.33
 -3 -12 8 13.5 2.23
 3 12 -8 12.85 2.37
 3 -12 -8 9.96 1.45
 -3 12 8 12.48 3.09
 3 12 -7 18.94 2.54
 -3 -12 7 19.81 2.54
 3 -12 -7 18.3 3.63
 3 12 -7 21.69 2.91
 3 -12 -7 20.85 2.13
 -3 -12 7 22.84 3.85
 -3 12 7 21.09 3.66
 -3 12 6 11.38 0.9
 3 12 -6 11.81 1.97
 -3 -12 6 11.1 1.84
 3 -12 -6 12.33 1.9
 3 12 -6 12.32 2.16
 3 -12 -6 8.97 2.36
 -3 -12 6 11.62 2.92
 -3 12 6 10.11 2.55
 -3 -12 5 13.64 1.96
 3 12 -5 14.62 1.98
 3 -12 -5 14.07 2.01
 3 12 -5 13.63 2.1
 3 -12 -5 13.31 2.84
 -3 -12 5 14.38 3.28
 -3 12 5 17.84 3.28
 -3 -12 4 2.63 0.89
 3 12 -4 4.05 1
 3 -12 -4 2.56 0.93
 3 12 -4 4.29 1.24
 3 -12 -4 1.66 1.25
 -3 -12 4 5.35 2.32
 -3 12 4 4.44 1.97
 3 12 -4 3.76 0.82
 -3 -12 3 18.6 1.83
 -3 -12 3 21.69 2.4
 3 -12 -3 20.77 2.43
 -3 12 3 20.24 1.51
 3 -12 -3 20.92 2.92
 -3 -12 3 15.02 3.63
 3 12 -3 25.69 2.68
 3 12 -3 22.05 2.05
 3 12 -3 20.03 1.71
 -3 12 3 22.2 3.38
 3 -12 -2 49.35 3.62
 3 -12 -2 45.76 3.89
 -3 12 2 37.71 2.79
 -3 -12 2 42.67 5.74
 3 12 -2 44.16 3.36
 -3 12 2 50.77 4.82
 3 12 -2 44.02 2.05
 -3 12 1 1.3 0.94
 -3 12 1 3.58 1.52
 3 -12 -1 0.95 0.97
 3 12 -1 3.81 1.3
 -3 -12 1 0.68 0.96
 3 -12 -1 0.81 0.73
 -3 -12 1 1.89 2.14
 3 -12 0 12.4 0.88
 -3 12 0 16.61 2.45
 3 12 0 16.45 2.22
 3 -12 0 12.92 1.97
 -3 -12 0 7.48 3.13
 -3 -12 0 14.92 2.16
 -3 12 0 15.06 2.77
 3 -12 1 99.42 3.28
 3 -12 1 106.74 5.39
 -3 -12 -1 113.36 10.16
 -3 -12 -1 114.12 6.17
 3 12 1 109.48 5.4
 -3 12 -1 115.7 6.92
 3 -12 2 6.52 0.97
 3 12 2 7.41 1.6
 -3 12 -2 6.14 1.03
 3 -12 2 6.72 1.49
 -3 -12 -2 2.76 1.72
 -3 -12 -2 8.56 2.01
 -3 12 -2 8.82 2.11
 3 12 3 3.37 1.2
 3 -12 3 2.53 0.74
 -3 12 -3 2.62 0.84
 -3 -12 -3 4.3 2.31
 -3 12 -3 1.49 1.15
 3 -12 3 1.33 0.86
 -3 -12 -3 3.78 1.36
 -3 12 -3 4.55 1.77
 -3 12 -4 35.81 3.96
 3 -12 4 34.63 2.64
 -3 -12 -4 28.31 4.04
 -3 -12 -4 41.5 6.96
 3 -12 4 36.62 3.19
 -3 12 -4 34.15 3.96
 3 12 4 32.62 3.41
 3 12 5 3.95 1.47
 3 -12 5 4.24 1.22
 -3 12 -5 4.26 2.01
 3 -12 5 6.13 1.42
 -3 -12 -5 9.9 3.31
 3 12 6 0.61 1.04
 3 -12 6 -0.37 0.71
 -3 12 -6 0.77 1.41
 3 -12 6 -0.14 0.82
 -3 -12 -6 1.82 2.56
 3 -12 7 16 2.28
 -3 12 -7 18.69 3.47
 3 -12 7 18.4 2.3
 -3 -12 -7 21.08 5.5
 3 -12 8 15.7 2.49
 3 -12 8 15.94 2.52
 -3 12 -8 15.71 3.61
 3 12 8 14.65 2.72
 -3 -12 -8 20.7 5.21
 3 -12 9 2.54 1.43
 3 12 9 2.33 1.39
 -3 -12 -9 2.57 3.87
 3 13 -10 3.27 1.66
 -3 13 10 5.24 2.12
 -3 -13 9 92.95 5.9
 3 -13 -9 96.25 10.16
 -3 13 9 103.52 8.47
 3 13 -9 88.26 6.34
 3 13 -9 92.05 6.47
 3 13 -8 2.4 1.3
 -3 -13 8 3.57 1.38
 3 13 -8 1.44 1.23
 3 -13 -8 1.84 1.69
 -3 13 8 5.73 2.38
 3 13 -7 0.36 0.83
 -3 -13 7 0.89 1.12
 3 -13 -7 1.08 0.77
 3 13 -7 0.25 1.01
 -3 -13 7 2.08 1.39
 -3 13 7 0.44 1.51
 -3 -13 6 123.32 6.02
 3 13 -6 116.72 5.87
 3 -13 -6 117.86 8.53
 -3 13 6 126.57 8.49
 -3 -13 6 110.59 8.63
 3 13 -6 118.03 6.36
 -3 -13 5 19.49 2.42
 3 -13 -5 17.55 2.24
 -3 -13 5 20.72 3.92
 3 13 -5 19.92 2.63
 3 13 -5 20.37 2.27
 3 -13 -5 18.97 3.24
 -3 13 5 22.11 3.6
 -3 -13 4 78.83 4.68
 -3 13 4 76.5 6.34
 3 -13 -4 77.42 4.56
 3 -13 -4 79.95 6.02
 3 13 -4 75.51 3.52
 -3 -13 4 73.99 7.33
 3 13 -4 83.33 4.93
 3 13 -4 78.55 3.94
 -3 -13 3 62.6 4.14
 3 -13 -3 61.23 4.11
 3 -13 -3 68.99 5.11
 -3 13 3 61.35 2.7
 -3 13 3 58.07 5.32
 -3 -13 3 64.42 7.06
 3 13 -3 63.71 4.16
 3 13 -3 60.53 3.58
 3 13 -3 65.6 3.1
 3 -13 -2 180.9 7.13
 -3 -13 2 182.48 12.05
 3 -13 -2 176.87 7.91
 -3 13 2 157.35 6.06
 3 13 -2 175.65 6.87
 -3 13 2 176.95 9.14
 3 13 -2 178.05 6.92
 3 13 -2 180.53 4.36
 -3 13 1 36.42 4.08
 3 -13 -1 34.9 3.09
 -3 13 1 31.59 3.01
 -3 -13 1 29.02 2.85
 3 -13 -1 32.43 3.25
 -3 -13 1 34.57 5.36
 3 13 -1 35.61 3.05
 3 -13 0 1076.42 21.24
 -3 -13 0 1078.57 21.94
 3 13 0 1105.56 21.04
 -3 -13 0 1096.09 33.32
 -3 13 0 1109.52 25.06
 3 -13 1 560.49 9.83
 3 -13 1 568.24 13.91
 -3 -13 -1 589.68 15.39
 3 13 1 600.69 14.11
 -3 -13 -1 560.44 23.64
 -3 13 -1 566.33 16.62
 3 -13 2 30.63 2
 -3 13 -2 27.61 2.16
 3 -13 2 31.9 2.99
 -3 -13 -2 29.28 5.53
 -3 -13 -2 31.88 3.66
 3 13 2 38.72 3.32
 -3 13 -2 29.66 3.53
 3 -13 3 145.87 5.05
 -3 13 -3 145 7.93
 -3 13 -3 113.92 5.04
 3 -13 3 143.02 6.4
 -3 -13 -3 140.55 8.34
 3 13 3 149.44 6.8
 -3 13 -3 125.79 8.34
 -3 -13 -3 145.31 12.45
 -3 13 -3 152.61 8.06
 3 -13 4 25.15 2.25
 3 13 4 26 2.96
 -3 -13 -4 23.97 5.57
 3 -13 4 27.49 2.85
 -3 13 -4 22.18 3.19
 -3 -13 -4 21.17 3.6
 -3 13 -4 22.6 3.09
 3 -13 5 28.06 2.58
 3 13 5 24.44 3.09
 -3 -13 -5 17.02 3.4
 3 -13 5 27.57 2.83
 -3 13 -5 27.32 3.79
 3 13 6 4.63 1.37
 3 -13 6 8.14 1.57
 -3 13 -6 8.91 2.4
 3 -13 6 6.44 1.52
 3 -13 7 47.06 3.9
 3 -13 7 43.02 3.96
 -3 -13 -7 51.36 7.61
 -3 13 -7 41.73 5.05
 3 -13 8 3.4 1.45
 -3 13 -8 3.67 2.05
 3 13 8 3.32 1.5
 3 -13 8 1.86 1
 -3 -13 -8 3.63 3.47
 3 -13 9 -1.2 1.21
 3 13 9 4.72 1.87
 3 14 -10 3.15 1.6
 3 14 -9 -0.01 1.06
 -3 -14 9 1.73 1.23
 3 14 -9 1.44 1.43
 -3 14 9 2.6 2.19
 3 14 -8 18.9 2.95
 -3 -14 8 21.53 2.89
 3 14 -8 20.5 3.09
 3 -14 -8 14.19 3.45
 -3 14 8 25.12 4.31
 -3 -14 7 13.07 2.24
 3 14 -7 13.22 2.26
 3 -14 -7 14.61 2.01
 -3 -14 7 15.98 3.4
 3 14 -7 18.51 2.87
 3 -14 -7 11.98 3.16
 -3 14 7 14.14 3.15
 -3 -14 6 3.24 1.38
 3 14 -6 4.08 1.25
 -3 -14 6 3.54 1.94
 3 14 -6 3.58 1.48
 3 -14 -6 3.08 1.9
 3 -14 -6 5.89 1.45
 -3 14 6 2.57 1.58
 3 14 -5 60.23 3.92
 -3 -14 5 68.4 4.55
 3 -14 -5 63.96 4.42
 3 -14 -5 71.42 6.21
 -3 -14 5 64.94 7
 -3 14 5 68.52 6.25
 3 14 -5 66.26 4.78
 -3 -14 4 21.76 2.6
 3 -14 -4 24.45 2.82
 3 14 -4 26.68 2.99
 -3 -14 4 24.57 4.57
 3 -14 -4 24.92 3.67
 3 14 -4 26.01 2.34
 3 14 -4 21.7 2.05
 -3 14 4 28.25 4.19
 3 14 -3 1.56 0.86
 -3 -14 3 2.52 1.05
 3 14 -3 2.41 0.71
 3 -14 -3 3.61 1.09
 3 14 -3 3.65 1.27
 -3 -14 3 4.9 2.5
 3 -14 -3 2.19 1.1
 -3 14 3 0.25 1.43
 3 14 -2 4.51 1.35
 -3 14 2 3.11 1.01
 3 14 -2 2.39 0.51
 3 -14 -2 2.29 1.13
 3 14 -2 2.35 1.12
 -3 -14 2 4.35 2.56
 3 -14 -2 0.71 0.9
 -3 14 2 2.54 1.54
 -3 14 1 35.95 4.28
 3 -14 -1 27.34 2.93
 -3 14 1 26.03 2.94
 -3 -14 1 30.82 3.11
 3 -14 -1 33.44 3.43
 -3 -14 1 33.12 5.64
 3 14 -1 31.99 3.04
 3 14 -1 35.79 3.53
 3 -14 0 29.89 3.09
 -3 -14 0 34.96 5.98
 -3 -14 0 31.09 3.21
 3 14 0 29.49 2.92
 -3 14 0 28.23 3.65
 3 -14 1 12.67 1.18
 -3 14 -1 11.79 1.25
 3 14 1 13.8 2.15
 3 -14 1 12.87 2.06
 -3 -14 -1 18.82 4.78
 -3 -14 -1 11.26 2.1
 -3 14 -1 14.28 2.73
 3 -14 2 2.05 0.7
 3 14 2 5.32 1.59
 -3 -14 -2 1.75 2.43
 3 -14 2 1.29 0.93
 -3 14 -2 1.23 1.14
 -3 -14 -2 2.89 1.5
 -3 14 -2 2.29 1.4
 3 -14 3 21.02 1.9
 3 14 3 22.7 2.71
 -3 -14 -3 18.63 4.95
 -3 14 -3 21.62 3.24
 3 -14 3 19.51 2.54
 -3 -14 -3 20.71 3.34
 -3 14 -3 21.62 3.14
 3 14 4 -0.63 1.18
 3 -14 4 0.41 0.65
 -3 14 -4 0.15 1.12
 3 -14 4 0.12 0.95
 -3 -14 -4 -0.6 1.6
 -3 14 -4 -1.29 1.18
 3 -14 5 24.28 2.49
 3 14 5 20.16 2.89
 -3 14 -5 24.44 3.77
 3 -14 5 19.59 2.59
 -3 -14 -5 15.55 3.5
 -3 14 -5 20.42 3.22
 3 -14 6 56.55 4.02
 -3 -14 -6 44.58 6.15
 3 -14 6 58.89 4.26
 3 -14 7 -0.04 0.82
 -3 14 -7 -2.09 1.99
 3 -14 7 -0.41 1.14
 -3 -14 -7 -2.87 2.74
 3 -14 8 2.84 1.23
 -3 -14 -8 5.9 3.6
 3 14 8 5.02 1.67
 3 -14 8 4.04 1.59
 3 15 -10 34 4.26
 3 15 -9 0.32 1.01
 -3 15 9 0.61 1.68
 3 15 -8 17.09 2.81
 -3 -15 8 20.49 2.85
 3 15 -8 15.51 2.71
 3 -15 -8 15.4 3.78
 -3 15 8 19.95 3.76
 -3 -15 7 40.52 3.8
 3 15 -7 46.59 3.99
 3 -15 -7 39.31 3.25
 3 -15 -7 50.55 6.2
 3 15 -7 43.92 4.24
 -3 15 7 46.56 5.66
 -3 -15 6 9.96 1.87
 3 15 -6 8.54 1.61
 -3 -15 6 4.8 2.23
 3 15 -6 10.14 2.12
 3 -15 -6 13.87 3.2
 3 -15 -6 10.74 1.75
 -3 15 6 11.92 3.18
 -3 -15 5 92.35 5.45
 -3 -15 5 92.57 8.51
 3 -15 -5 94.18 7.24
 3 -15 -5 91.7 5.15
 -3 15 5 97.51 7.77
 3 15 -5 86.43 5.48
 3 15 -5 87.33 4.73
 -3 -15 4 441.6 12.68
 3 -15 -4 450.86 12.84
 3 -15 -4 446.45 15.37
 -3 15 4 449.81 16.9
 3 15 -4 451.74 12.99
 -3 -15 4 434.5 19.43
 3 15 -4 435.43 10.56
 3 -15 -3 45.36 3.82
 -3 -15 3 54.26 6.9
 3 -15 -3 48.87 4.53
 3 15 -3 43.45 3.65
 3 15 -3 46.18 3.53
 3 15 -3 41.06 2.46
 -3 15 3 41.33 4.84
 3 15 -2 138.97 6.56
 3 -15 -2 128.26 6.42
 3 15 -2 142.43 6.45
 -3 -15 2 125.7 10.7
 3 -15 -2 133.48 7.26
 -3 15 2 136.16 8.62
 3 15 -2 129.68 3.41
 3 -15 -1 27.86 2.91
 -3 -15 1 27.97 5.27
 -3 15 1 26.92 2.91
 -3 -15 1 30.61 3.19
 3 -15 -1 28.05 3.29
 3 15 -1 31.95 3.01
 3 15 -1 29.08 3.22
 -3 15 1 34.65 4.35
 3 -15 0 70.07 4.74
 -3 -15 0 68.86 4.84
 -3 15 0 63.87 5.65
 3 15 0 74.43 4.58
 3 15 0 66.51 5.06
 -3 -15 0 67.84 8.32
 3 -15 1 87.97 3.17
 -3 15 -1 87.5 6.62
 3 -15 1 87.1 5.32
 -3 -15 -1 93.39 5.91
 3 15 1 93.5 5.23
 -3 -15 -1 82.74 9.39
 3 -15 2 75.2 3.26
 -3 15 -2 76.3 5.73
 -3 15 -2 70.02 5.79
 3 -15 2 76.59 4.92
 -3 -15 -2 72.81 5.68
 3 15 2 81.7 5.02
 -3 -15 -2 75.13 9.34
 3 -15 3 67.67 3.44
 -3 15 -3 66.84 5.64
 -3 15 -3 67.61 5.72
 3 -15 3 68.31 4.66
 -3 -15 -3 70.65 5.91
 3 15 3 74.55 4.91
 3 -15 4 61 3.54
 -3 15 -4 57.94 5.5
 3 -15 4 60.4 4.5
 -3 15 -4 59.04 5.39
 3 15 4 62.82 4.66
 -3 -15 -4 61.22 6.13
 3 -15 5 307.43 9.26
 -3 15 -5 321.18 13.48
 3 -15 5 324.55 10.81
 3 15 5 316.55 11.37
 -3 -15 -5 325.92 15.43
 -3 15 -5 305.48 12.63
 -3 15 -6 44.88 5.22
 3 -15 6 46.22 3.57
 3 -15 6 44.37 4.24
 -3 -15 -6 36.78 5.5
 3 -15 7 -0.36 0.82
 3 -15 7 -0.1 1.09
 -3 15 -7 0.65 1.53
 3 -15 8 31.29 3.35
 3 15 8 28.1 3.61
 3 -15 8 32.61 3.68
 3 16 -9 -1.08 1.43
 3 16 -8 -0.18 1.03
 3 16 -8 1.21 1.36
 3 -16 -8 0.69 1.75
 -3 -16 8 0.08 0.95
 -3 16 8 -1.3 2.08
 -3 -16 7 2.9 1.52
 3 16 -7 2.19 1.23
 3 16 -7 3.6 1.57
 3 -16 -7 1.11 1.35
 3 -16 -7 0.1 0.68
 -3 16 7 2.09 1.9
 -3 -16 6 7.01 1.73
 3 16 -6 5.09 1.46
 3 -16 -6 6.47 1.49
 -3 -16 6 7.39 2.75
 3 16 -6 6.43 1.78
 3 -16 -6 4.66 2.28
 -3 16 6 5.68 2.47
 -3 -16 5 4.72 1.49
 3 16 -5 5.4 1.3
 -3 16 5 4.1 1.7
 -3 -16 5 2.89 2.07
 3 16 -5 7.47 1.92
 3 -16 -5 7.82 2.54
 3 -16 -5 4.75 1.4
 -3 -16 4 3.62 1.36
 3 16 -4 3.24 0.91
 -3 -16 4 2.47 2.02
 3 16 -4 3.94 1.49
 3 -16 -4 5.68 2.1
 3 -16 -4 2.22 1.13
 -3 16 4 3.77 2.1
 3 16 -3 20.71 2.59
 3 -16 -3 23.01 2.86
 3 16 -3 26.41 3.03
 -3 -16 3 22.12 4.76
 3 -16 -3 22.91 3.23
 -3 16 3 30.73 4.43
 3 -16 -2 12.32 2.28
 -3 -16 2 13.9 4.07
 3 16 -2 13.82 2.22
 3 -16 -2 11.45 2.33
 3 16 -2 14.08 2.25
 -3 16 2 11.37 2.86
 3 16 -1 6.65 1.63
 3 -16 -1 5.65 1.51
 3 16 -1 10.87 1.91
 -3 -16 1 9.04 1.93
 3 -16 -1 7.58 1.86
 -3 16 1 8.72 2.44
 3 16 0 19.95 2.9
 -3 -16 0 17.28 4.84
 3 16 0 18.13 2.45
 3 -16 0 17.81 2.54
 -3 -16 0 17.17 2.68
 -3 16 0 15.02 2.89
 -3 -16 -1 35.48 6.44
 3 -16 1 32.19 3.36
 -3 -16 -1 34.97 3.77
 3 -16 1 34.27 2
 3 16 1 34.79 3.37
 3 16 1 39.18 4.29
 -3 16 -1 34.25 4.37
 3 -16 2 1.29 0.48
 3 16 2 5.56 1.65
 -3 -16 -2 2.55 2.76
 3 -16 2 1.82 1.28
 -3 16 -2 4.21 1.77
 -3 -16 -2 3.7 1.58
 -3 16 -2 4.54 1.79
 3 -16 3 4.34 1
 3 16 3 6.56 1.55
 -3 16 -3 4.23 1.76
 -3 16 -3 1.38 1.31
 3 -16 3 3.1 1.41
 -3 -16 -3 6.74 2.33
 3 -16 4 53.75 3.5
 -3 16 -4 58.28 5.6
 3 -16 4 60.87 4.66
 -3 -16 -4 62.83 6.11
 3 16 4 55.71 4.61
 -3 16 -4 62.35 5.71
 3 -16 5 5.8 1.79
 3 -16 5 7.41 1.52
 -3 16 -5 5.36 2.23
 -3 -16 -5 5.38 2.18
 -3 16 -5 5.8 2.23
 3 -16 6 3.74 1.25
 -3 16 -6 4.05 1.95
 -3 -16 -6 0.75 2.25
 3 -16 6 2.81 1.46
 3 -16 7 6.8 1.61
 -3 16 -7 6.21 2.32
 -3 -16 -7 3.9 2.13
 3 -16 7 8.48 2.11
 3 -16 8 3.7 1.55
 3 16 8 1.37 1.21
 3 -16 8 2.21 1.48
 3 -17 -8 5.17 2.6
 -3 -17 7 1.22 1.09
 3 17 -7 4.19 1.71
 3 -17 -7 3.2 1.98
 3 -17 -7 3.85 1.21
 -3 17 7 2.72 2.05
 -3 -17 6 50.05 4.26
 -3 -17 6 40.54 5.88
 3 -17 -6 60.49 6.31
 3 -17 -6 51.52 4.08
 -3 17 6 58.79 6.63
 3 17 -6 52.96 4.73
 -3 -17 5 19.34 2.73
 3 -17 -5 23.11 2.83
 -3 -17 5 19.28 4.46
 3 17 -5 25.5 3.21
 3 -17 -5 29.09 4.3
 -3 17 5 21.87 3.78
 -3 -17 4 21.07 2.69
 -3 -17 4 20 4.75
 3 17 -4 17.4 2.43
 3 -17 -4 21.85 3.4
 3 -17 -4 16.8 2.41
 -3 17 4 24.26 4.14
 3 17 -3 68.38 4.79
 -3 -17 3 65.36 7.99
 -3 17 3 72.97 6.81
 3 -17 -3 65.9 5.6
 3 -17 -3 64.75 4.8
 3 -17 -2 46.34 4.05
 -3 -17 2 47.45 6.95
 3 -17 -2 48.48 4.67
 3 17 -2 43.13 3.87
 3 -17 -2 45.45 4
 3 17 -2 41.34 3.69
 -3 17 2 39.43 4.97
 3 17 -1 0.19 1.05
 -3 -17 1 -0.2 2.17
 3 -17 -1 -0.99 0.89
 3 17 -1 1.96 1.27
 3 -17 -1 0.38 1.05
 -3 17 1 1.13 1.77
 -3 17 0 138.43 8.84
 3 -17 0 122.02 6.72
 -3 -17 0 126.72 7.12
 -3 -17 0 139.55 12.58
 3 17 0 120.1 6.28
 3 17 0 124.37 7.39
 3 -17 1 81.84 5.55
 -3 -17 -1 81.97 5.85
 3 17 1 89.63 5.37
 -3 -17 -1 77.61 9.61
 -3 17 -1 88.92 7.09
 3 17 1 79.78 6.17
 3 17 2 20.79 3.21
 3 -17 2 18.56 2.63
 -3 17 -2 21.46 3.28
 3 17 2 26.91 3.07
 -3 -17 -2 23.27 3.4
 -3 17 -2 21.97 3.59
 3 -17 3 94.91 4.2
 -3 17 -3 90.91 6.87
 3 -17 3 108.21 6.26
 -3 -17 -3 112.65 7.68
 3 17 3 105.21 6.03
 3 -17 3 110.99 6.73
 -3 17 -3 107.68 7.62
 3 -17 4 49.5 3.23
 -3 17 -4 53.63 5.45
 -3 -17 -4 56.71 5.93
 3 -17 4 51.86 4.67
 -3 17 -4 50.18 5.31
 3 -17 5 6.88 1.47
 -3 17 -5 6.96 2.23
 -3 17 -5 6.49 2.08
 -3 -17 -5 4.33 2.21
 3 -17 5 7.13 1.85
 3 -17 6 10.27 1.78
 -3 17 -6 8.05 2.57
 -3 -17 -6 12.32 3.29
 3 -17 6 10.74 2.32
 3 -17 7 11.91 2.07
 3 -17 7 13.8 2.66
 -3 -18 7 8.43 2.05
 3 -18 -7 6.76 2.46
 -3 -18 6 0.93 1.17
 3 18 -6 -0.75 1.26
 3 -18 -6 0.91 0.94
 -3 18 6 1.62 1.49
 -3 -18 5 3.65 1.61
 -3 -18 5 7.28 2.85
 3 -18 -5 3.38 1.33
 3 18 -5 4.81 1.76
 3 -18 -5 7.45 2.72
 -3 18 5 4.84 2.1
 -3 -18 4 3.27 2.48
 3 18 -4 3.08 1.5
 3 -18 -4 2.46 1.4
 3 -18 -4 3.54 1.31
 -3 18 4 2.25 1.59
 -3 -18 3 0.27 1.62
 3 18 -3 -0.33 1.04
 -3 18 3 -2.53 2.2
 3 -18 -3 0.55 1.19
 3 -18 -3 0.3 1.07
 3 18 -2 7.61 1.88
 -3 -18 2 8.79 3.47
 3 18 -2 11.54 2.12
 3 -18 -2 13.19 2.74
 3 -18 -2 13.38 2.49
 -3 18 2 10.06 2.96
 3 18 -1 1.52 1.32
 -3 -18 1 1.26 2.36
 3 18 -1 1.06 1.13
 3 -18 -1 0.72 1.02
 3 -18 -1 -0.08 1.01
 -3 18 1 0.49 1.44
 3 18 0 2.52 1.69
 3 18 0 2.19 1.19
 -3 -18 0 4.29 1.76
 3 -18 0 5.65 1.93
 -3 18 0 2.11 1.54
 3 18 1 0.57 1.16
 3 18 1 1.79 1.1
 -3 18 -1 0.08 1.17
 -3 -18 -1 2.77 1.59
 3 -18 1 0.81 1.08
 -3 18 -1 0.94 1.33
 3 18 2 14.03 3.06
 3 18 2 16.15 2.64
 -3 18 -2 18.6 3.3
 -3 -18 -2 9.19 2.12
 3 -18 2 14.99 2.72
 -3 18 -2 14.84 3.05
 3 18 3 12.88 3.13
 -3 18 -3 12.52 2.81
 -3 -18 -3 19.65 3.41
 3 -18 3 12.22 2.51
 -3 18 -3 16.28 3.21
 3 18 4 6.89 2.74
 -3 18 -4 2.78 1.85
 3 -18 4 3.08 1.38
 -3 -18 -4 4.87 2.1
 -3 18 -4 5.24 2.17
 3 18 5 2.67 1.92
 -3 18 -5 -1.27 1.41
 -3 -18 -5 0.8 1.5
 3 -18 5 2.11 1.34
 -3 18 -6 4.8 1.91
 3 -18 6 8.32 2.19
 -3 -19 6 2.83 1.32
 3 19 -6 3.48 1.64
 3 -19 -6 3.68 2.34
 3 -19 -6 4.22 1.44
 -3 -19 5 21.35 2.97
 3 19 -5 21.11 3.13
 3 -19 -5 24.81 3.9
 3 -19 -5 21.78 2.87
 -3 19 5 25.19 4.53
 3 19 -4 23.79 3.14
 3 -19 -4 19.65 3.47
 3 -19 -4 23.36 3.04
 -3 19 4 21.55 4.25
 3 19 -3 5.12 1.54
 3 -19 -3 7.68 2.41
 3 -19 -3 5.93 1.74
 -3 19 3 3.2 1.94
 3 -19 -2 56.87 5.31
 3 19 -2 63.48 4.85
 3 -19 -2 60.49 4.95
 -3 19 2 70.62 6.94
 3 -19 -1 56.5 4.88
 3 19 -1 55.58 4.48
 -3 19 1 60.45 6.26
 3 19 -1 55.84 5.05
 3 -19 0 61.76 5.18
 -3 19 0 60.68 6.2
 -3 -19 0 73.23 5.73
 3 19 0 64.02 4.82
 3 19 0 57.21 5.37
 -3 19 -1 67.51 5.69
 3 -19 1 67.41 5.48
 -3 -19 -1 69.13 5.69
 3 19 1 69.69 4.96
 -3 19 -1 69.99 6.65
 3 19 1 59.18 5.7
 -3 19 -2 89.16 6.88
 -3 -19 -2 87.49 6.59
 3 19 2 76.2 5.35
 3 -19 2 92.85 6.44
 -3 19 -2 77.49 6.83
 3 19 2 77.66 6.79
 -3 19 -3 47.8 5.13
 -3 19 -3 46.89 5.34
 -3 -19 -3 53.07 5.42
 3 19 3 47.58 5.56
 3 -19 3 54.16 4.96
 3 19 4 6.18 2.32
 -3 19 -4 5.71 1.99
 -3 19 -4 6.33 2.29
 -3 -19 -4 10.16 2.91
 3 -19 4 5.53 1.8
 -3 19 -5 12.59 2.98
 -3 -19 -5 16.32 3.77
 3 -20 -6 3.78 1.47
 3 20 -5 2.5 1.61
 3 -20 -5 1.99 1.6
 3 -20 -5 3.18 1.5
 3 20 -4 0.56 1.07
 3 -20 -4 -0.63 1.32
 3 -20 -4 -2.14 1.4
 -3 20 4 -1.14 1.87
 3 20 -3 0.7 1.09
 3 -20 -3 2.08 1.27
 3 -20 -3 2.67 1.53
 -3 20 3 -0.84 1.66
 3 20 -2 3.94 1.59
 3 -20 -2 3.3 1.73
 3 -20 -2 2.94 1.58
 -3 20 2 2.12 1.77
 3 20 -1 0.22 1.17
 3 20 -1 0.86 1.09
 3 -20 -1 0.68 1.35
 -3 20 1 2.05 1.9
 3 20 0 3.09 1.47
 3 20 0 4.88 1.63
 -3 -20 0 4.95 1.84
 3 -20 0 2.83 1.49
 -3 20 0 3.09 1.77
 3 20 1 7.46 2.35
 3 20 1 5.23 1.59
 -3 20 -1 6.27 2.13
 -3 -20 -1 7.23 2.38
 3 -20 1 8.94 2.37
 -3 20 -1 3.55 1.98
 3 20 2 4.28 2.06
 -3 20 -2 3.86 1.63
 -3 -20 -2 5.19 2.06
 3 -20 2 1.54 1.26
 -3 20 -2 1.23 1.36
 3 20 3 0.5 1.4
 -3 20 -3 1.35 1.31
 -3 20 -3 3.37 1.74
 -3 -20 -3 3.82 1.72
 3 20 4 3.53 2.08
 -3 20 -4 5.47 2.21
 -3 -20 -4 9.74 2.75
 3 -21 -5 2.83 1.54
 3 21 -4 10.61 2.3
 3 -21 -4 11.13 2.26
 3 21 -3 17.33 2.76
 3 -21 -3 14.39 2.52
 -3 21 3 15.98 3.7
 3 21 -2 26.05 3.25
 3 -21 -2 24.93 3.9
 3 -21 -2 21.64 3.19
 -3 21 2 19.78 3.87
 3 21 -1 24.55 3.13
 3 -21 -1 26.21 3.62
 -3 21 1 26.82 4.54
 3 21 0 30.46 4.16
 3 21 0 30.69 3.5
 -3 21 0 27.34 3.74
 -3 21 0 29.61 4.7
 -3 -21 0 30.84 4.02
 3 -21 0 31.12 3.96
 3 21 1 11.89 2.9
 -3 21 -1 13.64 2.79
 -3 -21 -1 14.66 2.84
 -3 21 -1 15.06 3.48
 3 21 2 6.58 2.38
 -3 21 -2 8.54 2.42
 -3 -21 -2 5.42 2.07
 -3 21 -2 8.07 2.46
 3 21 3 10.6 2.82
 -3 21 -3 14.88 3.1
 -3 21 -3 9.99 2.9
 -3 21 -4 11.59 2.95
 3 22 -3 9.28 2.22
 3 22 -2 2.46 1.39
 3 22 -1 0.05 1.02
 -3 22 1 -1.16 2.23
 -3 22 0 0.84 1.58
 3 22 1 4.4 1.88
 -3 22 -1 7.36 2.21
 -3 22 -1 6.01 2.57
 3 22 2 6.32 2.32
 -3 22 -2 2.78 1.72
 -3 22 -2 3.49 2.04
 -4 0 13 1.37 1.2
 -4 0 12 98.85 6
 4 0 -12 98.72 7.18
 4 0 -11 14.53 2.77
 -4 0 11 15.33 2.25
 4 0 -11 12.93 1.91
 -4 0 10 97.84 5.26
 -4 0 10 90.3 4.86
 4 0 -10 89.75 4.8
 4 0 -10 93.99 6.31
 -4 0 9 103.24 5.11
 4 0 -9 103.04 3.57
 -4 0 9 104.77 5.1
 4 0 -9 103.73 4.9
 4 0 -9 108.06 6.27
 -4 0 8 248.56 7.82
 -4 0 8 250.04 7.88
 4 0 -8 244.46 7.5
 4 0 -8 240.08 9.14
 -4 0 7 64.22 3.56
 -4 0 7 63.22 3.63
 4 0 -7 65.32 3.48
 4 0 -7 64.55 4.27
 -4 0 6 803.58 14.82
 4 0 -6 743.59 15.32
 4 0 -6 783.73 14.9
 -4 0 6 789.23 15.62
 4 0 -6 790.24 16.68
 4 0 -6 746.68 16.08
 -4 0 5 260.76 6.87
 4 0 -5 259.13 7.19
 -4 0 5 269.48 7.8
 4 0 -5 263.08 8.28
 -4 0 4 1734.95 26.52
 4 0 -4 1813.91 27.04
 4 0 -4 1709.34 27.43
 -4 0 4 1706.83 28.25
 4 0 -4 1751.76 29.6
 -4 0 4 1799.22 27.82
 -4 0 4 1763.39 29.1
 -4 0 3 336.81 7.77
 -4 0 3 341.08 9.11
 4 0 -3 342.11 7.74
 4 0 -3 322.99 8.63
 4 0 -3 320.4 8.51
 4 0 -3 329.33 9.62
 -4 0 3 338.63 8.37
 4 0 -2 61.5 2.84
 4 0 -2 58.97 3.77
 -4 0 2 65.34 3.27
 4 0 -2 61.04 3.5
 -4 0 2 64.24 3.75
 4 0 -1 18.18 1.59
 4 0 -1 16.66 1.93
 -4 0 1 16.8 1.73
 -4 0 1 16.48 2.03
 4 0 -1 16.96 2.08
 -4 0 1 21.67 3.51
 -4 0 0 4396.59 72.5
 4 0 0 4387.76 63.81
 -4 0 -1 2444.75 46.98
 4 0 1 2508.23 40.34
 -4 0 -2 105.77 7.68
 4 0 2 103.06 5.79
 -4 0 -3 81.41 6.84
 -4 0 -3 75.27 4.5
 4 0 3 76.5 5.33
 4 0 4 10.45 2.39
 -4 0 -4 10.84 2.73
 4 0 4 7.67 1.33
 -4 0 -4 12.8 2.14
 4 0 5 256.04 8.47
 -4 0 -5 238.57 12.38
 -4 0 -5 257.54 9.26
 4 0 5 258.51 11.15
 4 0 6 14.12 2.09
 -4 0 -6 13.48 2.13
 -4 0 -6 10.89 2.84
 -4 0 -7 110.54 6.49
 4 0 7 111.81 6.01
 -4 0 -8 1.83 1.46
 4 0 8 0.55 1.04
 -4 0 -9 4.29 1.56
 4 0 9 5.06 1.82
 -4 0 -10 31.54 4.15
 -4 -1 13 0.32 1.15
 -4 1 13 -0.67 0.91
 4 -1 -12 22.47 3.54
 4 1 -12 28.88 4.12
 -4 -1 12 24.75 3.19
 -4 1 12 21.03 2.83
 4 1 -12 22.45 2.78
 4 -1 -11 12.83 2.55
 4 1 -11 10.38 2.42
 -4 -1 11 13.44 2.28
 -4 1 11 8.83 1.78
 4 -1 -11 11.13 1.79
 4 1 -11 8.63 1.73
 -4 -1 10 26.38 2.81
 -4 1 10 28.75 2.86
 4 -1 -10 24.42 3.28
 4 -1 -10 27.23 2.49
 4 1 -10 27.2 2.77
 4 1 -10 35.44 3.95
 -4 1 10 23.83 2.74
 -4 -1 9 36.45 3.17
 -4 1 9 38.01 3.05
 4 -1 -9 37.82 2.83
 4 -1 -9 36.37 2.1
 4 1 -9 35.4 3.68
 -4 -1 9 35.56 2.69
 -4 1 9 45.33 3.69
 4 1 -9 32.55 2.9
 4 -1 -9 40.05 3.88
 4 -1 -8 4.26 1.33
 4 1 -8 4.85 1.53
 -4 -1 8 6.05 1.32
 -4 1 8 7.28 1.47
 4 -1 -8 5.27 1.12
 4 1 -8 5.84 1.29
 -4 -1 8 5.31 1.24
 -4 1 8 6.34 1.44
 4 -1 -7 8.46 1.72
 4 1 -7 8.5 1.69
 -4 -1 7 8.8 1.55
 -4 1 7 9.05 1.4
 4 -1 -7 7.86 1.33
 4 1 -7 7.83 1.37
 -4 -1 7 8.08 1.36
 -4 1 7 7.29 1.45
 -4 -1 6 160.47 5.58
 -4 1 6 161.03 5.36
 4 1 -6 151.71 5.93
 4 -1 -6 145.05 5.47
 -4 1 6 154.97 6.13
 4 -1 -6 159.08 5.37
 -4 -1 6 156.94 5.56
 4 1 -6 161.15 5.74
 4 1 -6 168.33 6.65
 4 -1 -6 148.37 6.43
 4 1 -6 154.51 5.9
 -4 -1 5 28.44 2.22
 -4 1 5 31.23 2.18
 4 1 -5 29.31 2.4
 4 1 -5 33.67 2.56
 -4 -1 5 29.68 2.32
 4 -1 -5 31.64 2.85
 4 -1 -5 32.06 2.32
 -4 1 5 31.01 2.65
 4 1 -5 28.81 2.53
 -4 -1 4 80.38 3.98
 -4 1 4 88.98 3.52
 -4 -1 4 84.7 3.73
 -4 -1 4 81.3 4.39
 4 -1 -4 79.2 3.48
 -4 1 4 91.24 4.56
 4 -1 -4 78.81 5.82
 4 -1 -4 82.3 3.85
 4 1 -4 86.02 4.07
 4 1 -4 86.99 4.45
 4 -1 -4 84.11 4.72
 -4 1 4 90.04 3.9
 -4 1 4 90.45 4.63
 -4 -1 4 80.59 4.05
 -4 -1 3 23.85 1.94
 4 1 -3 23.95 1.92
 4 -1 -3 20.39 1.6
 -4 1 3 22.31 1.92
 4 -1 -3 21.34 1.88
 4 -1 -3 24.8 2.56
 4 -1 -3 23.3 2.17
 4 1 -3 22.92 2.13
 -4 -1 3 21.66 2.08
 -4 1 3 21.82 2.35
 4 1 -3 25.18 2.38
 -4 -1 3 21.7 2
 -4 1 3 25.26 2.31
 4 1 -2 157.08 5.1
 -4 -1 2 173.97 9.83
 4 -1 -2 158.24 4.65
 -4 -1 2 159.13 5.56
 4 1 -2 160.6 6.29
 4 -1 -2 158.41 5.94
 4 1 -2 156.77 5.87
 -4 -1 2 161.32 6.03
 -4 1 2 152.86 5.36
 4 -1 -2 148.07 6.39
 -4 1 2 162.43 6.39
 -4 -1 2 161.51 5.43
 4 -1 -1 151.42 4.75
 4 1 -1 148.95 5.04
 -4 -1 1 149.25 9.21
 4 -1 -1 143.35 5.95
 4 1 -1 149.03 5.94
 -4 1 1 146.48 5.49
 -4 1 1 156.34 6.46
 4 1 -1 153.3 6.43
 4 -1 -1 149.39 6.49
 -4 -1 0 196.82 10.83
 -4 1 0 222.52 10.82
 -4 1 0 197.6 4.19
 4 -1 0 205.2 7.68
 4 1 0 197.16 7.35
 -4 -1 0 180.26 4.79
 4 1 0 197.14 7.68
 -4 1 -1 20.86 3.49
 -4 -1 -1 22.09 3.63
 4 -1 1 27.4 3.05
 4 1 1 23.98 2.85
 -4 1 -2 26.25 3.86
 -4 -1 -2 26.22 4.06
 4 -1 2 25.89 3.01
 4 1 2 30.19 3.14
 -4 -1 -3 153.49 9.92
 -4 1 -3 151.65 9.25
 -4 -1 -3 150.85 6.33
 -4 1 -3 159.23 6.85
 4 -1 3 160.24 8.04
 4 1 3 153.36 7.7
 -4 1 -4 74.49 6.61
 -4 -1 -4 64.44 4.31
 -4 1 -4 61.41 4.49
 4 -1 4 61.26 3.79
 4 1 4 64.9 6.37
 4 -1 4 66.73 5.43
 4 1 4 72.02 5.53
 -4 -1 -4 60.22 6.41
 4 1 5 3.67 1.72
 4 -1 5 6.35 1.5
 4 1 5 5.01 1.27
 -4 -1 -5 4.03 1.43
 -4 1 -5 7.78 1.8
 -4 -1 -5 5.22 2.34
 -4 1 -5 3.77 1.78
 4 1 5 4.26 1.7
 4 -1 6 8.36 1.8
 -4 -1 -6 10.77 2.01
 4 1 6 11.61 1.99
 -4 1 -6 8.6 1.93
 -4 -1 -6 10.56 2.94
 -4 1 -6 7.17 2.32
 4 1 6 7.53 2.57
 -4 -1 -7 2.44 1.29
 4 -1 7 1.61 1.14
 4 1 7 1.27 1.12
 -4 1 -7 1.87 1.11
 -4 1 -7 3.01 1.43
 -4 -1 -7 2.75 1.37
 -4 -1 -8 19.51 2.97
 -4 1 -8 23.45 3.39
 4 -1 8 24.36 3.16
 4 1 8 21.58 2.94
 -4 -1 -9 9.63 2.27
 -4 1 -9 8.75 2.31
 4 -1 9 8.67 2.09
 4 1 9 10.09 2.35
 -4 -1 -10 1.36 1.35
 -4 1 -10 1.61 1.34
 -4 2 13 7.88 1.87
 -4 -2 12 66.89 5.04
 -4 2 12 66.7 4.85
 4 2 -12 66.47 4.79
 4 -2 -12 71.35 6.03
 4 2 -12 65.55 5.86
 4 -2 -11 16.65 2.95
 4 2 -11 16.41 2.86
 -4 -2 11 13.42 2.21
 -4 2 11 14.43 2.23
 4 2 -11 15.62 2.29
 -4 -2 10 113.48 5.89
 -4 2 10 112.38 5.53
 4 -2 -10 112 4.89
 -4 2 10 112.49 6.2
 4 2 -10 105.74 5.55
 4 -2 -10 114.43 6.84
 4 2 -10 124.92 7.23
 -4 -2 9 23.81 2.54
 -4 -2 9 21.72 1.89
 4 -2 -9 22.58 2.87
 4 2 -9 22.38 2.93
 -4 2 9 18.66 2.13
 4 -2 -9 21.1 1.65
 4 2 -9 21.32 2.4
 4 -2 -9 20.5 1.96
 -4 2 9 17.17 2.41
 -4 -2 8 200.38 7.12
 -4 2 8 205.24 6.78
 -4 -2 8 211.9 6.11
 4 -2 -8 209.37 5.83
 4 -2 -8 200.51 6.23
 4 2 -8 174.5 6.24
 -4 2 8 184.29 7.64
 4 2 -8 199.77 7.15
 4 -2 -8 195.05 8.12
 4 2 -8 204.56 8.29
 -4 -2 7 280.01 8.13
 -4 2 7 271.83 7.46
 4 -2 -7 241.1 7.63
 -4 -2 7 262.77 6.95
 4 -2 -7 266.59 7.18
 -4 2 7 277.73 9.1
 4 2 -7 262.72 8
 4 -2 -7 278.46 9.24
 4 2 -7 264.4 9.09
 4 -2 -6 6.86 1.59
 4 2 -6 7.44 1.17
 4 2 -6 7.29 1.4
 -4 -2 6 8.82 1.39
 -4 2 6 7.42 1.14
 4 -2 -6 6.75 1.09
 4 2 -6 7.81 1.39
 -4 -2 6 7.28 1.12
 -4 2 6 9.32 1.61
 -4 -2 5 197.45 6.14
 -4 2 5 191.59 5.36
 4 2 -5 186.81 6.41
 4 -2 -5 195.61 5.62
 4 -2 -5 168.43 10.1
 4 -2 -5 190.3 5.79
 -4 -2 5 194.79 5.9
 4 2 -5 189.15 6.24
 -4 2 5 180.43 6.81
 4 2 -5 181.6 6.18
 4 2 -5 187.47 6.53
 4 -2 -5 174.78 7.18
 -4 2 4 522.51 10.05
 -4 -2 4 523.28 11.14
 4 2 -4 510.81 11.37
 4 -2 -4 547.48 10.25
 4 2 -4 529.87 12.04
 4 -2 -4 515.97 15.51
 4 -2 -4 516.46 11.15
 -4 2 4 522.77 12.69
 4 2 -4 540.51 11.66
 -4 -2 4 549.29 11.42
 4 -2 -4 515.97 13.51
 -4 2 4 544.53 11.02
 -4 -2 4 532.32 12.37
 -4 -2 4 521.45 12.05
 -4 -2 3 481.32 10.51
 4 -2 -3 505.01 9.34
 4 -2 -3 490.77 12.88
 -4 -2 3 514.61 17.68
 4 2 -3 486.3 11.49
 4 -2 -3 472.92 10.35
 4 -2 -3 490.07 10.85
 4 2 -3 474.68 10.98
 -4 2 3 490.72 12.08
 -4 2 3 489.9 10.3
 -4 -2 3 492.55 11.16
 -4 -2 2 9.45 2.53
 -4 2 2 7.69 1.54
 -4 -2 2 8.25 1.12
 4 -2 -2 7.54 0.89
 4 -2 -2 7.79 1.34
 4 2 -2 8.33 1.39
 4 2 -2 5.64 1.08
 -4 2 2 7.82 1.24
 4 -2 -2 6.48 0.62
 4 -2 -2 7.12 1.46
 -4 -2 1 828.16 23.21
 4 2 -1 815.41 16.9
 4 -2 -1 796.78 16.45
 -4 2 1 770.64 14.86
 4 2 -1 813.3 16.32
 -4 2 1 809.42 15.75
 -4 2 1 809.92 17.21
 4 -2 -1 810.93 17.61
 4 -2 -1 797.66 13.63
 4 -2 0 21.18 2.42
 4 2 0 21.65 2.28
 -4 -2 0 21.57 3.7
 -4 2 0 20.45 1.35
 -4 -2 0 18.92 1.08
 -4 2 0 22.49 2.22
 4 2 0 20.65 2.34
 -4 2 0 22.67 2.52
 -4 -2 -1 440.11 16.93
 -4 2 -1 480.12 16.15
 4 -2 1 476.5 13.01
 4 2 1 467.91 12.43
 4 2 1 430.72 12.45
 -4 -2 -2 433.85 16.97
 -4 2 -2 411.62 15.29
 4 2 2 423.75 16.67
 4 -2 2 446.02 13.14
 4 2 2 442.93 12.57
 4 2 3 27.32 3.19
 -4 2 -3 35.46 4.32
 -4 -2 -3 31.3 2.62
 -4 2 -3 31.37 3.07
 4 -2 3 31.07 2.42
 -4 -2 -3 26.84 4.22
 4 2 3 34.05 4.73
 4 -2 3 33.74 3.66
 -4 2 -4 82.36 6.6
 -4 -2 -4 75.74 4.47
 -4 2 -4 83 5.14
 4 -2 4 86.18 4.28
 4 2 4 73.25 6.98
 4 -2 4 78.43 5.87
 4 2 4 88.74 5.85
 -4 -2 -4 83.47 7.39
 -4 -2 -5 552.31 13.75
 -4 2 -5 534.32 15.07
 4 -2 5 549.57 13.2
 4 2 5 518.37 13.24
 4 2 5 567.85 17.16
 -4 -2 -5 525.84 20
 -4 2 -5 548.56 18.01
 -4 -2 -6 30.29 3.08
 4 -2 6 35.23 3.2
 4 2 6 34.53 3.17
 -4 2 -6 32.74 3.52
 -4 -2 -6 30.73 4.81
 -4 2 -6 24.64 3.76
 4 2 6 32.99 4.37
 -4 -2 -7 20.04 2.69
 4 -2 7 22.67 2.74
 4 2 7 24.67 2.91
 -4 2 -7 18.29 2.89
 -4 2 -7 19.62 3.32
 -4 -2 -7 23.29 4.35
 -4 -2 -8 154.69 7.95
 -4 2 -8 157.12 8.63
 4 -2 8 158.01 7.68
 4 2 8 158.75 7.86
 -4 -2 -9 12.12 2.52
 -4 2 -9 10.99 2.54
 4 -2 9 10.42 2.42
 4 2 9 9.78 2.21
 -4 -2 -10 0.97 1.32
 -4 2 -10 2.98 1.58
 -4 -2 -11 10.96 2.6
 -4 3 13 1.83 1.24
 4 -3 -12 24.29 3.68
 4 3 -12 21.72 3.65
 -4 -3 12 20.64 2.94
 -4 3 12 19.28 2.65
 4 3 -12 22.06 2.93
 4 -3 -11 10.67 2.44
 4 3 -11 11.36 2.61
 -4 -3 11 8.87 2.02
 -4 3 11 10.25 1.83
 4 3 -11 7.03 1.81
 -4 3 11 7.72 1.96
 -4 -3 10 24.27 2.78
 -4 3 10 24.24 2.69
 4 -3 -10 22.25 3.16
 4 3 -10 22.36 3.34
 4 -3 -10 22.4 2.12
 4 3 -10 26.23 2.96
 -4 3 10 23.43 3.03
 -4 -3 9 86.57 4.94
 -4 3 9 78.6 4.32
 4 -3 -9 82.48 3.44
 -4 3 9 80.46 5.36
 4 -3 -9 83.72 3.89
 -4 -3 9 71.66 2.87
 4 -3 -9 84.61 5.56
 4 3 -9 81.49 4.79
 4 3 -9 83.76 5.6
 4 -3 -8 2.63 1.41
 4 3 -8 0.05 0.69
 4 3 -8 0.41 0.9
 -4 -3 8 2.2 1
 -4 3 8 2.24 0.88
 4 -3 -8 0.71 0.57
 4 -3 -8 1.36 0.52
 4 3 -8 0.78 0.94
 -4 -3 8 1.46 0.54
 -4 3 8 -0.24 0.97
 -4 -3 7 41.58 2.36
 -4 -3 7 47.16 3.35
 -4 3 7 46.71 2.82
 4 -3 -7 38.36 2.74
 4 -3 -7 48.9 2.83
 4 3 -7 40.43 3.05
 4 -3 -7 42.4 2.62
 -4 3 7 46.9 3.87
 4 3 -7 45.29 3.28
 4 3 -7 45.83 3.72
 -4 -3 6 151.22 5.67
 -4 3 6 150.83 4.87
 -4 3 6 149.8 6.69
 4 -3 -6 140.48 10.61
 4 -3 -6 149.5 5
 -4 -3 6 141.83 4.62
 4 3 -6 154.28 5.9
 4 -3 -6 142.62 6.9
 4 3 -6 140.02 4.77
 4 3 -6 149.72 6.35
 -4 -3 5 42.06 2.85
 -4 3 5 41.12 2.27
 4 3 -5 37.89 2.88
 4 -3 -5 36.57 2.3
 -4 -3 5 41.38 3.3
 -4 -3 5 38.45 2.41
 4 -3 -5 39.57 2.53
 4 3 -5 42.38 2.92
 -4 3 5 40.96 3.39
 4 -3 -5 37.4 4.75
 4 3 -5 37.31 2.58
 4 -3 -5 38.33 3.46
 4 3 -5 43.09 3.09
 -4 3 4 45.19 2.23
 -4 -3 4 42.54 2.83
 4 3 -4 40.52 2.84
 4 -3 -4 39.5 2.17
 -4 3 4 44.72 3.44
 -4 -3 4 47.74 5.47
 4 -3 -4 38.41 3.81
 4 -3 -4 38.65 2.56
 4 3 -4 42.39 2.94
 -4 -3 4 38.83 2.97
 4 3 -4 37.24 2.67
 4 -3 -4 41.36 3.62
 -4 3 4 42.81 2.51
 -4 -3 3 79.97 3.86
 4 3 -3 70.61 3.62
 4 -3 -3 71.85 2.75
 -4 -3 3 74.09 6.77
 4 3 -3 71.08 2.43
 4 -3 -3 65.96 3.48
 -4 3 3 75 4.52
 4 -3 -3 76.37 3.76
 4 3 -3 81.42 4.06
 -4 3 3 75.29 3.41
 4 3 -3 75.68 3.96
 4 -3 -3 78.27 4.85
 -4 -3 3 73.34 3.94
 4 -3 -2 139.14 3.85
 -4 -3 2 127.25 8.63
 -4 3 2 140.88 6.24
 4 -3 -2 132.35 3.72
 4 -3 -2 139.17 5.52
 4 3 -2 114.98 3.6
 4 3 -2 138.11 5.51
 -4 3 2 138.77 5.03
 4 3 -2 142.25 5.72
 4 -3 -2 147.6 6.73
 -4 -3 2 140.17 4.79
 4 -3 -1 110.05 3.68
 -4 -3 1 119.95 8.58
 4 -3 -1 124.47 5.57
 -4 3 1 109.37 4.84
 4 3 -1 120.15 5.29
 -4 3 1 108.83 4.89
 4 3 -1 115.96 5.42
 -4 -3 1 122.12 4.19
 -4 3 1 117.81 5.75
 -4 -3 0 50.04 5.56
 4 -3 0 48.8 3.74
 -4 3 0 53.84 2.64
 -4 -3 0 47.52 2.02
 4 3 0 50.82 3.56
 -4 3 0 48.19 3.39
 4 3 0 50.73 3.76
 -4 3 0 50.52 3.88
 4 -3 1 18.11 2.48
 4 3 1 11.78 1.85
 -4 3 -1 15.5 2.09
 -4 3 -1 17.67 2.41
 -4 -3 -1 15.35 3.33
 -4 3 -1 13.65 1.42
 4 3 1 11.11 2.86
 -4 -3 -1 12.85 2.04
 4 3 1 16.33 2.3
 -4 3 -1 12.88 2.71
 -4 -3 -2 65.67 6.65
 -4 -3 -2 60.51 3.43
 4 -3 2 55.57 2.99
 -4 3 -2 59.09 5.45
 4 3 2 56.85 6.09
 4 -3 2 60.69 4.64
 4 3 2 64.38 4.65
 -4 -3 -3 104.23 4.73
 -4 3 -3 102.93 5.76
 -4 3 -3 106.71 7.42
 4 -3 3 98.68 4.4
 4 3 3 85.86 7.8
 4 -3 3 101.86 6.43
 4 3 3 103.79 6.15
 -4 -3 -3 96.05 8.15
 4 3 4 3.1 1.49
 4 -3 4 4.25 1.12
 -4 -3 -4 3.64 1.15
 -4 3 -4 5.31 1.56
 -4 3 -4 6.29 2.28
 -4 -3 -4 1.32 1.43
 4 3 5 25.36 3.54
 -4 3 -5 20.77 3.4
 4 -3 5 23.84 2.53
 -4 3 -5 26.69 3.17
 -4 -3 -5 22.65 4.38
 -4 -3 -5 21.14 2.48
 -4 3 -6 26.4 3.47
 4 -3 6 28.18 2.89
 4 3 6 25.59 2.86
 4 3 6 24.18 3.88
 -4 -3 -6 22.62 2.64
 -4 -3 -6 27.12 5
 -4 3 -6 22.66 3.45
 -4 -3 -7 2.6 1.25
 4 -3 7 5.24 1.59
 4 3 7 2.18 1.23
 -4 3 -7 2.25 1.34
 -4 -3 -7 -0.32 1.92
 4 -3 7 -0.03 0.66
 -4 -3 -8 6.09 1.7
 4 -3 8 2.9 1.41
 -4 3 -8 8.34 2.31
 4 3 8 7.49 1.96
 -4 -3 -9 0.41 1.01
 4 -3 9 3.82 1.46
 -4 3 -9 1.31 1.37
 4 3 9 2.84 1.46
 -4 -3 -10 1.07 1.21
 -4 3 -10 4.15 1.93
 -4 -3 -11 2.65 1.71
 4 4 -13 2.58 1.29
 -4 -4 12 57.77 4.8
 -4 4 12 45.87 3.95
 4 4 -12 51.27 4.47
 4 -4 -11 24.53 3.57
 4 4 -11 17.64 3.07
 -4 -4 11 20.18 2.65
 -4 4 11 17.33 2.26
 4 4 -11 20.43 2.8
 -4 4 11 19.85 3.02
 -4 -4 10 12.82 3.27
 4 -4 -10 17.76 2.81
 4 4 -10 17.54 2.85
 -4 -4 10 15.95 2.34
 -4 4 10 12.82 1.87
 4 4 -10 16.37 2.39
 -4 4 10 13.04 2.39
 -4 -4 9 106.21 5.46
 -4 4 9 107.78 4.99
 -4 -4 9 108.6 8.78
 4 -4 -9 109.16 4.1
 4 -4 -9 97.76 4.05
 4 4 -9 105.68 6.23
 -4 4 9 103.43 6.36
 4 4 -9 97.99 5.46
 -4 -4 8 104.17 5.17
 -4 4 8 107.91 4.59
 -4 -4 8 106.65 8.55
 4 -4 -8 114.53 4.49
 4 4 -8 92.24 4.72
 4 -4 -8 100.75 4.01
 -4 4 8 104.9 6.13
 4 4 -8 100.11 5.27
 4 4 -8 101.79 5.8
 -4 -4 7 147.79 5.91
 -4 4 7 150.5 5.06
 4 -4 -7 137.8 5.13
 -4 -4 7 164.36 10.35
 -4 4 7 144.8 7.07
 4 -4 -7 156.34 5.32
 4 -4 -7 139.55 11.53
 4 4 -7 138.17 5.77
 4 -4 -7 146.25 4.81
 4 4 -7 150.38 6.15
 4 4 -7 150.11 6.64
 -4 4 6 542.09 14.34
 -4 4 6 541.08 10.42
 -4 -4 6 517.49 12.03
 4 -4 -6 530.66 10.74
 -4 -4 6 554.74 19.47
 4 -4 -6 546.5 11.53
 4 -4 -6 524.24 20.91
 4 -4 -6 510.04 10.63
 4 4 -6 548.47 12.6
 4 -4 -6 488.54 14.22
 4 4 -6 518.97 12.85
 -4 -4 5 442.6 10.53
 -4 4 5 441.57 8.58
 4 -4 -5 446.02 8.84
 -4 -4 5 465.87 17.48
 4 -4 -5 448.73 16.61
 4 -4 -5 445.6 9.63
 4 4 -5 434.62 10.7
 -4 4 5 445.72 12.41
 4 4 -5 423.67 9.36
 4 -4 -5 403.67 12.43
 4 4 -5 427.88 10.79
 -4 -4 5 424.96 11.61
 -4 4 4 49.97 2.17
 -4 -4 4 54.45 3.22
 4 4 -4 48.94 3.2
 4 -4 -4 51.29 2.25
 -4 -4 4 55.37 5.76
 4 -4 -4 49.92 4.16
 4 -4 -4 53.44 2.92
 4 4 -4 53.05 3.31
 -4 4 4 51.7 3.77
 4 4 -4 52.68 2.98
 4 -4 -4 48.39 3.97
 4 4 -4 56.92 3.2
 -4 4 4 52.82 2.67
 -4 -4 3 1720.97 27.94
 4 4 -3 1741.11 28.15
 4 -4 -3 1779.63 24.62
 -4 -4 3 1748.08 38.39
 -4 4 3 1769.94 26.79
 4 4 -3 1794.76 25.22
 4 -4 -3 1774.6 28.15
 4 -4 -3 1731.91 28.03
 4 4 -3 1741.77 28.44
 4 4 -3 1741.53 28.05
 -4 4 3 1757.59 30.58
 4 -4 -3 1749.97 31.72
 -4 -4 3 1751.73 28.81
 -4 -4 3 1764.19 27.8
 4 -4 -2 392.2 12
 4 4 -2 410.36 9.8
 4 -4 -2 406.85 7.27
 -4 -4 2 421.66 16.4
 4 -4 -2 384.04 8.15
 4 -4 -2 419.98 10.41
 4 4 -2 412.93 8.76
 -4 4 2 381.31 13.22
 -4 4 2 393.52 9.41
 4 4 -2 402.44 10.23
 4 4 -2 404.28 10.35
 -4 4 2 414.4 11.54
 -4 -4 2 418.21 9.06
 4 -4 -1 89.85 2.99
 4 4 -1 91.48 4.21
 4 4 -1 85.37 4.62
 -4 4 1 91.31 5.14
 -4 -4 1 99.59 7.8
 4 -4 -1 95.24 4.89
 -4 4 1 99.78 4.84
 -4 4 1 93.51 4.35
 4 4 -1 95.5 4.61
 -4 -4 1 91.26 3.49
 -4 -4 0 321.32 14.7
 4 4 0 327.56 10.14
 4 -4 0 341.66 10.41
 -4 4 0 352.06 8.27
 -4 -4 0 325.59 6.86
 -4 4 0 332.53 9.49
 4 4 0 333.78 9.65
 -4 4 0 337.97 10.62
 4 -4 1 27.19 2.95
 4 4 1 36.39 4.95
 -4 4 -1 33.07 2.24
 -4 -4 -1 31.94 4.68
 -4 4 -1 32.35 2.98
 4 4 1 34.86 3.09
 -4 -4 -1 35.25 3.02
 -4 -4 -1 30.3 2.61
 -4 4 -1 32.84 3.22
 -4 -4 -2 102.96 8.57
 -4 -4 -2 99.11 4.14
 4 -4 2 107.81 4.12
 4 4 2 88.06 7.89
 -4 4 -2 102.24 7.02
 4 -4 2 114.09 6.32
 4 4 2 99.39 5.55
 -4 -4 -2 98.75 7.1
 -4 -4 -3 172.3 5.92
 -4 4 -3 163.08 7.37
 4 -4 3 180.96 5.99
 -4 4 -3 161.3 8.95
 4 -4 3 188.46 8.83
 4 4 3 180.58 8.06
 -4 -4 -3 164.45 10.88
 -4 -4 -4 159.57 5.99
 -4 4 -4 162.3 8.92
 -4 4 -4 163.8 7.73
 4 -4 4 169.74 6.16
 4 4 4 176.18 8.4
 -4 -4 -4 163.37 11.05
 4 4 5 28.68 3.57
 -4 -4 -5 26.76 2.54
 -4 4 -5 25.68 3.63
 4 -4 5 24.71 2.49
 -4 4 -5 29.14 3.4
 -4 -4 -5 24.63 4.6
 -4 -4 -6 35.95 3.15
 -4 4 -6 34.02 3.9
 4 -4 6 38.28 3.32
 4 4 6 36.13 3.32
 4 -4 6 35.08 2.78
 4 4 6 39.07 4.67
 -4 -4 -6 35.32 5.53
 -4 4 -6 35.88 3.98
 -4 -4 -7 98.35 5.63
 -4 4 -7 95.47 6.8
 4 -4 7 102.39 5.74
 4 4 7 104.82 6.04
 4 -4 7 98.42 4.57
 -4 -4 -7 91.28 9.12
 -4 -4 -8 0.87 0.99
 4 -4 8 1.29 1.02
 -4 4 -8 0.34 1.27
 4 4 8 0.96 1.09
 -4 -4 -9 3.18 1.49
 4 -4 9 5.1 1.67
 -4 4 -9 6.09 2.08
 4 4 9 4.15 1.62
 -4 -4 -10 23.74 3.29
 -4 4 -10 26.07 4.21
 4 5 -13 5.35 1.74
 -4 -5 12 4.75 1.68
 -4 5 12 2.46 1.18
 4 5 -12 4.63 1.66
 -4 -5 11 37.43 3.79
 -4 5 11 35.2 3.27
 -4 5 11 37.97 4.36
 4 -5 -11 26.84 6.78
 4 5 -11 34.51 3.63
 4 5 -11 42.79 4.63
 4 5 -10 0.46 0.96
 -4 -5 10 1.6 1.16
 -4 5 10 0.17 0.79
 -4 -5 10 1.13 1.32
 4 5 -10 1.65 1.16
 -4 5 10 1.91 1.36
 -4 -5 9 24.49 2.78
 -4 5 9 26.74 2.42
 4 -5 -9 23.85 1.97
 -4 -5 9 21.19 4.29
 4 -5 -9 21.89 1.78
 4 5 -9 26.41 2.92
 4 5 -9 26.26 3.25
 -4 5 9 22.85 3.12
 4 5 -8 2.08 1.26
 -4 -5 8 1.81 1.11
 -4 5 8 2.46 0.85
 4 -5 -8 0.92 0.68
 4 -5 -8 0.75 0.42
 4 -5 -8 1.33 0.75
 4 5 -8 0.24 0.9
 -4 -5 8 3.97 2.16
 -4 5 8 1.19 1.13
 4 5 -7 1.45 1
 -4 -5 7 1.98 0.93
 -4 5 7 1.14 0.6
 4 -5 -7 0.76 0.52
 4 -5 -7 1.11 0.66
 4 5 -7 2.11 1.08
 -4 -5 7 1.02 1.26
 4 -5 -7 2.18 1.86
 -4 5 7 2.87 1.41
 -4 5 6 10.81 1.19
 -4 5 6 11.36 2.02
 4 5 -6 8.61 1.57
 -4 -5 6 8.82 1.55
 4 -5 -6 8.33 1.21
 4 -5 -6 7.79 1.07
 -4 -5 6 8.53 2.4
 4 -5 -6 8.93 1.34
 4 5 -6 10.96 1.71
 4 -5 -6 8.87 2.87
 -4 -5 5 29.06 2.83
 -4 -5 5 31.22 2.63
 -4 5 5 31.3 1.75
 -4 -5 5 29.65 4.47
 4 -5 -5 25.68 1.74
 4 -5 -5 32.66 2.56
 4 -5 -5 29.53 2.19
 4 -5 -5 28.91 4.07
 -4 5 5 33.77 3.39
 4 5 -5 36.29 2.9
 4 5 -5 28.49 1.93
 4 5 -5 31.43 2.71
 -4 5 4 28.34 1.59
 -4 -5 4 33.51 2.59
 -4 -5 4 33.28 4.77
 4 -5 -4 29.21 1.57
 -4 5 4 30.33 3.12
 4 5 -4 36.81 2.87
 4 5 -4 28.75 2.08
 4 -5 -4 33.13 2.39
 4 -5 -4 26.89 2.97
 4 5 -4 31.81 2.29
 -4 5 4 32.21 2.05
 4 -5 -4 28.18 3.23
 4 5 -4 33.13 2.46
 4 -5 -3 6.06 1.29
 -4 -5 3 5.1 1.29
 -4 -5 3 4.82 1.02
 4 5 -3 2.9 0.86
 4 -5 -3 2.7 0.49
 -4 5 3 4.38 0.89
 4 5 -3 5.56 1.33
 -4 -5 3 5.16 1.95
 4 5 -3 4.33 0.8
 4 -5 -3 3.21 0.87
 4 5 -3 3.87 0.95
 -4 5 3 3.62 1.3
 4 -5 -3 3.51 1.25
 4 5 -2 70.19 3.79
 4 -5 -2 66.7 2.14
 -4 -5 2 83.29 7.45
 4 -5 -2 72.5 4.1
 4 -5 -2 64.07 3.12
 4 5 -2 64.57 3.49
 -4 5 2 68.21 5.93
 -4 5 2 69.45 3.52
 4 5 -2 76.53 4.16
 4 5 -2 69.17 3.96
 -4 5 2 72.01 4.72
 4 -5 -2 71.32 4.95
 -4 -5 2 70.23 3.28
 4 -5 -1 91.18 2.95
 4 5 -1 97.71 4.53
 -4 -5 1 103.99 8.28
 4 -5 -1 105.4 5.29
 -4 5 1 96.97 5.27
 -4 5 1 98.55 4.71
 4 5 -1 105.31 5
 4 5 -1 90.55 4.91
 -4 5 1 104.28 5.74
 -4 -5 1 98.56 3.53
 -4 -5 0 47.97 5.74
 4 -5 0 51 4.01
 -4 -5 0 54 2.57
 -4 5 0 56.18 3.37
 -4 5 0 45.83 3.53
 4 5 0 48.28 3.52
 -4 5 0 51.13 4.11
 4 -5 1 1.16 0.97
 -4 5 -1 -0.36 0.87
 4 5 1 2 1.1
 4 -5 1 1.17 0.57
 -4 -5 -1 1.12 1.7
 -4 -5 -1 1.31 0.69
 -4 5 -1 1.69 0.56
 -4 5 -1 -0.44 0.94
 -4 -5 -1 -1.2 1.07
 -4 -5 -2 17.54 1.68
 -4 -5 -2 18.82 3.7
 4 -5 2 15.75 1.66
 4 5 2 17.56 2.34
 -4 5 -2 17.89 3.18
 4 -5 2 18.49 2.7
 -4 -5 -2 14.67 2.82
 -4 5 -2 18.97 2.67
 -4 -5 -3 157.79 5.39
 -4 5 -3 148.64 7.36
 4 -5 3 140.92 5.38
 -4 5 -3 153.62 8.6
 4 5 3 175.53 7.87
 -4 -5 -3 149.23 10.35
 -4 -5 -3 174 11.51
 4 5 4 3.85 1.52
 4 -5 4 5.18 1.24
 -4 -5 -4 2.05 0.82
 -4 5 -4 2.25 1.25
 -4 -5 -4 2.12 1.63
 -4 -5 -4 -0.74 2.02
 -4 5 -4 4.58 1.49
 4 5 5 17.72 3.04
 -4 5 -5 15.9 2.69
 -4 -5 -5 17.51 2.01
 4 -5 5 19.36 2.22
 -4 5 -5 18.69 3.04
 4 -5 5 18.4 2.03
 -4 -5 -5 19.7 4.59
 4 5 6 19.84 3.27
 -4 -5 -6 19.23 2.34
 4 -5 6 18.25 2.3
 4 5 6 15.89 2.37
 -4 5 -6 19.13 3.15
 -4 -5 -6 16.87 4.09
 4 -5 6 18.66 2.03
 -4 5 -6 14.64 2.3
 -4 -5 -7 27.43 2.97
 4 -5 7 26.67 3.06
 -4 -5 -7 28.41 5.4
 4 5 7 22.91 3.03
 -4 5 -7 31.83 4
 4 -5 7 27.45 2.44
 -4 -5 -8 3.62 1.31
 4 -5 8 4.39 1.61
 -4 5 -8 5.07 1.92
 4 5 8 3.92 1.66
 -4 -5 -9 0 1.13
 4 -5 9 3.95 1.76
 -4 5 -9 1.79 1.62
 4 5 9 -0.63 1.22
 -4 -5 -10 -0.38 1.14
 4 6 -12 1.82 1.14
 4 -6 -12 -4.36 4.72
 -4 -6 11 131.4 7.07
 -4 6 11 115.8 5.81
 4 -6 -11 109.84 13.94
 -4 6 11 113.38 7.75
 4 6 -11 120.28 6.95
 4 6 -11 140.69 8.29
 -4 -6 10 95.29 5.72
 -4 6 10 89.56 4.71
 -4 -6 10 89.5 8.14
 -4 6 10 101.74 7.01
 4 -6 -10 83.86 11.23
 4 6 -10 105.42 6.21
 4 6 -10 105.51 6.83
 4 6 -9 13.2 2.35
 -4 -6 9 13.36 2.13
 -4 6 9 12.84 1.69
 4 -6 -9 12.32 1.46
 4 6 -9 15.16 2.36
 -4 -6 9 12.9 3.24
 4 -6 -9 13.18 4.17
 -4 6 9 15.22 2.65
 -4 -6 8 35.6 3.09
 -4 6 8 33.53 2.39
 4 -6 -8 27.09 2.29
 4 -6 -8 37.86 2.63
 4 -6 -8 34.16 2.01
 4 -6 -8 37.93 6.22
 -4 6 8 33.02 3.76
 4 6 -8 31.19 3.16
 -4 -6 8 35.01 4.94
 4 6 -8 33.19 3.32
 -4 6 7 16.29 1.53
 4 6 -7 17.57 2.34
 -4 -6 7 20 2.27
 4 -6 -7 16.61 1.79
 4 6 -7 17.39 2.29
 4 -6 -7 17.1 4.31
 4 -6 -7 16.16 1.41
 -4 -6 7 19.07 3.71
 -4 6 7 14.08 2.42
 4 6 -6 9.36 1.64
 4 -6 -6 8.87 1.09
 -4 -6 6 10.59 1.73
 -4 6 6 9.6 1.05
 4 -6 -6 8.17 1.04
 4 -6 -6 7.52 1.29
 4 -6 -6 14.76 3.49
 4 6 -6 10.2 1.73
 -4 -6 6 3.93 1.79
 -4 6 6 7.5 1.81
 -4 -6 5 57.47 3.89
 -4 6 5 58.24 2.26
 -4 -6 5 56.91 3.52
 4 -6 -5 61.54 2.35
 -4 -6 5 61.12 6.39
 4 -6 -5 60.24 3.43
 4 -6 -5 56.97 2.92
 4 -6 -5 68.44 5.79
 4 6 -5 65.11 3.93
 -4 6 5 63.84 4.72
 4 6 -5 55.01 2.35
 4 6 -5 57.76 3.51
 -4 -6 4 460.28 11.26
 4 -6 -4 481.72 7.73
 -4 -6 4 470.53 18.11
 4 -6 -4 491.56 11.16
 4 6 -4 460.62 10.12
 4 -6 -4 467.29 10.43
 4 -6 -4 475.8 13.45
 4 6 -4 451.75 9.79
 4 6 -4 465.82 11.46
 -4 6 4 497.49 13.82
 -4 6 4 469.39 9.19
 4 6 -4 453.17 10.46
 -4 -6 3 462.25 11.09
 4 -6 -3 459.64 6.88
 -4 -6 3 470.56 18.16
 4 -6 -3 474.79 11
 4 -6 -3 452.46 10.72
 4 6 -3 436.04 9.96
 4 -6 -3 423.98 11.04
 -4 6 3 453.79 9.53
 4 6 -3 458.64 11.15
 -4 6 3 458.53 13.1
 4 6 -3 433.88 10.31
 -4 -6 3 455.74 10.32
 4 -6 -2 122.55 2.54
 -4 -6 2 112.55 8.73
 4 -6 -2 129.71 5.49
 4 -6 -2 110.45 4.43
 4 6 -2 111.03 5.05
 -4 6 2 117.24 7.96
 -4 6 2 118.18 4.74
 4 6 -2 129.19 5.41
 4 6 -2 111.86 5.1
 -4 6 2 114.16 6.04
 -4 -6 2 122.13 4.21
 4 -6 -1 467.16 7.9
 4 -6 -1 482.94 7.85
 -4 -6 1 477.16 18.53
 4 -6 -1 477.96 12.34
 -4 -6 1 477.85 8.95
 -4 6 1 467.51 13.33
 -4 6 1 459.09 11.29
 4 6 -1 441.76 14.39
 4 6 -1 462.21 11.67
 -4 6 1 465.55 13.22
 -4 -6 1 483.59 9.08
 -4 -6 0 116.45 9.08
 4 -6 0 113.14 3.34
 4 -6 0 120.17 6
 -4 -6 0 116.64 4.2
 -4 6 0 109.09 5.1
 -4 6 0 104.03 5.37
 4 6 0 113.86 5.39
 -4 6 0 117.18 6.2
 -4 -6 0 110.77 3.35
 4 -6 1 26.67 1.75
 -4 -6 -1 24.9 4.44
 -4 6 -1 26.16 2.3
 -4 6 -1 21.89 2.65
 4 6 1 26 2.72
 -4 -6 -1 17.72 2.04
 -4 6 -1 30.14 3.26
 4 -6 1 24.87 2.96
 -4 -6 -2 508.11 9.86
 4 -6 2 510.74 10.42
 -4 6 -2 526.57 14.68
 4 6 2 505.27 13.72
 -4 -6 -2 505.29 15.43
 -4 -6 -2 479.45 19.71
 -4 -6 -3 301.52 7.36
 4 -6 3 308.05 8.05
 -4 6 -3 294.17 12.02
 4 -6 3 312.99 8.82
 4 6 3 312.04 10.86
 -4 -6 -3 276.3 13.79
 -4 -6 -3 305.12 15.83
 -4 6 -4 8.56 1.95
 4 6 4 5.78 1.59
 4 -6 4 5.89 1.24
 -4 -6 -4 6.59 1.05
 -4 6 -4 3.93 1.48
 4 -6 4 7.68 1.41
 -4 -6 -4 9.25 3.19
 -4 -6 -4 4.4 1.8
 -4 6 -5 165.42 8.43
 -4 -6 -5 184.01 6.34
 -4 6 -5 178.94 8.93
 4 -6 5 189.76 6.97
 4 -6 5 192.19 6.76
 4 6 5 196.89 9.44
 -4 -6 -5 179.82 12.78
 -4 -6 -5 161.72 13.23
 4 6 6 5.7 1.95
 -4 -6 -6 6.44 1.32
 4 -6 6 4.13 1.22
 -4 6 -6 6.26 2.17
 -4 -6 -6 3.69 2.87
 4 -6 6 3.96 1.12
 -4 -6 -7 110.52 5.67
 -4 6 -7 115.4 7.58
 4 -6 7 119.46 6.24
 4 6 7 106.9 6.3
 4 -6 7 112.59 5.16
 4 6 7 127.79 8.2
 -4 -6 -7 104.93 10.37
 -4 -6 -8 4.08 1.3
 4 -6 8 3.74 1.45
 -4 6 -8 3.76 1.57
 4 6 8 2.23 1.33
 -4 -6 -9 2.43 1.24
 4 -6 9 2.67 1.33
 -4 6 -9 1.07 1.2
 4 6 9 0.63 1.01
 4 7 -12 8.26 2.05
 -4 7 12 9.89 2.53
 4 7 -11 0.07 1.24
 -4 -7 11 -1.2 1.34
 4 7 -11 0.07 1.08
 4 -7 -11 -3.13 4.14
 -4 7 11 0.77 1.08
 -4 -7 10 42.81 3.92
 -4 7 10 34.63 2.95
 4 -7 -10 40.27 7.61
 -4 7 10 37.28 4.52
 4 7 -10 42.35 4.12
 4 7 -10 42.1 4.41
 -4 -7 9 56.85 4.26
 -4 7 9 61.41 3.55
 -4 -7 9 57.58 6.66
 4 -7 -9 59.17 3.42
 4 -7 -9 48.36 8.01
 -4 7 9 59.73 5.36
 4 7 -9 60.66 4.66
 4 7 -9 60.12 4.9
 4 -7 -8 2.83 0.53
 4 7 -8 2.71 1.14
 -4 -7 8 3.19 1.21
 -4 7 8 3.76 0.9
 -4 -7 8 2.37 1.83
 4 -7 -8 1.56 2.06
 4 -7 -8 3.54 0.94
 4 7 -8 4 1.54
 -4 7 8 7.07 2.26
 4 7 -7 26.38 2.87
 -4 7 7 24.76 1.85
 -4 -7 7 28.94 4.41
 4 -7 -7 27.7 2.4
 -4 -7 7 27.35 2.71
 4 -7 -7 23.82 1.56
 4 -7 -7 27.03 4.86
 4 7 -7 26.17 2.78
 -4 7 7 24.78 3.39
 -4 -7 6 122.33 5.58
 -4 7 6 113.5 3.6
 -4 -7 6 134.81 9.49
 4 -7 -6 120.69 5.35
 4 -7 -6 107.54 3.76
 4 -7 -6 107.81 8.59
 -4 7 6 131.01 7.37
 4 7 -6 125.98 5.87
 4 7 -6 118.79 5.56
 4 -7 -5 0.66 0.56
 -4 -7 5 1.28 1.29
 4 7 -5 1.68 0.75
 -4 7 5 1.72 0.4
 -4 -7 5 1.21 0.88
 -4 -7 5 1.51 0.94
 4 -7 -5 1.41 0.71
 4 7 -5 1.73 1.07
 4 7 -5 1.82 0.73
 4 -7 -5 -1.44 1.85
 -4 7 5 2.05 1.27
 4 7 -5 1.36 0.39
 -4 -7 4 -0.09 1.3
 4 -7 -4 0.48 0.45
 4 7 -4 0.26 0.57
 -4 -7 4 1.79 0.97
 4 -7 -4 1.98 0.9
 4 7 -4 1.97 1.05
 -4 7 4 0.47 0.39
 4 7 -4 0.85 0.6
 4 -7 -4 2.14 1.11
 4 7 -4 0.33 0.38
 -4 7 4 1.87 1.24
 4 -7 -3 7.72 1.34
 -4 -7 3 8.68 1.56
 -4 -7 3 5.79 1.07
 -4 7 3 6.97 1.03
 4 7 -3 9.04 1.65
 4 -7 -3 8.01 1.46
 4 -7 -3 10.14 1.69
 4 7 -3 6.84 1.27
 -4 -7 3 10.79 2.98
 4 7 -3 7.5 1.26
 -4 7 3 9.22 2.06
 -4 -7 2 64.01 6.88
 4 -7 -2 63.34 3.82
 4 -7 -2 62.15 3.93
 4 -7 -2 61.71 3.51
 4 7 -2 51.91 3.88
 -4 7 2 66.87 6.42
 -4 7 2 60.5 3.42
 4 7 -2 70.59 4.12
 4 7 -2 63.26 3.84
 -4 7 2 65.4 4.72
 -4 -7 2 62.41 2.94
 4 -7 -1 25.33 1.14
 4 -7 -1 23.17 1.1
 4 7 -1 26.27 3.71
 -4 7 1 24.54 3
 4 -7 -1 29.49 2.66
 -4 -7 1 31.97 4.9
 4 -7 -1 29.47 2.91
 -4 -7 1 28.92 1.94
 -4 7 1 27.64 2.51
 4 7 -1 31.46 2.81
 -4 7 1 27.95 3.24
 -4 -7 1 27.77 1.68
 4 -7 0 15.88 1.2
 -4 -7 0 27.84 4.64
 4 7 0 19.74 2.35
 4 -7 0 21.14 2.23
 -4 -7 0 19.61 1.87
 -4 7 0 21 2.45
 -4 7 0 21.48 2.96
 -4 -7 0 16.85 1.17
 4 -7 0 19.79 2.64
 -4 -7 -1 43.64 1.97
 4 -7 1 46.62 2.34
 4 -7 1 49.1 3.35
 -4 -7 -1 47.72 3.39
 4 7 1 46.14 3.65
 -4 7 -1 38.54 3.8
 -4 -7 -1 39.28 1.7
 -4 -7 -1 48.56 6.31
 4 7 2 10.79 1.86
 -4 7 -2 8.92 2.03
 4 -7 2 10.28 1.36
 -4 -7 -2 7.06 0.88
 4 -7 2 14.85 1.97
 -4 -7 -2 12.23 2.35
 -4 7 -2 11 1.72
 -4 -7 -2 10.99 3.3
 -4 -7 -3 49.27 2.43
 -4 7 -3 46.15 4.26
 4 -7 3 47.49 2.97
 -4 7 -3 47.48 4.73
 4 -7 3 52.28 3.57
 4 7 3 48.89 4.23
 -4 -7 -3 43.33 5.2
 -4 -7 -3 43.03 6.39
 4 7 4 5.92 3.3
 -4 -7 -4 5.83 1.02
 -4 7 -4 4.29 1.61
 4 -7 4 5.24 1.18
 -4 7 -4 5.24 1.73
 4 -7 4 4.7 1.18
 -4 -7 -4 8.17 2.96
 -4 -7 -4 4.61 2.2
 4 7 5 3 1.44
 -4 -7 -5 1.9 0.76
 4 -7 5 0.93 0.77
 -4 7 -5 1.74 1.18
 -4 7 -5 1.91 1.28
 4 -7 5 2.56 0.94
 -4 -7 -5 1.66 1.93
 -4 -7 -5 -2.65 3.12
 4 7 6 10.7 2.7
 -4 -7 -6 10.43 1.59
 4 -7 6 12.65 2
 -4 7 -6 11 2.61
 -4 -7 -6 15.02 4.2
 4 -7 6 12.99 1.87
 -4 -7 -6 7.91 3.35
 -4 -7 -7 1.51 0.86
 4 -7 7 3.23 1.09
 4 7 7 5.15 1.76
 -4 7 -7 5.13 1.88
 4 -7 7 3.63 1.13
 -4 -7 -7 -0.15 3.59
 4 7 7 4.03 2.07
 -4 -7 -8 5.75 1.51
 4 -7 8 6.6 1.77
 -4 7 -8 5.85 2.22
 4 7 8 6.5 1.75
 4 -7 9 5.11 1.61
 -4 7 -9 6.65 2.23
 4 7 9 7.29 2.26
 -4 -7 -9 3.54 3.96
 4 -8 -12 16.6 6.61
 -4 8 12 17.97 3.4
 4 8 -11 2.67 1.33
 -4 -8 11 0.98 0.89
 4 8 -11 0.44 1.03
 4 -8 -11 0.44 3.33
 -4 8 11 1.22 1.35
 4 8 -10 3.43 1.71
 -4 -8 10 2.72 1.18
 4 8 -10 1.7 1.3
 4 -8 -10 0.02 2.52
 -4 8 10 3.52 1.78
 -4 -8 9 47.61 3.95
 -4 8 9 51.52 3.13
 -4 -8 9 57.32 6.32
 4 -8 -9 48.46 3.16
 4 -8 -9 48.7 7.65
 -4 8 9 51.43 5.18
 4 8 -9 43.89 4.23
 4 8 -9 49.31 4.25
 -4 -8 8 54.28 3.95
 -4 8 8 54.38 2.92
 -4 -8 8 59.82 6.62
 4 -8 -8 60.51 3.59
 4 -8 -8 60.91 7.86
 -4 8 8 55.41 5.14
 4 8 -8 56.54 4.36
 4 8 -8 53.98 4.36
 -4 8 7 19.14 1.55
 4 8 -7 16.51 2.25
 -4 -8 7 19.66 2.39
 4 -8 -7 16.34 1.93
 4 8 -7 16.02 2.37
 4 -8 -7 19.8 4.15
 -4 -8 7 22.84 4.17
 -4 8 7 20.95 3.18
 -4 -8 6 478.23 12.24
 -4 8 6 493.1 8.52
 -4 -8 6 474.44 18.97
 4 -8 -6 502.63 11.88
 4 -8 -6 451.93 8.16
 4 -8 -6 511.73 18.08
 -4 8 6 488.01 15.37
 4 8 -6 472.63 12.67
 4 8 -6 493.22 12.36
 -4 -8 5 159.7 6.59
 -4 -8 5 172.83 6.65
 -4 -8 5 165.1 10.77
 4 -8 -5 188.43 6.77
 4 -8 -5 174.21 4.99
 4 8 -5 155.21 6.16
 4 -8 -5 159.64 8.54
 4 8 -5 174.05 6.29
 -4 8 5 172.73 8.49
 4 8 -5 179.15 6.97
 -4 -8 4 38.95 3.11
 -4 -8 4 42.49 5.57
 4 8 -4 37.36 2.27
 4 -8 -4 45.37 3.19
 4 -8 -4 45.04 2.71
 4 8 -4 36.68 2.86
 4 -8 -4 35.58 3.48
 -4 8 4 41.66 2.05
 4 8 -4 45.51 3.36
 -4 8 4 43.36 4.13
 4 8 -4 38.97 2.66
 -4 -8 3 277.62 7.45
 -4 -8 3 280.15 8.66
 -4 -8 3 298.33 14.8
 4 -8 -3 291.49 8.61
 4 -8 -3 294.27 8.17
 4 -8 -3 291.35 9.2
 4 8 -3 272.48 8.71
 -4 8 3 280.02 7.02
 4 8 -3 263.58 7.71
 4 8 -3 289.85 8.83
 -4 8 3 287.42 10.66
 -4 -8 2 41.29 2.25
 4 -8 -2 45.53 3.19
 -4 -8 2 43.45 5.66
 4 -8 -2 44.98 3.24
 4 -8 -2 37.62 2.77
 4 8 -2 35.52 3.36
 -4 8 2 40.91 2.84
 4 8 -2 37.51 3.05
 -4 8 2 42.36 3.86
 4 -8 -1 4.15 0.33
 4 -8 -1 4.06 0.32
 -4 8 1 3.43 0.93
 -4 -8 1 3.55 0.55
 -4 -8 1 4.41 1.87
 4 8 -1 7.08 1.61
 4 -8 -1 4.25 1.24
 4 -8 -1 4.94 1.1
 -4 -8 1 4.39 0.93
 4 8 -1 5.35 1.71
 -4 8 1 6.46 1.9
 4 -8 0 252.22 5.19
 4 -8 0 272.29 8.34
 -4 -8 0 268.44 7.5
 -4 8 0 234.47 8.81
 4 8 0 267.17 8.86
 -4 8 0 261.4 10.03
 -4 -8 0 258.9 4.83
 -4 -8 0 249.9 14.05
 -4 -8 -1 185.09 3.52
 4 -8 1 192.38 4.96
 4 -8 1 185.11 6.78
 -4 8 -1 186.9 7.57
 -4 -8 -1 181.36 7.02
 4 8 1 192.28 7.62
 -4 8 -1 186.92 8.5
 -4 -8 -1 181.09 3.36
 -4 -8 -1 195.42 12.76
 -4 -8 -2 12.63 0.85
 4 8 2 11.32 2.04
 4 -8 2 11.34 1.31
 4 -8 2 13.99 1.87
 -4 8 -2 11.33 1.77
 -4 -8 -2 9.64 1.81
 -4 -8 -2 11.19 3.11
 -4 8 -2 14.13 2.5
 -4 -8 -3 81.05 2.82
 -4 8 -3 85.24 5.78
 4 -8 3 87.83 3.96
 4 -8 3 82.47 4.46
 4 8 3 88.28 5.58
 -4 -8 -3 89.27 6.9
 -4 8 -3 79.43 5.65
 -4 -8 -3 86.73 8.71
 4 8 4 0.8 0.97
 -4 -8 -4 1.97 0.61
 4 -8 4 3.56 1.03
 -4 8 -4 0.38 1.01
 4 -8 4 2.72 1
 -4 -8 -4 3.15 1.93
 -4 8 -4 3.61 1.38
 -4 -8 -4 4.78 1.84
 4 8 5 5.36 1.87
 -4 -8 -5 4.28 0.91
 4 -8 5 4.02 1.18
 -4 8 -5 7.95 2.05
 -4 8 -5 5.9 1.4
 4 -8 5 6.91 1.47
 -4 -8 -5 4.57 2.84
 -4 -8 -5 2.24 1.93
 4 8 6 13.06 2.62
 -4 -8 -6 16.96 1.89
 4 -8 6 19.18 2.36
 -4 8 -6 16.29 3.09
 -4 -8 -6 12.64 3.68
 4 -8 6 17.37 2.15
 -4 -8 -6 12.59 3.57
 -4 8 -7 49.98 5.35
 4 -8 7 47.93 3.93
 4 8 7 48.64 4.44
 4 -8 7 45.39 3.34
 4 8 7 36.58 4.84
 -4 -8 -7 32.21 6.76
 -4 -8 -7 48.56 3.41
 4 -8 8 23.37 3.01
 -4 8 -8 19.34 3.59
 4 8 8 26.37 3.41
 -4 -8 -8 15.64 4.85
 4 -8 9 3.19 1.45
 -4 8 -9 4.72 2.38
 4 8 9 1.43 1.23
 -4 -8 -9 -1.58 4.04
 -4 9 12 -0.23 1.42
 4 9 -11 4.21 1.77
 -4 -9 11 9.71 2.22
 4 9 -11 5.69 1.84
 -4 9 11 9.02 2.51
 4 9 -10 3.24 1.44
 -4 -9 10 2.52 1.54
 4 9 -10 4.41 1.7
 4 -9 -10 3.03 2.77
 -4 9 10 5.52 2.18
 4 9 -9 16.98 2.63
 -4 -9 9 21.28 2.83
 4 -9 -9 19.93 2.18
 -4 -9 9 20.38 3.87
 4 9 -9 18.8 2.75
 4 -9 -9 24.08 5.66
 -4 9 9 19.87 3.43
 4 9 -8 3.65 1.49
 -4 -9 8 3.28 1.28
 -4 9 8 2.67 0.66
 4 -9 -8 1 0.67
 4 9 -8 3.7 1.46
 -4 -9 8 0.92 1.56
 -4 9 8 2.28 1.66
 -4 9 7 18.21 1.4
 4 9 -7 18.11 2.37
 -4 -9 7 20.15 2.41
 4 -9 -7 17.94 2.12
 4 9 -7 20.08 2.68
 -4 -9 7 20.06 4.08
 4 -9 -7 26.54 4.69
 -4 9 7 19.8 3.21
 4 9 -6 5.59 1.38
 -4 -9 6 6.87 1.67
 -4 9 6 5.89 0.64
 4 -9 -6 6.71 1.29
 4 9 -6 5.93 1.45
 -4 -9 6 6.8 2.35
 4 -9 -6 4.39 1.73
 -4 9 6 6.77 2.07
 -4 -9 5 39.55 3.3
 -4 -9 5 36.96 3.2
 -4 -9 5 45.2 5.9
 4 -9 -5 38.13 3.08
 4 9 -5 34.58 3.09
 4 -9 -5 31.19 3.96
 -4 9 5 38.43 4.19
 4 9 -5 43.37 3.55
 4 9 -5 46.36 3.2
 4 9 -4 6.41 1.17
 -4 -9 4 8.09 1.58
 4 -9 -4 8.48 1.62
 -4 -9 4 6.96 2.51
 -4 9 4 6.93 0.86
 4 9 -4 6.9 1.55
 4 9 -4 8.94 1.6
 4 -9 -4 5.33 1.55
 4 9 -4 6.84 1.06
 -4 9 4 8.12 2.01
 -4 -9 3 13.63 1.53
 -4 -9 3 11.74 1.73
 -4 9 3 14.36 2.7
 -4 9 3 11.48 1.35
 -4 -9 3 20.29 4.16
 4 -9 -3 16.13 2.16
 4 9 -3 17.22 2.22
 4 -9 -3 16.99 2.29
 4 9 -3 11.11 1.9
 -4 9 3 7.74 2.63
 4 9 -3 12.64 1.64
 -4 -9 2 20.36 1.57
 -4 -9 2 21.47 4.27
 4 -9 -2 22.38 2.43
 4 -9 -2 18.99 2.22
 -4 9 2 20.66 2.08
 4 9 -2 19.92 2.36
 4 9 -2 13.72 2.35
 -4 9 2 20.09 3.91
 -4 9 2 23.63 3.24
 -4 -9 1 27.9 1.46
 -4 -9 1 34.11 5.26
 4 -9 -1 32.88 2.92
 4 -9 -1 28.11 2.58
 -4 -9 1 28.68 2.3
 -4 9 1 30.77 2.86
 4 9 -1 33.12 3.03
 -4 9 1 25.63 3.51
 4 9 -1 22.34 3.85
 -4 9 1 26.86 3.45
 -4 -9 0 11.94 3.29
 4 -9 0 9.93 0.85
 -4 9 0 8.87 1.77
 4 9 0 7.82 1.42
 4 -9 0 11.62 1.79
 -4 -9 0 10.77 1.52
 -4 9 0 10.3 2
 4 9 0 5.82 2.28
 -4 9 0 10.02 2.15
 4 -9 1 11.22 1.14
 4 9 1 15.24 2.33
 4 -9 1 12.21 1.84
 -4 9 -1 11.28 2.15
 -4 -9 -1 12.47 1.92
 -4 9 -1 12.89 2.38
 -4 -9 -1 19.07 4.29
 4 9 2 6.44 1.54
 4 -9 2 7 1.05
 4 -9 2 6.83 1.52
 -4 -9 -2 6.32 1.57
 -4 -9 -2 3.78 2.27
 -4 9 -2 9.44 2.23
 4 9 3 16.84 2.58
 4 -9 3 14.69 1.65
 -4 9 -3 16.28 2.72
 4 -9 3 17.03 2.17
 -4 -9 -3 15.87 4.33
 -4 -9 -3 13.11 2.42
 -4 9 -3 15.97 2.71
 -4 -9 -3 15.09 0.86
 -4 9 -4 0.76 1.04
 4 9 4 0.12 1.38
 -4 -9 -4 0.98 0.41
 4 -9 4 0.93 0.68
 -4 9 -4 -1.17 1.39
 4 -9 4 1.44 0.83
 -4 -9 -4 1.27 2.22
 -4 -9 -4 2.46 1.84
 4 9 5 1.2 1.28
 -4 -9 -5 1.12 0.59
 4 -9 5 2.42 0.89
 -4 9 -5 2.59 1.59
 -4 -9 -5 0.56 2.29
 4 -9 5 1.15 0.69
 -4 -9 -5 -0.79 1.73
 4 9 6 6.17 1.86
 -4 -9 -6 8.85 1.33
 4 -9 6 8.1 1.71
 -4 -9 -6 10.53 3.73
 -4 9 -6 10.66 2.49
 4 -9 6 9.79 1.73
 -4 -9 -6 13.39 4.23
 4 -9 7 4.55 1.45
 4 9 7 -0.06 1.13
 -4 9 -7 2.85 1.82
 4 -9 7 1.26 0.75
 -4 -9 -7 2.9 2.56
 4 9 7 5.73 2.39
 -4 -9 -8 7.56 4.17
 4 -9 8 8.24 1.99
 -4 9 -8 7.44 2.51
 4 9 8 4.45 1.74
 4 -9 9 5.02 1.72
 -4 -9 -9 5.32 4.06
 -4 10 12 5.79 2.26
 4 10 -11 17.62 2.97
 4 10 -11 13.39 2.68
 4 -10 -11 15.07 5.14
 -4 10 11 13.82 3.28
 4 10 -10 -1.03 1.47
 -4 -10 10 0.32 1.05
 4 10 -10 0.81 1.17
 4 -10 -10 1.34 2.04
 -4 10 10 1.06 1.38
 4 10 -9 24.18 3.18
 -4 -10 9 23.06 2.81
 -4 -10 9 22.61 4.04
 4 10 -9 26.7 3.32
 4 -10 -9 28.34 5.82
 -4 10 9 21.21 3.55
 -4 -10 8 131.49 9.64
 -4 -10 8 123.04 6.34
 4 10 -8 126.88 6.86
 4 -10 -8 127.57 5.73
 -4 10 8 129.57 8.52
 4 10 -8 124.94 6.75
 -4 -10 7 36.69 3.28
 4 -10 -7 34.9 2.98
 -4 -10 7 38.15 5.3
 4 -10 -7 27.56 4.64
 -4 10 7 35.92 4.47
 4 10 -7 34.25 3.52
 4 10 -7 31.78 3.15
 -4 -10 6 61.95 6.78
 -4 10 6 57.56 1.43
 -4 -10 6 53.88 3.91
 4 -10 -6 57.67 3.81
 4 -10 -6 56.64 5.58
 -4 10 6 54.36 5.17
 4 10 -6 58.04 4.25
 4 10 -6 57.58 3.83
 -4 -10 5 54.77 6.43
 -4 -10 5 48.65 3.71
 -4 -10 5 39.39 3.36
 4 -10 -5 50.8 3.53
 4 -10 -5 54.41 4.93
 -4 10 5 57.34 5.15
 4 10 -5 57.3 4.05
 4 10 -5 54.35 3.42
 -4 -10 4 29.3 2.79
 -4 -10 4 35.58 5.08
 4 -10 -4 36.17 3.02
 4 10 -4 29.12 2.96
 4 -10 -4 37.41 3.72
 4 10 -4 31.82 2.13
 4 10 -4 38.5 3.23
 -4 10 4 32.89 3.91
 4 10 -4 34.37 2.47
 -4 10 4 33.67 1.74
 -4 -10 3 83.02 8.1
 -4 -10 3 84.24 3.8
 4 -10 -3 92.83 4.93
 4 -10 -3 93.51 5.32
 4 10 -3 88.74 5.58
 -4 10 3 84.96 3.64
 4 10 -3 96.16 5.06
 -4 10 3 92.75 6.27
 -4 -10 2 141.21 4.24
 4 10 -2 144.74 6.26
 -4 10 2 146.23 7.8
 4 -10 -2 154.97 6.55
 4 -10 -2 142.62 6.18
 4 10 -2 129.33 7.67
 -4 10 2 136.58 5.48
 -4 -10 2 146.28 10.93
 -4 -10 1 204.61 3.94
 -4 -10 1 208.59 13.23
 4 -10 -1 212.33 7.71
 4 -10 -1 203.92 7.31
 -4 -10 1 202.52 6.65
 -4 10 1 182.31 7.27
 -4 10 1 176.96 10.15
 4 10 -1 182.96 11.03
 4 10 -1 199.12 7.54
 -4 10 1 205.2 9.3
 4 -10 0 153.29 3.36
 4 -10 0 166.39 6.68
 -4 -10 0 147.74 5.95
 -4 10 0 137.6 6.84
 4 10 0 125.06 10.4
 4 10 0 155.77 6.73
 -4 10 0 153.95 8.07
 -4 -10 0 161.34 11.76
 4 -10 1 105.37 3.39
 4 -10 1 107.34 5.39
 -4 -10 -1 104.44 5.51
 4 10 1 108.37 5.82
 -4 10 -1 104 6.58
 -4 -10 -1 97.77 9.43
 4 -10 2 28.6 1.99
 4 10 2 26.46 3.4
 4 -10 2 33.08 3.08
 -4 -10 -2 28.59 3.24
 -4 -10 -2 22.15 4.61
 -4 10 -2 25.71 3.34
 4 -10 3 64.42 3.36
 -4 10 -3 65.13 5.3
 4 -10 3 65.55 4.26
 4 10 3 64.32 4.86
 -4 -10 -3 64.05 5.54
 -4 10 -3 66.39 5.37
 -4 -10 -3 72.19 8.47
 4 10 4 3.48 1.44
 -4 -10 -4 4.63 0.47
 4 -10 4 4.38 1.09
 -4 10 -4 0.87 1.52
 4 -10 4 4.35 1.36
 -4 -10 -4 2.44 2.3
 -4 10 -4 6.91 1.77
 -4 10 -5 43.42 4.7
 4 -10 5 41.29 3.17
 4 -10 5 43.35 3.46
 -4 -10 -5 41.31 6.79
 4 10 5 43.66 4.43
 -4 -10 -5 41.52 5.85
 -4 -10 -5 39.48 2.01
 -4 10 -6 46.92 5.02
 4 -10 6 45.85 3.65
 -4 -10 -6 42.01 7.36
 4 -10 6 45.19 3.49
 4 10 6 50.49 4.98
 -4 -10 -6 42.7 6.63
 4 10 7 0.62 1.41
 4 -10 7 2.3 1
 -4 10 -7 1.35 1.3
 4 -10 7 2.4 0.95
 4 -10 8 12.21 2.16
 -4 10 -8 8.3 2.7
 4 10 8 10.58 2.26
 -4 -10 -8 9.94 4.37
 4 -10 9 3.09 1.41
 -4 -10 -9 -6.29 4.8
 4 11 -11 1.22 1.37
 -4 11 11 2.1 1.67
 4 11 -10 0.17 1.26
 -4 -11 10 3.5 1.63
 4 11 -10 2.36 1.44
 4 -11 -10 6.38 3.63
 -4 11 10 0.92 1.59
 4 11 -9 12.76 2.35
 -4 -11 9 14.21 2.46
 4 11 -9 16.45 2.79
 4 -11 -9 15.8 4.41
 -4 11 9 18.21 3.53
 4 11 -8 0.98 0.9
 -4 -11 8 0.15 1.3
 -4 -11 8 1.04 1.2
 4 -11 -8 -1.02 0.94
 4 11 -8 1.12 1.22
 4 -11 -8 1.11 1.99
 -4 11 8 1.44 1.29
 4 11 -7 6.19 1.65
 -4 -11 7 4.83 1.48
 -4 -11 7 5.65 2.53
 4 -11 -7 4.75 1.27
 4 11 -7 4.51 1.45
 4 -11 -7 3.26 1.61
 -4 11 7 7.18 2.33
 4 11 -6 1.01 0.72
 -4 -11 6 1.64 1.02
 -4 -11 6 0.31 1.48
 4 -11 -6 3 1.11
 4 11 -6 3.04 1.37
 4 -11 -6 1.67 1.2
 -4 11 6 0.14 1.05
 4 11 -5 11.46 1.66
 -4 -11 5 10.93 3.07
 -4 -11 5 9.67 1.78
 -4 -11 5 8.35 1.56
 4 -11 -5 10.67 1.82
 4 11 -5 10.17 1.98
 4 -11 -5 6.38 1.92
 -4 11 5 7.97 2.32
 -4 -11 4 2.03 1.54
 4 11 -4 1.47 0.65
 -4 -11 4 0.15 0.76
 -4 11 4 1.98 0.52
 4 -11 -4 2.07 0.95
 4 11 -4 3.64 1.27
 4 -11 -4 4.13 1.6
 4 11 -4 1.61 0.61
 -4 11 4 2.26 1.59
 -4 -11 3 4.29 2.3
 -4 11 3 4.71 0.95
 -4 -11 3 5.2 0.98
 4 -11 -3 2.9 1.17
 4 11 -3 6.21 1.59
 4 -11 -3 4.46 1.22
 4 11 -3 3.94 1.24
 -4 11 3 4.98 1.88
 -4 -11 2 0.51 1.52
 -4 11 2 0.17 0.57
 -4 -11 2 0.36 0.35
 4 11 -2 0.14 0.94
 4 -11 -2 0.71 1.04
 4 -11 -2 -0.81 0.74
 4 11 -2 -0.75 1.17
 -4 11 2 -0.33 0.91
 -4 11 1 7.3 1.56
 4 11 -1 11.22 1.97
 4 -11 -1 8.75 1.69
 4 -11 -1 10.01 1.87
 -4 -11 1 9.75 1.63
 4 11 -1 9.14 2.77
 -4 11 1 11.26 2.3
 -4 -11 1 6.68 2.98
 4 -11 0 13.69 0.83
 4 11 0 15.79 2.23
 4 -11 0 14.67 2.14
 -4 -11 0 14.37 1.93
 4 11 0 8.56 3.16
 -4 -11 0 10.35 3.31
 -4 11 0 13.72 2.54
 4 -11 1 7.19 0.85
 4 11 1 8.56 2
 4 -11 1 5.86 1.53
 -4 -11 -1 10.3 1.98
 -4 -11 -1 3.6 2.05
 -4 11 -1 9.2 2.08
 4 11 2 13.79 2.27
 4 -11 2 7.67 1.12
 4 -11 2 11.2 1.93
 -4 -11 -2 7.93 3.37
 -4 -11 -2 8.17 1.92
 -4 11 -2 12.72 2.52
 4 -11 3 22.82 2.03
 4 11 3 23.99 3.1
 4 -11 3 29.99 2.98
 -4 11 -3 22.25 3.32
 -4 -11 -3 26.55 5.66
 -4 -11 -3 22.21 3.24
 -4 11 -3 25.07 3.59
 4 11 4 14.5 2.68
 4 -11 4 8.43 1.45
 -4 11 -4 11.72 2.46
 4 -11 4 10.73 1.82
 -4 -11 -4 15.11 4.4
 -4 11 -4 10.34 2.46
 -4 -11 -4 4.68 1.47
 -4 11 -4 15.25 2.7
 4 11 5 -0.88 1.33
 4 -11 5 1.01 0.79
 -4 -11 -5 -0.85 2.57
 -4 11 -5 2.95 1.86
 4 -11 5 1.12 0.97
 -4 -11 -5 2.65 2.48
 4 11 6 19.16 3.2
 -4 -11 -6 17.07 4.36
 4 -11 6 16.75 2.31
 -4 11 -6 14.82 3.05
 4 -11 6 16.22 2.23
 4 11 7 7.71 2.37
 4 -11 7 6.39 1.59
 -4 11 -7 5.27 2.28
 4 -11 7 6.59 1.49
 -4 -11 -7 9.51 3.29
 4 -11 8 -0.24 1.1
 -4 11 -8 -0.06 1.38
 4 11 8 -0.32 1.07
 -4 -11 -8 -3.74 3.35
 4 -11 9 2.66 1.37
 4 12 -11 5.01 1.9
 4 -12 -10 19.56 5.12
 4 12 -10 14.43 2.72
 4 12 -10 12.98 2.6
 -4 12 10 14.23 3.27
 -4 -12 9 28.72 3.33
 4 12 -9 20.98 2.96
 4 12 -9 29.98 3.71
 4 -12 -9 23.09 4.92
 -4 12 9 21.64 3.86
 -4 -12 8 16.48 3.56
 4 12 -8 9.51 1.91
 -4 -12 8 11.88 2.22
 4 -12 -8 8.48 1.54
 4 12 -8 9.39 2.01
 4 -12 -8 6.46 2.44
 -4 12 8 11.86 3.02
 -4 -12 7 88.97 5.42
 4 -12 -7 94.44 5.24
 4 -12 -7 85.88 7.55
 -4 12 7 96.56 7.62
 4 12 -7 88.7 5.74
 4 12 -7 86.05 5.28
 -4 -12 7 92.13 8.34
 -4 -12 6 51.75 3.96
 4 -12 -6 49.27 3.72
 4 -12 -6 47.87 5.27
 -4 12 6 50.29 5.42
 4 12 -6 48.29 4.12
 4 12 -6 47.98 3.55
 -4 -12 6 57.22 6.76
 -4 -12 5 8.9 3
 4 12 -5 5.42 1.2
 -4 -12 5 5.62 1.59
 4 -12 -5 6.85 1.57
 4 12 -5 5.94 1.47
 4 -12 -5 4.51 1.72
 -4 12 5 6.69 2.23
 -4 -12 4 91.87 5.26
 4 -12 -4 87.4 5.01
 4 -12 -4 91.92 6.07
 4 12 -4 90.82 5.24
 -4 12 4 102.15 7.23
 4 12 -4 89.35 3.84
 4 12 -4 90.11 4
 -4 -12 4 93.88 8.69
 4 12 -3 126.49 6.06
 -4 -12 3 107.44 4.29
 4 -12 -3 118.3 5.8
 4 -12 -3 113.37 6.18
 -4 12 3 102.57 4.19
 -4 12 3 118.01 7.56
 -4 -12 3 114.61 9.93
 4 -12 -2 77.22 4.67
 4 -12 -2 79.72 4.92
 -4 12 2 64.47 3.9
 4 12 -2 80.07 4.78
 -4 12 2 77.66 6
 -4 -12 2 82.53 8.55
 4 -12 -1 244.46 8.65
 4 -12 -1 223.58 8.46
 -4 -12 1 241.56 8.08
 -4 12 1 204.83 8.24
 4 12 -1 243.98 8.74
 -4 12 1 251.33 10.88
 -4 -12 1 224.88 14.33
 4 -12 0 104.49 2.28
 4 -12 0 107.47 5.62
 -4 -12 0 106.58 5.38
 4 12 0 107.26 5.76
 -4 12 0 100.14 6.84
 -4 -12 0 109.75 10.14
 4 -12 1 54.07 2.29
 4 -12 1 53.98 3.96
 -4 -12 -1 60.96 4.34
 4 12 1 55.46 4.33
 -4 -12 -1 53.58 7.37
 -4 12 -1 53.31 4.99
 4 -12 2 12.17 1.33
 4 12 2 12.33 2.06
 4 -12 2 10.11 1.8
 -4 -12 -2 11.32 3.63
 -4 -12 -2 13.6 2.45
 -4 12 -2 9.69 2.39
 4 12 3 16.28 2.58
 4 -12 3 14.89 1.61
 -4 12 -3 14.64 2.79
 4 -12 3 15.42 2.23
 -4 -12 -3 16.39 4.49
 -4 -12 -3 14.09 2.54
 -4 12 -3 17.23 2.99
 4 12 4 -0.08 1.13
 4 -12 4 0.52 0.6
 -4 12 -4 2.36 1.69
 4 -12 4 0.48 0.84
 -4 12 -4 1.45 1.63
 4 12 5 21.14 3.15
 4 -12 5 18.46 2.13
 -4 -12 -5 23.11 5.67
 -4 12 -5 23.04 3.63
 4 -12 5 21.82 2.64
 4 12 6 15.9 2.82
 4 -12 6 17.43 2.31
 -4 12 -6 16 3.15
 -4 -12 -6 21.03 4.72
 4 -12 6 15.92 2.38
 4 -12 7 4.11 1.44
 -4 12 -7 6.96 2.42
 4 -12 7 3.17 1.21
 -4 -12 -7 9.62 3.89
 4 -12 8 21.01 2.8
 4 12 8 19.85 3.25
 -4 -12 -8 23.92 5.75
 4 13 -10 5.97 1.91
 4 -13 -10 0.59 2.99
 -4 13 10 8.87 2.9
 4 13 -9 2.58 1.12
 -4 -13 9 4.1 1.66
 4 13 -9 4.15 1.85
 -4 13 9 1.37 1.45
 4 13 -8 -0.6 1.26
 -4 -13 8 0.87 1.11
 4 13 -8 0.18 0.93
 4 -13 -8 -0.13 2.39
 -4 13 8 0.48 1.39
 -4 -13 7 30.26 3.28
 4 -13 -7 28.02 3.05
 4 -13 -7 34.31 4.95
 4 13 -7 32.68 3.75
 4 13 -7 26.75 2.97
 -4 -13 7 29.42 4.98
 -4 13 7 28.43 4.51
 4 13 -6 11.57 1.88
 -4 -13 6 15.31 2.35
 4 -13 -6 13.23 2.13
 4 13 -6 19.03 2.76
 4 -13 -6 10.95 2.78
 -4 -13 6 11.1 3.35
 -4 13 6 10.26 2.65
 4 13 -5 16.25 1.93
 -4 -13 5 15.65 2.27
 4 -13 -5 14.1 2.19
 4 13 -5 16.74 2.53
 4 -13 -5 16.92 3.09
 -4 -13 5 16.57 4.04
 -4 13 5 20.6 3.77
 4 13 -4 0.87 0.46
 4 13 -4 0.63 0.59
 -4 -13 4 1.19 0.88
 4 -13 -4 2.2 1.1
 4 13 -4 1 0.96
 4 -13 -4 3.9 1.72
 -4 -13 4 0.24 1.51
 -4 13 4 -1.06 1.54
 -4 -13 3 5.39 0.95
 4 -13 -3 7 1.61
 4 13 -3 8.47 1.89
 4 -13 -3 6.14 1.68
 -4 -13 3 6.82 2.83
 -4 13 3 9.02 2.48
 -4 13 2 6.87 1.31
 4 -13 -2 10.74 1.94
 4 13 -2 14.39 2.24
 4 -13 -2 9.41 1.97
 -4 -13 2 6.51 2.62
 -4 13 2 8.98 2.34
 -4 13 1 3.45 1.21
 4 13 -1 4.25 1.34
 4 -13 -1 6.6 1.64
 4 -13 -1 5.13 1.49
 -4 -13 1 6.98 1.48
 -4 -13 1 4.73 2.66
 -4 13 1 4.03 1.78
 4 13 0 8.96 1.85
 4 -13 0 5.73 1.53
 -4 -13 0 7.89 1.7
 -4 -13 0 5.08 2.92
 -4 13 0 7.38 2.2
 4 -13 1 14.59 1.19
 4 13 1 14.37 2.45
 4 -13 1 15.15 2.33
 -4 -13 -1 15.53 4.36
 -4 -13 -1 14.08 2.16
 -4 13 -1 12.95 2.77
 4 -13 2 12.52 1.32
 4 13 2 14.23 2.46
 4 -13 2 14.62 2.31
 -4 -13 -2 20.28 5.13
 -4 -13 -2 12.63 2.39
 -4 13 -2 10.87 2.52
 4 13 3 1.6 1.13
 4 -13 3 1.24 0.72
 -4 13 -3 2.79 1.78
 4 -13 3 -0.06 1.04
 -4 -13 -3 3.05 2.66
 -4 -13 -3 1.73 1.17
 -4 13 -3 -0.38 1.18
 4 13 4 8.72 2.17
 4 -13 4 7.65 1.38
 -4 -13 -4 2.97 2.11
 -4 13 -4 9.57 2.55
 4 -13 4 6.02 1.52
 -4 -13 -4 4.86 1.84
 -4 13 -4 10.66 2.52
 4 13 5 6.46 1.98
 4 -13 5 3.86 1.11
 -4 -13 -5 4.93 3.05
 -4 13 -5 1.32 1.52
 4 -13 5 4.17 1.37
 4 13 6 0.57 1.1
 4 -13 6 1.55 1.06
 -4 13 -6 -0.03 1.42
 4 -13 6 0.3 0.83
 4 -13 7 3.3 1.21
 -4 13 -7 4.39 2.34
 4 -13 7 3.27 1.3
 -4 -13 -7 8.22 3.52
 4 -13 8 3.14 1.3
 -4 -13 -8 7.91 3.63
 4 14 -10 1.62 1.05
 4 14 -9 15.36 2.56
 4 -14 -9 14.11 3.41
 -4 14 9 23.67 4.35
 4 14 -8 22.01 2.84
 -4 -14 8 25.11 3.15
 4 14 -8 26.88 3.55
 4 -14 -8 23.33 4.21
 -4 14 8 27.87 4.51
 4 14 -7 0.4 0.82
 -4 -14 7 1.98 1.26
 4 -14 -7 0.24 0.81
 4 14 -7 2.01 1.3
 4 -14 -7 1.93 1.54
 -4 14 7 0.03 1.38
 -4 -14 6 91.07 5.61
 4 -14 -6 79.19 5.09
 4 -14 -6 79.05 6.82
 -4 14 6 83.84 7.33
 4 14 -6 83.66 5.62
 -4 -14 6 73.86 7.93
 4 14 -6 78.14 4.63
 -4 -14 5 99.34 5.89
 4 -14 -5 108.04 6
 4 -14 -5 112.67 7.49
 -4 14 5 119.06 8.56
 4 14 -5 113.21 6.41
 -4 -14 5 116.39 10.11
 4 14 -5 105.8 4.85
 4 14 -4 0.97 0.61
 4 -14 -4 0.22 1.06
 4 14 -4 0.42 0.96
 4 -14 -4 -0.92 1.14
 -4 -14 4 -2.8 2.72
 -4 14 4 0.92 1.54
 4 -14 -3 33.78 3.23
 -4 -14 3 33.62 5.77
 4 -14 -3 26.34 3.2
 4 14 -3 35.91 3.42
 4 14 -3 28.81 2.74
 -4 14 3 28.77 4.06
 4 -14 -2 63.12 4.46
 4 -14 -2 57.73 4.55
 4 14 -2 61.6 4.43
 -4 14 2 59.78 5.68
 -4 -14 2 56.77 7.59
 4 14 -1 20.6 2.69
 4 -14 -1 19.81 2.67
 -4 -14 1 18.25 2.39
 -4 -14 1 17.88 4.33
 -4 14 1 23.26 3.66
 4 -14 0 159.74 7.35
 -4 -14 0 167.13 7.33
 4 14 0 166.86 7.59
 -4 14 0 165.83 9.27
 -4 -14 0 162.62 13.09
 4 -14 1 310.55 6.33
 4 -14 1 329.14 10.85
 -4 -14 -1 332.83 11.2
 4 14 1 321.95 11.15
 -4 14 -1 322.18 13.25
 -4 -14 -1 327 19.38
 4 -14 2 18.22 1.56
 4 14 2 24.31 3.1
 4 -14 2 20.06 2.64
 -4 -14 -2 17.14 4.38
 -4 -14 -2 23.18 3.15
 -4 14 -2 18.75 3.22
 4 -14 3 39.28 2.61
 -4 14 -3 46.59 4.82
 4 -14 3 47.8 3.98
 -4 -14 -3 46.65 7.79
 -4 -14 -3 44.78 4.66
 4 14 3 48.96 4.43
 -4 14 -3 49.6 5.14
 4 14 4 11.97 2.36
 4 -14 4 8.55 1.44
 -4 -14 -4 7.27 3.08
 -4 14 -4 7.53 2.23
 4 -14 4 8.82 1.93
 -4 -14 -4 6.89 2.09
 -4 14 -4 7.26 2.35
 4 -14 5 22.62 2.35
 4 14 5 21.32 3.36
 -4 14 -5 21.71 3.83
 4 -14 5 23.02 2.9
 -4 -14 -5 19.6 3.68
 4 -14 6 6.78 1.5
 4 -14 6 6.44 1.62
 -4 -14 -6 3.7 1.83
 4 -14 7 5.48 1.44
 -4 -14 -7 2.56 1.87
 4 -14 8 0.15 0.81
 4 -14 8 1.59 1.19
 4 15 -9 0.14 0.99
 4 -15 -9 -1.86 2.21
 4 15 -8 9.64 2.13
 -4 -15 8 6.14 1.77
 4 15 -8 8.66 2.21
 4 -15 -8 5.57 2.48
 -4 15 8 6.53 2.57
 4 15 -7 3.81 1.28
 -4 -15 7 1.1 0.91
 4 15 -7 2.55 1.45
 -4 -15 7 4.34 2.31
 4 -15 -7 0.06 1.44
 4 -15 -7 1.81 1.06
 -4 15 7 -0.13 1.67
 4 15 -6 -0.02 0.75
 -4 -15 6 -0.04 0.93
 4 -15 -6 -0.78 1.13
 4 15 -6 0.04 1.03
 -4 -15 6 3.21 2.27
 4 -15 -6 1.58 1.68
 -4 15 6 0.74 1.27
 -4 -15 5 43.07 3.97
 4 -15 -5 42.3 3.84
 4 -15 -5 41.32 4.7
 -4 -15 5 50.35 6.94
 4 15 -5 42.32 4.02
 -4 15 5 43.91 5.49
 4 -15 -4 7.39 1.93
 4 15 -4 8.38 1.96
 4 -15 -4 7.24 2.03
 -4 -15 4 6.32 3.1
 -4 15 4 7.14 2.42
 4 15 -3 14.85 2.07
 4 -15 -3 16.36 2.53
 4 15 -3 20.03 2.75
 4 -15 -3 14.09 2.52
 -4 -15 3 18.46 4.57
 -4 15 3 15.74 3.12
 4 15 -2 1.53 1.07
 4 -15 -2 2.34 1.38
 4 15 -2 4.75 1.65
 -4 -15 2 4.46 2.85
 4 -15 -2 5.07 1.85
 -4 15 2 1.46 1.19
 4 15 -1 9.08 1.88
 4 -15 -1 8.54 2
 -4 -15 1 10.24 3.7
 -4 15 1 5.8 2.08
 4 15 0 16.66 2.53
 4 -15 0 16.29 2.52
 -4 -15 0 14.1 4.15
 -4 -15 0 22.4 2.8
 -4 15 0 15.12 3.1
 4 15 1 0.8 0.95
 4 -15 1 1.2 0.87
 -4 -15 -1 -0.01 2.63
 -4 -15 -1 1.95 1.14
 -4 15 -1 2.74 1.58
 4 15 2 6.88 1.9
 -4 -15 -2 7.15 3.52
 4 -15 2 6.59 1.85
 -4 -15 -2 10.35 2.32
 -4 15 -2 6.27 2.07
 4 15 3 4.75 1.62
 4 -15 3 6.2 1.13
 -4 -15 -3 3.22 2.7
 -4 15 -3 5.56 1.93
 4 -15 3 6.1 1.71
 -4 -15 -3 7.14 2.24
 -4 15 -3 8.75 2.43
 4 15 4 -2.18 1.48
 4 -15 4 1.58 0.82
 -4 -15 -4 -0.93 2.1
 -4 15 -4 -1.87 1.68
 4 -15 4 0.45 1
 -4 -15 -4 0.81 1.31
 -4 15 -4 1.54 1.48
 4 15 5 1.74 1.44
 4 -15 5 1.26 0.86
 -4 15 -5 2.82 1.77
 4 -15 5 3.01 1.34
 -4 -15 -5 0.39 1.31
 4 -15 6 8.81 1.75
 -4 15 -6 9.7 2.76
 4 -15 6 7.92 1.8
 -4 -15 -6 7 2.67
 4 -15 7 1.48 0.98
 4 -15 7 7.14 2.05
 4 -16 -8 4.32 2.14
 -4 -16 7 83.65 5.72
 4 -16 -7 77.37 7.24
 4 -16 -7 67.35 4.67
 -4 16 7 72.66 7.45
 4 16 -7 81.81 5.99
 -4 -16 6 4.21 1.6
 4 16 -6 6.32 1.92
 -4 -16 6 10.05 3.44
 4 -16 -6 11.22 3.01
 -4 16 6 4.63 2.44
 -4 -16 5 17.92 2.55
 4 -16 -5 18.63 2.7
 4 16 -5 19.73 2.88
 -4 -16 5 16.19 4
 4 -16 -5 21.66 3.58
 -4 16 5 23.28 4.14
 4 16 -4 249.5 9.84
 4 -16 -4 241.97 9.72
 4 -16 -4 239.94 10.78
 -4 -16 4 226.05 15.2
 -4 16 4 236.14 12.67
 4 -16 -3 78.5 5.44
 -4 -16 3 69.57 8.56
 4 -16 -3 76.15 5.76
 4 16 -3 79.28 5.31
 -4 16 3 88.55 7.48
 4 16 -2 16.63 2.51
 4 -16 -2 19.02 2.68
 4 16 -2 18.85 2.73
 -4 -16 2 16.59 4.49
 4 -16 -2 20.6 2.94
 -4 16 2 18.35 3.48
 4 -16 -1 87.46 5.66
 4 16 -1 91.82 5.73
 -4 -16 1 84.54 9.81
 -4 16 1 80.41 6.87
 4 16 -1 84.53 5.78
 4 16 0 3.59 1.3
 4 -16 0 5.86 1.75
 -4 -16 0 3.19 2.79
 -4 -16 0 5.05 1.58
 -4 16 0 6.25 2.32
 4 16 1 -0.08 1.13
 4 -16 1 0.32 1.02
 -4 -16 -1 0.48 2.4
 -4 -16 -1 1.01 0.94
 -4 16 -1 -0.42 1.51
 -4 16 -2 52.24 5.29
 4 -16 2 55.16 4.56
 -4 -16 -2 51.12 8.35
 -4 -16 -2 52.05 4.67
 4 16 2 57.77 4.83
 -4 16 -2 54.48 5.69
 -4 -16 -3 56.24 8.89
 4 -16 3 50.11 4.4
 -4 16 -3 43.18 5
 -4 -16 -3 46.31 4.82
 4 16 3 42.05 4.19
 -4 16 -3 41.02 4.94
 4 16 4 17.11 2.95
 -4 16 -4 21.34 3.64
 4 -16 4 21.63 3.01
 -4 -16 -4 26.25 3.94
 -4 16 -4 22.79 3.94
 -4 16 -5 54.9 5.94
 4 -16 5 48.03 4.35
 -4 -16 -5 49.86 5.97
 4 -16 6 5.14 1.58
 -4 -16 -6 8.13 2.57
 -4 -17 7 10.77 2.4
 4 -17 -7 10.04 2.92
 4 -17 -7 7.1 1.68
 -4 -17 6 7.85 2.04
 -4 -17 6 5.36 2.87
 4 17 -6 6.35 1.94
 4 -17 -6 6.43 2.47
 4 -17 -6 6.27 1.66
 -4 17 6 2.26 2.07
 4 -17 -5 -1.28 1.26
 -4 -17 5 -1.8 1.77
 4 17 -5 0.86 1.17
 4 -17 -5 3.31 1.74
 -4 17 5 0.45 1.78
 4 -17 -4 0.7 1.36
 4 17 -4 1.85 1.41
 -4 -17 4 4.32 2.66
 4 -17 -4 0.91 1.43
 -4 17 4 1.35 1.36
 4 -17 -3 15.74 2.71
 4 17 -3 16.5 2.66
 -4 -17 3 15.29 4.3
 4 -17 -3 17.62 3.05
 -4 17 3 16.22 3.54
 4 17 -2 4.14 1.41
 4 -17 -2 4.08 1.67
 4 17 -2 7.02 1.91
 -4 -17 2 8.89 3.33
 4 -17 -2 4.02 1.51
 -4 17 2 0.85 1.44
 4 17 -1 2.81 1.33
 4 17 -1 2.69 1.4
 4 -17 -1 4.94 1.57
 -4 -17 1 6.41 3.43
 -4 17 1 3.67 1.93
 4 17 0 12.77 2.59
 4 17 0 18.36 2.79
 4 -17 0 13.69 2.53
 -4 -17 0 12.07 4.32
 -4 -17 0 14.66 2.53
 -4 17 0 17 3.36
 4 17 1 16.03 2.7
 -4 -17 -1 16.94 5.01
 4 -17 1 13.24 2.51
 -4 -17 -1 13.11 2.41
 -4 17 -1 15.94 3.37
 4 17 2 7.16 1.99
 -4 -17 -2 1.32 3.11
 4 -17 2 5.35 1.68
 -4 17 -2 5.39 1.9
 -4 -17 -2 5.98 1.86
 -4 17 -2 3.48 1.84
 4 17 3 5 1.68
 -4 17 -3 6.18 1.94
 4 -17 3 4.68 1.68
 -4 -17 -3 7.32 2.35
 -4 17 -3 5.31 2.3
 -4 17 -4 13.46 3.09
 4 -17 4 14.92 2.61
 -4 -17 -4 19.62 3.66
 -4 17 -4 10.49 2.93
 -4 17 -5 13.27 3.39
 4 -17 5 7.03 1.88
 -4 -17 -5 7.97 2.46
 -4 -17 -6 4 2.35
 4 -18 -7 11.11 3.25
 -4 -18 6 42.23 4.28
 4 -18 -6 42.6 5.23
 4 -18 -6 41.19 3.92
 4 18 -6 41.7 4.38
 -4 -18 5 64.45 8.25
 4 -18 -5 73.18 6.41
 4 -18 -5 76.86 5.51
 4 18 -5 80.83 5.85
 -4 18 5 76.3 7.79
 4 -18 -4 19.19 2.74
 -4 -18 4 14.04 4.45
 4 18 -4 17.72 2.91
 4 -18 -4 12.8 2.78
 -4 18 4 10.88 3.03
 4 -18 -3 121.63 7.16
 4 -18 -3 126.37 7.89
 4 18 -3 134.52 7.35
 -4 18 3 144.84 10.15
 4 -18 -2 109.53 6.74
 -4 -18 2 108.67 11.52
 4 -18 -2 111.27 7.3
 4 18 -2 116.11 6.84
 -4 18 2 113.79 8.87
 4 18 -1 0.35 1.1
 4 18 -1 0.3 0.99
 4 -18 -1 -0.41 1.29
 -4 18 1 0.25 1.56
 4 18 0 12.23 2.56
 4 18 0 12.42 2.22
 -4 -18 0 13.01 4.29
 4 -18 0 13.15 2.39
 -4 -18 0 13.51 2.56
 -4 18 0 13.18 3.11
 4 18 1 25.11 3.78
 4 18 1 26.64 3.42
 -4 -18 -1 30.53 6.49
 4 -18 1 30.24 3.6
 -4 -18 -1 29.7 3.67
 -4 18 -1 30.12 4.56
 4 18 2 11.79 2.46
 -4 -18 -2 9.43 4.27
 -4 18 -2 8.4 2.65
 4 -18 2 8.78 2.15
 -4 -18 -2 8.68 2.08
 -4 18 -2 8.46 2.73
 -4 18 -3 13.75 3.24
 4 -18 3 13.67 2.53
 -4 18 -3 15.97 3.29
 -4 -18 -3 12.03 2.64
 -4 18 -4 48.06 5.6
 4 -18 4 47.25 4.53
 -4 -18 -4 59.78 5.93
 -4 18 -4 49.46 5.7
 -4 -18 -5 2.35 1.95
 4 -19 -6 6.75 2.34
 4 -19 -6 7.31 1.9
 -4 -19 5 16.26 4.31
 4 19 -5 29.36 3.76
 4 -19 -5 22.08 3.67
 4 -19 -5 23.28 3.24
 -4 -19 4 -0.36 1.77
 4 19 -4 1.85 1.4
 4 -19 -4 1.39 1.74
 4 -19 -4 0.96 1.06
 -4 19 4 0.08 2.03
 -4 -19 3 2.35 2.81
 4 19 -3 5.96 1.9
 4 -19 -3 3.75 1.75
 4 -19 -3 4.32 1.62
 -4 19 3 4.57 2.3
 -4 -19 2 24.68 6.07
 4 -19 -2 20.41 3.14
 4 19 -2 25.58 3.31
 4 -19 -2 30.27 4.11
 -4 19 2 27.75 4.72
 -4 -19 1 0.32 2.06
 4 19 -1 0.26 0.99
 4 -19 -1 4.12 1.65
 -4 19 1 2.12 1.73
 4 19 0 9.18 2.38
 -4 -19 0 7.71 3.88
 4 19 0 7.58 1.86
 4 -19 0 8.85 2.11
 -4 -19 0 10 2.3
 -4 19 0 10.13 2.83
 4 19 1 0.86 1.38
 -4 -19 -1 1.34 1.84
 4 19 1 3.97 1.57
 4 -19 1 2.5 1.54
 -4 19 -1 1.98 1.22
 -4 -19 -1 2.13 1.54
 -4 19 -1 3.72 2.01
 4 19 2 0.8 1.58
 4 19 2 3.7 1.67
 -4 19 -2 0.99 1.3
 4 -19 2 1.23 1.24
 -4 -19 -2 3.08 1.71
 -4 19 -2 -0.74 1.82
 4 19 3 19.43 3.76
 -4 19 -3 26.48 4.25
 4 -19 3 24.1 3.41
 -4 -19 -3 19.06 3.3
 -4 19 -3 20.11 3.73
 -4 -19 -4 5.47 2.37
 -4 19 -4 1.91 1.8
 4 -20 -6 6.93 1.88
 4 -20 -5 -0.43 1
 4 20 -4 68.28 5.53
 -4 -20 4 56.56 8.4
 4 -20 -4 70.18 6.35
 4 -20 -4 62.81 5.25
 -4 -20 3 18.23 5
 4 20 -3 20.35 3.08
 4 -20 -3 19.98 3.4
 4 -20 -3 18.71 2.91
 -4 20 3 28.68 5.02
 -4 -20 2 37.43 7.21
 4 20 -2 35.56 3.92
 4 -20 -2 33.32 3.95
 -4 20 2 33.34 5.12
 -4 -20 1 129.04 13.58
 4 20 -1 129.8 7.58
 4 -20 -1 137.6 8.11
 -4 20 1 137.87 10.17
 4 20 0 20.46 3.36
 4 20 0 21.65 3.16
 -4 -20 0 20.37 3.16
 -4 20 0 25.39 4.31
 4 20 1 17.5 3.34
 4 20 1 17.82 3.02
 -4 20 -1 13.74 2.91
 -4 -20 -1 14.78 2.68
 -4 20 -1 13.69 3.34
 -4 20 -2 63.53 6.3
 -4 -20 -2 69.65 6.02
 -4 20 -2 79.72 7.53
 4 20 2 68.31 6.63
 4 20 3 21.43 4
 -4 20 -3 21.96 3.9
 -4 -20 -3 20.55 3.35
 -4 20 -3 21.75 4.08
 4 21 -3 4.42 1.91
 4 21 -2 6.18 2.03
 4 21 -1 -0.51 1.11
 4 21 0 8.88 2.13
 -4 21 0 7.55 2.4
 -4 21 0 11.1 3.47
 4 21 1 18.26 3.65
 -4 21 -1 20.54 3.67
 -4 -21 -1 14.99 2.99
 -4 21 -1 15.8 3.68
 4 21 2 7.77 2.62
 -4 21 -2 7.45 2.28
 -4 -21 -2 12 2.75
 -4 21 -2 7.21 2.88
 4 22 -2 3.09 1.77
 4 22 -1 -1.76 1.51
 -4 22 0 29.49 4.31
 -5 0 13 11.68 2.36
 -5 0 12 29.04 3.32
 5 0 -11 17.58 3.15
 -5 0 11 14.6 2.21
 5 0 -11 15.75 2.17
 5 0 -10 19.68 3.06
 -5 0 10 17.53 2.31
 5 0 -10 17.71 2.22
 5 0 -9 2.8 1.48
 -5 0 9 2.27 1.06
 5 0 -9 1.03 1
 -5 0 9 1.26 0.84
 -5 0 8 56.22 3.65
 5 0 -8 61.2 3.86
 -5 0 8 59.35 3.93
 5 0 -7 7.01 1.58
 -5 0 7 8.47 1.45
 5 0 -7 9.07 1.57
 -5 0 7 6.68 1.4
 5 0 -6 7.72 1.6
 -5 0 6 9.27 1.41
 5 0 -6 7.09 1.4
 -5 0 6 7.62 1.47
 -5 0 5 6.13 1.18
 5 0 -5 6.38 1.3
 5 0 -5 6.44 1.27
 5 0 -5 2.92 1.08
 -5 0 5 6.36 1.49
 5 0 -5 6.16 1.47
 5 0 -4 5.55 1.09
 5 0 -4 4.93 1.11
 -5 0 4 7.83 1.4
 5 0 -4 6.21 1.23
 -5 0 4 8.5 1.6
 5 0 -4 7.49 1.63
 5 0 -3 86.92 5.31
 5 0 -3 86.2 4.78
 -5 0 3 96.14 5.17
 -5 0 3 76.1 4.19
 5 0 -2 10.43 1.78
 -5 0 2 10.12 1.59
 -5 0 2 5.62 2.22
 -5 0 2 7.74 1.62
 5 0 -2 6.68 1.55
 -5 0 1 35.21 5.08
 5 0 -1 30.77 3.1
 5 0 -1 28.98 3.22
 -5 0 0 45.1 5.76
 5 0 0 49.63 4.07
 -5 0 -1 135.53 9.9
 5 0 1 138.08 7.16
 5 0 2 11.79 2.25
 -5 0 -2 6.35 2.39
 5 0 3 -0.22 1.13
 -5 0 -3 -0.67 0.8
 -5 0 -3 -1.35 1.19
 5 0 4 30.52 4.15
 -5 0 -4 25.78 4.67
 -5 0 -4 23.32 2.86
 5 0 5 -0.07 0.94
 -5 0 -5 0.14 0.98
 5 0 5 2.53 1.86
 -5 0 -5 1.26 1.72
 -5 0 -6 46.02 4.34
 5 0 6 51.79 4.28
 -5 0 -6 44.29 6.15
 5 0 7 2.31 1.19
 -5 0 -7 2.16 1.18
 -5 0 -7 1.12 1.38
 -5 0 -8 8.24 2.2
 5 0 8 9.29 2.09
 -5 0 -9 16.48 3.13
 -5 0 -10 -1.61 1.7
 -5 -1 12 1.5 1.17
 -5 1 12 1.98 1.2
 5 -1 -11 7.01 2.07
 5 1 -11 5.29 1.98
 -5 -1 11 4.28 1.47
 -5 1 11 3.46 1.3
 5 1 -11 6.84 1.58
 -5 -1 10 26.15 2.79
 -5 1 10 25.89 2.65
 5 -1 -10 30.76 3.62
 5 1 -10 28.53 3.64
 5 1 -10 26.02 2.77
 5 -1 -10 22.8 2.43
 -5 1 10 23.61 2.7
 -5 -1 9 0.78 0.89
 -5 1 9 1.08 0.83
 5 -1 -9 0.4 0.66
 5 1 -9 1.91 0.98
 5 -1 -9 1.36 0.7
 -5 -1 9 -0.65 0.58
 -5 1 9 0.73 0.64
 -5 -1 8 141.31 5.86
 -5 1 8 142.26 5.68
 5 1 -8 131.53 5.85
 5 -1 -8 137.28 5.7
 -5 -1 8 130.16 5.53
 -5 1 8 136.94 6.3
 5 1 -8 142.71 7
 -5 -1 7 87.18 4.37
 -5 1 7 82.41 4.06
 5 -1 -7 83.81 4.32
 5 1 -7 89.55 4.62
 -5 -1 7 84.26 4.39
 -5 1 7 84.03 4.79
 5 -1 -7 73.91 4.9
 5 1 -7 73 4.42
 5 1 -6 3.86 1.09
 5 -1 -6 5.13 1.35
 -5 1 6 6.49 1.19
 -5 -1 6 7.13 1.28
 5 -1 -6 5.06 1.02
 5 -1 -6 6.52 1.28
 5 1 -6 4.87 1.28
 5 -1 -6 1.78 1.83
 -5 -1 6 4.65 1.18
 -5 1 6 6.75 1.39
 -5 1 5 302.83 7.9
 -5 -1 5 315.3 8.43
 5 1 -5 295.8 8.5
 5 -1 -5 294.62 7.99
 5 -1 -5 300.94 11.93
 5 -1 -5 297.15 8.74
 5 1 -5 303.26 8.97
 -5 -1 5 317.14 9.19
 -5 1 5 318.97 9.71
 5 1 -5 273.58 9.44
 5 -1 -5 276.77 10.13
 -5 1 5 285.16 8.59
 -5 1 4 79.34 4.66
 5 1 -4 69.5 3.67
 5 -1 -4 71.42 3.53
 5 1 -4 67.83 4.02
 5 -1 -4 74.84 4.19
 5 1 -4 74.91 4.24
 -5 -1 4 75.12 4.31
 5 1 -4 70.23 4.53
 5 -1 -4 68.94 4.76
 -5 1 4 66.42 3.76
 -5 -1 3 13.15 3.27
 -5 -1 3 10.86 1.6
 5 1 -3 11.26 1.45
 5 -1 -3 13.45 1.86
 5 1 -3 11.37 1.72
 -5 1 3 14.48 1.72
 -5 -1 3 14.15 1.91
 -5 1 3 10.59 1.8
 5 1 -3 10.49 1.76
 5 -1 -3 9.87 1.88
 5 1 -2 338.76 8.74
 -5 -1 2 350.11 15.81
 5 -1 -2 357.45 10.4
 5 1 -2 366.21 10.5
 -5 1 2 339.76 9.4
 -5 1 2 358.7 10.96
 5 1 -2 327.45 10.72
 5 -1 -2 332.85 11.09
 -5 -1 2 345.27 9.28
 5 -1 -1 4.95 1.35
 5 1 -1 6.61 1.15
 5 1 -1 6.34 1.53
 -5 -1 1 5.97 2.34
 -5 1 1 6.94 2.46
 -5 1 1 5.61 1.49
 5 1 -1 4.52 1.33
 -5 -1 0 289.75 14.54
 -5 1 0 307.3 14.5
 5 -1 0 297.19 10.36
 -5 1 0 306.64 5.76
 5 1 0 289.67 10.13
 -5 -1 -1 104.25 8.68
 -5 1 -1 112.15 8.62
 5 -1 1 109.05 6.41
 5 1 1 112.46 6.39
 5 -1 2 27.16 3.44
 5 1 2 25.86 3.3
 -5 1 -2 21.12 3.75
 -5 -1 -2 20.6 3.81
 -5 -1 -3 46.76 6.03
 -5 1 -3 48.82 5.92
 -5 -1 -3 46.87 3.74
 -5 1 -3 46.87 3.96
 5 -1 3 50.44 4.81
 5 1 3 44.41 4.44
 5 -1 4 5.9 2.12
 5 1 4 2.84 1.43
 -5 -1 -4 -0.43 1.82
 -5 1 -4 3.55 2.07
 5 -1 4 0.2 0.77
 -5 -1 -4 4.58 1.69
 -5 1 -4 1.33 0.97
 5 1 5 5.26 2.15
 -5 1 -5 6.18 2.59
 5 -1 5 3.77 1.36
 5 1 5 7.55 1.7
 -5 -1 -5 4.61 1.39
 -5 1 -5 3.62 1.54
 -5 -1 -5 7.62 2.67
 5 -1 5 3.35 1.39
 5 -1 6 35.93 3.4
 5 1 6 39.63 3.61
 -5 -1 -6 30.29 3.39
 -5 1 -6 29.18 3.67
 -5 -1 -6 34.41 5.28
 -5 1 -6 27.9 4.82
 5 1 6 35.64 4.62
 5 -1 7 10.78 2.23
 -5 -1 -7 8.94 2.03
 5 1 7 10.66 2.14
 -5 1 -7 8.2 2.22
 -5 -1 -7 9.22 2.82
 -5 -1 -8 18.39 2.96
 5 -1 8 16.63 2.72
 -5 1 -8 16.58 3.08
 5 1 8 17.55 2.84
 -5 -1 -9 0.44 1.1
 -5 1 -9 -0.63 1.16
 -5 -1 -10 1.94 1.58
 -5 -2 12 6.58 1.79
 -5 2 12 4.04 1.54
 5 2 -12 5.1 1.45
 -5 -2 11 31 3.34
 -5 2 11 31.2 3.19
 5 2 -11 31.45 4.06
 5 2 -11 30.45 3.21
 5 2 -10 4.85 1.85
 -5 -2 10 4.85 1.46
 -5 2 10 3.25 1.13
 5 -2 -10 3.5 1.03
 5 2 -10 3.96 1.37
 -5 2 10 2.68 1.09
 5 2 -9 2.2 1.33
 -5 -2 9 3.91 1.28
 -5 2 9 2.73 1.05
 5 -2 -9 3.17 0.97
 5 -2 -9 2.28 0.78
 5 2 -9 4.86 1.35
 -5 2 9 3.63 1.18
 -5 -2 8 67.26 4.16
 -5 2 8 66.67 3.79
 5 -2 -8 68.03 3.89
 -5 -2 8 60.04 3.51
 -5 2 8 63.01 4.46
 5 2 -8 64 4.74
 5 2 -8 63.84 4.09
 -5 -2 7 39.92 3.1
 -5 2 7 37.79 2.7
 -5 2 7 41.49 3.63
 5 -2 -7 35.94 2.82
 5 2 -7 39.37 3.19
 -5 -2 7 39.23 2.92
 5 -2 -7 35.24 5.43
 5 2 -7 34.55 2.87
 5 -2 -6 22.21 2.83
 -5 2 6 30.01 2.31
 -5 -2 6 28.23 2.53
 -5 2 6 30.53 3.07
 5 -2 -6 25.24 2.19
 5 -2 -6 25.37 2.41
 5 2 -6 29.33 2.74
 -5 -2 6 28.24 2.5
 5 -2 -6 31.95 4.57
 5 2 -6 22.24 2.41
 5 -2 -5 9.67 1.92
 -5 2 5 15.69 1.61
 -5 -2 5 14.39 1.82
 5 -2 -5 13.26 1.88
 5 2 -5 14.49 2.02
 -5 2 5 11.9 1.66
 5 -2 -5 11.78 2.33
 -5 -2 5 14.98 1.85
 -5 2 5 13.87 2.16
 5 2 -5 13.01 1.9
 -5 -2 4 62.65 3.66
 5 2 -4 54.9 3.45
 5 -2 -4 57.66 3
 -5 -2 4 65.47 7
 5 -2 -4 56.78 3.25
 5 -2 -4 65.6 3.94
 5 2 -4 64.08 4
 -5 2 4 62.02 4.27
 5 2 -4 56.85 4.01
 5 -2 -4 60.67 4.73
 -5 2 4 59.04 3.5
 5 2 -3 29.7 2.46
 5 -2 -3 30.45 2.07
 -5 -2 3 33.2 4.98
 5 -2 -3 29.94 1.39
 5 -2 -3 29.52 2.75
 5 2 -3 31.6 2.88
 -5 2 3 29.28 3
 -5 2 3 28.51 2.49
 5 2 -3 28.44 2.86
 5 -2 -3 26.01 3.11
 -5 -2 3 29.95 2.67
 5 2 -2 17.56 1.91
 5 -2 -2 15.21 1.51
 5 -2 -2 15.99 2.23
 5 2 -2 15.88 2.14
 -5 -2 2 20.49 4.14
 -5 2 2 18.2 2.05
 -5 -2 2 15.88 1.85
 -5 2 2 18.53 2.5
 5 2 -2 16.8 2.33
 5 -2 -1 13.85 1.47
 5 -2 -1 15.41 2.27
 5 2 -1 14.64 1.73
 5 2 -1 17.74 2.38
 -5 -2 1 13.67 3.47
 -5 2 1 17.03 2.5
 5 2 -1 14.52 2.28
 -5 -2 0 44.56 5.94
 -5 2 0 51.02 5.86
 5 -2 0 48.28 4.12
 -5 2 0 47.2 2.29
 5 2 0 51.81 4.15
 -5 -2 -1 126.62 10.08
 -5 2 -1 136.21 9.49
 5 -2 1 142.6 7.47
 -5 2 -1 131.75 4.27
 5 2 1 129.26 6.92
 -5 -2 -1 112.51 5.89
 -5 -2 -2 44.92 6.1
 -5 2 -2 32.12 4.69
 5 -2 2 34.71 3.92
 5 2 2 39.85 4.03
 5 -2 3 6.89 2.25
 5 2 3 3.21 1.56
 -5 -2 -3 3.22 2.36
 5 -2 3 4.5 1.25
 -5 -2 -3 2.8 1.13
 -5 2 -3 5.29 1.48
 -5 2 -3 3.34 1.74
 -5 2 -4 44.38 5.83
 -5 -2 -4 49.8 6.42
 -5 -2 -4 46.4 3.81
 -5 2 -4 48.73 4.35
 5 -2 4 44.75 3.47
 5 -2 4 50.11 5.32
 5 2 4 48.22 4.96
 5 2 5 31.5 4.46
 -5 -2 -5 29.76 3.14
 -5 2 -5 20.03 3.96
 5 -2 5 28.59 2.95
 5 2 5 30 3.14
 -5 2 -5 22.3 3.13
 -5 -2 -5 22.13 4.6
 5 -2 6 28.55 3.17
 -5 -2 -6 23.24 3.04
 5 2 6 28.41 3.18
 -5 2 -6 23.84 4.16
 -5 2 -6 27.32 3.49
 -5 -2 -6 28.05 5.2
 5 2 6 29.64 4.25
 -5 -2 -7 16.92 2.63
 5 -2 7 13.28 2.27
 5 2 7 12.78 2.35
 -5 2 -7 10.5 2.29
 -5 -2 -7 9.01 3.16
 -5 -2 -8 0.58 1.17
 5 -2 8 0.25 1.13
 -5 2 -8 0.02 1.27
 5 2 8 1.39 1.37
 -5 -2 -9 9.38 2.48
 -5 2 -9 11.28 2.84
 -5 -2 -10 3.53 1.71
 -5 -3 12 9.39 2.04
 5 3 -12 9.74 2.04
 5 3 -11 -1.95 1.66
 -5 -3 11 2.19 1.17
 -5 3 11 1.27 0.9
 5 3 -11 1.29 0.92
 -5 -3 11 1.36 2.19
 -5 -3 10 108.75 5.95
 -5 3 10 104.43 5.29
 -5 -3 10 103.77 9.82
 -5 3 10 106.26 6.31
 5 3 -10 113.67 6.02
 5 3 -10 108.88 6.89
 5 3 -9 3.36 1.45
 -5 -3 9 4.57 1.4
 -5 3 9 3.71 1.14
 5 -3 -9 4.33 1
 5 -3 -9 5.31 1.07
 5 3 -9 4.58 1.36
 5 -3 -9 -0.95 3.33
 -5 3 9 4.94 1.51
 -5 -3 8 45.85 3.47
 -5 3 8 51.05 3.19
 5 -3 -8 50.31 3.16
 -5 -3 8 50.3 2.78
 5 -3 -8 49.01 3.18
 5 3 -8 53.74 3.83
 -5 3 8 47.91 4.01
 5 -3 -8 45.33 6.84
 5 3 -8 47.15 4.03
 -5 -3 7 246.79 7.98
 -5 3 7 240.85 6.96
 5 -3 -7 227.53 13.86
 5 -3 -7 234.56 7.4
 -5 -3 7 252.36 7
 5 3 -7 234.55 8.12
 -5 3 7 242.73 9.16
 5 3 -7 245.37 8.82
 5 3 -6 6.55 1.25
 -5 3 6 6.26 1.08
 -5 -3 6 4.41 1.05
 -5 -3 6 6.92 2.71
 5 -3 -6 4.89 1.21
 5 3 -6 10.01 1.71
 5 -3 -6 2.14 1.65
 -5 3 6 6.13 1.54
 -5 3 5 257.28 6.7
 -5 -3 5 253.19 7.89
 5 -3 -5 237.26 6.55
 -5 -3 5 263.64 14.21
 5 -3 -5 260.28 9.96
 5 -3 -5 256.12 7.86
 5 3 -5 259.04 8.36
 -5 3 5 274.45 9.46
 5 3 -5 233.8 8.02
 -5 3 5 232.41 7.29
 -5 -3 4 45.25 3.11
 5 -3 -4 52.6 2.59
 -5 -3 4 54.28 6.27
 5 3 -4 51.36 2.02
 5 -3 -4 49.11 2.96
 5 -3 -4 57.43 3.58
 5 3 -4 51.18 3.59
 -5 3 4 53.32 4.05
 5 3 -4 46.82 3.48
 -5 3 4 44.91 2.97
 -5 -3 4 45.03 3.38
 5 -3 -3 10.71 1.16
 -5 -3 3 10.26 1.57
 5 -3 -3 11.55 1.76
 5 3 -3 10.44 1.7
 -5 -3 3 15.84 3.51
 -5 3 3 13.57 1.63
 5 -3 -3 9.89 0.96
 -5 3 3 11.56 1.97
 5 3 -3 10.89 1.71
 5 3 -2 45.22 3.07
 5 -3 -2 38.32 2.21
 5 -3 -2 41.65 3.38
 5 3 -2 47.54 3.61
 -5 3 2 40.76 3.02
 -5 3 2 48.53 3.94
 5 3 -2 40.52 3.47
 -5 -3 2 37.06 5.26
 5 -3 -1 20.25 1.7
 5 -3 -1 22.94 2.68
 5 3 -1 21.53 2.55
 -5 -3 1 25.42 4.45
 -5 3 1 22.39 2.24
 -5 3 1 19.98 2.27
 -5 3 1 25.45 2.9
 5 3 -1 21.94 2.64
 -5 -3 0 70.6 7.32
 5 -3 0 69.73 4.92
 -5 -3 0 69.62 1.76
 -5 3 0 72.13 3.23
 5 3 0 75.94 4.88
 -5 3 0 69.14 4.94
 -5 3 -1 1.11 1.28
 5 -3 1 2.2 1.02
 5 3 1 0.4 0.99
 -5 3 -1 1.88 0.61
 -5 -3 -1 2.04 0.88
 -5 -3 -2 61.77 7.09
 -5 3 -2 60.84 6.18
 5 -3 2 58.68 5.02
 5 3 2 60.19 4.89
 -5 -3 -2 52.22 5.09
 -5 -3 -3 168.89 6.77
 -5 3 -3 166.68 10.48
 5 -3 3 165.23 6.16
 5 -3 3 171.22 9.07
 5 3 3 161.14 8.5
 -5 -3 -3 153.52 11.39
 -5 -3 -4 1.69 1.8
 5 3 4 3.1 1.71
 5 -3 4 2.63 1
 -5 -3 -4 3.41 1.19
 -5 3 -4 1.69 1.1
 -5 3 -4 2.89 1.55
 5 -3 4 4.23 1.91
 5 3 5 36.49 4.68
 -5 -3 -5 37.53 3.42
 -5 3 -5 42.41 4.32
 -5 3 -5 38.45 5.22
 5 -3 5 36.99 3.25
 -5 -3 -5 35.83 5.54
 -5 -3 -6 35.56 3.38
 5 -3 6 34.58 3.27
 5 3 6 33.21 3.46
 -5 3 -6 30.45 3.8
 -5 -3 -6 26.53 5.11
 -5 3 -6 27.89 4.29
 5 3 6 33.18 4.58
 -5 -3 -7 7.63 1.85
 5 -3 7 6.47 1.71
 5 3 7 8.26 2.04
 -5 3 -7 4.06 1.64
 -5 -3 -7 5.4 2.86
 5 -3 8 29.4 3.55
 -5 -3 -8 19.41 2.94
 -5 3 -8 27.85 4.02
 5 3 8 28.97 3.59
 -5 -3 -9 11.07 2.42
 -5 3 -9 10.21 2.63
 -5 -3 -10 -0.12 1.13
 -5 -4 12 4.35 1.6
 5 4 -12 4.06 1.38
 5 4 -11 15.19 2.93
 -5 -4 11 11.84 2.25
 -5 4 11 11.51 1.94
 5 4 -11 13.36 2.28
 5 -4 -11 3.21 3.32
 -5 -4 11 10.61 3.43
 5 4 -10 8 2.06
 -5 -4 10 10.46 2.09
 -5 4 10 10.54 1.77
 -5 -4 10 11.56 3.81
 5 4 -10 12.26 2.23
 5 -4 -10 4.49 3.09
 -5 4 10 9 2.05
 5 4 -9 -0.25 1.12
 -5 -4 9 0.38 1.03
 -5 4 9 1.21 0.81
 5 -4 -9 -0.13 0.66
 -5 -4 9 -0.24 1.39
 5 -4 -9 0.61 0.74
 5 4 -9 0.96 0.95
 5 -4 -9 -2.9 3.46
 -5 4 9 0.84 0.9
 -5 -4 8 27.43 2.81
 -5 4 8 31.08 2.46
 5 4 -8 24.78 2.97
 5 -4 -8 30.3 2.56
 -5 -4 8 32.35 5.55
 5 -4 -8 22.34 2.14
 5 4 -8 26.6 2.87
 -5 4 8 28.49 3.39
 5 -4 -8 31.61 5.56
 -5 4 7 18.04 1.78
 5 4 -7 20.41 2.56
 -5 -4 7 17.06 2.2
 5 -4 -7 14.82 1.82
 5 -4 -7 10.8 1.49
 -5 -4 7 21.99 4.6
 5 4 -7 18.6 2.36
 5 -4 -7 16.8 1.98
 5 -4 -7 12.33 3.4
 -5 4 7 15.2 2.46
 -5 4 6 35.46 2.28
 -5 -4 6 32.15 2.84
 -5 -4 6 41.72 5.83
 5 4 -6 37.4 3.21
 5 -4 -6 32.93 2.62
 5 -4 -6 31.42 4.29
 -5 4 6 34.94 3.47
 5 4 -6 24.71 2.22
 -5 4 5 9.88 1.22
 -5 -4 5 10.57 1.73
 5 -4 -5 10 1.56
 5 -4 -5 6.46 0.97
 5 4 -5 12.33 1.92
 -5 -4 5 8.16 2.7
 -5 4 5 9 1.32
 5 -4 -5 8.31 1.85
 -5 4 5 7.64 1.85
 5 4 -5 7.85 1.38
 -5 -4 4 28.64 2.6
 5 -4 -4 26.38 1.8
 -5 -4 4 29.58 4.9
 5 4 -4 28.1 1.71
 5 -4 -4 27.56 2.4
 5 -4 -4 28.18 2.58
 5 4 -4 32.12 2.93
 -5 4 4 32.92 3.35
 5 4 -4 32.75 2.91
 -5 4 4 24.89 2.18
 -5 -4 4 29.88 2.79
 5 -4 -3 48.31 2.33
 -5 -4 3 54.64 6.49
 5 -4 -3 50.99 2.5
 5 -4 -3 46.8 3.61
 5 4 -3 46.96 2.26
 5 4 -3 51.83 3.76
 -5 4 3 47.83 3.15
 -5 4 3 55.62 4.36
 5 4 -3 50.07 3.75
 -5 -4 3 49.55 3.27
 5 -4 -2 26.9 1.74
 5 4 -2 24.76 2.64
 -5 -4 2 32.23 5.04
 5 4 -2 25.97 2.77
 5 -4 -2 29.4 2.95
 -5 4 2 23.83 2.36
 -5 4 2 30.74 3.33
 5 -4 -1 14.66 1.43
 5 -4 -1 17.73 2.56
 -5 -4 1 18.28 4.11
 5 4 -1 20.37 2.64
 -5 4 1 16.06 2.17
 -5 4 1 16.02 2.25
 -5 -4 1 16.19 1.67
 -5 4 1 17.07 2.62
 5 4 -1 15.3 2.26
 -5 -4 0 84.64 8.23
 5 -4 0 78.04 5.46
 -5 -4 0 77.95 2.41
 -5 4 0 78.17 3.83
 5 4 0 87.58 5.31
 -5 4 0 80.71 5.48
 -5 -4 -1 76.38 8.04
 -5 4 -1 85.57 7.53
 5 -4 1 83.8 5.86
 -5 4 -1 80.7 3.74
 5 4 1 77.51 5.38
 -5 -4 -1 71.99 3.91
 -5 4 -1 82.49 5.72
 5 -4 2 11.72 2.44
 5 4 2 10.43 2.23
 -5 4 -2 10.18 3
 5 -4 2 9.55 1.42
 -5 -4 -2 12.79 3.62
 -5 -4 -2 9.38 1.54
 -5 4 -2 5.72 1.04
 -5 -4 -2 4.68 1.55
 5 4 3 0.17 1.14
 -5 -4 -3 4.46 2.21
 -5 4 -3 -0.17 1.79
 5 -4 3 0.75 0.68
 -5 -4 -3 2.17 1.03
 -5 -4 -3 -2.75 2.56
 5 -4 3 1.93 1.43
 5 4 4 25.68 3.66
 -5 -4 -4 24.96 2.71
 5 -4 4 23.52 2.53
 -5 4 -4 25.15 3.36
 -5 4 -4 29.03 4.44
 -5 -4 -4 29.94 5.22
 5 4 5 0.21 1.51
 -5 4 -5 0.63 1.57
 5 -4 5 -0.22 0.8
 -5 -4 -5 1.94 0.97
 -5 4 -5 1.33 1.3
 -5 -4 -5 3.42 1.84
 5 4 6 13.89 3.36
 -5 -4 -6 9.2 1.8
 5 -4 6 13.92 2.27
 5 4 6 9.38 2.06
 -5 4 -6 13.64 2.82
 -5 -4 -6 13.33 3.86
 -5 4 -6 10.4 2.67
 -5 -4 -7 1.88 1.14
 5 -4 7 1.69 1.36
 5 4 7 -0.51 1.27
 -5 4 -7 -0.31 1.56
 -5 -4 -7 1.22 2.1
 5 -4 7 -0.5 1
 -5 -4 -8 6.26 1.7
 5 -4 8 3.18 1.4
 5 4 8 4.32 1.65
 -5 4 -8 3 1.58
 -5 -4 -9 11.21 2.37
 -5 4 -9 16.01 3.4
 5 5 -12 19.48 2.96
 5 -5 -12 11.23 4.55
 -5 -5 11 50.95 4.39
 -5 5 11 51.99 4.88
 5 -5 -11 43.6 8.63
 5 5 -11 47.6 4.25
 5 5 -11 49.47 4.96
 5 5 -10 3.62 1.57
 -5 -5 10 7.35 1.91
 -5 5 10 5.39 1.35
 -5 -5 10 1.82 2.15
 5 5 -10 5.92 1.75
 5 -5 -10 -0.33 3.27
 -5 5 10 4.25 1.75
 5 5 -9 5.14 1.71
 -5 -5 9 8.41 1.82
 -5 5 9 6.4 1.24
 -5 -5 9 5.58 2.79
 5 -5 -9 5.44 1.15
 5 5 -9 8.26 1.75
 -5 5 9 10.74 2.23
 -5 -5 8 81.01 4.81
 -5 5 8 77.81 3.76
 -5 -5 8 82.91 8.45
 5 -5 -8 85.04 4.35
 5 -5 -8 80.44 8.7
 5 -5 -8 79.26 3.89
 -5 5 8 80.44 5.73
 5 5 -8 86.08 5.1
 5 5 -8 75.6 5.14
 5 5 -7 6.59 1.56
 -5 -5 7 5.28 1.32
 -5 5 7 5.65 1.04
 5 -5 -7 6.93 1.22
 -5 -5 7 4.5 2.14
 5 -5 -7 6.17 1.26
 5 5 -7 5.7 1.44
 5 -5 -7 4.97 2.39
 -5 5 7 8.43 2.02
 -5 5 6 48.52 2.54
 -5 -5 6 52.9 3.63
 5 -5 -6 40.32 2.4
 -5 -5 6 39.44 5.81
 5 -5 -6 48.3 3.33
 5 -5 -6 46.96 3.02
 5 -5 -6 49.02 5.05
 5 5 -6 48.39 3.64
 -5 5 6 49.77 4.26
 5 5 -6 49.15 3.6
 5 5 -6 41.75 2.61
 -5 -5 5 734.73 15.53
 5 -5 -5 698.76 12.11
 -5 -5 5 741.05 25.25
 5 5 -5 650.99 12.78
 5 -5 -5 721.39 14.85
 5 -5 -5 690.45 17.43
 5 5 -5 730.09 15.96
 -5 5 5 737.42 17.98
 5 5 -5 634.39 14.14
 -5 5 5 659.75 13.51
 5 -5 -4 3.24 0.91
 -5 -5 4 3.67 0.96
 -5 -5 4 4.41 1.2
 5 -5 -4 3.73 0.67
 5 5 -4 3.79 1.33
 -5 5 4 3.29 0.87
 5 5 -4 3.7 0.75
 -5 -5 4 0.32 1.72
 5 -5 -4 2.85 0.93
 -5 5 4 3.18 1.3
 5 -5 -3 96.85 3.07
 -5 -5 3 103.73 8.88
 5 -5 -3 96.33 3.85
 5 -5 -3 101.21 5.14
 5 5 -3 94.92 3.94
 5 5 -3 101.15 5.23
 -5 5 3 93.07 4.3
 5 5 -3 91.88 4.9
 -5 5 3 92.32 5.69
 5 -5 -2 328.2 6.68
 -5 -5 2 344.26 16.54
 5 -5 -2 348.51 10.66
 -5 5 2 309.34 12.65
 5 5 -2 332.95 10.28
 -5 5 2 303.15 9.04
 5 5 -2 315.85 10.21
 -5 5 2 335.15 11.36
 5 -5 -1 316.93 7.11
 -5 -5 1 364.16 17.28
 5 -5 -1 355.44 11.31
 -5 5 1 330.74 10.73
 5 5 -1 334.61 10.53
 -5 5 1 300.21 9.55
 5 5 -1 290.53 10.39
 -5 5 1 356.34 11.8
 -5 -5 1 322.56 7.92
 5 -5 0 40.11 3.79
 -5 -5 0 35.59 1.82
 -5 5 0 35.72 2.75
 5 5 0 36.08 3.46
 -5 -5 0 33.51 5.41
 -5 5 0 37.19 3.8
 -5 -5 -1 93.94 8.73
 5 -5 1 86.73 3.69
 5 -5 1 93.52 6.13
 -5 5 -1 86.09 4.17
 -5 -5 -1 80.58 4.07
 5 5 1 79.75 5.34
 -5 5 -1 91.69 6.01
 -5 -5 -2 45.21 3
 5 -5 2 48.61 2.95
 -5 -5 -2 50.68 6.7
 -5 5 -2 49.25 5.58
 5 -5 2 48.92 4.64
 5 5 2 42.15 3.99
 -5 -5 -2 44.63 4.2
 -5 -5 -3 43.08 6.71
 -5 -5 -3 46.84 3.15
 5 -5 3 45.67 3.13
 5 5 3 50.87 4.71
 -5 5 -3 42.32 5.15
 -5 -5 -3 44.72 5.42
 -5 -5 -4 102.07 4.91
 -5 5 -4 90.88 7.52
 -5 5 -4 104.41 6.66
 5 -5 4 102.14 5.05
 5 5 4 98.1 6.96
 -5 -5 -4 95.68 9.15
 -5 -5 -4 93.86 9.63
 5 5 5 5.96 2.05
 -5 5 -5 5.5 1.96
 5 -5 5 5.41 1.38
 -5 -5 -5 5.73 1.33
 -5 5 -5 0.96 1.05
 -5 -5 -5 1.16 1.61
 -5 -5 -5 -3.01 3.5
 5 5 6 22.78 3.83
 -5 -5 -6 23.85 2.67
 5 -5 6 21.7 2.72
 -5 5 -6 21.35 3.5
 5 -5 6 24.77 2.61
 -5 -5 -6 17.78 4.38
 -5 -5 -7 39.31 3.57
 -5 5 -7 44.64 5.06
 5 -5 7 43.28 4
 5 5 7 43.81 4.22
 -5 -5 -7 30.25 5.98
 5 -5 7 39.38 3.28
 5 5 7 48.67 5.58
 -5 -5 -8 3.37 1.2
 5 -5 8 2.36 1.04
 5 5 8 1.76 1.33
 -5 5 -8 3.2 1.74
 5 6 -12 5.33 1.7
 5 -6 -12 0.42 3.56
 5 6 -11 25.28 3.74
 -5 -6 11 27.85 3.38
 5 6 -11 27.68 3.43
 5 -6 -11 18.45 5.44
 -5 6 11 23.93 3.75
 5 6 -10 17.05 3.09
 -5 -6 10 18.66 2.75
 5 6 -10 16.79 2.65
 -5 -6 10 14.31 4.1
 5 -6 -10 6.37 3.63
 -5 6 10 15.51 3.08
 5 6 -9 3.07 1.32
 -5 -6 9 1.68 1.16
 -5 6 9 4.83 1.13
 5 -6 -9 6.49 1.36
 5 6 -9 5.71 1.59
 -5 -6 9 5.04 2.6
 5 -6 -9 1.8 2
 -5 6 9 4.12 1.57
 -5 -6 8 43.68 3.61
 -5 6 8 38.62 2.59
 5 -6 -8 46 3.33
 5 -6 -8 39.88 2.66
 5 -6 -8 41.43 6.39
 -5 6 8 42.19 4.35
 5 6 -8 44.81 3.84
 -5 -6 8 45.55 6.29
 5 6 -8 41.15 3.96
 5 6 -7 12.21 2.01
 5 -6 -7 9.68 1.37
 -5 6 7 11.08 1.32
 -5 -6 7 10.77 1.86
 5 -6 -7 11.15 1.61
 5 6 -7 14.05 2.15
 -5 -6 7 10.88 2.99
 5 -6 -7 10.05 2.98
 -5 6 7 8.71 2.04
 -5 6 6 15.64 1.39
 5 -6 -6 14.34 1.35
 5 -6 -6 15.43 1.84
 -5 -6 6 19.34 2.46
 5 6 -6 19.21 2.48
 5 -6 -6 18.19 2.14
 5 6 -6 14.74 1.76
 -5 -6 6 18.34 4.17
 5 -6 -6 23.76 3.76
 5 6 -6 14.9 1.41
 5 6 -6 19.49 2.45
 -5 6 6 16.3 2.63
 -5 -6 5 28.51 2.79
 5 -6 -5 21.64 1.49
 5 -6 -5 27.95 2.64
 -5 -6 5 26.65 4.71
 5 6 -5 20.13 1.94
 5 -6 -5 25.84 2.49
 5 -6 -5 26.55 3.06
 5 6 -5 33.32 3.14
 5 6 -5 20.36 2.02
 -5 6 5 22.74 1.94
 -5 6 5 27.15 3.38
 5 -6 -4 7.39 1.42
 -5 -6 4 6.05 1.48
 -5 -6 4 8.02 1.49
 5 -6 -4 6.49 0.73
 -5 -6 4 5.81 2.44
 5 6 -4 10.57 1.89
 -5 6 4 7.89 1.22
 5 6 -4 7.29 1.13
 5 -6 -4 8.33 1.44
 -5 6 4 12.14 2.33
 5 6 -4 6.88 1.32
 5 -6 -3 19.97 1.2
 -5 -6 3 25.03 4.6
 5 6 -3 21.87 2.62
 5 -6 -3 19.59 2.56
 5 -6 -3 22 2.03
 5 6 -3 16.04 1.89
 -5 6 3 18.57 2
 5 6 -3 21.61 2.41
 -5 6 3 20.98 3.01
 5 -6 -2 6.69 1.68
 -5 -6 2 4.75 0.99
 5 -6 -2 4.53 0.65
 -5 6 2 3.5 1.09
 5 6 -2 4.4 1.44
 -5 6 2 2.56 1.48
 5 6 -2 2.81 0.72
 5 6 -2 5.48 1.38
 -5 6 2 7.52 2.04
 -5 -6 2 7.82 2.9
 5 -6 -1 10.92 1.08
 5 -6 -1 11.18 2.04
 -5 -6 1 10.43 1.26
 -5 6 1 9.24 1.83
 5 6 -1 16.71 2.48
 -5 -6 1 12.18 3.46
 -5 6 1 13.39 2.31
 5 6 -1 9.49 1.8
 -5 6 1 12.38 2.29
 5 -6 0 8.9 1.99
 -5 -6 0 4.82 0.87
 5 6 0 8.42 1.91
 5 -6 0 5.76 0.89
 -5 -6 0 6.41 2.64
 -5 -6 0 7.2 0.96
 -5 6 0 5.26 1.27
 -5 6 0 6.7 1.93
 5 -6 1 33.94 2.3
 -5 -6 -1 28.57 5.57
 5 -6 1 35.9 3.9
 -5 -6 -1 34.31 2.66
 5 6 1 43.34 4.06
 -5 6 -1 45.41 4.53
 -5 -6 -2 31.43 2.36
 -5 -6 -2 30.73 5.51
 5 -6 2 30.9 2.37
 5 6 2 27.58 3.37
 -5 6 -2 25.34 2.49
 -5 -6 -2 34.77 3.71
 -5 6 -2 27.1 4.3
 5 -6 2 34.49 3.98
 5 6 3 17.05 2.93
 5 -6 3 12.91 1.79
 -5 -6 -3 11.65 1.54
 -5 -6 -3 9.26 2.49
 -5 6 -3 12.76 2.98
 -5 -6 -3 13.06 4.03
 -5 -6 -4 34.34 2.7
 5 6 4 31.89 4.19
 -5 6 -4 33 3.91
 5 -6 4 30.96 2.88
 -5 -6 -4 39.28 6.63
 -5 -6 -4 27.03 4.85
 -5 6 -4 31.71 4.47
 5 6 5 3.31 1.94
 -5 -6 -5 5.02 1.17
 5 -6 5 3.07 1.08
 -5 6 -5 5.31 2.02
 -5 6 -5 6.53 2.06
 5 -6 5 2.45 1.11
 -5 -6 -5 3.51 2.72
 -5 -6 -5 -0.91 2.82
 5 6 6 33.55 4.98
 -5 -6 -6 31.05 2.97
 5 -6 6 38.78 3.54
 -5 6 -6 32.08 4.17
 5 -6 6 36.6 3.2
 -5 -6 -6 30.36 6.04
 -5 -6 -6 27.65 6.06
 -5 -6 -7 14.32 2.15
 5 -6 7 13.53 2.37
 5 6 7 15.64 2.82
 -5 6 -7 13.78 2.99
 -5 -6 -7 12.6 4.23
 5 -6 7 13.86 2.1
 -5 -6 -7 10.11 4.13
 5 6 7 12.8 3.2
 5 -6 8 2.48 1.57
 5 6 8 2.27 1.58
 -5 6 -8 2.24 1.66
 -5 -6 -8 2.94 2.85
 -5 -6 -9 -5.02 4.52
 5 -7 -12 4.33 3.67
 5 7 -11 33.97 4.2
 -5 -7 11 34.3 3.72
 5 7 -11 33.21 3.73
 5 -7 -11 32.36 7.11
 -5 7 11 29.98 4.13
 -5 -7 10 258.13 9.89
 -5 -7 10 220.16 14.16
 5 -7 -10 228.36 17.21
 -5 7 10 234.5 11.43
 5 7 -10 245.27 10.02
 5 7 -10 248.66 10.77
 5 7 -9 9.05 1.97
 -5 -7 9 7.68 1.81
 -5 -7 9 8.76 3.28
 5 -7 -9 8.76 1.49
 5 7 -9 8.29 1.88
 5 -7 -9 4.76 2.64
 -5 7 9 10.58 2.49
 5 7 -8 2.61 1.42
 -5 -7 8 2.75 1.18
 -5 7 8 2.94 0.8
 -5 -7 8 0.01 1.63
 5 -7 -8 3.04 0.98
 5 7 -8 3.86 1.49
 5 -7 -8 2.95 1.94
 -5 7 8 3.58 1.57
 -5 7 7 41.54 2.28
 -5 -7 7 37.9 3.33
 -5 -7 7 41.81 6.07
 5 -7 -7 47.01 3.44
 5 -7 -7 40.29 2.59
 5 -7 -7 41.39 5.13
 5 7 -7 40.18 3.57
 -5 7 7 46.6 4.55
 5 7 -7 36.24 3.32
 -5 -7 6 172.44 7.06
 -5 -7 6 168.3 12.03
 5 -7 -6 160.12 4.32
 5 -7 -6 191.49 7.05
 5 7 -6 147.09 5.88
 5 -7 -6 172.37 5.97
 5 -7 -6 177.36 9.33
 5 7 -6 171.38 7.26
 -5 7 6 174.67 8.63
 5 7 -6 171.95 6.85
 -5 -7 5 26.87 2.71
 -5 -7 5 30.75 5.13
 5 -7 -5 24.44 1.28
 5 -7 -5 31.73 2.81
 5 -7 -5 27.92 2.48
 5 7 -5 21.01 2.06
 5 -7 -5 27.31 3.06
 5 7 -5 36.22 3.32
 -5 7 5 35.86 3.85
 5 7 -5 24.59 2.09
 -5 7 5 26.28 1.96
 -5 -7 4 205.65 7.45
 -5 -7 4 238.5 8.18
 -5 -7 4 237.15 14.29
 5 -7 -4 233.92 4.03
 5 -7 -4 240.73 8.08
 5 -7 -4 242.29 8.1
 5 -7 -4 240.23 8.13
 5 7 -4 213.42 7.03
 5 7 -4 242.48 8.54
 -5 7 4 213.69 6.37
 5 7 -4 204.09 7.12
 -5 7 4 247.65 10.12
 -5 -7 3 130.47 10.4
 5 -7 -3 118.93 2.39
 5 -7 -3 122.6 5.63
 5 -7 -3 130.56 6
 5 -7 -3 116.54 4.92
 5 7 -3 105.19 5.26
 -5 7 3 104.07 4.74
 5 7 -3 125.89 6.05
 5 7 -3 110.67 5.43
 -5 7 3 123.02 7.03
 5 -7 -2 161.35 3.38
 -5 -7 2 161.38 11.86
 5 -7 -2 162.19 3.43
 5 -7 -2 163.38 7.22
 5 -7 -2 155.26 5.4
 -5 7 2 144.5 9.68
 5 7 -2 137.77 7.77
 -5 7 2 147.43 6.19
 5 7 -2 162.41 6.99
 5 7 -2 135.29 6.56
 -5 7 2 161.53 8.05
 -5 -7 2 153.72 5.18
 5 -7 -1 221.65 4.98
 -5 -7 1 221.39 13.94
 5 -7 -1 233.62 5.04
 5 7 -1 206.15 8.66
 5 -7 -1 245.05 9.35
 -5 7 1 220.22 9.84
 5 7 -1 229.77 8.66
 -5 7 1 246.74 10.12
 -5 -7 1 208.09 5.84
 5 -7 0 28.7 1.81
 -5 -7 0 34.69 5.82
 5 -7 0 31.54 3.48
 -5 -7 0 28.85 1.98
 5 7 0 35.11 3.41
 -5 -7 0 28.44 1.78
 -5 7 0 30.05 3.56
 -5 -7 -1 77.74 3.27
 5 -7 1 71.56 3.21
 5 -7 1 78.63 5.71
 -5 -7 -1 69.78 3.95
 5 7 1 82.61 5.43
 -5 7 -1 75.82 5.72
 -5 -7 -1 73.7 8.4
 -5 -7 -2 126.17 4.39
 5 -7 2 133.51 4.88
 5 -7 2 133.51 6.08
 -5 7 -2 118.44 5.75
 5 7 2 126.4 7.12
 -5 -7 -2 117.48 6.32
 -5 7 -2 127.81 7.59
 -5 -7 -2 130.45 11.3
 -5 -7 -3 125.15 4.55
 5 -7 3 122.04 5.11
 -5 7 -3 113.94 8.35
 5 -7 3 131.18 6.06
 5 7 3 129.94 7.53
 -5 -7 -3 121.25 7.96
 -5 -7 -3 125.19 11.24
 -5 -7 -4 20.02 1.9
 5 7 4 18.84 3.07
 -5 7 -4 20.24 3.58
 5 -7 4 20.16 2.26
 -5 7 -4 15.47 2.92
 5 -7 4 22.09 2.5
 -5 -7 -4 16.35 4.14
 -5 -7 -4 15.35 3.7
 -5 -7 -5 86.71 4.32
 -5 7 -5 82.59 6.76
 -5 7 -5 74.08 6.18
 5 -7 5 91.28 5.03
 5 -7 5 90.53 5.14
 5 7 5 85.33 7
 -5 -7 -5 89.76 9.57
 -5 -7 -5 79.89 9.35
 5 7 6 19.56 3.55
 -5 -7 -6 21.12 2.29
 5 -7 6 21.32 2.65
 -5 7 -6 18.67 3.31
 -5 -7 -6 25.73 5.81
 5 -7 6 22.58 2.57
 -5 -7 -6 11.28 3.97
 -5 7 -7 106.83 8.05
 5 -7 7 93.39 5.88
 5 7 7 117.39 6.95
 5 -7 7 94.03 5.25
 5 7 7 97.64 8.43
 -5 -7 -7 98.78 11.82
 -5 -7 -7 97.12 10.93
 5 -7 8 1.03 1.14
 5 7 8 0.61 1.25
 -5 7 -8 -0.45 1.51
 -5 -7 -8 -3.68 4.46
 -5 -7 -9 -0.76 3.9
 5 -8 -12 -4.89 4.54
 5 8 -11 5.09 1.75
 -5 -8 11 4.25 1.56
 5 8 -11 6.59 1.92
 5 -8 -11 7.3 3.65
 -5 8 11 6.54 2.14
 -5 -8 10 34.8 3.72
 5 -8 -10 38.28 7.02
 5 8 -10 44.65 4.33
 5 8 -10 30.24 3.95
 -5 8 10 31.32 4.42
 -5 -8 9 16.16 3.8
 5 8 -9 16.18 2.85
 -5 -8 9 18.37 2.6
 5 -8 -9 20.35 2.31
 5 8 -9 20.45 2.82
 5 -8 -9 20.71 4.92
 -5 8 9 17.94 3.29
 -5 -8 8 23.53 4.83
 5 8 -8 20.84 2.89
 -5 -8 8 20.47 2.76
 5 -8 -8 19.3 2.29
 5 8 -8 22.17 2.98
 5 -8 -8 20.16 4.36
 -5 8 8 19.08 3.32
 5 -8 -7 9.61 1.22
 -5 -8 7 8.87 2.87
 5 8 -7 9.97 1.94
 -5 -8 7 12.58 2.14
 5 -8 -7 11.73 1.92
 5 8 -7 11.46 2.12
 5 -8 -7 8.7 2.03
 -5 8 7 11.9 2.5
 -5 -8 6 46.1 6.4
 -5 -8 6 45.85 3.8
 5 -8 -6 51.3 3.77
 5 -8 -6 47.67 2.94
 5 -8 -6 43.78 4.63
 5 8 -6 53.52 4.19
 -5 8 6 50.88 4.95
 5 8 -6 47.83 3.67
 -5 -8 5 42.19 3.55
 5 -8 -5 44.36 3.5
 5 -8 -5 39.99 2.94
 5 8 -5 33.05 2.85
 5 -8 -5 39.73 3.8
 5 8 -5 44.71 3.77
 -5 8 5 47.36 4.59
 5 8 -5 30.03 2.27
 -5 8 5 34.49 2.22
 -5 -8 5 47.64 6.47
 -5 -8 4 32.26 2.8
 5 -8 -4 45.87 3.56
 5 -8 -4 41.37 3.18
 5 -8 -4 38.24 3.35
 5 8 -4 29.39 2.78
 5 8 -4 42.62 3.65
 -5 8 4 33.72 2.37
 5 8 -4 32.9 2.69
 -5 -8 4 49.48 6.5
 -5 8 4 39.89 4.24
 5 -8 -3 44.69 3.48
 5 -8 -3 42.63 3.53
 5 -8 -3 39.11 2.99
 5 8 -3 27.09 2.9
 -5 -8 3 46.23 6.55
 -5 8 3 31.47 2.6
 5 8 -3 37.35 3.4
 5 8 -3 32.32 2.94
 -5 8 3 38.06 4.04
 5 8 -2 20.6 2.52
 5 -8 -2 19.96 2.43
 5 -8 -2 17.52 2
 -5 -8 2 14.39 3.81
 -5 8 2 15.47 2.02
 5 8 -2 15.61 3.05
 5 8 -2 15.19 2.19
 -5 8 2 19.92 2.92
 -5 -8 2 16.31 1.62
 5 -8 -2 18.63 2.47
 5 -8 -1 3.8 0.55
 -5 -8 1 3.88 0.78
 5 -8 -1 3.29 0.52
 5 8 -1 3.4 1.24
 -5 -8 1 2.45 1.97
 5 -8 -1 4.6 1.37
 -5 8 1 5.19 1.76
 5 -8 -1 4.46 1.48
 5 -8 0 40.21 2.1
 -5 -8 0 40.4 6.53
 5 -8 0 40.49 3.42
 -5 -8 0 43.87 2.71
 -5 8 0 37.69 3.81
 5 8 0 54.7 4.39
 -5 8 0 50.32 4.7
 -5 -8 0 38.74 2
 -5 -8 -1 31.01 1.82
 -5 -8 -1 27.33 5.19
 5 -8 1 30.92 2.09
 5 -8 1 36.81 3.24
 -5 8 -1 30.72 3.17
 -5 -8 -1 32.82 2.81
 5 8 1 35.08 3.69
 -5 -8 -1 28.82 1.6
 -5 8 -1 26.99 3.51
 5 8 2 5.15 1.88
 5 -8 2 7.44 1.2
 -5 -8 -2 6.07 0.84
 5 -8 2 5.15 1.42
 -5 -8 -2 7.25 1.49
 -5 8 -2 7.11 2.13
 -5 -8 -2 6.61 3.03
 5 8 3 1.58 1.18
 -5 -8 -3 2.66 0.64
 5 -8 3 2.98 1.01
 5 -8 3 1.84 1.11
 -5 -8 -3 6.07 2.09
 -5 8 -3 5.67 2.08
 -5 -8 -3 4.49 2.7
 -5 -8 -4 24.43 1.94
 5 8 4 23.83 3.58
 5 -8 4 23.46 2.51
 -5 8 -4 23.12 3.93
 5 -8 4 24.07 2.79
 -5 8 -4 27.15 3.69
 -5 -8 -4 22.63 5.13
 -5 -8 -4 27.62 4.49
 5 8 5 8.26 2.18
 -5 -8 -5 6.22 1.09
 5 -8 5 7.79 1.66
 -5 8 -5 8.78 2.43
 5 -8 5 9.12 1.86
 -5 -8 -5 4.23 2.74
 -5 -8 -5 6.48 2.53
 5 8 6 2.36 1.76
 5 -8 6 1.47 0.96
 -5 8 -6 1.07 1.45
 5 -8 6 0.58 0.88
 -5 -8 -6 2.77 2.46
 5 -8 7 2.11 1.18
 5 8 7 4.01 1.64
 -5 -8 -7 0.72 2.34
 -5 8 -7 3.91 2.03
 5 -8 7 3.07 1.19
 -5 -8 -7 1.08 2.57
 5 8 7 3.35 2.02
 5 -8 8 0.72 1.11
 -5 8 -8 -0.35 1.62
 -5 -8 -8 -0.34 2.77
 -5 -8 -9 -1.34 3.61
 5 9 -11 10.95 2.48
 5 9 -11 11.45 2.4
 5 -9 -11 18.36 5.29
 -5 9 11 10.92 2.81
 -5 -9 10 49.06 4.38
 5 -9 -10 40.94 7.08
 -5 9 10 42.62 5.18
 5 9 -10 46.66 4.48
 5 9 -10 44.82 4.52
 5 9 -9 24.11 3.21
 -5 -9 9 18.73 2.63
 5 -9 -9 23.43 2.49
 5 9 -9 22.91 3.08
 -5 -9 9 24.41 4.82
 5 -9 -9 28.89 5.47
 -5 9 9 25.93 3.89
 -5 -9 8 128.3 6.62
 -5 -9 8 117.38 10.33
 5 -9 -8 127.38 5.92
 5 -9 -8 141.6 10.21
 -5 9 8 115.37 8.04
 5 9 -8 132.92 7.01
 5 9 -8 123.31 6.61
 5 9 -7 0.71 0.93
 -5 -9 7 -0.67 1.15
 5 -9 -7 1.5 0.9
 5 9 -7 2.18 1.3
 5 -9 -7 -2.39 2.13
 -5 -9 7 1.12 2.17
 -5 9 7 1.09 1.37
 -5 -9 6 238.9 8.88
 -5 -9 6 249.13 15.01
 5 -9 -6 257.08 8.83
 5 -9 -6 228.5 6.39
 5 -9 -6 262.85 11.41
 5 9 -6 251.63 9.23
 -5 9 6 254.46 11.29
 5 9 -6 233.06 8.17
 -5 -9 5 433.36 12.19
 -5 -9 5 408.52 19.57
 5 -9 -5 429.56 11.89
 5 -9 -5 429.79 10.41
 5 -9 -5 437.06 13.5
 5 9 -5 425.2 12.35
 -5 9 5 440.64 14.91
 -5 -9 4 31.4 2.63
 5 -9 -4 35.94 3.16
 5 -9 -4 32.43 2.76
 5 -9 -4 33.88 3.2
 5 9 -4 25.51 2.76
 -5 -9 4 28.32 5.1
 5 9 -4 30.38 3.12
 -5 9 4 27.91 2.07
 5 9 -4 24.77 2.32
 -5 9 4 35.52 4.07
 -5 -9 3 23.14 2.05
 5 -9 -3 31.33 2.97
 5 -9 -3 28.97 2.81
 -5 -9 3 29.59 5.26
 5 -9 -3 27.56 2.63
 -5 9 3 20.56 2.07
 5 9 -3 26.5 2.91
 5 9 -3 17.97 2.79
 5 9 -3 23.64 2.53
 -5 9 3 18.4 4.23
 -5 9 3 24.56 3.36
 -5 -9 2 152.75 4.87
 -5 -9 2 164.26 12.28
 5 -9 -2 162.29 6.81
 5 -9 -2 152.61 6.01
 5 9 -2 133.92 8.9
 -5 9 2 132.63 10.22
 -5 9 2 137.89 6.04
 5 9 -2 163.91 7.23
 5 9 -2 132.93 6.59
 -5 9 2 160.69 8.43
 -5 -9 1 135.02 4.05
 -5 -9 1 142.41 11.51
 5 -9 -1 143.29 2.78
 5 -9 -1 145.35 2.81
 5 -9 -1 155.09 6.72
 -5 9 1 142.11 8.81
 5 9 -1 150.36 7.12
 -5 9 1 160.13 8.41
 -5 -9 0 32.16 5.69
 5 -9 0 38.12 1.84
 5 -9 0 35.52 3.22
 -5 -9 0 35.78 2.56
 -5 9 0 29.52 3.53
 5 9 0 38.74 3.83
 -5 9 0 35.01 4.1
 -5 -9 0 36.69 1.6
 -5 -9 -1 136.44 2.96
 5 -9 1 134.02 4.35
 5 -9 1 142.08 6.43
 -5 -9 -1 137.04 5.89
 5 9 1 147.27 7.39
 -5 9 -1 151.79 8.39
 -5 -9 -1 134.99 11.59
 -5 -9 -1 127.91 2.81
 -5 -9 -2 60.98 1.88
 5 -9 2 66.85 3.32
 5 -9 2 66.64 4.45
 -5 -9 -2 63.47 4.64
 5 9 2 65.33 5.06
 -5 9 -2 67.87 5.73
 -5 -9 -2 60.02 1.82
 -5 -9 -2 67.24 8.5
 5 9 3 8.55 2.07
 -5 -9 -3 8.34 0.85
 5 -9 3 10.2 1.48
 5 -9 3 10.61 1.96
 -5 9 -3 9.42 2.42
 -5 -9 -3 4.55 1.09
 -5 -9 -3 5.16 2.74
 -5 9 -3 10.09 2.48
 -5 9 -4 95.71 7.1
 5 -9 4 103.58 4.96
 -5 9 -4 92.44 7.35
 5 -9 4 99.65 5.57
 5 9 4 112.14 7.3
 -5 -9 -4 101.83 8.08
 -5 -9 -4 103.48 10.93
 5 9 5 16.92 3.19
 5 -9 5 13.58 2
 -5 9 -5 11.84 2.76
 5 -9 5 17.6 2.42
 -5 -9 -5 12.22 4.27
 -5 -9 -5 10.46 3.45
 5 -9 6 49.74 3.94
 -5 9 -6 43.87 5.28
 5 -9 6 46.89 3.89
 -5 -9 -6 46.25 7.81
 5 9 6 49.38 5.4
 -5 -9 -6 38.61 6.44
 -5 9 -7 147.82 9.76
 5 -9 7 133.63 6.94
 5 9 7 146.48 8.07
 5 -9 7 125.62 6.31
 5 9 7 132.25 9.62
 -5 -9 -7 132.37 13.19
 -5 -9 -7 128.8 13.28
 5 -9 8 10.51 2.12
 -5 -9 -8 9.28 4.05
 -5 -9 -9 -0.18 3.11
 5 10 -11 9.12 2.35
 5 -10 -11 12.98 4.31
 -5 10 11 10.34 2.92
 5 10 -10 4.81 1.63
 -5 -10 10 4.58 1.68
 5 10 -10 5.67 1.76
 5 -10 -10 7.93 3.63
 -5 10 10 3.82 2.14
 5 10 -9 3.43 1.61
 -5 -10 9 2.72 1.37
 5 -10 -9 3.48 1.15
 -5 -10 9 3.38 2.11
 5 10 -9 4.21 1.63
 5 -10 -9 3.31 1.61
 -5 10 9 3.92 2.16
 -5 -10 8 30.17 3.36
 5 10 -8 25.69 3.15
 5 -10 -8 25.25 2.83
 5 10 -8 25.07 3.28
 -5 -10 8 27.83 5.2
 5 -10 -8 22.7 4.06
 -5 10 8 27.03 4.22
 5 10 -7 2.04 1.2
 -5 -10 7 0.85 1.16
 5 -10 -7 1.55 1.04
 5 10 -7 0.65 1.04
 -5 -10 7 3.8 2.51
 5 -10 -7 -1.74 1.98
 -5 10 7 1.17 1.21
 5 10 -6 0.88 0.75
 -5 -10 6 2.59 1.36
 5 -10 -6 -0.28 0.84
 5 10 -6 0.74 1.16
 -5 -10 6 -0.59 1.68
 5 -10 -6 0.27 1.04
 -5 10 6 0.43 1.19
 -5 -10 5 19.8 2.53
 5 -10 -5 14.36 2.21
 -5 -10 5 16.37 4.21
 5 10 -5 19.65 2.72
 5 -10 -5 19.68 2.83
 -5 10 5 14.01 2.77
 -5 -10 4 5.49 2.74
 -5 10 4 3.76 0.86
 5 10 -4 3.21 1.25
 5 -10 -4 2.76 1.13
 5 -10 -4 1.93 1.01
 5 10 -4 4.05 1.24
 -5 10 4 4.68 1.71
 -5 -10 3 18.01 1.79
 -5 -10 3 21.44 4.48
 5 -10 -3 24.4 2.77
 5 -10 -3 25 2.69
 -5 10 3 16.59 1.87
 5 10 -3 28.97 3.18
 5 10 -3 17.01 2.76
 5 10 -3 18.89 2.31
 -5 10 3 22.63 3.4
 -5 -10 2 24.1 1.76
 -5 -10 2 28.63 5.5
 5 -10 -2 31.64 3.19
 5 -10 -2 26.89 2.7
 -5 10 2 19.59 2.38
 5 10 -2 31.91 3.38
 -5 10 2 33.3 4.16
 5 10 -2 21.8 3.93
 -5 -10 1 7.27 3.22
 -5 -10 1 4.7 0.6
 5 10 -1 4.69 1.45
 5 -10 -1 5.62 1.48
 5 10 -1 2.47 1.33
 -5 10 1 6.56 1.9
 -5 -10 0 12.15 4.12
 5 -10 0 10.96 0.93
 5 10 0 14.97 2.4
 5 -10 0 13.04 2.17
 -5 -10 0 12.8 1.71
 -5 10 0 11.17 2.67
 5 10 1 10.68 2.29
 5 -10 1 5.82 0.94
 5 -10 1 7.57 1.67
 -5 -10 -1 7.99 1.59
 -5 10 -1 8.8 2.46
 -5 -10 -1 5.7 2.82
 5 10 2 2.95 1.5
 5 -10 2 2.84 0.83
 5 -10 2 4.71 1.42
 -5 -10 -2 3.82 1.31
 -5 -10 -2 3.61 2.94
 -5 10 -2 5.29 2.06
 5 10 3 5.58 1.88
 5 -10 3 8.46 1.33
 -5 10 -3 7.82 2.18
 5 -10 3 8.12 1.73
 -5 10 -3 8.21 2.55
 -5 -10 -3 10.5 4.11
 -5 -10 -3 3.18 1.42
 -5 10 -3 8.99 2.46
 5 10 4 5.05 2.04
 5 -10 4 2.74 0.94
 -5 10 -4 3.1 1.84
 5 -10 4 2.51 1.17
 -5 -10 -4 4.98 3.36
 -5 -10 -4 -2.23 2.43
 -5 10 -4 6.05 1.94
 5 10 5 3 1.65
 5 -10 5 5.2 1.41
 -5 10 -5 4.42 1.99
 5 -10 5 3.43 1.43
 -5 -10 -5 4.7 3.09
 5 10 6 23.15 3.9
 5 -10 6 14.83 2.26
 -5 10 -6 25.44 4.35
 -5 -10 -6 17.94 5.39
 5 -10 6 20.35 2.65
 -5 -10 -6 23.13 4.99
 5 10 7 12.11 3.24
 5 -10 7 11.89 2.17
 -5 10 -7 12.97 3.37
 5 -10 7 13.98 2.2
 -5 -10 -7 14.89 4.52
 5 -10 8 3.28 1.61
 -5 -10 -8 1.77 2.13
 5 -11 -11 10.43 4.12
 -5 11 11 -1.6 1.69
 5 -11 -10 42.65 6.6
 5 11 -10 45.63 4.61
 5 11 -10 47.29 4.72
 -5 11 10 43.35 5.5
 5 11 -9 5.18 1.54
 -5 -11 9 5.47 1.67
 5 -11 -9 6.15 1.51
 5 11 -9 6.06 1.81
 5 -11 -9 0.8 1.65
 -5 11 9 7.85 2.54
 -5 -11 8 43.8 4.04
 -5 -11 8 39.07 6.11
 5 -11 -8 41.95 3.59
 5 -11 -8 34.22 4.91
 5 11 -8 45.78 4.36
 5 11 -8 42.24 3.86
 -5 11 8 41.27 5.12
 -5 -11 7 257.75 15.63
 -5 -11 7 250.89 9.68
 5 -11 -7 253.29 9.13
 5 -11 -7 240.31 12.11
 -5 11 7 265.62 12.65
 5 11 -7 254.83 10.11
 5 11 -7 248.1 9.09
 -5 -11 6 22.82 2.88
 -5 -11 6 23.84 4.86
 5 -11 -6 25.2 2.78
 5 11 -6 24.08 3
 5 -11 -6 22.92 3.37
 5 11 -6 22.72 2.48
 -5 11 6 25.81 3.89
 5 11 -5 15.87 1.92
 -5 -11 5 18.33 2.49
 -5 -11 5 17.23 4.37
 5 -11 -5 16.39 2.23
 5 11 -5 17.99 2.75
 5 -11 -5 17.19 2.8
 -5 11 5 13.5 2.77
 -5 -11 4 136.92 11.51
 5 -11 -4 159.66 7.2
 5 -11 -4 146.59 7.09
 5 11 -4 157.12 7.3
 -5 11 4 155.23 8.97
 -5 -11 3 8.07 3.13
 -5 -11 3 3.46 0.84
 -5 11 3 3.26 0.93
 5 11 -3 5.34 1.61
 5 -11 -3 4.77 1.57
 5 -11 -3 3.37 1.32
 5 11 -3 4.8 1.62
 5 11 -3 3.22 1.19
 -5 11 3 5.92 1.87
 -5 -11 2 15.22 1.31
 -5 -11 2 19.01 4.54
 -5 11 2 16.15 2.16
 5 11 -2 19.13 2.64
 5 -11 -2 19.57 2.59
 5 -11 -2 15.34 2.14
 5 11 -2 17.17 3.55
 -5 11 2 19.7 3.27
 5 -11 -1 157.69 7.16
 5 11 -1 128.63 10.8
 5 11 -1 140.66 7.1
 -5 11 1 150.9 8.73
 -5 -11 1 140.22 12.1
 5 -11 0 18.31 0.99
 5 11 0 19.35 2.8
 5 -11 0 20.24 2.63
 -5 -11 0 19.81 2.17
 -5 11 0 18.29 3.07
 -5 -11 0 13.37 4.18
 5 -11 1 3.37 0.67
 5 11 1 6.86 2.01
 5 -11 1 3.21 1.36
 -5 -11 -1 3.51 1.26
 -5 -11 -1 2.89 2.57
 -5 11 -1 4.8 1.77
 5 -11 2 128.46 4.59
 5 -11 2 135.55 6.82
 -5 -11 -2 136.16 7.01
 5 11 2 128.23 7.39
 -5 11 -2 124.75 8.13
 -5 -11 -2 135.64 12.34
 5 11 3 8.11 2.13
 5 -11 3 9.92 1.44
 -5 11 -3 8.67 2.21
 5 -11 3 12.97 2.31
 -5 -11 -3 6.18 3.77
 -5 -11 -3 9.55 2.08
 -5 11 -3 8.47 2.31
 5 11 4 16.1 3.11
 5 -11 4 12.23 1.76
 -5 11 -4 7.86 2.37
 5 -11 4 10.86 2.07
 -5 -11 -4 16.51 4.6
 -5 -11 -4 5.26 1.57
 5 11 5 13.51 2.92
 5 -11 5 12.82 1.91
 -5 11 -5 18.53 3.41
 -5 -11 -5 13.85 4.64
 5 -11 5 14.6 2.2
 -5 -11 -5 6.15 1.77
 5 11 6 35.17 4.65
 5 -11 6 30.86 3.14
 -5 -11 -6 19.93 5.58
 -5 11 -6 31.14 4.83
 5 -11 6 28.37 3.1
 -5 -11 -6 27.97 5.48
 5 11 7 6.66 2.17
 5 -11 7 3.49 1.34
 -5 -11 -7 6.55 3.42
 5 -11 8 20.82 2.9
 -5 -11 -8 22.36 5.53
 5 12 -10 7.29 2.07
 5 -12 -10 1.09 1.91
 -5 12 10 2.93 1.96
 5 12 -9 11.04 2.31
 -5 -12 9 9.17 2.19
 5 -12 -9 12.66 2.08
 5 12 -9 14.01 2.63
 5 -12 -9 11.51 3
 -5 12 9 15.21 3.48
 5 12 -8 4.64 1.56
 -5 -12 8 3.3 1.95
 -5 -12 8 4.82 1.62
 5 -12 -8 4.55 1.43
 5 12 -8 5.49 1.91
 5 -12 -8 4.09 1.41
 -5 12 8 9.96 2.88
 -5 -12 7 30.49 3.51
 -5 -12 7 27.4 5.25
 5 -12 -7 29.66 3.19
 5 -12 -7 27.46 4.05
 5 12 -7 30.31 3.57
 5 12 -7 26.64 2.97
 -5 12 7 29.95 4.64
 -5 -12 6 33.92 3.48
 -5 -12 6 32.02 5.75
 5 -12 -6 37.22 3.51
 5 -12 -6 36.15 4.4
 5 12 -6 35.81 3.75
 5 12 -6 31.23 2.95
 -5 12 6 37.88 4.91
 -5 -12 5 12.52 3.91
 -5 -12 5 10.94 2.11
 5 -12 -5 16.33 2.43
 5 12 -5 20.09 2.83
 5 -12 -5 20.7 3.06
 -5 12 5 13.85 2.94
 -5 -12 4 19.13 4.81
 5 -12 -4 19.65 2.7
 5 12 -4 18.62 2.76
 5 -12 -4 19.19 2.65
 -5 12 4 18.1 3.3
 -5 -12 3 10.66 3.77
 5 12 -3 13.09 2.22
 5 -12 -3 17.45 2.57
 5 -12 -3 12.66 2.19
 -5 12 3 13.37 2.93
 -5 -12 2 5.23 3.24
 5 12 -2 2.91 1.2
 5 -12 -2 3.83 1.45
 5 -12 -2 6.6 1.62
 -5 12 2 5.54 2.12
 5 12 -1 8.91 1.97
 5 -12 -1 7.35 1.8
 -5 12 1 8.21 2.5
 -5 -12 1 7.55 3.39
 5 12 0 8.85 2.16
 5 -12 0 8.04 1.94
 -5 -12 0 9.28 1.74
 -5 -12 0 10.35 3.91
 -5 12 0 8.66 2.42
 5 -12 1 18.14 1.38
 5 12 1 21.56 3.08
 5 -12 1 21.06 2.88
 -5 -12 -1 23.45 2.66
 -5 -12 -1 20.33 5.52
 -5 12 -1 23.03 3.74
 5 -12 2 19.45 1.71
 5 12 2 21.14 3.24
 5 -12 2 22.29 2.96
 -5 -12 -2 11.97 4.02
 -5 -12 -2 19.56 2.81
 -5 12 -2 20.33 3.61
 5 12 3 6.85 2.02
 5 -12 3 6.98 1.22
 -5 12 -3 8.53 2.46
 5 -12 3 9.4 2.01
 -5 -12 -3 10.33 4.02
 -5 -12 -3 7.62 2.04
 -5 12 -3 9.25 2.58
 5 12 4 10.12 2.55
 5 -12 4 6.95 1.48
 -5 12 -4 1.64 1.62
 5 -12 4 8.46 1.9
 -5 -12 -4 10.83 4.34
 -5 -12 -4 4.83 1.83
 5 12 5 0.28 1.24
 5 -12 5 2.25 0.93
 -5 12 -5 2.53 2.03
 -5 -12 -5 2.07 3.27
 5 -12 5 4.13 1.38
 -5 -12 -5 -0.33 2.17
 5 12 6 2.76 1.69
 5 -12 6 4.19 1.34
 -5 -12 -6 4.72 3.35
 -5 12 -6 3.82 1.88
 5 -12 6 4.15 1.32
 -5 -12 -6 -1.2 2.82
 5 -12 7 5.58 1.52
 -5 -12 -7 12.99 4.31
 5 -12 8 10.7 2.29
 -5 -12 -8 14.73 4.81
 5 13 -10 10.26 2.27
 5 -13 -10 6.24 3.03
 5 -13 -9 31.6 3.27
 5 -13 -9 27.54 4.71
 5 13 -9 40.97 4.11
 -5 13 9 40.47 5.39
 -5 -13 8 31.23 5.52
 -5 -13 8 32.38 3.57
 5 -13 -8 35.34 3.49
 5 13 -8 36.54 4.02
 5 -13 -8 32.39 4.82
 5 13 -8 29.93 3.3
 -5 13 8 35.72 5
 -5 -13 7 5.14 2.36
 5 13 -7 5.73 1.43
 -5 -13 7 7 1.81
 5 -13 -7 6.4 1.56
 5 13 -7 7.34 1.92
 5 -13 -7 7.58 2.37
 -5 13 7 7.37 2.66
 -5 -13 6 60.77 4.84
 5 -13 -6 66.26 4.72
 5 -13 -6 65.87 5.77
 5 13 -6 71.85 5.27
 -5 13 6 66.43 6.46
 5 13 -6 60.75 3.99
 -5 -13 6 61.21 7.8
 -5 -13 5 14.8 4.15
 5 -13 -5 20.72 2.75
 5 13 -5 22.52 3
 5 -13 -5 25.65 3.5
 -5 13 5 18.5 3.48
 5 -13 -4 78.7 5.23
 5 -13 -4 82.18 5.59
 5 13 -4 89.87 5.74
 -5 13 4 81.36 6.83
 -5 -13 4 81.41 9.41
 5 13 -3 5.5 1.66
 5 -13 -3 5.3 1.56
 5 -13 -3 2.13 1.25
 -5 13 3 4.68 1.85
 -5 -13 3 2.5 2.28
 5 -13 -2 90.41 5.58
 5 -13 -2 74.85 5.04
 5 13 -2 82.08 5.55
 -5 13 2 74.93 6.59
 -5 -13 2 83.86 9.48
 5 13 -1 13.42 2.31
 5 -13 -1 12.24 2.16
 -5 -13 1 11.19 3.99
 -5 13 1 8.93 2.52
 5 -13 0 174.25 7.9
 -5 -13 0 171.3 7.08
 5 13 0 172.28 8.41
 -5 13 0 165.35 9.72
 -5 -13 0 162.16 13.61
 5 -13 1 393.28 12.48
 -5 -13 -1 387.75 11.78
 5 13 1 397.96 13.54
 -5 13 -1 380.88 15.16
 -5 -13 -1 404.3 22.15
 5 13 2 11.49 2.31
 5 -13 2 9.84 1.16
 5 -13 2 10.66 2.04
 -5 -13 -2 8.82 3.77
 -5 -13 -2 10.86 2.2
 -5 13 -2 9.31 2.38
 5 13 3 4.22 1.68
 5 -13 3 3.7 0.92
 -5 13 -3 2 1.52
 5 -13 3 3.05 1.26
 -5 -13 -3 3.32 2.75
 -5 -13 -3 3.61 1.58
 -5 13 -3 2.15 1.74
 5 -13 4 38.09 2.92
 5 -13 4 35.76 3.72
 -5 13 -4 38.13 4.86
 -5 -13 -4 42.16 7.77
 5 13 4 44.29 4.9
 -5 -13 -4 35.7 4.47
 5 13 5 29.83 4.37
 5 -13 5 33.04 2.99
 -5 -13 -5 39.75 7.64
 5 -13 5 37.96 3.74
 -5 13 -5 39.18 5.15
 -5 -13 -5 32.61 4.71
 5 13 6 2.83 1.78
 5 -13 6 1.2 0.9
 5 -13 6 1.03 1.16
 5 -13 7 18.42 2.56
 -5 -13 -7 12.05 3.25
 5 -14 -9 0.31 1.36
 -5 -14 8 6.19 1.95
 5 -14 -8 6.65 1.67
 5 14 -8 10.96 2.52
 5 -14 -8 8.74 2.67
 -5 14 8 7.37 2.57
 -5 -14 7 1.12 0.94
 5 -14 -7 1.76 1.01
 5 14 -7 0.83 1.44
 5 -14 -7 -0.83 1.71
 -5 14 7 5.01 2.47
 -5 -14 7 -0.36 1.54
 -5 -14 6 -0.32 1.18
 5 -14 -6 1.69 1.19
 5 14 -6 2.33 1.51
 5 -14 -6 4.84 2.14
 -5 14 6 -0.58 1.64
 -5 -14 6 2.67 2.3
 5 -14 -5 9.63 2.03
 5 14 -5 14.7 2.61
 5 -14 -5 3.09 1.3
 -5 14 5 12.71 3.22
 -5 -14 5 10.53 3.85
 5 -14 -4 13.49 2.37
 5 14 -4 17.57 2.78
 5 -14 -4 12.71 2.33
 -5 -14 4 17.37 4.86
 -5 14 4 15.19 3.38
 5 -14 -3 44.1 4.06
 5 -14 -3 43.46 4.08
 5 14 -3 48.19 4.42
 -5 14 3 40.71 5.17
 -5 -14 3 43.75 7.11
 5 14 -2 7.73 1.94
 5 -14 -2 5.69 1.62
 5 -14 -2 6.43 1.76
 -5 -14 2 8.82 3.07
 -5 14 2 3.44 1.76
 5 14 -1 9.55 2.15
 5 -14 -1 6.07 1.67
 -5 -14 1 8.68 4.12
 -5 14 1 6.44 2.55
 5 14 0 31.27 3.73
 5 -14 0 29.31 3.4
 -5 -14 0 26.76 2.88
 -5 -14 0 31.99 6.31
 -5 14 0 28.81 4.29
 5 14 1 21.17 3.22
 5 -14 1 19.33 2.8
 -5 -14 -1 18.69 5.27
 -5 -14 -1 18.52 2.58
 -5 14 -1 15.23 3.26
 5 14 2 3.63 1.76
 5 -14 2 2.26 1.39
 -5 -14 -2 2.74 3.53
 -5 -14 -2 5.01 1.48
 -5 14 -2 1.95 1.82
 5 14 3 1.63 1.43
 -5 14 -3 1.61 1.76
 5 -14 3 1.42 1.04
 -5 -14 -3 -2.69 2.99
 -5 -14 -3 2.51 1.6
 -5 14 -3 0.85 1.43
 5 14 4 1.54 1.46
 -5 14 -4 -0.07 1.66
 -5 -14 -4 0.9 2.89
 5 -14 4 0.04 1.2
 -5 -14 -4 0.73 1.17
 -5 14 -4 1.35 1.88
 5 14 5 3.57 1.87
 -5 -14 -5 1.03 2.89
 -5 14 -5 3.69 2.08
 5 -14 5 2.05 1.25
 -5 -14 -5 -2.48 2.11
 5 -14 6 13.14 2.36
 -5 -14 -6 10.04 2.92
 -5 -14 -7 -4.32 2.72
 5 -15 -9 2.16 2.09
 5 -15 -8 11.81 2.21
 5 -15 -8 14.96 3.43
 -5 -15 7 38.51 4.13
 5 -15 -7 44.31 4.19
 5 -15 -7 42.61 5.16
 5 15 -7 56.13 4.99
 -5 15 7 52.91 6.37
 -5 -15 7 36.66 6.29
 -5 -15 6 2.41 1.36
 5 -15 -6 1.83 1.19
 5 15 -6 3.05 1.36
 5 -15 -6 7.21 2.31
 -5 -15 6 9.24 3.67
 -5 15 6 5.41 2.49
 5 -15 -5 21.1 2.9
 5 15 -5 26.68 3.44
 5 -15 -5 19.71 3.14
 -5 -15 5 23.45 5.06
 -5 15 5 23.83 4.22
 5 -15 -4 243.1 9.89
 5 -15 -4 230.25 10.16
 5 15 -4 257.16 10.38
 -5 15 4 248.7 12.94
 -5 -15 4 227.22 16.08
 5 -15 -3 76.26 5.4
 5 -15 -3 70.71 5.29
 5 15 -3 70.83 5.36
 -5 -15 3 64.83 8.51
 -5 15 3 78.72 7.04
 5 15 -2 11.3 2.24
 5 -15 -2 18.15 2.8
 -5 -15 2 14.81 4.59
 -5 15 2 13.66 2.92
 5 -15 -1 41.39 3.95
 -5 -15 1 48.32 7.6
 5 15 -1 44.85 4.26
 -5 15 1 41.54 5.16
 5 -15 0 58.83 4.76
 -5 -15 0 62.19 4.51
 -5 -15 0 67.94 9.35
 5 15 0 62.65 5.25
 -5 15 0 61.53 6.28
 5 -15 1 88.28 5.86
 -5 -15 -1 87.8 5.56
 5 15 1 92.36 6.47
 -5 15 -1 82.28 7.24
 -5 -15 -1 102.25 11.63
 5 15 2 0.47 1.14
 5 -15 2 1.56 1.13
 -5 -15 -2 4.9 3.13
 -5 -15 -2 1.16 1.03
 -5 15 -2 1.87 1.48
 5 15 3 3.64 1.48
 -5 15 -3 8.32 2.47
 -5 -15 -3 3.28 2.06
 5 -15 3 6.09 1.78
 -5 -15 -3 5.66 2.02
 -5 15 -3 4.95 2.5
 5 15 4 16.8 3.16
 -5 -15 -4 17.02 5.34
 -5 15 -4 14.9 3.39
 5 -15 4 18.39 2.83
 -5 -15 -4 17.7 3.23
 -5 15 -4 17.23 3.58
 5 -15 5 61.49 4.99
 5 15 5 53.02 5.76
 -5 -15 -5 56.61 6.11
 5 -15 6 40.78 4.12
 -5 -15 -6 37.77 5.36
 5 -16 -8 2.01 1.93
 5 -16 -7 6.32 1.7
 5 -16 -7 13.04 3.2
 -5 -16 7 6.02 2.93
 5 -16 -6 6.5 1.74
 5 16 -6 10.06 2.47
 5 -16 -6 6.97 2.27
 -5 -16 6 4.12 2.57
 -5 16 6 12.49 3.34
 5 -16 -5 12.17 2.49
 5 16 -5 9.04 2.21
 5 -16 -5 9.79 2.45
 -5 -16 5 9.63 3.68
 -5 16 5 11.47 3.14
 5 -16 -4 2.14 1.21
 5 16 -4 4.87 1.81
 5 -16 -4 3.42 1.47
 -5 -16 4 -0.23 2.16
 -5 16 4 7.87 2.8
 5 16 -3 2.6 1.51
 5 -16 -3 2.65 1.48
 5 -16 -3 -0.78 1.18
 -5 -16 3 -2.51 2.6
 -5 16 3 1.8 1.8
 5 16 -2 -0.67 1.08
 5 -16 -2 0.6 1.15
 -5 16 2 -0.01 1.54
 5 16 -1 0.48 1.09
 5 -16 -1 1.31 1.19
 -5 -16 1 0.16 2.64
 -5 16 1 0.28 1.53
 5 16 0 5.93 1.8
 5 -16 0 7.84 2.13
 -5 -16 0 9.44 3.87
 -5 -16 0 10.25 2.04
 -5 16 0 7.49 2.56
 5 16 1 1.67 1.41
 5 -16 1 0.23 0.96
 -5 -16 -1 1.06 1.12
 -5 16 -1 1.12 1.62
 5 16 2 9.32 2.32
 -5 16 -2 5.95 2.28
 5 -16 2 4.6 1.78
 -5 -16 -2 7.8 3.72
 -5 -16 -2 3.79 1.43
 -5 16 -2 5.54 2.18
 5 16 3 0.3 1.16
 -5 -16 -3 4.56 3.08
 -5 16 -3 0.85 1.63
 5 -16 3 1.69 1.36
 -5 -16 -3 3.92 1.81
 -5 16 -3 0.86 1.39
 5 16 4 11.91 2.61
 -5 16 -4 15.26 3.43
 5 -16 4 14.51 2.62
 -5 -16 -4 10.68 2.73
 -5 16 -4 11.27 3.24
 5 -16 5 12.5 2.45
 -5 -16 -5 9.61 2.75
 5 -16 6 -0.3 1.25
 -5 -16 -6 1.88 1.9
 5 -17 -7 4.95 2.17
 5 -17 -6 45.98 4.4
 5 -17 -6 44.8 5.02
 -5 -17 6 44.04 6.97
 5 -17 -5 33.68 3.72
 5 17 -5 28.62 3.68
 -5 -17 5 28.73 5.9
 5 -17 -5 31.33 4.08
 -5 17 5 27.52 4.82
 5 -17 -4 14.91 2.68
 5 17 -4 12.39 2.55
 -5 -17 4 8.61 3.43
 5 -17 -4 11.91 2.62
 -5 17 4 10.87 3.13
 5 -17 -3 29.85 3.61
 -5 -17 3 33.86 6.74
 5 -17 -3 32.83 3.82
 5 17 -3 36.04 4.06
 -5 17 3 33.44 4.94
 5 17 -2 11.43 2.45
 5 -17 -2 9.9 2.22
 -5 -17 2 17.58 5.11
 -5 17 2 9.66 2.91
 5 17 -1 0.95 1.18
 5 -17 -1 0.97 1.14
 -5 -17 1 0.3 1.93
 -5 17 1 0.19 1.56
 5 17 0 1.64 1.33
 5 -17 0 3.79 1.57
 -5 -17 0 7.41 3.35
 -5 -17 0 1.84 1.29
 -5 17 0 1.95 1.68
 5 -17 1 40.45 4.23
 -5 -17 -1 43.27 7.97
 -5 -17 -1 37.58 3.92
 5 17 1 41.54 4.56
 -5 17 -1 43.33 5.6
 5 17 2 7.1 2.14
 -5 -17 -2 10.02 4.26
 -5 17 -2 8.5 2.64
 5 -17 2 7.14 2.12
 -5 -17 -2 4.91 1.68
 -5 17 -2 9.75 2.92
 5 17 3 6.94 2.18
 -5 17 -3 5.8 2.35
 5 -17 3 8.05 2.16
 -5 -17 -3 4.46 1.62
 -5 17 -3 9.64 2.96
 5 -17 4 40.83 4.26
 -5 -17 -4 38.79 4.87
 -5 17 -4 37.75 5.36
 5 -17 5 1.65 1.32
 -5 -17 -5 1.47 1.44
 5 -18 -6 1.29 1.3
 -5 -18 6 3.49 2.68
 5 -18 -6 -0.99 1.35
 5 -18 -5 -0.44 1.06
 5 -18 -5 -0.56 1.44
 5 -18 -4 0.22 1.09
 5 18 -4 3.37 1.61
 -5 -18 4 0.99 2.31
 5 -18 -4 1.29 1.27
 -5 18 4 1.81 1.93
 5 18 -3 9.86 2.55
 5 -18 -3 7.95 2.13
 -5 -18 3 9.15 3.54
 5 -18 -3 7.28 2.18
 -5 18 3 4.73 2.05
 5 18 -2 4.7 1.88
 5 -18 -2 4.81 1.63
 -5 -18 2 4.76 3.36
 -5 18 2 6.44 2.67
 5 18 -1 0.05 1.22
 5 -18 -1 -0.99 1.41
 -5 -18 1 1.08 2.61
 -5 18 1 -1.16 1.98
 5 18 0 4.6 1.63
 5 -18 0 6.57 2.07
 -5 -18 0 10.96 4.44
 -5 -18 0 8.25 2.05
 -5 18 0 2.47 1.79
 5 18 1 3.22 1.65
 -5 -18 -1 -0.88 3.74
 5 -18 1 2.01 1.23
 -5 -18 -1 3.62 1.39
 -5 18 -1 0.36 1.63
 5 18 2 4.37 1.93
 -5 18 -2 -0.1 1.67
 5 -18 2 2.94 1.81
 -5 -18 -2 3.86 1.61
 -5 18 -2 3.56 2
 -5 -18 -3 5.73 1.92
 -5 18 -3 7.76 2.72
 -5 -18 -4 5.12 2.11
 -5 18 -4 -0.89 1.75
 5 -19 -6 -0.07 0.86
 -5 -19 5 5.82 3.04
 5 -19 -5 10.86 2.64
 -5 -19 4 27.57 6.29
 5 -19 -4 26.89 3.83
 5 19 -3 4.83 1.8
 5 -19 -3 2.77 1.41
 5 19 -2 6.51 2.11
 -5 -19 2 13.44 4.73
 -5 19 2 8.27 2.84
 5 19 -1 29.31 3.87
 -5 -19 1 27.43 6.39
 -5 19 1 31.51 5.14
 5 19 0 4.02 1.81
 -5 19 0 4.63 2.16
 5 19 1 13.81 2.99
 -5 -19 -1 13.14 2.59
 -5 19 -1 8.58 2.83
 5 19 2 24.47 3.69
 -5 -19 -2 23.08 3.4
 -5 19 -2 21.41 4.14
 -5 -19 -3 6.4 1.94
 -5 19 -3 11.1 3.25
 -5 -20 4 1.72 3.13
 -5 -20 3 -1.27 3.19
 5 20 -2 2.45 1.4
 5 20 -1 -0.81 1.4
 5 20 0 4.59 1.86
 5 20 1 2.34 1.43
 5 20 1 2.83 1.7
 -5 -20 -1 3.16 1.63
 5 20 2 -1.66 2.08
 -5 -20 -2 1.37 1.5
 -6 0 12 74.11 5.21
 -6 0 11 2.79 1.16
 -6 0 10 14.31 2.14
 6 0 -10 17.37 2.42
 -6 0 9 27.38 2.75
 6 0 -9 27.24 2.84
 -6 0 9 25.11 2.72
 -6 0 8 18.25 2.25
 6 0 -8 19.39 2.38
 -6 0 8 21.92 2.59
 -6 0 7 6.84 1.26
 6 0 -7 5.28 1.31
 6 0 -7 4.13 1.49
 -6 0 7 6.11 1.59
 -6 0 6 28.51 2.6
 6 0 -6 21.99 2.5
 -6 0 6 24.51 2.78
 6 0 -6 25.65 3.45
 6 0 -5 27.83 2.04
 6 0 -5 37 3.29
 -6 0 5 36.99 3.39
 6 0 -4 38.03 3.4
 -6 0 4 36.02 3.42
 -6 0 3 387.73 18.31
 6 0 -3 390.9 11.66
 -6 0 3 392.2 11.98
 -6 0 2 271.93 15.26
 6 0 -2 287 10.29
 6 0 -1 1.3 0.99
 -6 0 1 3.04 2.29
 -6 0 0 176.39 12.34
 6 0 0 185 8.82
 -6 0 -1 1743.99 43.89
 -6 0 -1 1763.99 24.77
 6 0 1 1798.79 35.34
 6 0 2 39.55 4.52
 -6 0 -2 44.06 6.23
 6 0 3 19.76 3.42
 -6 0 -3 20.29 2.95
 -6 0 -3 21.85 4.6
 -6 0 -4 73.89 8.34
 -6 0 -4 84.66 5.86
 6 0 4 95.46 7.68
 -6 0 -5 94.14 6.42
 6 0 5 80.61 5.26
 6 0 5 90.18 7.66
 -6 0 -5 78.69 8.84
 6 0 6 15.15 2.65
 -6 0 -6 13.11 2.65
 -6 0 -6 17.55 4.3
 -6 0 -7 38.95 4.53
 6 0 7 50.48 4.54
 -6 0 -8 1.03 1.35
 -6 0 -9 -0.01 1.23
 -6 -1 12 9.5 2.05
 -6 -1 11 5.81 1.64
 -6 1 11 5.64 1.59
 6 1 -11 3.55 1.25
 -6 -1 10 34.88 3.42
 -6 1 10 32.62 3.13
 6 -1 -10 29.39 3.04
 6 1 -10 31.89 3.29
 -6 1 9 12.97 1.93
 -6 -1 9 12.51 1.93
 6 -1 -9 12.6 1.95
 6 1 -9 15.51 2.25
 6 -1 -9 13.58 4.14
 -6 1 9 13.32 2.19
 -6 1 8 11.78 1.83
 -6 -1 8 11.63 1.89
 6 -1 -8 11.36 1.81
 6 1 -8 12.76 2.06
 6 -1 -8 6.04 2.54
 -6 -1 8 11.97 1.91
 -6 1 8 9.14 1.89
 -6 1 7 21.35 2.35
 -6 -1 7 20.18 2.35
 6 -1 -7 17.11 2.33
 6 1 -7 16.88 2.31
 6 -1 -7 10.86 2.91
 -6 -1 7 17.75 2.36
 -6 1 7 22.44 2.74
 -6 1 6 27.44 2.52
 -6 -1 6 35.06 2.92
 6 -1 -6 30.41 3.6
 6 -1 -6 30.35 3.03
 6 1 -6 29.3 3.04
 -6 -1 6 33.88 3.19
 -6 1 6 31.35 3.3
 6 1 -6 25.25 3.61
 6 1 -6 24.62 3.08
 6 -1 -5 55.57 3.42
 6 -1 -5 59.49 3.15
 6 1 -5 57.52 3.08
 6 -1 -5 69.58 4.55
 6 1 -5 69.83 4.66
 -6 -1 5 71.13 4.65
 -6 1 5 68.04 4.76
 6 1 -5 57.97 4.73
 6 -1 -4 39.26 2.81
 6 -1 -4 44.44 3.74
 6 1 -4 46.81 3.91
 -6 1 4 46.11 4.03
 -6 -1 4 50.01 6.81
 6 -1 -3 6.73 1.68
 6 -1 -3 6.08 1.18
 6 1 -3 8.55 1.89
 -6 -1 3 7.54 3.03
 -6 1 3 6.32 1.74
 6 -1 -2 5.67 1.52
 6 -1 -2 6.58 1.21
 6 1 -2 8.65 1.92
 -6 -1 2 7.32 2.95
 -6 1 2 6.65 1.68
 6 -1 -1 46.32 3.16
 -6 -1 1 59.81 7.29
 -6 1 1 58.57 6.98
 6 -1 -1 54.58 4.71
 6 1 -1 52.54 4.53
 -6 1 0 2.49 1.88
 6 -1 0 5.66 1.97
 6 1 0 0.83 1.35
 -6 -1 0 0.41 1.83
 -6 -1 -1 19.83 4.63
 6 -1 1 25.37 3.65
 6 1 1 22.79 3.47
 -6 1 -1 19.44 4.28
 -6 1 -1 17.51 1.34
 -6 -1 -1 15.69 1.83
 -6 -1 -2 57 7.33
 -6 1 -2 55.49 7.05
 6 -1 2 56.75 5.48
 6 1 2 62.05 5.59
 6 -1 3 2.48 1.61
 6 1 3 2.64 1.75
 -6 -1 -3 2.59 1.13
 -6 -1 -3 3.42 2.58
 -6 1 -3 4.61 1.48
 -6 1 -3 2.67 1.91
 6 -1 4 34.02 4.7
 6 1 4 33.6 4.65
 -6 -1 -4 31.17 3.47
 -6 1 -4 32.14 3.76
 -6 -1 -4 27.33 5.25
 6 -1 4 30.55 3.16
 -6 1 -4 35.45 5.78
 6 1 5 1.67 1.92
 -6 1 -5 0.56 1.84
 6 -1 5 -0.71 1.01
 6 1 5 -1.03 1.22
 -6 -1 -5 1.47 1.23
 -6 1 -5 1 1.35
 6 -1 5 0.74 1.66
 -6 -1 -5 5.79 3.02
 6 -1 6 2.91 1.45
 6 1 6 3.02 1.33
 -6 -1 -6 1.52 1.27
 -6 1 -6 4.03 1.91
 -6 -1 -6 2.1 1.73
 -6 1 -6 4.16 2.73
 6 1 6 2.8 2.21
 6 -1 7 8.48 2.02
 -6 -1 -7 11.72 2.45
 6 1 7 15.49 2.85
 -6 1 -7 10.96 2.59
 -6 -1 -8 2.39 1.57
 -6 1 -8 3.79 1.77
 -6 -1 -9 5.23 1.74
 -6 -2 12 5.04 1.72
 -6 -2 11 31.08 3.28
 -6 -2 11 26.34 5.86
 6 2 -11 27.71 3.17
 -6 -2 10 122.86 6.42
 -6 2 10 127.09 6.07
 6 -2 -10 115.96 12.28
 6 2 -10 125.42 6.6
 -6 2 9 5.15 1.28
 -6 -2 9 5.42 1.49
 6 -2 -9 3.81 1.23
 6 2 -9 5.39 1.46
 6 -2 -9 3.39 0.96
 6 -2 -9 0.77 1.87
 -6 2 9 7.01 1.72
 -6 2 8 18.57 2.14
 -6 -2 8 17.4 2.26
 6 -2 -8 14.45 1.97
 6 2 -8 13.45 2.08
 6 -2 -8 10.23 3.05
 -6 -2 8 14.88 1.92
 -6 2 8 17.85 2.56
 -6 2 7 460.16 11.12
 -6 -2 7 459.43 12.11
 6 -2 -7 422.13 16.96
 6 -2 -7 451.58 12.27
 6 2 -7 447.39 12.7
 -6 -2 7 450.76 11.86
 -6 2 7 448.95 13.4
 6 2 -6 1.31 0.81
 -6 -2 6 1.01 0.86
 6 -2 -6 1.56 0.62
 6 -2 -6 2.45 1.06
 6 2 -6 1.06 0.93
 -6 -2 6 0.76 1.77
 6 -2 -6 2.79 1.46
 -6 2 6 1.8 1.05
 6 -2 -5 40.54 2.78
 -6 -2 5 47.89 6.58
 6 2 -5 44.07 1.67
 6 -2 -5 44.03 2.76
 6 2 -5 41.93 3.03
 6 -2 -5 54.37 3.97
 6 2 -5 49.46 3.88
 -6 2 5 47.72 4.03
 6 2 -5 42.19 3.8
 6 -2 -4 594.89 12.99
 -6 -2 4 701.32 25.7
 6 -2 -4 689.92 9.82
 6 -2 -4 676.7 16.2
 6 2 -4 659.9 16.39
 -6 2 4 670.64 17.18
 6 2 -4 576.49 16.36
 6 -2 -3 15.19 1.64
 6 -2 -3 13.76 2.02
 6 2 -3 14.98 2.24
 -6 -2 3 16.42 4.13
 -6 2 3 12.05 2.22
 -6 -2 2 15.54 4.03
 6 -2 -2 15.26 1.67
 6 -2 -2 15.89 2.35
 6 2 -2 18.02 2.6
 -6 2 2 19.07 2.78
 -6 -2 1 221.2 13.88
 -6 2 1 246.87 14.19
 6 -2 -1 222.44 9.32
 6 2 -1 234.95 9.43
 6 -2 0 4.98 1.74
 6 2 0 3.46 1.5
 -6 -2 0 3.86 2.46
 -6 2 0 4.49 0.81
 6 -2 1 16.25 2.98
 6 2 1 13.7 2.67
 -6 2 -1 10.19 1.11
 -6 -2 -1 13.8 1.25
 -6 2 -1 7.6 2.7
 -6 -2 -1 11.96 3.56
 6 -2 2 10.84 2.44
 6 2 2 14.96 2.91
 -6 2 -2 8.92 2.86
 -6 -2 -2 16.32 4.23
 -6 2 -2 8.54 1.22
 -6 -2 -2 5.7 1.63
 -6 2 -3 55.32 6.94
 -6 -2 -3 56.84 4.29
 -6 2 -3 52.93 4.69
 6 -2 3 55.51 3.86
 -6 -2 -3 49.52 6.89
 6 -2 3 55.14 5.53
 6 2 3 62.65 5.68
 6 2 4 0.39 1.16
 -6 -2 -4 -1.53 2.11
 6 -2 4 3.08 1.27
 -6 -2 -4 -0.01 0.8
 -6 2 -4 0.55 1.01
 -6 2 -4 0.55 1.76
 6 -2 4 1.23 1.72
 -6 -2 -5 50.66 4.41
 -6 2 -5 47.56 4.81
 -6 2 -5 48.79 6.58
 6 -2 5 51.41 4.13
 6 2 5 51.16 4.24
 6 2 5 55.82 6.37
 -6 -2 -5 56.94 7.61
 -6 -2 -6 95.76 6.19
 -6 2 -6 91.59 6.91
 6 -2 6 102.6 6.16
 6 2 6 103.04 6.36
 6 2 6 108.81 8.9
 -6 -2 -6 94.47 9.92
 6 -2 7 -0.14 1.15
 -6 -2 -7 1.85 1.29
 6 2 7 0.82 1.14
 -6 2 -7 0.06 1.32
 -6 -2 -8 9.37 2.31
 -6 2 -8 4.2 1.91
 -6 -3 12 7.09 1.9
 -6 -3 11 1.76 0.96
 -6 -3 11 -1.05 1.86
 6 3 -11 1.3 1.15
 -6 -3 10 13.92 2.29
 -6 3 10 9.17 1.76
 6 3 -10 13.58 2.34
 6 -3 -10 4.12 2.62
 -6 -3 10 13.71 4.3
 -6 3 10 10.56 2.12
 -6 -3 9 5.22 3.23
 -6 3 9 2.37 0.92
 -6 -3 9 2.25 1.2
 6 -3 -9 3.75 1.12
 6 3 -9 3.96 1.41
 6 -3 -9 4.1 1.1
 6 -3 -9 -1.23 3.26
 -6 3 9 2.38 1.24
 -6 -3 8 10.04 3.66
 -6 3 8 13.3 1.75
 -6 -3 8 12.98 2.16
 6 -3 -8 11.4 1.93
 6 3 -8 13.02 2.15
 6 -3 -8 8.21 2.94
 -6 3 8 11.6 2.21
 -6 3 7 6.35 1.22
 -6 -3 7 9.41 1.8
 6 -3 -7 8.94 1.76
 6 3 -7 5.69 1.58
 -6 -3 7 9.98 3.66
 6 -3 -7 9.15 2.5
 -6 3 7 7.87 1.91
 -6 -3 6 13.57 2
 6 -3 -6 15.3 2.16
 6 -3 -6 11.29 1.55
 -6 -3 6 11.8 3.85
 6 3 -6 14.21 2.2
 6 -3 -6 10.26 1.94
 -6 3 6 18.09 2.73
 6 3 -6 12.97 2.08
 -6 -3 5 57.45 7.33
 6 3 -5 43.98 1.87
 6 -3 -5 48.6 3
 6 -3 -5 52.91 3.96
 6 3 -5 57.49 4.3
 -6 3 5 54.75 4.52
 6 3 -5 41.07 3.76
 -6 -3 4 51.05 6.92
 6 -3 -4 44.32 2.03
 6 -3 -4 50.85 3.99
 6 3 -4 48.86 4.03
 -6 3 4 54.8 4.54
 6 3 -4 41.96 3.91
 -6 -3 3 2.93 1.69
 6 -3 -3 3.8 0.96
 6 3 -3 6.1 1.66
 -6 3 3 5.71 1.76
 6 -3 -2 18.63 2.77
 6 3 -2 18.67 2.7
 -6 -3 2 18.26 4.61
 -6 3 2 18.7 2.89
 6 -3 -1 39.74 2.76
 -6 -3 1 45.31 6.49
 6 -3 -1 54.2 4.63
 6 3 -1 47.06 4.29
 -6 3 1 54.96 4.86
 -6 -3 0 10.63 3.51
 6 -3 0 13.22 2.59
 6 3 0 12.92 2.43
 -6 3 0 16.22 3.73
 -6 3 0 9.93 1.29
 6 -3 1 4.41 1.67
 6 3 1 4.23 1.92
 -6 3 -1 3.84 1.83
 -6 3 -1 3.03 0.82
 -6 -3 -1 5.45 2.26
 -6 -3 -1 1.04 0.44
 6 -3 2 25.52 3.89
 6 3 2 30.63 3.94
 -6 3 -2 21.01 4.4
 -6 -3 -2 28.23 5.35
 -6 3 -2 24.92 2.13
 -6 -3 -2 20.41 3.03
 6 -3 3 14.44 3.09
 6 3 3 13.14 2.68
 -6 -3 -3 12.72 3.82
 6 -3 3 10.26 1.76
 -6 -3 -3 9.24 1.84
 -6 3 -3 9.58 2.14
 -6 -3 -3 7.65 2.39
 -6 3 -3 11.03 3.15
 -6 -3 -4 53.75 7.77
 -6 -3 -4 48.16 4.07
 -6 3 -4 48.1 4.8
 6 -3 4 49.29 3.9
 6 -3 4 57.08 6.21
 6 3 4 55.06 5.86
 -6 3 -4 47.19 6.56
 6 3 5 13.24 3.23
 -6 3 -5 6.72 2.35
 6 -3 5 9.11 1.92
 -6 -3 -5 14.29 2.37
 -6 3 -5 8.55 2.26
 -6 -3 -5 7.5 2.88
 6 -3 6 7.76 1.82
 -6 -3 -6 4.07 1.38
 6 3 6 9.27 2.18
 -6 3 -6 5.48 2.07
 -6 -3 -6 7.9 3.13
 6 3 6 9.99 3.12
 -6 -3 -7 27.4 3.6
 6 -3 7 30.3 3.66
 6 3 7 28.63 3.71
 -6 3 -7 26.85 4.04
 -6 -3 -7 25.76 5.93
 -6 -3 -8 5.94 1.86
 -6 3 -8 2.24 1.57
 6 4 -12 35.87 3.92
 6 4 -11 6.36 2.12
 -6 -4 11 6.24 1.71
 6 4 -11 3.17 1.42
 -6 -4 11 2.82 2.39
 -6 -4 10 0.46 0.99
 6 4 -10 2.23 1.41
 -6 -4 10 0.71 2.44
 6 -4 -10 0.17 2.67
 -6 4 10 -0.81 0.9
 -6 4 9 33.48 2.77
 -6 -4 9 36.59 3.49
 6 -4 -9 32.33 2.89
 6 4 -9 37.79 3.67
 6 -4 -9 35.48 5.98
 -6 -4 9 37.89 6.57
 -6 4 9 28.01 3.45
 -6 4 8 15.44 1.78
 -6 -4 8 15.47 2.31
 6 -4 -8 15.12 2.01
 6 4 -8 12.91 2.23
 6 -4 -8 13.26 1.85
 6 -4 -8 12.92 3.28
 -6 -4 8 15.14 4.48
 -6 4 8 18.57 2.83
 -6 4 7 7.07 1.25
 -6 -4 7 9.01 1.69
 6 -4 -7 7.05 1.53
 6 4 -7 9.56 2.02
 -6 -4 7 10.87 3.48
 6 -4 -7 10.18 2.58
 -6 4 7 6.42 1.87
 -6 -4 6 15.96 2.11
 6 -4 -6 15.58 2.09
 6 4 -6 18.35 2.55
 -6 -4 6 18.34 4.3
 6 -4 -6 11.21 1.9
 -6 4 6 17.67 2.68
 -6 -4 5 101.48 9.61
 6 4 -5 92.82 3.17
 6 -4 -5 102 4.53
 6 -4 -5 98.78 5.41
 6 4 -5 102.3 5.71
 -6 4 5 98.42 6.18
 6 4 -5 85.31 5.22
 6 -4 -4 28.38 2.03
 6 4 -4 28.28 3
 6 -4 -4 30.19 1.89
 6 -4 -4 31.06 3.03
 -6 4 4 32.96 3.71
 6 4 -4 28.57 3.04
 -6 -4 4 39.09 5.91
 6 -4 -3 8.14 1.9
 6 -4 -3 4.59 0.82
 6 4 -3 7.59 1.84
 -6 4 3 5.42 1.66
 -6 -4 2 355.01 18.32
 6 -4 -2 387.89 12.38
 6 4 -2 367.85 11.9
 -6 4 2 367.12 12.76
 -6 -4 1 6 2.32
 6 -4 -1 4.35 1.65
 -6 -4 1 3.95 0.99
 6 4 -1 6.96 1.77
 -6 4 1 3.69 0.85
 -6 4 1 3.57 1.54
 6 -4 0 16.12 2.74
 6 4 0 14.09 2.56
 -6 4 0 9.57 1.4
 -6 -4 0 17.36 4.24
 -6 4 0 10.63 2.28
 -6 4 0 9.89 2.74
 -6 -4 -1 264.2 16.15
 -6 4 -1 280.55 15.09
 6 -4 1 276.42 11.79
 -6 4 -1 263.14 7.78
 6 4 1 280.74 11.46
 -6 -4 -1 288.1 6.75
 6 -4 2 21.57 3.61
 -6 -4 -2 24.15 2.56
 6 4 2 27.08 3.75
 6 -4 2 22.77 2.28
 -6 -4 -2 25.12 5.15
 -6 -4 -2 21.86 2.75
 -6 4 -2 22.41 4.28
 6 4 3 4.56 1.99
 -6 4 -3 -0.92 1.49
 -6 -4 -3 1.43 1.49
 6 -4 3 2.87 0.92
 -6 -4 -3 1.69 0.84
 -6 -4 -3 1.68 1.15
 6 -4 3 1.46 1.35
 -6 4 -4 185.1 12.46
 -6 -4 -4 199.19 8.03
 -6 4 -4 188.53 9.75
 6 -4 4 203.26 7.83
 6 4 4 199.93 11.12
 -6 -4 -4 188.56 12.79
 -6 -4 -4 211.14 15.15
 6 4 5 4.31 2.05
 -6 4 -5 2.02 1.91
 6 -4 5 5.29 1.55
 -6 -4 -5 2.57 1.06
 -6 4 -5 2.07 1.48
 -6 -4 -5 4.63 2.79
 -6 -4 -5 -2.01 2.77
 6 4 6 11.59 3.35
 6 -4 6 9.2 1.85
 -6 -4 -6 10.97 1.98
 6 4 6 12.59 2.35
 -6 4 -6 16.05 3.19
 -6 -4 -6 10.12 3.5
 -6 -4 -7 63.7 5.02
 -6 4 -7 61.28 6.19
 6 -4 7 80.64 5.59
 6 4 7 80.52 6.07
 6 -4 7 62.46 4.52
 6 4 7 76.53 7.58
 -6 -4 -7 59.58 8.41
 6 -4 8 -0.2 1.4
 -6 4 -8 -0.9 1.29
 6 5 -12 0.53 1.28
 6 5 -11 6.96 2.19
 -6 -5 11 5.62 1.75
 6 5 -11 3.11 1.43
 -6 -5 11 6.08 3.4
 -6 -5 10 48.36 4.36
 -6 -5 10 49.43 7.42
 6 5 -10 53.13 4.59
 6 -5 -10 48.01 7.64
 -6 5 10 44.68 4.72
 6 5 -10 57.51 5.22
 -6 -5 9 13.32 4.01
 -6 -5 9 18.33 2.62
 6 5 -9 19.21 2.83
 6 -5 -9 15.75 2.11
 6 -5 -9 15.37 4.05
 -6 5 9 12.42 2.44
 -6 -5 8 14.38 4.21
 -6 5 8 13.69 1.65
 -6 -5 8 15.48 2.4
 6 -5 -8 13.1 1.91
 6 5 -8 16.7 2.59
 6 -5 -8 15.98 2.17
 6 -5 -8 13.18 3.32
 -6 5 8 15.02 2.69
 -6 -5 7 9.82 3.68
 -6 5 7 7.59 1.26
 -6 -5 7 6.66 1.6
 6 -5 -7 7.27 1.5
 6 5 -7 9.22 1.97
 6 -5 -7 7.87 1.69
 6 -5 -7 3.92 1.65
 -6 5 7 6.81 1.81
 -6 -5 6 33.05 3.24
 6 -5 -6 29.3 2.94
 6 -5 -6 28.68 3.19
 6 5 -6 36.04 3.53
 -6 5 6 35.6 3.99
 -6 -5 6 36.07 6.05
 6 -5 -5 8.23 1.62
 6 -5 -5 10.28 1.19
 6 5 -5 14.54 2.34
 6 -5 -5 14.56 1.87
 -6 -5 5 5.35 2.52
 -6 5 5 10.99 2.25
 6 5 -5 6.88 1.55
 6 -5 -4 12.33 2.14
 6 -5 -4 8.56 1.08
 6 5 -4 12.1 2.12
 -6 -5 4 6.63 2.96
 6 -5 -4 11 1.35
 -6 5 4 12.47 2.59
 6 5 -4 9.81 1.86
 6 -5 -3 0.42 1.36
 -6 -5 3 1.67 0.8
 6 -5 -3 0.77 0.4
 -6 -5 3 2.28 1.86
 6 5 -3 1.3 0.95
 -6 5 3 0.65 1.1
 6 5 -3 0.69 0.66
 6 -5 -2 4.29 1.36
 -6 -5 2 3.17 0.9
 6 -5 -2 3.82 0.79
 6 5 -2 5.37 1.64
 -6 5 2 3.76 1.53
 6 -5 -1 19.23 2.92
 6 5 -1 23.37 3.1
 -6 5 1 17.35 2.76
 -6 -5 1 16.6 1.83
 -6 -5 1 14.62 3.9
 -6 5 1 20.67 3.04
 6 -5 0 15.91 2.8
 6 5 0 9.99 2.06
 -6 -5 0 11.51 3.74
 -6 5 0 6.83 1.45
 -6 5 0 14.85 2.84
 6 -5 1 0.93 1.36
 6 5 1 -0.73 1.3
 -6 5 -1 1.18 1.86
 6 -5 1 2.36 0.9
 -6 -5 -1 5.2 2.86
 -6 5 -1 2.14 0.81
 -6 -5 -1 3.33 0.78
 -6 5 -2 29.17 5.06
 -6 -5 -2 28.19 2.7
 6 -5 2 28.4 2.51
 -6 -5 -2 27.44 5.61
 6 5 2 33.05 4.14
 -6 -5 -2 23.66 2.79
 6 -5 2 30.19 4.22
 -6 -5 -3 7.46 3.65
 6 5 3 10.49 2.63
 -6 5 -3 8.11 2.93
 6 -5 3 6.13 1.44
 -6 -5 -3 6.96 1.46
 -6 -5 -3 5.36 2.15
 6 -5 3 7.23 2.51
 6 5 4 38.03 4.89
 -6 -5 -4 36.44 3.27
 6 -5 4 40.03 3.4
 -6 5 -4 32.26 4.14
 -6 5 -4 36.38 5.56
 -6 -5 -4 30.96 4.91
 -6 -5 -4 32.52 6.43
 6 5 5 15.54 3.55
 -6 5 -5 17.95 3.89
 6 -5 5 13.23 2.21
 -6 -5 -5 15.97 2.25
 -6 5 -5 11.37 2.62
 -6 -5 -5 15.02 4.16
 -6 -5 -5 16.94 4.22
 6 5 6 4.57 2.46
 -6 -5 -6 8.77 1.8
 6 -5 6 6.17 1.76
 6 5 6 5.29 1.78
 -6 5 -6 10.32 2.85
 6 -5 6 5.46 1.5
 -6 -5 -6 5.91 3.21
 -6 -5 -6 4.67 2.93
 6 -5 7 2.75 1.26
 6 5 7 3.47 1.57
 -6 5 -7 5.02 2.01
 -6 -5 -7 3 3.06
 -6 -5 -7 1.64 2.33
 6 5 7 -0.98 1.89
 -6 -5 -8 -0.43 3.3
 6 6 -11 5.88 2.09
 -6 -6 11 4.21 1.49
 -6 -6 10 145.53 7.55
 -6 -6 10 135.71 12.33
 6 -6 -10 144.66 12.47
 6 6 -10 154.61 7.94
 -6 6 10 135.6 8.4
 6 6 -10 151.49 8.35
 6 6 -9 3.33 1.46
 -6 -6 9 0.77 0.99
 6 -6 -9 1.05 0.87
 6 6 -9 1.8 1.42
 -6 -6 9 2.22 2.25
 6 -6 -9 2.99 2.33
 -6 6 9 1.71 1.24
 -6 -6 8 29.34 3.18
 6 -6 -8 33.95 3.09
 6 -6 -8 35.97 5.11
 -6 -6 8 35.27 6.47
 6 6 -8 35.31 3.59
 -6 6 8 32.65 3.95
 -6 -6 7 48.92 3.93
 6 -6 -7 52.07 3.81
 6 -6 -7 44.17 3.43
 6 -6 -7 43.88 4.42
 -6 -6 7 44.58 6.91
 6 6 -7 50.45 4.18
 -6 6 7 55.15 4.96
 -6 -6 6 74.95 4.77
 -6 -6 6 69.92 8.36
 6 -6 -6 74.41 4.59
 6 -6 -6 72.9 4.54
 6 -6 -6 66.09 4.75
 6 6 -6 78.92 5.15
 -6 6 6 69.5 5.51
 6 -6 -5 18.29 2.37
 -6 -6 5 19.47 4.38
 6 6 -5 15.26 2.31
 6 -6 -5 19.1 2.15
 -6 6 5 13.86 2.49
 6 -6 -4 256.85 5.88
 -6 -6 4 290.24 16.94
 6 -6 -4 310.33 10.33
 6 -6 -4 276.32 7.47
 6 6 -4 283.08 10.19
 -6 6 4 299.26 11.59
 6 6 -4 238.88 9.02
 6 -6 -3 18.62 2.62
 -6 -6 3 23.19 4.82
 6 -6 -3 14.48 1.19
 -6 -6 3 13.16 1.83
 6 6 -3 15.8 2.39
 -6 6 3 18.69 2.99
 6 6 -3 13.83 2.22
 6 -6 -2 27.2 1.73
 6 -6 -2 34.81 3.67
 6 6 -2 34.24 3.61
 -6 -6 2 28.28 5.36
 -6 6 2 31.58 3.77
 -6 -6 2 22.74 2.15
 6 -6 -1 139.47 4.68
 -6 -6 1 158.82 12.55
 6 -6 -1 170.25 8.42
 -6 6 1 141.77 8.09
 6 6 -1 185.36 8.38
 -6 6 1 165.47 8.7
 6 -6 0 5.75 1.81
 6 6 0 6.89 2.08
 6 -6 0 6 1.06
 -6 -6 0 6.5 3.03
 -6 6 0 3.27 0.75
 -6 6 0 8.02 2.43
 6 -6 1 27.08 2.21
 6 6 1 28.12 3.58
 -6 -6 -1 27.75 5.52
 -6 -6 -1 24.91 1.95
 -6 6 -1 25.11 4.48
 -6 6 -1 31.45 4.02
 6 -6 1 26.25 3.63
 -6 -6 -2 124.68 5.36
 6 -6 2 116.25 5.03
 -6 6 -2 130.51 10.21
 6 -6 2 122.84 8.11
 -6 6 -2 100.37 5.26
 6 6 2 106.03 7.31
 -6 -6 -2 111.46 5.67
 -6 -6 -2 113.77 11.15
 -6 -6 -3 139.64 5.82
 6 -6 3 136.32 5.83
 -6 6 -3 139.07 10.51
 6 6 3 136.52 8.63
 -6 -6 -3 133.9 8.01
 -6 -6 -3 128.01 12
 -6 -6 -4 31.34 2.79
 6 6 4 28.57 4.25
 6 -6 4 32.7 3.02
 -6 6 -4 31.9 4.04
 -6 -6 -4 23.65 4.21
 -6 6 -4 26.52 4.78
 -6 -6 -4 28.92 6
 6 6 5 19.28 3.87
 6 -6 5 21.99 2.63
 -6 -6 -5 21.53 2.41
 -6 6 -5 22.08 3.63
 6 -6 5 19.07 2.59
 -6 -6 -5 17.6 4.99
 -6 -6 -5 12.13 3.5
 6 6 6 10.28 3.01
 6 -6 6 8.29 1.78
 -6 6 -6 7.34 2.47
 6 -6 6 7.48 1.65
 -6 -6 -6 10.28 3.92
 -6 -6 -6 3.94 1.99
 6 -6 7 19.52 2.89
 6 6 7 17.66 2.95
 -6 6 -7 18.02 3.44
 -6 -6 -7 12.47 4.05
 -6 -6 -7 17.72 5.12
 6 6 7 21.04 4.24
 -6 -6 -8 10.79 5.88
 6 7 -11 1.56 1.32
 6 7 -11 1.78 1.23
 -6 7 11 2.74 1.63
 6 7 -10 1.43 1.41
 -6 -7 10 1.21 1.16
 -6 -7 10 0.46 2.25
 6 7 -10 2.09 1.5
 6 -7 -10 7.13 3.39
 -6 7 10 1.36 1.39
 6 7 -9 7.83 2.1
 -6 -7 9 5.17 1.62
 -6 -7 9 5.97 2.93
 6 -7 -9 6.55 1.54
 6 7 -9 4.55 1.65
 6 -7 -9 11.68 3.61
 -6 7 9 5.65 2.09
 -6 -7 8 19.56 2.72
 -6 -7 8 13.78 4.29
 6 7 -8 24.29 3.17
 6 -7 -8 17.73 2.36
 6 -7 -8 14.65 3.21
 -6 7 8 18.81 3.28
 6 -7 -7 0.9 0.69
 -6 -7 7 0.8 1.03
 -6 -7 7 1.85 1.56
 6 7 -7 0.62 0.84
 6 -7 -7 1.58 1.09
 6 -7 -7 0.11 1.42
 -6 7 7 2.4 1.63
 6 -7 -6 9.2 1.72
 -6 -7 6 8.5 1.87
 -6 -7 6 6.27 3.34
 6 7 -6 11.11 2.09
 6 -7 -6 9.35 1.83
 6 -7 -6 9.13 1.95
 -6 7 6 11.17 2.43
 -6 -7 5 46.11 6.96
 6 -7 -5 43.96 3.7
 6 -7 -5 47.76 3.92
 6 -7 -5 38.79 3.32
 6 7 -5 38.4 3.78
 -6 7 5 48.71 4.81
 -6 -7 4 10.94 3.6
 6 -7 -4 17.27 2.53
 6 -7 -4 11.91 0.9
 6 7 -4 15.42 2.41
 6 -7 -4 14.71 2.37
 6 -7 -4 12.76 1.67
 -6 7 4 18.87 3.09
 6 7 -4 12.96 1.98
 6 -7 -3 5.38 1.59
 -6 -7 3 3.75 1
 6 -7 -3 3.43 0.54
 6 7 -3 5.64 1.57
 -6 -7 3 4.77 2.88
 -6 7 3 3.99 1.6
 6 7 -3 4.07 1.33
 6 -7 -2 13.43 2.39
 6 -7 -2 9.77 0.95
 6 -7 -2 9.02 0.98
 6 7 -2 13.64 2.41
 -6 -7 2 7.81 3.19
 -6 7 2 7.31 1.91
 -6 7 2 13.15 2.68
 6 -7 -1 31.66 3.73
 6 -7 -1 27.07 1.82
 6 -7 -1 30.75 1.98
 -6 -7 1 30.57 5.79
 6 7 -1 37.87 3.97
 -6 7 1 40.94 4.5
 -6 7 1 25.41 3.63
 -6 -7 1 24.39 2.05
 -6 -7 0 3.09 0.81
 6 7 0 3.99 1.75
 6 -7 0 3.42 0.79
 -6 -7 0 7.39 3.78
 -6 -7 0 3.59 0.7
 -6 7 0 3.1 1.84
 6 -7 0 3.99 1.69
 -6 -7 -1 1.48 0.56
 6 7 1 1.45 1.34
 -6 -7 -1 0.09 2.18
 6 -7 1 3.12 0.85
 -6 -7 -1 3.12 0.87
 -6 -7 -1 5.87 1.17
 -6 7 -1 1.78 0.96
 -6 7 -1 5.86 2.52
 6 -7 1 5.08 2.02
 -6 -7 -2 28.53 2.38
 -6 -7 -2 32.17 5.89
 6 -7 2 29.15 2.52
 6 7 2 26.28 3.75
 -6 -7 -2 27.55 2.81
 -6 7 -2 27.6 5
 6 7 3 2.69 1.79
 6 -7 3 1.28 0.77
 -6 -7 -3 1.98 0.8
 6 -7 3 1.13 1.03
 -6 7 -3 0.19 1.73
 -6 -7 -3 -0.32 1.08
 -6 -7 -3 -2.17 2.53
 -6 -7 -4 26.25 2.43
 6 7 4 28.31 4.32
 6 -7 4 28.96 2.92
 6 -7 4 33.18 3.42
 -6 7 -4 26.6 4
 -6 -7 -4 24.86 4.31
 -6 -7 -4 22.08 5.45
 -6 7 -4 27.36 4.68
 6 7 5 3.69 2.03
 6 -7 5 3.48 1.21
 -6 7 -5 5.81 2.35
 6 -7 5 5.99 1.56
 -6 -7 -5 4.61 3.14
 -6 -7 -5 5.93 2.66
 6 7 6 -2.97 2.3
 6 -7 6 0.23 0.99
 -6 7 -6 0.85 1.33
 6 -7 6 -1.94 1.15
 -6 -7 -6 -1.58 2.01
 -6 -7 -6 -3.39 2.83
 6 -7 7 21.03 2.93
 -6 7 -7 18.38 3.88
 -6 -7 -7 20.92 5.67
 -6 -7 -7 12.87 4.23
 6 7 7 19.23 4.09
 -6 8 11 0.12 1.23
 -6 -8 10 6.28 3.31
 6 8 -10 3.34 1.56
 -6 -8 10 4.62 1.7
 6 8 -10 5.97 2.03
 6 -8 -10 9.44 3.53
 -6 8 10 1.44 1.41
 -6 -8 9 8.35 3.6
 6 8 -9 9.28 2.17
 -6 -8 9 7.51 1.79
 6 -8 -9 7.51 1.61
 6 8 -9 11.99 2.38
 6 -8 -9 0.7 2.17
 -6 8 9 8.8 2.41
 -6 -8 8 6.33 2.78
 -6 -8 8 9.03 1.94
 6 -8 -8 6.23 1.48
 6 8 -8 9.79 2.24
 6 -8 -8 4.47 1.45
 -6 8 8 6.49 2.26
 -6 -8 7 32.74 6.14
 -6 -8 7 20.87 2.78
 6 -8 -7 30.58 3.06
 6 8 -7 25.63 3.2
 6 -8 -7 24.43 3.37
 -6 8 7 26.2 3.78
 -6 -8 6 54.6 4.32
 -6 -8 6 60.63 8.1
 6 -8 -6 57.68 4.22
 6 -8 -6 49.83 3.73
 6 -8 -6 59.59 4.63
 6 8 -6 60.65 4.73
 -6 8 6 58.46 5.33
 -6 -8 5 91.3 9.64
 6 -8 -5 82.37 5.11
 6 -8 -5 78.26 4.94
 6 -8 -5 80.51 4.83
 6 8 -5 78.71 5.38
 -6 8 5 91.75 6.7
 6 -8 -4 23.77 2.73
 6 8 -4 25.92 3.07
 6 -8 -4 25.33 2.85
 6 -8 -4 20.7 2.17
 -6 -8 4 27.72 5.44
 -6 8 4 28.91 3.78
 6 -8 -3 11.16 2.07
 -6 -8 3 8.42 1.44
 6 8 -3 11.88 2.22
 6 -8 -3 12.13 2.03
 -6 -8 3 12.65 3.85
 -6 8 3 12.58 2.63
 6 -8 -2 26.92 1.25
 6 -8 -2 28.18 1.3
 6 8 -2 26.95 3.22
 6 -8 -2 32.71 3.33
 6 -8 -2 31.18 3.57
 -6 -8 2 30.89 5.93
 -6 8 2 37.04 4.33
 -6 -8 1 1.05 0.62
 6 -8 -1 0.84 0.32
 6 8 -1 1.13 1.25
 6 -8 -1 1.49 0.53
 -6 -8 1 2.47 2.58
 6 -8 -1 0.61 0.94
 -6 8 1 0.33 1
 6 -8 -1 2.35 1.57
 6 8 0 4.61 1.64
 -6 -8 0 5.97 3.16
 6 -8 0 3.39 0.75
 6 -8 0 2.58 1.19
 -6 -8 0 4.12 0.84
 -6 8 0 2.31 0.91
 -6 8 0 4.29 1.69
 6 -8 0 4.81 1.78
 -6 -8 -1 124.91 4.55
 6 -8 1 124.71 4.65
 6 -8 1 125.83 6.56
 -6 -8 -1 127.83 5.08
 6 8 1 123.66 7.57
 -6 8 -1 135.32 8.5
 -6 -8 -1 127.68 12
 -6 -8 -2 15.2 4.29
 6 8 2 9.61 2.17
 6 -8 2 13.64 1.64
 -6 -8 -2 11.93 1.38
 6 -8 2 14.83 2.44
 -6 8 -2 11.91 3.25
 -6 -8 -2 11.27 1.86
 6 8 3 7.5 2.33
 6 -8 3 4.23 1.12
 6 -8 3 4.84 1.48
 -6 -8 -3 3.39 1.18
 -6 -8 -3 7.95 3.96
 -6 8 -3 9.35 2.97
 -6 8 -4 46.34 5.87
 -6 8 -4 46.77 5.18
 6 -8 4 46.84 3.6
 6 -8 4 50.38 4.22
 6 8 4 50.84 5.67
 -6 -8 -4 55.93 5.8
 -6 -8 -4 52.37 8
 6 8 5 0.67 1.52
 6 -8 5 0.73 0.9
 -6 8 -5 0.49 1.41
 6 -8 5 1.3 1.02
 -6 -8 -5 0.1 2.04
 -6 -8 -5 5.61 2.67
 6 8 6 1.76 1.65
 6 -8 6 1.92 1.12
 -6 8 -6 1.03 1.32
 6 -8 6 2.41 1.21
 -6 -8 -6 2.82 2.37
 -6 -8 -6 3.55 2.65
 6 -8 7 37.11 3.84
 -6 -8 -7 40.39 7.6
 -6 -8 -7 30.06 6.56
 6 8 7 41.92 5.86
 -6 9 11 -0.6 1.18
 6 9 -10 20.62 3.23
 6 9 -10 28.62 3.64
 -6 9 10 22.91 3.94
 6 9 -9 -0.61 0.93
 -6 -9 9 -1.5 1.25
 6 -9 -9 1.89 1.09
 6 9 -9 2.96 1.56
 6 -9 -9 -2.72 2.37
 -6 -9 9 -0.11 2.43
 -6 9 9 4.01 2.01
 -6 -9 8 6.15 1.79
 6 -9 -8 6.91 1.61
 6 9 -8 9.64 2.2
 6 -9 -8 4.82 1.7
 -6 -9 8 4.85 2.99
 -6 9 8 7.99 2.43
 -6 -9 7 0.51 1.03
 6 9 -7 3.1 1.49
 6 -9 -7 2.85 1.38
 6 -9 -7 1.17 1.07
 -6 -9 7 1.39 2.35
 -6 9 7 2.88 1.77
 -6 -9 6 9.99 2.11
 6 9 -6 9.04 2.13
 6 -9 -6 8.87 1.96
 6 -9 -6 10.51 2.06
 -6 -9 6 12.65 3.94
 -6 9 6 10.68 2.56
 6 -9 -5 0.65 0.7
 6 9 -5 1.49 0.92
 6 -9 -5 0.6 0.95
 6 -9 -5 0.48 0.7
 -6 -9 5 1.98 2.48
 -6 9 5 1.54 1.3
 6 9 -4 7.96 2.02
 6 -9 -4 6.22 1.62
 -6 -9 4 4.1 2.95
 6 -9 -4 4.06 1.21
 -6 9 4 3.88 1.91
 6 -9 -4 5.11 1.47
 6 9 -3 0.06 0.99
 6 -9 -3 2.02 1.36
 6 -9 -3 0.58 0.79
 -6 9 3 0.79 1.32
 6 -9 -3 -0.76 1.14
 6 9 -2 4.86 1.69
 -6 -9 2 5.53 3.78
 6 -9 -2 4.93 1.54
 -6 9 2 2.38 1.6
 -6 9 2 5.23 1.84
 6 -9 -2 6.39 1.83
 6 -9 -1 9.68 0.88
 -6 -9 1 15.4 4.54
 6 9 -1 15.66 2.76
 6 -9 -1 10 2.04
 -6 9 1 16.11 3.22
 6 -9 0 17.71 1.5
 -6 -9 0 21.49 5.36
 6 9 0 22.02 3.25
 6 -9 0 21.65 2.88
 -6 -9 0 23.46 1.97
 -6 9 0 20.78 3.58
 -6 -9 -1 0.17 2.24
 6 9 1 2.63 1.62
 6 -9 1 1.2 0.6
 -6 -9 -1 3.39 0.71
 6 -9 1 3.2 1.29
 -6 -9 -1 1.64 0.75
 -6 9 -1 1.32 1.43
 -6 9 -2 30.26 5.06
 6 -9 2 21.01 2.07
 6 9 2 24.19 3.63
 6 -9 2 24.71 3.05
 -6 -9 -2 22.84 2.64
 -6 9 -2 22.75 3.78
 -6 -9 -2 26.22 6.17
 6 9 3 10.41 2.53
 -6 9 -3 9.86 3.05
 6 -9 3 6.01 1.29
 6 -9 3 6.4 1.64
 -6 -9 -3 4.14 1.15
 -6 -9 -3 11.31 4.59
 6 9 4 7.39 2.48
 6 -9 4 4.24 1.25
 -6 9 -4 1.78 1.66
 6 -9 4 4.55 1.45
 -6 -9 -4 7.61 3.64
 -6 -9 -4 2.82 1.21
 6 9 5 11.49 3.09
 6 -9 5 11.42 1.96
 -6 9 -5 17.32 3.6
 6 -9 5 10.53 2.11
 -6 -9 -5 14.35 5.09
 -6 -9 -5 13.51 3.38
 6 9 6 3.14 2.24
 6 -9 6 2.13 1.22
 -6 9 -6 2.46 1.66
 -6 -9 -6 1.69 2.5
 6 -9 6 4.09 1.54
 -6 -9 -6 1.54 2.39
 6 9 7 5.8 2.62
 6 -9 7 4.45 1.67
 -6 -9 -7 4.04 3.36
 -6 10 11 3.49 2.06
 6 10 -10 13.3 2.63
 6 -10 -10 13.27 3.41
 -6 10 10 13.06 3.04
 6 10 -9 0.45 1.03
 -6 -10 9 0.63 1.01
 6 -10 -9 0.23 0.76
 6 10 -9 2.65 1.43
 -6 -10 9 1.3 1.59
 6 -10 -9 -2.74 1.98
 -6 10 9 0.57 1.39
 -6 -10 8 53.24 4.63
 6 -10 -8 47.4 3.94
 6 -10 -8 52.09 5.5
 -6 -10 8 42.85 7.09
 6 10 -8 58.1 4.97
 -6 10 8 46.46 5.34
 6 10 -8 50.15 4.23
 -6 -10 7 68.22 5.04
 6 -10 -7 66.6 4.76
 6 -10 -7 55.86 5.19
 -6 -10 7 60.54 8.17
 6 10 -7 66.99 5.28
 -6 10 7 63.64 6.12
 -6 -10 6 1.16 1.05
 6 10 -6 5.43 1.8
 6 -10 -6 1.5 0.99
 -6 -10 6 1.94 2.36
 6 -10 -6 3.37 1.2
 -6 10 6 4.03 1.83
 6 10 -5 6.09 1.82
 6 -10 -5 4.58 1.54
 -6 -10 5 5.77 2.9
 6 -10 -5 5.05 1.44
 -6 10 5 5.13 1.82
 6 10 -4 15.61 2.61
 -6 -10 4 13.6 4.3
 6 -10 -4 14.06 2.22
 6 -10 -4 15.34 2.2
 -6 10 4 12.63 2.85
 -6 -10 3 6.54 3.1
 6 10 -3 4.78 1.58
 6 -10 -3 4.01 1.43
 6 -10 -3 7.9 1.7
 -6 10 3 3.38 1.78
 -6 -10 2 23.73 5.74
 6 10 -2 15.82 2.57
 6 -10 -2 19.52 2.71
 -6 10 2 20.59 3.38
 6 -10 -1 74.69 5.09
 6 10 -1 77.65 5.77
 -6 10 1 84.14 6.75
 -6 -10 1 80.57 9.58
 -6 -10 0 25.14 5.92
 6 -10 0 20.99 1.4
 6 10 0 19.99 3.04
 6 -10 0 21.18 2.8
 -6 -10 0 21.24 2.01
 -6 10 0 23.16 3.8
 -6 -10 -1 37.96 6.73
 6 -10 1 34.3 2.19
 6 10 1 38.44 4.23
 6 -10 1 36.99 3.72
 -6 -10 -1 34.77 2.79
 -6 10 -1 33.54 4.49
 6 -10 2 28.23 2.25
 6 10 2 33.67 4.06
 6 -10 2 33.32 3.57
 -6 -10 -2 34.08 3.2
 -6 -10 -2 29.16 6.4
 -6 10 -2 32.3 4.47
 6 10 3 9.15 2.27
 6 -10 3 7.16 1.32
 -6 10 -3 10.37 2.69
 6 -10 3 7.95 1.99
 -6 10 -3 4.91 2.39
 -6 -10 -3 8.99 1.95
 -6 -10 -3 9.26 3.17
 6 10 4 22.74 3.87
 6 -10 4 16.58 2.1
 -6 10 -4 20.84 3.81
 6 -10 4 22.38 3.02
 -6 -10 -4 19.54 5.46
 -6 -10 -4 18.41 3.16
 6 10 5 16.11 3.63
 6 -10 5 16.79 2.26
 -6 10 -5 15.88 3.43
 6 -10 5 17.98 2.72
 -6 -10 -5 12.52 4.37
 -6 -10 -5 8.98 2.58
 6 10 6 12.08 3.06
 6 -10 6 16.05 2.4
 -6 -10 -6 9.35 3.85
 6 -10 6 16.17 2.56
 -6 -10 -6 19.05 4.31
 6 10 7 16.34 3.64
 6 -10 7 17.15 2.62
 -6 -10 -7 17 5.67
 6 11 -10 1.27 1.23
 -6 11 10 -0.07 1.65
 6 11 -9 4.99 1.63
 -6 -11 9 3.75 2.38
 6 -11 -9 5.06 1.51
 6 11 -9 7.41 2.34
 -6 11 9 2.1 1.85
 6 11 -8 3.18 1.33
 -6 -11 8 2.19 1.46
 -6 -11 8 2.73 2.55
 6 -11 -8 4.04 1.42
 6 11 -8 5.14 1.85
 6 -11 -8 4.02 1.82
 -6 11 8 5.83 2.5
 -6 -11 7 7.33 1.96
 -6 -11 7 4.57 2.75
 6 -11 -7 3.54 1.37
 6 11 -7 7.77 2.26
 6 -11 -7 4.81 1.98
 -6 11 7 5.03 1.95
 -6 -11 6 6.36 2.87
 6 11 -6 7.21 1.96
 6 -11 -6 12.83 2.31
 6 -11 -6 5.42 1.75
 -6 11 6 6.71 2.27
 -6 -11 5 8.56 3.74
 6 11 -5 10.54 2.26
 6 -11 -5 7.95 2.03
 6 -11 -5 5.13 1.54
 -6 11 5 7.8 2.49
 -6 -11 4 4.16 3.24
 6 11 -4 2.23 1.5
 6 -11 -4 -0.51 1.12
 6 -11 -4 0.28 0.8
 -6 11 4 1.56 1.54
 -6 -11 3 2.2 2.47
 6 11 -3 0.69 1.1
 6 -11 -3 1.31 0.96
 6 -11 -3 2.66 1.17
 -6 11 3 0.23 1.28
 -6 -11 2 5.72 3.29
 6 11 -2 8.81 2.07
 6 -11 -2 9.38 1.94
 -6 11 2 10.07 2.76
 6 11 -1 7.13 2.13
 6 -11 -1 6.57 1.97
 -6 11 1 3.69 1.85
 -6 -11 0 10.31 3.92
 6 11 0 8.32 2.03
 6 -11 0 8.35 2
 -6 -11 0 6.2 1.27
 -6 11 0 7.4 2.44
 6 11 1 3.39 1.79
 6 -11 1 1.57 1.08
 -6 -11 -1 1.8 0.84
 -6 11 -1 3.89 1.66
 -6 -11 -1 2.21 2.42
 6 11 2 7.78 2.41
 6 -11 2 5.52 1.08
 6 -11 2 2.02 1.35
 -6 -11 -2 6.31 1.63
 -6 -11 -2 10.17 4.25
 -6 11 -2 7.63 2.47
 6 11 3 2.18 1.5
 6 -11 3 1.93 0.85
 -6 11 -3 -0.34 1.2
 6 -11 3 2 1.16
 -6 -11 -3 3.05 3.06
 -6 -11 -3 1.35 1.13
 6 11 4 8.08 2.57
 6 -11 4 7.89 1.53
 -6 11 -4 9.08 2.86
 6 -11 4 9.79 2.18
 -6 -11 -4 6.94 3.17
 -6 -11 -4 7.41 2.15
 6 11 5 4.45 2.3
 6 -11 5 8.3 1.72
 -6 11 -5 5.35 2.1
 6 -11 5 5.52 1.7
 -6 -11 -5 6.35 3.39
 -6 -11 -5 2.99 1.52
 6 11 6 1.57 1.52
 6 -11 6 2.25 1.19
 6 -11 6 1.87 1.38
 6 -11 7 9.7 2.08
 6 12 -9 5.46 1.69
 6 -12 -9 5.24 1.44
 6 -12 -9 3.98 1.83
 -6 12 9 4.21 2.13
 6 12 -8 6.45 1.69
 -6 -12 8 0.65 1.4
 -6 -12 8 9.45 3.58
 6 -12 -8 5.87 1.58
 6 12 -8 6.63 2.19
 6 -12 -8 5.09 2
 -6 12 8 4.33 2.03
 -6 -12 7 17.86 2.71
 -6 -12 7 21.31 5.16
 6 -12 -7 23.45 2.96
 6 12 -7 26.07 3.55
 6 -12 -7 20.54 3.27
 -6 12 7 22.39 4.01
 -6 -12 6 20.75 5.53
 6 12 -6 22.53 3.23
 6 -12 -6 20.21 2.81
 6 -12 -6 21.38 3.16
 -6 12 6 16.55 3.55
 -6 -12 5 1.72 2.6
 6 12 -5 2.23 1.5
 6 -12 -5 0.59 1.12
 6 -12 -5 3.72 1.32
 -6 12 5 1.05 1.43
 -6 -12 4 8.76 3.32
 6 12 -4 8.23 2.01
 6 -12 -4 9.34 1.99
 6 -12 -4 8.3 1.7
 -6 12 4 10.04 2.75
 -6 -12 3 29.9 6.16
 6 12 -3 24 3.21
 6 -12 -3 21.48 3.09
 6 -12 -3 20.84 2.61
 -6 12 3 22.68 3.78
 -6 -12 2 20.58 5.04
 6 12 -2 16.34 2.62
 6 -12 -2 19.55 2.83
 -6 12 2 14.31 3.04
 6 -12 -1 74.9 5.44
 6 12 -1 69.07 5.64
 -6 12 1 76.11 6.83
 -6 -12 1 81.47 10.05
 6 -12 0 54.31 4.65
 -6 -12 0 50.81 3.47
 6 12 0 53.76 5.03
 -6 12 0 57.07 5.98
 -6 -12 0 49.54 8.1
 6 12 1 14.12 2.67
 6 -12 1 14.7 2.52
 -6 -12 -1 14.35 1.93
 -6 -12 -1 8.46 4.2
 -6 12 -1 16.83 3.43
 6 12 2 22.39 3.59
 6 -12 2 27.78 3.4
 -6 -12 -2 22.61 2.69
 -6 -12 -2 25.92 6.16
 -6 12 -2 22.46 3.95
 6 12 3 -3.76 2.24
 -6 12 -3 1.27 1.47
 6 -12 3 0.1 1.11
 -6 -12 -3 0.93 2.3
 -6 -12 -3 1.94 1.38
 6 12 4 2.51 1.71
 -6 12 -4 2.11 1.28
 6 -12 4 2.99 1.5
 -6 -12 -4 5.67 2.02
 6 12 5 17.09 3.48
 -6 -12 -5 9.86 4.21
 6 -12 5 13.88 2.56
 -6 -12 -5 9.22 2.35
 6 12 6 2.83 1.72
 6 -12 6 3.18 1.47
 6 -13 -9 2.81 2.12
 6 -13 -8 1.05 1.13
 6 -13 -8 4.08 1.88
 -6 13 8 0.37 1.84
 -6 -13 7 -1.14 2.12
 -6 -13 7 -1.79 1.53
 6 -13 -7 2.03 1.28
 6 13 -7 2.32 1.63
 6 -13 -7 1.09 1.3
 -6 13 7 1.57 1.32
 -6 -13 6 7.5 3.58
 6 -13 -6 9.05 2.14
 6 13 -6 8.75 2.09
 6 -13 -6 3.82 1.61
 -6 13 6 11.55 3.09
 -6 -13 5 0.8 1.75
 6 13 -5 5.79 2.02
 6 -13 -5 2.91 1.4
 6 -13 -5 1.86 1.09
 -6 13 5 0.31 1.63
 6 13 -4 3.01 1.44
 6 -13 -4 4.08 1.44
 6 -13 -4 3.17 1.38
 -6 13 4 2.8 1.78
 -6 -13 3 2.33 1.83
 6 13 -3 -1.41 1.55
 6 -13 -3 0.29 1.33
 -6 13 3 2.16 1.72
 -6 -13 2 3.94 2.6
 6 13 -2 0.74 1.31
 6 -13 -2 4.38 1.71
 -6 13 2 3.77 1.9
 6 13 -1 6.82 1.9
 6 -13 -1 6.85 1.89
 -6 13 1 6.36 2.35
 -6 -13 1 6.88 3.89
 6 13 0 10.12 2.47
 6 -13 0 4.84 1.77
 -6 -13 0 4.47 1.26
 -6 -13 0 4.29 2.91
 -6 13 0 9.61 3.03
 6 13 1 3.53 1.85
 6 -13 1 -1.12 1.35
 -6 -13 -1 -0.25 0.67
 -6 -13 -1 2.35 2.42
 -6 13 -1 -0.56 1.21
 6 13 2 17.35 3.37
 6 -13 2 20.98 3.04
 -6 -13 -2 21.06 5.65
 -6 -13 -2 16.93 2.41
 -6 13 -2 19.92 3.66
 6 13 3 1.19 1.46
 -6 13 -3 5.76 2.31
 6 -13 3 6.13 1.9
 -6 -13 -3 6.99 3.18
 -6 -13 -3 3.53 1.48
 -6 13 -3 4.89 2.19
 6 13 4 2.23 1.8
 -6 13 -4 1.55 2.07
 6 -13 4 1.98 1.23
 -6 -13 -4 1.46 2.38
 6 13 5 16.23 3.75
 6 -13 5 16.04 2.64
 6 13 6 3.11 2
 6 -13 6 2.17 1.27
 6 -14 -8 25.81 3.25
 6 -14 -8 31.23 4.38
 -6 -14 7 3.94 2.96
 6 -14 -7 1.14 1.15
 6 -14 -7 6.21 2.29
 -6 14 7 4.75 2.33
 -6 -14 6 12.21 4.22
 6 -14 -6 11.87 2.39
 6 14 -6 6.53 2.01
 6 -14 -6 10.28 2.38
 -6 14 6 5.71 2.17
 -6 -14 5 47.37 7.88
 6 -14 -5 41.26 4.08
 6 -14 -5 39.13 4.02
 6 14 -5 45.45 4.59
 -6 14 5 43.23 5.52
 -6 -14 4 4.76 3.83
 6 14 -4 2.94 1.68
 6 -14 -4 0.25 0.96
 6 -14 -4 1.66 1.3
 -6 14 4 2.45 1.39
 6 14 -3 -0.82 1.42
 6 -14 -3 1.9 1.34
 -6 14 3 1.87 1.75
 -6 -14 3 3.25 2.82
 6 14 -2 11.44 2.42
 6 -14 -2 10.89 2.3
 -6 -14 2 10.09 3.95
 -6 14 2 10.71 2.94
 6 14 -1 1.88 1.35
 6 -14 -1 1.49 1.32
 -6 -14 1 -1.92 3.5
 -6 14 1 1.13 1.81
 6 14 0 33.54 4.3
 6 -14 0 31.35 3.66
 -6 -14 0 27.17 2.82
 -6 -14 0 27.82 6.5
 -6 14 0 29.45 4.67
 6 -14 1 95.08 6.43
 -6 -14 -1 83.07 5.08
 6 14 1 96.38 7.1
 -6 14 -1 99.45 8.25
 -6 -14 -1 91.04 11.35
 6 -14 2 55.98 4.88
 -6 -14 -2 55.64 4.41
 6 14 2 60.25 5.86
 -6 -14 -2 55.18 9.07
 -6 14 -2 57.36 6.39
 6 14 3 6.17 2.1
 -6 14 -3 13.41 3.24
 6 -14 3 8.9 2.09
 -6 -14 -3 13.45 5.23
 -6 14 -3 12.42 3.15
 6 14 4 17.8 3.56
 6 -14 4 15.59 2.69
 6 14 5 1.75 1.49
 6 -14 5 -0.34 1.25
 6 -15 -8 -0.27 1.1
 6 -15 -8 2.14 1.87
 6 -15 -7 0.89 1.03
 6 -15 -7 -1.12 1.32
 -6 -15 7 0.99 1.99
 6 -15 -6 1.86 1.22
 6 15 -6 4.23 1.88
 6 -15 -6 1.55 0.97
 -6 15 6 0.46 1.85
 -6 -15 6 4.34 3.29
 6 15 -5 4.77 1.93
 6 -15 -5 3.79 1.7
 6 -15 -5 0.5 1.21
 -6 -15 5 3.64 2.71
 -6 15 5 -0.77 1.48
 6 15 -4 2.71 1.84
 6 -15 -4 0.99 1.44
 6 -15 -4 1.75 1.2
 -6 -15 4 4.54 2.93
 -6 15 4 1.54 1.51
 6 15 -3 11.66 2.69
 6 -15 -3 13.17 2.55
 -6 -15 3 8.43 3.14
 -6 15 3 9.88 2.87
 6 15 -2 1.77 1.36
 6 -15 -2 2.59 1.5
 -6 -15 2 0.79 2.31
 -6 15 2 0.67 1.65
 6 15 -1 -0.38 1.18
 6 -15 -1 2.13 1.48
 -6 -15 1 1.66 2.32
 -6 15 1 2.55 1.95
 6 15 0 21.57 3.6
 6 -15 0 18.4 3.15
 -6 -15 0 22.33 6.03
 -6 15 0 19.64 3.8
 6 15 1 -2.52 1.65
 6 -15 1 -0.59 1.22
 -6 -15 -1 -3.01 2.07
 -6 15 -1 0.94 1.98
 6 15 2 2.24 1.65
 6 -15 2 -0.78 1.24
 -6 -15 -2 4.73 3.74
 -6 15 -2 1.21 2
 6 15 3 6.34 2.22
 6 -15 3 7.11 2.08
 -6 15 -3 9.44 3.2
 6 15 4 3.41 2.28
 6 -15 4 0.29 1.07
 6 -16 -7 12.75 2.5
 6 -16 -7 18.93 3.39
 -6 -16 7 8.2 3.77
 6 -16 -6 14.26 2.68
 6 -16 -6 9.82 2.28
 -6 -16 6 12.68 4.32
 6 16 -5 4.08 1.79
 6 -16 -5 2.64 1.55
 6 -16 -5 4.17 1.7
 -6 -16 5 5.07 3.19
 6 -16 -4 64.82 5.32
 6 -16 -4 54.86 4.94
 6 16 -4 56.94 5.33
 -6 -16 4 41.15 7.34
 -6 16 4 61.19 6.85
 6 -16 -3 41.07 4.34
 6 16 -3 42.48 4.65
 -6 -16 3 34.09 6.95
 -6 16 3 50.06 6.34
 6 16 -2 -0.89 1.43
 6 -16 -2 -1.91 1.66
 -6 -16 2 2.43 2.78
 -6 16 2 2.43 2.1
 6 16 -1 15.9 2.97
 6 -16 -1 11.46 2.53
 -6 -16 1 10.74 4.63
 -6 16 1 11.18 3.25
 6 16 0 0.39 1.15
 6 -16 0 1.71 1.42
 -6 -16 0 1.36 3.04
 -6 16 0 2.29 1.94
 6 16 1 13.33 2.89
 6 -16 1 13.98 2.74
 -6 -16 -1 10.45 4.87
 -6 16 -1 22.43 4.33
 6 16 2 20.08 3.46
 6 -16 2 33.68 4.1
 -6 16 -2 28.11 4.74
 6 16 3 26.55 4.17
 -6 16 -3 23.9 4.48
 6 16 4 13.07 3.3
 6 -17 -6 2.94 1.63
 -6 -17 6 2.19 2.78
 6 -17 -5 2.85 1.53
 -6 -17 5 4.23 3.59
 6 -17 -4 4.36 1.75
 -6 -17 4 0.37 2.31
 6 17 -3 7.27 2.14
 -6 -17 3 9.47 4.14
 6 17 -2 5.81 2.04
 -6 -17 2 1.81 2.71
 -6 17 2 6.77 2.6
 6 17 -1 0.46 1.34
 -6 -17 1 6.56 3.77
 -6 17 1 3.88 2.56
 6 17 0 -1.37 1.4
 -6 17 0 2.13 2.14
 6 17 1 0.01 1.32
 -6 17 -1 -0.01 1.49
 6 17 2 12.33 2.92
 6 17 3 -1.01 1.87
 -6 -18 5 22.82 6.12
 6 -18 -5 27.88 3.84
 -6 -18 4 4.15 2.86
 6 -18 -4 2.34 1.78
 -6 -18 3 18.93 5.52
 6 18 -2 41.67 4.82
 6 18 -1 0.89 1.63
 6 18 0 2.3 1.6
 6 18 1 9.19 2.58
 6 18 2 2.65 1.8
 -7 0 10 14.46 2.25
 7 0 -10 12.26 2.17
 -7 0 9 2.23 1.02
 7 0 -9 1.31 1.07
 -7 0 8 15.09 2.14
 7 0 -8 13.5 2.44
 -7 0 8 14.17 2.35
 7 0 -7 53.38 4.44
 -7 0 7 50.23 4.36
 7 0 -6 15.87 2.48
 -7 0 6 15.79 2.5
 7 0 -5 0.01 0.89
 -7 0 5 0.62 0.94
 -7 0 4 30.64 5.73
 7 0 -4 30.49 3.54
 -7 0 3 38.03 6.52
 7 0 -3 31.34 3.61
 7 0 -2 30.44 3.72
 -7 0 2 32.39 5.91
 7 0 -1 21.07 3.4
 -7 0 1 18.83 4.71
 -7 0 0 33.9 6.2
 7 0 0 43 4.81
 7 0 1 6.36 2.36
 -7 0 -1 7.93 3.39
 7 0 2 42.2 5.22
 -7 0 -2 46.2 7.36
 7 0 3 1.32 1.63
 -7 0 -3 -1.03 1.24
 -7 0 -3 -1.05 2.02
 7 0 4 6.21 2.58
 -7 0 -4 5.02 3.31
 7 0 4 2.79 1.13
 -7 0 -4 2.21 1.24
 -7 0 -5 23.24 5.35
 7 0 5 27.72 3.51
 -7 0 -5 24.35 3.64
 7 0 5 26.8 4.64
 7 0 6 0.11 0.98
 -7 0 -6 0.79 1.22
 -7 0 -7 4.08 1.73
 -7 -1 11 1.43 1.08
 -7 -1 11 6.51 3.69
 -7 -1 10 1.06 1.1
 7 1 -10 3.04 1.15
 -7 -1 10 3.32 3.19
 -7 1 9 37.41 3.35
 -7 -1 9 41.18 3.72
 7 -1 -9 40.49 3.89
 7 1 -9 35.93 3.68
 -7 1 8 1.85 0.96
 -7 -1 8 3.39 1.21
 -7 -1 8 4.46 2.81
 7 -1 -8 4.26 1.46
 7 1 -8 4.02 1.41
 -7 -1 8 4.63 1.76
 -7 1 8 8.06 1.88
 -7 -1 7 24.65 5.79
 7 -1 -7 19.37 2.65
 7 1 -7 16.3 2.54
 -7 1 7 17.03 2.66
 -7 -1 6 76.07 9.17
 7 -1 -6 76.08 5.2
 7 1 -6 73.4 5.3
 -7 1 6 72.87 5.33
 7 -1 -5 1.45 0.91
 7 1 -5 2.11 1.33
 -7 -1 5 4.98 3.1
 -7 1 5 1.77 1.41
 -7 -1 4 34.01 5.92
 -7 1 4 37.72 6.28
 7 -1 -4 30.08 3.47
 7 1 -4 34.59 3.67
 -7 1 4 36.58 3.9
 -7 1 3 24.29 5.11
 7 -1 -3 24.23 3.16
 7 1 -3 24.91 3.24
 -7 -1 3 18.12 4.4
 -7 -1 2 12.13 3.58
 7 -1 -2 12.82 2.5
 7 1 -2 13.89 2.54
 -7 1 2 14.03 4.29
 -7 -1 1 221.73 15.28
 -7 1 1 226.53 15.19
 7 -1 -1 249.66 11
 7 1 -1 232.92 10.69
 7 -1 0 32.22 4.25
 -7 -1 0 34.06 6.24
 7 1 0 36.8 4.48
 -7 1 0 35.18 5.84
 -7 -1 -1 70.86 8.82
 -7 1 -1 75.5 8.72
 7 -1 1 85.55 6.89
 7 1 1 76.46 6.43
 7 1 2 46.48 5.26
 7 -1 2 46.23 5.49
 -7 -1 -2 34.38 6.33
 -7 1 -2 49.12 7.16
 7 -1 3 6.45 2.64
 7 1 3 2.87 1.89
 -7 -1 -3 5.24 3
 -7 -1 -3 1.88 1.15
 -7 1 -3 2.04 1.36
 -7 1 -3 -0.92 2.31
 7 -1 4 16.47 3.7
 7 1 4 16.72 3.84
 -7 -1 -4 14.8 4.4
 -7 1 -4 16.02 4.64
 7 -1 4 10.33 2.05
 -7 -1 -4 13.43 2.51
 -7 1 -4 10.01 2.33
 -7 1 -5 3.12 2.62
 7 -1 5 -0.03 0.92
 7 1 5 -1.81 1.5
 -7 -1 -5 2.15 1.43
 -7 1 -5 0.6 1.35
 7 -1 5 -0.46 1.99
 -7 -1 -5 5.63 3.35
 7 1 5 -1.21 1.79
 7 -1 6 0.3 0.99
 7 1 6 2.35 1.29
 -7 -1 -6 0.13 1.36
 -7 1 -6 2.2 1.58
 7 1 6 1.3 1.91
 -7 -1 -7 6.41 2.06
 -7 1 -7 3.99 1.68
 -7 -2 11 -0.84 1.28
 7 2 -11 0.31 0.93
 -7 -2 11 -0.93 2.07
 -7 -2 10 1.6 1.19
 7 2 -10 0.46 1.02
 -7 -2 10 -1.65 1.81
 -7 -2 9 1.48 1.02
 7 -2 -9 2.71 1.26
 7 2 -9 -1.11 1.12
 -7 2 9 1.04 0.85
 -7 2 8 8.89 1.59
 -7 -2 8 5.42 1.37
 7 -2 -8 8.45 1.94
 7 2 -8 5.76 1.6
 -7 2 8 6.51 1.8
 -7 -2 8 8.47 3.65
 7 -2 -7 22.15 2.91
 7 2 -7 19.83 2.85
 -7 -2 7 25.18 5.61
 -7 2 7 22.67 3.09
 7 -2 -6 11.13 2.09
 7 2 -6 16.08 2.65
 -7 2 6 11.06 2.22
 7 -2 -5 -0.3 1.05
 7 2 -5 2.17 1.38
 -7 -2 5 2.56 2.24
 -7 2 5 2.4 1.2
 7 -2 -4 13.32 2.44
 7 2 -4 15.79 2.58
 -7 -2 4 14.01 4.06
 -7 2 4 14.23 2.59
 -7 -2 3 52.93 7.41
 -7 2 3 66.04 8.38
 7 -2 -3 54.87 4.9
 7 2 -3 53.79 4.69
 -7 2 3 63.31 5.33
 7 -2 -2 16.53 2.86
 7 2 -2 17.22 2.9
 -7 -2 2 19.69 4.69
 -7 2 2 21.13 4.8
 7 -2 -1 8.61 2.33
 7 2 -1 9.27 2.19
 -7 -2 1 10.35 3.77
 -7 2 1 6.55 3.27
 -7 -2 0 23.06 5.13
 7 -2 0 21.01 3.51
 7 2 0 23.45 3.55
 -7 2 0 24.85 5.1
 7 -2 1 1.99 1.53
 7 2 1 3.74 1.76
 -7 2 -1 5.67 2.96
 -7 -2 -1 0.78 2.16
 7 -2 2 24.86 3.99
 -7 2 -2 24.69 4.93
 7 2 2 26.17 4.11
 -7 -2 -2 29.45 6
 7 -2 3 1.03 1.6
 7 2 3 5.71 2.68
 -7 -2 -3 4.3 2.98
 7 -2 3 0.2 0.9
 -7 -2 -3 3.29 1.4
 -7 2 -3 1.71 1.17
 -7 2 -3 5.45 2.98
 7 2 4 1.45 1.81
 -7 -2 -4 -2.19 2.31
 7 -2 4 -0.67 0.99
 -7 2 -4 2.37 2.64
 -7 -2 -4 -1.99 1.43
 -7 2 -4 1.03 1.27
 7 -2 4 -0.85 2.09
 7 2 5 8.07 2.81
 -7 2 -5 10.7 3.82
 7 -2 5 9.94 2.17
 7 2 5 10.02 2.2
 -7 -2 -5 11.19 2.4
 -7 2 -5 11.92 2.65
 -7 -2 -5 8.57 3.75
 7 -2 6 1.95 1.41
 7 2 6 3.25 1.62
 -7 -2 -6 0.43 1.02
 -7 2 -6 2.94 1.68
 -7 -2 -6 -2.95 2.71
 7 2 6 0.2 2.16
 -7 2 -7 5.05 2.16
 -7 -3 11 3.71 1.53
 7 3 -11 2.69 1.23
 -7 -3 11 6.31 3.72
 -7 -3 10 8.28 1.81
 7 3 -10 6.03 1.84
 -7 -3 10 12.17 4.74
 -7 -3 9 46.75 4.14
 7 -3 -9 46.84 3.78
 7 3 -9 49.49 4.52
 -7 3 9 55.75 4.93
 -7 -3 9 52.54 8.2
 -7 -3 8 3.21 1.28
 7 -3 -8 4.33 1.4
 7 3 -8 4.06 1.45
 -7 -3 8 5.53 3.05
 -7 3 8 5.36 1.74
 7 -3 -7 54.82 4.28
 7 3 -7 55.13 4.57
 -7 -3 7 54.13 7.98
 -7 3 7 51.61 4.76
 -7 -3 6 93.31 10.2
 7 -3 -6 99.45 6.01
 7 3 -6 90.85 6.03
 -7 3 6 106.68 6.73
 7 -3 -5 9.18 1.9
 -7 -3 5 2.47 1.67
 7 3 -5 5.81 1.82
 -7 3 5 7.67 2.12
 -7 -3 4 146.98 12.69
 7 -3 -4 153.07 7.93
 7 3 -4 164.79 8.19
 -7 3 4 157.71 8.49
 -7 -3 3 79.4 9.25
 7 -3 -3 69.75 5.43
 7 3 -3 82.2 5.83
 -7 3 3 70.67 5.7
 7 -3 -2 15.52 2.78
 7 3 -2 8.57 2.13
 -7 3 2 16.91 4.48
 -7 -3 2 19.04 4.61
 -7 3 2 17.28 3.08
 -7 -3 1 149.86 12.66
 -7 3 1 146.59 11.99
 7 -3 -1 123.77 7.83
 7 3 -1 142.92 8.22
 7 -3 0 13.59 2.86
 7 3 0 10.83 2.56
 -7 3 0 16.58 4.28
 -7 -3 0 12.95 4.06
 7 -3 1 5.2 1.88
 7 3 1 5.14 2.14
 -7 3 -1 0.25 1.69
 -7 -3 -1 6.22 3.2
 -7 -3 -2 81.57 9.72
 -7 -3 -2 71.55 5.09
 -7 3 -2 66.4 8.25
 7 -3 2 86.19 7.45
 7 3 2 83.91 6.96
 7 -3 3 35.28 5.09
 7 3 3 36.4 4.95
 7 -3 3 28.25 2.94
 -7 -3 -3 27.76 5.93
 -7 -3 -3 25.02 3.09
 -7 3 -3 25.11 3.6
 -7 3 -3 19.17 4.59
 7 3 4 21.84 3.83
 -7 -3 -4 23.5 5.63
 7 -3 4 16.43 2.44
 -7 -3 -4 17 2.66
 -7 3 -4 16.42 3.16
 -7 3 -4 14.04 3.83
 7 -3 4 12.39 3.37
 7 3 5 14.84 3.37
 7 -3 5 14.81 2.45
 -7 -3 -5 13.74 2.49
 -7 3 -5 10.82 2.75
 -7 -3 -5 16.3 4.88
 7 -3 6 7.5 1.87
 -7 -3 -6 4.78 1.64
 7 3 6 7.59 2.1
 -7 3 -6 6.63 2.29
 -7 -3 -6 9.61 3.62
 7 3 6 2.99 2.08
 -7 3 -7 0.05 1.55
 -7 -4 11 4.28 2.99
 -7 -4 11 3.87 1.51
 7 4 -11 6.44 1.91
 -7 -4 10 8.35 1.99
 -7 -4 10 4.8 2.74
 7 4 -10 6.99 2.05
 -7 -4 9 2.2 1.3
 -7 -4 9 2.62 2.93
 7 4 -9 1.31 1.21
 7 -4 -9 0.69 1.02
 -7 4 9 0.99 1.07
 -7 -4 8 14.37 2.33
 7 -4 -8 13.21 2.11
 -7 -4 8 11.76 4.22
 7 4 -8 12.1 2.47
 7 -4 -8 16.03 2.32
 -7 4 8 13.38 2.62
 -7 -4 7 29.48 6.37
 7 -4 -7 33.01 3.43
 7 4 -7 38.92 4.01
 -7 4 7 29.83 3.84
 -7 -4 6 1.96 2.45
 7 -4 -6 2.97 1.13
 7 4 -6 3.87 1.46
 -7 4 6 6.33 2.02
 7 -4 -5 2.6 1.35
 7 4 -5 0.83 0.91
 -7 -4 5 0.45 2.43
 -7 4 5 1.38 1.24
 7 -4 -4 6.66 2.01
 7 4 -4 11.17 2.35
 -7 -4 4 4.03 2.59
 -7 4 4 8.53 2.21
 7 -4 -3 24.47 3.33
 7 4 -3 30.2 3.68
 -7 -4 3 25.09 5.43
 -7 4 3 30.85 3.9
 7 -4 -2 14.11 2.73
 -7 -4 2 14.5 4.27
 7 4 -2 14.19 2.73
 -7 4 2 18.28 3.2
 7 -4 -1 8.92 2.26
 7 4 -1 13.65 2.68
 -7 4 1 9.7 3.47
 -7 -4 1 3.4 2.83
 7 -4 0 7.33 2.2
 7 4 0 10.9 2.45
 -7 -4 0 9.72 3.72
 -7 4 0 6.48 2.87
 7 -4 1 9.14 2.49
 7 4 1 13.89 3.03
 -7 -4 -1 8.72 3.71
 -7 4 -1 12.46 3.76
 7 4 2 41.69 5.08
 -7 -4 -2 37.26 3.55
 7 -4 2 36.01 3.19
 -7 -4 -2 45.5 7.8
 -7 4 -2 36.4 6.22
 7 -4 2 50.31 5.68
 7 4 3 5.57 2.39
 -7 -4 -3 2.98 2.76
 7 -4 3 4.06 1.33
 -7 -4 -3 2.88 1.18
 -7 4 -3 4.29 1.9
 -7 4 -3 4.85 3.02
 7 -4 3 4.89 2.02
 -7 -4 -4 -1.89 2.54
 7 4 4 1.19 1.37
 7 -4 4 -0.29 0.89
 -7 -4 -4 0.6 0.81
 -7 4 -4 0.36 1.22
 -7 4 -4 4.59 2.85
 7 4 5 20.03 4.16
 7 -4 5 21.46 2.92
 -7 -4 -5 23.66 3.05
 -7 4 -5 24.64 3.94
 -7 -4 -5 20.17 5.37
 7 -4 6 2.61 1.41
 -7 4 -6 0.64 1.48
 -7 -4 -6 -2.05 2.66
 7 4 6 0.01 1.72
 7 5 -11 21.8 3.27
 -7 -5 11 21.27 5.82
 -7 -5 10 3.01 1.33
 7 5 -10 9.27 2.16
 -7 -5 10 5.43 3.66
 -7 -5 9 14.51 2.33
 7 5 -9 13.89 2.59
 7 -5 -9 13.33 2.1
 -7 -5 9 14.81 4.21
 -7 5 9 14.85 2.77
 -7 -5 8 5.69 1.53
 7 5 -8 8.53 2.25
 7 -5 -8 4.27 1.46
 -7 -5 8 5.19 2.78
 -7 5 8 8.06 2.11
 7 -5 -7 0.72 0.81
 7 5 -7 -0.52 1.03
 -7 -5 7 1.11 2.33
 -7 5 7 1.37 1.35
 7 -5 -6 55.71 4.52
 -7 -5 6 52.4 7.83
 7 5 -6 63.19 5.09
 -7 5 6 54.95 5.18
 -7 -5 5 110.72 11.31
 7 -5 -5 113.36 6.62
 7 5 -5 111.18 6.84
 -7 5 5 117.54 7.57
 -7 -5 4 77.31 9.32
 7 -5 -4 76.03 5.57
 7 5 -4 80.61 5.84
 -7 5 4 80.58 6.28
 -7 -5 3 49.87 7.74
 7 -5 -3 52.79 4.75
 7 5 -3 52.17 4.82
 -7 5 3 55.73 5.23
 -7 -5 2 54.08 8.05
 7 -5 -2 52.73 5.03
 7 5 -2 54.47 4.95
 -7 5 2 53.51 5.31
 7 -5 -1 33.37 4.22
 7 5 -1 37.77 4.25
 -7 5 1 42.06 4.73
 -7 -5 1 32.22 6.39
 7 -5 0 9.9 2.36
 7 5 0 9.62 2.59
 -7 5 0 10.02 3.58
 -7 -5 0 11.22 4.3
 7 -5 1 71.4 4.03
 -7 5 -1 65.71 7.92
 -7 -5 -1 70.86 9.2
 7 -5 1 84.82 6.98
 7 5 1 70.12 6.21
 7 5 2 16.86 3.45
 -7 -5 -2 17.25 4.74
 7 -5 2 14.3 1.98
 -7 -5 -2 14.81 2.2
 -7 5 -2 14.47 3.64
 7 -5 2 18.13 3.6
 -7 5 -3 0.94 1.97
 7 5 3 -0.49 1.73
 -7 -5 -3 -0.38 1.93
 7 -5 3 1.11 0.99
 -7 -5 -3 1.66 1.08
 -7 5 -3 -1.37 1.54
 7 -5 3 1.38 1.76
 7 5 4 47.88 5.88
 -7 -5 -4 41.51 3.75
 7 -5 4 42.36 3.71
 -7 5 -4 40.15 4.91
 -7 5 -4 40.62 6.38
 -7 -5 -4 43.27 7.62
 7 5 5 7 2.7
 7 -5 5 2.34 1.17
 -7 5 -5 1.46 1.48
 -7 -5 -5 6.56 3.26
 7 5 6 -2.01 1.97
 7 -5 6 0.14 0.94
 -7 5 -6 -0.6 1.44
 7 -5 6 0.42 0.98
 -7 -5 -6 -0.09 1.99
 -7 -6 10 10.58 2.17
 7 6 -10 12.54 2.64
 -7 -6 10 12.98 4.33
 -7 6 10 11.93 2.62
 -7 -6 9 4.56 1.59
 7 6 -9 2.47 1.28
 7 -6 -9 3.93 1.28
 -7 -6 9 2.57 2.45
 -7 6 9 -0.33 1.5
 -7 -6 8 6.09 1.71
 7 6 -8 10.96 2.41
 7 -6 -8 8.87 1.88
 -7 -6 8 6.6 3.14
 -7 6 8 5.84 2.09
 7 -6 -7 19.54 2.64
 7 6 -7 28.21 3.5
 -7 -6 7 20.34 5.38
 7 -6 -7 26.4 3.08
 -7 6 7 23.88 3.58
 7 -6 -6 20.74 2.93
 7 6 -6 21.55 3.16
 -7 -6 6 24.33 5.23
 7 -6 -6 22.47 2.89
 -7 6 6 20.85 3.46
 7 -6 -5 17.21 2.69
 -7 -6 5 24.58 5.7
 7 6 -5 19.67 3.01
 -7 6 5 19.58 3.43
 7 -6 -4 11.05 2.32
 -7 -6 4 15.88 4.49
 7 6 -4 11.73 2.55
 -7 6 4 12.28 2.78
 7 -6 -3 29.58 3.74
 7 6 -3 30.54 3.91
 -7 6 3 30.42 4.14
 -7 -6 3 22.74 5.82
 7 -6 -2 4.46 1.77
 7 6 -2 5.26 2.12
 -7 -6 2 6.54 3.19
 -7 6 2 3.06 1.86
 7 -6 -1 3.68 1.86
 7 6 -1 4.84 2
 -7 -6 1 3.05 2.51
 -7 6 1 3.9 1.97
 7 -6 0 21.87 3.49
 7 -6 0 19.96 2.06
 7 6 0 19.46 3.34
 -7 -6 0 25.42 5.98
 -7 6 0 18.43 4.77
 -7 6 0 23.19 3.78
 7 6 1 -1.98 1.97
 -7 -6 -1 2 2.39
 7 -6 1 0.08 0.62
 -7 6 -1 1.57 1.64
 7 -6 1 1.34 1.15
 7 6 2 9.69 2.82
 -7 -6 -2 2.92 2.31
 7 -6 2 5.74 1.29
 -7 -6 -2 5.07 1.3
 -7 6 -2 7.29 2.98
 7 -6 2 7.34 2.77
 -7 -6 -3 15.55 5.02
 7 6 3 11.46 3.14
 -7 6 -3 11.29 3.85
 7 -6 3 6.13 1.52
 -7 6 -3 5.46 2.1
 7 6 4 0.62 1.46
 7 -6 4 0.97 0.88
 -7 6 -4 1.36 1.53
 7 6 5 6.13 2.72
 7 -6 5 9.85 2.09
 -7 6 -5 8.26 2.74
 7 -6 5 9.82 2.18
 -7 -6 -5 11.01 3.96
 7 6 6 -1.19 2.22
 7 -6 6 -0.46 1.07
 7 -6 6 0.56 1.07
 -7 -6 -6 -1.17 3.51
 -7 -7 10 70.76 5.68
 -7 -7 10 63.84 9.11
 7 7 -10 72.81 5.98
 -7 7 10 73.15 6.54
 -7 -7 9 44.19 4.32
 -7 -7 9 40.46 7.24
 7 -7 -9 46.69 4.09
 7 7 -9 50.91 4.93
 -7 7 9 47.05 5.25
 -7 -7 8 17.93 2.83
 -7 -7 8 21.33 5.65
 7 7 -8 22.36 3.32
 7 -7 -8 21.07 2.72
 -7 7 8 19.97 3.42
 -7 -7 7 19.49 5.27
 7 7 -7 16.22 2.74
 7 -7 -7 14.71 2.3
 -7 7 7 12.64 2.69
 7 -7 -6 1.66 0.94
 -7 -7 6 1.23 2.08
 7 7 -6 4.79 1.89
 7 -7 -6 4.58 1.59
 -7 7 6 2.86 1.9
 -7 -7 5 97.08 10.87
 7 -7 -5 110.82 6.29
 7 -7 -5 97.14 6.23
 7 7 -5 101.18 6.65
 -7 7 5 92.12 7.05
 -7 -7 4 103.98 11.27
 7 -7 -4 91.2 6.2
 7 7 -4 93.99 6.45
 -7 7 4 101.91 7.37
 -7 -7 3 143.75 13.31
 7 -7 -3 160.99 8.63
 7 7 -3 154.31 8.46
 -7 7 3 158.19 9.2
 7 -7 -2 7.68 2.13
 7 7 -2 7.49 2.11
 7 -7 -2 5.52 0.86
 -7 -7 2 5.56 3.1
 -7 7 2 9.47 2.47
 -7 -7 1 287.58 18.8
 7 -7 -1 265.33 6.96
 7 -7 -1 289.67 12.39
 7 7 -1 281.44 11.87
 -7 7 1 274.01 12.64
 -7 -7 0 74.06 9.62
 7 -7 0 77.54 3.77
 7 -7 0 79.02 6.66
 7 7 0 89.28 6.86
 -7 7 0 79.26 6.84
 -7 7 -1 4.75 2.75
 7 7 1 3.33 1.62
 -7 -7 -1 1.28 2.31
 7 -7 1 4.4 1.12
 -7 -7 -1 3.88 1.15
 7 -7 1 5.94 2.35
 -7 7 -2 50.24 7.03
 -7 -7 -2 55.38 8.4
 7 -7 2 60.79 3.84
 7 7 2 60.92 6.21
 -7 7 -3 63.52 6.11
 7 -7 3 64.27 4.19
 -7 7 -3 68.59 8.04
 7 7 3 79.13 7.32
 -7 -7 -3 74.07 10.4
 7 7 4 7.5 2.81
 7 -7 4 5.17 1.4
 -7 7 -4 6.58 2.56
 7 -7 4 7.34 1.85
 -7 -7 -4 11.15 4.6
 7 7 5 25.19 4.68
 7 -7 5 25.26 3.08
 -7 7 -5 27.56 4.4
 7 -7 5 27.84 3.47
 -7 -7 -5 20.67 5.73
 7 7 6 4.52 2.61
 7 -7 6 4.73 1.58
 7 -7 6 3.3 1.44
 -7 -7 -6 9.93 4.64
 -7 8 10 10.28 2.72
 -7 -8 10 8.45 3.9
 -7 -8 9 10.77 4.35
 -7 -8 9 11.24 2.37
 7 8 -9 11.81 2.65
 7 -8 -9 10.19 2.02
 -7 8 9 13.32 3
 -7 -8 8 -1.65 2.06
 -7 -8 8 1.93 0.96
 7 8 -8 2.56 1.49
 7 -8 -8 1 1.04
 -7 8 8 1.82 1.34
 -7 -8 7 3.13 2.72
 7 8 -7 7.34 2.05
 7 -8 -7 6.03 1.67
 -7 8 7 7.9 2.55
 7 8 -6 5.03 1.93
 7 -8 -6 0.08 0.94
 -7 8 6 2.73 1.66
 -7 -8 6 7.59 3.65
 7 -8 -5 12.27 2.31
 7 8 -5 14.62 2.8
 7 -8 -5 19.05 2.86
 -7 -8 5 8.94 3.95
 -7 8 5 17.88 3.28
 7 -8 -4 2.19 1.19
 7 8 -4 3.78 1.27
 7 -8 -4 4 1.73
 -7 -8 4 3.53 2.87
 -7 8 4 5.04 2.12
 7 -8 -3 10.83 2.41
 7 8 -3 13.31 2.79
 7 -8 -3 13.63 2.55
 -7 -8 3 9.61 3.72
 -7 8 3 12.35 2.98
 7 -8 -2 4.71 1.88
 7 8 -2 2.8 1.6
 7 -8 -2 6.65 1.89
 -7 -8 2 6.93 3.49
 -7 8 2 5.98 2.09
 7 8 -1 9.68 2.54
 -7 -8 1 15.63 4.73
 7 -8 -1 9.57 2.11
 -7 8 1 9.65 2.55
 7 -8 -1 12.2 2.65
 7 8 0 3.26 1.82
 -7 -8 0 -0.33 2.4
 7 -8 0 1.08 0.67
 7 -8 0 2.72 1.42
 -7 8 0 2.8 2.37
 7 -8 0 3.58 1.76
 -7 -8 -1 10.07 3.94
 7 8 1 7.29 2.42
 7 -8 1 4.32 1.06
 7 -8 1 6.41 1.91
 -7 8 -1 3.89 2.58
 -7 -8 -2 33.69 6.88
 7 8 2 24.45 3.97
 7 -8 2 20.09 2.24
 -7 8 -2 21.98 4.82
 7 -8 2 26.13 3.43
 7 8 3 2.03 1.57
 7 -8 3 2.47 1.21
 -7 8 -3 2.41 1.61
 -7 8 -3 1.16 1.73
 7 -8 3 2.83 1.46
 -7 -8 -3 4.01 3.71
 7 8 4 -0.8 2.26
 7 -8 4 0.51 0.98
 -7 8 -4 0.08 1.34
 7 -8 4 0.87 1.14
 -7 -8 -4 0.72 2.19
 7 8 5 9.4 3.13
 7 -8 5 12.53 2.27
 -7 8 -5 11.45 2.95
 7 -8 5 16.67 2.9
 -7 -8 -5 11.63 4.51
 7 -8 6 0.59 0.86
 7 -8 6 -0.47 1.18
 -7 9 10 12.1 2.96
 7 -9 -9 11.92 2.17
 -7 -9 9 11.93 4.19
 -7 9 9 9.42 2.59
 -7 -9 8 37.78 4.07
 7 -9 -8 37.08 3.75
 7 9 -8 38.52 4.3
 -7 -9 8 31.31 6.54
 -7 9 8 31.09 4.39
 7 9 -7 3.16 1.54
 7 -9 -7 3.23 1.42
 -7 -9 7 3.8 2.6
 -7 9 7 6.02 2.5
 -7 -9 6 75.86 10.06
 7 -9 -6 68.85 5.08
 7 9 -6 63.55 5.48
 -7 9 6 65.6 6.28
 -7 -9 5 178.05 15.1
 7 -9 -5 204.78 8.96
 7 -9 -5 185.05 8.51
 7 9 -5 195.99 9.58
 -7 9 5 206.52 11.13
 7 -9 -4 6.19 1.71
 7 9 -4 6.06 1.83
 7 -9 -4 10.18 2.18
 -7 -9 4 7.03 3.93
 -7 9 4 8.89 2.53
 7 9 -3 14.91 2.83
 -7 -9 3 5.43 2.44
 7 -9 -3 10.76 2.27
 -7 9 3 17.03 3.27
 7 -9 -3 13.54 2.56
 -7 -9 2 63.48 9.22
 7 -9 -2 61.64 4.92
 7 -9 -2 56.19 5.2
 7 9 -2 61.43 5.49
 -7 9 2 60.73 6.06
 7 9 -1 7.6 2.34
 -7 -9 1 8.33 4
 7 -9 -1 9.62 2.16
 -7 9 1 8.17 2.57
 7 -9 -1 9.53 2.48
 -7 -9 0 1.53 2.77
 7 9 0 6.14 2.33
 7 -9 0 0.81 1.15
 -7 9 0 1.4 1.56
 -7 9 -1 85.02 9.4
 7 -9 1 89.14 6
 7 9 1 87.54 7.14
 -7 9 -1 87.5 7.56
 -7 -9 -1 83.01 10.53
 7 9 2 3.19 2
 7 -9 2 3.38 1.4
 -7 9 -2 3.02 2.09
 -7 -9 -2 2.98 2.53
 7 9 3 7.14 2.71
 7 -9 3 6.45 1.42
 -7 9 -3 9.02 2.53
 7 -9 3 6.02 1.91
 -7 -9 -3 9.14 4.09
 7 9 4 19.21 3.85
 7 -9 4 15.79 2.17
 -7 9 -4 17.23 3.62
 7 -9 4 14.55 2.62
 -7 -9 -4 7.51 4.16
 7 9 5 2.77 1.89
 7 -9 5 5.07 1.4
 7 -9 5 2.11 1.28
 -7 -9 -5 7.35 3.66
 7 -9 6 -0.55 1.18
 7 -10 -9 0.31 0.87
 -7 -10 9 0.58 2.09
 -7 10 9 -1.03 1.63
 -7 -10 8 2.82 1.69
 7 10 -8 7.43 2.35
 7 -10 -8 4.48 1.66
 -7 -10 8 4.03 2.29
 -7 10 8 4.25 2.14
 7 10 -7 17.76 3.22
 7 -10 -7 14.1 2.59
 -7 -10 7 20.38 5.6
 -7 10 7 15.47 3.48
 7 10 -6 12.19 2.67
 7 -10 -6 9.17 2.14
 -7 -10 6 11.78 4.48
 -7 10 6 9.73 2.7
 7 10 -5 17.64 3.01
 7 -10 -5 12.69 2.32
 -7 -10 5 12.97 4.52
 -7 10 5 11.53 2.86
 7 10 -4 5.09 1.57
 -7 -10 4 6.32 3.77
 7 -10 -4 5.04 1.66
 -7 10 4 7.84 2.55
 7 -10 -4 6.62 1.94
 7 10 -3 8.77 2.26
 -7 -10 3 7.22 3.8
 7 -10 -3 6.4 1.9
 -7 10 3 6.71 2.15
 -7 -10 2 2.77 2.46
 7 10 -2 3.3 1.78
 7 -10 -2 0.87 0.99
 -7 10 2 1.17 1.83
 -7 -10 1 3.96 2.92
 7 10 -1 3.9 2.04
 7 -10 -1 0.23 1.1
 -7 10 1 -0.05 1.41
 -7 -10 0 17.97 5.02
 7 10 0 17.94 3.38
 7 -10 0 17.54 2.86
 -7 10 0 17.8 3.72
 -7 -10 -1 4.75 3.57
 7 10 1 0.76 1.63
 7 -10 1 1.54 1.18
 -7 10 -1 6.24 2.72
 7 10 2 -1.19 1.94
 7 -10 2 0.73 1.18
 -7 -10 -2 0.11 2.31
 -7 10 -2 2.65 2.16
 7 10 3 16.69 3.6
 -7 10 -3 11.59 3.09
 7 -10 3 12.27 2.62
 -7 -10 -3 11.5 4.62
 7 10 4 -0.45 1.54
 -7 10 -4 1.05 1.76
 7 -10 4 0.65 1.19
 -7 -10 -4 -2.84 2.85
 7 10 5 2.7 1.81
 7 -10 5 2.76 1.27
 -7 -11 9 9.98 3.8
 7 -11 -9 7.36 1.84
 7 -11 -8 0.99 1.13
 -7 -11 8 3.84 2.92
 -7 11 8 1.67 1.61
 -7 -11 7 108.31 11.82
 7 -11 -7 109.7 6.73
 7 11 -7 120.53 7.74
 -7 11 7 108.79 8.52
 7 11 -6 26.84 3.67
 -7 -11 6 26.99 5.95
 7 -11 -6 25.9 3.41
 -7 11 6 36.75 4.99
 7 11 -5 8.48 2.22
 -7 -11 5 1.56 2.38
 7 -11 -5 4.55 1.83
 -7 11 5 6.4 2.33
 -7 -11 4 60.92 9.17
 7 -11 -4 65.11 5.22
 7 11 -4 63.11 5.68
 -7 11 4 70.9 6.85
 -7 -11 3 46.54 8.01
 7 -11 -3 52.99 4.76
 7 11 -3 47.16 4.87
 -7 11 3 50.18 5.7
 -7 -11 2 8.96 3.91
 7 11 -2 11.91 2.63
 7 -11 -2 5.45 1.84
 -7 11 2 4.85 1.94
 7 -11 -1 93.29 6.29
 7 11 -1 97.45 7.12
 -7 11 1 86.29 7.67
 -7 -11 1 74.02 10.29
 -7 -11 0 51.29 8.64
 7 -11 0 57.4 4.97
 7 11 0 55.93 5.6
 -7 11 0 53.32 6.07
 7 11 1 3.07 1.82
 7 -11 1 -0.58 1.46
 -7 11 -1 2.77 2.1
 -7 -11 -1 1.45 2.01
 7 11 2 34.55 4.79
 -7 11 -2 30.84 5.71
 7 -11 2 35.13 3.95
 -7 -11 -2 36.01 7.29
 7 11 3 31.52 4.94
 -7 11 -3 32.44 4.83
 7 -11 3 37.31 4.1
 -7 -11 -3 32.55 7.14
 7 11 4 6.17 2.93
 7 -11 4 6.86 2.09
 -7 -11 -4 4.34 3.46
 7 11 5 10.16 3.22
 7 -11 5 8.11 2.08
 -7 -12 8 -0.82 1.81
 7 -12 -8 -1.06 1.13
 -7 -12 7 0.43 2.33
 7 -12 -7 0.69 0.97
 -7 12 7 1.26 1.52
 -7 -12 6 13.72 4.61
 7 12 -6 14.54 2.94
 7 -12 -6 11.65 2.4
 -7 12 6 8.07 2.89
 -7 -12 5 0.57 2.82
 7 12 -5 0.16 1.42
 7 -12 -5 0.37 1.18
 -7 12 5 2.83 1.94
 -7 -12 4 5.65 4.13
 7 12 -4 4.96 1.66
 7 -12 -4 6.41 2.14
 -7 12 4 5.02 2.29
 -7 -12 3 9.4 3.86
 7 12 -3 10.87 2.62
 7 -12 -3 13.94 2.64
 -7 12 3 10.01 2.78
 -7 -12 2 8.16 3.46
 7 12 -2 12.92 2.99
 7 -12 -2 9.38 2.38
 -7 12 2 8.35 2.84
 -7 -12 1 5.39 3.2
 7 12 -1 6.63 2.26
 7 -12 -1 4.62 1.77
 -7 12 1 6.35 2.6
 7 12 0 -1.01 1.39
 7 -12 0 -0.06 1.23
 -7 12 0 0.64 1.79
 -7 -12 0 2.02 2.69
 7 12 1 18.67 3.56
 7 -12 1 14.42 2.8
 -7 -12 -1 12.57 4.77
 -7 12 -1 16.06 3.85
 7 12 2 12.72 2.95
 7 -12 2 11.23 2.49
 -7 -12 -2 5.35 3.63
 -7 12 -2 10.93 3.13
 7 12 3 3.09 2.23
 7 -12 3 2.52 1.64
 -7 -12 -3 3.32 3.79
 7 12 4 -1.4 1.67
 7 -12 4 1.37 1.32
 -7 -13 8 21.22 5.54
 7 -13 -8 20.01 3.04
 -7 -13 7 2.35 2.13
 7 -13 -7 2.15 1.22
 -7 -13 6 4.91 2.88
 7 -13 -6 6.69 1.93
 -7 13 6 9.35 3.4
 -7 -13 5 31.25 6.68
 7 13 -5 33.9 4.31
 7 -13 -5 37.11 4.15
 -7 13 5 33.37 5.19
 -7 -13 4 24.31 6.14
 7 13 -4 19.77 3.37
 7 -13 -4 22.62 3.26
 -7 13 4 27.56 4.52
 -7 -13 3 2.06 2.86
 7 13 -3 -1.77 1.72
 7 -13 -3 1.96 1.47
 -7 13 3 -0.7 1.88
 -7 -13 2 42.62 7.99
 7 -13 -2 47.16 4.77
 7 13 -2 46.8 5.18
 -7 13 2 45.13 5.91
 7 13 -1 25.98 3.99
 7 -13 -1 28.62 3.76
 -7 13 1 26.68 4.45
 -7 -13 1 37.25 7.9
 7 -13 0 88.97 6.59
 7 13 0 92.33 7.44
 -7 13 0 82.35 7.84
 -7 -13 0 76.34 10.83
 7 -13 1 204.62 10.13
 7 13 1 187.85 10.95
 -7 13 -1 187.3 11.95
 -7 -13 -1 181.19 16.8
 7 13 2 44.46 5.47
 7 -13 2 47.94 4.87
 -7 13 -2 36.99 5.46
 7 13 3 1.63 1.67
 7 -13 3 1.72 1.45
 7 13 4 6.93 2.75
 -7 -14 7 0.43 1.95
 7 -14 -7 3.44 1.95
 -7 -14 6 0.34 2
 7 -14 -6 0.85 1.28
 -7 -14 5 9.07 3.8
 7 -14 -5 4.19 1.7
 -7 -14 4 2.3 2.75
 7 14 -4 3.1 1.8
 7 -14 -4 8.38 2.37
 -7 14 4 5.65 2.77
 -7 -14 3 4.45 2.88
 7 14 -3 2.39 1.16
 7 -14 -3 3.07 1.57
 -7 14 3 3.67 2.3
 7 14 -2 1.78 1.48
 7 -14 -2 1.87 1.44
 -7 14 2 2.84 1.73
 -7 -14 2 1.01 2.1
 7 14 -1 0.38 1.42
 7 -14 -1 1.1 1.18
 -7 -14 1 2.99 2.62
 -7 14 1 -0.54 1.81
 7 14 0 16.2 3.4
 7 -14 0 18.19 3.18
 -7 -14 0 9.48 4.41
 -7 14 0 12.9 3.51
 7 14 1 1.53 1.52
 -7 14 -1 1.84 1.83
 7 14 2 0.38 1.45
 7 14 3 6.28 2.57
 -7 -15 7 30.09 7.05
 -7 -15 6 8.24 4.27
 -7 -15 5 4.94 3.31
 -7 -15 4 83.8 11.33
 -7 -15 3 83.9 11.42
 7 15 -2 10.06 2.8
 -7 -15 2 16.95 5.6
 7 15 -1 28.79 4.3
 7 15 0 1.14 1.87
 7 15 1 28.93 4.48
 7 15 2 -1.32 1.67
 -8 0 9 7.2 4.2
 8 0 -9 2.24 1.36
 -8 0 8 111.94 12.36
 8 0 -8 99.86 6.69
 8 0 -7 19.2 3.05
 -8 0 7 23.15 5.74
 8 0 -6 36.32 4.13
 -8 0 6 33.69 6.7
 -8 0 5 76.55 9.85
 8 0 -5 71.31 5.79
 8 0 -4 51.93 5.01
 -8 0 4 55.77 8.46
 8 0 -3 -0.14 1.12
 -8 0 3 -0.8 1.88
 8 0 -2 1.07 1.28
 -8 0 2 2.16 2.36
 8 0 -1 14.03 3.01
 -8 0 1 9.33 3.75
 -8 0 0 64.6 8.96
 8 0 0 58.23 6.04
 -8 0 -1 160.32 14.36
 8 0 1 168.26 10.71
 -8 0 -2 128.59 12.89
 8 0 2 134.38 9.92
 8 0 3 1.44 1.84
 -8 0 -3 0.61 2.37
 -8 0 -3 0.57 1.15
 -8 0 -4 3.77 2.39
 8 0 4 7.23 2.12
 -8 0 -4 9.26 2.33
 8 0 5 0.74 1.25
 -8 0 -5 3.29 1.83
 8 -1 -9 13.1 2.6
 8 1 -9 11.95 2.68
 -8 -1 9 11.94 4.08
 8 -1 -8 4.74 1.91
 8 1 -8 7.12 2.27
 -8 -1 8 8.87 4.44
 8 -1 -7 3.08 1.54
 -8 -1 7 3 2.37
 8 1 -7 2.53 1.59
 -8 1 7 2.3 1.5
 8 -1 -6 12.1 2.47
 8 1 -6 19.27 3.12
 -8 1 6 23.94 6.24
 -8 1 6 17.72 3.07
 -8 -1 6 13.8 4.67
 8 -1 -5 21.55 3.3
 8 1 -5 29.14 3.77
 -8 1 5 23.76 5.66
 -8 -1 5 28.62 6.26
 8 -1 -4 22.83 3.5
 8 1 -4 29.12 3.93
 -8 -1 4 27.66 6.14
 -8 1 4 30.2 6.25
 8 -1 -3 5.59 2.04
 8 1 -3 7.17 2.31
 -8 1 3 7.84 3.79
 -8 1 2 8.99 3.53
 8 -1 -2 7.57 2.48
 8 1 -2 1.36 1.62
 -8 -1 2 6.43 2.79
 8 -1 -1 7.58 2.35
 8 1 -1 8.26 2.7
 -8 -1 1 8.31 3.52
 -8 1 1 5.68 2.92
 -8 -1 0 11.71 3.83
 8 -1 0 17.64 3.84
 8 1 0 24.68 3.99
 -8 1 0 29.19 6.29
 -8 1 -1 1.03 2.76
 8 -1 1 4.09 2.13
 8 1 1 2.66 1.84
 -8 -1 -1 -0.78 2.54
 8 -1 2 0.9 1.46
 8 1 2 0.99 1.49
 -8 -1 -2 0.21 2.37
 -8 1 -2 -0.52 2.14
 8 -1 3 9.25 3.12
 8 1 3 7.99 3.05
 -8 -1 -3 10.38 4.14
 8 -1 3 10.63 2.26
 -8 -1 -3 8.34 2.21
 -8 1 -3 7.09 2.17
 -8 1 -3 6.88 3
 8 1 4 -1.96 2.43
 -8 -1 -4 2.34 2.32
 -8 1 -4 1.97 2.29
 8 -1 4 1.72 1.22
 8 1 4 1.56 1.26
 -8 -1 -4 1.48 1.2
 -8 1 -4 0.56 1.49
 8 -1 5 3.63 1.6
 -8 -1 -5 1.16 1.13
 -8 1 -5 -0.27 1.3
 -8 1 -6 7.06 2.38
 8 2 -10 1.69 1.28
 8 2 -9 24.18 3.37
 -8 -2 9 28.46 6.83
 8 -2 -8 6.48 1.84
 8 2 -8 6.15 1.97
 -8 -2 8 8.28 3.97
 -8 2 8 6.89 1.96
 8 -2 -7 21.08 3.12
 8 2 -7 19.56 3.23
 -8 -2 7 26.28 6.2
 -8 2 7 22.18 3.31
 -8 -2 6 106.4 11.75
 8 -2 -6 97.35 6.71
 8 2 -6 108.72 7.23
 -8 2 6 103.37 7.09
 -8 -2 5 2.04 2.32
 8 -2 -5 2.97 1.3
 -8 2 5 2.6 2.69
 8 2 -5 4.85 1.96
 -8 2 5 2.72 1.46
 8 -2 -4 28.06 3.85
 8 2 -4 22.57 3.49
 -8 2 4 28.83 6.26
 -8 -2 4 18.05 4.66
 -8 -2 3 198.59 15.92
 -8 2 3 233.99 16.88
 8 -2 -3 209.99 10.58
 8 2 -3 208.69 10.53
 8 -2 -2 15.39 2.95
 8 2 -2 15.62 2.99
 -8 -2 2 21.19 5.36
 -8 2 2 17.22 4.85
 -8 2 1 49.8 7.77
 8 -2 -1 38.27 4.85
 -8 -2 1 44.08 7.56
 8 2 -1 36.62 4.77
 8 -2 0 51.46 5.75
 8 2 0 48.98 5.52
 -8 2 0 46 7.63
 -8 -2 0 53.04 8.39
 -8 -2 -1 88.84 10.86
 -8 2 -1 83.98 10.11
 8 -2 1 103.98 8.46
 8 2 1 101.43 8.16
 8 -2 2 4.83 2.57
 8 2 2 4.65 2.69
 -8 -2 -2 0.88 1.01
 -8 -2 -2 -0.07 2.31
 -8 2 -2 0.89 1.92
 8 -2 3 7.48 2.76
 8 2 3 6.47 2.93
 -8 -2 -3 1.27 2.04
 8 -2 3 3.4 1.35
 -8 -2 -3 3.94 1.72
 -8 2 -3 4.47 2.05
 -8 2 -3 4.14 2.86
 -8 -2 -4 0.84 2.67
 -8 2 -4 1.2 2.57
 8 -2 4 2.65 1.27
 -8 -2 -4 1.87 1.25
 -8 2 -4 3.45 1.94
 8 -2 5 7.37 1.95
 -8 2 -5 8.98 2.65
 -8 -2 -5 10.15 4.39
 -8 -3 10 3.02 1.45
 8 3 -10 5.48 1.93
 -8 -3 9 4.13 3.14
 8 3 -9 8.4 2.1
 8 -3 -8 1.79 1.15
 8 3 -8 3.25 1.73
 -8 3 8 0.28 1.14
 -8 -3 7 1.12 2.69
 8 -3 -7 0.34 1.04
 8 3 -7 3.2 1.72
 -8 3 7 0.8 1.31
 -8 -3 6 11.09 4.07
 8 -3 -6 13.05 2.6
 8 3 -6 17.63 3.11
 -8 3 6 14.6 2.94
 8 -3 -5 15.41 2.9
 8 3 -5 20.49 3.29
 -8 -3 5 21.78 5.56
 -8 3 5 16.33 3.06
 8 -3 -4 10.64 2.57
 8 3 -4 6.18 1.87
 -8 -3 4 10.52 4.42
 -8 3 4 13.95 2.84
 -8 3 4 8.91 3.99
 8 -3 -3 9.36 2.48
 8 3 -3 8.63 2.61
 -8 3 3 7.28 3.42
 -8 -3 3 2.68 1.79
 -8 3 2 7.18 3.39
 8 -3 -2 5.69 2.22
 -8 -3 2 4.29 2.48
 8 3 -2 3.8 2.06
 8 -3 -1 3.78 1.96
 8 3 -1 1.8 1.4
 -8 3 1 4.82 3.17
 -8 -3 1 2.48 2.3
 8 -3 0 12.34 3.33
 8 3 0 12.01 2.96
 -8 3 0 7.68 3.73
 -8 -3 0 5.91 2.92
 8 -3 1 2.69 1.86
 8 3 1 3.79 2.16
 -8 3 -1 -2.88 3.19
 -8 -3 -1 2.57 2.85
 8 -3 2 -2.04 1.99
 8 3 2 -0.7 1.71
 8 -3 2 1.33 1.03
 -8 -3 -2 3.77 3.03
 -8 -3 -2 0.42 1.07
 -8 3 -2 -1.35 2.22
 8 3 3 4.74 2.56
 -8 -3 -3 1.27 2.34
 8 -3 3 4.77 1.46
 -8 -3 -3 2.85 1.45
 -8 3 -3 1.97 1.63
 -8 3 -3 6.27 3.45
 8 -3 3 3.31 2.21
 -8 -3 -4 2.91 2.66
 8 -3 4 1.04 1.16
 -8 3 -4 0.4 1.46
 8 -3 5 -1.02 1.19
 -8 3 -5 5.22 2.11
 -8 -3 -5 1.59 3.68
 -8 -4 10 10.57 2.34
 8 4 -10 9.46 2.28
 8 4 -9 6.27 1.92
 8 -4 -9 8.96 1.93
 -8 -4 9 8.31 3.71
 8 4 -8 60.37 5.48
 -8 4 8 59.93 5.68
 -8 -4 8 70.82 9.98
 8 -4 -7 11.51 2.28
 8 4 -7 20.14 3.3
 -8 -4 7 13.88 4.54
 -8 4 7 10.47 2.35
 8 -4 -6 47.58 4.72
 8 4 -6 53.98 5.25
 -8 -4 6 49.09 8.1
 -8 4 6 47.51 5.09
 -8 -4 5 99.28 11.61
 8 -4 -5 93.82 6.74
 8 4 -5 107.03 7.34
 -8 4 5 110.38 7.67
 8 -4 -4 2.42 1.56
 8 4 -4 -1.09 1.34
 -8 -4 4 1.8 2.29
 -8 4 4 1.79 1.64
 8 -4 -3 31.26 4.12
 -8 -4 3 35.67 7.03
 8 4 -3 34.79 4.22
 -8 4 3 38.99 7.02
 -8 4 3 36.09 4.5
 -8 -4 2 25.46 5.54
 8 -4 -2 21.59 3.63
 8 4 -2 28.94 4.06
 -8 4 2 26.66 5.61
 8 -4 -1 -3.22 2.16
 8 4 -1 -3.96 2.3
 -8 4 1 -0.75 2.75
 -8 -4 1 3.14 3.05
 -8 4 0 1.25 2.28
 8 -4 0 -1.48 1.81
 8 4 0 1.85 1.59
 -8 -4 0 3.26 3.23
 8 -4 1 6.16 2.35
 8 4 1 7.09 2.47
 8 -4 1 6.62 1.51
 -8 -4 -1 5.69 2.96
 -8 4 -1 7.07 3.44
 8 -4 2 14.01 3.63
 8 4 2 7.52 2.57
 -8 4 -2 4.47 2.68
 -8 -4 -2 8.53 4.43
 8 -4 2 7.54 1.64
 -8 -4 -2 10.6 2.18
 8 4 3 7.36 2.89
 -8 -4 -3 5.12 2.92
 8 -4 3 7.09 1.68
 -8 4 -3 5.91 2.33
 -8 4 -3 10.88 4.07
 8 -4 3 12.52 3.36
 -8 -4 -4 9.08 4.03
 8 -4 4 11.14 2.18
 -8 4 -4 9.06 2.74
 8 -4 5 7.95 1.89
 -8 -4 -5 5.46 3.04
 8 5 -9 9.22 2.51
 8 -5 -9 7.41 1.81
 -8 -5 9 10.47 4.17
 -8 5 9 8.09 2.32
 8 5 -8 6.39 2.1
 8 -5 -8 6.83 1.79
 -8 -5 8 9.5 4.18
 -8 5 8 12.04 2.82
 8 -5 -7 2.15 1.6
 8 5 -7 -1.83 1.62
 -8 -5 7 4.46 2.88
 -8 5 7 -1.44 1.36
 8 -5 -6 4.19 1.57
 8 5 -6 3.73 1.71
 -8 -5 6 0.64 2.33
 -8 5 6 3.1 1.59
 8 -5 -5 24.09 3.5
 -8 -5 5 33.44 6.98
 8 5 -5 29.97 4.12
 -8 5 5 23.35 3.81
 8 -5 -4 11.25 2.62
 -8 -5 4 9.26 4.31
 8 5 -4 14.28 3.03
 -8 5 4 13.17 3.1
 -8 -5 3 5.61 3.78
 8 -5 -3 5.73 1.99
 8 5 -3 5.48 2.02
 -8 5 3 4.56 2.09
 8 -5 -2 3.05 1.63
 8 5 -2 4.39 1.94
 -8 -5 2 6.89 3.5
 -8 5 2 7.3 2.44
 -8 5 2 4.04 2.7
 8 -5 -1 5.52 2.24
 -8 5 1 4.35 3.14
 8 5 -1 3.8 1.64
 -8 -5 1 -1.07 2.99
 8 -5 0 7.52 2.36
 8 5 0 7.18 2.6
 8 -5 0 9.04 1.73
 -8 -5 0 4.98 3.18
 8 -5 1 0.95 1.63
 8 5 1 -0.03 1.45
 8 -5 1 -1.21 0.97
 -8 -5 -1 -1.58 2.27
 -8 5 -1 -4.66 3.32
 8 5 2 1.22 1.78
 -8 -5 -2 2.26 3.19
 -8 5 -2 -0.77 2.05
 8 -5 2 0.99 0.93
 8 -5 2 2.4 1.93
 8 5 3 6.41 2.78
 -8 -5 -3 14.44 4.97
 8 -5 3 7.12 1.76
 -8 5 -3 8.02 2.43
 -8 5 -3 9.62 3.96
 8 -5 4 2.09 1.13
 -8 5 -4 0.01 1.59
 -8 -5 -4 -0.83 1.9
 8 -5 5 1.52 1.21
 -8 -5 -5 3.03 2.99
 -8 -6 9 20.03 5.84
 8 -6 -9 14.26 2.42
 -8 6 9 11.57 2.73
 -8 -6 8 3.42 2.97
 8 6 -8 -0.49 1.15
 8 -6 -8 2.5 1.37
 -8 6 8 4.25 1.9
 8 6 -7 0.54 1.11
 8 -6 -7 1.08 1.05
 -8 6 7 3.97 1.74
 8 -6 -6 6.96 1.96
 -8 -6 6 10.36 4.33
 8 6 -6 8.81 2.35
 -8 6 6 7.31 2.39
 8 -6 -5 7.91 2.14
 -8 -6 5 5.25 2.28
 8 6 -5 9.66 2.63
 -8 6 5 6.04 2.12
 -8 -6 4 26.38 6.24
 8 -6 -4 27.84 3.78
 8 6 -4 37.33 4.55
 -8 6 4 28.23 4.24
 -8 -6 3 104.67 11.91
 8 -6 -3 105.36 7.6
 8 6 -3 113.11 7.83
 -8 6 3 118.4 8.46
 8 -6 -2 1.69 1.71
 8 6 -2 3.82 1.8
 -8 -6 2 2.15 2.62
 -8 6 2 4.81 2.23
 8 -6 -1 25.44 4.06
 8 6 -1 21.68 3.68
 -8 -6 1 25.19 6.21
 -8 6 1 22.75 5.47
 -8 -6 0 52.14 8.9
 8 -6 0 51.65 5.81
 -8 6 0 60.45 8.57
 8 6 0 51.44 5.76
 8 6 1 14.54 3.64
 -8 -6 -1 13.16 4.25
 8 -6 1 7.58 1.54
 -8 6 -1 12.48 3.97
 8 -6 1 5.62 2.41
 8 6 2 29.15 4.64
 -8 -6 -2 18.29 5.52
 8 -6 2 21.72 2.52
 -8 6 -2 25.58 5.47
 8 -6 2 30.95 4.83
 -8 -6 -3 28.56 6.61
 8 6 3 35.25 5.35
 8 -6 3 28.6 3.06
 -8 6 -3 32.36 4.65
 -8 6 -3 29.21 5.95
 8 -6 4 1.77 1.25
 -8 -6 -4 -0.2 2.46
 8 -6 5 4.61 1.66
 8 -6 5 3.33 1.5
 -8 -6 -5 0.52 2.95
 -8 -7 9 1.13 3.37
 8 -7 -9 3.67 1.57
 -8 7 9 2.19 1.53
 -8 -7 8 -0.02 3.31
 8 7 -8 -2.04 1.86
 8 -7 -8 -0.36 1.06
 -8 7 8 -0.19 1.19
 -8 -7 7 3.62 3.15
 8 7 -7 0.14 1.36
 8 -7 -7 0.98 1.28
 -8 7 7 0.73 1.24
 -8 -7 6 15.09 5.38
 8 7 -6 6.17 1.92
 8 -7 -6 11.79 2.34
 -8 7 6 13.47 3.08
 8 -7 -5 -0.36 1.1
 8 7 -5 3.32 1.9
 8 -7 -5 -0.36 1.24
 -8 7 5 3.01 1.92
 -8 -7 5 -0.39 2.25
 8 -7 -4 7.5 2.16
 8 7 -4 13.53 3.01
 -8 -7 4 8.14 4.14
 -8 7 4 6.04 2.3
 8 -7 -3 4.03 1.72
 8 7 -3 4.93 2.03
 -8 -7 3 4.4 3.28
 -8 7 3 0.17 1.44
 8 -7 -2 4.89 2.01
 8 7 -2 4.39 1.96
 -8 -7 2 5.38 3.34
 -8 7 2 5.85 2.53
 8 -7 -1 0.91 1.22
 -8 7 1 5.31 3.5
 8 7 -1 2.25 1.57
 -8 -7 1 2.26 3.1
 -8 7 1 6.7 2.95
 -8 7 0 14.83 4.28
 8 7 0 8.81 2.8
 -8 -7 0 6.35 3.63
 8 -7 0 8.57 2.55
 -8 7 -1 6.95 3.22
 8 7 1 4.1 2
 -8 -7 -1 5.77 3.55
 8 -7 1 0.15 1.81
 -8 -7 -2 -1.58 2.3
 8 7 2 1.94 1.93
 -8 7 -2 -5.55 3.01
 8 7 3 5.28 3.02
 -8 7 -3 2.11 1.69
 8 -7 3 0.09 1.26
 -8 -7 -3 5.28 3.47
 8 -7 4 0.82 1.36
 -8 -7 -4 2.08 3.34
 8 -8 -9 9.93 2.19
 -8 8 9 10.57 2.87
 8 -8 -8 17.81 2.78
 -8 8 8 18.84 3.53
 -8 -8 8 19.3 5.69
 8 8 -7 0.43 1.27
 8 -8 -7 2.34 1.35
 -8 8 7 5.1 2.2
 -8 -8 7 3.98 2.83
 8 -8 -6 59.91 5.02
 8 8 -6 58.5 5.68
 -8 8 6 60.94 6.19
 -8 -8 6 64.5 9.71
 8 -8 -5 59.68 5.04
 8 -8 -5 54.36 5.09
 8 8 -5 64.3 5.93
 -8 8 5 57.61 6.08
 -8 -8 5 55.84 9
 8 -8 -4 12.64 2.77
 8 8 -4 16.93 3.38
 8 -8 -4 13.55 2.56
 -8 -8 4 13.81 4.95
 -8 8 4 12.92 3.09
 8 -8 -3 17.77 3.21
 8 8 -3 24.59 3.91
 8 -8 -3 20.54 3.06
 -8 -8 3 29.24 6.39
 -8 8 3 21.25 3.8
 8 -8 -2 17.91 3.41
 8 8 -2 21.85 3.75
 -8 -8 2 16.71 5.85
 8 -8 -2 18.31 2.89
 -8 8 2 15.29 3.27
 8 8 -1 1.92 1.5
 8 -8 -1 0.94 1.11
 -8 8 1 4.03 2.24
 8 -8 -1 2.46 1.9
 8 8 0 7.74 2.47
 -8 -8 0 5.63 3.84
 8 -8 0 6.58 2.08
 -8 8 0 3.51 2.58
 8 -8 0 2.47 1.65
 -8 -8 -1 3.6 2.66
 8 8 1 0.31 1.54
 -8 8 -1 5.82 3.38
 8 -8 1 1.28 1.24
 -8 -8 -2 3.38 2.97
 8 8 2 9.73 3.26
 8 -8 2 3.55 1.4
 -8 8 -2 5.53 2.7
 8 -8 3 2.74 1.69
 -8 -8 -3 -0.24 2.4
 8 -9 -8 0.96 1.13
 -8 -9 8 0.74 3.27
 -8 9 8 0.6 1.43
 8 -9 -7 0.02 1.21
 -8 -9 7 0.53 2.58
 -8 9 7 2.51 1.66
 8 9 -6 -0.09 1.65
 8 -9 -6 0.09 1.15
 -8 -9 6 1.79 2.29
 -8 9 6 1.3 1.36
 8 9 -5 13.08 3.07
 8 -9 -5 12.11 2.59
 -8 -9 5 13.15 4.58
 -8 9 5 12.59 3.27
 8 -9 -4 0.83 1.28
 8 9 -4 1.23 1.28
 8 -9 -4 -0.19 1.27
 -8 9 4 0.1 1.92
 8 9 -3 0.21 1.3
 -8 -9 3 2.25 2.87
 8 -9 -3 1.96 1.36
 -8 9 3 0.84 1.55
 8 -9 -3 0.37 1.1
 8 9 -2 4.89 2.11
 -8 -9 2 3.62 2.57
 8 -9 -2 1.03 1.28
 -8 9 2 1.04 1.57
 8 -9 -2 -1.47 1.72
 8 9 -1 5.73 2.04
 -8 -9 1 3.56 2.99
 8 -9 -1 3.52 1.73
 -8 9 1 4.16 2.24
 8 -9 -1 6.86 2.27
 -8 -9 0 -1.62 2.36
 8 9 0 3.58 2.06
 -8 9 0 2.51 2.32
 8 -9 0 2.53 1.48
 -8 9 0 3.81 1.99
 -8 -9 -1 3.29 3.95
 8 9 1 1.36 1.94
 8 -9 1 1.62 1.17
 -8 9 -1 2.28 2.57
 8 9 2 -0.48 1.75
 8 -9 2 0.93 1.16
 -8 -9 -2 -2.39 2.64
 8 -10 -8 17.27 2.88
 8 -10 -7 29.92 3.72
 -8 -10 7 28.56 6.99
 -8 10 7 30.87 4.69
 8 -10 -6 21.03 3.06
 -8 -10 6 20.56 6.3
 -8 10 6 23.15 4.31
 8 10 -5 1.02 1.45
 8 -10 -5 9.22 2.41
 -8 -10 5 5.98 3.42
 -8 10 5 7.15 2.64
 8 10 -4 13.33 3.03
 -8 -10 4 7.5 3.68
 8 -10 -4 10.05 2.32
 -8 10 4 9.14 3.01
 8 10 -3 8.95 2.46
 -8 -10 3 15.73 5.19
 8 -10 -3 10.03 2.29
 -8 10 3 6.27 2.73
 8 10 -2 8.63 2.71
 -8 -10 2 7.41 4.38
 8 -10 -2 13.63 2.71
 -8 10 2 9.71 2.84
 -8 -10 1 11.29 4.84
 8 10 -1 6.67 2.2
 8 -10 -1 5.4 1.85
 -8 10 1 6.44 2.34
 -8 -10 0 15.95 5.55
 -8 10 0 24.59 5.45
 8 10 0 16.87 3.56
 8 -10 0 26.3 3.52
 -8 10 0 21.88 4.2
 -8 -10 -1 1.09 3.19
 -8 10 -1 3.89 3.09
 8 10 1 -2.88 2.43
 8 -10 1 0.96 1.12
 -8 -11 6 1.65 2.4
 8 -11 -6 -0.32 1.23
 -8 -11 5 1.4 2.15
 8 -11 -5 3.23 1.86
 -8 11 5 1.73 2.02
 8 -11 -4 1.55 1.21
 -8 11 4 3.28 2.17
 -8 -11 3 -2.19 3.18
 8 11 -3 2.72 2.15
 8 -11 -3 0.91 1.24
 -8 11 3 -1.2 1.93
 -8 -11 2 -1.42 3.84
 8 11 -2 2.53 1.65
 8 -11 -2 0.6 1.47
 -8 11 2 -1.46 2.23
 -8 -11 1 7.33 4.15
 8 11 -1 5.7 2.32
 8 -11 -1 4.79 1.94
 -8 11 1 5.18 2.37
 8 11 0 1.28 1.94
 -8 11 -1 1.92 2.77
 9 0 -8 -0.03 1.04
 9 0 -7 1.29 1.19
 9 0 -6 4.28 1.62
 9 0 -5 -0.48 1.53
 -9 0 5 -1.25 3.33
 -9 0 4 -0.77 2.4
 9 0 -4 -0.76 1.8
 9 0 -3 20.07 3.85
 -9 0 3 22.18 5.83
 9 0 -2 15.04 3.46
 -9 0 2 18.41 5.38
 9 0 -1 4.12 2.1
[truncated: 11,042 more chars]
