# Supplementary material for: Magnetoelectric effect generated through electron transfer from organic radical to metal ion
Source: Natl Sci Rev. 2023 Mar 6;10(4):nwad059. doi: 10.1093/nsr/nwad059 (PMC10187783; doi:10.1093/nsr/nwad059)
Supplement: nwad059_Supplemental_Files [file nwad059_supplemental_files.zip › 1-280K.cif]

data_exp_10892
_audit_creation_date               2020-09-08
_audit_creation_method
;
Olex2 1.2
(compiled 2018.05.29 svn.r3508 for OlexSys, GUI svn.r5506)
;
_shelx_SHELXL_version_number       '2014/7'
_audit_contact_author_address      ?
_audit_contact_author_email        ?
_audit_contact_author_name         ''
_audit_contact_author_phone        ?
_publ_contact_author_id_orcid      ?
_publ_section_references
;
Dolomanov, O.V., Bourhis, L.J., Gildea, R.J, Howard, J.A.K. & Puschmann, H.
 (2009), J. Appl. Cryst. 42, 339-341.

Sheldrick, G.M. (2015). Acta Cryst. A71, 3-8.

Sheldrick, G.M. (2015). Acta Cryst. C71, 3-8.
;
_chemical_name_common              ?
_chemical_name_systematic          ?
_chemical_formula_moiety           'C12 H4 Cl4 Fe O10, C5 H13 Br N'
_chemical_formula_sum              'C17 H15 Br Cl4 Fe N O10'
_chemical_formula_weight           670.86
_chemical_melting_point            ?
loop_
  _atom_type_symbol
  _atom_type_description
  _atom_type_scat_dispersion_real
  _atom_type_scat_dispersion_imag
  _atom_type_scat_source
 'C' 'C' 0.0033 0.0016 'International Tables Vol C Tables 4.2.6.8 and 6.1.1.4'
 'H' 'H' 0.0000 0.0000 'International Tables Vol C Tables 4.2.6.8 and 6.1.1.4'
 'Br' 'Br' -0.2901 2.4595
 'International Tables Vol C Tables 4.2.6.8 and 6.1.1.4'
 'Cl' 'Cl' 0.1484 0.1585 'International Tables Vol C Tables 4.2.6.8 and 6.1.1.4'
 'Fe' 'Fe' 0.3463 0.8444 'International Tables Vol C Tables 4.2.6.8 and 6.1.1.4'
 'N' 'N' 0.0061 0.0033 'International Tables Vol C Tables 4.2.6.8 and 6.1.1.4'
 'O' 'O' 0.0106 0.0060 'International Tables Vol C Tables 4.2.6.8 and 6.1.1.4'

_shelx_space_group_comment
;
The symmetry employed for this shelxl refinement is uniquely defined
by the following loop, which should always be used as a source of
symmetry information in preference to the above space-group names.
They are only intended as comments.
;
_space_group_crystal_system        'monoclinic'
_space_group_IT_number             11
_space_group_name_H-M_alt          'P 1 21/m 1'
_space_group_name_Hall             '-P 2yb'
loop_
  _space_group_symop_operation_xyz
 'x, y, z'
 '-x, y+1/2, -z'
 '-x, -y, -z'
 'x, -y-1/2, z'

_cell_length_a                     7.1730(3)
_cell_length_b                     16.9862(6)
_cell_length_c                     9.5556(4)
_cell_angle_alpha                  90
_cell_angle_beta                   102.107(4)
_cell_angle_gamma                  90
_cell_volume                       1138.38(8)
_cell_formula_units_Z              2
_cell_measurement_reflns_used      3782
_cell_measurement_temperature      280.01(10)
_cell_measurement_theta_max        28.9300
_cell_measurement_theta_min        3.7580
_shelx_estimated_absorpt_T_max     0.757
_shelx_estimated_absorpt_T_min     0.757
_exptl_absorpt_coefficient_mu      2.943
_exptl_absorpt_correction_T_max    1.00000
_exptl_absorpt_correction_T_min    0.03500
_exptl_absorpt_correction_type     multi-scan
_exptl_absorpt_process_details
;
CrysAlisPro 1.171.39.46e (Rigaku Oxford Diffraction, 2018)
Empirical absorption correction using spherical harmonics,
 implemented in SCALE3 ABSPACK scaling algorithm.
;
_exptl_absorpt_special_details     ?
_exptl_crystal_colour              'clear dark black'
_exptl_crystal_colour_lustre       clear
_exptl_crystal_colour_modifier     dark
_exptl_crystal_colour_primary      black
_exptl_crystal_density_diffrn      1.957
_exptl_crystal_density_meas        ?
_exptl_crystal_density_method      ?
_exptl_crystal_description         plate
_exptl_crystal_F_000               666
_exptl_crystal_size_max            0.1
_exptl_crystal_size_mid            0.1
_exptl_crystal_size_min            0.1
_exptl_transmission_factor_max     ?
_exptl_transmission_factor_min     ?
_diffrn_reflns_av_R_equivalents    0.0575
_diffrn_reflns_av_unetI/netI       0.0538
_diffrn_reflns_Laue_measured_fraction_full  0.997
_diffrn_reflns_Laue_measured_fraction_max  0.898
_diffrn_reflns_limit_h_max         9
_diffrn_reflns_limit_h_min         -9
_diffrn_reflns_limit_k_max         24
_diffrn_reflns_limit_k_min         -23
_diffrn_reflns_limit_l_max         12
_diffrn_reflns_limit_l_min         -12
_diffrn_reflns_number              11166
_diffrn_reflns_point_group_measured_fraction_full  0.997
_diffrn_reflns_point_group_measured_fraction_max  0.898
_diffrn_reflns_theta_full          25.242
_diffrn_reflns_theta_max           30.309
_diffrn_reflns_theta_min           3.460
_diffrn_ambient_environment        air
_diffrn_ambient_temperature        280.01(10)
_diffrn_detector                   'CCD plate'
_diffrn_detector_area_resol_mean   10.4741
_diffrn_detector_type              Atlas
_diffrn_measured_fraction_theta_full  0.997
_diffrn_measured_fraction_theta_max  0.898
_diffrn_measurement_details
;
List of Runs (angles in degrees, time in seconds):

  # Type    Start    End  Width  t~exp~   \w     \q     \k     \f   Frames
--------------------------------------------------------------------------
  1  \w    -78.00   6.00   1.00   16.47    --  -14.00 -57.00 -60.00   84
  2  \w    -41.00  60.00   1.00   16.47    --  -14.00  57.00  90.00  101
  3  \w    -20.00  14.00   1.00   16.47    --  -14.00 -99.00-120.00   34
  4  \w    -37.00 -10.00   1.00   16.47    --   14.47 -57.00 150.00   27
  5  \w    -27.00  -2.00   1.00   16.47    --   14.47 -57.00 -90.00   25
  6  \w    -10.00  90.00   1.00   16.47    --   14.47  38.00-120.00  100
;
_diffrn_measurement_device         'four-circle diffractometer'
_diffrn_measurement_device_type    'SuperNova, Dual, Cu at home/near, Atlas'
_diffrn_measurement_method         '\w scans'
_diffrn_orient_matrix_type        
 'CrysAlisPro convention (1999,Acta A55,543-557)'
_diffrn_orient_matrix_UB_11        -0.0069341000
_diffrn_orient_matrix_UB_12        0.0412714000
_diffrn_orient_matrix_UB_13        0.0089268000
_diffrn_orient_matrix_UB_21        -0.0534108000
_diffrn_orient_matrix_UB_22        -0.0063156000
_diffrn_orient_matrix_UB_23        0.0535825000
_diffrn_orient_matrix_UB_31        0.0855916000
_diffrn_orient_matrix_UB_32        -0.0005796000
_diffrn_orient_matrix_UB_33        0.0530699000
_diffrn_radiation_monochromator    mirror
_diffrn_radiation_probe            x-ray
_diffrn_radiation_type             MoK\a
_diffrn_radiation_wavelength       0.71073
_diffrn_source                     'micro-focus sealed X-ray tube'
_diffrn_source_type                'SuperNova (Mo) X-ray Source'
_reflns_Friedel_coverage           0.000
_reflns_Friedel_fraction_full      .
_reflns_Friedel_fraction_max       .
_reflns_number_gt                  2540
_reflns_number_total               3168
_reflns_odcompleteness_completeness  99.70
_reflns_odcompleteness_iscentric   1
_reflns_odcompleteness_theta       27.42
_reflns_special_details
;
 Reflections were merged by SHELXL according to the crystal
 class for the calculation of statistics and refinement.
 
 _reflns_Friedel_fraction is defined as the number of unique
 Friedel pairs measured divided by the number that would be
 possible theoretically, ignoring centric projections and
 systematic absences.
;
_reflns_threshold_expression       'I > 2\s(I)'
_computing_cell_refinement         'CrysAlisPro 1.171.39.46e (Rigaku OD, 2018)'
_computing_data_collection         'CrysAlisPro 1.171.39.46e (Rigaku OD, 2018)'
_computing_data_reduction          'CrysAlisPro 1.171.39.46e (Rigaku OD, 2018)'
_computing_molecular_graphics      'Olex2 (Dolomanov et al., 2009)'
_computing_publication_material    'Olex2 (Dolomanov et al., 2009)'
_computing_structure_refinement    'ShelXL (Sheldrick, 2015)'
_computing_structure_solution      'ShelXT (Sheldrick, 2015)'
_refine_diff_density_max           0.742
_refine_diff_density_min           -1.313
_refine_diff_density_rms           0.161
_refine_ls_extinction_coef         .
_refine_ls_extinction_method       none
_refine_ls_goodness_of_fit_ref     1.169
_refine_ls_hydrogen_treatment      constr
_refine_ls_matrix_type             full
_refine_ls_number_parameters       177
_refine_ls_number_reflns           3168
_refine_ls_number_restraints       0
_refine_ls_R_factor_all            0.1141
_refine_ls_R_factor_gt             0.0972
_refine_ls_restrained_S_all        1.169
_refine_ls_shift/su_max            0.000
_refine_ls_shift/su_mean           0.000
_refine_ls_structure_factor_coef   Fsqd
_refine_ls_weighting_details      
 'w=1/[\s^2^(Fo^2^)+(0.0108P)^2^+16.1519P] where P=(Fo^2^+2Fc^2^)/3'
_refine_ls_weighting_scheme        calc
_refine_ls_wR_factor_gt            0.2026
_refine_ls_wR_factor_ref           0.2094
_refine_special_details            ?
_olex2_refinement_description
;
1. Fixed Uiso
 At 1.2 times of:
  All C(H,H) groups
 At 1.5 times of:
  All C(H,H,H) groups, All O(H) groups
2. Others
 Fixed Sof: H00a(0.5) H00b(0.5) H00c(0.5) C00K(0.5) H00g(0.5) H00h(0.5)
 Br1(0.5) C4(0.5) H4a(0.5) H4b(0.5)
3.a Secondary CH2 refined with riding coordinates:
 C00K(H00g,H00h), C4(H4a,H4b)
3.b Tetrahedral OH refined with riding coordinates:
 O006(H006), O008(H008)
3.c Idealised Me refined as rotating group:
 C00I(H00a,H00b,H00c), C00J(H00d,H00e,H00f)
;
_atom_sites_solution_hydrogens     geom
_atom_sites_solution_primary       dual
_atom_sites_solution_secondary     ?
loop_
  _atom_site_label
  _atom_site_type_symbol
  _atom_site_fract_x
  _atom_site_fract_y
  _atom_site_fract_z
  _atom_site_U_iso_or_equiv
  _atom_site_adp_type
  _atom_site_occupancy
  _atom_site_site_symmetry_order
  _atom_site_calc_flag
  _atom_site_refinement_flags_posn
  _atom_site_refinement_flags_adp
  _atom_site_refinement_flags_occupancy
  _atom_site_disorder_assembly
  _atom_site_disorder_group
 Fe01 Fe 0.2564(2) 0.7500 0.51005(15) 0.0222(3) Uani 1 2 d S T P . .
 Cl03 Cl 0.2028(3) 0.51803(11) 0.8174(2) 0.0361(4) Uani 1 1 d . . . . .
 Cl04 Cl 0.2954(3) 0.53023(12) 0.1718(2) 0.0394(5) Uani 1 1 d . . . . .
 O005 O 0.2493(7) 0.6581(3) 0.6384(5) 0.0247(10) Uani 1 1 d . . . . .
 O006 O -0.0348(10) 0.7500 0.4724(9) 0.0342(18) Uani 1 2 d S T P . .
 H006 H -0.0738 0.7045 0.4676 0.051 Uiso 1 1 calc R . . . .
 O007 O 0.2623(8) 0.6645(3) 0.3703(5) 0.0274(11) Uani 1 1 d . . . . .
 O008 O 0.5492(11) 0.7500 0.5638(10) 0.040(2) Uani 1 2 d S T P . .
 H008 H 0.5881 0.7045 0.5708 0.061 Uiso 1 1 calc R . . . .
 O009 O 0.2869(9) 0.3880(3) 0.3553(6) 0.0422(14) Uani 1 1 d . . . . .
 O00A O 0.2126(9) 0.3837(3) 0.6191(6) 0.0398(14) Uani 1 1 d . . . . .
 C00B C 0.2484(9) 0.5909(4) 0.5772(7) 0.0186(12) Uani 1 1 d . . . . .
 C00C C 0.2604(9) 0.5945(4) 0.4202(7) 0.0206(12) Uani 1 1 d . . . . .
 C00D C 0.2343(10) 0.4483(4) 0.5674(8) 0.0262(14) Uani 1 1 d . . . . .
 C00E C 0.2317(9) 0.5205(3) 0.6427(7) 0.0218(13) Uani 1 1 d . . . . .
 N00F N 0.3798(13) 0.2500 0.9592(10) 0.034(2) Uani 1 2 d S T P . .
 C00G C 0.2674(10) 0.4523(4) 0.4119(8) 0.0246(14) Uani 1 1 d . . . . .
 C00H C 0.2712(10) 0.5265(4) 0.3465(7) 0.0275(14) Uani 1 1 d . . . . .
 C00I C 0.484(2) 0.2500 0.8386(14) 0.055(4) Uani 1 2 d S T P B .
 H00A H 0.5028 0.1967 0.8111 0.083 Uiso 0.5 1 calc GR . . A -1
 H00B H 0.6051 0.2753 0.8690 0.083 Uiso 0.5 1 calc GR . . A -1
 H00C H 0.4099 0.2779 0.7585 0.083 Uiso 0.5 1 calc GR . . A -1
 C00J C 0.438(2) 0.3212(8) 1.0484(14) 0.088(4) Uani 1 1 d . . . . .
 H00D H 0.5745 0.3240 1.0736 0.131 Uiso 1 1 calc GR . . . .
 H00E H 0.3878 0.3181 1.1339 0.131 Uiso 1 1 calc GR . . . .
 H00F H 0.3889 0.3673 0.9953 0.131 Uiso 1 1 calc GR . . . .
 C00K C 0.171(2) 0.2234(11) 0.8932(16) 0.043(4) Uani 0.5 1 d . . . B -1
 H00G H 0.1053 0.2677 0.8409 0.051 Uiso 0.5 1 calc R . . B -1
 H00H H 0.1777 0.1823 0.8238 0.051 Uiso 0.5 1 calc R . . B -1
 Br1 Br -0.0210(3) 0.27147(16) 1.1201(2) 0.0664(10) Uani 0.5 1 d . . . B -1
 C4 C 0.053(3) 0.1941(13) 0.990(2) 0.057(6) Uani 0.5 1 d . . . B -1
 H4A H 0.1221 0.1520 1.0474 0.069 Uiso 0.5 1 calc R . . B -1
 H4B H -0.0619 0.1714 0.9328 0.069 Uiso 0.5 1 calc R . . B -1

loop_
  _atom_site_aniso_label
  _atom_site_aniso_U_11
  _atom_site_aniso_U_22
  _atom_site_aniso_U_33
  _atom_site_aniso_U_23
  _atom_site_aniso_U_13
  _atom_site_aniso_U_12
 Fe01 0.0290(7) 0.0105(5) 0.0266(7) 0.000 0.0047(6) 0.000
 Cl03 0.0464(11) 0.0342(9) 0.0274(9) 0.0052(7) 0.0069(8) -0.0058(8)
 Cl04 0.0535(12) 0.0361(10) 0.0298(9) -0.0075(8) 0.0117(9) 0.0033(9)
 O005 0.036(3) 0.0146(19) 0.024(2) 0.0009(17) 0.007(2) 0.0009(19)
 O006 0.026(4) 0.015(3) 0.057(5) 0.000 -0.001(3) 0.000
 O007 0.045(3) 0.0122(19) 0.025(2) -0.0003(17) 0.009(2) 0.001(2)
 O008 0.030(4) 0.017(3) 0.069(6) 0.000 -0.001(4) 0.000
 O009 0.055(4) 0.021(2) 0.047(3) -0.011(2) 0.004(3) 0.009(3)
 O00A 0.053(3) 0.015(2) 0.045(3) 0.006(2) -0.003(3) -0.007(2)
 C00B 0.022(3) 0.013(2) 0.019(3) 0.003(2) 0.001(2) 0.003(2)
 C00C 0.023(3) 0.014(2) 0.025(3) 0.004(2) 0.004(3) 0.002(2)
 C00D 0.027(3) 0.019(3) 0.028(3) -0.001(3) -0.004(3) -0.001(3)
 C00E 0.027(3) 0.014(3) 0.023(3) 0.004(2) 0.002(3) -0.005(2)
 N00F 0.032(5) 0.040(5) 0.028(5) 0.000 0.003(4) 0.000
 C00G 0.024(3) 0.014(3) 0.032(3) -0.003(2) -0.003(3) 0.004(2)
 C00H 0.031(3) 0.029(3) 0.022(3) -0.002(3) 0.004(3) -0.001(3)
 C00I 0.045(7) 0.092(12) 0.030(6) 0.000 0.011(6) 0.000
 C00J 0.124(12) 0.067(8) 0.073(8) -0.034(7) 0.024(8) 0.003(8)
 C00K 0.035(8) 0.063(12) 0.030(7) -0.018(7) 0.005(6) -0.004(7)
 Br1 0.0469(9) 0.098(3) 0.0608(11) -0.0345(13) 0.0255(8) -0.0137(11)
 C4 0.046(10) 0.062(12) 0.072(13) -0.031(11) 0.030(10) -0.025(10)

_geom_special_details
;
 All esds (except the esd in the dihedral angle between two l.s. planes)
 are estimated using the full covariance matrix.  The cell esds are taken
 into account individually in the estimation of esds in distances, angles
 and torsion angles; correlations between esds in cell parameters are only
 used when they are defined by crystal symmetry.  An approximate (isotropic)
 treatment of cell esds is used for estimating esds involving l.s. planes.
;
loop_
  _geom_bond_atom_site_label_1
  _geom_bond_atom_site_label_2
  _geom_bond_distance
  _geom_bond_site_symmetry_2
  _geom_bond_publ_flag
 Fe01 O005 1.993(5) . ?
 Fe01 O005 1.993(5) 4_575 ?
 Fe01 O006 2.044(7) . ?
 Fe01 O007 1.979(5) . ?
 Fe01 O007 1.979(5) 4_575 ?
 Fe01 O008 2.054(8) . ?
 Cl03 C00E 1.726(7) . ?
 Cl04 C00H 1.715(7) . ?
 O005 C00B 1.283(7) . ?
 O006 H006 0.8200 . ?
 O007 C00C 1.282(7) . ?
 O008 H008 0.8200 . ?
 O009 C00G 1.239(8) . ?
 O00A C00D 1.227(8) . ?
 C00B C00C 1.522(8) . ?
 C00B C00E 1.365(8) . ?
 C00C C00H 1.364(9) . ?
 C00D C00E 1.425(9) . ?
 C00D C00G 1.555(10) . ?
 N00F C00I 1.498(15) . ?
 N00F C00J 1.487(12) . ?
 N00F C00J 1.487(12) 4_565 ?
 N00F C00K 1.564(17) . ?
 C00G C00H 1.408(9) . ?
 C00I H00A 0.9600 . ?
 C00I H00B 0.9600 . ?
 C00I H00C 0.9600 . ?
 C00J H00D 0.9600 . ?
 C00J H00E 0.9600 . ?
 C00J H00F 0.9600 . ?
 C00K H00G 0.9700 . ?
 C00K H00H 0.9700 . ?
 C00K C4 1.47(2) . ?
 Br1 C4 1.957(18) . ?
 C4 H4A 0.9700 . ?
 C4 H4B 0.9700 . ?

loop_
  _geom_angle_atom_site_label_1
  _geom_angle_atom_site_label_2
  _geom_angle_atom_site_label_3
  _geom_angle
  _geom_angle_site_symmetry_1
  _geom_angle_site_symmetry_3
  _geom_angle_publ_flag
 O005 Fe01 O005 103.1(3) . 4_575 ?
 O005 Fe01 O006 87.2(2) . . ?
 O005 Fe01 O006 87.2(2) 4_575 . ?
 O005 Fe01 O008 90.2(2) . . ?
 O005 Fe01 O008 90.2(2) 4_575 . ?
 O006 Fe01 O008 175.8(4) . . ?
 O007 Fe01 O005 81.23(18) . . ?
 O007 Fe01 O005 175.6(2) . 4_575 ?
 O007 Fe01 O005 81.23(18) 4_575 4_575 ?
 O007 Fe01 O005 175.6(2) 4_575 . ?
 O007 Fe01 O006 92.7(2) . . ?
 O007 Fe01 O006 92.7(2) 4_575 . ?
 O007 Fe01 O007 94.4(3) . 4_575 ?
 O007 Fe01 O008 90.2(2) . . ?
 O007 Fe01 O008 90.2(2) 4_575 . ?
 C00B O005 Fe01 114.5(4) . . ?
 Fe01 O006 H006 109.5 . . ?
 C00C O007 Fe01 115.2(4) . . ?
 Fe01 O008 H008 109.5 . . ?
 O005 C00B C00C 114.6(5) . . ?
 O005 C00B C00E 124.3(6) . . ?
 C00E C00B C00C 121.0(6) . . ?
 O007 C00C C00B 114.3(6) . . ?
 O007 C00C C00H 126.0(6) . . ?
 C00H C00C C00B 119.7(6) . . ?
 O00A C00D C00E 123.4(7) . . ?
 O00A C00D C00G 118.9(6) . . ?
 C00E C00D C00G 117.7(6) . . ?
 C00B C00E Cl03 120.3(5) . . ?
 C00B C00E C00D 120.7(6) . . ?
 C00D C00E Cl03 118.9(5) . . ?
 C00I N00F C00K 106.1(9) . . ?
 C00J N00F C00I 108.4(8) 4_565 . ?
 C00J N00F C00I 108.4(8) . . ?
 C00J N00F C00J 108.7(13) 4_565 . ?
 C00J N00F C00K 97.2(10) 4_565 . ?
 C00J N00F C00K 126.6(10) . . ?
 O009 C00G C00D 115.5(6) . . ?
 O009 C00G C00H 125.5(7) . . ?
 C00H C00G C00D 119.0(6) . . ?
 C00C C00H Cl04 119.9(5) . . ?
 C00C C00H C00G 121.4(6) . . ?
 C00G C00H Cl04 118.7(5) . . ?
 N00F C00I H00A 109.5 . . ?
 N00F C00I H00B 109.5 . . ?
 N00F C00I H00C 109.5 . . ?
 H00A C00I H00B 109.5 . . ?
 H00A C00I H00C 109.5 . . ?
 H00B C00I H00C 109.5 . . ?
 N00F C00J H00D 109.5 . . ?
 N00F C00J H00E 109.5 . . ?
 N00F C00J H00F 109.5 . . ?
 H00D C00J H00E 109.5 . . ?
 H00D C00J H00F 109.5 . . ?
 H00E C00J H00F 109.5 . . ?
 N00F C00K H00G 107.8 . . ?
 N00F C00K H00H 107.8 . . ?
 H00G C00K H00H 107.1 . . ?
 C4 C00K N00F 118.2(14) . . ?
 C4 C00K H00G 107.8 . . ?
 C4 C00K H00H 107.8 . . ?
 C00K C4 Br1 116.3(14) . . ?
 C00K C4 H4A 108.2 . . ?
 C00K C4 H4B 108.2 . . ?
 Br1 C4 H4A 108.2 . . ?
 Br1 C4 H4B 108.2 . . ?
 H4A C4 H4B 107.4 . . ?

loop_
  _geom_hbond_atom_site_label_D
  _geom_hbond_atom_site_label_H
  _geom_hbond_atom_site_label_A
  _geom_hbond_distance_DH
  _geom_hbond_distance_HA
  _geom_hbond_distance_DA
  _geom_hbond_angle_DHA
  _geom_hbond_site_symmetry_A
 O006 H006 O00A 0.82 1.89 2.661(6) 155.9 3_566
 O008 H008 O009 0.82 1.87 2.664(7) 161.8 3_666

loop_
  _refln_index_h
  _refln_index_k
  _refln_index_l
  _refln_F_squared_meas
  _refln_F_squared_sigma
 0 0 -2 518.46 11.86
 0 0 -3 855.92 19.27
 0 0 -4 2707.24 48.43
 0 0 -5 559.37 19.46
 0 0 6 665.5 20.22
 0 0 6 498.14 32.17
 0 0 7 58.25 5.95
 0 0 7 46 9.33
 0 0 8 5.47 3.72
 0 0 8 6.4 2.18
 0 0 9 124.79 10.51
 0 0 9 79.34 11.2
 0 0 10 1.96 1.47
 0 0 11 45.66 7.66
 0 0 12 30.18 6.52
 0 -1 -2 88.79 4.49
 0 1 -2 92.91 4.44
 0 -1 -3 196.32 8.2
 0 -1 -3 190.58 7.69
 0 1 -3 190.18 8.25
 0 1 -4 44.16 4.55
 0 -1 -4 36.06 3.92
 0 -1 -5 33.82 4.28
 0 -1 -5 29.66 3.93
 0 1 -5 34.12 4.47
 0 -1 6 152.22 8.88
 0 -1 -6 143.6 10.63
 0 -1 -6 154.92 10.07
 0 1 -6 161.66 10.98
 0 1 6 125.91 14.09
 0 1 6 146.33 8.91
 0 -1 7 4.21 2.86
 0 1 7 3.72 2.54
 0 1 7 7.16 2.21
 0 -1 7 9.98 2.54
 0 -1 -7 8.45 2.58
 0 1 8 55.6 6.56
 0 -1 8 57.69 6.57
 0 -1 8 30.48 8.12
 0 1 8 31.76 6.36
 0 -1 9 22.54 4.67
 0 1 9 21.35 4.41
 0 -1 9 15.43 5.64
 0 -1 10 2.66 1.92
 0 1 10 2.59 2.29
 0 1 11 13.65 4.56
 0 -1 11 19.05 4.87
 0 1 12 5.95 2.55
 0 -1 12 6.56 3.05
 0 -2 -2 3112.55 49.92
 0 2 -2 3259.57 46.42
 0 2 2 3289.06 48.69
 0 2 -2 3203.65 50.51
 0 -2 -3 10.08 1.81
 0 -2 -3 9.73 1.67
 0 2 -3 6.12 1.4
 0 2 -4 247.24 10.57
 0 -2 -4 263.41 10.68
 0 -2 4 218.83 9.26
 0 -2 -4 251.37 10.63
 0 -2 -5 2155.69 43.35
 0 2 -5 2091.31 43.29
 0 -2 -5 2111.12 42.33
 0 -2 -6 70.62 6.77
 0 -2 6 70.51 5.86
 0 2 6 55.94 7.59
 0 2 -6 70.99 7.12
 0 -2 6 49.12 11.26
 0 -2 -6 75.92 7.32
 0 -2 7 18.75 7.06
 0 2 7 24.95 4.05
 0 -2 -7 30.64 4.88
 0 2 7 18.24 4
 0 -2 7 28.27 4.09
 0 2 8 643.19 23.68
 0 -2 8 693.77 23.61
 0 -2 9 39.48 5.72
 0 -2 9 24.21 7.79
 0 2 9 33.92 5.73
 0 2 10 5.23 2.9
 0 -2 10 4.79 2.53
 0 -2 10 4.86 4.61
 0 -2 11 142.66 13.08
 0 2 11 119.36 12.68
 0 2 12 40.16 7.84
 0 -2 12 48.54 8.11
 0 -3 0 -1.44 2.34
 0 3 0 0.16 0.33
 0 3 0 0.02 0.2
 0 3 1 106.36 4.96
 0 -3 1 99.8 3.73
 0 3 -1 91.17 4.31
 0 -3 -1 107.4 5.66
 0 3 2 161.35 6.47
 0 -3 2 139.56 5.12
 0 -3 -2 168.74 7.37
 0 -3 -2 143.28 7.12
 0 3 -2 149.15 7.21
 0 -3 3 307.51 10.31
 0 3 3 281.59 9.43
 0 -3 -3 270.7 11.04
 0 3 -3 264.96 8.25
 0 3 -3 288.79 11.34
 0 -3 -3 296.43 11.02
 0 -3 -4 100.64 7.02
 0 -3 -4 102.41 6.9
 0 3 -4 90.25 6.97
 0 -3 4 93.86 6.26
 0 -3 5 16.98 7.81
 0 -3 -5 14.04 2.85
 0 3 -5 13.84 2.97
 0 -3 -5 15.13 2.92
 0 -3 6 221.67 11.12
 0 -3 -6 227.05 12.89
 0 -3 6 192.54 25.5
 0 3 -6 225.57 13.76
 0 3 7 17.35 3.63
 0 -3 7 15.98 6.76
 0 -3 -7 19.29 3.98
 0 -3 7 21.62 3.74
 0 -3 8 1.93 3.84
 0 -3 8 8.68 2.71
 0 3 8 5.07 2.08
 0 -3 9 16.42 6.46
 0 3 9 13.23 3.66
 0 -3 9 19.01 4.32
 0 -3 10 0.11 1.89
 0 3 10 -1.71 2.22
 0 -3 10 4.16 2.69
 0 -3 11 6 2.68
 0 3 11 2.65 1.21
 0 3 12 7.65 3.59
 0 -3 12 2.85 1.7
 0 4 0 3850.66 56.79
 0 4 0 3939.55 59.36
 0 4 1 672.93 15.87
 0 -4 1 648.88 12.87
 0 -4 1 681.82 14.64
 0 4 -1 672.65 14.36
 0 -4 -1 652.18 17.24
 0 -4 -2 7.92 1.61
 0 4 2 8.31 1.51
 0 -4 2 6.1 1.24
 0 4 -2 7.08 1.46
 0 4 -2 6.76 1.05
 0 -4 2 7 1.42
 0 -4 -2 6.21 1.35
 0 -4 3 5132.25 77.36
 0 4 3 5110.9 76.57
 0 -4 -3 4910.84 80.23
 0 -4 -3 4971.3 79.61
 0 4 -3 4989.45 79.18
 0 4 4 119.29 6.53
 0 4 -4 122.98 6.08
 0 -4 4 138.19 8.16
 0 -4 -4 122.14 7.9
 0 -4 -4 131.38 8.26
 0 4 -4 108.16 7.45
 0 -4 -5 180 10.56
 0 4 -5 188.65 11.68
 0 4 -5 213.91 8.52
 0 -4 -5 202.64 11.45
 0 -4 -6 707.88 24.64
 0 4 -6 812.68 19.77
 0 -4 6 683.71 21.34
 0 -4 6 542.75 46.87
 0 4 -6 660.72 25.96
 0 4 -7 1.39 1.14
 0 -4 7 -0.08 0.74
 0 -4 -7 0.42 0.49
 0 4 7 -0.23 1.07
 0 -4 7 1.64 3.04
 0 4 -8 23.86 3.72
 0 4 8 15.82 3.62
 0 -4 8 17.17 3.56
 0 -4 9 59.97 7.29
 0 4 9 56.12 7.55
 0 4 10 10.28 3.57
 0 -4 10 21.06 4.69
 0 -4 10 9.36 5.62
 0 4 11 -0.26 2.7
 0 -4 11 8.74 3.41
 0 4 12 17.79 5.13
 0 -4 12 19.23 5.15
 0 5 0 -0.07 0.29
 0 -5 0 0.24 0.26
 0 5 0 0.28 0.36
 0 5 1 63.4 4.74
 0 5 -1 63.37 3.96
 0 -5 -1 83.74 13.83
 0 -5 -1 60.73 5.21
 0 -5 1 61.79 14.24
 0 -5 1 64.41 4.22
 0 -5 -1 61.44 4.79
 0 -5 2 100.64 5.97
 0 5 -2 103.89 5.82
 0 -5 -2 103.69 6.8
 0 5 2 87.52 5.92
 0 -5 -2 113.46 7.12
 0 -5 3 76.25 5.69
 0 -5 3 64.84 4.11
 0 5 -3 67.49 4.26
 0 5 3 70.82 5.32
 0 -5 -3 75.08 6.02
 0 -5 -3 75.92 5.87
 0 5 -3 72.67 5.75
 0 -5 -4 69.64 6.22
 0 -5 4 71.79 5.65
 0 5 4 70.34 5.38
 0 5 -4 64.45 5.91
 0 -5 -4 65.2 6.38
 0 -5 4 62.79 17.65
 0 5 -5 2.82 1.54
 0 -5 -5 2.46 1.47
 0 5 -5 0.57 0.77
 0 -5 -5 1.72 1.13
 0 -5 5 0.68 3.9
 0 5 6 55.12 6.43
 0 -5 6 55.98 5.65
 0 5 -6 59.75 5.27
 0 -5 -6 56.07 6.71
 0 5 -6 49.34 6.54
 0 -5 6 48.55 15.06
 0 -5 7 68.68 16.81
 0 -5 7 82.75 7.57
 0 5 -7 104.65 7.53
 0 -5 -7 83.09 8.73
 0 5 7 73.58 7.97
 0 -5 8 25.75 4.36
 0 -5 8 15.85 7.92
 0 5 8 14.07 3.52
 0 5 -8 29.33 4.39
 0 -5 9 2.6 4.08
 0 5 9 2.62 1.21
 0 -5 9 2.64 1.93
 0 5 10 -2.4 2.71
 0 -5 10 1.72 1.64
 0 -5 10 0.17 3.28
 0 -5 11 62.66 8.7
 0 5 11 52.33 9.18
 0 -5 12 9.38 3.93
 0 6 0 134.94 7.19
 0 -6 0 132.34 6.15
 0 6 0 119.77 5.58
 0 -6 1 819.06 18.38
 0 -6 -1 776.8 19.75
 0 -6 1 795.13 52.88
 0 -6 -1 700.94 21.02
 0 -6 -1 783.89 18.03
 0 -6 -1 806.26 45.9
 0 6 1 785.86 20.32
 0 6 -1 771.19 17.44
 0 6 -1 777.91 19.89
 0 6 2 1622.09 31.99
 0 -6 2 1626.55 31.05
 0 -6 -2 1511.23 34.06
 0 -6 -2 1619 33.6
 0 6 -2 1598.83 30.41
 0 -6 2 1476.32 80.12
 0 -6 3 679.61 19.77
 0 -6 3 712.14 59.76
 0 6 -3 697.63 14.85
 0 6 -3 688.99 19.03
 0 -6 -3 661.92 20.4
 0 6 3 671.32 18.85
 0 -6 -3 695.77 20.43
 0 -6 3 624.58 17.07
 0 -6 4 245.54 11.01
 0 -6 -4 249.41 12.28
 0 -6 4 225.96 34.98
 0 6 4 239.14 10.43
 0 6 -4 232.92 11.4
 0 6 -4 217.91 8.88
 0 -6 -4 248.95 12.27
 0 -6 -5 720.65 24.39
 0 -6 5 693.96 62.32
 0 6 5 688.38 19.89
 0 -6 -5 706.61 23.56
 0 6 -5 668.6 23.1
 0 6 -6 105.51 9.58
 0 6 6 99.95 9.46
 0 -6 6 109.44 24.16
 0 -6 6 114.15 8.24
 0 -6 -6 111.1 9.75
 0 6 7 96.01 9.39
 0 -6 7 95.34 21.43
 0 -6 7 115.77 9.01
 0 -6 -7 102.27 10.06
 0 -6 8 94.35 8.53
 0 6 8 83.62 9.31
 0 -6 9 20.11 4.14
 0 6 9 13.65 3.86
 0 -6 9 20.16 9.02
 0 -6 10 11.03 3.43
 0 -6 10 4.9 4.88
 0 6 10 14.41 3.84
 0 6 11 173.08 17.16
 0 -6 11 198.17 15.09
 0 -6 12 6.6 2.89
 0 7 0 0.64 0.54
 0 -7 0 3.46 6.1
 0 -7 0 0.21 0.33
 0 7 0 -0.3 0.58
 0 7 -1 62.1 4.48
 0 -7 1 66.92 4.89
 0 -7 1 85.15 18.12
 0 7 1 65.6 5.7
 0 -7 -1 53.12 5.64
 0 -7 -1 59.17 5.17
 0 7 -1 63.9 5.55
 0 -7 -1 65.45 4.86
 0 -7 -1 46.98 11.51
 0 -7 -2 45.47 9.29
 0 -7 2 83.92 19.28
 0 -7 -2 60.59 5.96
 0 -7 2 64.13 4.5
 0 7 2 63.03 5.45
 0 7 -2 66.81 4.92
 0 7 2 64.56 7.33
 0 -7 2 60.3 5.02
 0 -7 -2 69.14 5.91
 0 -7 -3 46.57 5.23
 0 7 3 40.17 4.51
 0 -7 3 37.43 4.54
 0 -7 -3 47.85 5.22
 0 -7 3 42.86 15.55
 0 7 -3 42.52 4.38
 0 -7 3 44.63 4.61
 0 7 4 84.54 6.47
 0 -7 -4 88.44 7.56
 0 -7 -4 86.33 7.47
 0 7 -4 79.37 6.81
 0 -7 4 76.73 22.11
 0 -7 4 86.56 6.86
 0 7 -4 81.83 4.98
 0 7 -5 71.45 7.03
 0 7 5 80.35 8.94
 0 -7 -5 80.03 7.6
 0 7 -5 68.66 5.36
 0 -7 5 74.13 21.82
 0 7 5 75.66 6.25
 0 7 6 202.45 14.61
 0 -7 6 202.14 35.39
 0 -7 -6 181.04 12.77
 0 -7 6 231.54 12.34
 0 7 -6 180.08 12.44
 0 -7 7 20.21 11.01
 0 -7 7 20.55 3.94
 0 7 7 25.87 5.62
 0 -7 -7 15 3.96
 0 7 8 10.55 4.07
 0 -7 8 8.44 2.7
 0 -7 8 0.06 5.13
 0 -7 9 40.36 5.91
 0 7 9 34.49 7.06
 0 -7 9 18.35 8.88
 0 7 10 8 3.79
 0 -7 10 3.87 2.1
 0 -7 10 0.76 2.92
 0 -7 11 3.25 3.06
 0 -7 11 3.67 4.33
 0 7 11 3.84 3.49
 0 -7 12 1.4 2.33
 0 8 0 1676.05 36.57
 0 -8 0 1633.63 79.87
 0 -8 0 1678.39 32.65
 0 -8 -1 241.84 27.07
 0 -8 1 283.17 10.79
 0 -8 -1 260.78 11.46
 0 8 1 257.86 12.14
 0 -8 -1 272.93 10.74
 0 -8 1 264.81 33.33
 0 8 -1 259.14 9.88
 0 -8 -1 238.58 12.76
 0 8 -1 255.96 11.81
 0 -8 -2 12.42 2.49
 0 -8 -2 8.08 3.94
 0 -8 -2 11.33 2.68
 0 -8 2 12.21 1.97
 0 -8 2 12.38 2.34
 0 8 -2 12.51 2.2
 0 8 2 11.74 2.31
 0 -8 2 13.28 9.88
 0 8 3 490.03 23.78
 0 -8 3 499.07 16.85
 0 -8 3 472.38 19.21
 0 8 3 464.23 16.88
 0 -8 -3 467.96 17.96
 0 -8 -3 462.58 17.84
 0 8 -3 504.42 16.29
 0 -8 3 509.09 54.89
 0 -8 4 25.51 3.17
 0 -8 4 32.13 16.26
 0 8 4 27.49 3.83
 0 8 4 30.08 5.65
 0 -8 -4 26.97 4.24
 0 -8 -4 27.64 4.22
 0 8 -4 31.13 4.17
 0 8 5 41.74 6.54
 0 -8 5 29.19 13.29
 0 8 5 42.63 4.77
 0 -8 -5 39.8 5.36
 0 8 -5 38.26 5.03
 0 8 -5 38.05 3.54
 0 -8 5 42.66 5
 0 -8 -6 362.45 17.95
 0 8 6 390.72 15.58
 0 8 -6 393.65 13.98
 0 -8 6 424.39 54.13
 0 -8 6 458.27 19.18
 0 8 6 356.92 20.76
 0 8 -6 356.5 17.83
 0 -8 -7 86.27 8.95
 0 8 7 88.61 10.54
 0 -8 7 77.11 20.39
 0 -8 7 100.58 8.67
 0 8 8 39.72 7.51
 0 -8 8 35.13 13.62
 0 -8 8 40.47 5.68
 0 8 9 36.62 7.46
 0 -8 9 41.04 6.16
 0 -8 9 26.97 11.1
 0 -8 10 0.35 2.58
 0 -8 10 6.58 2.56
 0 8 10 10.97 4.62
 0 -8 11 0.54 1.27
 0 -8 11 -2.37 3.43
 0 8 11 5.78 3.42
 0 -8 12 1.38 2.11
 0 9 0 -0.2 1.06
 0 -9 0 0.04 0.4
 0 -9 0 3.32 4.82
 0 9 1 53.01 5.81
 0 -9 -1 62.82 5.43
 0 9 -1 57.2 6
 0 -9 -1 57.43 6.53
 0 9 -1 57.93 4.74
 0 -9 1 65.35 5.39
 0 -9 -1 50.8 13
 0 -9 1 51.08 15.57
 0 -9 -1 65.49 6.01
 0 9 2 99.18 7.94
 0 -9 -2 106.66 8.75
 0 -9 2 95 23
 0 -9 2 104.28 7.23
 0 -9 -2 107.02 8.11
 0 9 -2 109.79 8.65
 0 -9 2 99.41 6.34
 0 9 -2 100.91 6.61
 0 -9 -2 76.6 13.33
 0 -9 -3 24.42 4.2
 0 -9 -3 26.46 4.04
 0 9 3 21.12 4.91
 0 -9 3 23.79 10.66
 0 -9 3 23.23 4.79
 0 9 3 27.24 4.07
 0 9 -3 32.53 3.9
 0 -9 3 30.61 4.17
 0 -9 -4 37.2 5.19
 0 9 -4 38.54 4.82
 0 9 4 36.46 6.65
 0 -9 4 44.84 19.58
 0 -9 4 33.6 4.19
 0 9 4 37.72 4.86
 0 -9 -5 7.35 2.37
 0 -9 5 9.86 2.33
 0 9 5 9.95 3.82
 0 9 5 8.29 2.2
 0 9 -5 9.42 2.51
 0 -9 6 16.45 14.3
 0 9 6 9.92 4.02
 0 9 -6 8.57 2.7
 0 -9 -6 6.39 2.28
 0 -9 6 15.42 3.6
 0 9 6 12.14 2.85
 0 9 -6 11.85 2.13
 0 -9 7 0.46 2.51
 0 -9 -7 6.97 2.63
 0 9 -7 6.76 1.9
 0 9 7 8.53 3.57
 0 -9 7 7.71 2.51
 0 -9 8 13.76 9.41
 0 -9 8 17.51 3.97
 0 9 8 17.19 5.19
 0 9 -8 14.26 2.89
 0 -9 9 7.85 3.13
 0 9 9 7.73 3.8
 0 -9 9 1.67 3
 0 -9 10 2.52 4.16
 0 9 10 -1.01 1.63
 0 -9 10 1.24 1.27
 0 -9 11 25.28 5.54
 0 -9 11 17.12 9.07
 0 9 11 20.89 6.83
 0 -9 12 1.77 2.1
 0 -10 0 459.07 15.81
 0 -10 0 412.71 41.93
 0 10 0 466.11 18.61
 0 -10 -1 292.22 13.74
 0 10 -1 305.83 14.94
 0 -10 1 308.66 12.58
 0 10 1 283.03 14.48
 0 -10 1 247.35 34.72
 0 -10 -1 267.48 15.11
 0 -10 -1 271.95 31.33
 0 10 -1 279.71 11.18
 0 -10 2 244.14 36.55
 0 10 -2 288.42 14.66
 0 -10 -2 240.3 13.95
 0 -10 -2 252.21 12.96
 0 -10 2 264.14 10.95
 0 10 -2 272.21 11.42
 0 -10 2 288.96 12.61
 0 10 2 271.53 13.73
 0 -10 -3 207.63 12.59
 0 -10 3 221.54 38.22
 0 10 -3 215.03 10.65
 0 10 3 218.69 12.23
 0 -10 -3 209.44 12.15
 0 -10 3 241.58 12.19
 0 -10 -4 44.6 5.72
 0 10 -4 50.75 5.4
 0 10 4 41.31 7.89
 0 -10 4 47.99 5.43
 0 -10 4 49.73 19.19
 0 10 4 48.29 5.66
 0 -10 -5 85.25 8.32
 0 10 5 104.59 12.75
 0 10 5 111.27 8.57
 0 10 -5 101.17 8.42
 0 -10 5 107.18 8.71
 0 -10 5 115.2 30.94
 0 10 -6 92.77 8.85
 0 -10 -6 88.29 8.88
 0 10 6 115.95 13.02
 0 -10 6 126.05 9.73
 0 -10 6 142.58 35.11
 0 10 6 114.42 8.79
 0 10 7 2.7 2.46
 0 -10 7 1.74 1.2
 0 -10 7 3.65 4.43
 0 10 -7 3.32 1.31
 0 10 -8 85.69 6.17
 0 -10 8 60.98 20.17
 0 10 8 80.32 11.59
 0 -10 8 94.46 9.1
 0 10 9 33.96 7.73
 0 -10 9 21.72 9.89
 0 -10 9 45.97 6.58
 0 10 10 7.92 4.61
 0 -10 10 1.89 4.81
 0 -10 10 2.65 1.54
 0 -10 11 13.45 4.03
 0 -10 11 11.4 7.99
 0 -10 12 7.4 3.21
 0 -11 0 1.72 1.42
 0 11 0 0.92 0.69
 0 -11 -1 -1.06 3.29
 0 -11 -1 0.94 0.98
 0 11 1 2.53 1.56
 0 11 -1 0.21 0.3
 0 -11 1 -0.77 4.85
 0 11 -1 0.58 0.68
 0 11 -2 17.52 3.73
 0 11 -2 16.3 2.8
 0 -11 -2 12.97 3.31
 0 -11 -2 18.63 3.55
 0 -11 -2 17.92 3.48
 0 -11 2 13.59 9.04
 0 -11 -2 11.8 5.9
 0 11 2 18.26 3.77
 0 -11 2 15.96 2.81
 0 -11 3 23.36 12.19
 0 -11 -3 26.15 4.22
 0 11 -3 22.35 3.57
 0 11 -3 33.15 5.53
 0 -11 -3 24.68 4.19
 0 11 3 26.85 4.58
 0 11 4 33.19 6.86
 0 -11 -4 27.54 4.55
 0 -11 4 29.16 4.87
 0 11 -4 28.73 4.22
 0 11 4 29.89 4.77
 0 11 -5 0.7 0.66
 0 11 5 -0.87 0.98
 0 11 5 -1.5 2.89
 0 -11 -5 -0.49 0.62
 0 -11 5 0.87 0.69
 0 -11 5 6.14 9.54
 0 -11 5 0.98 1.12
 0 -11 -6 26.8 4.94
 0 -11 6 40.91 5.57
 0 11 6 36.76 7.7
 0 11 6 34.33 5.08
 0 -11 6 44.89 21.39
 0 -11 7 21.54 4.51
 0 -11 7 13.59 10.47
 0 11 7 15.11 3.53
 0 11 7 22.12 6.33
 0 -11 8 5.67 2.4
 0 -11 8 10.5 9.12
 0 11 8 7.97 4.13
 0 -11 9 14.58 9.51
 0 11 9 16.73 5.92
 0 -11 9 19.75 4.46
 0 11 10 1.94 1.15
 0 -11 10 5.11 2.71
 0 -11 10 -3.83 7.93
 0 -11 11 1.58 1.28
 0 -11 11 -4.5 5.22
 0 12 0 227.75 14.1
 0 -12 0 186.69 14.36
 0 -12 0 188.63 30.4
 0 12 -1 276.66 15.93
 0 -12 -1 276.1 13.32
 0 12 -1 227.52 10.98
 0 -12 -1 227.53 15.14
 0 -12 -1 203.08 28.84
 0 12 1 278.53 15.84
 0 -12 1 225.59 35.18
 0 -12 -2 139.29 20.51
 0 -12 2 215.16 10.49
 0 12 2 225.55 13.85
 0 12 -2 222.63 14.27
 0 -12 -2 172.45 12.81
 0 -12 -2 223.94 12.48
 0 -12 -2 187.6 11.88
 0 -12 2 196.49 34.54
 0 12 -2 198.5 10.47
 0 -12 -3 53.99 6.22
 0 -12 -3 48.78 6.09
 0 -12 3 54.78 20.9
 0 12 -3 67.29 7.99
 0 12 3 56.59 6.8
 0 12 -3 52.49 5.47
 0 12 -4 123.13 8.99
 0 -12 4 146.94 10.68
 0 -12 -4 146.62 10.51
 0 -12 4 150.09 35.8
 0 12 -4 152.9 12.35
 0 -12 4 122.76 10.78
 0 -12 -4 111.88 9.57
 0 12 4 134.4 10.72
 0 -12 5 32.03 4.06
 0 -12 5 38.22 5.61
 0 12 5 31.6 7.35
 0 -12 -5 25 4.44
 0 12 -5 27.5 4.41
 0 12 5 34.77 5.11
 0 -12 5 42.03 20.53
 0 12 6 39.58 8.48
 0 -12 6 42.84 6.01
 0 12 6 36.33 5.27
 0 -12 6 44.44 23.25
 0 -12 7 74.52 8.56
 0 12 7 59.5 10.82
 0 -12 7 53.52 22.86
 0 12 7 55.86 6.72
 0 12 8 23.56 7.43
 0 -12 8 34.73 14.44
 0 -12 8 33.85 5.66
 0 -12 9 7.91 3.13
 0 12 9 8.7 4.6
 0 -12 9 22.37 13.26
 0 -12 10 4.17 2.26
 0 12 10 2.44 2.33
 0 -12 10 4.01 3.14
 0 -12 11 4.77 2.1
 0 -12 11 9.15 9.52
 0 -13 0 5.43 2.31
 0 13 0 7.3 2.98
 0 -13 0 3.52 1.68
 0 -13 -1 45.27 5.74
 0 13 1 43.37 6.58
 0 13 -1 43.67 6.63
 0 -13 1 41.38 15.64
 0 -13 -1 22.68 10.66
 0 13 -2 19.68 4.49
 0 13 -2 18.02 3.23
 0 -13 -2 15.26 7.88
 0 13 2 24.77 4.98
 0 -13 -2 26.16 4.34
 0 -13 -2 25.28 4.54
 0 -13 2 22.83 3.53
 0 -13 2 11.4 9.47
 0 -13 3 7.56 7.26
 0 -13 3 3.81 1.78
 0 13 -3 2.38 1.12
 0 13 3 3.98 1.97
 0 -13 -3 2.4 1.59
 0 -13 -3 4.87 2.06
 0 13 -3 6.22 3.12
 0 13 4 43.31 6.26
 0 -13 4 36.04 5.43
 0 13 -4 27.61 4.36
 0 -13 4 35.55 17.92
 0 -13 4 28.84 5.7
 0 13 -4 38.15 6.41
 0 -13 -4 28.31 4.75
 0 -13 -4 32.79 5.14
 0 -13 5 20.61 14.26
 0 -13 -5 26.68 5
 0 -13 5 27.84 4.97
 0 13 -5 26.92 5.69
 0 13 -5 14.61 3.24
 0 13 5 23.07 4.64
 0 -13 5 21.24 3.67
 0 13 6 -2.7 5.04
 0 13 6 2.44 0.78
 0 -13 6 4.57 2.22
 0 -13 6 10.03 9.09
 0 13 7 32.19 8.1
 0 -13 7 47.36 7.01
 0 -13 7 29.48 16.36
 0 13 7 38.76 5.77
 0 -13 8 0.79 0.9
 0 13 8 -1.28 4.07
 0 -13 8 -1.06 9.1
 0 -13 9 3.57 6.41
 0 -13 9 0.41 1
 0 13 9 -4.01 3.62
 0 -13 10 5.39 2.91
 0 -13 10 8.31 8.47
 0 -13 11 1.87 1.85
 0 -13 11 0.26 2.52
 0 14 0 964.44 34.05
 0 -14 0 999.92 28.92
 0 14 -1 243.81 16.56
 0 -14 1 189.75 33.95
 0 14 1 227.49 15.59
 0 -14 -1 251.55 13.89
 0 -14 1 230.9 12.91
 0 -14 -1 172.61 27.75
 0 14 2 78.47 8.93
 0 14 -2 66.12 6.27
 0 -14 2 63.6 20.62
 0 -14 -2 59.94 13.86
 0 -14 2 73.74 7.49
 0 14 -2 84.61 9.64
 0 -14 -2 78.5 8.14
 0 14 -3 80.81 7.18
 0 -14 3 103.52 9.27
 0 14 3 111.74 10.5
 0 14 -3 108.25 11.15
 0 -14 -3 102.41 9.37
 0 14 -4 1.32 1.85
 0 14 -4 1.11 0.93
 0 -14 4 -2 2.37
 0 -14 4 0.41 1.29
 0 -14 4 0.59 9.35
 0 14 4 0.53 0.73
 0 -14 -4 2.19 1.58
 0 14 5 7.1 2.88
 0 -14 5 2.45 0.64
 0 -14 5 10.91 12
 0 -14 -5 2.04 1.56
 0 14 -5 4.64 2.65
 0 -14 5 5.75 2.13
 0 -14 6 163.84 42.26
 0 14 6 183.33 13.04
 0 -14 -6 168.41 12.8
 0 -14 6 188.23 13.31
 0 14 -6 180.81 15.09
 0 14 7 6 1.82
 0 14 7 12.19 3.31
 0 -14 7 11.31 3.51
 0 14 8 3.18 1.94
 0 -14 8 2.98 1.58
 0 -14 8 -1.6 5.04
 0 -14 9 57.18 7.9
 0 -14 9 44.31 19.2
 0 14 9 59.93 12.39
 0 -14 10 2.75 1.32
 0 -14 10 3.3 4.01
 0 -15 0 8.2 7.29
 0 15 0 4.55 2.67
 0 -15 0 3.53 1.78
 0 -15 1 33.64 14.42
 0 -15 -1 29.45 11.91
 0 15 -1 40.98 7.06
 0 -15 1 38.9 5.48
 0 -15 -1 41.7 5.85
 0 15 1 46.1 7.37
 0 -15 -2 17.71 4.07
 0 15 -2 9.02 2.46
 0 15 2 11.15 3.61
 0 -15 2 3.29 6.29
 0 -15 2 15.13 3.54
 0 15 -2 17.55 4.36
 0 -15 3 0.53 1.26
 0 -15 3 0.72 0.65
 0 -15 -3 -0.91 1.49
 0 15 3 0.46 1.14
 0 15 -3 -0.14 1.47
 0 15 -3 0.11 0.53
 0 -15 -4 10.27 3.49
 0 -15 4 11.15 3.39
 0 15 -4 8.68 3.32
 0 -15 4 6.39 2.94
 0 15 4 9.43 3.3
 0 -15 4 10.38 10.35
 0 -15 5 22.25 4.98
 0 -15 5 12.43 12.13
 0 15 -5 24.19 5.61
 0 15 5 22.95 4.94
 0 -15 -5 24.83 5.16
 0 -15 -6 17.52 4.33
 0 -15 6 18.53 14.77
 0 15 6 14.97 4.03
 0 -15 6 19.64 4.5
 0 15 -6 18.93 5.39
 0 -15 -7 2.12 1.84
 0 -15 7 3.78 2.42
 0 15 7 4.89 2.61
 0 -15 7 2.19 3.94
 0 15 -7 4.62 2.92
 0 15 8 -3.87 3.87
 0 -15 8 -0.58 1.45
 0 15 -8 5.16 3.14
 0 15 8 3.63 2.04
 0 -15 9 12.72 13.81
 0 15 9 4.18 4.3
 0 -15 9 5.45 2.36
 0 -16 0 28.92 12.96
 0 -16 0 28.58 4.85
 0 16 0 33 6.5
 0 16 1 82.58 10.11
 0 16 -1 73.55 9.79
 0 -16 1 78.43 7.93
 0 -16 -1 47.13 16.19
 0 -16 1 49.23 18.19
 0 -16 -1 85.14 8.62
 0 -16 -2 229.45 15.12
 0 -16 2 159.44 10.86
 0 16 -2 236.25 18.12
 0 -16 2 143.53 31.85
 0 16 2 231.17 16.94
 0 -16 2 221.08 14.16
 0 -16 3 22.87 13.21
 0 -16 3 32.58 5.53
 0 16 -3 28.86 6.58
 0 -16 -3 32.03 5.8
 0 16 3 25.77 5.6
 0 16 -4 295.77 20.6
 0 16 4 288.94 18.98
 0 -16 -4 302.96 18.33
 0 -16 4 243.69 47.12
 0 -16 4 299.06 18.22
 0 -16 5 85 28.04
 0 -16 5 89.57 10.4
 0 16 5 94.9 10.34
 0 -16 -5 104.89 10.59
 0 16 -5 103.88 12
 0 16 -6 6.41 3.51
 0 -16 6 5.59 2.35
 0 -16 -6 5.25 2.62
 0 16 6 5.8 2.38
 0 -16 6 7.99 11.04
 0 -16 7 23.09 4.94
 0 16 7 20.95 4.62
 0 16 -7 16.6 4.84
 0 -16 -7 17.33 4.48
 0 -16 7 30.72 18.26
 0 -16 8 24.54 15.26
 0 -16 8 18.79 4.49
 0 -16 -8 18.44 4.68
 0 16 -8 24.01 6.49
 0 -17 0 -3.39 6.16
 0 17 0 2.39 2.16
 0 -17 0 -0.02 0.76
 0 17 -1 18.96 5.4
 0 -17 1 17.48 4
 0 17 1 24.34 5.73
 0 -17 1 13.9 9.06
 0 -17 -1 22.91 11.3
 0 -17 -1 23.22 4.87
 0 -17 -2 5.21 2.4
 0 -17 2 7.74 2.88
 0 -17 2 8.24 7.65
 0 17 -2 5.54 2.9
 0 17 2 8.87 3.2
 0 -17 3 -6.57 11.07
 0 -17 3 -0.81 0.76
 0 17 3 2.54 2.86
 0 17 -3 -0.13 1
 0 -17 -3 -0.34 0.99
 0 17 -4 66.17 10.31
 0 17 4 61.26 8.99
 0 -17 4 60.25 24.07
 0 -17 4 74.84 9.21
 0 -17 -4 68.82 9.11
 0 -17 5 -2.16 2.73
 0 17 5 3.02 2.21
 0 -17 5 0.25 6.23
 0 17 -5 0.01 1.48
 0 -17 -5 2.75 2.44
 0 17 6 -0.32 1.19
 0 -17 6 0.58 0.89
 0 -17 -6 1.54 1.81
 0 17 -6 2.11 1.92
 0 -17 -7 24.35 5.53
 0 -17 7 25.26 17.66
 0 -17 7 26 5.67
 0 17 -7 23.73 6.41
 0 17 7 23.12 5.16
 0 -17 -8 1.7 1.42
 0 -17 8 4.31 7.56
 0 -17 8 4.59 2.29
 0 18 0 92.49 11.72
 0 -18 0 59.64 18.69
 0 -18 0 86.31 9.13
 0 -18 -1 2.74 1.69
 0 -18 1 4.89 8.11
 0 -18 -1 8.62 8.08
 0 -18 1 1.3 1.23
 0 18 -1 0.36 2.01
 0 18 1 -2.43 2
 0 -18 -2 13.82 3.84
 0 18 2 14.25 4.72
 0 -18 2 14.34 3.84
 0 18 -2 12.51 4.14
 0 -18 2 24.82 14.41
 0 18 3 274.51 19.88
 0 -18 3 221.77 42.71
 0 -18 -3 297.49 19.18
 0 -18 3 281.67 17.94
 0 18 -3 283.54 22.3
 0 18 -4 102.2 13.43
 0 -18 -4 108.21 11.7
 0 -18 4 105.32 30.99
 0 18 4 96.68 11.69
 0 -18 4 103.76 11.22
 0 18 -5 9.76 4.41
 0 -18 -5 10.12 3.87
 0 18 5 7.71 3.3
 0 -18 5 9.5 13.19
 0 -18 5 5.72 2.36
 0 -18 6 109.03 11.47
 0 -18 -6 113.82 12.26
 0 18 6 117.9 12.11
 0 -18 6 119.43 36.66
 0 18 -6 125.81 14.56
 0 -18 7 3.99 2.74
 0 18 -7 1.14 1.23
 0 -18 -7 0.33 1.24
 0 19 0 5.39 3.51
 0 -19 0 7.11 5.85
 0 -19 0 0.79 1.37
 0 19 1 18.27 5.62
 0 -19 -1 23.13 5.16
 0 -19 1 21.08 12.96
 0 -19 1 18.37 4.25
 0 19 -1 23.44 6.08
 0 -19 -2 65.6 9
 0 19 -2 62.87 10.74
 0 -19 2 57.34 7.94
 0 19 2 58.43 9.72
 0 -19 2 37.01 18.32
 0 19 3 12.83 4.49
 0 19 -3 13.3 5.15
 0 -19 3 12.19 4.25
 0 -19 3 0.49 3.98
 0 -19 -3 11.99 3.96
 0 19 4 3.04 2.69
 0 19 -4 2.1 2.08
 0 -19 -4 2.99 2.39
 0 -19 4 0.32 0.72
 0 -19 5 22.84 14.41
 0 19 5 20.49 5.8
 0 -19 -5 20.34 5.36
 0 -19 5 20.13 5.04
 0 19 -5 20.84 6.09
 0 19 -6 4.93 2.95
 0 -19 6 5.08 2.6
 0 -19 -6 -0.42 1.36
 0 -19 -7 18.06 5.09
 0 -20 0 6.27 7.4
 0 -20 0 11.8 3.45
 0 20 0 18.61 5.26
 0 20 -1 177.23 18.18
 0 20 1 172.77 17.16
 0 -20 -1 163.48 14
 0 -20 1 140.5 31.28
 0 -20 1 167.87 13.89
 0 20 -2 184.03 18.71
 0 20 2 178.86 17.29
 0 -20 -2 185.27 15.57
 0 -20 2 162.35 34.94
 0 -20 2 175 14.36
 0 20 3 10.91 4.77
 0 -20 3 19.99 13.67
 0 -20 -3 13.91 4.08
 0 20 -3 11.93 4.91
 0 -20 3 11.23 3.75
 0 -20 -4 74.17 10.58
 0 20 -4 82.91 13.09
 0 20 4 66.71 10.47
 0 20 5 27.25 6.51
 0 20 -5 24.95 6.97
 0 -20 -5 20.62 5.87
 0 -20 5 18.88 16.31
 0 -20 -6 19.6 5.37
 0 -21 0 -2.81 2.15
 0 21 0 2.81 2.45
 0 -21 1 37.24 6.79
 0 -21 -1 36.04 6.6
 0 21 -1 38.97 8.9
 0 21 1 38.04 8.16
 0 -21 1 24.6 13.6
 0 -21 -2 2.61 2.35
 0 21 -2 -0.32 1.8
 0 21 2 3.27 2.68
 0 -21 2 5.16 6.57
 0 -21 2 2.86 1.94
 0 -21 -3 0.73 1.24
 0 21 3 0.89 1.55
 0 21 -3 -1.34 2.05
 0 21 -4 11.6 5.01
 0 -21 -4 10.3 4.03
 0 21 4 12.49 4.87
 0 -21 -5 17.33 5.28
 0 -22 0 174.77 15.15
 0 22 0 171.47 18.49
 0 22 1 30.95 7.66
 0 -22 -1 35.64 6.81
 0 22 -1 30.04 7.8
 0 22 -2 -1.44 1.17
 0 -22 -2 0.72 1.9
 0 -22 2 3.25 6.5
 0 22 2 4.75 3.36
 0 22 -3 0.37 2.67
 0 22 3 0.74 2.57
 0 -22 -3 0.87 1.06
 0 -22 -4 1.43 1.34
 0 22 4 0.48 1.85
 0 -22 -5 2.46 2.42
 0 23 0 1.4 1.22
 0 23 1 14.42 5.17
 0 23 -1 17.79 6.09
 0 23 2 4.83 3.05
 0 -23 -2 7.35 3.53
 0 -23 -3 -0.64 1.32
 0 23 3 0.24 2.39
 0 -23 -4 2.3 2.03
 0 24 1 48.11 10.16
 -1 0 12 9.97 3.66
 -1 0 11 50.11 7.82
 -1 0 10 37.33 6.45
 -1 0 10 25.04 7.46
 -1 0 9 34.48 5.55
 -1 0 8 214.25 12.89
 -1 0 7 0.49 0.45
 1 0 -6 0.53 0.87
 1 0 -6 1.03 1.12
 1 0 -5 493.7 17.89
 1 0 -5 475.43 17.52
 1 0 -4 23.45 3.17
 1 0 -3 334.98 11.53
 1 0 -2 11.01 1.69
 -1 0 -1 155.16 4.43
 -1 0 -1 145.18 5.5
 -1 0 -2 10.76 1.69
 -1 0 -3 72.2 11.89
 1 0 3 58.01 4.48
 -1 0 -3 59.2 4.44
 1 0 4 267.94 11.07
 -1 0 -4 296.25 11.9
 -1 0 -5 6.95 2.07
 -1 0 -6 8.21 2.44
 1 0 6 6.47 1.71
 1 0 7 22.55 4.16
 1 0 8 -1.34 1.5
 1 0 9 31.2 5.57
 1 0 10 -0.36 1.68
 1 0 11 28.6 6.32
 1 0 12 -1.27 1.98
 -1 -1 12 10.79 3.85
 -1 1 12 11.67 3.97
 -1 1 11 2.78 1.92
 -1 -1 11 3.66 2.45
 -1 1 10 18.74 5.45
 -1 1 10 43.57 6.59
 -1 -1 10 14.75 6.02
 -1 -1 10 40.62 6.44
 -1 1 9 15.09 3.79
 -1 -1 9 19.88 4.15
 -1 -1 8 79.72 7.67
 -1 1 8 76.64 7.47
 -1 1 7 252.34 12.72
 -1 -1 7 265.85 13.02
 1 -1 -6 26.89 4.37
 1 1 -6 30.01 4.67
 1 -1 -6 30.94 4.72
 1 -1 -5 504.04 18.24
 1 1 -5 475.52 17.73
 1 -1 -5 534.04 18.63
 1 1 -4 19.44 2.93
 1 -1 -4 22.15 3.22
 1 -1 -3 231.96 9.15
 1 1 -3 216.73 9.5
 -1 1 2 1295.18 24.7
 1 1 -2 1341.95 22.35
 1 1 -2 1244.99 25.74
 1 -1 -2 1290.96 23.63
 1 1 -1 232.92 7.54
 1 -1 -1 234.95 10.8
 -1 -1 -1 1523.46 28.33
 -1 1 -1 1507.09 25.02
 -1 1 -1 1540.37 23.26
 -1 1 -2 501.96 11.52
 1 -1 2 476.22 11.62
 -1 -1 -2 521.56 13.57
 1 -1 3 297.78 9.76
 -1 -1 -3 319.31 11.23
 -1 1 -3 329.15 10.54
 -1 -1 -3 327.8 19.35
 1 -1 4 0.85 0.7
 1 1 4 1.35 0.69
 -1 1 -4 1.9 1
 -1 -1 -4 1.4 0.84
 -1 -1 -5 47.76 5.17
 -1 1 -5 47.45 5.19
 -1 1 -6 384.53 17.64
 1 -1 6 326.51 14.02
 1 1 6 329.57 14.9
 -1 -1 -6 369.56 16.73
 1 1 7 5.25 1.74
 1 -1 7 7.87 2.4
 -1 -1 -7 8.39 2.36
 1 1 8 20.9 4.27
 1 -1 8 26.77 4.7
 1 1 9 56.96 7.67
 1 -1 9 51.66 7.04
 1 -1 10 -2.62 2.17
 1 1 10 0.41 1.04
 1 -1 11 3.45 2.35
 1 1 11 0.56 1.05
 1 -1 12 3.09 2.12
 1 1 12 5.07 2.11
 -1 2 12 17.27 5.21
 -1 -2 12 15.12 4.67
 -1 2 11 0.04 2.16
 -1 -2 11 3.81 2.36
 -1 2 10 4.74 2.48
 -1 -2 10 3.35 3.52
 -1 -2 10 5.54 2.64
 -1 2 9 2.1 1.67
 -1 -2 9 2.86 1.3
 -1 -2 8 106.8 9.15
 -1 2 8 101.15 8.67
 1 -2 -7 4.25 1.88
 -1 2 7 7.43 2.44
 -1 -2 7 6.98 2.34
 1 2 -6 73.61 7.65
 1 -2 -6 82.27 7.92
 1 -2 -6 76.15 7.59
 -1 -2 6 77.19 6.65
 1 2 -5 176.32 10.91
 1 -2 -5 177.93 10.78
 1 -2 -5 186.91 10.62
 1 -2 -4 283.48 11.68
 1 2 -4 250.94 12.25
 1 -2 -4 301.44 13.12
 1 2 -3 329.33 12.61
 1 -2 -3 325.41 11.07
 -1 2 3 353.27 12.03
 -1 2 2 18.71 2.52
 1 -2 -2 13.25 1.72
 1 2 -2 14.67 2.28
 1 2 -1 25.93 2.61
 -1 2 1 22.44 2.73
 1 -2 -1 25.62 1.71
 1 2 -1 24.49 2.57
 -1 2 0 139.55 6.35
 1 -2 0 138.18 7.73
 1 2 0 125.9 5.31
 1 -2 1 152.45 4.07
 -1 2 -1 163.61 4.35
 -1 2 -1 190.64 6.76
 1 -2 1 182.29 7.7
 -1 -2 -1 176.04 8.47
 -1 2 -2 36.65 2.81
 -1 -2 -2 41.8 3.94
 1 -2 2 36.68 2.48
 -1 -2 -2 38.03 2.26
 -1 2 -2 55.62 12.56
 -1 -2 -3 14.39 2.95
 -1 2 -3 17.4 9.15
 -1 -2 -3 17.28 2.01
 -1 2 -3 17.19 2.51
 1 -2 3 19.15 2.2
 1 -2 3 27.88 7.37
 -1 -2 -3 18.45 2.8
 -1 2 -4 90.18 6.45
 1 -2 4 68.01 12.81
 1 -2 4 64.71 4.81
 -1 -2 -4 69.62 4.78
 -1 -2 -4 66.35 5.82
 -1 2 -5 214.65 11.92
 -1 -2 -5 185.54 10.63
 -1 -2 -5 174.18 8.95
 1 -2 5 162.41 19.31
 -1 -2 -6 49.08 5.29
 1 -2 6 44.71 9.66
 -1 2 -6 62.45 7.03
 1 2 6 54.01 6.14
 1 -2 6 50.39 5.17
 1 2 7 37.35 5.52
 -1 -2 -7 39.38 5.15
 1 -2 7 37.94 5
 1 2 8 41.4 6.26
 -1 -2 -8 35.75 5.37
 1 -2 8 42.2 5.89
 1 -2 9 95.57 9.59
 1 2 9 93.96 10.35
 1 2 10 -2.44 2.9
 1 -2 10 2.42 1.92
 1 2 11 -0.46 1.66
 1 -2 11 0.29 1.81
 1 2 12 17.95 5.72
 1 -2 12 17.58 5.62
 -1 3 12 7.9 3.19
 -1 -3 12 11.94 4.24
 -1 3 11 12.95 4.19
 -1 -3 11 8.36 4.98
 -1 -3 11 11.92 4.1
 -1 3 10 82.58 9.51
 -1 -3 10 95.83 9.95
 -1 -3 9 11.05 3.25
 -1 3 9 11.56 3.34
 -1 3 9 4.88 2.09
 -1 -3 8 233.15 13.66
 -1 3 8 218.14 13.13
 -1 3 7 362.23 16.01
 -1 -3 7 413.51 17.29
 1 -3 -7 375.22 19.36
 -1 -3 6 24.67 3.76
 1 -3 -6 25.82 4.52
 1 3 -6 20.35 4.19
 1 -3 -5 927.49 27.66
 1 3 -5 859.99 27.33
 1 -3 -5 878.27 25.02
 1 -3 -4 413 14.39
 1 3 -4 378.06 15.33
 1 -3 -4 429.35 16.63
 -1 3 4 400.33 14.04
 1 3 -3 149.7 8.47
 -1 3 3 167.66 8.08
 1 -3 -3 158.68 7.45
 -1 3 2 1580.05 30.88
 1 3 -2 1533.61 30.47
 1 -3 -2 1478.31 26.84
 1 -3 -1 460.82 9.8
 1 3 -1 448.13 12.47
 -1 3 1 447.63 10.15
 1 3 -1 466.94 11.85
 -1 3 1 472.59 13.47
 1 3 0 11.32 1.64
 1 -3 0 10.26 2.63
 -1 3 0 11.23 1.88
 -1 -3 -1 1480.71 32.86
 1 -3 1 1601.46 32.1
 -1 3 -1 1517.64 29
 1 -3 1 1650.15 23.75
 -1 3 -2 40.78 4.1
 -1 3 -2 35.5 2.65
 1 -3 2 52.69 10.32
 -1 -3 -2 42.01 2.51
 1 -3 2 35.66 2.42
 -1 -3 -2 36.58 3.93
 -1 3 -3 40.38 3.51
 1 -3 3 64.3 13.98
 -1 3 -3 42.42 4.06
 -1 3 -3 49.11 15.68
 -1 -3 -3 49.08 3.44
 -1 -3 -3 47.01 4.7
 1 -3 3 37.95 3.01
 -1 3 -4 12.93 2.31
 1 -3 4 9.73 5.29
 -1 -3 -4 11.29 1.89
 -1 -3 -4 10.53 2.33
 1 -3 4 10.81 1.91
 -1 -3 -5 41.8 5.07
 1 3 5 41.12 5.13
 -1 -3 -5 42.96 4.31
 1 -3 5 41.55 10.8
 -1 3 -5 43.86 5.07
 1 3 6 39.31 5.36
 -1 3 -6 44.04 5.83
 -1 -3 -6 44.41 4.9
 1 -3 6 41.94 4.67
 1 -3 6 23.71 7.93
 1 -3 7 7.39 4.96
 1 -3 7 13.54 3.02
 -1 -3 -7 9.8 2.55
 1 3 7 8.91 2.58
 1 -3 8 144.28 10.55
 1 3 8 133.39 11.61
 -1 -3 -8 116.65 9.73
 1 -3 9 17.64 4.09
 1 3 9 11.95 3.41
 1 3 10 -4.44 3.77
 1 -3 10 -0.19 1.28
 1 3 11 38.07 7.92
 1 -3 11 32.76 6.38
 1 -3 12 -2.77 2.76
 1 3 12 9.55 4.62
 -1 -4 12 13.65 4.44
 -1 4 12 12.65 4.54
 -1 -4 11 30.06 5.97
 -1 -4 11 12.49 6.29
 -1 4 11 23.85 5.56
 -1 -4 10 16.26 4.04
 -1 -4 10 10.61 7.24
 -1 4 10 15.53 4.19
 -1 -4 9 7.04 2.61
 -1 4 9 3.48 1.45
 -1 4 9 7.38 2.72
 1 4 -8 187.79 6.84
 -1 -4 8 167.78 11.66
 -1 -4 7 20.39 3.85
 1 -4 -7 21.53 4.77
 -1 4 7 18.38 3.59
 1 -4 -6 4.54 2.05
 -1 -4 6 4.96 1.92
 -1 4 6 6.28 2.08
 1 4 -6 5.51 2.24
 1 -4 -5 193.15 12.53
 1 4 -5 184.03 11.66
 1 -4 -5 210.76 11.52
 -1 4 5 204.72 10.49
 1 -4 -4 64.13 6.65
 1 -4 -4 68.49 5.78
 -1 4 4 70.86 5.88
 1 4 -4 64.53 6.25
 -1 4 3 144.17 8.36
 1 -4 -3 138.74 9.15
 1 -4 -3 146.53 7.51
 1 4 -3 145.8 8.61
 1 -4 -2 39.67 3.38
 1 4 -2 41.8 4
 -1 4 2 35.16 3.36
 -1 4 2 36.82 4.18
 1 4 -2 31.79 3.37
 1 4 -1 16.89 2.41
 -1 4 1 18.68 2.72
 1 -4 -1 17.48 1.88
 -1 4 1 16.1 2.07
 1 -4 0 217.85 6.63
 1 4 0 226.56 8.44
 -1 4 0 220.34 9.54
 1 -4 0 216.52 5.23
 1 -4 1 283.91 13.12
 -1 -4 -1 277.75 12.91
 -1 4 -1 283.84 6.33
 1 4 1 301.82 7.89
 -1 4 -1 313.2 11.05
 1 -4 2 48.37 4.31
 -1 4 -2 51.08 5.68
 -1 4 -2 45.32 3.25
 1 -4 2 45.65 3.24
 1 4 2 51.72 2.98
 -1 -4 -2 43.16 3.01
 -1 -4 -2 46.28 5.04
 1 -4 3 53.91 3.89
 -1 4 -3 54.98 4.69
 -1 4 -3 60.23 5.8
 -1 -4 -3 52.05 4.02
 -1 -4 -3 60.75 5.74
 1 -4 3 79.04 17.62
 -1 4 -4 136.88 8.37
 -1 -4 -4 128.27 7.29
 1 -4 4 153.44 24.19
 -1 4 -4 130.53 8.32
 -1 -4 -4 132.04 8.87
 1 -4 4 114.57 6.49
 -1 4 -5 47.1 5.14
 -1 4 -5 43.25 5.24
 1 -4 5 43.37 12.66
 -1 -4 -5 46.05 5.58
 -1 -4 -5 41.27 4.61
 -1 4 -6 18.44 3.57
 1 -4 6 13.51 6.49
 -1 4 -6 13.53 3.38
 1 -4 6 15.22 2.91
 -1 -4 -6 17.94 3.32
 1 4 6 15.88 3.7
 1 -4 7 57.88 6.05
 1 4 7 49.21 6.99
 1 -4 7 33 9.87
 -1 -4 -7 54.28 6.22
 -1 4 -7 73.01 7.39
 1 4 8 0.18 0.82
 1 -4 8 6.47 2.48
 -1 -4 -8 3.72 1.68
 -1 4 -8 6.21 2.43
 -1 4 -9 33.69 5.72
 1 -4 9 25.24 4.88
 1 4 9 24.72 5.36
 1 4 10 5.26 3.41
 1 -4 10 0.52 1.67
 1 -4 11 17.58 4.63
 1 4 11 19.58 6.31
 1 -4 12 5.19 2.86
 -1 -5 12 57.5 8.69
 -1 5 12 49.84 9
 -1 5 11 0.07 1.83
 -1 -5 11 2.07 4.57
 -1 -5 11 4.72 2.44
 -1 -5 10 23.56 4.78
 -1 5 10 21.09 4.93
 -1 -5 10 11.22 6.88
 -1 5 9 62.08 7.81
 -1 -5 9 74.57 8.31
 -1 -5 8 7.88 2.23
 -1 5 8 7.95 2.69
 -1 5 7 42.65 5.64
 -1 -5 7 52.42 6.19
 -1 5 6 564.08 20.77
 1 5 -6 617.55 24.22
 -1 5 5 350.23 14.39
 1 -5 -5 355.48 17.79
 1 -5 -5 363.7 15.63
 1 5 -5 325.42 15.84
 -1 5 4 153.92 8.93
 1 -5 -4 156.99 10.76
 1 5 -4 147.76 9.6
 1 -5 -4 173.33 9.33
 1 5 -3 940.59 22.71
 1 5 -3 950.55 24.79
 -1 -5 3 936.86 24.71
 1 -5 -3 974.08 23.14
 1 -5 -3 948.4 26.68
 -1 5 3 924.21 24.53
 -1 5 3 889.16 22.9
 -1 5 2 518.31 17.04
 1 5 -2 540.79 14.4
 1 5 -2 520.81 15.96
 1 -5 -2 544.96 14.76
 -1 5 2 536.25 16.04
 -1 -5 1 619.21 16.32
 1 -5 -1 678.71 15.65
 -1 5 1 696.58 17.91
 1 5 -1 659.33 17.27
 -1 5 1 675.36 19.06
 1 5 0 709.46 17.31
 -1 5 0 688.96 19.14
 1 -5 0 641.07 15.39
 1 -5 0 735.84 13.18
 -1 5 -1 149.14 4.44
 1 -5 1 171.66 22.15
 -1 -5 -1 133.48 9.35
 1 -5 1 152.55 4.85
 1 -5 1 143.24 10.5
 -1 5 -1 140.79 7.82
 1 5 1 146.29 5.96
 -1 -5 -2 915.16 18.77
 1 -5 2 1039.86 64.25
 1 -5 2 967.01 24.16
 -1 -5 -2 867.28 25.58
 -1 5 -2 983.64 24.09
 1 5 2 959.74 18.89
 1 -5 2 917.13 18.52
 -1 5 -2 928.92 18.36
 -1 5 -3 1296.42 34.31
 1 -5 3 1365.53 25.59
 1 5 3 1247.18 23.74
 -1 5 -3 1318.66 26.67
 -1 -5 -3 1252.88 31.76
 -1 -5 -3 1259.76 25.21
 -1 -5 -3 1058.29 33.51
 1 -5 3 1576.08 83.27
 -1 -5 -4 83.16 7.15
 1 -5 4 73.75 4.97
 -1 5 -4 81.47 7.24
 -1 -5 -4 74.24 5.58
 1 -5 4 73.84 17.22
 -1 -5 -5 55.42 6.02
 1 -5 5 46.58 13.73
 -1 5 -5 55.64 6.16
 -1 -5 -5 50.55 5.24
 -1 5 -5 50.46 5.88
 1 -5 6 543.61 18.07
 1 -5 6 477.6 41.47
 -1 5 -6 590.15 24.36
 1 5 6 527.03 23.84
 -1 -5 -6 524.93 19.57
 1 -5 7 40.47 5.03
 -1 -5 -7 32.11 4.81
 1 -5 7 30.42 9.71
 1 5 7 37.84 6.59
 -1 5 -7 51.4 6.68
 -1 -5 -8 31.2 5.13
 1 -5 8 21.89 8.58
 1 -5 8 37.65 5.18
 1 5 8 32.61 6.41
 1 -5 9 134.59 11.02
 1 5 9 119.91 13.07
 1 -5 10 8.15 3.17
 1 5 10 4.02 3.03
 1 -5 11 3.6 1.96
 1 5 11 5 3.57
 1 -5 12 30.4 6.52
 -1 -6 12 8.55 3.74
 -1 -6 11 36.78 6.66
 -1 6 11 29.09 6.71
 -1 -6 10 4.88 2.59
 -1 6 10 2.46 1.17
 -1 -6 10 3.3 1.56
 -1 -6 9 16.9 9.06
 -1 6 9 23.67 5.02
 -1 -6 9 33.41 5.74
 -1 6 8 34.18 5.57
 -1 -6 8 45.06 6.2
 -1 -6 7 19.49 4.08
 -1 6 7 10.02 2.41
 -1 6 7 17.03 3.78
 1 -6 -6 82.08 9.33
 -1 6 6 89.44 7.65
 1 6 -6 79.43 8.41
 -1 6 6 76.86 7.61
 -1 -6 6 105.04 8.7
 -1 6 5 273.46 13.86
 1 -6 -5 303.15 14.49
 -1 6 5 298.64 13.92
 1 -6 -5 293.31 16.64
 1 6 -5 268.07 14.71
 -1 -6 5 309.33 14.53
 1 -6 -4 70.28 7.3
 1 6 -4 74.54 6.03
 -1 6 4 76.11 6.77
 1 6 -4 70.14 6.77
 -1 6 4 74.47 6.65
 1 -6 -4 80.88 6.71
 1 6 -3 227.15 11.33
 -1 6 3 220.97 11.69
 1 -6 -3 233.65 12.76
 -1 -6 3 236.24 11.81
 -1 6 3 231.35 11.89
 1 -6 -3 242.8 10.83
 1 6 -3 228.36 9.77
 -1 6 2 7.56 3.93
 -1 -6 2 14.57 2.55
 -1 -6 2 17.12 2.88
 -1 6 2 16.82 3.12
 1 -6 -2 19.03 2.73
 1 6 -2 17.06 2.88
 -1 6 2 15.2 3.1
 -1 -6 1 120.41 6.6
 1 -6 -1 128.54 6.75
 -1 6 1 90.7 14.99
 1 6 -1 119.02 6.98
 -1 6 1 126.61 8.38
 -1 6 1 118.32 7.77
 1 -6 0 66.52 4.77
 1 6 0 71.98 5.14
 1 -6 0 74.2 3.84
 1 6 0 74.94 4.63
 -1 6 0 74.87 6.29
 -1 -6 -1 4 1.41
 -1 6 -1 8.36 2.18
 1 -6 1 7.8 1.25
 1 6 1 7.99 1.6
 1 -6 1 5.85 2.27
 -1 6 -1 7.45 1.06
 1 -6 2 8.67 1.56
 1 -6 2 11.98 2.9
 1 -6 2 13.92 9.74
 -1 -6 -2 10.61 2.77
 1 6 2 10.3 1.64
 -1 -6 -2 9.69 1.67
 -1 6 -2 13.12 2.76
 -1 6 -2 8.54 1.39
 -1 -6 -3 25.83 5.66
 1 -6 3 24.66 2.95
 -1 -6 -3 24.1 4.09
 1 6 3 21.55 2.52
 -1 6 -3 23.84 2.83
 1 -6 3 22.94 3.4
 -1 -6 -3 22.89 2.83
 1 -6 3 22.28 11.49
 1 6 4 54.06 4.06
 1 -6 4 60.41 4.74
 1 -6 4 68.71 18.43
 -1 6 -4 43.91 6.23
 -1 6 -4 57.12 5.42
 -1 6 -4 52.4 2.88
 -1 -6 -4 64.4 5.16
 -1 -6 -4 60.59 6.42
 -1 -6 -5 3.68 1.55
 1 -6 5 -0.87 3.07
 -1 6 -5 2.64 1.31
 -1 6 -5 1.68 1.2
 1 6 6 44.47 7.01
 1 -6 6 39.52 4.49
 -1 6 -6 39.06 5.9
 -1 6 -6 41.39 6.27
 -1 -6 -6 35.02 4.94
 1 -6 6 27.36 10.14
 1 6 7 12.47 4.05
 -1 6 -7 14.24 3.97
 -1 6 -7 15.44 3.96
 1 -6 7 13.29 3.01
 1 -6 7 15.25 8.26
 -1 -6 -7 10.2 2.78
 -1 -6 -8 15.6 3.67
 1 -6 8 17.78 7.65
 1 -6 8 20.55 4
 1 6 8 20.53 5.42
 -1 6 -8 28.59 5.8
 1 6 9 47.07 8.63
 1 -6 9 39.18 5.95
 1 6 10 0.75 1.05
 1 -6 10 1.84 1.67
 1 6 11 7.64 3.88
 1 -6 11 6.9 3.53
 1 -6 12 23.68 5.86
 -1 -7 12 2.4 2.27
 -1 -7 11 182.96 14.76
 -1 7 11 173.62 16.74
 -1 -7 10 202.46 14.63
 -1 7 10 178.59 15.56
 -1 -7 9 40.11 14.54
 -1 7 9 61.97 8.32
 -1 -7 8 70.16 7.57
 -1 7 8 56.73 7.74
 -1 7 7 14.28 3.53
 -1 7 7 8.74 2.31
 -1 -7 6 562.03 20.72
 1 -7 -6 512.3 23.65
 -1 7 6 501.67 21.21
 -1 7 6 537.51 19.74
 -1 7 5 520.5 18.83
 1 7 -5 480.17 19.71
 -1 -7 5 503.77 19.54
 1 -7 -5 527.37 19.72
 -1 7 5 482.93 20.38
 1 -7 -5 510.93 21.8
 1 7 -5 526.79 18.12
 1 7 -4 1904.77 37.95
 1 7 -4 1944.33 43.13
 -1 7 4 1909.58 42.22
 -1 -7 4 1948.75 29.29
 1 -7 -4 2074.37 42.63
 1 -7 -4 2051.68 46.8
 -1 7 4 1968.75 45.16
 -1 7 3 179.03 11.32
 1 7 -3 175.88 9.99
 -1 -7 3 165.64 9.9
 1 -7 -3 168.27 11.14
 1 -7 -3 179.18 9.55
 1 7 -3 162.64 7.86
 -1 7 3 171.54 10.52
 -1 7 2 2929.44 55.06
 1 7 -2 2904.23 52.51
 -1 -7 2 2808.43 51.85
 1 -7 -2 2964.63 51.59
 1 -7 -2 2832.46 57.44
 -1 -7 2 2955.08 54.04
 -1 7 1 365.53 36.82
 1 -7 -1 399.79 13.56
 -1 7 1 399.51 15.93
 -1 -7 1 421.93 14.7
 1 7 -1 385.9 13.61
 -1 -7 1 378.8 13.03
 1 -7 0 988.73 51.55
 1 7 0 951.74 21.56
 1 -7 0 1011.13 19.4
 -1 7 0 960.67 25.99
 1 7 0 973.06 23.09
 1 -7 1 179.53 6.68
 1 -7 1 164.84 24.38
 -1 7 -1 164.95 5.86
 1 7 1 169.7 8.01
 -1 7 -1 173.77 9.94
 -1 -7 -1 154.97 11.28
 -1 7 -2 596.04 14.09
 1 -7 2 659.76 54.6
 1 7 2 592.27 15.89
 1 -7 2 622.44 15.25
 1 -7 2 586.13 22.87
 -1 7 -2 643.78 20.69
 -1 -7 -2 646.99 16.51
 -1 -7 -2 577.56 22.1
 1 7 3 371.05 12.1
 1 -7 3 414.56 45.73
 1 -7 3 364.22 12
 -1 7 -3 353.28 11.75
 -1 -7 -3 348.31 12.11
 -1 -7 -3 349.05 16.32
 1 -7 3 349.84 14.16
 1 7 4 539.96 15.01
 -1 -7 -4 513.29 20.42
 1 -7 4 528.43 51.51
 -1 -7 -4 519.2 16.59
 1 -7 4 612.86 17.94
 -1 7 -4 547.88 17.31
 1 7 5 392.57 21.98
 1 -7 5 356.34 41.83
 -1 7 -5 404.12 9.93
 -1 7 -5 410.35 16.65
 -1 -7 -5 389.51 14.72
 1 7 6 217.56 16.38
 -1 7 -6 217.92 13.66
 -1 7 -6 213.19 15.78
 -1 -7 -6 205.78 11.28
 1 -7 6 216.35 10.98
 1 -7 6 174.89 28.26
 -1 -7 -7 121.25 9.53
 1 -7 7 105.9 21.1
 1 -7 7 144.7 9.51
 1 7 7 151.85 14.29
 -1 7 -7 161.74 14.29
 -1 7 -7 143.07 12.57
 -1 7 -8 1.04 2.85
 1 7 8 4.16 2.65
 1 -7 8 8.12 5.45
 1 -7 8 5.19 2.18
 1 -7 9 4.4 2.24
 1 7 9 3.83 3.44
 1 -7 10 7.64 3.09
 1 7 10 11.94 4.67
 1 -7 11 163.35 14
 1 7 11 164.25 18.28
 1 -7 12 10.72 3.97
 -1 -8 12 -0.06 0.97
 -1 -8 11 20.59 11.65
 -1 8 11 38.36 8.39
 -1 -8 11 45.49 7.36
 -1 -8 10 31.6 6.04
 -1 8 10 29.98 6.93
 -1 -8 10 21.25 11.43
 -1 -8 9 1.35 1.73
 -1 8 9 -0.53 1.28
 -1 -8 8 7.14 2.5
 -1 8 8 2.68 2.1
 -1 -8 8 2.5 2.42
 1 8 -7 11.68 2.85
 -1 -8 7 14.5 3.96
 -1 8 7 6.32 2.28
 -1 8 6 11.06 3.81
 -1 -8 6 27.73 4.79
 -1 8 6 19.77 3.78
 1 -8 -6 17.88 4.35
 1 8 -6 19.99 3.56
 -1 8 6 21.06 4.93
 1 8 -5 8.41 2.76
 -1 8 5 8.4 3.07
 -1 8 5 5.63 1.84
 1 8 -5 4.94 1.56
 -1 -8 5 4.1 1.48
 -1 8 5 3.25 2.01
 1 -8 -5 6.62 2.51
 -1 8 4 52.2 7.24
 1 -8 -4 57.56 7.1
 -1 8 4 33.66 8.73
 1 8 -4 49.87 4.6
 -1 -8 4 41.01 3.83
 1 -8 -4 56.28 5.99
 -1 8 4 46.88 5.73
 1 8 -4 48.19 5.9
 -1 8 3 144.93 10.2
 -1 8 3 168.81 12.04
 1 -8 -3 153.17 11.38
 1 -8 -3 168.52 9.79
 1 8 -3 171.95 10.13
 1 8 -2 27.8 3.87
 -1 8 2 31.64 11.14
 -1 -8 2 26.1 3.64
 -1 8 2 30.56 4.49
 -1 -8 2 30.79 4.23
 1 -8 -2 31.57 3.9
 1 -8 -2 27.51 4.42
 -1 8 2 26.56 4.66
 -1 -8 1 77.3 5.84
 -1 -8 1 82.12 6.53
 -1 8 1 105.2 23.63
 1 -8 -1 79.5 6.24
 -1 8 1 79.76 7.4
 1 -8 -1 86.55 5.25
 1 8 -1 83.21 6.3
 -1 -8 0 95.74 6.83
 1 8 0 80.68 6.09
 -1 8 0 91.57 7.73
 1 8 0 86.96 6.15
 1 -8 0 78.78 15.43
 1 -8 0 76.15 6.28
 1 -8 0 89.74 5.05
 1 -8 1 204.95 8.02
 1 -8 1 183.84 27.35
 -1 8 -1 200.82 11.69
 1 8 1 191.75 9.58
 -1 -8 -1 184.73 13.31
 -1 8 -1 189.82 6.83
 1 -8 2 4.02 1.13
 -1 -8 -2 0.54 1.7
 1 -8 2 2.43 1.45
 -1 -8 -2 2.54 1.73
 -1 8 -2 4 1.89
 -1 -8 -2 3.29 1.23
 1 -8 2 0.45 4.29
 1 -8 2 3.75 0.84
 1 8 2 3.3 1.19
 -1 8 -2 2.58 0.83
 1 -8 3 16.4 3.36
 -1 -8 -3 14.39 3.22
 1 -8 3 5.58 6.83
 -1 8 -3 21.02 4.12
 -1 -8 -3 14.86 2.52
 -1 -8 -3 12.12 4.79
 1 8 3 13.79 2.44
 1 -8 3 12.65 2.35
 -1 8 -3 13.94 2.2
 -1 -8 -4 122.41 7.8
 1 -8 4 151.23 8.27
 1 -8 4 129.79 27.13
 -1 8 -4 129.64 7.93
 1 8 4 137.04 7.51
 1 8 5 41.29 4.06
 1 8 5 43.95 7.97
 -1 -8 -5 32.12 4.28
 -1 8 -5 40.55 5.07
 1 -8 5 44.79 15.94
 -1 8 -6 33.83 2.67
 1 -8 6 21.14 11.45
 -1 -8 -6 29.58 4.22
 1 -8 6 39.27 4.74
 -1 8 -6 31.52 5.01
 1 8 6 36.92 7.08
 1 -8 7 34.2 4.9
 -1 8 -7 26.51 5.4
 1 -8 7 15.31 9.72
 -1 -8 -7 25.71 4.2
 1 8 7 29.82 6.7
 -1 8 -7 31.24 3.35
 1 -8 8 9.31 6.62
 1 -8 8 8.94 2.61
 1 8 8 7.05 3.49
 1 -8 9 10.6 3.27
 1 8 9 9.35 4.23
 1 -8 9 7.03 5.69
 1 -8 10 28.25 5.57
 1 8 10 27.58 7.78
 1 -8 11 19.92 4.96
 1 8 11 17.13 6.23
 1 -8 12 4.56 2.63
 -1 -9 12 26.26 5.53
 -1 -9 11 37.7 6.66
 -1 9 11 35.36 8.22
 -1 -9 11 18.82 11.13
 -1 -9 10 4.84 4.43
 -1 9 10 14.19 5.16
 -1 -9 10 14.62 3.89
 1 9 -9 116.83 11.06
 -1 9 9 92.08 11.66
 -1 -9 9 108.72 10.54
 -1 -9 8 38.06 6.09
 1 9 -8 36.59 5.53
 -1 -9 8 44.53 17.87
 -1 9 8 32.58 6.48
 1 9 -7 107.55 8.76
 -1 9 7 97.96 11.27
 -1 9 7 96.51 8.74
 -1 -9 7 105.27 9.6
 -1 -9 6 1237.45 34.97
 -1 9 6 1181.7 33.94
 1 9 -6 1227.75 30.73
 -1 9 6 1233.58 40.88
 1 -9 -5 106.73 10.29
 -1 9 5 124.42 12.05
 -1 9 5 108.48 8.97
 1 9 -5 104.01 9.1
 -1 -9 5 116.34 9.66
 1 9 -5 115.99 7.44
 1 -9 -4 0.97 1.02
 1 -9 -4 0.54 0.87
 1 9 -4 1.46 1.2
 -1 9 4 -0.48 1.5
 -1 9 4 1.38 1.43
 -1 -9 4 0.29 0.74
 -1 9 4 1.22 1.65
 1 9 -3 556.27 19.62
 -1 9 3 610.75 25.34
 1 -9 -3 566.61 19.48
 -1 9 3 547.39 21.13
 1 -9 -3 529.53 22.29
 1 9 -2 49.31 5.16
 1 -9 -2 47.47 5.92
 1 -9 -2 49.47 5.12
 -1 9 2 51.26 6.14
 -1 9 2 39.66 13.66
 -1 -9 2 46.17 4.86
 1 9 -1 143.08 8.62
 1 -9 -1 136.39 8.61
 1 9 -1 154.34 9
 -1 9 1 149.56 10.67
 1 -9 -1 138.8 9.94
 1 -9 -1 145.33 7.37
 1 -9 0 960.07 26.58
 1 9 0 1011.71 25.32
 -1 9 0 998.8 29.55
 1 -9 0 1075.44 22.42
 1 -9 0 942.34 55.23
 1 9 0 1056.08 26.2
 -1 9 -1 86.63 4.78
 1 -9 1 86.27 18.67
 -1 -9 -1 83.02 9.15
 1 9 1 92.55 6.94
 -1 9 -1 95.47 8.29
 1 -9 1 99.43 5.68
 1 -9 2 549.47 27.34
 -1 -9 -2 544.79 23.41
 -1 9 -2 597.08 22.23
 1 -9 2 623.56 16.82
 -1 -9 -2 652.43 20.82
 -1 -9 -2 621.39 18.56
 -1 9 -2 603.22 15.25
 -1 -9 -2 506.45 40.62
 1 -9 2 599.17 13.58
 1 -9 2 555.03 51.36
 1 9 2 583.31 18.22
 1 -9 3 376.35 44.76
 1 -9 3 385.79 17.97
 1 -9 3 412.78 14.96
 1 9 3 395.89 14.61
 -1 9 -3 407.6 12.86
 -1 -9 -3 397.53 14.5
 -1 -9 -3 414.46 16.81
 -1 9 -3 457.14 19.44
 -1 -9 -3 362.59 18.32
 -1 9 -4 9.47 1.99
 1 9 4 7.02 2.73
 1 -9 4 2.33 1.92
 -1 9 -4 12.85 3.76
 1 -9 4 10.2 2.48
 -1 -9 -4 9.06 2.07
 1 9 4 8.69 1.96
 1 -9 4 11.07 2.34
 1 -9 5 31.45 13.34
 1 9 5 43.18 7.63
 -1 -9 -5 40.04 4.64
 -1 9 -5 40.31 4.8
 1 9 5 48.67 4.59
 1 9 6 667.69 32.05
 -1 9 -6 594.15 22.29
 -1 -9 -6 505.53 19.12
 1 -9 6 665.2 21.08
 1 -9 6 497.53 52.23
 -1 -9 -7 203.21 12.12
 1 -9 7 275.47 13.98
 -1 9 -7 268.93 7.42
 1 9 7 269.08 20.45
 1 -9 7 212.73 32.92
 1 -9 8 17.04 3.44
 1 -9 8 14.64 8.29
 1 9 8 9.57 3.73
 1 9 9 89.83 13
 1 -9 9 114.33 9.93
 1 -9 10 2.42 2.06
 1 9 10 3.54 2.12
 1 -9 11 55.45 7.91
 -1 -10 12 6.74 7.68
 -1 -10 11 -2.3 3.58
 -1 -10 11 12.55 4.14
 -1 10 11 8.27 4.54
 -1 -10 10 6.7 2.93
 -1 -10 10 3.8 2.78
 -1 10 10 8.24 4.43
 -1 -10 9 34.95 6.14
 -1 10 9 34.03 7.74
 -1 -10 9 30.12 15.77
 1 10 -9 34.07 5.53
 -1 -10 8 86.42 25.97
 -1 -10 8 94.17 10.21
 -1 10 8 82.04 11.38
 1 10 -8 90.72 8.43
 1 10 -7 -0.56 0.44
 -1 10 7 2.54 1.51
 -1 10 7 3.84 3.01
 -1 -10 7 1.71 1.7
 -1 -10 7 3.82 5.05
 -1 -10 6 45.47 6.42
 -1 10 6 44.58 6.02
 1 10 -6 50.55 5.17
 -1 10 6 51.45 8.51
 1 -10 -5 85.83 9.77
 -1 10 5 103.95 12.04
 -1 -10 5 101.7 9.59
 -1 10 5 96.03 8.8
 1 10 -5 89.73 8.6
 -1 10 4 38.01 11.58
 -1 -10 4 57.78 6.95
 1 10 -4 51.27 6.23
 1 -10 -4 48.06 6.91
 1 -10 -4 53.88 6.24
 -1 10 4 47.85 8.62
 -1 10 4 57.84 6.82
 1 -10 -3 26.47 4.09
 1 10 -3 24.83 3.93
 -1 10 3 31.6 5.04
 1 -10 -3 20.83 4.26
 -1 10 3 26.82 6.11
 -1 10 3 19.42 9.49
 -1 10 2 40.31 5.8
 -1 -10 2 32.42 4.36
 1 10 -2 35.03 4.54
 1 -10 -2 36.23 4.65
 1 -10 -2 34.7 5.46
 1 10 -1 11.48 2.69
 1 -10 -1 13.58 3.24
 1 -10 -1 10.11 2.52
 1 -10 -1 11.76 2.2
 1 10 -1 12.18 2.68
 -1 10 1 14.28 3.51
 1 -10 0 44.46 5.68
 1 -10 0 45.44 4.08
 -1 10 0 41.5 5.93
 1 10 0 43.27 4.74
 1 -10 0 35.06 11.25
 1 -10 0 40.32 5.05
 1 10 0 42.62 5.02
 1 -10 1 71.03 5.25
 -1 10 -1 61 7.19
 -1 -10 -1 49.46 14.11
 -1 -10 -1 61.93 8.33
 1 10 1 55.66 5.84
 -1 -10 -1 65.27 6.44
 1 -10 1 73.34 17.35
 -1 -10 -2 57.15 7.59
 1 -10 2 72.35 18.91
 -1 -10 -2 61.75 15.48
 1 -10 2 68.12 4.37
 1 10 2 69.14 6.36
 -1 -10 -2 72.68 6.98
 -1 10 -2 68.95 4.8
 -1 10 -2 71.62 7.9
 1 -10 2 68.52 5.38
 1 -10 2 64.56 9.88
 -1 10 -3 13.91 3.71
 1 -10 3 15.04 3.79
 -1 -10 -3 15.32 3.34
 -1 -10 -3 13.72 2.68
 1 10 3 7.72 2.06
 1 -10 3 13.3 2.69
 -1 10 -3 12.24 2.2
 1 -10 3 7.26 6.89
 -1 -10 -3 10.68 5.12
 -1 10 -4 25.76 3.45
 1 -10 4 24.98 4.09
 1 -10 4 35.48 15.51
 -1 10 -4 33.58 5.58
 -1 -10 -4 24.74 3.79
 -1 -10 -4 30.93 4.81
 1 10 4 28.18 3.93
 1 -10 5 7.81 9.55
 -1 -10 -5 7.97 2.17
 -1 10 -5 10.05 2.4
 1 10 5 5.98 1.74
 1 10 5 10.12 2.3
 1 -10 6 24.16 3.85
 1 -10 6 29.51 14.81
 -1 10 -6 22.74 4.04
 1 10 6 22.44 6.23
 -1 -10 -6 14.81 3.09
 1 -10 7 4.6 1.83
 1 -10 7 8.87 6.44
 1 10 7 3.32 1.1
 1 -10 8 10.89 2.98
 1 -10 8 7.76 7.75
 1 10 8 9.6 4.48
 1 -10 9 29.16 11.27
 1 10 9 35.54 7.98
 1 -10 9 37.11 5.79
 1 10 10 -4.58 3.3
 1 -10 10 1.26 1.57
 1 -10 11 0.62 1.33
 -1 -11 12 17.85 11.79
 -1 -11 11 35.58 6.73
 -1 -11 11 16.49 11
 -1 -11 10 14.58 8.21
 -1 11 10 16.98 6.07
 -1 -11 10 20.04 4.74
 -1 -11 9 8.85 3.19
 -1 11 9 9.71 4.77
 -1 -11 9 3.98 2.63
 -1 11 8 470.16 29.48
 1 11 -8 455.9 17.76
 -1 11 7 228.47 14.57
 -1 -11 7 215.49 45.92
 1 11 -7 231.17 11.46
 -1 11 7 237.53 20.19
 -1 -11 7 234.54 15.13
 -1 11 6 19.78 3.97
 -1 -11 6 16.93 4.09
 -1 -11 6 5.56 9.77
 -1 11 6 14.67 5.17
 -1 11 5 280.17 15.78
 -1 -11 5 277.45 10.17
 -1 11 5 303.6 21.72
 -1 -11 5 290.34 17.18
 -1 11 4 65.78 7.66
 1 -11 -4 61.58 7.75
 -1 -11 4 85.5 8.5
 1 11 -4 58.34 6.62
 -1 11 4 76.23 10.52
 1 11 -3 194.39 11.52
 1 -11 -3 200.99 13.72
 -1 -11 3 229.31 13.38
 1 -11 -3 199.57 11.82
 -1 11 3 217.77 13.89
 1 -11 -2 281.01 13.86
 1 -11 -2 289.93 16.09
 -1 -11 2 301.57 15.03
 1 11 -2 325.72 15.71
 1 11 -2 292.01 13.81
 -1 11 2 326.16 16.98
 1 -11 -1 824.01 25.8
 -1 11 1 910 30.61
 1 -11 -1 815.77 27.31
 1 11 -1 821.62 24.48
 1 -11 -1 972.49 23.88
 1 11 -1 898.58 26.68
 1 -11 0 5.18 1.32
 -1 -11 0 4.2 1.51
 -1 -11 0 -0.92 2.17
 1 11 0 4.73 1.72
 1 11 0 3.98 1.18
 1 -11 0 5.18 5.2
 1 -11 0 3.72 1.22
 -1 11 0 3.43 1.01
 -1 -11 -1 571.34 20.73
 1 -11 1 405.98 42.51
 1 11 1 563.26 20.8
 -1 11 -1 578.25 23.82
 1 -11 1 576.15 17.14
 -1 -11 -1 461.9 47.27
 -1 -11 -1 489.15 25.1
 1 -11 2 328.28 24.49
 1 -11 2 302.93 39.25
 -1 -11 -2 324.14 36.48
 -1 11 -2 392.83 19.77
 1 -11 2 384.99 13.97
 1 -11 2 385.63 11.73
 -1 -11 -2 408.57 17.55
 -1 11 -2 363.54 12.16
 1 11 2 374.09 16.16
 1 -11 3 199.76 33.26
 -1 -11 -3 150.71 20.31
 1 -11 3 179.8 14.2
 -1 -11 -3 215.7 11.39
 1 11 3 198.26 11.23
 -1 11 -3 206.1 9.39
 -1 11 -3 233.3 15.12
 -1 -11 -3 230.64 13.17
 -1 -11 -4 8.78 2.53
 -1 11 -4 7.41 3.19
 -1 -11 -4 7.29 2.05
 1 11 4 7.72 2.15
 -1 11 -4 8.44 1.98
 1 -11 4 6.4 2.4
 1 -11 4 6.18 7.27
 1 -11 5 88.77 24.21
 1 11 5 122.94 8.29
 -1 11 -5 117.14 11.28
 -1 11 -5 102.08 7.66
 1 -11 5 133.42 9.07
 1 11 5 99.37 13.97
 -1 -11 -5 92.36 7.57
 1 -11 6 24.02 3.82
 1 -11 6 15.8 8.03
 1 11 6 10.05 3.43
 -1 11 -6 16.31 3.32
 -1 -11 -6 14.06 2.92
 1 11 6 19.25 3.24
 1 -11 7 64.74 6.86
 1 -11 7 45.46 16.9
 1 11 7 57.93 10.33
 1 11 8 239.15 22.38
 1 -11 8 245.63 14.21
 1 -11 9 10.02 2.91
 1 11 9 4.16 3.13
 1 -11 9 13.41 8.28
 1 11 10 -4.3 3.65
 1 -11 10 4.58 2.2
 -1 -12 11 -10.35 8.64
 -1 -12 11 -0.88 1.54
 -1 -12 10 7.04 7.35
 -1 12 10 5.8 3.47
 -1 -12 10 7.93 3.3
 -1 -12 9 -1.55 3.15
 -1 12 9 6.78 3.57
 -1 -12 9 4.61 2.17
 -1 12 8 -3.15 3.83
 -1 12 8 1.82 1.54
 -1 -12 8 2.58 2.42
 -1 -12 7 78.08 29.04
 -1 12 7 78.69 8.72
 -1 12 7 87.07 12.78
 -1 -12 7 76.18 8.91
 -1 12 6 20.55 4.3
 -1 12 6 17.76 5.34
 -1 -12 6 20.9 4.75
 -1 -12 5 8.08 2.6
 -1 12 5 10.59 3.32
 -1 -12 5 9.88 2.3
 -1 12 5 12.02 3.45
 -1 -12 5 7 7.64
 -1 -12 4 37.18 16.31
 -1 -12 4 47.2 6.65
 -1 12 4 43.8 6.58
 -1 12 4 43.97 8.85
 -1 12 3 19.17 4.35
 -1 -12 3 18.61 4.06
 1 -12 -3 22.18 3.78
 1 -12 -3 15.96 3.39
 1 12 -3 19.95 3.73
 -1 -12 3 20.98 17.95
 -1 -12 2 81.51 8
 -1 12 2 78.93 8.78
 1 12 -2 93.15 8.75
 1 -12 -2 68.36 6.96
 1 12 -2 71.86 6.9
 -1 -12 2 61.98 19.29
 -1 -12 1 95.16 8.19
 1 12 -1 95.23 8.72
 -1 12 1 103.81 10.16
 1 12 -1 86.08 7.31
 -1 -12 1 63.93 17.88
 1 -12 -1 83.97 7.96
 1 -12 0 22.87 4.21
 -1 -12 0 24.11 4.2
 -1 12 0 24.83 5.06
 1 12 0 22.7 4.07
 -1 -12 0 17.43 10.04
 1 -12 0 24.36 3.42
 1 -12 0 25.52 10.63
 -1 12 -1 38.85 6.4
 1 -12 1 34.91 4.22
 1 12 1 31.43 5
 -1 -12 -1 26.07 12.35
 1 -12 1 18.52 8.96
 -1 -12 -1 31.7 4.98
 1 -12 2 0.68 0.74
 1 -12 2 -2.57 4
 -1 -12 -2 -4.16 5.2
 1 12 2 -0.56 0.74
 -1 12 -2 0.1 1.07
 1 -12 2 0.3 0.46
 -1 -12 -2 0.43 0.72
 1 -12 2 -3.98 4.59
 -1 12 -2 0.5 0.29
 -1 12 -3 27.18 5.61
 1 12 3 23.19 4
 -1 12 -3 22.13 3.17
 1 -12 3 19.66 5.11
 1 -12 3 21.78 3.55
 -1 -12 -3 23.24 4.01
 -1 -12 -3 15.75 7.43
 -1 -12 -3 24.17 4.33
 1 -12 3 19.89 12.38
 1 -12 4 34.92 14.57
 -1 -12 -4 32.97 4.57
 1 12 4 33.96 4.86
 -1 -12 -4 36.25 5.54
 1 -12 4 30.13 5.19
 -1 12 -4 43.57 7
 -1 12 -4 34.85 4.21
 -1 12 -5 9.01 2.23
 1 12 5 10.73 2.63
 -1 -12 -5 5.4 1.73
 1 -12 5 12.28 3.03
 -1 -12 -5 6.57 2.53
 1 -12 5 2.38 6.99
 -1 12 -5 12.59 4.12
 1 -12 6 6.52 2.19
 1 -12 6 0.8 2.9
 1 12 6 7.37 2.03
 -1 12 -6 8.17 3.33
 1 12 6 0.39 2.05
 1 -12 7 71.76 7.31
 1 -12 7 43.18 17.05
 -1 12 -7 74.98 10.27
 1 12 7 63.34 11.49
 1 -12 8 12.79 3.35
 1 -12 8 9.47 7.23
 1 12 8 7.02 3.81
 1 12 9 -0.94 3.5
 1 -12 9 4.69 6.53
 1 -12 9 3.79 1.99
 1 -12 10 9.48 3.05
 -1 -13 11 6.14 2.64
 -1 -13 11 -11.84 9.75
 -1 13 10 3.84 3.6
 -1 -13 10 6.91 2.85
 -1 -13 10 8.29 11.71
 -1 13 9 55.92 11.34
 -1 -13 9 60.24 8.72
 -1 -13 9 38.82 17.84
 -1 -13 8 4.79 2.86
 -1 13 8 -0.83 0.64
 -1 13 8 -0.93 3.1
 -1 -13 8 4.47 8.29
 -1 13 7 10.17 3.96
 -1 13 7 11.9 3.49
 -1 -13 7 23.54 16.21
 -1 -13 7 12.74 4
 -1 -13 6 223.38 15.96
 -1 13 6 197.42 20.93
 -1 13 6 211.27 14.54
 -1 -13 6 206.55 47.74
 -1 13 5 14.64 4.73
 -1 -13 5 14.5 3.05
 -1 -13 5 19.87 17.89
 -1 13 5 11.37 3.56
 -1 13 4 44.06 6.75
 -1 -13 4 54.35 21.91
 -1 -13 4 52.33 7.15
 1 13 -3 432.44 20.77
 -1 13 3 398.02 20.64
 -1 -13 3 436.11 20.14
 1 -13 -3 417.03 17.65
 -1 13 2 60.21 7.91
 1 13 -2 56.7 7.08
 -1 -13 2 47.15 5.78
 -1 -13 2 47.99 6.23
 1 -13 -2 61.51 6.18
 1 -13 -2 44.22 5.78
 1 -13 -1 190.63 12.62
 1 13 -1 229.48 14.18
 -1 13 1 230.08 15.81
 -1 -13 1 213.27 36.13
 -1 -13 1 209.51 12.75
 -1 -13 1 192.37 11.6
 -1 -13 0 1291.77 89.08
 1 13 0 1442.83 39.01
 -1 13 0 1432.24 42.89
 -1 -13 0 1474.6 37.45
 1 -13 0 1242.75 37.47
 1 -13 1 327.92 38.89
 1 -13 1 443.53 16.28
 -1 -13 -1 399.99 48.14
 1 -13 1 366.19 19.73
 -1 13 -1 456.1 22.87
 1 13 1 438.6 20.22
 -1 -13 -1 458.5 19.79
 1 -13 2 8.29 1.79
 1 -13 2 1.78 4.13
 1 -13 2 9.39 2.16
 -1 -13 -2 5.57 6.05
 -1 13 -2 8.21 1.92
 -1 -13 -2 12.14 3.08
 1 13 2 10.75 3.02
 -1 13 -2 14.81 4.08
 1 -13 3 130.15 27.55
 1 -13 3 138.84 14.55
 1 -13 3 150.81 9.96
 1 13 3 156.87 11.01
 -1 -13 -3 161.85 12.07
 -1 13 -3 137.92 8.14
 -1 13 -3 165.22 14.05
 -1 -13 -3 114.48 19.3
 1 13 4 -0.65 1.3
 1 -13 4 4.04 4.58
 1 -13 4 -0.33 0.65
 1 -13 4 1.76 0.64
 -1 13 -4 1.58 0.94
 -1 -13 -4 2.61 2
 -1 -13 -4 -0.28 0.41
 -1 13 -4 3.75 2.73
 -1 13 -5 191.83 15.26
 1 -13 5 172.49 10.95
 -1 -13 -5 132.49 9.57
 -1 13 -5 125.18 8.56
 1 -13 5 138.86 10.41
 1 13 5 178.64 11.48
 -1 -13 -5 153.21 11.95
 1 -13 5 122.75 28.95
 1 13 6 51.05 5.8
 1 -13 6 43.35 18.78
 -1 13 -6 54 8.33
 1 -13 6 63.56 7.23
 -1 -13 -6 44.86 6.71
 1 -13 7 43.72 16.52
 -1 13 -7 57.1 9
 -1 -13 -7 37.4 6.33
 1 -13 7 44.42 5.95
 1 13 8 24.76 7.41
 1 -13 8 30.37 5.08
 -1 13 -8 38.22 7.77
 1 -13 8 30.73 15.06
 1 -13 9 26.22 4.88
 1 13 9 18.18 7.07
 -1 13 -9 38.7 8.36
 -1 -14 11 17.59 5.18
 -1 -14 10 2.55 1.88
 -1 -14 10 -15.07 11.6
 -1 14 9 4.62 3.56
 -1 -14 9 6.98 11.8
 -1 -14 9 9.6 3.5
 -1 -14 8 23.49 5.41
 -1 14 8 16.19 4.36
 -1 14 8 19.49 6.62
 -1 -14 8 9.67 10.81
 -1 -14 7 6.11 8.74
 -1 14 7 -7.28 5.72
 -1 14 7 4.19 2.51
 -1 -14 7 5.4 2.59
 -1 -14 6 6.29 8.43
 -1 14 6 25.44 7.25
 -1 -14 6 20.26 4.4
 -1 14 6 22.96 4.91
 -1 -14 5 67.69 26.62
 -1 -14 5 54.91 6.57
 -1 14 5 62.68 8.44
 -1 -14 5 68.85 8.75
 -1 -14 4 3.66 1.88
 -1 -14 4 3.14 8.52
 -1 14 4 2.87 1.61
 1 14 -4 5.02 2.89
 1 -14 -4 6.44 2.53
 -1 -14 3 3.65 4.45
 -1 -14 3 2.05 1.06
 -1 -14 3 2.11 1.28
 1 -14 -3 3.53 1.56
 1 14 -3 1.75 1.58
 -1 14 3 4.61 3.07
 -1 -14 2 2.42 1.37
 1 14 -2 0.05 1.15
 -1 -14 2 -1.06 6.89
 1 -14 -2 2.52 1.83
 -1 14 2 2.51 2.15
 -1 -14 2 -0.47 1.41
 -1 14 1 29.71 6.01
 1 -14 -1 23.63 4.69
 -1 -14 1 30.13 5.02
 1 -14 -1 28.45 4.34
 1 14 -1 29.32 5.4
 -1 -14 1 37.85 15
 -1 -14 1 20.9 4.02
 -1 14 0 43.34 7.29
 -1 -14 0 36.68 14.18
 1 14 0 40.32 6.26
 1 -14 0 31.23 5.47
 -1 -14 0 45.35 6.25
 1 14 1 165.78 12.89
 -1 -14 -1 175.36 32.95
 1 -14 1 115.62 23.84
 -1 14 -1 167.11 14.24
 -1 -14 -1 161.31 12.15
 1 -14 1 127.65 12.01
 -1 14 -2 11.84 3.97
 1 -14 2 4.45 6.63
 1 -14 2 7.29 1.75
 1 14 2 7.23 2.54
 -1 -14 -2 3.63 2.02
 -1 -14 -2 3.06 5.33
 1 -14 3 0.46 2.92
 -1 -14 -3 1.39 2.15
 1 14 3 1.99 1.36
 -1 14 -3 1.85 0.98
 -1 -14 -3 2.86 2.03
 -1 14 -3 2.41 1.78
 -1 14 -4 21.74 5.52
 -1 14 -4 22.32 3.5
 1 -14 4 22.07 5.2
 1 14 4 18.38 4
 1 -14 4 21.96 4.15
 -1 -14 -4 20.42 4.56
 1 -14 4 13.8 11.3
 -1 -14 -4 22.24 4.28
 1 -14 5 43.12 6.08
 1 -14 5 61.15 21.62
 1 14 5 54.07 6.61
 -1 -14 -5 52.71 7.45
 -1 14 -5 58.68 8.92
 1 -14 5 58.16 6.63
 1 -14 6 6.58 8.37
 -1 -14 -6 13.12 3.63
 -1 14 -6 13 4.05
 1 14 6 11.72 3.13
 1 -14 6 12.99 3.5
 1 -14 7 4.99 1.89
 1 -14 7 5.82 6.01
 -1 -14 -7 4.98 2.43
 -1 14 -7 3.58 2.79
 1 -14 8 0.04 0.5
 -1 -14 -8 0.4 1.56
 1 -14 8 2.2 6.72
 -1 14 -8 3.32 2.28
 -1 -14 -9 5.17 2.47
 1 14 9 2.26 1.72
 -1 -15 10 17.41 4.76
 -1 -15 9 13.41 12.05
 -1 15 9 -1.74 4.74
 -1 -15 9 2.72 2.33
 -1 -15 8 96.42 32.11
 -1 15 8 92.52 10.38
 -1 15 8 108.21 17.19
 -1 -15 8 104.5 11.5
 -1 -15 7 8.49 7.74
 -1 15 7 -4.06 5.28
 -1 -15 7 7.71 3.09
 -1 15 7 4.87 2.71
 -1 15 6 4.1 1.94
 -1 -15 6 5.25 2.8
 1 -15 -5 399.05 19.96
 -1 -15 5 390.71 63.41
 -1 15 5 399.15 22.32
 -1 -15 5 430.42 23.12
 1 15 -5 392.26 22.34
 1 15 -4 419.26 22.6
 -1 15 4 402.75 23.49
 -1 -15 4 367.5 58.26
 -1 -15 4 472.24 23.62
 1 -15 -4 448.79 20.68
 -1 15 3 148.11 13.47
 -1 -15 3 138.8 11.75
 -1 -15 3 106.39 28.88
 -1 -15 3 101.85 9.4
 1 15 -3 137.51 12.45
 1 -15 -3 147.87 11.22
 -1 15 2 132.69 12.69
 1 15 -2 134.24 12.24
 1 -15 -2 138.36 10.49
 -1 -15 2 125.82 10.86
 1 -15 -1 14.59 3.13
 -1 -15 1 11.81 3.21
 1 15 -1 17.1 4.3
 -1 15 1 11.22 3.54
 -1 -15 0 349.23 49.44
 -1 15 0 421.1 23.55
 1 -15 0 429.45 17.2
 1 -15 0 372.93 20.37
 1 15 0 440.17 22.04
 -1 -15 0 441.92 20.43
 -1 -15 -1 45.42 6.62
 -1 -15 -1 55.23 19.37
 -1 15 -1 41.6 7.62
 1 15 1 45.04 6.79
 1 -15 1 36.32 6.45
 1 -15 1 41.41 13.74
 1 -15 2 66.05 19.55
 -1 -15 -2 60.58 18.46
 1 15 2 93.94 9.67
 -1 15 -2 83.63 10.51
 1 -15 2 71.23 5.99
 -1 -15 -2 83.92 9.19
 -1 -15 -3 13.55 6.95
 1 -15 3 11.22 7.43
 1 15 3 13.52 3.48
 -1 -15 -3 17.61 4.32
 -1 15 -3 10.79 2.27
 -1 15 -3 9.73 3.41
 1 -15 4 236.26 14.62
 1 15 4 213.74 14.53
 -1 15 -4 226.52 18.39
 -1 -15 -4 229.54 15.94
 1 -15 5 288.7 46.71
 1 -15 5 337.25 16.81
 -1 -15 -5 318.47 18.93
 -1 15 -5 350.16 22.7
 1 15 5 342.02 17.7
 -1 -15 -6 2.07 1.74
 1 -15 6 6.81 3.23
 1 15 6 2.38 1.31
 -1 15 -6 4.44 2.52
 1 -15 7 1.31 1.14
 -1 -15 -7 3.66 1.94
 1 -15 7 9.94 10.97
 -1 15 -7 5.97 3.33
 -1 -15 -8 30.95 6.1
 1 -15 8 27.78 14.73
 -1 15 -8 37.23 7.86
 -1 -16 10 7.14 3.13
 -1 16 9 1.9 2.88
 -1 -16 9 7.16 10.81
 -1 -16 9 4.81 2.25
 -1 -16 8 3.35 2.84
 -1 16 8 -0.25 2.13
 -1 16 7 29.93 5.98
 -1 -16 7 29.5 6.33
 -1 -16 6 14.16 13.71
 -1 16 6 13.56 4.26
 -1 -16 6 14.17 4.37
 1 16 -6 16.57 4.83
 1 -16 -6 10.45 3.3
 1 16 -5 6.13 3.32
 1 -16 -5 5.88 2.73
 -1 -16 5 14.11 17.93
 -1 16 5 7.09 3.04
 -1 -16 5 5.69 2.85
 1 -16 -4 67.28 8.12
 -1 -16 4 61.47 24.13
 -1 -16 4 66.39 9.1
 -1 16 4 57.64 8.98
 1 16 -4 63.7 8.97
 -1 -16 3 0.05 2.6
 -1 -16 3 4.22 1.91
 1 -16 -3 3.07 1.11
 1 16 -3 3.22 2.26
 -1 16 3 2.86 1.69
 -1 -16 2 6.93 2.63
 1 16 -2 5.18 2.56
 1 -16 -2 9.26 2.86
 -1 16 2 8.68 3.5
 -1 -16 2 8.44 5.98
 -1 -16 1 49.86 6.9
 1 16 -1 52.4 8.01
 1 -16 -1 51.63 6.22
 -1 16 1 47.48 8.04
 -1 -16 1 50.38 19.55
 1 16 0 1.93 1.11
 1 -16 0 4.02 1.76
 -1 -16 0 2.09 1.64
 -1 16 0 1.98 1.38
 1 16 1 10.87 3.89
 -1 -16 -1 14.03 3.91
 -1 -16 -1 12.5 9.91
 1 -16 1 15.44 9.71
 -1 16 -1 9.14 3.39
 1 -16 1 11.01 2.86
 -1 -16 -2 -6.09 8.32
 1 16 2 0.31 0.78
 1 -16 2 0.55 1.12
 -1 16 -2 0.6 1.49
 1 -16 2 0.75 2.54
 -1 -16 -2 0.95 1.51
 -1 -16 -3 3.7 5.59
 1 -16 3 5.06 6.94
 1 -16 3 1.35 1.12
 -1 16 -3 0.01 1.04
 1 16 3 0.89 1.25
 -1 -16 -3 1.63 1.1
 1 -16 4 25.14 14.41
 -1 16 -4 19.96 5.83
 -1 -16 -4 19.11 4.74
 1 -16 4 22.48 4.55
 1 16 4 19.65 4.6
 -1 -16 -5 2.86 1.92
 1 16 5 1.28 0.84
 1 -16 5 1.23 1.02
 -1 16 -5 6.22 4.03
 1 -16 5 4.4 11.1
 -1 -16 -6 2.64 1.91
 1 -16 6 2.66 7.41
 1 16 6 2.12 1.38
 1 -16 6 1.12 1.09
 -1 16 -6 0.08 1.4
 1 -16 7 30.2 16.41
 -1 -16 -7 17.86 4.8
 -1 16 -7 24.19 6.49
 -1 -16 -8 2.08 2.05
 -1 16 -8 1.3 2.22
 -1 -17 9 6.49 3.57
 -1 -17 8 3.19 2.87
 -1 17 8 1.98 1.7
 1 -17 -7 10.99 3.63
 -1 -17 7 14.75 15.7
 1 17 -7 7.28 3.73
 -1 17 7 8.06 2.94
 -1 -17 7 8.12 3.18
 1 -17 -6 118.12 11.66
 -1 -17 6 124.73 13.6
 -1 -17 6 89.98 33.17
 1 17 -6 117.2 12.98
 -1 17 6 103.7 11.94
 1 17 -5 21.36 5.47
 -1 -17 5 30.41 18.48
 -1 -17 5 20.77 5.04
 -1 17 5 22.52 5.79
 1 -17 -5 21.68 5.04
 1 -17 -4 56.87 7.57
 -1 17 4 38.46 7.42
 1 17 -4 51.87 8.64
 -1 -17 4 46.86 21.39
 -1 -17 4 48.07 7.69
 1 17 -3 189.67 16.39
 1 -17 -3 219.08 15.14
 -1 -17 3 195.63 15.13
 -1 17 3 185.27 16.35
 -1 -17 2 22.07 13.87
 1 17 -2 10.33 3.83
 1 -17 -2 10.37 2.95
 -1 17 2 21.19 5.83
 -1 -17 2 9.2 3.08
 1 17 -1 24.98 5.77
 -1 -17 1 12.47 6.33
 1 -17 -1 20.69 4.04
 -1 17 1 29.78 6.72
 -1 -17 1 22.73 4.74
 1 17 0 102.19 11.61
 -1 17 0 112.56 13.22
 -1 -17 0 106.65 28.66
 1 -17 0 115.56 9.43
 -1 -17 0 120.02 11.09
 -1 -17 -1 39.1 6.57
 1 -17 1 40.51 5.54
 -1 -17 -1 14.93 10.36
 -1 17 -1 33.61 6.97
 1 17 1 37.19 6.88
 1 -17 2 -0.13 5.2
 -1 -17 -2 -0.84 5.12
 -1 -17 -2 9.5 3.35
 1 -17 2 9.72 2.82
 -1 17 -2 6.39 2.87
 1 17 2 5.92 2.8
 1 -17 3 53.26 18.9
 1 -17 3 75.68 8.22
 -1 -17 -3 74.43 9.58
 -1 17 -3 74.41 11.49
 1 17 3 72.23 9.15
 -1 -17 -3 46.28 13.38
 1 -17 4 23.64 13.21
 1 17 4 42.34 6.92
 1 -17 4 45.34 6.69
 -1 -17 -4 45.69 7.7
 -1 17 -4 42.4 8.75
 1 17 5 5.82 2.36
 1 -17 5 9.15 9.84
 -1 -17 -5 7.04 3.24
 1 -17 5 6.45 2.61
 -1 17 -5 7.89 3.91
 -1 17 -6 17.75 5.69
 1 -17 6 26.55 15.91
 -1 -17 -6 14.29 4.05
 1 -17 7 29.81 15.02
 -1 -17 -7 33.27 6.42
 -1 17 -7 34.14 7.54
 1 -18 -8 5.56 2.63
 -1 -18 8 3.93 2.61
 1 18 -7 0.03 1.34
 1 -18 -7 1.06 0.74
 -1 -18 7 1.97 1.48
 -1 18 7 0.4 0.9
 -1 18 6 1.55 1.28
 -1 -18 6 2.15 2.16
 1 18 -6 5.36 3.56
 1 -18 -6 2.59 2.6
 -1 -18 5 3.66 4.29
 -1 18 5 7.41 3.52
 1 -18 -5 7.69 3.4
 -1 -18 5 6.57 3.02
 1 18 -5 1.87 1.92
 -1 -18 4 7.64 3.47
 1 18 -4 1.58 2.61
 -1 -18 4 3.17 3.89
 -1 18 4 0.62 1.76
 1 -18 -4 5.48 2.21
 -1 -18 3 1.67 9.43
 1 -18 -3 0.16 1.24
 -1 18 3 -0.35 1.39
 -1 -18 3 1.66 2.15
 1 18 -3 -4.82 2.93
 -1 -18 2 21.55 4.9
 -1 -18 2 25.05 15.48
 1 18 -2 15.73 4.95
 1 -18 -2 17.7 4.16
 -1 18 2 20.98 6
 1 -18 -1 3.87 2.32
 1 18 -1 2.15 1.75
 -1 18 1 0.49 1.94
 -1 -18 1 -0.58 1.24
 -1 -18 0 14.29 10.59
 -1 -18 0 7.47 3.32
 1 -18 0 6.91 2.4
 1 18 0 6.16 2.85
 -1 18 0 3.33 2.3
 -1 -18 -1 5.96 2.72
 1 18 1 7.71 2.92
 1 -18 1 6.61 2.45
 -1 18 -1 6.51 3.04
 -1 -18 -2 5.47 5.64
 -1 18 -2 13.53 5.04
 1 18 2 23.06 5.69
 1 -18 2 15.76 3.59
 -1 -18 -2 17.3 4.66
 -1 18 -3 18.15 6.15
 1 -18 3 16.07 4.04
 -1 -18 -3 13.13 4.08
 1 18 3 14.14 4.34
 1 -18 3 30.77 15.15
 -1 18 -4 14.35 5.14
 1 18 4 11.67 3.64
 -1 -18 -4 7.38 3.49
 1 -18 4 9.86 10.04
 1 -18 4 10.98 3.52
 1 -18 5 13.17 13.34
 -1 -18 -5 5.12 2.32
 -1 18 -5 7.55 3.86
 1 18 5 5.84 2.77
 1 -18 6 8.05 10.69
 -1 -18 -6 0.73 1.52
 -1 18 -6 1.99 1.79
 -1 -18 -7 3.59 2.58
 1 -19 -7 0.81 1.7
 -1 19 7 -0.07 1.36
 -1 -19 7 2.08 2.19
 -1 -19 6 10.27 3.77
 -1 -19 6 8.86 12.03
 1 -19 -6 12.35 3.89
 -1 19 6 12.02 4.27
 1 19 -6 11.27 3.51
 1 19 -5 34.68 7.67
 1 -19 -5 40.68 7.36
 -1 -19 5 38.69 7.53
 -1 19 5 32.55 7.18
 -1 -19 5 28.1 16.27
 1 19 -4 29.81 6.8
 1 -19 -4 28.54 5.73
 -1 -19 4 19.9 14.47
 -1 19 4 32.86 7.42
 -1 -19 4 29.51 6.4
 -1 -19 3 30.83 6.27
 1 19 -3 25.42 6.27
 -1 19 3 29.79 6.79
 -1 -19 3 30.41 17.83
 1 -19 -3 33.33 6.28
 -1 -19 2 75.92 9.6
 -1 -19 2 44.58 19.52
 1 19 -2 73.87 10.76
 -1 19 2 89.71 12.17
 1 -19 -2 79.13 9.11
 -1 -19 1 69.29 24.04
 1 -19 -1 88.9 9.2
 -1 19 1 102.35 13.11
 -1 -19 1 86.1 10.11
 1 19 -1 98.94 12.36
 1 -19 0 52.02 6.78
 -1 -19 0 59.67 8.5
 -1 19 0 42.76 8.68
 -1 -19 0 44.2 19.12
 1 19 0 41.66 8.04
 -1 -19 -1 78.03 25.14
 1 -19 1 61.08 7.45
 -1 -19 -1 68.55 9.32
 -1 19 -1 57.73 10.22
 1 19 1 71.71 10.38
 -1 -19 -2 64.05 19.55
 1 -19 2 73.55 8.41
 1 19 2 86.92 11.22
 -1 19 -2 82.43 12.5
 -1 -19 -2 71.22 9.87
 1 19 3 10.82 3.82
 -1 19 -3 10.36 3.53
 -1 -19 -3 10.82 3.86
 1 19 4 1.48 1.53
 -1 19 -4 -0.12 1.75
 -1 -19 -4 2.51 1.15
 -1 19 -5 19.83 6.28
 -1 -19 -5 19.54 5.34
 -1 -19 -6 0.82 1.98
 1 -20 -7 15.9 5.16
 -1 20 6 1.56 1.65
 1 -20 -6 2.37 2.24
 -1 -20 6 2.6 1.74
 1 -20 -5 7.49 3.51
 -1 -20 5 4.38 9.87
 1 20 -5 5.7 3.95
 -1 20 5 1.9 1.05
 -1 -20 5 2.39 2.09
 1 -20 -4 7.25 3.02
 -1 20 4 4.59 2.93
 -1 -20 4 -3.73 6.53
 -1 -20 4 6.33 3.18
 1 20 -4 2.89 2.91
 1 -20 -3 -0.38 1.52
 -1 -20 3 0.76 0.74
 -1 -20 3 2.76 6.8
 -1 20 3 -1.26 2.31
 1 20 -3 -0.48 2.61
 1 -20 -2 4.99 2.36
 -1 -20 2 6.05 2.8
 -1 20 2 4.93 3.34
 -1 -20 2 -4.9 9.43
 1 20 -2 4.08 3.32
 1 -20 -1 0.84 0.8
 -1 -20 1 1.22 1.11
 -1 20 1 1.71 2.07
 -1 -20 1 6.67 9.13
 1 20 -1 2.83 2.49
 -1 20 0 -1.68 1.71
 -1 -20 0 1.49 1.93
 1 20 0 0.3 1.47
 1 -20 0 1.44 1.35
 1 -20 1 5.12 2.28
 -1 -20 -1 4.48 2.41
 1 20 1 3.54 2.07
 -1 20 -1 7.88 4.4
 -1 -20 -2 2.95 1.86
 -1 -20 -2 -0.04 4.09
 1 20 2 0.46 0.8
 -1 20 -2 -1.06 2.75
 -1 -20 -3 1.38 1.03
 -1 20 -3 -0.04 2.2
 1 20 3 1.01 1.33
 -1 -20 -4 0.92 1.18
 -1 20 -4 0.37 2.16
 -1 -20 -5 2.08 1.22
 -1 21 6 22.15 6.04
 1 -21 -6 29.26 6.84
 -1 21 5 6.22 3.33
 1 -21 -5 8.58 3.83
 -1 -21 4 40.23 20.49
 -1 -21 4 39.4 7.79
 -1 21 4 35.01 8.4
 1 21 -4 42.28 9.38
 1 -21 -4 33.19 6.78
 -1 -21 3 23.73 5.72
 1 -21 -3 25.4 5.52
 -1 -21 3 20.3 12.53
 -1 21 3 25.26 6.94
 1 21 -3 21.92 6.25
 -1 21 2 25.45 6.79
 -1 -21 2 24.22 16.52
 -1 -21 2 22.23 5.4
 1 -21 -2 19.19 4.9
 1 21 -2 19.93 6.18
 -1 -21 1 32.08 18.5
 -1 21 1 26.57 6.85
 1 -21 -1 26.79 5.5
 1 21 -1 29.85 7.44
 -1 -21 1 27.36 6.03
 -1 -21 0 12.54 10.27
 -1 -21 0 11.4 3.95
 -1 21 0 16.66 5.92
 1 21 0 17.51 5.75
 1 21 1 6.19 2.48
 -1 -21 -1 8.6 11.24
 -1 21 -1 7.9 3.34
 -1 -21 -1 6.69 3.1
 -1 -21 -2 4.53 2.37
 1 21 2 7.61 3.64
 -1 21 -2 4.73 2.71
 -1 -21 -3 7.8 3.46
 1 21 3 3.09 2.6
 -1 21 -3 6.06 3.61
 -1 -21 -4 8.93 3.88
 -1 -21 -5 19.48 5.64
 1 -22 -5 4.17 2.68
 -1 22 5 10.25 4.81
 1 -22 -4 5.37 2.89
 -1 22 4 6.05 3.3
 -1 -22 3 3.31 2.21
 1 -22 -3 4.05 2.71
 -1 22 3 0.4 1.91
 1 22 -3 0.88 2.39
 1 22 -2 0.29 1.82
 -1 -22 2 -3.94 2.38
 -1 22 2 4.28 3.59
 -1 -22 2 7.35 9.35
 -1 -22 1 4.26 10.36
 -1 -22 1 5.41 2.99
 -1 22 1 7.03 3.95
 1 22 -1 9.09 4.29
 -1 -22 0 9.7 11.85
 1 22 0 1.73 2.48
 -1 22 0 3.26 3.27
 -1 -22 0 0.91 1.37
 1 22 1 -0.09 0.91
 -1 22 -1 3.07 2.39
 -1 -22 -2 -0.54 2.55
 -1 22 -2 -3.66 3.95
 1 22 2 2.21 2.25
 -1 -22 -3 2.6 2.48
 -1 -22 -4 -0.57 1.97
 -1 23 4 5.93 3.71
 -1 23 3 22.65 6.87
 1 23 -2 19.71 6.11
 -1 23 2 22.32 6.95
 -1 -23 1 17.36 5.22
 -1 -23 1 2.33 5.9
 -1 23 1 21.17 6.57
 1 23 -1 21.63 6.51
 -1 -23 0 38.56 7.71
 1 23 0 39.07 8.8
 -1 -23 0 18.37 14.45
 -1 -23 -1 16.23 5.1
 1 23 1 13.97 5.36
 -1 -23 -2 5.3 3.17
 -1 -23 -3 11.53 4.56
 1 24 0 -1.3 1.65
 -2 0 12 214.99 17.23
 -2 0 11 67.29 8.96
 -2 0 10 16.48 4.16
 -2 0 9 415.37 19.57
 -2 0 8 15.92 3.49
 -2 0 7 189.42 11.51
 2 0 -6 740.78 25.93
 2 0 -6 783.66 26.73
 2 0 -5 404.16 17.11
 2 0 -4 1495.22 34.72
 2 0 -3 292.28 12.63
 2 0 -3 289.7 12.19
 2 0 -2 15.42 2.42
 -2 0 2 13.49 2.59
 -2 0 2 14.22 2.14
 2 0 -2 18.5 2.59
 2 0 -1 1085.15 22.21
 -2 0 1 1149.73 22.6
 -2 0 0 7580.97 104.94
 2 0 0 7435.64 107.35
 -2 0 0 7480.31 106.6
 2 0 0 7694.28 105.28
 -2 0 -1 9999 140.93
 -2 0 -1 9872.04 135.96
 -2 0 -1 9993.81 138.97
 -2 0 -2 169.44 6.65
 2 0 2 145.61 8.7
 -2 0 -2 150.32 7.2
 -2 0 -3 125.99 6.96
 2 0 3 126.8 8.95
 -2 0 -4 8.82 2.1
 -2 0 -4 6.76 3.46
 2 0 4 11.59 2.85
 -2 0 -5 882.49 46.27
 -2 0 -5 1596.73 35.23
 -2 0 -6 265.41 14.47
 2 0 6 268.37 15.34
 2 0 7 379.54 19.72
 2 0 8 29.44 5.67
 2 0 9 83.57 10.44
 2 0 10 28.82 6.72
 2 0 11 56.12 10.34
 2 0 12 9.95 4.7
 -2 -1 12 18.93 5.31
 -2 1 12 18.85 5.35
 -2 1 11 4.2 2.39
 -2 -1 11 7.82 3.46
 -2 -1 10 33.02 5.8
 -2 1 10 35.52 6.11
 -2 1 9 14.92 3.76
 -2 -1 9 13.87 3.52
 -2 -1 8 13.43 3.41
 -2 1 8 9.27 2.77
 -2 -1 7 157.83 10.67
 -2 1 7 148.89 9.98
 2 1 -6 81.35 8.45
 2 -1 -6 85.92 8.52
 2 -1 -6 92.26 8.25
 2 1 -5 60.07 6.41
 2 1 -5 70.79 7.13
 2 -1 -5 68.64 6.55
 2 1 -4 61.75 5.24
 2 -1 -4 71.44 6.03
 2 1 -4 69.38 6.51
 2 -1 -3 424.91 19.4
 2 1 -3 450.52 15.82
 2 1 -3 382.57 12.18
 -2 1 3 396.44 14.16
 2 -1 -3 433.38 14.53
 2 -1 -2 457.81 14.36
 -2 1 2 497.47 14.68
 2 -1 -2 465.79 17.28
 -2 -1 2 468.6 15.76
 2 1 -2 481.09 15.27
 -2 1 2 441.52 12.97
 2 1 -1 443.22 14.73
 2 1 -1 458.76 12.89
 -2 1 1 474.56 12.49
 2 -1 -1 442.54 11.82
 2 -1 -1 438.28 15.27
 2 1 -1 467.96 12.89
 -2 1 1 437.43 13.98
 -2 -1 1 409.86 11.83
 -2 -1 0 34.19 2.55
 2 1 0 32.04 2.75
 -2 1 0 35.26 3.44
 2 1 0 38.54 3.22
 2 1 0 36.81 3.44
 2 -1 0 31.82 3.31
 2 -1 0 33.15 3.25
 2 -1 0 36.54 2.61
 -2 1 0 35.42 2.51
 -2 -1 -1 7.52 2.07
 -2 1 -1 9.89 1.63
 2 1 1 9.59 1.23
 2 -1 1 7.99 1.66
 -2 -1 -1 7.3 1.08
 -2 -1 -1 18.01 2.33
 -2 1 -1 11.43 1.9
 -2 1 -1 10.6 1.69
 -2 1 -1 9.76 1.52
 -2 -1 -2 252.08 10.96
 -2 1 -2 294.35 10.12
 -2 -1 -2 278.99 7.93
 2 1 2 259.81 12.9
 -2 1 -2 251.01 8.71
 2 -1 2 282.79 11.46
 -2 -1 -2 285.58 10.3
 2 -1 3 136.04 8.52
 -2 1 -3 121.77 6.56
 -2 -1 -3 118.46 7.38
 2 1 3 129.2 9.79
 2 -1 4 26.12 3.81
 -2 -1 -4 14.51 4.94
 -2 1 -4 13.91 6.27
 -2 1 -4 28 3.53
 -2 -1 -4 20.28 3.32
 2 1 5 50.52 6.66
 -2 1 -5 45.9 5.38
 -2 -1 -5 45.58 5.35
 -2 -1 -5 27.23 6.69
 -2 1 -6 3.99 1.92
 2 -1 6 2.74 1.12
 2 1 6 5.39 2.24
 2 1 7 109.47 11.12
 2 -1 7 111.47 10.17
 -2 -1 -8 22.07 3.91
 2 1 8 30.27 6.36
 2 -1 8 23.15 5.02
 2 -1 9 2.55 1.43
 2 1 9 5.12 2.79
 2 1 10 34.24 7.78
 2 -1 10 34.31 7.16
 2 -1 11 0.93 0.91
 2 1 11 4.8 3.01
 2 -1 12 9.36 4.53
 -2 -2 12 39.57 7.25
 -2 2 12 28.36 6.28
 -2 -2 11 21.61 4.93
 -2 2 11 21.11 5.05
 -2 2 10 111.06 10.68
 -2 -2 10 109.88 10.65
 -2 -2 9 2.45 1.7
 -2 2 9 6.89 2.86
 -2 2 8 84.46 7.91
 -2 -2 8 85.52 8.4
 -2 2 7 811.13 25.09
 -2 -2 7 890.15 27.49
 2 2 -6 230.43 10.2
 2 -2 -6 247.67 13.56
 2 -2 -6 257.62 15.21
 2 2 -5 216.12 8.23
 2 2 -5 187.29 11.93
 2 -2 -5 212.68 11.33
 -2 2 4 2366.72 45.54
 2 -2 -4 2252.26 44.23
 2 2 -4 2368.14 37.76
 2 2 -4 2262.36 47.84
 -2 -2 3 1092.18 26.28
 2 -2 -3 1013.79 23.35
 2 2 -3 1085.68 26.96
 -2 2 3 1079 25.88
 -2 2 3 1008.31 21.79
 2 2 -2 173.54 8.65
 -2 -2 2 175.53 7.2
 -2 2 2 172.36 6.56
 -2 2 2 170.25 8.79
 2 -2 -2 159.78 11.45
 2 -2 -2 166.29 7.25
 2 2 -1 1617.43 32.42
 2 2 -1 1609.4 29.15
 2 -2 -1 1708.59 37.41
 2 -2 -1 1619.93 28.42
 -2 2 1 1707.98 33.95
 -2 2 1 1631.06 26.28
 2 2 -1 1606.7 31.38
 2 -2 0 5063.72 79.53
 2 2 0 5093.21 74.86
 -2 2 0 5179.22 76.92
 2 2 0 4949.3 70.33
 -2 2 0 4964.65 68.92
 2 -2 1 67 4.52
 -2 2 -1 80.49 3.29
 -2 2 -1 76.5 5.25
 -2 2 -1 69.03 2.93
 -2 -2 -1 65.58 6
 -2 2 -2 471.66 11.69
 2 -2 2 550.77 14.92
 -2 2 -2 508.74 15.08
 -2 2 -2 515.93 17.26
 2 2 2 456.74 18.53
 -2 -2 -2 522.9 14.89
 -2 -2 -2 483.24 16.89
 -2 2 -2 508.95 12.08
 -2 2 -3 120.28 6.32
 2 2 3 117.47 9.79
 -2 -2 -3 114.48 7.73
 2 -2 3 137.43 7.51
 -2 2 -3 129.98 7.54
 -2 -2 -4 371.89 15.01
 -2 2 -4 390.6 13.86
 2 -2 4 393.08 14.38
 -2 2 -5 749.97 23.44
 -2 -2 -5 682.89 23.12
 2 2 5 772.98 28.45
 -2 -2 -6 33.73 3.87
 2 -2 6 40.88 5.24
 -2 2 -6 40.25 5.75
 2 2 6 45.83 6.93
 2 -2 7 7.81 2.35
 -2 -2 -7 11.01 2.39
 2 2 7 14.46 4.29
 2 -2 8 302.78 17.26
 2 2 8 309.65 20.3
 2 -2 9 18.03 4.48
 2 2 9 22.84 6.05
 2 -2 10 0.94 1.72
 2 2 10 0.53 1.93
 2 2 11 62.9 11.03
 2 -2 11 48.55 8.67
 2 -2 12 -0.63 1.4
 -2 -3 12 31.06 6.58
 -2 3 12 19.16 5.29
 -2 -3 11 3.08 1.84
 -2 3 11 4.7 2.5
 -2 -3 10 39.16 6.51
 -2 3 10 35.31 6.2
 -2 -3 9 14.63 4.1
 -2 3 9 9.99 3.19
 -2 -3 8 11.01 3.1
 -2 3 8 12.5 3.12
 2 3 -8 11.4 1.49
 2 3 -7 81.9 3.78
 -2 -3 7 84.64 8.25
 -2 3 7 77.88 7.21
 2 -3 -6 30.09 5.63
 -2 3 6 27.57 3.93
 2 -3 -5 50.34 5.65
 -2 3 5 39.91 4.35
 -2 3 5 45.28 5.31
 2 3 -5 46.2 5.95
 -2 3 4 37 3.79
 2 3 -4 45.14 5.43
 -2 3 4 44.95 4.99
 2 -3 -4 47.39 4.94
 2 3 -3 67.57 6.11
 -2 3 3 62.94 5.77
 2 -3 -3 64.76 4.93
 -2 3 3 62.97 4.31
 -2 -3 3 62.03 4.46
 -2 3 2 182.49 6.72
 -2 3 2 219.78 10.81
 2 3 -2 216.63 10.59
 2 -3 -2 194.15 7.47
 2 3 -2 204.17 9.92
 2 3 -1 238.45 10.17
 2 -3 -1 241.34 7.34
 2 3 -1 270.68 10.53
 -2 3 1 245.67 11.21
 2 -3 -1 244.99 14.29
 -2 3 1 215.72 6.15
 2 -3 0 74.62 6.77
 2 3 0 70.89 5.18
 -2 3 0 71.79 5.76
 2 3 0 66.26 3.36
 2 -3 0 66.51 2.59
 2 3 1 10.58 1.92
 2 -3 1 10.56 2.52
 -2 -3 -1 7.64 2.21
 2 -3 1 10.28 1.37
 2 -3 1 8.03 1.8
 -2 3 -1 9.66 2.07
 -2 -3 -2 80.85 7.14
 -2 3 -2 91.99 6.46
 -2 3 -2 92.2 7.4
 -2 3 -2 65.9 3.67
 2 -3 2 93.12 4.96
 -2 3 -2 75.02 3.93
 -2 3 -2 53.4 9.87
 2 -3 3 59.11 4.5
 -2 3 -3 56.92 4.3
 -2 3 -3 33.64 10.04
 -2 -3 -3 53.4 5.67
 -2 3 -3 50.45 5.7
 -2 3 -3 65.76 5.66
 -2 -3 -3 49.56 2.71
 2 3 3 54.49 6.66
 -2 3 -4 127.12 21.82
 -2 3 -4 183.84 9.86
 -2 -3 -4 134.21 6.16
 -2 -3 -4 158.56 10.09
 2 -3 4 161.86 8.59
 -2 3 -4 169.73 10.58
 -2 -3 -5 88.69 7.99
 -2 3 -5 123.14 9.05
 -2 -3 -5 82.24 5.55
 2 3 5 108.14 10.64
 -2 3 -6 1.78 1.4
 2 3 6 2.11 2.47
 2 -3 6 -0.33 1.06
 -2 -3 -6 0.25 0.33
 2 -3 7 147.74 10.83
 2 3 7 153.68 14.16
 2 -3 8 14.88 3.82
 2 3 8 11.79 4.29
 -2 -3 -8 10.6 2.63
 2 -3 9 0.64 0.76
 2 3 9 4.23 3
 2 -3 10 47.1 7.84
 2 3 10 46.21 9.4
 2 -3 11 0.19 0.99
 2 3 11 3.04 2.77
 2 -3 12 4.04 2.77
 -2 -4 12 114.66 12.48
 -2 4 12 112.22 12.99
 -2 -4 11 16.41 4.38
 -2 4 11 12.51 4.31
 -2 -4 10 4.49 2.34
 -2 4 10 1.78 1.35
 -2 -4 9 300.19 17.46
 -2 4 9 276.52 16.26
 -2 -4 8 113.47 9.7
 -2 4 8 110.39 9.31
 -2 -4 7 31.38 5.07
 -2 4 7 29.77 4.33
 -2 4 6 343.96 14.63
 2 -4 -6 369.11 20.06
 2 4 -5 57.93 6.61
 2 -4 -5 65.58 7.71
 2 -4 -5 72.41 6.99
 -2 4 5 60.31 6.14
 -2 4 5 57.33 5.26
 -2 4 4 306.34 13.78
 2 4 -4 283.24 14.11
 2 -4 -4 324.94 13.3
 -2 4 4 264.74 10.77
 2 4 -3 925.39 25.37
 2 -4 -3 935.87 21.86
 -2 -4 3 893.86 17.44
 -2 4 3 839.64 19.7
 -2 4 3 903.98 25.28
 2 4 -3 896.93 25.49
 2 4 -2 131.27 7.95
 -2 4 2 129.55 8.72
 2 4 -2 123.99 7.77
 -2 4 2 127.26 5.57
 2 -4 -2 135.52 6.12
 2 -4 -1 471.35 10.14
 2 4 -1 459.21 15
 2 -4 -1 449.27 22.63
 -2 4 1 476.97 16.51
 -2 4 1 479.02 10.23
 2 4 -1 464.19 14.68
 2 -4 0 47.37 5.83
 2 4 0 52.27 4.57
 -2 4 0 50.09 5.14
 2 -4 1 60.63 5.79
 -2 -4 -1 52.64 6.34
 2 -4 1 63.17 3.09
 -2 4 -1 56.64 5.29
 2 4 1 58 4.62
 -2 4 -2 477.8 16.36
 2 -4 2 516.1 11.38
 -2 -4 -2 425.74 18.24
 -2 4 -2 489.76 20.04
 -2 4 -2 454.67 10.76
 -2 4 -3 574.81 14.7
 -2 4 -3 594.55 21.53
 -2 4 -3 529.53 11.05
 2 -4 3 607.16 14.71
 -2 -4 -3 547.56 20.33
 -2 4 -3 602.11 19.24
 -2 -4 -4 1374.84 35.56
 -2 -4 -4 1418.14 26.55
 -2 4 -4 1580.78 38.29
 -2 4 -4 1574.42 32.24
 2 -4 4 1448.97 30.19
 2 4 4 1567.07 44.15
 -2 4 -5 40.99 5.61
 -2 -4 -5 34.06 3.49
 -2 4 -5 42.35 4.97
 2 4 5 44.98 6.99
 -2 4 -6 508.67 21.18
 2 4 6 502.97 25.67
 -2 4 -6 527.44 21.71
 -2 -4 -6 446.77 15.41
 2 -4 6 473.88 17.82
 2 -4 7 194.18 12.06
 2 4 7 194.25 16.41
 -2 4 -7 204.08 14.06
 -2 4 -8 77.81 9.1
 2 4 8 66.61 9.98
 2 -4 8 66.38 7.76
 -2 4 -9 42.17 7.29
 2 -4 9 27.54 5.46
 2 4 9 30.94 7.29
 2 4 10 37.49 8.62
 2 -4 10 42.7 7.16
 2 -4 11 11.7 3.98
 2 4 11 14.25 5.77
 2 -4 12 6.4 3.56
 -2 5 12 3.55 1.92
 -2 -5 12 7.16 3.56
 -2 -5 11 27.3 5.75
 -2 5 11 30.63 6.49
 -2 5 10 55.98 7.98
 -2 -5 10 69.17 8.77
 -2 -5 9 19.12 4.62
 -2 5 9 19.32 4.45
 -2 -5 8 6.95 2.69
 -2 5 8 5.7 2.38
 -2 5 7 34.69 4.95
 -2 -5 7 48.48 6.85
 -2 5 6 180.55 11.51
 -2 5 6 151.22 9.77
 -2 -5 6 171.43 11.71
 2 -5 -5 121.95 8.99
 2 5 -5 108.17 9.18
 -2 5 5 97.42 7.33
 2 -5 -5 110.68 10.73
 -2 5 5 114.28 8.92
 -2 5 4 3.71 1.56
 2 -5 -4 4.84 1.6
 2 5 -4 3.98 1.85
 -2 5 4 4.11 1.65
 -2 5 3 89.12 5.88
 2 5 -3 97.4 7.94
 2 -5 -3 108.2 6.62
 -2 5 3 96.44 8.04
 2 5 -3 101.45 7.68
 2 5 -2 248.01 11.66
 -2 5 2 237.49 12.62
 2 -5 -2 229.11 8.57
 -2 5 2 239.09 8.81
 2 5 -2 256.37 11.24
 2 -5 -1 119.34 12.99
 -2 5 1 117.46 5.52
 -2 5 1 128.61 8.7
 2 5 -1 115.52 7.41
 2 -5 -1 108.85 4.46
 2 -5 0 23.44 4.76
 2 5 0 23.74 3.36
 -2 5 0 22.78 3.85
 2 -5 1 66.43 7.02
 -2 5 -1 64.85 8.57
 2 5 1 66.36 3.11
 -2 5 -1 73.21 6.39
 2 5 1 66.92 5.42
 -2 -5 -1 67.68 7.64
 2 -5 2 164.06 10.26
 -2 5 -2 145.76 5.03
 -2 5 -2 175.12 10.29
 -2 -5 -2 156.92 11.43
 -2 5 -2 166.57 13.11
 2 -5 2 169.59 5.33
 -2 5 -3 21.07 10.11
 2 -5 3 30.97 2.79
 -2 5 -3 34.79 5.71
 -2 -5 -3 23.99 4.22
 -2 5 -3 26.8 3.15
 -2 5 -3 36.54 4.72
 -2 -5 -4 24.62 2.28
 -2 5 -4 37.61 5.24
 -2 5 -4 22.78 10.16
 -2 5 -4 27.76 5.05
 -2 -5 -4 26.49 4.45
 -2 5 -4 28.83 3.92
 2 5 4 20.16 4.66
 2 -5 4 29.05 3.24
 -2 5 -5 173.2 11.08
 2 5 5 185.54 15.19
 -2 5 -5 187.7 13.68
 2 -5 5 160.63 8.75
 -2 5 -6 23.23 4.67
 -2 -5 -6 15.65 2.8
 2 5 6 21.83 5.79
 -2 5 -6 27.79 5.57
 2 -5 6 23.25 3.82
 2 5 7 16.79 5.03
 2 -5 7 16.3 3.4
 -2 5 -7 17.1 4.61
 -2 -5 -7 8.9 2.31
 2 -5 8 1.5 1.1
 -2 5 -8 4.1 2.9
 2 5 8 5.16 2.89
 2 -5 9 -1.6 1.27
 -2 5 -9 3.96 2.83
 2 5 9 0.82 2.28
 2 -5 10 16.3 4.37
 2 5 10 14.59 5.93
 2 5 11 12.07 5.18
 2 -5 11 8.37 3.49
 2 -5 12 8.63 3.76
 -2 -6 12 13.93 4.03
 -2 6 12 9.19 3.75
 -2 6 11 106.71 12.14
 -2 -6 11 111.48 11.63
 -2 6 10 95.86 10.6
 -2 -6 10 121.38 11.66
 -2 6 9 4.7 2.56
 -2 -6 9 3.11 2.26
 -2 6 8 7.51 2.63
 -2 -6 8 10.5 3.09
 -2 -6 7 74.09 8.14
 -2 6 7 69.63 7.23
 -2 -6 6 421.73 18.78
 -2 6 6 364.08 16.29
 -2 6 6 392.31 17.79
 2 6 -5 143.65 10.82
 2 -6 -5 170.8 10.86
 -2 6 5 152.57 10.38
 2 -6 -5 156.96 12.61
 -2 -6 5 164.29 11.52
 -2 6 5 149.12 9.42
 2 6 -4 1101.66 32.09
 2 -6 -4 1227.15 29.59
 2 -6 -4 1164.96 34.85
 -2 6 4 1124.18 31.37
 -2 6 4 1088.23 27.75
 2 6 -4 1152.49 30.94
 -2 6 3 75.71 5.8
 2 -6 -3 79.17 5.8
 2 6 -3 74.65 6.87
 2 6 -3 76.67 6.45
 -2 6 3 71.72 7.2
 -2 6 2 506.25 15.33
 -2 6 2 483.73 18.87
 2 -6 -2 489.81 13.53
 2 6 -2 486.36 17.41
 2 6 -2 480.42 15.98
 -2 6 1 620.44 21.21
 2 -6 -1 660.32 13.95
 -2 6 1 650.24 16.64
 2 6 -1 621.18 19.44
 2 -6 0 411.66 22.81
 -2 6 0 430.28 17.27
 2 6 0 418.21 15.04
 2 -6 0 478.7 9.11
 2 -6 0 437.86 8.34
 2 6 1 163.43 6.04
 -2 6 -1 159.82 10.07
 2 -6 1 166.24 11.94
 -2 -6 -1 148.57 11.97
 2 -6 2 1350.27 34.14
 -2 6 -2 1305.07 44.6
 -2 6 -2 1359.41 34.43
 2 6 2 1349.01 21.92
 2 -6 2 1311.59 21.93
 -2 -6 -2 1263.08 37.35
 -2 6 -2 1388.63 20.83
 -2 6 -3 15.57 3.4
 -2 -6 -3 23.13 1.84
 -2 -6 -3 17.51 3.73
 -2 6 -3 14.53 3.52
 2 -6 3 17.67 1.95
 -2 6 -3 15.31 9.19
 -2 6 -3 16.82 2.1
 2 6 4 504.96 26.35
 -2 6 -4 349.99 44.97
 -2 6 -4 521.42 24.68
 2 -6 4 484.91 13.9
 -2 6 -4 483.91 15.7
 -2 -6 -4 440.98 11.35
 -2 6 -4 596.77 22.04
 -2 6 -5 199.71 15.14
 -2 -6 -5 148.15 6.83
 2 -6 5 178.19 8.93
 2 6 5 186.1 15.9
 2 6 6 15.52 4.73
 -2 6 -6 13 4.35
 -2 6 -6 12.7 3.26
 -2 -6 -6 11.38 2.16
 2 -6 7 54.79 6.11
 -2 6 -7 73.04 10.08
 -2 -6 -7 37.46 4.46
 2 6 7 57.62 9.46
 -2 6 -8 20.78 5.74
 2 6 8 13.47 4.86
 2 -6 8 14.93 3.47
 2 -6 9 1.59 1.4
 -2 6 -9 4.25 2.62
 2 6 9 3.89 3.15
 2 -6 10 7.77 2.88
 2 6 10 6.68 4.8
 2 6 11 61.59 11.95
 2 -6 11 57.29 8.67
 -2 -7 12 6.69 3.28
 -2 -7 12 -1 4.27
 -2 -7 11 16.5 4.65
 -2 -7 11 1.64 3.66
 -2 7 11 13.6 4.29
 -2 -7 10 11.85 4.01
 -2 7 10 12.28 4.22
 -2 -7 9 6.97 2.67
 -2 7 9 10.8 3.48
 -2 7 8 7.55 2.82
 -2 -7 8 10.54 3.75
 -2 7 7 86.39 8.7
 -2 -7 7 88.84 8.86
 -2 7 7 81.31 8.43
 -2 7 6 8.57 2.47
 -2 7 6 10.28 3
 2 7 -6 7.85 2.82
 -2 -7 6 8.75 2.83
 2 7 -5 37.35 5.83
 2 -7 -5 50.33 6.07
 -2 -7 5 40.6 6
 -2 7 5 38.18 5.35
 2 -7 -5 43.43 6.84
 2 7 -5 38.68 5.44
 -2 7 5 44.08 5.88
 2 -7 -4 21.03 3.54
 -2 7 4 15.67 3.35
 -2 -7 4 18.7 4.03
 2 7 -4 20.89 3.83
 2 7 -4 18.5 3.68
 2 -7 -4 19.74 4.4
 -2 7 4 20.8 4.26
 2 7 -3 21.64 3.92
 -2 7 3 24.06 4.25
 -2 7 3 24.27 3.8
 2 -7 -3 28.46 3.67
 2 7 -3 24.84 3.74
 2 -7 -2 56.12 4.51
 2 7 -2 47.26 5.34
 -2 7 2 50.94 5.44
 -2 -7 2 46.07 5.39
 -2 7 2 43.81 5.69
 -2 7 1 79.77 7.64
 2 -7 -1 100.4 5.26
 2 7 -1 89.66 7.16
 -2 -7 1 81.38 6.83
 2 -7 0 11 4.05
 2 7 0 11.55 2.56
 2 -7 0 13.87 1.62
 2 -7 0 12.3 1.26
 -2 7 0 12.91 3.16
 2 7 1 27.88 2.86
 2 -7 1 29.46 5.61
 2 -7 1 22.09 2.19
 -2 -7 -1 30.94 5.82
 -2 7 -1 28.22 4.43
 -2 7 -2 38.74 1.95
 2 -7 2 38.91 5.56
 -2 7 -2 35.52 5.24
 2 -7 2 35.78 2.46
 -2 -7 -2 35.08 5.78
 2 7 2 30.68 2.69
 -2 7 -3 13.14 1.77
 2 7 3 11.37 1.39
 -2 -7 -3 15.56 3.86
 2 -7 3 13.37 1.78
 -2 7 -3 4.63 4.2
 -2 7 -3 14.72 3.36
 2 7 4 7.7 2.3
 2 -7 4 8.23 1.66
 -2 -7 -4 8.24 2.81
 -2 7 -4 1.33 2.98
 -2 7 -4 6.53 1.61
 -2 7 -4 7.89 2.65
 -2 -7 -4 5.09 1.09
 2 7 5 8.08 3.81
 -2 7 -5 13.64 3.95
 -2 -7 -5 13.58 2.03
 2 -7 5 14.92 2.51
 -2 7 -5 16.59 3.14
 -2 7 -5 21.8 4.76
 2 7 6 0.33 1.16
 -2 7 -6 0.33 0.71
 -2 -7 -6 1.14 0.74
 2 7 7 131.03 14.74
 2 -7 7 131.53 9.29
 -2 7 -7 127.27 12
 2 -7 8 14.8 3.45
 -2 7 -8 12.77 4.87
 2 7 8 16.23 5.45
 2 -7 9 10.62 3.14
 2 7 9 16.14 5.99
 2 -7 10 40.35 6.65
 2 7 10 40.18 9.36
 2 -7 11 4.89 2.59
 -2 -8 12 17.36 4.58
 -2 -8 12 14.75 10.45
 -2 -8 11 15.71 4.65
 -2 -8 11 8.88 6.05
 -2 8 11 16.38 4.88
 -2 -8 10 20.22 4.79
 -2 8 10 20.08 5.23
 -2 -8 9 73.76 9.09
 -2 8 9 67.74 9.15
 -2 -8 8 12.15 3.94
 -2 8 8 4.56 2.58
 -2 8 8 4.61 2.04
 2 8 -8 5.72 2.09
 2 8 -7 347.49 18.73
 -2 8 7 333.09 17.56
 -2 -8 7 334.52 17.85
 -2 8 7 303.52 17.65
 2 8 -6 211.79 13.31
 -2 8 6 196.33 12.92
 -2 8 6 197.03 13.51
 -2 -8 6 205.47 13.81
 2 8 -5 97.73 8.2
 2 -8 -5 101.76 8.88
 -2 -8 5 98.43 9.65
 -2 8 5 89.74 8.56
 -2 8 5 91.34 8.84
 -2 8 4 40.79 5.86
 2 8 -4 40.94 5.69
 -2 -8 4 39.17 5.71
 2 -8 -4 44.98 6.69
 2 -8 -4 49.18 5.53
 -2 8 4 44.28 6.01
 2 8 -4 37.78 4.8
 -2 8 3 11.72 4.67
 -2 -8 3 21.87 4.14
 -2 8 3 25.31 4.35
 2 -8 -3 27.47 3.67
 2 -8 -3 23.09 4.76
 -2 8 3 24.7 4.6
 2 8 -3 24.27 4.18
 -2 8 2 2.16 1.64
 2 -8 -2 2.19 1.01
 -2 8 2 0.75 0.65
 2 8 -2 0.69 0.82
 -2 8 1 13.55 3.09
 2 -8 -1 17.4 2.43
 2 8 -1 17.36 3.13
 2 -8 0 228.46 20.02
 2 8 0 215.44 9.06
 -2 8 0 232.76 13.67
 2 8 0 226.84 11.53
 2 -8 0 260.02 8.73
 2 -8 0 234.23 6.87
 2 -8 1 184.39 15.14
 2 -8 1 191.56 5.42
 2 8 1 186.99 8.35
 -2 -8 -1 177.11 14.56
 -2 8 -1 175.53 11.84
 2 -8 1 159.49 7
 -2 8 -2 31.07 5.09
 2 -8 2 27.04 4.91
 -2 8 -2 32.24 1.82
 2 8 2 28 2.73
 -2 -8 -2 28.41 5.49
 2 -8 2 30.29 2.42
 2 -8 3 3.65 0.92
 -2 8 -3 7.84 6.73
 -2 8 -3 3.09 0.83
 2 8 3 3.08 0.77
 2 -8 3 3 1.59
 -2 8 -3 4.35 2.21
 -2 -8 -4 259.35 9.33
 -2 8 -4 214.16 9.08
 -2 -8 -4 247.86 14.11
 2 -8 4 215.08 8.72
 -2 8 -4 255.93 15.26
 -2 8 -5 43.98 6.65
 -2 8 -5 30.91 4.06
 -2 -8 -5 27.27 3.01
 2 8 5 28.1 6.64
 2 -8 5 30.64 3.55
 -2 8 -6 113.18 9.1
 -2 8 -6 144.21 16.61
 -2 8 -6 163.37 13.84
 -2 -8 -6 94.79 6.05
 2 8 6 125.84 14.58
 2 -8 7 220.1 12.05
 2 8 7 197.9 19.6
 2 -8 8 16.44 3.59
 2 8 8 13.32 5.72
 -2 8 -8 17.9 5.86
 2 -8 9 28.93 5.1
 2 8 9 24.7 7.36
 2 -8 10 28.94 5.51
 2 8 10 25.95 7.17
 2 -8 11 3.72 2.5
 -2 -9 12 -6.25 6.01
 -2 -9 11 15.42 4.51
 -2 -9 11 8.63 6.42
 -2 9 11 19.08 5.83
 2 9 -10 46.41 8.67
 -2 -9 10 37.53 6.81
 -2 -9 10 26.67 11.86
 -2 9 10 41.87 8.05
 -2 9 9 -0.93 2.49
 2 9 -9 1.94 0.96
 -2 -9 8 41.23 6.87
 -2 9 8 32.99 6.42
 2 9 -8 39.83 6.7
 2 9 -7 7.24 2.51
 -2 9 7 4.03 2.91
 -2 9 7 5.47 2.09
 -2 -9 7 6.19 2.74
 -2 9 7 5.33 1.95
 2 9 -6 50.95 6.32
 -2 9 6 48.67 6.59
 -2 -9 6 47.4 7.03
 -2 9 6 49.51 7.29
 2 9 -5 15.39 3.28
 -2 9 5 9.33 4.38
 -2 -9 5 16.15 4.01
 -2 -9 5 11.58 3.19
 -2 9 5 23.88 5.21
 -2 9 5 13.71 3.4
 2 9 -4 3.48 1.72
 2 -9 -4 1.94 1.21
 -2 -9 4 3.02 1.96
 2 9 -4 2.93 1.52
 -2 9 4 2.5 1.88
 -2 9 4 3.31 1.87
 2 -9 -3 3.59 1.29
 -2 9 3 1.96 0.99
 -2 -9 3 1.92 1.17
 2 9 -3 1.99 1.37
 -2 9 3 0.6 0.98
 2 -9 -3 3.28 1.92
 -2 9 2 29.86 4.92
 -2 -9 2 27.42 4.26
 -2 9 2 36.6 5.66
 2 -9 -2 35.73 4.09
 2 9 -2 28.77 4.4
 2 -9 -2 30.11 5.29
 -2 9 1 9.22 4.86
 -2 -9 1 19.08 3.63
 2 9 -1 20 3.55
 2 -9 -1 16.07 2.15
 2 -9 -1 19.52 2.76
 -2 9 1 16.5 3.78
 2 -9 0 6.18 1.25
 2 9 0 5.44 1.8
 2 -9 0 6.9 1.52
 -2 9 0 6.5 2.59
 2 9 0 6.26 1.77
 2 9 1 0.21 1
 -2 9 -1 1.54 1.06
 2 -9 1 1.05 2.22
 2 -9 1 0.73 0.42
 2 -9 1 0.75 0.32
 -2 -9 -1 1.08 1.14
 2 -9 2 28.55 5.55
 2 -9 2 29.47 2.85
 2 9 2 29.64 3.29
 -2 9 -2 33.27 5.68
 2 -9 3 37.17 3.5
 2 -9 3 36.36 5.43
 2 9 3 36.69 3.47
 -2 9 -3 36.16 2.86
 -2 -9 -3 41.52 5.76
 -2 9 -3 38.74 6.12
 -2 9 -4 25.79 2.96
 -2 9 -4 44.1 6.64
 -2 -9 -4 23.74 7.59
 2 -9 4 24.52 2.96
 2 9 4 25.89 2.6
 -2 -9 -4 43.47 4.18
 -2 -9 -4 31.63 5.27
 -2 -9 -5 71.73 5.39
 -2 9 -5 66.11 5.64
 -2 -9 -5 83.24 8.78
 2 9 5 63.87 10.73
 2 -9 5 74.65 5.63
 -2 9 -5 93.52 9.98
 2 9 6 8.65 3.46
 2 -9 6 11.37 2.56
 -2 9 -6 11.47 2.69
 -2 -9 -6 7.78 1.7
 -2 9 -6 15.66 4.64
 2 -9 7 14.67 3.15
 2 9 7 7.96 3.59
 -2 9 -7 19.06 5.47
 2 9 8 36.28 8.93
 2 -9 8 33.7 5.13
 2 -9 9 4.82 2.62
 2 9 9 -2.29 3.48
 -2 9 -9 8.12 4.64
 2 -9 10 9.93 3.06
 2 9 10 7.42 3.92
 -2 9 -11 37.92 15.19
 -2 -10 12 -5.3 5.73
 -2 -10 11 3.82 2.52
 -2 -10 11 4.37 6.05
 -2 10 11 4.98 3.17
 -2 -10 10 7.95 3.25
 -2 -10 10 9.95 7.44
 -2 10 10 7.59 4.6
 2 10 -9 19.91 4.9
 -2 10 9 26.43 6.54
 -2 -10 9 21.05 5.06
 -2 10 8 76.28 8.88
 -2 10 8 88.78 11.34
 -2 -10 8 97.18 10.29
 2 10 -8 93.48 9.75
 -2 10 7 97.78 9.81
 -2 10 7 111.63 12.36
 -2 -10 7 106.74 10.5
 2 10 -7 118.51 10.08
 -2 10 6 1.5 1.82
 -2 10 6 2.98 2.91
 2 10 -6 1.49 1.31
 -2 10 6 0.32 0.76
 -2 -10 6 1.08 1.04
 -2 -10 5 95.61 4.62
 -2 -10 5 99.53 10.09
 -2 10 5 97.1 9.42
 -2 10 5 114.36 11.74
 2 10 -5 101.61 8.09
 -2 -10 4 46.36 6.61
 2 -10 -4 43.09 5.51
 -2 10 4 40.07 6.15
 -2 10 4 49.42 7.31
 2 -10 -3 29.68 4.26
 -2 -10 3 30.18 5.22
 -2 10 3 29.28 5.77
 2 10 -3 23.4 4.29
 -2 10 3 29.04 5.1
 -2 -10 2 109.17 8.91
 -2 10 2 123.75 10.61
 -2 -10 2 129.81 9.94
 2 -10 -2 143.11 8.58
 2 -10 -2 123.4 11
 2 10 -2 113.7 8.98
 -2 -10 1 154.03 10.43
 2 -10 -1 158.02 8.3
 -2 10 1 137.77 11.27
 -2 -10 1 131.27 9.35
 2 -10 -1 143.01 6.88
 2 10 -1 129.58 9.37
 2 10 0 81.4 7.19
 -2 -10 0 90.73 7.98
 -2 10 0 90.21 9.21
 2 10 0 78.37 6.24
 2 -10 0 87.08 5.97
 2 -10 0 91.57 4.96
 2 -10 1 59.82 3.79
 2 -10 1 59.42 9.85
 2 10 1 57.22 5.35
 -2 10 -1 53.49 6.94
 -2 -10 -1 64.59 6.74
 2 -10 1 48.83 4.65
 -2 10 -2 138.85 11.76
 2 -10 2 131.84 12.66
 -2 -10 -2 146.62 10.77
 2 -10 2 132.94 6.87
 2 10 2 127.54 7.5
 -2 10 -3 11.72 1.62
 2 -10 3 13.35 3.42
 2 10 3 7.34 1.74
 -2 -10 -3 11.49 3.24
 2 -10 3 11.12 1.91
 -2 10 -3 11.57 3.39
 -2 -10 -4 82.46 14.59
 -2 10 -4 117.58 11.31
 -2 10 -4 102.19 5.79
 -2 -10 -4 125.28 10.39
 2 -10 4 100.31 6.2
 2 10 4 103.24 5.81
 -2 10 -5 57.1 4.92
 -2 -10 -5 81.97 6.16
 -2 10 -5 76.82 9.42
 -2 -10 -5 71.47 8.05
 -2 10 -6 50.01 5.41
 2 -10 6 61.47 5.56
 2 10 6 53.05 9.53
 -2 -10 -6 64.58 8.15
 -2 10 -6 73.57 9.82
 -2 10 -7 52.21 8.73
 2 -10 7 39.4 4.97
 2 10 7 33.7 7.9
 2 -10 8 22.72 4.06
 2 10 8 16.95 6.3
 -2 10 -8 33.64 7.89
 2 -10 9 16.39 3.86
 2 10 9 10.2 3.72
 2 10 10 0.74 1.84
 -2 10 -10 4.04 3.49
 -2 -11 12 -2.59 4.42
 -2 -11 11 4.84 2.14
 -2 -11 11 -1.5 5.14
 -2 11 11 4.65 3.11
 -2 -11 10 2.06 2.09
 -2 11 10 3.33 2.28
 -2 -11 9 15.56 4.82
 2 11 -9 11.11 3.54
 -2 11 9 15.34 5.95
 2 11 -8 11.94 3.52
 -2 11 8 5.24 2.12
 -2 11 8 14.17 5.41
 -2 -11 8 8.53 3.23
 2 11 -7 4.21 2.03
 -2 11 7 4 2.74
 -2 11 7 3.81 2
 -2 -11 7 4.51 2.45
 -2 11 6 21.36 4.52
 -2 11 6 26.19 6.72
 -2 -11 6 18.66 4.55
 -2 -11 5 24.93 3.39
 -2 -11 5 34.36 6.41
 -2 11 5 35.53 7.66
 -2 11 5 28.41 5.52
 -2 11 4 10.1 3.69
 2 -11 -4 6.03 2.12
 -2 11 4 3.13 2.78
 -2 -11 4 6.44 2.85
 -2 11 4 7.95 3.04
 -2 11 3 -0.07 2.44
 2 -11 -3 9.93 2.64
 -2 11 3 2.28 0.97
 -2 -11 3 5.23 2.15
 -2 11 3 5.72 2.6
 -2 -11 2 43.69 5.87
 -2 -11 2 48.83 6.4
 -2 11 2 31.43 10.49
 -2 11 2 49.64 7.37
 2 -11 -2 46.04 4.59
 2 -11 -2 47.41 5.26
 2 11 -1 21.45 3.75
 -2 11 1 18.39 4.31
 -2 -11 1 19.21 3.98
 2 -11 -1 20.57 2.76
 2 -11 -1 21.61 3.2
 -2 -11 1 22.37 3.98
 2 11 0 1.27 1.03
 2 -11 0 0.82 0.43
 -2 -11 0 2.4 1.55
 2 -11 0 1.94 1.38
 -2 11 0 2 1.71
 -2 -11 -1 23.61 4.41
 2 -11 1 19.26 6.12
 2 -11 1 22.35 2.67
 2 11 1 18.34 3.4
 -2 11 -1 18.56 4.5
 2 -11 1 22.58 3.37
 2 -11 2 27.65 6.31
 2 11 2 29.42 3.93
 2 -11 2 30.78 2.13
 -2 11 -2 29.76 5.9
 -2 -11 -2 33.77 5.6
 -2 -11 -3 21.74 8.62
 -2 11 -3 34.59 6.29
 2 11 3 27.75 3.71
 2 -11 3 29.6 5.58
 -2 11 -3 29.78 2.71
 2 -11 3 34 3.51
 -2 -11 -3 37.42 5.88
 -2 -11 -4 0.45 0.57
 2 -11 4 0.34 0.51
 2 -11 4 0.22 0.7
 2 11 4 -0.49 0.92
 -2 11 -4 0.78 1.23
 -2 11 -4 0.39 0.27
 -2 11 -5 13.73 2.39
 -2 11 -5 18.83 5.18
 -2 -11 -5 21.59 3.6
 -2 -11 -5 16.67 4.15
 2 -11 6 16.46 2.97
 -2 -11 -6 13.18 3.9
 -2 11 -6 19.91 5.53
 2 -11 7 8.56 2.3
 -2 -11 -7 13.54 4.16
 2 11 7 8.04 3.93
 -2 11 -7 10.23 4.25
 2 -11 8 7.05 2.56
 2 11 8 3.17 1.68
 -2 11 -8 7.64 4.62
 2 -11 9 1.97 1.44
 -2 11 -9 4.19 3.42
 -2 11 -10 33.55 10.16
 -2 -12 11 2.61 1.14
 -2 -12 11 6.18 6.05
 -2 12 10 44.96 9.95
 -2 -12 10 53.68 8.39
 -2 -12 9 6.9 3.66
 -2 -12 9 -4.94 11.07
 -2 12 9 3.4 3.28
 -2 -12 8 34.76 6.53
 2 12 -8 32.54 5.11
 -2 12 8 38.79 8.66
 -2 12 8 31.25 5.84
 -2 12 7 155.45 12.85
 -2 -12 7 138.23 12.98
 -2 12 7 173.03 18.27
 -2 -12 6 -2.08 2.82
 -2 12 6 0.39 1.4
 -2 12 6 0.13 1.54
 -2 -12 5 32.91 5.9
 -2 12 5 12.54 5.55
 -2 12 5 30.48 5.6
 -2 12 5 35.98 7.56
 -2 -12 4 71.39 8.47
 -2 12 4 62.75 8.39
 -2 12 4 63.95 9.95
 -2 -12 3 10.96 2.99
 -2 12 3 3 2.06
 2 -12 -3 17.58 3.5
 -2 -12 3 15.57 3.73
 -2 12 3 13.54 3.88
 -2 -12 2 30.07 4.91
 -2 -12 2 37.37 5.68
 -2 12 2 41.65 6.25
 2 -12 -2 43.23 5.01
 2 12 -1 162.45 10.56
 2 -12 -1 172.59 8.55
 -2 12 1 187.94 14.22
 2 -12 -1 163.01 9.55
 -2 -12 1 170.02 11.97
 2 12 0 30.3 4.46
 2 -12 0 29.1 3.9
 -2 -12 0 33.44 5.3
 -2 12 0 34.56 6.06
 2 -12 0 31.85 3.36
 -2 12 -1 34.66 6.08
 2 -12 1 38.46 3.72
 2 12 1 33.24 4.76
 -2 -12 -1 38.64 5.76
 2 -12 1 36.05 4.46
 2 12 2 111.79 8.27
 2 -12 2 115.67 4.77
 -2 12 -2 114.22 11.41
 -2 -12 -2 120.29 10.47
 -2 12 -3 0.53 1.64
 -2 -12 -3 -3.08 7.8
 2 -12 3 3.48 1.04
 -2 -12 -3 1.98 1.83
 2 12 3 1.08 0.66
 -2 12 -3 2.45 0.81
 -2 -12 -4 46.85 11.38
 2 -12 4 73.94 6.01
 2 12 4 64.43 5.5
 -2 -12 -4 63.1 7.87
 -2 12 -4 68.71 9.4
 2 -12 4 47.06 6.7
 -2 12 -4 57.67 4.41
 -2 -12 -5 96.45 9.74
 -2 12 -5 105.04 11.99
 2 12 5 86.49 5.79
 2 -12 6 9.37 2.34
 -2 12 -6 8.33 3.66
 -2 -12 -6 8.96 3.01
 -2 12 -7 75.64 11.04
 -2 -12 -7 72.3 9.15
 2 -12 7 61.14 6.15
 -2 12 -8 62.32 10.85
 -2 -12 -8 48.03 8.18
 2 -12 8 47.95 5.94
 -2 12 -9 3.09 2.67
 -2 -12 -9 0.24 1.23
 2 12 9 -1.39 2.71
 -2 12 -10 18.16 7.13
 -2 -13 11 9.63 11.66
 -2 -13 10 9.23 3.17
 -2 13 10 6.39 4.31
 -2 -13 10 0.93 6.12
 -2 -13 9 2.31 2.66
 -2 -13 9 6.18 7.6
 -2 13 9 2.96 4.1
 -2 13 9 2.2 2.02
 -2 -13 8 12.94 4.09
 -2 13 8 6.61 4.81
 -2 -13 8 11.48 12.4
 -2 13 8 7.97 3.03
 -2 13 7 24.41 7.25
 -2 -13 7 17.28 4.71
 -2 13 7 12.62 3.74
 -2 13 6 10.94 3.41
 -2 13 6 4.48 4.1
 -2 13 6 17.43 5.62
 -2 -13 6 12.86 3.73
 -2 13 5 -0.88 3.01
 -2 13 5 0.48 1.55
 -2 13 5 1.52 2.46
 -2 -13 5 -0.11 0.86
 -2 -13 4 13.79 4.08
 -2 13 4 16.05 4.65
 2 -13 -3 0.58 0.64
 -2 -13 3 0.66 0.65
 2 -13 -3 0.98 1.1
 -2 13 3 1.55 1.59
 2 -13 -2 4.78 1.67
 2 13 -2 6.73 2.77
 -2 13 2 6.27 2.88
 -2 -13 2 7.03 2.69
 -2 -13 1 0.09 0.87
 -2 13 1 1.49 1.38
 2 -13 -1 -0.13 0.65
 2 -13 -1 -0.12 0.76
 2 13 -1 -0.65 1.27
 -2 -13 0 11.67 3.72
 2 -13 0 10.52 2.2
 2 -13 0 10.39 2.56
 -2 13 0 14.6 4.39
 2 13 0 9.89 2.66
 2 13 1 32.16 5.08
 2 -13 1 29.58 3.6
 -2 -13 -1 33.19 5.74
 2 -13 1 27.53 4.27
 -2 13 -1 31.94 6.36
 2 -13 2 8.05 1.36
 2 -13 2 7.21 2.51
 -2 -13 -2 16.99 11.52
 2 -13 2 8.88 1.9
 -2 13 -2 12.22 3.93
 2 13 2 8.53 2.42
 -2 -13 -2 11.15 3.27
 -2 -13 -3 6.59 5.64
 2 13 3 9.84 2.56
 -2 -13 -3 11.33 3.61
 -2 13 -3 8.71 3.54
 2 -13 3 11 2.33
 2 -13 4 14.55 2.74
 -2 -13 -4 3.53 3.2
 -2 -13 -4 11.68 3.54
 2 13 4 13.16 2.76
 -2 13 -4 13.47 4.4
 2 13 5 19.67 3.06
 -2 -13 -5 23.81 5.13
 -2 13 -5 25.19 6.19
 2 -13 6 9.66 2.36
 -2 -13 -6 10.25 3.6
 -2 13 -6 12.67 4.18
 2 -13 7 16.06 3.2
 -2 -13 -7 19.39 4.83
 -2 13 -7 20.82 5.95
 -2 -13 -8 44.73 7.55
 -2 13 -8 55.08 10.18
 -2 13 -9 3.85 4.05
 -2 -14 10 1.64 1.26
 -2 -14 10 2.34 2.46
 -2 14 10 -3.15 3.77
 -2 14 9 19.15 7.26
 -2 -14 9 32.05 6.9
 -2 14 9 23.89 5.78
 -2 -14 8 28.89 17.05
 -2 14 8 36.28 9.24
 -2 14 8 35.55 6.59
 -2 -14 8 39.22 7.35
 -2 14 7 5.75 2.27
 -2 14 7 7.02 5.09
 -2 -14 7 -0.06 3.89
 -2 -14 7 8.33 3.3
 -2 14 6 97.76 10.91
 -2 -14 6 105.95 12.25
 -2 14 6 105.44 15.01
 -2 14 5 56.06 10.46
 -2 14 5 44.48 7.48
 -2 -14 5 50.14 7.92
 -2 -14 4 53.91 8.03
 -2 14 4 47.71 7.89
 2 -14 -3 37.83 5.05
 2 14 -3 35.02 5.82
 -2 -14 3 33.3 5.73
 -2 14 3 36.21 6.64
 2 -14 -2 4.74 1.71
 -2 -14 2 6.31 2.4
 2 -14 -2 4.49 1.73
 -2 14 2 8.85 2.95
 2 14 -2 7.27 2.61
 -2 -14 1 26.16 5
 2 -14 -1 23.04 3.76
 -2 14 1 26.93 5.67
 2 14 -1 27.85 4.94
 2 -14 0 331.95 15.26
 2 14 0 403.2 19.39
 -2 14 0 396.18 22.93
 -2 -14 0 407.11 20.26
 2 -14 0 393.5 14.47
 -2 -14 -1 245.64 15.89
 2 -14 1 238.58 10.86
 -2 -14 -1 185.65 36.77
 -2 14 -1 229.08 17.79
 2 -14 1 188.08 11.9
 2 14 1 228.32 14.44
 -2 -14 -2 45.18 19.1
 2 -14 2 36.38 4.08
 2 -14 2 24.75 4.42
 2 14 2 34.82 5.11
 2 -14 2 30.81 2.9
 -2 14 -2 36.23 7.11
 -2 -14 -2 37.27 6.36
 2 -14 3 56.95 5.62
 -2 -14 -3 67.56 21.1
 2 14 3 48.9 6.05
 -2 14 -3 62.41 9.85
 -2 -14 -3 56.49 7.99
 -2 -14 -4 2.89 1.72
 2 14 4 4.67 1.78
 -2 14 -4 3.86 2.07
 2 14 5 3.4 1.26
 -2 -14 -5 1.55 1.69
 -2 14 -5 2.35 1.89
 -2 -14 -6 37.92 6.68
 2 -14 6 34.43 4.52
 -2 14 -6 43.52 8.47
 -2 14 -7 47.55 9.1
 -2 -14 -7 43.81 7.49
 -2 -14 -8 4.02 2.16
 -2 14 -8 9.41 3.92
 -2 -15 10 3.4 2.1
 -2 -15 9 5.68 3.21
 -2 15 9 2.15 1.23
 -2 15 9 4.19 2.47
 -2 15 8 16.67 4.74
 -2 -15 8 17.13 14.37
 -2 15 8 14.09 5.05
 -2 -15 8 13.21 4.4
 -2 15 7 1.39 1.59
 -2 15 7 2.36 1.48
 -2 -15 7 -1.03 1.3
 -2 15 6 12.13 5.41
 -2 -15 6 8.51 5.94
 -2 -15 6 21.41 5.69
 -2 15 6 18.7 4.96
 -2 -15 5 31.37 6.49
 -2 15 5 27.99 6.43
 -2 -15 4 7.58 2.95
 2 -15 -4 9.67 2.86
 -2 15 4 9.95 3.8
 -2 15 3 12.37 4.07
 2 -15 -3 8.57 2.66
 -2 -15 3 5.77 2.52
 2 15 -3 7.11 2.54
 2 -15 -2 2.54 1.46
 2 -15 -2 4.47 1.67
 -2 15 2 3.26 2.42
 -2 -15 2 0.96 1.51
 2 15 -2 5.46 2.33
 -2 -15 1 20.8 4.64
 2 -15 -1 18.47 3.43
 2 15 -1 23.85 4.92
 -2 15 1 26.56 5.98
 -2 -15 0 12 3.72
 2 -15 0 7.7 2.45
 2 -15 0 10.44 2.38
 -2 15 0 12.16 4.24
 2 15 0 7.34 2.66
 -2 -15 -1 15.24 4.18
 2 -15 1 19.89 3.4
 -2 -15 -1 12.85 12.8
 2 -15 1 16.21 3.61
 -2 15 -1 16.5 5.19
 2 15 1 18.54 4.4
 -2 -15 -2 -0.45 11.75
 2 -15 2 4.48 1.48
 2 -15 2 3.04 1.51
 2 15 2 4.34 1.79
 -2 -15 -2 5.37 2.8
 2 -15 2 3.09 0.96
 -2 15 -2 1.92 1.72
 -2 -15 -3 25.12 12.72
 2 15 3 15.19 3.46
 -2 -15 -3 20.38 5.07
 -2 15 -3 16.87 5.24
 -2 15 -4 14.34 5.15
 -2 -15 -4 12.9 6.78
 -2 -15 -4 9.17 3.65
 2 15 4 9.75 3.09
 2 -15 5 5.48 1.72
 -2 -15 -5 8.41 3.24
 -2 15 -5 6.21 3.68
 -2 -15 -6 45 7.48
 -2 15 -6 55.96 9.92
 -2 -15 -7 -0.82 2.39
 -2 15 -7 1.96 1.6
 -2 -15 -8 5.53 2.21
 -2 15 -8 10.85 5.27
 -2 -16 9 -1.15 1.37
 -2 16 9 1.11 1.52
 -2 16 8 23.58 8.01
 -2 -16 8 40.9 21.05
 -2 16 8 31.02 6.59
 -2 -16 8 28.82 6.37
 -2 -16 7 61.83 9.71
 -2 16 7 47.41 7.89
 -2 -16 7 43.25 21.52
 -2 16 7 66.81 13.23
 -2 -16 6 8.05 11.1
 -2 16 6 5.54 2.77
 -2 -16 6 4.63 1.8
 -2 -16 5 41.48 18.6
 -2 -16 5 61.11 9.49
 -2 16 5 63.99 9.82
 2 -16 -5 57.28 7.38
 -2 16 4 165.99 16.25
 -2 -16 4 190.9 15.88
 2 -16 -4 190.23 13.33
 2 16 -4 168.23 14.2
 -2 -16 3 7.3 6.62
 -2 -16 3 21.82 5.26
 2 -16 -3 23.98 4.39
 -2 16 3 21.32 5.69
 2 16 -3 22.04 5.19
 -2 -16 2 19.2 11.74
 -2 16 2 14.66 4.77
 2 -16 -2 18.08 3.57
 2 16 -2 16.69 4.35
 -2 -16 2 11.32 3.48
 -2 -16 1 50.27 7.44
 2 -16 -1 46.87 5.89
 2 -16 -1 58.66 5.99
 2 16 -1 51.47 7.42
 -2 16 1 60.85 9.43
 -2 -16 0 66.19 8.68
 -2 -16 0 47.94 17.97
 2 16 0 65.27 8.27
 2 -16 0 49.99 6.19
 -2 16 0 67.8 10.02
 -2 -16 -1 1.49 0.92
 -2 -16 -1 -1.44 4.23
 2 -16 1 3.45 1.43
 2 -16 1 2.04 1.27
 2 16 1 3.42 2.06
 -2 16 -1 1.76 2.42
 2 16 2 162.31 12.66
 -2 16 -2 164.16 16.68
 2 -16 2 167.31 9.91
 -2 -16 -2 164.37 14.4
 -2 -16 -3 16.47 9.26
 2 16 3 17.51 3.88
 -2 16 -3 21.21 6.24
 -2 -16 -3 18.44 4.55
 2 16 4 74.7 7.79
 -2 16 -4 88.41 12.74
 -2 -16 -4 80.46 10.32
 -2 -16 -5 167.94 14.95
 -2 16 -5 197.16 19.25
 -2 -16 -6 0.73 1
 -2 16 -6 0.24 2.1
 -2 16 -7 3.94 3.88
 -2 -16 -7 1.65 2.22
 -2 17 9 8.59 3.8
 -2 17 9 0.24 1.43
 -2 -17 9 7.81 3.38
 -2 -17 8 4.22 7.35
 -2 17 8 3.92 2.73
 -2 -17 8 0.92 1.61
 -2 17 7 16.14 4.79
 -2 -17 7 2.85 7.34
 -2 -17 7 13.91 4.5
 -2 -17 6 16.29 16.13
 -2 17 6 5.85 2.73
 2 -17 -6 5.36 2.8
 -2 -17 6 3.03 1.3
 2 17 -6 9.39 3.96
 -2 17 5 8.89 3.83
 -2 -17 5 8.53 3.76
 -2 -17 5 3.42 3.58
 2 -17 -5 11.16 3.75
 2 17 -5 6.53 2.81
 -2 -17 4 22.25 5.57
 -2 -17 4 19.56 10.57
 2 -17 -4 25.48 5.01
 -2 17 4 20.22 6.02
 2 17 -4 18.48 5.11
 2 17 -3 13.09 4.36
 -2 -17 3 14.06 9.91
 -2 -17 3 16.87 4.73
 -2 17 3 13.17 4.8
 2 -17 -3 13.45 3.63
 -2 -17 2 22.51 10.96
 -2 17 2 42.09 7.87
 2 -17 -2 34.88 5.23
 2 17 -2 32.65 6.32
 -2 -17 2 32.87 6.49
 -2 17 1 7.03 3.4
 2 -17 -1 9.4 2.61
 -2 -17 1 1.46 6.59
 -2 -17 1 8.97 3.31
 2 17 -1 8.27 3.07
 -2 -17 0 9.04 10.57
 -2 -17 0 8.01 3
 -2 17 0 10.17 4.49
 2 17 0 4.63 1.89
 2 17 1 39.46 7.02
 -2 -17 -1 59.29 26.58
 -2 -17 -1 46.3 7.82
 -2 17 -1 46.91 9.05
 -2 -17 -2 2.55 1.8
 2 -17 2 5.72 1.92
 2 17 2 6.24 2.55
 -2 17 -2 6.72 3.44
 -2 -17 -3 0.24 5.2
 2 -17 3 -0.23 1.11
 2 17 3 3.3 1.79
 -2 17 -3 3.38 3.04
 -2 -17 -3 -1 1.37
 -2 -17 -4 40.74 7.77
 -2 17 -4 50.22 10.01
 -2 -17 -5 2.79 1.68
 -2 17 -5 0.23 1.43
 -2 -17 -6 -0.52 1.81
 -2 17 -6 0.88 1.85
 2 -18 -8 -1.19 1.83
 -2 18 8 1.24 1.28
 -2 -18 8 -1.22 0.84
 -2 -18 7 20.14 13.17
 -2 18 7 8 3.22
 2 -18 -7 10.34 3.62
 -2 -18 7 5.41 3.69
 2 18 -7 12.43 4.54
 -2 -18 6 48.07 21.87
 2 -18 -6 71.43 9.3
 -2 18 6 81.45 11.45
 -2 -18 6 65.56 10.95
 2 18 -6 67.28 9.98
 -2 -18 5 27.89 14.04
 -2 -18 5 56.11 9.43
 2 -18 -5 53.39 7.82
 2 18 -5 47.05 8.08
 -2 18 5 44.91 8.79
 -2 -18 4 5.59 2.79
 -2 -18 4 3.84 6.14
 2 -18 -4 5.39 2.23
 -2 18 4 4.93 3.29
 2 18 -4 6.37 3
 2 18 -3 216.21 17.8
 -2 -18 3 219.45 17.32
 -2 18 3 216.01 19.12
 2 -18 -3 238.74 15.35
 -2 -18 2 17.96 5.05
 2 -18 -2 17.8 3.85
 -2 -18 2 7.87 6.84
 -2 18 2 23.38 6.3
 2 18 -2 20.41 5.15
 -2 -18 1 9.48 4.27
 2 -18 -1 17.69 3.7
 -2 18 1 16.47 5.28
 2 18 -1 15.49 4.34
 -2 -18 1 12.89 3.77
 2 18 0 23.43 5.65
 -2 -18 0 30.73 17.62
 2 -18 0 24.35 4.14
 -2 -18 0 28.98 6.16
 -2 18 0 23.96 6.71
 -2 -18 -1 -3.21 9.58
 -2 18 -1 -0.88 1.59
 -2 -18 -1 -0.13 0.88
 2 18 1 -0.86 1.56
 -2 -18 -2 2.88 2.11
 2 18 2 5.2 2.49
 -2 18 -2 0.92 1.48
 -2 -18 -3 64.85 19.86
 2 18 3 98.28 10.39
 -2 18 -3 103.3 14.8
 -2 -18 -3 106.61 12.48
 -2 18 -4 84.18 13.28
 -2 -18 -4 86.93 11.44
 -2 18 -5 12.67 4.48
 -2 -18 -5 11.53 4.26
 -2 18 -6 65.06 11.75
 -2 -18 -6 68.24 10.11
 2 -19 -8 7.09 3.03
 -2 19 8 6.01 3.2
 -2 -19 8 12.23 4.88
 2 -19 -7 10.11 4.04
 -2 19 7 7.26 3.4
 -2 -19 7 6.64 3.2
 -2 -19 6 6.03 16.76
 2 19 -6 4.54 3.06
 2 -19 -6 2.82 2.26
 -2 19 6 -1.27 2.03
 -2 -19 6 -3.05 3.58
 -2 -19 5 22.11 6.02
 -2 19 5 17.04 5.61
 2 -19 -5 18.08 4.75
 2 19 -5 20.97 6
 -2 -19 4 4.43 2.02
 -2 -19 4 7.8 7.57
 2 -19 -4 5.74 2.63
 -2 19 4 3.16 2.41
 2 19 -4 4.3 2.75
 -2 -19 3 -0.34 5.22
 -2 -19 3 1.24 1.42
 -2 19 3 -0.92 1.6
 2 19 -3 0.32 1.22
 2 -19 -3 3.72 2.19
 -2 19 2 29.96 7.4
 -2 -19 2 27.01 6.12
 2 -19 -2 31.25 5.35
 2 19 -2 29.67 6.54
 2 19 -1 0.84 1.32
 2 -19 -1 0.47 1.04
 -2 -19 1 0.97 1.65
 -2 19 1 2.7 2.96
 -2 -19 1 1.22 5.59
 -2 -19 0 8.04 3.6
 -2 -19 0 19.45 16.9
 -2 19 0 7.36 3.42
 2 19 0 6.73 3.44
 -2 -19 -1 25.02 14.91
 -2 -19 -1 10.05 3.79
 2 19 1 8.08 3.89
 -2 19 -1 13.27 5.4
 -2 -19 -2 0.06 8.74
 -2 -19 -2 6.01 3.28
 2 19 2 4.86 2.62
 -2 19 -2 7.66 3.83
 -2 -19 -3 42.77 8.36
 -2 -19 -3 30.59 13.81
 -2 19 -3 50.51 10.68
 -2 19 -4 2.99 3.19
 -2 -19 -4 2.94 2.66
 -2 -19 -5 5.36 3.24
 -2 19 -5 9.27 4.44
 -2 20 7 4.87 2.82
 2 -20 -7 3.64 2.37
 -2 -20 7 2.66 2.6
 2 -20 -6 36.35 7.26
 -2 20 6 29.09 7.4
 -2 -20 6 15.17 4.68
 -2 -20 5 15.59 13.08
 2 -20 -5 4.49 2.54
 -2 -20 5 5.98 2.89
 2 20 -5 5 2.91
 -2 20 5 5.81 3.14
 -2 -20 4 36.88 18.17
 -2 -20 4 36.63 7.54
 2 -20 -4 36.91 6.72
 -2 20 4 44.49 9.17
 2 20 -4 46.68 8.77
 2 20 -3 7.23 3.37
 -2 -20 3 -3.05 6.53
 2 -20 -3 7.46 2.78
 -2 -20 3 4.17 2.15
 -2 20 3 3.41 3.13
 -2 -20 2 35.93 7.21
 -2 -20 2 19.28 12.25
 2 20 -2 33.33 7.35
 -2 20 2 34.93 7.56
 -2 -20 1 128.04 13.38
 -2 -20 1 109.12 32.23
 2 20 -1 109.58 13.24
 -2 20 1 121.81 15.16
 -2 -20 0 -4.36 7.71
 -2 20 0 -0.77 2.22
 2 20 0 1.13 1.55
 -2 -20 0 2.98 1.6
 -2 -20 -1 5.68 7.4
 -2 -20 -1 27.18 6.37
 2 20 1 20.55 5.28
 -2 20 -1 24.81 7.24
 2 20 2 149.2 14.09
 -2 -20 -2 145.68 36.93
 -2 -20 -2 166.39 16.57
 -2 20 -2 162.43 19.13
 -2 20 -3 10.48 5.02
 -2 -20 -3 11 4.19
 -2 -20 -4 17.95 5.35
 -2 -21 6 1.74 1.58
 2 -21 -6 8.71 3.97
 -2 21 6 3.62 2.92
 -2 21 5 28.68 7.78
 -2 -21 5 26.95 6.73
 2 -21 -5 30.17 6.65
 2 21 -5 27.72 6.98
 -2 -21 4 5.44 3.65
 -2 21 4 -2.3 2.41
 2 21 -4 -2.5 2.87
 -2 -21 3 5.83 6.34
 -2 21 3 2.82 1.93
 -2 -21 3 6.36 3.17
 2 21 -3 -0.57 2.45
 -2 21 2 14.76 5.84
 -2 -21 2 6.32 9.27
 -2 -21 2 12.68 4.45
 2 21 -2 9.6 4.47
 -2 21 1 23.94 7.33
 -2 -21 1 10.88 12.31
 -2 -21 1 19.81 5.58
 2 21 -1 14.33 5.05
 -2 -21 0 6.02 2.73
 -2 -21 0 16.13 12.98
 -2 21 0 2.3 2.13
 2 21 0 7.33 3.39
 -2 -21 -1 46.45 24.35
 -2 21 -1 45.9 10.23
 -2 -21 -1 42.78 8.55
 2 21 1 39.06 7.74
 -2 -21 -2 3.1 9.35
 -2 21 -2 0.63 3.02
 -2 -21 -2 0.1 1.93
 -2 -21 -3 -0.86 1.97
 -2 -22 5 26.27 6.98
 -2 22 5 28.48 7.83
 -2 -22 4 9.62 4.15
 -2 22 4 11.18 5.13
 2 22 -4 7.26 3.5
 -2 -22 3 0.38 1.67
 2 22 -3 1.86 1.93
 -2 22 3 -4.07 3.6
 2 22 -2 7.93 4.1
 -2 -22 2 2.32 4.07
 -2 -22 2 4.9 2.73
 -2 22 2 8.29 4.3
 -2 -22 1 -5.09 7.8
 2 22 -1 1.3 2.36
 -2 22 1 1.58 2.15
 -2 -22 1 3.76 2.62
 -2 -22 0 79.31 11.59
 -2 -22 0 68.7 28.2
 2 22 0 80.19 11.84
 -2 22 0 85.35 13.82
 -2 -22 -1 16.09 15.23
 -2 -22 -1 23.44 6.29
 -2 -22 -2 2.44 2.64
 -2 -23 3 1.18 1.01
 -2 -23 2 3.19 2.72
 2 23 -2 -1.78 2.18
 -2 -23 1 3.04 1.92
 -2 -23 1 3.93 13.09
 2 23 -1 11.42 4.89
 -2 -23 0 2.28 10.17
 -2 -23 0 1.48 1.19
 -2 -23 -1 11.77 12.81
 -2 -23 -1 8.78 4.25
 -3 0 12 1.24 1.78
 -3 0 11 0.16 0.8
 -3 0 10 40.05 6.4
 -3 0 9 4.69 2.01
 -3 0 8 20.01 4.28
 3 0 -8 18.95 4.56
 -3 0 7 76.99 7.63
 3 0 -7 68.47 8.3
 3 0 -6 22.21 4.28
 -3 0 6 26.35 4.43
 -3 0 5 8.63 2.82
 3 0 -5 7.88 2.29
 3 0 -5 6.86 2.28
 3 0 -4 257.2 12.64
 3 0 -4 283.47 14.31
 -3 0 4 284.65 12.85
 3 0 -3 22.26 3.54
 3 0 -3 19.89 3.17
 -3 0 3 21.62 3.25
 -3 0 3 21.13 3.22
 3 0 -2 11.32 2.29
 -3 0 2 12.09 2.48
 -3 0 2 12.33 3.15
 -3 0 2 11.96 2.35
 3 0 -2 12.31 2.71
 -3 0 1 9.75 2.08
 3 0 -1 10.93 2.33
 3 0 -1 8.33 2
 -3 0 1 7.45 1.82
 3 0 -1 10.77 2.07
 -3 0 0 277.19 10.55
 3 0 0 260.79 9.93
 3 0 0 235.25 10.57
 -3 0 0 274.34 9.88
 3 0 0 293.82 11.48
 -3 0 -1 87.64 6.5
 -3 0 -1 81.02 6.67
 -3 0 -1 83.07 5.25
 3 0 1 78.97 5.16
 -3 0 -1 89.73 5.33
 -3 0 -2 214.5 10.19
 -3 0 -2 195.9 8.72
 -3 0 -2 203.58 8.7
 -3 0 -2 201.76 10.15
 -3 0 -3 12.77 2.4
 -3 0 -3 11.37 2.34
 -3 0 -3 16.64 2.77
 3 0 3 9.21 2.9
 -3 0 -4 0.63 0.78
 -3 0 -4 1.04 1.23
 -3 0 -5 253.76 13.35
 3 0 5 336.92 20.71
 -3 0 -6 -2.16 3.93
 3 0 6 0.98 1.97
 -3 0 -6 5.36 2.77
 3 0 7 4.99 3.72
 3 0 8 93.29 12.75
 3 0 9 4.14 2.48
 3 0 10 1.27 1.7
 3 0 11 21.98 7.45
 -3 -1 12 10.52 3.87
 -3 1 12 13.31 4.38
 -3 -1 11 13.9 4.12
 -3 1 11 11.99 3.75
 -3 -1 10 17.71 4.38
 -3 1 10 15.92 4.28
 -3 -1 9 139.51 11.82
 -3 1 9 138.82 11.38
 3 1 -8 35.95 4.85
 -3 -1 8 36.78 5.63
 -3 1 8 41.53 5.75
 -3 -1 7 2.5 1.7
 -3 1 7 4.43 1.89
 3 1 -7 1.86 0.76
 3 1 -6 504.27 18.09
 3 -1 -6 546.97 26.94
 -3 1 6 564.9 20.05
 -3 1 5 209.15 10.88
 3 1 -5 196.68 10.08
 3 -1 -5 208.76 14.38
 3 1 -5 204.74 12.9
 3 -1 -5 188.26 12.2
 3 -1 -5 207.53 12.88
 -3 -1 5 215.44 11.86
 -3 1 4 106.66 7.81
 3 1 -4 109.61 6.94
 3 1 -4 119.48 9.08
 3 -1 -4 106.77 9.09
 3 -1 -4 112.91 8.72
 -3 -1 4 113.3 8.13
 -3 1 4 127.01 8.19
 3 1 -3 263.46 12.7
 3 -1 -3 248.34 13.04
 3 -1 -3 249.38 12.05
 -3 -1 3 269.84 15.04
 -3 1 3 262.27 12.07
 3 1 -3 277.3 13.04
 -3 1 3 266.55 10.93
 -3 -1 3 285.81 13.2
 3 1 -2 49.73 4.84
 3 1 -2 48 4.94
 3 -1 -2 49.1 4.5
 3 -1 -2 55.6 5.53
 -3 -1 2 48.94 5.4
 -3 -1 2 53.92 5.11
 -3 1 2 47.54 6.67
 3 -1 -2 50.89 5.64
 -3 1 2 47.55 4.3
 -3 1 2 47.2 4.66
 -3 -1 2 44.98 4.18
 -3 1 1 1281.42 29.33
 3 -1 -1 1233.76 25.83
 -3 -1 1 1266.17 27.86
 -3 -1 1 1272.09 30.59
 -3 1 1 1284.9 26.71
 3 -1 -1 1322.35 30.41
 -3 -1 1 1285.55 26.25
 3 1 -1 1292.37 29.09
 3 1 -1 1343.43 31.08
 3 1 -1 1289.21 27.9
 -3 -1 0 1023.72 27.15
 3 1 0 1107.77 24.58
 -3 1 0 1049.96 22.13
 3 -1 0 1134.21 25.57
 -3 -1 0 1144.87 22.7
 -3 1 0 1079.64 26.03
 3 1 0 1095.52 23.47
 -3 -1 0 1117.95 24.38
 3 -1 0 1101.65 22.28
 3 -1 0 1087.93 25.99
 3 1 0 1175.8 26.31
 -3 1 -1 89 6.35
 3 1 1 88.24 4.77
 -3 -1 -1 94.32 7.82
 -3 -1 -1 95.71 5.78
 -3 1 -1 100.71 6.29
 -3 -1 -1 95.03 5.07
 3 1 1 87.43 5.47
 3 -1 1 92.11 5.83
 -3 1 -1 94.38 6.15
 -3 1 -1 95.79 5.02
 -3 -1 -1 95.47 6.83
 -3 -1 -2 890.45 25.14
 -3 -1 -2 863.48 17.95
 -3 -1 -2 889.76 21.54
 -3 1 -2 954.59 23.75
 -3 1 -2 856.22 19.34
 -3 1 -2 910.68 21.31
 -3 -1 -2 897.18 23.88
 -3 1 -2 887.14 22.33
 -3 1 -3 10.41 2.37
 -3 1 -3 10.57 2.01
 -3 -1 -3 11.54 2.5
 -3 1 -3 12.8 2.28
 3 1 3 9.43 2.62
 3 -1 3 11.9 2.61
 -3 -1 -3 15.75 2.8
 -3 -1 -3 11.25 1.89
 -3 -1 -4 280.36 11.9
 -3 1 -4 256.66 13
 -3 1 -4 197.99 10.22
 -3 -1 -4 184.81 10.82
 3 -1 4 241.93 15.11
 -3 -1 -5 56.39 10.94
 -3 1 -5 35.24 9.89
 -3 1 -5 119.72 9.62
 -3 -1 -5 129.64 9.34
 -3 -1 -5 74.27 7.16
 -3 1 -5 79.27 7.14
 3 1 5 100.32 11.3
 -3 1 -6 7.44 2.48
 -3 -1 -6 1.07 1.39
 -3 1 -6 0.71 1.76
 3 -1 6 7.99 2.99
 3 1 6 7.68 3.96
 -3 1 -6 12.61 3.77
 3 -1 7 254.87 19.24
 3 1 7 295.46 22.15
 3 -1 8 3.11 2.63
 3 1 8 2.62 2.66
 3 -1 9 14.14 4.91
 3 1 9 22.53 6.77
 3 -1 10 4.03 3.48
 3 1 10 3.8 3.32
 3 -1 11 3.13 3.43
 3 1 11 -0.92 2.29
 -3 -2 12 73.22 10.19
 -3 2 12 73.85 10.19
 -3 -2 11 7.6 2.74
 -3 2 11 4.92 2.55
 -3 -2 10 0.31 1.02
 -3 2 10 3.9 2.23
 -3 -2 9 58.35 7.5
 -3 2 9 43.26 6.39
 -3 2 8 27.19 4.67
 3 2 -8 26.52 3.31
 -3 -2 8 25.87 4.84
 -3 2 7 26.07 4.33
 3 2 -7 25.61 3.21
 -3 -2 7 29.36 5.19
 -3 -2 6 9.14 2.92
 -3 2 6 7.24 2.12
 3 2 -6 6.7 1.63
 -3 2 5 22.11 4.02
 3 2 -5 20.23 4.14
 -3 2 5 22.02 3.56
 3 -2 -5 17.44 4.72
 3 -2 -5 21.42 4.03
 3 2 -4 38.51 5.36
 3 -2 -4 44.25 5.27
 3 -2 -4 39.22 6.69
 -3 2 4 36.37 4.23
 -3 2 4 43.23 5.11
 -3 2 3 89.45 7.24
 -3 2 3 95.89 6.51
 3 2 -3 100.99 7.96
 -3 -2 3 86.73 7.53
 3 -2 -3 92.84 9.05
 3 -2 -3 87.85 7.02
 3 2 -3 85.08 7.04
 3 -2 -2 11.3 3.03
 -3 -2 2 13.16 2.64
 3 2 -2 12.03 2.41
 -3 2 2 8.84 2.6
 3 2 -2 10.68 2.34
 3 2 -2 9.6 2.2
 -3 2 2 11.45 2.69
 3 -2 -2 9.2 1.94
 -3 2 2 10.31 1.85
 3 -2 -1 17.9 2.32
 -3 -2 1 17.62 2.91
 3 -2 -1 20.5 3.75
 -3 2 1 19.06 2.6
 -3 2 1 19.04 2.34
 3 2 -1 15.32 2.61
 -3 2 1 17.37 3.32
 3 -2 -1 15.77 3.05
 3 2 -1 23.37 3.25
 3 2 -1 22.4 3.69
 3 -2 0 251.87 10.54
 -3 2 0 233.77 8.11
 -3 2 0 237.42 11.49
 -3 -2 0 232.16 8
 3 2 0 233.6 9.15
 3 2 0 271.47 11.25
 3 -2 0 238.24 11.47
 3 -2 0 241.69 8.05
 -3 -2 0 255.72 10.66
 -3 -2 -1 88.71 4.04
 -3 2 -1 95.11 6.94
 3 -2 1 85.75 6.23
 3 2 1 85.21 5.88
 -3 2 -1 88.22 5.27
 -3 -2 -1 92.78 6.16
 -3 -2 -1 89.56 8.52
 3 2 1 83.07 4.13
 -3 2 -1 87.42 4.59
 -3 -2 -1 96.23 7.16
 -3 2 -2 123.33 7.2
 -3 -2 -2 119.36 4.59
 -3 -2 -2 143.89 8.09
 -3 2 -2 146.53 9.13
 -3 2 -2 133.16 6.43
 -3 2 -2 129.36 5.86
 -3 -2 -2 132.72 9.59
 -3 2 -3 49.8 5.68
 -3 -2 -3 38.85 2.83
 -3 2 -3 52.65 4.43
 -3 -2 -3 53.2 5.53
 -3 2 -3 46.79 4.17
 -3 -2 -3 43.24 5.25
 3 -2 3 47.08 5.45
 -3 2 -3 43.26 4.15
 -3 2 -4 7.3 1.95
 -3 2 -4 4.48 2.51
 -3 -2 -4 7.71 2.33
 3 -2 4 13.29 3.81
 -3 -2 -4 13.39 2.25
 -3 2 -4 10.14 2.88
 3 2 5 44.47 8.15
 -3 2 -5 54.94 7.01
 -3 -2 -5 19.62 6.01
 -3 2 -5 20.64 8.4
 -3 2 -5 36.49 4.83
 -3 -2 -5 68.36 6.35
 -3 -2 -5 33.77 5
 -3 2 -6 10.36 2.92
 -3 -2 -6 7.38 3.13
 -3 2 -6 3.5 2.4
 3 2 6 9.34 4.03
 3 -2 6 15.39 4.86
 -3 2 -6 20.72 4.94
 3 -2 7 19.43 5.26
 3 2 7 15.68 5.68
 3 -2 8 14.49 4.75
 3 2 8 17.01 6.07
 3 -2 9 0.85 2.54
 3 2 9 3.43 2.69
 -3 2 -10 13.18 5.14
 3 -2 10 19.36 6.48
 3 2 10 13.47 5.8
 3 -2 11 -0.79 1.94
 3 2 11 -4.16 3.48
 -3 -3 12 9.06 3.43
 -3 3 12 9.54 3.83
 -3 -3 11 17.75 4.54
 -3 3 11 21.82 5.23
 -3 -3 10 15.18 4.11
 -3 3 10 17.48 4.27
 -3 -3 9 23.97 4.97
 -3 3 9 24.25 4.8
 -3 -3 8 22.62 4.63
 -3 3 8 22.13 4.16
 -3 3 7 93.23 7.95
 -3 -3 7 124.51 11.02
 -3 3 6 214.72 11.42
 -3 -3 6 239.73 13.81
 3 3 -5 33.44 5.18
 -3 3 5 36.24 5.01
 -3 3 5 35.03 4.16
 3 -3 -5 34.03 4.79
 3 3 -4 685.17 23.96
 3 -3 -4 673.12 32.38
 -3 -3 4 651.16 22.97
 3 -3 -4 700.01 21.95
 -3 3 4 710.38 23.1
 -3 3 4 653.49 18.42
 3 3 -3 23.5 3.98
 3 3 -3 23.93 3.84
 -3 -3 3 25.98 3.56
 3 3 -3 24.9 3.66
 3 -3 -3 22.2 4.94
 3 -3 -3 22.17 3.42
 -3 3 3 23.74 2.75
 -3 3 3 26.87 4.09
 3 -3 -3 23.55 3.46
 3 3 -2 111.25 8.45
 3 3 -2 106.61 7.56
 3 3 -2 102.23 6.9
 3 -3 -2 113.67 10.1
 3 -3 -2 105.91 6.63
 -3 3 2 113.23 8.37
 -3 3 2 107.47 5.54
 3 -3 -1 1476.47 36.29
 3 -3 -1 1480.13 27.88
 3 -3 -1 1501.08 38.63
 -3 3 1 1516.47 36.24
 -3 3 1 1545.3 25.91
 3 3 -1 1566.27 30.44
 3 3 -1 1567.06 33.92
 3 3 -1 1607.86 34.86
 3 -3 0 141.75 7.53
 -3 3 0 151.1 9.06
 3 -3 0 146.29 10.17
 -3 3 0 141.38 5.59
 3 3 0 143.46 8.28
 3 3 0 145.04 6.51
 3 -3 0 120.92 8.34
 3 -3 0 137.89 5.16
 -3 -3 0 143.51 8.07
 -3 3 -1 69.52 3.44
 3 3 1 65.53 3.02
 3 -3 1 65.34 5.66
 -3 3 -1 77.69 3.48
 3 -3 1 70.44 4.59
 3 3 1 66.65 5.36
 -3 -3 -1 66.02 7.65
 -3 3 -1 74.09 6.49
 -3 -3 -1 68.81 5.43
 -3 -3 -1 75.18 6.32
 -3 3 -2 2238.83 51
 -3 3 -2 2354.08 47.83
 -3 3 -2 2336.4 36.65
 -3 -3 -2 2288.47 44.19
 -3 3 -2 2134.34 35.71
 -3 -3 -2 2205.58 50.56
 -3 -3 -3 15.9 3.16
 -3 3 -3 11.88 1.99
 -3 3 -3 4.98 3.94
 -3 3 -3 15.43 3.79
 -3 -3 -3 9.74 2.49
 -3 3 -3 13.63 2.13
 -3 3 -3 13.6 2.11
 -3 3 -3 9.71 2.56
 3 -3 3 18.12 3.21
 -3 -3 -4 130.04 5.3
 -3 3 -4 58.53 14.31
 -3 3 -4 101.59 9.27
 -3 -3 -4 94.65 3.81
 -3 3 -4 109.59 7.15
 -3 -3 -4 130.18 10.42
 -3 3 -4 137.93 10.3
 -3 -3 -4 91.52 8.24
 3 -3 4 135.93 10.32
 3 3 4 105.14 11.47
 -3 3 -4 97.79 5.88
 -3 3 -5 456.17 20.54
 -3 -3 -5 274.39 9.04
 -3 3 -5 205.54 27.85
 -3 3 -5 323.68 17.55
 3 3 5 380.07 24.15
 -3 3 -5 356.71 15.43
 -3 3 -6 9.7 3.22
 -3 -3 -6 6.06 2.89
 -3 3 -6 9.04 3.38
 3 -3 6 13.36 3.93
 3 3 6 10.76 4.23
 -3 -3 -6 5.13 1.24
 -3 3 -6 12.6 3.92
 -3 3 -7 52.03 7.9
 3 3 7 61.45 10.44
 3 -3 7 55.37 8.28
 -3 3 -8 59.26 8.6
 3 3 8 51.54 10.32
 3 -3 8 61.1 9.25
 -3 3 -9 19.55 5.09
 3 -3 9 22.57 5.98
 3 3 9 16.82 6.34
 3 -3 10 3.08 2.39
 3 3 10 2.94 3.59
 3 -3 11 9.55 4.48
 3 3 11 5.72 5.25
 -3 -4 12 9.03 3.93
 -3 4 12 10.46 4.09
 -3 -4 11 8.37 3.59
 -3 4 11 4.04 2.23
 -3 -4 10 29.13 5.94
 -3 4 10 27.64 5.44
 -3 4 9 13.49 3.9
 -3 -4 9 13.26 3.75
 -3 -4 8 17.52 4.1
 -3 4 8 15.87 3.76
 -3 -4 7 98.37 9.84
 -3 4 7 82.34 7.62
 -3 4 6 12.25 2.87
 -3 4 6 13.06 3.24
 -3 -4 6 13.71 3.61
 -3 4 5 28.8 4.7
 -3 4 5 27.76 3.83
 3 -4 -5 31.5 4.6
 3 4 -4 138.88 10.6
 -3 -4 4 128.99 8.6
 -3 4 4 141.11 10.02
 3 -4 -4 131.29 8.72
 -3 4 4 125.49 7.26
 3 4 -3 98.61 8.56
 3 4 -3 98.92 8.34
 -3 -4 3 87.33 6.21
 3 -4 -3 91.7 11.72
 -3 4 3 97.49 8.58
 -3 4 3 90.12 5.51
 3 -4 -3 92.35 6.57
 3 4 -2 0.71 0.83
 -3 4 2 0.27 0.43
 3 4 -2 0.9 0.81
 3 -4 -2 0.38 0.65
 3 4 -2 0.55 0.8
 -3 4 2 -0.12 0.76
 3 -4 -2 0.07 0.26
 3 4 -1 18.26 3.26
 3 -4 -1 15.76 1.97
 3 -4 -1 15.11 3.74
 3 4 -1 14.26 2.24
 3 4 -1 17.18 3.06
 -3 4 1 14.58 1.55
 -3 4 1 13.44 2.91
 3 -4 0 110.2 9.2
 3 4 0 100.71 5.12
 3 -4 0 94.57 7.78
 3 4 0 118.85 7.83
 3 -4 0 94.55 3.71
 -3 4 0 117.06 8.56
 -3 4 -1 50.28 2.4
 3 -4 1 55.37 5.45
 3 4 1 56.43 5.29
 -3 4 -1 63.43 6.56
 -3 -4 -1 57.53 5.32
 -3 -4 -1 57.84 7.87
 3 -4 1 62.47 4.29
 -3 4 -2 177.51 6.09
 -3 4 -2 182.95 13.81
 -3 -4 -2 191.87 10.5
 -3 4 -2 190.45 11.89
 -3 -4 -2 165.72 12.3
 -3 4 -2 162.83 5.35
 -3 4 -3 3.14 1.12
 -3 4 -3 0.4 2.25
 -3 -4 -3 3.99 1.72
 -3 4 -3 6.62 2.79
 -3 4 -3 4.44 1.17
 3 -4 3 4.16 1.53
 -3 -4 -3 5.14 1.86
 -3 4 -3 3.34 1.45
 -3 4 -4 6.41 2.47
 -3 4 -4 6.81 1.9
 -3 4 -4 4.8 1.21
 -3 4 -4 2.08 2.56
 -3 -4 -4 3.54 1.48
 -3 4 -4 9.12 3.29
 3 -4 4 10.15 3.05
 -3 -4 -4 8.11 2.86
 3 4 4 1.43 2.15
 -3 4 -5 57.96 15.66
 -3 4 -5 116.98 11.18
 -3 4 -5 154.88 12.37
 -3 -4 -5 84.58 4.26
 -3 4 -5 123.9 9.04
 -3 -4 -5 209.6 8.27
 3 4 5 126.22 14.4
 -3 4 -6 5.29 2.16
 -3 4 -6 6.92 3.16
 3 -4 6 2.37 1.39
 3 4 6 2.14 1.65
 -3 -4 -6 3.62 1.15
 -3 4 -6 7.89 3.1
 3 4 7 10.07 4.22
 -3 4 -7 17.15 5.61
 -3 4 -7 10.71 3.88
 3 -4 7 2.49 1.96
 -3 4 -8 94.38 11.26
 3 -4 8 98.12 11.16
 3 4 8 86.71 13.58
 3 4 9 1.56 1.78
 -3 4 -9 -0.14 1.73
 3 -4 9 0.61 1.97
 -3 4 -9 7.62 6.89
 3 -4 10 5.29 3.43
 3 4 10 3 2.72
 3 -4 11 20.33 6.45
 3 4 11 16.81 6.77
 -3 -5 12 85.99 10.84
 -3 5 12 70.15 10.24
 -3 -5 11 14.86 4.43
 -3 5 11 15.03 4.26
 -3 -5 10 41.84 6.99
 -3 5 10 39.21 6.51
 -3 -5 9 203.78 14.87
 -3 5 9 182.37 13.38
 -3 -5 8 3.57 2.74
 -3 5 8 1.75 1.49
 -3 -5 7 57.94 7.15
 -3 5 7 54.64 6.07
 -3 -5 6 894.65 29.72
 -3 5 6 886 28.95
 -3 5 6 818.2 24.89
 3 -5 -5 60.15 6.37
 -3 5 5 48.77 4.98
 -3 5 5 58.09 6.81
 3 5 -4 46.44 6.1
 3 5 -4 42.09 5.74
 -3 -5 4 43.45 4.17
 3 -5 -4 43.29 4.85
 -3 5 4 41.25 5.55
 -3 5 4 42.1 4.21
 3 5 -3 995.77 29.3
 3 5 -3 1028.21 29.57
 3 -5 -3 991.76 43.4
 3 -5 -3 994.62 23.85
 -3 5 3 1027.47 30.66
 -3 5 3 974.01 22.39
 3 -5 -2 56.15 8.83
 3 -5 -2 51.11 4.16
 -3 5 2 55.76 3.85
 -3 5 2 57.71 6.72
 3 5 -2 56.55 5.91
 3 5 -2 61.79 6.14
 -3 5 1 35.6 5.13
 3 -5 -1 34.72 2.85
 3 -5 -1 41.52 6.71
 -3 5 1 37.66 2.42
 3 5 -1 39.42 4.77
 3 -5 0 283.64 16.05
 3 5 0 292.42 9.02
 -3 5 0 294.18 14.59
 3 -5 0 267.78 13.83
 3 5 0 286.82 12.91
 3 -5 1 156.24 6.6
 3 -5 1 144.57 10.86
 -3 5 -1 162.6 10.92
 3 5 1 145.87 8.91
 -3 -5 -1 159.07 13.52
 -3 5 -2 101.25 11.06
 -3 5 -2 98.73 8.73
 -3 -5 -2 93.17 9.63
 -3 -5 -2 112.08 8.23
 -3 5 -3 204.33 7.94
 -3 5 -3 135 22.68
 -3 5 -3 217.93 15.97
 -3 5 -3 224.72 13.96
 -3 5 -3 196.29 6.69
 -3 -5 -3 238.99 13.15
 -3 -5 -3 178.11 13.15
 3 -5 3 249.83 10.71
 -3 5 -4 419.84 22.65
 -3 5 -4 431.28 14.95
 -3 5 -4 506.83 22.26
 -3 -5 -4 530.05 21.94
 3 -5 4 540.63 19.24
 3 -5 5 17.91 3.46
 -3 5 -5 21.31 4.98
 -3 5 -5 24.87 5.11
 -3 -5 -5 19.55 4.63
 3 5 5 13.81 4.48
 -3 5 -5 16.26 3.15
 -3 5 -5 12.42 1.65
 -3 5 -6 52.14 8.26
 3 5 6 30.24 8.5
 -3 -5 -6 30.54 2.45
 -3 5 -6 60.76 8.85
 -3 5 -6 39.56 5.68
 -3 5 -7 285.8 20.23
 3 -5 7 279.19 17.18
 3 5 7 257.49 23.03
 3 -5 8 7.69 2.76
 -3 5 -8 12.51 4.6
 3 5 8 9.23 4.71
 -3 5 -8 11.88 5.51
 -3 5 -9 21.45 6.21
 3 5 9 14.11 5.28
 3 5 10 41.07 10.03
 3 -5 10 42.79 8.31
 -3 -6 12 30.85 6.59
 -3 6 12 28.84 6.66
 -3 -6 11 6.44 3.05
 -3 6 11 2.7 2.48
 -3 -6 10 11.11 3.55
 -3 6 10 7.02 2.99
 -3 6 9 4.9 2.15
 -3 -6 9 5.09 2.05
 -3 -6 8 16.32 4.71
 -3 6 8 14.16 3.64
 -3 -6 7 2.41 2.06
 -3 6 7 3.65 2.05
 -3 6 7 2.29 1.58
 -3 6 6 37.16 5.81
 -3 -6 6 44.27 6.61
 -3 6 6 36.59 5.05
 3 -6 -5 21.66 4.09
 -3 6 5 19.51 3.42
 3 6 -5 17.96 4.04
 -3 6 5 17.78 3.96
 -3 -6 5 18.52 4.07
 3 6 -4 116.3 9.94
 3 -6 -4 133.47 9
 3 6 -4 117.31 10.06
 -3 -6 4 108.01 6.14
 -3 6 4 120.07 10.34
 -3 6 4 112.39 7.57
 3 6 -3 76.51 7.63
 -3 6 3 76.3 8.22
 3 -6 -3 87.62 6.22
 -3 6 3 86.87 5.98
 3 6 -3 95.99 8.39
 3 6 -2 65.71 6.7
 3 -6 -2 64.12 10.42
 3 -6 -2 63.17 4.44
 -3 6 2 56.86 6.91
 -3 6 2 62.91 4.63
 3 6 -2 67.5 6.61
 3 -6 -1 12.05 1.79
 3 -6 -1 16.43 4.66
 -3 6 1 14.42 3.56
 -3 6 1 11.32 1.67
 3 6 -1 15.55 3.16
 3 -6 0 197.8 14.82
 -3 6 0 215.78 13.36
 3 6 0 203.31 11.32
 3 -6 1 114.92 5.83
 3 -6 1 127.15 10.66
 -3 6 -1 117.4 14.87
 -3 -6 -1 122.81 12.63
 3 6 1 121.12 8.51
 3 6 1 115.5 4.08
 3 6 1 114.56 4.03
 -3 6 -1 147.4 10.9
 -3 6 -2 65.78 9.98
 -3 -6 -2 54.94 7.83
 -3 6 -2 69.9 7.77
 -3 -6 -2 63.86 6.67
 -3 6 -3 42.21 14.33
 -3 6 -3 66.31 9.58
 -3 -6 -3 85.45 8.12
 -3 6 -3 64.31 3.8
 -3 6 -3 86.04 8.94
 -3 6 -3 66.41 3.08
 3 -6 3 98.14 6.15
 -3 6 -4 28.3 6.44
 3 -6 4 31.23 4.19
 -3 -6 -4 29.05 5.28
 -3 6 -4 28.62 5.48
 -3 6 -5 83.27 11.19
 3 -6 5 93.73 8.06
 -3 -6 -5 105.21 10.91
 -3 6 -5 93.29 10.43
 3 6 5 71.45 11.08
 -3 6 -5 67.33 6.78
 -3 6 -6 44.06 2.8
 -3 6 -6 75.25 11.26
 -3 6 -6 60.84 7.5
 3 6 6 67.82 11.85
 3 -6 7 -1.15 1.64
 -3 6 -7 1.68 2.33
 3 6 7 -2.2 3.95
 3 -6 8 0.02 1.3
 3 6 8 -1.56 4.68
 3 -6 9 0.22 1.96
 -3 6 -9 12.91 8.53
 -3 6 -9 9.73 4.96
 3 6 9 -1.3 2.96
 3 -6 10 -3.75 3.04
 3 6 10 3.18 1.7
 -3 6 -10 10.05 8.56
 -3 -7 11 99.22 11.39
 -3 7 11 83.92 10.94
 -3 -7 10 188.11 15.38
 -3 7 10 188.52 15.33
 -3 -7 9 2.37 2.45
 -3 7 9 -0.23 1.2
 -3 -7 8 14.75 4.3
 -3 7 8 13.3 3.66
 3 7 -7 6.75 1.77
 -3 7 7 6.97 2.4
 -3 7 7 8.62 2.61
 -3 -7 7 8.51 2.96
 3 7 -6 296.62 17.54
 -3 -7 6 324.77 18.28
 -3 7 6 283.57 16.46
 -3 7 6 291.59 14.98
 3 7 -5 60.07 7.21
 3 -7 -5 69.18 7.75
 -3 -7 5 45.15 3.83
 -3 -7 5 49.85 6.95
 -3 -7 5 54.99 7.44
 -3 7 5 55.52 6.11
 -3 7 5 59.81 7.13
 -3 -7 4 1330.93 38.83
 -3 7 4 1266.43 37.89
 -3 7 4 1302.48 32.41
 3 7 -4 1324.43 36.44
 -3 7 3 366.64 19.01
 -3 7 3 413.17 14.84
 3 7 -3 394.14 17.04
 3 7 -3 352.71 17.48
 -3 -7 2 242.88 14.18
 3 -7 -2 269.35 23.01
 -3 7 2 268.34 15.69
 3 -7 -2 305.82 10.52
 -3 7 2 315.53 11.75
 3 7 -2 267.35 14.2
 -3 7 1 1973.84 46.63
 3 -7 -1 1960.72 59.15
 3 -7 -1 1851.89 30.09
 3 7 -1 1894.3 42.66
 -3 7 1 1864.81 33.71
 3 7 0 80.34 7.17
 3 -7 0 83.17 9.95
 -3 7 0 89.37 8.68
 3 -7 1 18.61 4.35
 3 7 1 16.42 3.34
 -3 -7 -1 15.94 4.36
 3 7 1 17.95 1.84
 -3 7 -1 17.33 3.89
 3 -7 1 14.45 3.21
 3 -7 2 1459.17 40.28
 -3 7 -2 1532.97 56.86
 -3 7 -2 1558.5 41.63
 -3 -7 -2 1548.42 38.13
 -3 -7 -2 1390.2 45.37
 -3 7 -3 194.47 18.62
 -3 7 -3 222.12 15.04
 -3 -7 -3 234.25 13.87
 -3 7 -4 206.23 8.57
 -3 7 -4 224.47 19.84
 -3 7 -4 261.54 16.91
 3 -7 4 286.96 11.71
 -3 -7 -4 255.68 15.79
 -3 7 -5 887.34 41.45
 -3 7 -5 926.23 34.79
 3 -7 5 859.1 24.97
 -3 7 -6 40.43 5.59
 -3 -7 -6 76.47 9.9
 -3 7 -6 51.88 9.89
 3 7 6 53.1 10.11
 -3 7 -6 62.48 9.2
 -3 7 -7 125.52 16.14
 3 -7 7 102.66 9.39
 3 7 7 85.78 13.73
 3 -7 8 2.02 1.29
 -3 7 -8 6.17 3.41
 3 -7 9 3.37 1.7
 3 7 9 0.67 2.99
 3 7 10 -6.06 4.66
 -3 7 -10 11.14 9.99
 3 8 -11 15.62 6.05
 -3 -8 11 7.26 2.92
 -3 8 11 8.15 3.44
 3 8 -10 99.77 13.42
 -3 8 10 72.01 9.83
 -3 -8 10 92.92 11.2
 -3 -8 9 24.91 5.91
 3 8 -9 23 5.92
 -3 8 9 24.07 5.1
 -3 -8 8 9.81 3.52
 3 8 -8 13.79 3.78
 -3 8 8 10.15 3.15
 -3 8 8 8.86 3.1
 3 8 -7 13.55 3.61
 -3 8 7 13.01 3.42
 -3 8 7 13.17 3.88
 -3 -8 7 14.55 4.13
 3 8 -6 39.63 6.32
 -3 8 6 47.35 6.69
 -3 8 6 42.16 6.09
 -3 -8 6 42.07 6.81
 3 8 -5 89.77 8.99
 -3 -8 5 73.54 4.59
 -3 -8 5 88.14 9.69
 -3 8 5 86.14 9.11
 3 -8 -5 96.45 9.09
 -3 8 5 83.72 8.19
 -3 -8 4 51.79 7.09
 -3 8 4 48.32 6.97
 3 -8 -4 54.7 6.12
 -3 8 4 52.5 6.1
 3 8 -4 50.83 6.27
 -3 -8 3 27.31 5.03
 3 -8 -3 30.76 4
 -3 8 3 30.97 4.55
 -3 8 3 26.07 5.19
 3 8 -2 1.13 1.26
 3 -8 -2 -0.05 0.32
 -3 -8 2 -0.93 1.21
 -3 8 2 0.12 0.61
 3 -8 -2 -0.8 2.8
 -3 8 2 0.59 1.05
 -3 -8 1 15.89 3.48
 3 -8 -1 17.56 5.38
 3 -8 -1 19.13 2.1
 3 8 -1 18.89 3.73
 -3 8 1 18.18 4.5
 -3 8 0 7.27 2.74
 3 -8 0 9.1 3.51
 3 8 0 8.6 2.55
 3 -8 1 29.31 5.73
 3 8 1 29.32 2.84
 3 -8 1 32.22 4.95
 -3 8 -1 31.51 5.58
 3 -8 2 69.51 8.14
 -3 8 -2 76.93 8.77
 -3 -8 -2 72.96 7.6
 3 -8 3 6 1.11
 -3 8 -3 6.41 2.54
 -3 -8 -3 5.09 2.47
 -3 8 -4 60.63 3.77
 -3 8 -4 48.59 9.78
 -3 8 -4 80.01 9.83
 3 -8 4 82.67 5.85
 -3 -8 -4 91.7 9.58
 -3 8 -5 35.05 3.92
 -3 8 -5 32.52 8.29
 -3 8 -5 53.94 8.4
 -3 -8 -5 58.23 8.18
 3 -8 5 46 4.99
 -3 8 -6 0.29 3.9
 -3 8 -6 7.51 3.47
 -3 -8 -6 4.92 2.82
 3 -8 7 5.9 2.06
 -3 8 -7 12.24 5.34
 -3 8 -7 2.76 3.52
 -3 -8 -7 12.17 4.58
 3 8 7 3.38 2.08
 3 8 8 17.48 7.74
 3 -8 8 15.48 3.83
 -3 -8 -8 26.7 7.27
 -3 8 -8 22.7 8.07
 -3 8 -8 23.27 7.33
 3 -8 9 1.75 1.81
 3 8 9 -1.87 3.67
 -3 8 -9 6.68 4.61
 3 8 10 8.35 4.17
 -3 8 -10 34.53 16.17
 -3 -9 12 6.09 5.45
 3 9 -11 7.08 3.5
 -3 -9 11 11.2 4.27
 -3 9 11 4.9 2.25
 -3 9 10 50.02 8.76
 -3 -9 10 57.99 8.86
 -3 -9 9 212.88 16.93
 3 9 -9 216.95 18.08
 -3 9 9 194.35 16.25
 -3 -9 8 8.48 3.41
 3 9 -8 10.11 3.43
 -3 9 8 5.76 2.01
 -3 9 8 7.8 2.65
 3 9 -7 6.85 2.81
 -3 9 7 3.82 2
 -3 9 7 6.65 2.76
 -3 -9 7 7.41 2.9
 -3 -9 6 838.06 33.76
 -3 9 6 846.04 31.11
 -3 9 6 990.22 33.65
 3 9 -6 946.2 31.95
 3 9 -5 131.12 10.55
 -3 -9 5 119.03 5.46
 -3 -9 5 129.3 11.97
 -3 9 5 112.13 10.82
 3 -9 -5 139.53 11.12
 -3 9 5 133.01 11.33
 -3 -9 4 25.61 4.79
 -3 9 4 25.4 5.22
 -3 9 4 35.46 5.53
 3 9 -4 26.51 4.63
 3 -9 -4 28.67 4.47
 -3 -9 3 341.34 18.22
 3 -9 -3 391.22 15.03
 -3 9 3 378.97 17.54
 -3 9 3 322.39 19.08
 -3 -9 2 46.5 6.17
 -3 9 2 51.63 6.9
 -3 -9 2 36.24 5.62
 3 -9 -2 55.34 4.52
 -3 9 2 47.4 5.36
 -3 9 1 66.35 7.97
 3 -9 -1 69.54 3.97
 -3 -9 1 56 6.61
 -3 9 0 563.02 24.46
 3 9 0 521.2 15.35
 -3 9 -1 248.25 16.08
 3 9 1 261.81 9.78
 -3 -9 -1 256.99 14.4
 3 9 2 30.64 2.44
 -3 -9 -2 35.88 5.52
 -3 9 -2 28 5.51
 -3 9 -3 149.55 13.06
 3 -9 3 166.26 6.18
 -3 -9 -3 157.15 12
 -3 9 -4 128.61 4.66
 -3 9 -4 145.67 13.46
 3 -9 4 146.42 7.27
 -3 -9 -4 145.02 12.24
 3 -9 5 3.44 1.19
 -3 9 -5 2.61 0.95
 -3 -9 -5 2.67 1.83
 -3 9 -5 7.04 3.2
 -3 9 -6 210.96 18.2
 -3 -9 -6 211.15 16.82
 -3 9 -7 537.32 31.31
 -3 -9 -7 469.7 26.94
 3 -9 8 2.37 1.71
 -3 -9 -8 6.12 3.92
 -3 9 -8 8.1 4.3
 -3 -9 -9 18.23 6.2
 3 9 9 6.26 2.58
 -3 9 -9 19.42 9.01
 -3 9 -10 62.69 17.46
 -3 -10 12 -0.38 1.96
 -3 -10 11 4.31 2.72
 -3 10 11 1.63 1.05
 -3 -10 10 1.41 0.94
 3 10 -10 5.3 3.27
 -3 -10 9 4.3 3.6
 3 10 -9 -2.48 2.78
 -3 10 9 -1.82 3.31
 -3 -10 8 42.72 7.24
 3 10 -8 39.34 7.03
 -3 10 8 37.09 6.56
 -3 10 8 35.57 7.04
 -3 10 7 23.65 5.31
 3 10 -7 29.84 5.9
 -3 10 7 16.34 4.55
 -3 -10 7 25.98 5.78
 3 10 -6 14.03 3.84
 -3 10 6 7.49 2.62
 -3 10 6 17.48 4.49
 -3 -10 6 10.42 3.8
 -3 -10 5 58.93 8.41
 -3 10 5 56.3 7.87
 -3 10 5 62.9 8.64
 3 10 -5 58.1 6.97
 3 -10 -4 36.78 5.27
 -3 -10 4 32.68 6.08
 -3 10 4 15.88 6.5
 -3 10 4 40.88 6.46
 -3 10 4 31.19 6.12
 -3 -10 3 75.03 8.6
 -3 10 3 60.32 8.35
 3 -10 -3 73.18 6.67
 -3 10 3 70.94 7.77
 -3 -10 2 59.3 7.41
 -3 10 2 70.12 8.65
 3 -10 -2 76.75 5.86
 -3 -10 1 13.86 3.67
 3 -10 -1 11.5 1.92
 3 -10 -1 9.8 1.61
 -3 10 1 14.18 3.99
 3 -10 0 78.67 3.4
 3 10 0 69.3 5.51
 -3 10 0 71.67 9.03
 -3 -10 0 75.23 7.93
 -3 -10 -1 24.35 4.59
 3 10 1 21.01 2.95
 -3 10 -1 23.88 5.22
 3 10 2 20.93 2.48
 -3 -10 -2 21.93 4.54
 -3 10 -2 28.72 5.97
 -3 10 -3 81.92 10.01
 3 -10 3 86.2 4.11
 -3 -10 -3 91.35 9.69
 -3 10 -4 16.03 4.56
 -3 -10 -4 14.49 4.06
 3 -10 4 17.7 2.39
 -3 -10 -5 14.56 4.64
 3 -10 5 14.92 2.58
 -3 -10 -5 17.39 4.82
 -3 10 -5 23.88 6.05
 -3 10 -6 105.44 13.21
 -3 -10 -6 78.66 10.37
 3 -10 7 0.84 0.75
 -3 -10 -7 3.13 2.23
 -3 10 -7 1.03 2.68
 -3 -10 -8 36.38 8.05
 -3 10 -8 41.63 9.92
 -3 -10 -9 29.02 7.69
 -3 10 -9 64.22 14.34
 -3 10 -10 2.23 4.78
 -3 -11 11 -0.47 2.18
 -3 11 11 5.02 3.74
 -3 -11 10 50.76 8.78
 3 11 -10 41.94 7.94
 -3 11 10 42.6 9.23
 3 11 -9 4.24 2.09
 -3 11 9 6.93 3.75
 -3 11 9 1.06 1.26
 -3 -11 9 3.99 2.94
 -3 11 8 72.86 9.25
 -3 -11 8 83.11 10.45
 -3 11 8 89.6 12.14
 3 11 -8 88.95 10.12
 -3 11 7 386.06 21.77
 -3 -11 7 422.37 24.23
 -3 11 7 489.21 27.93
 3 11 -7 456.48 21.82
 3 11 -6 10.39 3.3
 -3 11 6 4.72 2.33
 -3 11 6 0.41 1.87
 -3 11 6 7.55 3.14
 -3 -11 6 5.68 1.7
 -3 -11 5 11.41 3.94
 -3 11 5 9.74 3.56
 -3 11 5 15.26 4.63
 -3 -11 4 257.12 17.13
 -3 11 4 284.71 18.17
 -3 11 4 246.18 17.28
 3 -11 -4 271.75 14.97
 -3 -11 3 139.62 12.07
 -3 11 3 138.4 12.93
 -3 11 3 143.57 12.03
 3 -11 -2 12.93 2.46
 -3 11 2 13.97 4.29
 -3 -11 2 11.2 3.15
 -3 -11 1 752.82 27.54
 -3 11 1 743.24 29.85
 3 -11 -1 735.37 17.25
 3 -11 0 104.37 4.23
 -3 11 0 86.24 10.08
 3 11 0 91.41 6.82
 3 -11 0 114.6 4.99
 -3 -11 0 92.09 9.05
 -3 11 -1 82.12 9.91
 3 11 1 82.19 6.5
 -3 -11 -1 88.39 8.99
 3 11 2 761.72 19.16
 -3 11 -2 772.67 32.59
 -3 -11 -2 808.4 29.55
 3 11 3 6.21 1.04
 3 -11 3 6.93 1.08
 -3 -11 -3 10.09 3.35
 -3 11 -3 10.02 3.83
 -3 -11 -4 32.41 5.9
 3 -11 4 35.47 3.2
 -3 11 -4 39.27 7.37
 3 -11 5 267.92 10.81
 -3 11 -5 275.64 21.08
 -3 -11 -5 297.24 19.32
 -3 -11 -6 3.26 2.06
 -3 11 -6 1.21 1.96
 -3 -11 -7 1.32 2.67
 -3 11 -7 -1.88 1.61
 -3 11 -8 265.43 25.55
 -3 -11 -8 212.9 18.88
 -3 -11 -9 19.84 6
 -3 11 -9 25.5 9.4
 -3 11 -10 -1.27 4.82
 -3 -12 11 6.34 6.9
 -3 12 10 9.08 4.48
 -3 -12 10 13.87 5.14
 -3 -12 9 9.87 3.83
 3 12 -9 15.24 4.14
 -3 12 9 13.66 5.46
 -3 12 9 5.23 2.61
 3 12 -8 17.2 4.38
 -3 12 8 17.94 5.63
 -3 12 8 10.03 3.71
 -3 -12 8 13.25 4.57
 -3 12 7 24.75 7.05
 -3 12 7 22.48 5.06
 -3 -12 7 22.22 5.68
 -3 -12 6 9.72 3.3
 -3 12 6 9.56 3.73
 -3 12 6 8.92 3.36
 -3 -12 6 5.92 1.95
 -3 -12 5 16.94 4.63
 -3 12 5 17.49 5.39
 -3 12 5 12.73 3.72
 3 -12 -4 2.96 1.48
 -3 12 4 3.9 1.46
 -3 12 4 -0.97 1.71
 -3 -12 4 2.15 1.92
 -3 -12 3 22.28 4.9
 3 -12 -3 23.57 4.03
 -3 12 3 19.34 4.79
 -3 -12 2 49.47 7
 -3 12 2 46.33 7.46
 3 -12 -2 42.84 4.29
 3 -12 -2 51.25 5.32
 3 -12 -1 0.54 0.69
 -3 12 1 1.96 2.01
 -3 -12 1 1.74 1.48
 3 -12 -1 0.59 0.53
 3 12 -1 1.37 0.88
 3 -12 0 14.43 1.83
 -3 -12 0 18.23 4.25
 3 -12 0 17.2 2.29
 -3 12 0 13.42 4.11
 3 12 0 12.94 2.8
 3 -12 1 114.87 4.81
 3 12 1 102.91 7.99
 3 -12 1 134.6 5.27
 -3 12 -1 107.24 11.69
 -3 -12 -1 119.97 11.1
 3 -12 2 6.82 0.86
 3 -12 2 6.29 1.11
 3 12 2 7.06 1.72
 -3 12 -2 7.25 3.09
 -3 -12 -2 7.9 3.07
 3 -12 3 2.43 0.91
 3 -12 3 2.84 0.73
 3 12 3 1.98 0.87
 -3 -12 -3 2.96 1.86
 -3 12 -3 1.41 1.47
 -3 -12 -4 47.82 20.43
 3 -12 4 37.14 3.23
 -3 -12 -4 37.61 6.8
 -3 12 -4 36.41 7.69
 -3 -12 -5 5.92 3.03
 3 -12 5 4.14 1.29
 -3 12 -5 5.11 3.11
 -3 -12 -6 0.69 1.75
 -3 12 -6 2.05 2.98
 -3 -12 -7 25.41 6.41
 -3 12 -7 32.54 8.65
 -3 -12 -8 22.93 6.33
 -3 12 -8 24.78 8.23
 -3 12 -9 8.29 6.52
 -3 -13 10 4.98 3.6
 -3 13 10 3.22 1.69
 -3 13 9 91.5 10.93
 -3 13 9 109.77 15.81
 -3 -13 9 98.22 12.01
 -3 13 8 3.62 2.94
 -3 13 8 3.55 1.75
 -3 -13 8 3.56 3.04
 -3 13 7 4.62 3.22
 -3 13 7 -1.25 1.57
 -3 -13 7 -4.31 3.47
 -3 -13 6 114.24 12.97
 -3 13 6 111.53 12.03
 -3 13 5 19.33 6.17
 -3 13 5 16.49 4.8
 -3 -13 5 22.97 5.71
 -3 -13 4 86.13 10.21
 -3 13 4 85.44 10.8
 -3 13 4 82.78 10.45
 -3 -13 3 64.99 8.61
 -3 13 3 75.3 10
 3 -13 -3 72.18 7.12
 -3 -13 2 180.68 14.01
 -3 13 2 187.11 15.4
 3 -13 -2 209.36 11.18
 3 -13 -2 196.07 9.75
 -3 -13 1 29.87 5.3
 3 13 -1 33.85 4.78
 3 -13 -1 40.64 4.34
 -3 13 1 34.14 6.43
 3 -13 -1 32.05 3.25
 -3 -13 0 1215.65 38.79
 3 -13 0 1287.25 24.61
 -3 13 0 1133.44 41.89
 3 13 0 1073.11 32.06
 3 -13 0 1351.36 26.55
 3 -13 1 702.73 15.79
 -3 13 -1 623.62 30.39
 3 13 1 601.54 21.81
 -3 -13 -1 641.04 27.44
 -3 -13 -2 39.8 6.5
 3 -13 2 32.36 2.34
 3 13 2 36.91 4.45
 -3 13 -2 32.35 6.54
 3 -13 2 34.33 2.86
 3 13 3 145.72 7.9
 -3 13 -3 167.56 15.82
 3 -13 3 149.87 5.51
 -3 -13 -3 165.03 13.99
 3 -13 3 130.24 7.11
 -3 -13 -4 41.39 20.28
 -3 13 -4 27.76 6.6
 3 13 4 23.71 2.08
 3 -13 4 25.04 2.58
 -3 -13 -4 24.07 5.61
 -3 -13 -5 34.11 6.5
 -3 13 -5 35.04 7.83
 -3 -13 -6 9.68 3.5
 -3 13 -6 6.77 3.17
 -3 -13 -7 60.04 9.39
 -3 13 -7 55.91 11.05
 -3 -13 -8 7.01 3.95
 -3 13 -8 6.82 3.97
 -3 13 -9 -3.41 3.64
 -3 -14 10 8.46 4.78
 -3 14 10 4.06 3.03
 -3 -14 9 2.2 2.21
 -3 14 9 0.42 1.37
 -3 14 9 -0.27 0.94
 -3 14 8 25.07 8.46
 -3 14 8 19.93 5.37
 -3 -14 8 20.08 5.49
 -3 14 7 13.89 5.55
 -3 14 7 13.21 3.96
 -3 -14 7 17.2 5.29
 -3 -14 6 3.11 1.93
 -3 14 6 2.29 1.3
 -3 14 6 3.06 1.76
 -3 -14 5 60.85 9.36
 -3 14 5 64.95 9.64
 -3 14 5 66.08 10.81
 -3 14 4 27.56 6.61
 -3 -14 4 22.55 5.48
 3 -14 -3 3.99 1.79
 -3 -14 3 2.74 2.46
 3 -14 -3 2.3 1.18
 -3 14 3 1.15 1.35
 3 -14 -2 0.89 0.92
 -3 -14 2 0.19 0.67
 3 14 -2 1.31 1.34
 -3 -14 1 32.3 6.14
 3 14 -1 28.3 4.92
 -3 14 1 29.8 6.3
 3 -14 -1 37.71 4.39
 3 -14 -1 28.27 3.39
 3 -14 0 34.02 3.37
 -3 -14 0 35.11 6.32
 3 14 0 29.9 4.95
 3 -14 0 32.46 3.65
 -3 14 0 33.67 6.98
 -3 -14 -1 14.47 4.38
 -3 14 -1 14.53 4.91
 3 -14 1 15.88 2.25
 3 14 1 15.06 3.53
 3 -14 2 2.29 0.76
 -3 -14 -2 3.38 1.92
 3 -14 2 0.88 0.57
 3 14 2 2.14 1.36
 -3 14 -2 0.21 1.96
 3 -14 3 18.12 1.94
 3 14 3 19.01 3.21
 -3 14 -3 23.6 6.3
 -3 -14 -3 25.91 5.97
 -3 -14 -4 1.78 5.03
 -3 -14 -4 -3.47 2.27
 -3 14 -4 -4.14 2.51
 -3 -14 -5 25.86 6.07
 -3 14 -5 29.59 7.54
 -3 14 -6 70.54 12.36
 -3 -14 -6 68.92 9.96
 -3 -14 -7 2.44 1.93
 -3 14 -7 -0.87 2.63
 -3 14 -8 2.73 2.79
 -3 15 10 45.02 11.11
 -3 -15 9 1.37 1.32
 -3 -15 9 12.66 14.73
 -3 15 9 0.87 2.64
 -3 15 9 1.48 1.99
 -3 15 8 26.36 8.48
 -3 15 8 15.28 4.36
 -3 -15 8 21.47 5.88
 -3 15 7 53.13 10.74
 -3 15 7 42.77 7.72
 -3 -15 7 52.34 9.23
 -3 15 6 13.25 4.87
 -3 -15 6 9.3 3.99
 -3 15 6 9.47 3.38
 -3 -15 5 98.33 12.05
 -3 15 5 90.32 11.68
 -3 -15 4 465.21 25.85
 3 -15 -4 498.04 20.53
 -3 15 4 473.16 27.94
 -3 -15 3 46.98 7.75
 -3 15 3 53.96 8.88
 3 15 -3 50.8 7.2
 3 -15 -3 54.6 5.95
 -3 -15 2 141.41 13.05
 -3 15 2 143.33 14.29
 3 15 -2 126.66 10.99
 3 -15 -2 141.8 9.6
 3 -15 -1 31.56 3.73
 -3 -15 1 30.63 5.95
 3 15 -1 30.31 5.25
 3 -15 -1 33.01 4.14
 -3 15 1 30.7 6.42
 3 -15 0 77.65 5.39
 -3 -15 0 74.34 9.45
 -3 15 0 69.55 10.3
 3 15 0 76.55 8.24
 3 -15 0 68.16 5.57
 -3 15 -1 95.88 12.39
 3 15 1 97.65 9.25
 -3 -15 -1 105.97 11.37
 3 15 2 81.33 7.52
 3 -15 2 76.26 4.39
 -3 15 -2 88.16 12.32
 -3 -15 -2 93.02 10.93
 3 15 3 70.33 6.59
 -3 15 -3 70.51 11.25
 -3 -15 -3 81.62 10.49
 -3 15 -4 67.2 11.22
 -3 -15 -4 65.89 9.62
 -3 15 -5 416.34 29.23
 -3 -15 -5 375.03 23.72
 -3 -15 -6 45.02 8.16
 -3 15 -6 62.44 11.51
 -3 15 -7 4.69 3.43
 -3 -15 -7 -0.01 1.13
 -3 -16 9 3.02 2.96
 -3 16 9 1.83 2.44
 -3 16 9 -2.69 5.03
 -3 16 8 3.1 1.4
 -3 16 8 0.03 3.89
 -3 -16 8 2.03 1.77
 -3 16 7 -2.81 3.75
 -3 16 7 1.74 1.95
 -3 -16 7 -1.1 3.25
 -3 -16 6 4.17 2.57
 -3 16 6 8.41 3.82
 3 -16 -5 10.78 3.23
 -3 -16 5 11.63 4.48
 -3 16 5 4.53 2.84
 3 -16 -4 2.58 1.48
 -3 -16 4 3.39 2.12
 -3 16 4 6.13 4.19
 -3 -16 3 21.76 5.36
 3 -16 -3 22.84 4
 -3 16 3 22.74 6.45
 3 16 -3 21.67 4.96
 -3 16 2 12.23 4.7
 3 16 -2 12.43 3.51
 -3 -16 2 8.85 3.48
 3 -16 -1 7.84 2.08
 -3 -16 1 9.21 3.77
 -3 16 1 7.66 3.6
 3 16 -1 6.43 2.61
 3 -16 0 17.32 2.73
 -3 -16 0 23.41 5.6
 -3 16 0 18.39 5.84
 3 16 0 18.47 4.41
 3 16 1 32.36 5.67
 -3 16 -1 36.2 8.04
 -3 -16 -1 38.95 7.4
 -3 -16 -2 3.55 2.11
 3 16 2 4 1.86
 -3 16 -2 0.96 2.43
 -3 -16 -3 4.74 2.09
 -3 -16 -3 6.72 9.17
 -3 16 -3 5.07 3.09
 -3 16 -4 63.23 11.68
 -3 -16 -4 70.02 10.19
 -3 -16 -5 6.98 3.21
 -3 16 -5 3.04 2.83
 -3 -16 -6 6.8 3.33
 -3 16 -6 1.56 2.31
 -3 17 9 12.87 6.61
 -3 17 9 14.05 4.93
 -3 17 8 7.17 4.34
 -3 17 8 7.44 2.92
 -3 -17 8 6.66 3.32
 -3 -17 7 -8.45 11.79
 -3 17 7 2.87 1.08
 -3 -17 7 -0.56 3.02
 -3 -17 6 53.19 9.78
 -3 17 6 58.56 10.04
 3 -17 -6 61.87 8.35
 3 -17 -5 27.11 5.22
 -3 17 5 27.09 6.99
 -3 -17 5 19.94 5.53
 -3 -17 4 19.75 5.47
 3 -17 -4 24.65 4.65
 -3 17 4 16.78 5.51
 3 17 -4 21.18 5.21
 -3 -17 3 74.98 10.2
 -3 17 3 72.92 10.95
 3 17 -3 67.3 8.98
 3 -17 -3 69.31 7.41
 3 17 -2 46.86 7.36
 -3 17 2 44.37 8.45
 3 -17 -2 46.75 5.47
 -3 -17 2 43.81 7.51
 -3 -17 1 -0.76 0.86
 -3 17 1 3.13 2.82
 3 17 -1 -0.19 1.55
 -3 -17 0 139.52 13.85
 -3 17 0 122.26 14.63
 3 17 0 131.24 12.1
 -3 -17 -1 96.49 31.88
 3 17 1 87.02 9.65
 -3 17 -1 87.64 12.95
 -3 -17 -1 92.89 11.49
 -3 -17 -2 31.16 6.55
 -3 -17 -2 44.16 29.04
 3 17 2 23.64 4.43
 -3 17 -2 30.73 7.8
 -3 -17 -3 162.02 44.29
 -3 -17 -3 122.09 13.58
 -3 17 -3 136.07 16.93
 -3 -17 -4 70.58 10.39
 -3 17 -4 70.32 12.45
 -3 17 -5 7.09 3.92
 -3 -17 -5 5.2 2.24
 -3 -17 -6 12.3 4.84
 -3 17 -6 13.87 5.24
 -3 18 8 12.02 4.73
 3 -18 -7 7.14 3.28
 -3 18 7 4.76 2.19
 -3 -18 7 2.18 2.29
 -3 -18 6 -0.88 2.45
 -3 -18 6 1.48 7.74
 3 -18 -6 1.69 1.45
 -3 18 6 0.95 2.83
 3 18 -6 5.43 3.16
 -3 -18 5 10.54 10.13
 3 -18 -5 3.49 2.29
 -3 18 5 5.4 3.45
 -3 -18 5 5.83 3.43
 3 18 -5 5.77 2.99
 -3 18 4 0.87 2.52
 3 -18 -4 6.41 2.36
 -3 -18 4 4.52 2.89
 3 18 -4 3.68 2.21
 -3 -18 3 3.97 2.93
 -3 18 3 2.12 2.33
 3 -18 -3 0.36 0.87
 3 18 -3 1.8 2.06
 -3 -18 2 14.2 4.82
 -3 -18 2 8.88 6.89
 -3 18 2 9.1 4.44
 3 18 -2 5.29 2.39
 -3 -18 1 -8.78 12.85
 -3 18 1 0.84 1.53
 -3 -18 1 2.56 1.9
 3 18 -1 -1.35 1.75
 -3 -18 0 11.26 9.64
 3 18 0 1.96 1.84
 -3 -18 0 2.71 2.27
 -3 18 0 4.11 3.23
 -3 -18 -1 3.99 3.1
 -3 18 -1 -0.45 2.48
 3 18 1 1.31 1.13
 -3 -18 -2 33.81 24.76
 -3 -18 -2 21.91 5.99
 -3 18 -2 13.67 5.33
 -3 -18 -3 11.4 3.78
 -3 18 -3 14.51 6.43
 -3 -18 -4 3.08 2.76
 -3 18 -4 2.12 2.13
 -3 18 -5 -1.44 3.14
 -3 -18 -5 -0.46 1.66
 3 -19 -8 6.53 3.08
 3 -19 -7 1.72 1.44
 -3 19 7 0.22 1.43
 -3 -19 7 1.18 2.35
 3 -19 -6 -0.55 1.18
 -3 -19 6 -0.64 2.07
 -3 19 6 6.6 4.31
 3 19 -6 5.19 2.66
 -3 -19 5 6.49 6.13
 3 -19 -5 27.68 5.62
 -3 19 5 26.66 7.15
 -3 -19 5 28.05 7.16
 3 19 -5 23.66 6.09
 -3 -19 4 16.82 5.22
 -3 19 4 24.01 7
 3 19 -4 23.18 5.85
 -3 -19 3 2.74 2.01
 -3 19 3 3.43 3.12
 3 19 -3 7.68 3.7
 -3 -19 2 61.41 9.75
 3 19 -2 60.23 9.24
 -3 19 2 71.2 11.38
 -3 -19 1 64.17 9.87
 -3 -19 1 34.79 17.34
 -3 19 1 60.03 10.7
 3 19 -1 62.21 9.29
 -3 -19 0 70.43 10.53
 -3 -19 0 32.36 16.47
 -3 19 0 67.93 11.61
 3 19 0 59.88 8.86
 -3 -19 -1 94.28 34.8
 -3 19 -1 70.63 12.34
 -3 -19 -1 85.54 11.73
 -3 -19 -2 128.79 43.58
 -3 19 -2 95.37 14.95
 -3 -19 -2 105.2 13.4
 -3 19 -3 64.53 12.27
 -3 -19 -3 62.2 10.28
 -3 -19 -4 4.21 2.73
 -3 20 6 6.55 3.73
 -3 -20 6 5.52 3.46
 -3 -20 5 5.1 3.52
 -3 20 5 5.46 3.67
 3 20 -5 2.13 1.89
 -3 -20 4 -1.09 1.86
 -3 20 4 3.67 3.41
 3 20 -4 1.23 2.21
 -3 -20 3 -10.17 9.19
 -3 -20 3 -1.88 2.42
 3 20 -3 1.43 2.19
 -3 20 3 -3.41 3.49
 -3 -20 2 4.08 2.68
 -3 -20 2 4.1 6.79
 -3 20 2 3.29 2.91
 3 20 -2 5.14 2.96
 -3 -20 1 0.88 7.1
 3 20 -1 0.58 1.43
 -3 20 1 6.1 4.2
 -3 -20 1 0.84 0.93
 -3 -20 0 8.61 11.61
 -3 -20 0 2.02 1.77
 -3 20 0 1.92 1.73
 3 20 0 2.59 2.69
 -3 -20 -1 5.62 3.87
 -3 20 -1 5.57 4.2
 -3 -20 -2 1.91 1.88
 -3 20 -2 0.26 1.33
 -3 -20 -3 5.33 3.31
 -3 -21 6 18.13 6.19
 -3 -21 5 2.61 2.82
 3 21 -5 1.63 2.3
 -3 -21 4 11.56 4.1
 -3 21 4 16.06 6.23
 3 21 -4 7.95 3.72
 -3 -21 3 23.95 13.84
 -3 -21 3 18.1 5.7
 -3 21 3 17.2 6.03
 3 21 -3 10.32 4.15
 -3 -21 2 25.47 6.38
 -3 -21 2 8.83 9.12
 -3 21 2 22.65 6.93
 3 21 -2 22.87 6.03
 -3 -21 1 28.23 17.11
 -3 21 1 36.45 8.73
 3 21 -1 28.17 6.64
 -3 -21 1 28.01 6.97
 -3 -21 0 18.8 15.46
 -3 -21 0 35.35 8.05
 -3 21 0 37.47 9.09
 -3 -21 -1 28.33 20.19
 -3 -21 -1 15.5 5.21
 -3 -21 -2 5.85 2.62
 -3 -22 4 -1.84 2.44
 3 22 -4 1.75 2.27
 -3 -22 3 5.43 3.52
 3 22 -3 3.63 2.83
 -3 -22 2 0.06 7.25
 -3 -22 2 4.42 2.87
 3 22 -2 0.58 1.65
 -3 -22 1 4.25 5.01
 -3 -22 1 -1.54 1.94
 -3 -22 0 12.77 15.79
 -3 -22 0 1.68 2.39
 -4 0 12 103.01 12.16
 -4 0 11 10.93 3.5
 -4 0 10 81.07 9.73
 -4 0 9 113.52 10.91
 4 0 -8 212.48 13.38
 -4 0 8 249.94 15.26
 4 0 -7 58.6 6.59
 -4 0 7 72.09 7.68
 4 0 -6 690.01 23.95
 -4 0 6 931.23 29.07
 4 0 -5 247.72 13.06
 -4 0 5 290.96 14.3
 4 0 -4 1793.97 43.53
 4 0 -4 1745.36 41.21
 -4 0 4 1849.53 40.88
 4 0 -4 1848.75 47.56
 4 0 -3 346.09 15.51
 -4 0 3 347.16 14.76
 -4 0 3 355.7 15.45
 4 0 -2 61.21 6.73
 4 0 -2 65.41 5.82
 -4 0 2 64.88 6.09
 -4 0 2 64.24 5.8
 4 0 -2 65.06 6.96
 4 0 -1 17.55 3.28
 -4 0 1 17.81 2.79
 4 0 -1 20.35 3.47
 -4 0 1 19.09 3
 4 0 -1 20.84 2.98
 4 0 0 4437.17 72.62
 -4 0 0 4368.58 72.81
 -4 0 0 4450.23 73.49
 4 0 0 4411.46 75.57
 -4 0 -1 2423.08 50.77
 4 0 1 2343.39 44.55
 -4 0 -1 2296.12 44.37
 -4 0 -1 2477.45 44.82
 -4 0 -2 106.16 8.24
 -4 0 -2 103.67 6.33
 -4 0 -2 112.56 8.3
 -4 0 -2 103.15 6.7
 -4 0 -3 86.93 6.7
 -4 0 -3 83.86 6.17
 -4 0 -3 86.09 7.03
 -4 0 -3 83.39 7.32
 -4 0 -4 12.37 2.79
 -4 0 -4 12.06 2.71
 -4 0 -4 15.39 3.34
 -4 0 -4 15.06 3.11
 -4 0 -5 241.66 13.65
 -4 0 -5 122.89 19.23
 -4 0 -5 477.28 21.82
 -4 0 -5 470.96 22.46
 4 0 5 324.96 22.6
 -4 0 -6 7.81 5.06
 -4 0 -6 37.75 8.45
 4 0 6 7.65 3.84
 -4 0 -6 28.87 6.76
 -4 0 -7 374.37 29.84
 4 0 7 167.5 19.52
 4 0 8 -3.11 3.6
 4 0 9 3.21 2.19
 4 0 10 32.06 9.52
 4 0 11 3.97 2.63
 -4 -1 12 22.25 5.61
 -4 1 12 33.32 7.19
 -4 -1 11 12.42 4
 -4 1 11 7.04 2.99
 -4 -1 10 32.25 5.93
 -4 1 10 31.24 6.12
 -4 -1 9 33.65 5.88
 -4 1 9 38.34 6.26
 -4 -1 8 5.51 2.03
 -4 1 8 2.96 1.75
 4 1 -8 4.1 1.66
 4 -1 -8 3.79 2.19
 -4 -1 7 7.7 2.74
 -4 1 7 9.17 2.97
 4 1 -7 6.02 2.03
 4 -1 -7 8.19 3.05
 4 1 -6 149.12 9.68
 4 -1 -6 133.66 11.16
 -4 1 6 161.9 10.93
 -4 -1 6 172 12.15
 4 -1 -5 32.49 5.35
 4 -1 -5 32.76 5.36
 -4 -1 5 38.25 5.4
 -4 1 5 39.62 5.59
 4 1 -4 77.89 7.96
 4 -1 -4 76.41 7.61
 4 -1 -4 80.26 7.9
 -4 -1 4 92.43 8.25
 -4 1 4 83.13 7.63
 4 -1 -4 83.43 9.26
 -4 1 4 85.24 7.12
 4 1 -4 90.2 9.1
 4 1 -3 22.75 3.96
 -4 -1 3 22.23 4.08
 4 -1 -3 20.89 3.65
 4 -1 -3 20.44 4.04
 -4 -1 3 26.17 5.2
 -4 1 3 21.65 3.75
 -4 1 3 19.35 3.17
 4 1 -2 169.39 9.95
 4 1 -2 177.4 12.01
 4 -1 -2 157.84 9.21
 -4 -1 2 171.18 10.26
 -4 1 2 158.2 9.65
 -4 1 2 168.67 9.67
 -4 -1 2 169.43 9.32
 4 1 -2 174.88 11.27
 -4 1 2 172.06 10.15
 4 -1 -1 166.24 10.62
 -4 -1 1 163.05 9.43
 -4 1 1 146.66 8.29
 4 1 -1 157.46 9.24
 -4 -1 1 159.6 8.59
 -4 1 1 161.03 9.78
 4 1 -1 154.84 9.77
 4 -1 -1 157.64 10.29
 4 -1 -1 160.41 8.51
 4 1 -1 175.35 11.05
 -4 -1 0 213.77 10.43
 -4 1 0 193.43 9.14
 -4 -1 0 195.45 8.89
 -4 1 0 195.38 10.83
 4 1 0 200.04 10.04
 4 -1 0 189.96 10.91
 4 1 0 212.12 10.43
 4 -1 0 210.15 9.25
 4 -1 0 227.01 11.25
 -4 -1 -1 25.13 4.23
 -4 -1 -1 23.81 2.96
 -4 1 -1 20.91 3.2
 4 1 1 19.08 2.72
 4 1 1 21.42 3.06
 4 -1 1 24.64 3.54
 -4 1 -1 25.22 3.82
 -4 1 -1 25.74 3.18
 -4 -1 -1 27.71 4.94
 -4 -1 -1 23.38 3.35
 -4 -1 -2 26.63 4.34
 -4 1 -2 23.15 3.89
 -4 -1 -2 24.92 2.87
 -4 1 -2 26.4 3.73
 -4 1 -2 27.97 3.72
 -4 -1 -2 28.38 4.62
 -4 -1 -2 28.86 3.88
 -4 1 -2 26.2 3.25
 -4 1 -3 148.65 9.66
 -4 -1 -3 137.96 6.75
 -4 1 -3 185.88 10.99
 -4 1 -3 159.59 9.08
 -4 -1 -3 187.15 10.62
 -4 1 -3 178.54 9.31
 -4 -1 -3 149.26 10.19
 -4 -1 -3 166.94 10.88
 -4 1 -4 87.53 7.45
 -4 -1 -4 71.96 5.6
 -4 1 -4 99.13 9.33
 -4 -1 -4 90.11 8.48
 -4 1 -4 64.53 6.11
 -4 -1 -4 61.32 6.55
 -4 1 -4 62.01 6.18
 -4 -1 -5 4.42 3.05
 -4 1 -5 2.26 1.21
 -4 1 -5 -1.17 1.92
 -4 1 -5 8.68 3.26
 -4 -1 -5 9.89 3.73
 4 -1 5 2.4 1.96
 4 1 5 2.78 1.66
 -4 -1 -5 4.61 1.96
 -4 1 -5 11 3.31
 -4 -1 -6 2.71 1.64
 -4 1 -6 10.42 6.03
 -4 1 -6 26.53 6.94
 -4 -1 -6 25.35 7.41
 4 -1 6 10.3 3.53
 4 1 6 6.15 2.09
 -4 -1 -6 21.19 5.02
 -4 1 -6 13.41 4.89
 4 -1 7 7.14 4.06
 4 1 7 0.6 3.84
 -4 -1 -7 5.46 2.43
 -4 1 -7 6.21 2.95
 4 1 8 21.2 7.38
 4 -1 8 31.76 8.71
 4 -1 9 10.21 5.92
 4 1 9 8.6 5.14
 -4 1 -10 3.62 2.52
 4 -1 10 -2.08 1.99
 4 1 10 -2.66 3.93
 4 1 11 1.51 1.56
 -4 -2 12 74.38 10.21
 -4 2 12 74.38 10.06
 -4 -2 11 16.15 4.41
 -4 2 11 18.2 4.72
 -4 -2 10 124.87 12.35
 -4 2 10 116.97 11.44
 -4 -2 9 20.01 4.74
 -4 2 9 22.35 4.47
 4 -2 -8 185.09 16.95
 -4 -2 8 226.13 15.44
 -4 2 8 215.6 13.7
 4 -2 -7 236.11 17.87
 -4 2 7 279.15 14.95
 -4 -2 6 5.88 2.32
 -4 2 6 5.98 2.04
 4 -2 -6 6.26 2.79
 4 -2 -5 185.18 13.83
 4 -2 -5 190.91 13.13
 -4 2 5 198.45 12.53
 -4 -2 5 203.26 12.76
 -4 2 5 201.61 11.09
 -4 2 4 566.48 21.25
 4 2 -4 555.98 22.31
 4 -2 -4 520.55 22.77
 4 -2 -4 545.24 21.29
 -4 -2 4 519.45 24.97
 -4 -2 4 576.2 22.59
 4 2 -4 568.45 22.47
 4 -2 -4 563.63 25.45
 4 2 -3 518.81 22.1
 4 2 -3 486.5 19.21
 4 -2 -3 479.3 18.04
 4 -2 -3 463.44 20.27
 -4 -2 3 490.93 20.99
 -4 -2 3 512.94 20.17
 -4 2 3 478 18.93
 -4 2 3 494.94 15.88
 4 -2 -3 486.09 22.09
 4 2 -2 8.01 2.58
 4 2 -2 9.11 2.43
 4 -2 -2 8.88 2.77
 4 2 -2 8.27 2.21
 -4 2 2 8.24 2.38
 -4 -2 2 7.16 2.18
 4 -2 -2 8.32 1.93
 -4 2 2 8.33 1.66
 4 -2 -1 862.02 25.69
 4 2 -1 861.92 24.28
 -4 -2 1 841.91 24.16
 -4 2 1 791.56 21.09
 -4 2 1 825.8 25.09
 4 -2 -1 829.48 26.31
 4 2 -1 839.2 23.94
 4 -2 -1 829.72 20.78
 4 2 -1 871.3 26.08
 -4 -2 0 22.4 3.92
 -4 -2 0 18.29 2.34
 -4 2 0 20.38 2.64
 -4 -2 0 20.79 3.29
 4 2 0 20.02 2.81
 4 2 0 21.02 3.3
 4 -2 0 18.9 2.42
 -4 2 0 16.98 3.2
 4 -2 0 18.21 3.26
 -4 -2 -1 428.56 18.49
 -4 2 -1 436.41 12.98
 -4 2 -1 466.17 16.93
 -4 -2 -1 446.7 11.87
 4 -2 1 415.61 15.63
 4 2 1 418.77 12.42
 4 2 1 419.16 15.08
 -4 2 -1 451.86 15.05
 -4 -2 -1 466.9 22.64
 -4 -2 -1 439.74 15.77
 -4 2 -2 429.21 20.37
 -4 -2 -2 402.22 10.53
 -4 2 -2 464.41 17.58
 -4 2 -2 433.92 13.81
 -4 -2 -2 428.03 15.93
 -4 -2 -2 418.7 19.6
 -4 2 -2 431.86 13.18
 -4 -2 -2 429.05 18.29
 -4 2 -3 28.25 3.86
 -4 2 -3 28.9 5.22
 -4 -2 -3 29.91 2.34
 -4 2 -3 40.86 5.65
 -4 2 -3 31.03 3.58
 -4 -2 -3 36.55 4.73
 -4 2 -3 30.98 3.5
 -4 -2 -3 31.35 4.75
 -4 -2 -3 36.18 5.08
 -4 2 -4 33.66 9.62
 -4 2 -4 81.92 8.89
 -4 2 -4 118.77 10.87
 -4 2 -4 76.86 6.22
 -4 2 -4 104.35 7.49
 -4 -2 -4 121.3 10
 -4 -2 -4 70.2 7.29
 -4 -2 -4 67.72 3.8
 -4 2 -4 69.27 6.14
 -4 2 -5 572.01 25.64
 -4 -2 -5 639.77 17.62
 -4 2 -5 1062.85 38.75
 -4 2 -5 914.35 28.79
 -4 -2 -5 992.71 35.76
 -4 -2 -6 15.46 6.17
 -4 2 -6 15.38 8.01
 4 -2 6 48.38 9.02
 4 2 6 36.52 8.81
 -4 2 -6 30.37 4.98
 -4 -2 -6 67.76 7.15
 -4 2 -6 79.68 11.93
 -4 -2 -6 79.12 12.31
 -4 2 -7 26.69 5.89
 4 -2 7 28.92 7.35
 4 2 7 26.62 8.25
 -4 2 -7 49.67 10.77
 4 -2 8 194.81 20.45
 4 2 8 198.71 23.09
 -4 2 -9 13.66 4.85
 4 -2 9 7.35 4.58
 4 2 9 9.6 4.95
 -4 2 -10 2.99 2.34
 4 -2 10 -0.88 1.48
 4 2 10 -1.95 3.57
 4 2 11 9.45 6.19
 -4 -3 12 20.26 5.57
 -4 3 12 15.22 4.73
 -4 -3 11 6.91 3.4
 -4 3 11 7.36 3.27
 -4 -3 10 26.97 6.06
 -4 3 10 21.8 5.04
 -4 -3 9 77.22 9.42
 -4 3 9 84.25 9.14
 -4 -3 8 0.35 1.28
 -4 3 8 1.66 1.28
 4 -3 -8 -2.28 3.62
 -4 -3 7 45.79 6.97
 4 -3 -7 40.9 8.84
 -4 3 7 42.36 5.79
 4 -3 -6 142.16 14.82
 -4 3 6 147.75 11.54
 -4 -3 6 161.89 12.06
 -4 3 6 147.9 9.97
 4 -3 -5 37.81 7.11
 4 -3 -5 44.8 6.47
 -4 3 5 48.28 6.4
 -4 -3 5 48.33 6.7
 -4 3 5 42.82 5.03
 -4 -3 4 34.99 5.43
 4 3 -4 40.58 5.72
 4 -3 -4 39.42 6.79
 -4 -3 4 39.05 5.92
 4 -3 -4 44.05 5.75
 -4 -3 4 45.93 6.36
 -4 3 4 42.2 5.77
 4 3 -4 47.21 6.24
 4 -3 -4 46.15 7.2
 -4 3 4 39.15 4.48
 4 3 -3 79.03 8.49
 4 3 -3 68.93 7.15
 4 -3 -3 74.15 8.54
 4 -3 -3 79.75 6.92
 -4 -3 3 78.2 7.5
 4 -3 -3 74.12 8.56
 -4 -3 3 91.13 8.57
 -4 3 3 81.87 7.85
 -4 3 3 85.67 6.2
 4 3 -2 159.86 11.35
 4 -3 -2 142.48 8.34
 -4 -3 2 151.25 10.09
 4 -3 -2 135.26 11.17
 4 3 -2 154.68 9.99
 -4 3 2 154.01 10.87
 -4 3 2 141.52 7.17
 4 3 -2 144.98 9.88
 -4 -3 1 119.47 8.69
 4 -3 -1 127.8 10.73
 -4 3 1 109.09 5.96
 4 3 -1 119.68 8.05
 -4 3 1 120.63 9.63
 4 3 -1 120.7 8.67
 4 3 -1 132.64 9.46
 4 -3 -1 119.01 6.7
 4 -3 0 48.73 5.01
 -4 -3 0 52.01 5.48
 -4 -3 0 52.83 6.55
 -4 3 0 48.34 3.99
 -4 3 0 56.92 6.18
 4 3 0 53.58 4.6
 4 -3 0 53.01 5.99
 4 3 0 52.69 5.5
 4 -3 0 50.59 3.71
 -4 -3 -1 14.89 3.49
 -4 3 -1 19.02 3.66
 -4 3 -1 12.86 1.87
 -4 -3 -1 13.3 2.73
 -4 -3 -1 16.3 4.3
 4 3 1 13.95 1.83
 4 3 1 16.71 3.08
 -4 3 -1 13.96 1.99
 4 -3 1 14.5 2.89
 -4 3 -2 73.26 9.12
 -4 3 -2 71.98 7.51
 -4 3 -2 65.89 4.42
 -4 -3 -2 66.34 6.32
 -4 -3 -2 63.62 7.96
 -4 3 -2 60.03 4.29
 -4 -3 -2 63.69 6.97
 -4 3 -3 80.85 6.41
 -4 3 -3 91.78 10.04
 -4 3 -3 139.39 11.42
 -4 3 -3 107.69 6.35
 -4 -3 -3 129.98 9.76
 -4 3 -3 98.2 6.03
 -4 -3 -3 89.26 9.13
 -4 3 -4 1.59 0.94
 -4 3 -4 3.78 1.34
 -4 3 -4 5.6 3.96
 -4 3 -4 6.97 3.07
 -4 3 -4 5.94 1.81
 -4 -3 -4 7.73 2.94
 -4 3 -4 4.67 2.11
 -4 3 -5 19.13 3.54
 -4 3 -5 6.95 5.41
 -4 3 -5 19.25 4.72
 -4 -3 -5 12.67 1.14
 -4 -3 -5 15 1.25
 -4 -3 -5 41.02 7.74
 -4 3 -5 33.86 4.92
 -4 3 -5 36.21 7.02
 -4 3 -5 17.09 3
 -4 3 -6 22.76 4.39
 -4 3 -6 27.33 5.8
 4 -3 6 42.25 8.15
 -4 -3 -6 60.37 10.91
 -4 -3 -6 32 3.14
 4 3 6 33.8 8.36
 -4 3 -6 55.29 10.34
 4 3 7 0.71 3.02
 -4 3 -7 3.17 2.4
 -4 -3 -7 3.43 3.08
 4 -3 7 1.12 1.93
 -4 3 -7 8.25 4.81
 -4 3 -8 9.16 4.31
 4 -3 8 3.6 1.84
 4 3 8 5.52 2.17
 -4 3 -9 5.69 3.03
 4 -3 9 0.11 1.8
 4 3 9 4.17 1.82
 4 3 10 -6.14 6.1
 4 -3 10 -0.08 1.18
 -4 4 12 62.29 9.47
 -4 -4 11 25.41 6.01
 -4 4 11 22.32 5.28
 -4 -4 10 16.72 4.59
 -4 4 10 12.52 3.97
 -4 -4 9 113.14 11.66
 -4 4 9 112.62 10.35
 -4 -4 8 122.49 12.05
 -4 4 8 100.22 9.29
 -4 -4 7 172.47 13.01
 -4 4 7 142.42 10.17
 4 -4 -6 539.12 33.39
 -4 4 6 580.72 23.78
 -4 -4 6 570.77 23.93
 -4 4 6 536.49 19.56
 4 -4 -5 417.94 26.56
 4 -4 -5 412.33 20.03
 4 -4 -5 454.35 20.78
 -4 -4 5 460.83 21.81
 -4 4 5 481.16 21.03
 -4 4 5 439.32 16.14
 4 4 -4 46.14 6.63
 -4 -4 4 52.82 6.23
 4 -4 -4 56.85 8.6
 4 -4 -4 51.72 6.22
 -4 -4 4 49.46 6.61
 -4 4 4 55.66 6.52
 -4 4 4 52.35 4.83
 4 4 -4 51.71 6.45
 4 4 -3 1941.74 47.44
 4 4 -3 1800.36 43.78
 -4 -4 3 1848.54 40.43
 -4 -4 3 1814.01 44.61
 4 -4 -3 1826.5 40.34
 -4 4 3 1865.67 45.72
 4 -4 -3 1860.97 48.51
 -4 4 3 1792.28 34.75
 4 4 -2 443.13 16.68
 4 -4 -2 409.7 14.25
 -4 -4 2 421.38 17.93
 4 -4 -2 414.68 21.12
 4 -4 -2 434.38 20.47
 -4 4 2 427.65 19.26
 -4 4 2 422.25 12.2
 4 4 -2 412.34 17.5
 4 4 -2 468.88 19.62
 4 4 -1 95.05 6.73
 -4 -4 1 91.97 7.83
 4 -4 -1 94.16 9.42
 -4 4 1 99 8.9
 -4 4 1 108.1 5.06
 4 4 -1 99.12 8.01
 4 -4 -1 88.35 5.4
 -4 -4 0 343.81 14.85
 -4 -4 0 322.57 16.56
 4 -4 0 346.98 13.74
 -4 4 0 332.65 8.1
 4 4 0 334.88 11.9
 -4 4 0 371.37 16.88
 4 -4 0 308.94 8.9
 4 4 0 355.34 15.22
 -4 4 0 351.52 10.16
 -4 4 -1 34.76 2.13
 -4 4 -1 30.14 2.48
 -4 4 -1 34.17 5.07
 -4 -4 -1 36.33 7.1
 4 4 1 28.69 2.25
 4 4 1 30.29 4.21
 -4 -4 -1 32.81 4.44
 4 -4 1 37.25 3.9
 -4 -4 -1 32.97 4.94
 -4 4 -2 102.41 11.32
 -4 4 -2 118.51 10.2
 -4 4 -2 118.9 5.09
 -4 -4 -2 104.76 8.3
 -4 -4 -2 103.74 10.88
 -4 -4 -2 101.46 8.86
 -4 4 -2 102.25 4.98
 -4 4 -3 208.54 15.94
 -4 4 -3 210.3 8.4
 -4 4 -3 232.44 15.63
 -4 -4 -3 219.51 13.26
 -4 -4 -3 151.9 12.58
 -4 4 -3 176.78 7.41
 -4 4 -4 188.26 15.25
 -4 -4 -4 244.18 15.66
 -4 4 -4 189.1 9.78
 -4 4 -4 252.23 17.56
 -4 4 -4 183.5 8.77
 4 -4 4 169.51 11.58
 -4 4 -5 19.81 2.86
 -4 4 -5 29.27 6.5
 -4 4 -5 30.93 4.77
 -4 4 -5 39.06 5
 -4 -4 -5 52.06 8.6
 -4 4 -5 41.98 8.07
 -4 4 -6 45.92 7.85
 -4 4 -6 33.16 5.39
 4 -4 6 52.58 8.61
 -4 4 -7 119.11 13.49
 -4 4 -7 241.67 24.55
 -4 -4 -7 295.68 28.29
 4 -4 7 139.88 15.38
 4 4 7 120.41 17.81
 -4 4 -8 4.34 3.36
 4 -4 8 0.78 1.56
 -4 -4 -8 1.49 3.29
 4 4 8 -4.18 4.49
 -4 4 -8 -0.58 3.19
 -4 4 -9 6.87 3.84
 4 -4 9 5.18 3.83
 -4 -4 -9 15.95 8.59
 4 4 9 2.83 2.96
 -4 -4 -10 134.54 32.29
 4 4 10 24.46 8.67
 -4 -5 11 39.57 7.41
 -4 5 11 43.77 7.69
 -4 -5 10 2.3 2.01
 -4 5 10 2.32 1.96
 -4 -5 9 24.57 5.62
 -4 5 9 20.78 4.63
 -4 -5 8 4.3 2.9
 -4 5 8 2.78 2.35
 -4 -5 7 1.85 2.32
 -4 5 7 2.06 1.34
 -4 5 7 -0.08 1.15
 -4 5 6 8.52 2.49
 -4 5 6 9.57 3.1
 -4 -5 6 7.05 2.32
 4 5 -5 32.13 5.8
 -4 -5 5 29.93 5.08
 4 -5 -5 28.7 5.15
 -4 5 5 30.61 4.13
 -4 5 5 31.47 5.55
 -4 -5 5 32.88 6.05
 4 5 -4 34.35 5.89
 -4 -5 4 28.68 4.44
 -4 -5 4 35.88 5.91
 4 -5 -4 30.79 4.81
 4 -5 -4 27.51 6.44
 4 -5 -4 31.46 4.84
 4 5 -4 29.31 4.97
 -4 5 4 34.34 5.65
 -4 5 4 29.82 3.67
 4 5 -3 5.4 2.18
 -4 5 3 3.64 1.27
 -4 -5 3 4.69 2.09
 4 -5 -3 3.67 2.73
 -4 5 3 3.27 2.1
 4 -5 -3 3.4 2.1
 4 -5 -3 3.96 1.64
 -4 -5 3 4.01 2.35
 -4 -5 2 71.46 7.59
 4 -5 -2 71.36 5.61
 4 -5 -2 78.61 9.7
 4 5 -2 73.91 6.67
 -4 5 2 71.88 8.06
 4 -5 -2 68.94 8.38
 -4 5 2 71.39 4.53
 4 5 -2 73.42 7.37
 4 5 -2 76.04 7.82
 4 -5 -1 98.73 5.43
 -4 5 1 104.5 9.68
 -4 -5 1 104.61 8.61
 4 -5 -1 103.39 10.6
 4 5 -1 101.77 6.83
 4 -5 -1 94.29 9.38
 -4 5 1 95.55 4.3
 4 5 -1 103.92 8.58
 4 -5 0 46.94 5
 4 -5 0 48.78 7.06
 4 5 0 48.97 4.23
 -4 5 0 59.66 7.05
 4 -5 0 49.24 6.34
 4 -5 0 43.19 2.54
 4 5 0 53.68 6
 -4 -5 0 59.82 6.4
 4 -5 1 2.42 1.16
 -4 -5 -1 3 1.77
 -4 -5 -1 0.22 0.64
 -4 5 -1 -0.01 1.89
 4 5 1 1.29 1.09
 -4 -5 -1 0.61 0.67
 -4 5 -1 1.13 1.07
 4 5 1 0.42 0.13
 4 -5 1 0.38 0.6
 -4 5 -2 13.57 1.39
 -4 5 -2 14.74 4.06
 -4 -5 -2 14.53 4.37
 -4 5 -2 14.1 1.25
 -4 5 -2 22 4.68
 -4 -5 -2 17.98 3.72
 -4 5 -3 179.77 16.21
 -4 5 -3 165.46 6.86
 -4 5 -3 211.02 15.6
 -4 -5 -3 194.48 13.17
 -4 5 -3 144.96 6.11
 -4 5 -4 3.69 1.28
 -4 5 -4 6.43 3.66
 4 -5 4 1.75 0.82
 -4 5 -4 4.33 1.18
 -4 -5 -4 8.43 3.21
 -4 5 -4 3.94 2.77
 -4 5 -5 26.36 6.6
 4 -5 5 25.14 5.09
 -4 -5 -5 35.56 7.37
 -4 5 -5 24.49 3.63
 -4 5 -5 25.45 6.11
 -4 5 -5 15.78 3.12
 -4 5 -6 25.49 6.98
 4 -5 6 26.51 6
 -4 -5 -6 40.61 8.98
 -4 5 -6 36.3 8.77
 -4 5 -7 27.34 7.28
 4 -5 7 38.94 7.79
 -4 -5 -7 71.1 13.75
 -4 5 -7 63.79 12.67
 -4 5 -8 7.15 4.16
 4 -5 8 5.34 3.07
 -4 -5 -8 21.2 8.26
 4 5 8 4.84 3.45
 -4 5 -8 9.72 6.71
 -4 5 -9 5.61 3.83
 -4 -5 -9 -0.33 4.57
 4 5 9 -2.13 5.12
 -4 5 -9 11.92 10.52
 -4 -5 -10 4.83 5.58
 4 5 10 4.71 4.9
 -4 -6 11 130.67 13.62
 -4 6 11 119.27 12.64
 -4 -6 10 101.42 11.76
 -4 6 10 96.87 10.79
 -4 -6 9 21.23 5.77
 -4 6 9 11.03 3.7
 -4 -6 8 39.71 6.87
 -4 6 8 35.63 5.64
 -4 6 7 15.7 3.8
 4 6 -7 13.23 3.56
 -4 6 7 17.93 3.85
 -4 -6 7 12.67 3.61
 4 6 -6 9.8 2.93
 -4 6 6 9.88 2.64
 -4 6 6 11.37 3.81
 -4 -6 6 9.94 3.48
 4 6 -5 66.96 8.23
 -4 6 5 65.44 6.2
 -4 -6 5 59.52 6.4
 -4 -6 5 60.32 7.95
 4 -6 -5 69.01 7.61
 -4 6 5 60.73 7.6
 4 6 -4 553.25 23.96
 -4 -6 4 491.87 17.6
 -4 -6 4 520.34 23.62
 4 6 -4 477.35 20.45
 -4 6 4 484.6 22.61
 -4 6 4 523.46 17.13
 4 -6 -4 524.62 19.97
 -4 6 3 494.66 22.67
 -4 -6 3 488.37 21.61
 4 -6 -3 469.56 17.77
 -4 6 3 494.04 15.18
 4 6 -3 536.12 22.15
 -4 -6 2 137.4 10.62
 4 -6 -2 124.8 7.23
 4 6 -2 134.58 8.96
 -4 6 2 136.11 11.55
 4 -6 -2 121.63 11.35
 -4 6 2 142.46 6.54
 4 -6 -1 508.79 12.84
 -4 -6 1 485.88 19.95
 4 6 -1 521.37 16.68
 -4 6 1 511.07 22.45
 4 -6 -1 435.27 21.2
 -4 6 1 558.29 11.21
 4 6 -1 480.88 19.78
 4 6 0 108.09 5.93
 -4 6 0 120.29 10.39
 4 -6 0 100.02 9.25
 4 6 0 110.21 8.9
 -4 -6 0 113.02 8.93
 -4 -6 -1 24.27 4.1
 -4 6 -1 19.97 6.02
 -4 -6 -1 21.3 5.89
 4 -6 1 21.63 4.06
 -4 6 -1 28.8 5.62
 4 -6 1 25.42 3.03
 -4 6 -2 582.03 32.71
 -4 6 -2 626.19 26.7
 -4 -6 -2 546.71 21.58
 -4 6 -3 328.25 23.89
 -4 6 -3 402.73 22.41
 -4 -6 -3 375.85 18.87
 -4 6 -4 9.47 4.24
 4 -6 4 5.58 1.69
 -4 -6 -4 8.75 3.33
 -4 6 -4 6.02 1.24
 -4 6 -4 8.92 3.22
 -4 6 -4 5.24 1.3
 -4 6 -5 214.17 19.57
 -4 6 -5 186.15 10.88
 -4 6 -5 298.89 22.12
 -4 6 -5 223.46 10.02
 -4 -6 -5 301.37 20.97
 4 -6 5 228.66 14.19
 -4 6 -6 8.46 4.63
 -4 -6 -6 17.02 6
 -4 6 -6 5.5 3.27
 -4 6 -7 154.24 17.87
 -4 6 -7 237.81 24.56
 -4 -6 -7 261.3 25.01
 4 -6 7 152.97 14.66
 -4 6 -8 3.02 3.31
 4 -6 8 7.41 3.76
 -4 -6 -8 10.39 5.86
 -4 6 -8 7.18 4.49
 -4 -6 -9 -1.68 2.94
 -4 6 -9 9.9 10.61
 -4 -6 -10 9.74 8.62
 4 6 10 -0.94 2.16
 -4 -7 11 1.83 2.06
 -4 7 11 -0.18 1.21
 -4 -7 10 44.59 8.03
 -4 7 10 45.49 7.63
 4 7 -9 65.22 10.26
 -4 -7 9 77.4 10.38
 -4 7 9 59.61 8.1
 -4 -7 8 5.08 2.92
 4 7 -8 0.89 1.1
 -4 7 8 2.71 1.38
 -4 7 8 5.11 2.79
 4 7 -7 28.59 5.82
 -4 7 7 29.24 5.01
 -4 7 7 30.5 5.94
 -4 -7 7 25.31 5.38
 4 7 -6 135.03 12.63
 -4 -7 6 128.13 12.57
 -4 7 6 124.88 11.7
 -4 7 6 125.74 9.8
 4 7 -5 1.93 1.06
 -4 7 5 2.79 1.67
 -4 -7 5 2.04 1.53
 -4 -7 5 1.37 1.13
 -4 7 5 0.37 0.93
 4 -7 -5 1.14 0.79
 4 7 -4 2.09 1.16
 -4 7 4 2.07 1.34
 -4 -7 4 1.8 1.29
 -4 -7 4 -0.16 1.13
 -4 7 4 0.65 1.68
 4 -7 -4 0.4 0.38
 4 7 -3 8.58 3.06
 -4 7 3 8.15 2.11
 -4 -7 3 7.78 2.87
 -4 7 3 7.31 2.82
 4 -7 -3 6.17 1.98
 4 -7 -3 4.1 1.18
 -4 -7 2 64.69 7.58
 4 -7 -2 67.01 5.38
 -4 7 2 68.55 8.53
 -4 7 2 70.72 5
 -4 -7 1 36.73 5.41
 4 -7 -1 26.29 2.43
 4 7 -1 33.61 4.08
 -4 7 1 31.33 5.62
 -4 -7 0 18.08 3.86
 4 7 0 18.45 2.41
 -4 7 0 27.33 5.36
 4 7 1 41.74 2.39
 -4 7 -1 51.44 7.39
 4 7 1 39.94 2.19
 -4 -7 -1 46.94 6.08
 4 -7 1 44.06 4.02
 -4 7 -2 5.13 2.61
 -4 7 -2 13.59 4.32
 -4 -7 -2 10.79 3.18
 -4 7 -3 55.28 10.74
 -4 7 -3 63.03 8.99
 -4 -7 -3 63.6 7.92
 -4 7 -4 4.41 0.96
 -4 7 -4 4.24 1.49
 -4 7 -4 5.2 0.86
 -4 7 -4 4.02 2.6
 -4 7 -5 2.52 3.09
 4 -7 5 2.73 1.81
 -4 7 -5 2.32 0.91
 -4 -7 -5 2.21 2.16
 -4 7 -5 3.04 2.15
 -4 7 -6 11.72 4.69
 -4 7 -6 18.48 3.58
 -4 -7 -6 26.21 7.33
 -4 7 -6 18.61 6.09
 -4 7 -7 0.76 1.74
 4 -7 7 7.65 3.14
 -4 -7 -7 11.61 5.79
 -4 7 -7 1.71 1.88
 -4 7 -8 5.87 4.14
 -4 -7 -8 15.02 6.01
 -4 7 -8 21.11 8.33
 -4 -7 -9 16.44 8.03
 -4 7 -9 31.61 14.19
 4 8 -12 18.11 6.95
 -4 -8 11 0.57 1.1
 4 8 -11 -1.2 3.12
 -4 8 11 0.71 1.15
 -4 -8 10 2.2 1.28
 -4 8 10 0.96 1.32
 4 8 -9 57.65 9.54
 -4 -8 9 53.61 8.6
 -4 8 9 56.89 8.07
 4 8 -8 60.35 9.29
 -4 8 8 59.46 8.28
 -4 -8 8 59.6 8.64
 -4 8 8 57.51 7.59
 4 8 -7 18.62 4.78
 -4 8 7 16.17 3.9
 -4 8 7 18.46 4.51
 -4 -8 7 15.91 4.15
 4 8 -6 531.52 25.42
 -4 -8 6 504.47 26.39
 -4 8 6 503.16 24.22
 -4 8 6 533.19 22.05
 -4 -8 5 179.21 9.75
 -4 -8 5 185.46 15.06
 4 -8 -5 187.81 12.77
 -4 8 5 180.55 14.07
 -4 8 5 203.62 12.41
 4 8 -5 201.2 14.52
 -4 -8 4 42.11 6.95
 4 -8 -4 42.96 5.25
 -4 8 4 40.89 6.98
 -4 8 4 48.34 5.55
 4 8 -4 42 6.32
 -4 -8 3 291.29 17.4
 4 -8 -3 319.29 13.19
 -4 8 3 304.16 19.15
 -4 8 3 351.17 14.04
 -4 -8 2 39.38 5.96
 4 -8 -2 41.93 4.17
 -4 8 2 43.45 6.77
 -4 8 2 47.4 4.41
 -4 -8 1 4.19 1.91
 -4 8 1 5.91 3.06
 4 -8 -1 3.7 0.8
 4 8 0 295.27 10.58
 -4 8 0 299.3 17.83
 -4 -8 0 269.3 15.16
 4 -8 1 189.5 8.35
 4 8 1 194.66 5.94
 -4 8 -1 198.64 15.14
 4 8 1 197.04 6.1
 -4 -8 -1 192.68 12.86
 -4 -8 -2 13.04 3.44
 -4 8 -2 11.49 3.99
 -4 8 -3 84.65 14.27
 -4 8 -3 110.18 12.15
 -4 -8 -3 112.35 10.68
 -4 8 -4 -0.98 4.9
 -4 -8 -4 5.69 2.6
 -4 8 -4 5.88 2.07
 -4 8 -5 1.34 3.52
 4 -8 5 4.73 2.05
 -4 8 -5 5.9 1.12
 -4 -8 -5 4.81 1.7
 -4 8 -5 7.85 3.35
 4 -8 6 23.08 4.56
 -4 8 -6 17.16 6.77
 -4 -8 -6 27.45 6.9
 -4 8 -6 26.59 6.97
 -4 8 -7 69.83 14.62
 -4 8 -7 93.93 15.54
 -4 -8 -7 98.87 15.2
 -4 8 -8 40.17 11.84
 -4 -8 -8 51.66 11.84
 -4 8 -8 43.93 12.29
 -4 -8 -9 10.63 5.33
 -4 8 -9 6.75 6.3
 -4 -9 11 11.84 4.3
 4 9 -11 7.46 3.38
 -4 9 11 7.18 3.23
 4 9 -10 1.3 1.64
 -4 9 10 1.58 2.04
 -4 -9 9 23.54 5.81
 4 9 -9 19.39 5.62
 -4 9 9 17.14 4.54
 4 9 -8 0.18 1.67
 -4 9 8 2.03 1.16
 -4 9 8 -0.32 0.83
 -4 -9 8 2.09 1.99
 4 9 -7 19.44 5.36
 -4 9 7 14.77 3.77
 -4 9 7 22.03 5.12
 -4 -9 7 22.51 5.8
 4 9 -6 11.18 3.9
 -4 9 6 6.81 2.52
 -4 9 6 3.8 1.98
 -4 -9 6 6.49 2.77
 -4 -9 5 44.78 7.64
 -4 -9 5 37.05 4.21
 4 -9 -5 39.29 6.05
 -4 9 5 35.65 6.43
 -4 9 5 43.93 6.12
 4 9 -5 47.16 7.14
 4 9 -4 7.63 2.71
 -4 -9 4 8.41 2.89
 -4 9 4 4.17 1.5
 -4 9 4 10.74 3.9
 4 -9 -4 7.42 2.38
 -4 -9 3 15.69 4.23
 -4 9 3 15.19 3.35
 -4 9 3 14.02 3.98
 4 -9 -3 13.78 2.62
 -4 9 2 16.34 2.86
 4 -9 -2 21.22 3.01
 4 -9 -2 17.38 2.5
 -4 9 2 17.8 4.81
 -4 -9 2 17.61 4.16
 4 -9 -1 28.04 2.21
 -4 -9 1 27.02 5.02
 -4 9 1 34.67 6.65
 -4 -9 0 14.83 3.78
 -4 9 0 14.04 4.03
 4 -9 1 9 1.71
 -4 -9 -1 11.77 3.21
 4 9 1 10.17 1.41
 4 9 1 11.53 1.67
 -4 9 -1 14.83 4.26
 -4 -9 -2 5.88 2.33
 -4 9 -2 6.73 3.37
 -4 9 -3 14.04 4.5
 -4 -9 -3 16.53 4.16
 -4 -9 -4 -1.84 2.07
 -4 9 -4 0.24 1.39
 4 -9 5 1.87 1.1
 -4 9 -5 -2.52 7.2
 -4 -9 -5 5.73 3.87
 -4 9 -5 6.43 3.87
 -4 9 -6 0.13 5.36
 -4 -9 -6 12 4.79
 -4 9 -6 7.33 3.08
 -4 9 -7 -2.35 6.15
 -4 -9 -7 11.15 5.33
 -4 9 -7 10.28 5.56
 -4 9 -8 -0.62 6.81
 -4 -9 -8 11.24 5.81
 -4 9 -8 8.92 5.05
 -4 -9 -9 22.09 8.29
 -4 9 -9 14.13 6.68
 4 10 -11 9.78 4.34
 -4 10 11 13.31 4.65
 4 10 -10 1.44 1.75
 -4 10 10 -3.18 3.27
 -4 -10 9 27.88 6.3
 4 10 -9 35.11 7.57
 -4 10 9 22.91 5.64
 -4 10 9 26.73 5.83
 -4 10 8 134.79 13.09
 -4 -10 8 128.83 13.29
 -4 10 8 147.52 14.15
 4 10 -8 154.41 14.7
 4 10 -7 41.34 7.12
 -4 10 7 37.1 6.69
 -4 10 7 30.41 6.13
 -4 -10 7 32.66 6.85
 -4 -10 6 59.21 9.26
 -4 10 6 63.06 8.82
 -4 10 6 64.9 8.53
 -4 -10 6 59.68 9.3
 4 10 -6 67.45 8.55
 -4 -10 5 55.72 5.02
 -4 -10 5 53.76 8.36
 -4 10 5 55 8.21
 4 -10 -5 55.47 7.26
 -4 10 5 67.72 8.25
 4 10 -5 54.22 7.51
 4 -10 -4 37.05 4.99
 -4 10 4 35.95 6.34
 -4 10 4 46.51 6.46
 -4 -10 4 33.82 6.17
 -4 -10 3 92.27 10.15
 4 -10 -3 100.24 7.16
 -4 10 3 109.71 11.78
 -4 10 3 103.22 8.64
 -4 -10 2 148.38 12.23
 4 -10 -2 145.48 7.23
 -4 10 2 155.01 13.8
 -4 10 1 225.73 16.23
 -4 -10 1 211.44 14.28
 4 -10 -1 214.16 6.36
 4 -10 -1 229.03 6.19
 -4 10 0 168.06 14.11
 4 10 0 152.18 7.78
 -4 -10 0 162.3 12.5
 4 -10 1 108.46 6.14
 4 10 1 110.85 5.31
 -4 10 -1 119.29 12.42
 4 10 1 105.98 5.75
 -4 -10 -1 111.35 10.48
 -4 -10 -2 30.99 5.67
 -4 10 -2 36.6 7.09
 -4 10 -3 79.42 10.86
 -4 -10 -3 80.14 9.7
 -4 -10 -4 7.55 3.14
 -4 10 -4 2.83 2.05
 -4 -10 -5 65.94 10.24
 -4 10 -5 56.35 10.26
 -4 -10 -6 63.83 10.82
 -4 10 -6 72.96 12.33
 -4 -10 -7 5.06 3.38
 -4 10 -7 -2.36 3
 -4 -10 -8 21.51 7.26
 -4 10 -8 20.89 8.29
 -4 10 -9 5.09 6.36
 -4 11 11 4.97 3.81
 -4 -11 10 8.69 4.65
 4 11 -10 3.83 2.33
 -4 11 10 -1.65 2.15
 -4 -11 9 17.32 5.39
 4 11 -9 18.55 5.3
 -4 11 9 12.3 4.53
 -4 11 9 14.04 4.57
 4 11 -8 1.61 1.69
 -4 11 8 -2.11 1.8
 -4 11 8 -1.03 1.71
 -4 -11 8 2.57 1.14
 4 11 -7 8.38 3.66
 -4 11 7 8.28 3.63
 -4 11 7 4.52 2.74
 -4 -11 7 2.92 2.08
 4 11 -6 2.11 2.4
 -4 11 6 4.84 3.38
 -4 -11 6 -0.01 0.26
 -4 11 6 0.64 1.87
 -4 -11 6 0.99 1.77
 -4 11 5 12.12 4.24
 -4 11 5 9.52 3.89
 -4 -11 5 9.49 3.8
 4 -11 -4 4.51 2.06
 -4 11 4 1.08 1.66
 -4 11 4 4.42 3.42
 -4 -11 4 1.12 1.15
 4 -11 -3 4.85 1.65
 -4 -11 3 5.59 2.56
 -4 11 3 0.86 0.87
 -4 11 3 -0.79 1.64
 -4 11 2 0.07 1.49
 -4 -11 2 0.86 1.04
 4 -11 -2 0.44 0.52
 4 -11 -1 7.55 1.1
 -4 -11 1 8.62 3.2
 4 -11 -1 8.87 1.15
 -4 11 1 9.65 3.63
 -4 -11 0 13.61 3.9
 -4 11 0 18.24 5.15
 4 11 0 13.66 2.5
 4 -11 1 7.68 1.61
 -4 -11 -1 6.82 2.78
 -4 11 -1 9.72 4.36
 4 11 1 8.13 1.75
 -4 -11 -2 11.77 3.71
 -4 11 -2 10.02 3.96
 -4 11 -3 29.53 6.84
 -4 -11 -3 25.35 5.66
 -4 -11 -4 14.38 4.66
 -4 11 -4 11.34 4.53
 -4 -11 -5 0.36 1.45
 -4 11 -5 0.51 1.72
 -4 -11 -6 24.97 6.8
 -4 11 -6 21.95 6.9
 -4 -11 -7 8.78 4.33
 -4 11 -7 9.29 4.28
 -4 -11 -8 3.59 3.9
 -4 11 -8 -4.11 5.77
 -4 11 -9 6.92 3.32
 -4 -12 10 20.74 5.93
 4 12 -10 16.32 5.17
 -4 12 10 15.69 5.76
 -4 -12 9 29.64 6.87
 4 12 -9 26.06 6.42
 -4 12 9 28.46 7.67
 -4 12 9 28.52 6.23
 4 12 -8 15.82 4.67
 -4 12 8 20.09 6.26
 -4 12 8 11.86 4.23
 -4 -12 8 14.52 4.91
 -4 -12 7 84.8 11.65
 -4 12 7 89.42 10.85
 -4 12 7 116.97 14.02
 -4 12 6 49.22 8.15
 -4 -12 6 48.4 8.57
 -4 12 6 67.3 10.12
 -4 12 5 6.4 3.01
 -4 -12 5 9.74 4.04
 -4 12 5 6.92 3.88
 -4 -12 4 107.1 11.84
 -4 12 4 92.17 11.54
 4 -12 -4 109.3 9.67
 -4 12 4 102.19 10.61
 -4 -12 3 126.1 12.34
 -4 12 3 111.49 12.63
 4 -12 -3 140.22 9.14
 -4 -12 2 73.95 9.01
 4 -12 -2 79.11 5.44
 -4 12 2 79.98 10.13
 4 -12 -2 87.2 5.43
 -4 -12 1 252.87 16.82
 4 -12 -1 244.02 7.08
 4 -12 -1 242.47 6.79
 -4 12 1 257.2 18.27
 4 -12 -1 283.08 7.28
 -4 12 0 127.09 13
 4 12 0 109.66 7.76
 -4 -12 0 115.49 11.31
 -4 12 -1 58.9 9.27
 4 12 1 58.51 5.15
 -4 -12 -1 56.34 8.26
 -4 -12 -2 11.77 3.73
 4 12 2 10.97 1.13
 4 12 2 13.72 1.46
 -4 12 -2 12.55 4.34
 -4 12 -3 19.11 5.56
 -4 -12 -3 17.08 4.54
 -4 12 -4 0.48 1.6
 -4 -12 -4 2.96 2.87
 -4 -12 -5 35.47 7.61
 -4 12 -5 21.1 6.87
 -4 -12 -6 21.97 6.48
 -4 12 -6 18.1 6.45
 -4 -12 -7 10.63 4.81
 -4 12 -7 6.89 4.04
 -4 12 -8 38.81 11.24
 -4 12 -9 -3.83 5.93
 -4 13 10 11.9 5.21
 -4 13 9 1.75 1.56
 -4 13 9 1.38 0.84
 -4 13 8 2.64 2.06
 -4 13 8 -0.44 1.12
 -4 -13 8 0.95 1.47
 -4 13 7 38.33 8.8
 -4 13 7 30.2 6.58
 -4 -13 7 25.46 6.61
 -4 13 6 11.63 4.59
 -4 -13 6 12.27 4.36
 -4 13 6 11.58 4.04
 -4 13 5 14.14 4.44
 -4 -13 5 15.48 5.13
 -4 13 5 17.73 5.59
 4 -13 -4 2.97 1.73
 -4 13 4 -1.56 2.4
 -4 13 4 3.3 2.31
 -4 -13 4 0.89 0.82
 -4 13 3 3.09 1.61
 4 -13 -3 9.78 2.77
 -4 -13 3 6.41 3.23
 4 -13 -2 9.05 2.1
 4 -13 -2 9.01 1.85
 -4 13 2 9.95 3.67
 -4 -13 2 3.3 1.33
 4 -13 -1 5.08 0.96
 -4 -13 1 5.86 3.1
 -4 13 1 5.75 2.56
 4 -13 -1 3.25 0.69
 4 -13 -1 3.28 0.78
 4 13 -1 5.26 1.93
 -4 -13 0 6.93 2.55
 -4 13 0 12.13 4.43
 4 13 0 4.64 1.62
 -4 -13 -1 19.41 5.15
 -4 13 -1 16.48 5.26
 4 13 1 13.06 2.75
 -4 -13 -2 15.01 4.42
 4 13 2 10.67 1.68
 -4 13 -2 15.8 5.39
 -4 -13 -3 0.57 1.05
 -4 13 -3 -0.68 1.61
 -4 13 -4 9.29 3.85
 -4 -13 -4 11.58 3.77
 -4 -13 -5 8.18 4.15
 -4 13 -5 6.4 4.01
 -4 -13 -6 3.28 2.88
 -4 13 -6 -1.74 2.36
 -4 -13 -7 5.79 3.74
 -4 13 -7 9.29 4.82
 -4 13 -8 1.06 3.74
 -4 14 10 7.63 4.99
 -4 14 9 22.67 7.58
 -4 14 9 20.16 5.44
 -4 -14 9 21.49 5.65
 -4 14 8 31.01 8.13
 -4 14 8 28.29 6.48
 -4 -14 8 32.75 7.47
 -4 14 7 3.36 2.77
 -4 14 7 0.97 1.66
 -4 -14 7 1.04 2.05
 -4 -14 6 81.19 11.7
 -4 14 6 85.85 11.49
 -4 14 6 90.41 12.92
 -4 -14 5 117.95 13.81
 -4 14 5 112.15 13.35
 -4 14 5 106.76 12.76
 -4 -14 4 -0.99 0.98
 -4 14 4 5.09 2.67
 -4 -14 3 28.18 6.04
 -4 14 3 34.6 7.56
 -4 -14 2 53.8 8.35
 4 14 -2 65.18 7.3
 4 -14 -2 57.81 4.83
 -4 14 2 53.01 8.73
 4 -14 -1 25.77 2.23
 -4 -14 1 25.37 5.77
 -4 14 1 22.07 5.67
 4 14 -1 18.71 3.68
 -4 -14 0 173.2 14.98
 -4 14 0 191.57 17.23
 4 14 0 174.78 11.46
 -4 14 -1 337.69 24.16
 4 14 1 334.69 15
 -4 -14 -1 371.97 22.33
 -4 -14 -2 21.1 5.46
 -4 14 -2 21.13 5.98
 -4 14 -3 56.68 10.56
 -4 -14 -3 59.9 9.36
 -4 14 -4 13.31 4.91
 -4 -14 -4 10.37 4.02
 -4 -14 -5 26.06 6.62
 -4 14 -5 26.94 7.61
 -4 -14 -6 17.48 6
 -4 14 -6 11.85 5.82
 -4 14 -7 10.14 4.57
 -4 15 10 1.1 2.95
 -4 15 9 2.77 3.27
 -4 15 9 0.59 1.64
 -4 15 8 10.07 5.31
 -4 15 8 5.32 3.01
 -4 -15 8 7.47 3.82
 -4 15 7 1.88 1.83
 -4 15 7 1.77 2.42
 -4 -15 7 0.78 2.01
 -4 -15 6 0.86 1.09
 -4 15 6 1.45 1.54
 -4 15 6 -1.44 2.21
 -4 -15 5 41.34 8.35
 -4 15 5 39.35 8.2
 -4 -15 4 6.79 3.61
 -4 15 4 2.24 2.57
 -4 -15 3 17.49 5.13
 -4 15 3 13.72 4.49
 -4 15 2 0.77 1.62
 4 -15 -2 2.44 0.97
 4 15 -2 1.57 1.56
 -4 -15 2 0.37 2.17
 -4 -15 1 4.91 2.54
 -4 15 1 11.09 4.48
 4 15 -1 10.07 3.1
 -4 -15 0 15.21 4.68
 -4 15 0 22.59 6.18
 4 15 0 16.61 3.67
 -4 -15 -1 3.34 3.16
 -4 15 -1 2.59 2.24
 4 15 1 1.45 0.97
 -4 -15 -2 7.08 3.46
 -4 15 -2 6.35 4.27
 -4 -15 -3 4.02 2.2
 -4 15 -3 2.1 1.44
 -4 -15 -4 0.32 1.24
 -4 15 -4 0.6 1.7
 -4 15 -5 -0.65 3.64
 -4 -15 -5 2.38 2.05
 -4 -15 -6 20.36 6.53
 -4 15 -6 14.21 6.38
 -4 16 9 2.46 1.98
 -4 16 8 1.42 2.79
 -4 16 8 2.35 2.57
 -4 -16 8 0.75 1.68
 -4 -16 7 78.88 12.78
 -4 16 7 89.54 12.36
 -4 16 7 80.69 13.47
 -4 -16 6 6.28 3.19
 -4 16 6 6.25 3.66
 -4 -16 5 19.87 6.06
 -4 16 5 15.17 5.03
 -4 -16 4 242.54 19.88
 -4 16 4 230.63 20.86
 4 -16 -4 238.04 13.35
 -4 -16 3 73.69 10.37
 -4 16 3 68.4 10.9
 4 16 -3 71.38 8.74
 4 -16 -3 75.6 6.71
 -4 16 2 21.96 6.14
 4 16 -2 19.5 4.33
 -4 -16 2 16.12 4.65
 -4 -16 1 90.4 11.46
 -4 16 1 100.21 12.9
 4 16 -1 87.96 9.12
 -4 -16 0 4.22 2.76
 -4 16 0 1.78 1.15
 4 16 0 3.24 1.61
 -4 -16 -1 -1.61 2.46
 -4 16 -1 1.55 2.48
 -4 16 -2 50 10.07
 -4 -16 -2 61.31 9.75
 -4 -16 -3 46.09 8.64
 -4 16 -3 48.37 10.37
 -4 -16 -4 24.02 6.21
 -4 16 -4 23.39 7.64
 -4 16 -5 67.6 12.77
 -4 -16 -5 58.56 9.8
 -4 16 -6 10.36 4.72
 -4 17 7 8.64 4
 -4 -17 7 7.25 4.27
 -4 17 6 6.87 4.03
 -4 -17 6 7.84 4
 4 -17 -5 0.52 0.79
 -4 -17 5 -1.57 1.09
 -4 17 5 2.43 1.84
 -4 17 4 0.07 2.33
 -4 -17 4 -2.8 2.56
 4 17 -4 1.83 2.28
 -4 -17 3 12.24 4.24
 -4 17 3 17.35 5.66
 4 17 -3 16.07 4.28
 -4 -17 2 5.3 2.71
 -4 17 2 3.43 2.03
 4 17 -2 3.91 1.83
 -4 -17 1 2.28 1.83
 -4 17 1 3.74 3.13
 4 17 -1 1.69 1.18
 -4 -17 0 20.3 5.51
 -4 17 0 16.77 5.6
 4 17 0 13.23 3.87
 -4 -17 -1 18.91 5.61
 -4 17 -1 16.69 5.53
 -4 -17 -2 8.54 3.89
 -4 17 -2 7.21 3.72
 -4 -17 -3 4.15 1.97
 -4 17 -3 8.84 5.46
 -4 -17 -4 17.08 5.53
 -4 17 -4 19.34 7.27
 -4 17 -5 18.28 8.51
 -4 -18 6 41.05 8.99
 -4 18 6 42.59 8.84
 -4 -18 5 75.78 11.81
 -4 18 5 73.25 12.16
 4 18 -5 69.26 10
 -4 18 4 16.91 6
 -4 -18 4 17.72 5.4
 4 18 -4 14.8 4.69
 -4 -18 3 124.9 14.36
 -4 18 3 134.74 16.44
 4 18 -3 117.96 12.09
 -4 -18 2 109.36 13.41
 -4 18 2 106.51 14.33
 4 18 -2 103.13 11.23
 -4 -18 1 -2.7 3.18
 -4 18 1 -1.27 2.05
 4 18 -1 0.29 1.05
 -4 -18 0 15.16 5.05
 -4 18 0 17.41 5.98
 -4 -18 -1 32.48 7.48
 -4 18 -1 32.61 8.44
 -4 -18 -2 24.98 22.18
 -4 -18 -2 7.72 3.44
 -4 18 -2 10.67 5.53
 -4 -18 -3 20 6.15
 -4 18 -3 20.07 7.63
 -4 -19 6 11.21 4.62
 4 19 -6 13.53 4.68
 -4 -19 5 31.28 7.74
 -4 19 5 27.12 7.59
 4 19 -5 21.63 5.76
 -4 19 4 -0.73 2.4
 -4 -19 4 -1.08 2.66
 4 19 -4 1.61 2.08
 -4 -19 3 4.97 2.94
 -4 19 3 1.72 2.17
 4 19 -3 3.05 1.99
 -4 -19 2 31.85 7.82
 -4 19 2 23.39 6.9
 4 19 -2 21.87 5.53
 -4 19 1 3.31 2.6
 -4 -19 1 -0.71 2.45
 -4 -19 0 0.06 8.27
 -4 -19 0 9.19 3.77
 -4 19 0 10.07 5
 -4 -19 -1 1.42 1.13
 -4 19 -1 6.58 4.73
 -4 -19 -2 3.39 2.33
 -4 19 -2 -1.92 3.36
 -4 -20 5 0.57 1.27
 4 20 -5 3.1 2.46
 -4 -20 4 74.33 11.79
 4 20 -4 61.29 9.58
 -4 -20 3 16.52 5.46
 4 20 -3 20.13 5.5
 -4 -20 2 34.04 7.83
 -4 -20 2 11.26 9.24
 -4 20 2 35.78 8.83
 -4 -20 1 136.63 15.88
 -4 20 1 144.52 17.65
 -4 -20 0 15.16 11.98
 -4 -20 0 25.28 6.52
 -4 -20 -1 6.46 11.71
 -4 -20 -1 18.28 5.88
 4 21 -5 12.18 4.8
 4 21 -4 -0.28 1.61
 -4 -21 2 -11.69 10.3
 -4 -21 1 -5.63 7.79
 -4 -21 0 2.61 3.96
 -4 -22 1 0.12 5.78
 -5 0 11 18 4.95
 -5 0 10 20.32 5.09
 -5 0 9 2.95 1.5
 -5 0 8 61.97 7.93
 -5 0 7 9.1 2.86
 5 0 -7 8.58 2.68
 -5 0 6 8.26 2.94
 -5 0 5 9.15 2.97
 -5 0 4 8.66 2.67
 5 0 -3 91.23 9.67
 5 0 -3 82.49 7.79
 -5 0 3 92.76 11.89
 -5 0 3 93.43 8.26
 -5 0 3 94.11 8.17
 5 0 -3 88.68 9.74
 5 0 -2 10.92 3.04
 5 0 -2 10.95 2.77
 -5 0 2 10.17 3.82
 -5 0 2 7.61 2.07
 -5 0 2 7.56 2.41
 -5 0 1 34.66 4.58
 -5 0 1 43.94 7.05
 -5 0 1 34.88 4.43
 5 0 -1 34.95 4.56
 5 0 -1 37.1 5.41
 -5 0 0 45.69 5.13
 -5 0 0 53.44 7.56
 -5 0 0 47.8 5
 5 0 0 49.18 5.79
 5 0 0 48.93 5.12
 -5 0 -1 145.16 9.02
 -5 0 -1 140.67 12.08
 -5 0 -1 120.88 7.75
 5 0 1 121.09 8.24
 -5 0 -1 138.43 11.49
 -5 0 -2 10.21 2.83
 -5 0 -2 12 2.72
 -5 0 -2 11.79 4.02
 -5 0 -2 11.15 3.13
 -5 0 -2 9.69 2.22
 -5 0 -3 -0.34 0.57
 -5 0 -3 -0.51 0.45
 -5 0 -3 -0.47 1.08
 -5 0 -3 -0.29 0.43
 -5 0 -4 23.52 4.48
 -5 0 -4 23.52 3.36
 -5 0 -4 22.69 4.05
 -5 0 -4 30.18 4.82
 -5 0 -5 1.78 2.08
 -5 0 -5 0.31 0.7
 -5 0 -6 87.51 11.51
 -5 0 -7 7.36 5.77
 -5 0 -8 36.73 13.34
 -5 0 -10 4.53 4.85
 -5 -1 11 2.74 2.52
 -5 1 11 5.9 2.76
 -5 -1 10 28.38 6.07
 -5 1 10 27.46 5.7
 -5 -1 9 -0.28 1.51
 -5 1 9 2.53 1.57
 -5 -1 8 146.52 12.69
 -5 1 8 143.69 11.59
 5 -1 -7 70.57 8.04
 -5 1 7 86.08 8.84
 -5 -1 6 6.87 2.72
 -5 1 6 5.97 2.71
 5 -1 -6 3.8 1.84
 -5 -1 5 320 16.35
 -5 1 5 354.24 16.39
 5 -1 -4 69.3 7.66
 -5 -1 4 63.61 10.02
 -5 1 4 74.53 7.53
 -5 -1 4 77.93 8.14
 -5 1 4 73.82 6.96
 5 1 -3 13.64 3.75
 -5 -1 3 10.72 3.65
 -5 1 3 13.66 4.36
 5 1 -3 12.65 3.09
 -5 1 3 10.88 2.65
 5 -1 -3 11.44 2.8
 5 1 -3 10.69 3.3
 5 -1 -3 7.93 2.72
 -5 -1 3 12.74 3.21
 -5 1 3 14.75 2.95
 5 1 -2 388.88 19.15
 5 -1 -2 386.87 19.04
 -5 -1 2 349.39 20.03
 -5 -1 2 368.95 16.74
 -5 1 2 358.56 22.96
 -5 1 2 339.6 15.52
 -5 -1 2 354.03 14.85
 -5 1 2 367.37 16.08
 5 -1 -2 369.41 18.59
 5 1 -2 348.01 15.74
 5 -1 -2 340.07 14.85
 5 -1 -1 3.03 1.17
 5 1 -1 4.84 2.04
 5 -1 -1 7.9 2.38
 -5 1 1 4.37 1.6
 -5 -1 1 3.51 1.33
 -5 -1 1 4.4 2.38
 -5 1 1 3.7 2.24
 -5 -1 1 6.68 1.9
 -5 1 1 3.01 0.95
 5 1 -1 3.19 1.46
 5 1 -1 4.37 1.71
 -5 -1 0 291.4 13.77
 -5 1 0 280.93 12.43
 -5 -1 0 323.86 17.83
 -5 1 0 325.6 19.28
 -5 -1 0 293.02 11.92
 -5 1 0 286.08 13.41
 5 1 0 282.59 13.41
 5 -1 0 263.15 13.94
 5 -1 0 284.85 11.86
 5 1 0 278.74 13.04
 5 -1 0 324.79 14.92
 -5 -1 -1 105.06 7.9
 -5 1 -1 100.61 7.14
 -5 1 -1 112.46 11.16
 -5 -1 -1 105.29 6.37
 -5 1 -1 96.72 7.47
 5 1 1 94.06 6.72
 5 -1 1 94.98 7.42
 -5 1 -1 110.33 9.14
 -5 -1 -1 109.94 11.04
 -5 -1 -2 19.63 4.15
 -5 1 -2 25.43 5.24
 -5 -1 -2 23.04 4.62
 -5 -1 -2 19.49 2.63
 -5 1 -2 19.82 3.28
 -5 1 -2 23.59 3.68
 -5 -1 -2 26.94 4.08
 -5 1 -2 21.77 3.29
 -5 1 -3 37.17 5.3
 -5 1 -3 49.2 7.36
 -5 -1 -3 39.79 3.58
 -5 1 -3 44.36 4.98
 -5 -1 -3 53.15 5.94
 -5 1 -3 45.33 5.11
 -5 -1 -3 38.74 5.67
 -5 1 -3 49.73 5.23
 -5 1 -4 -0.05 0.85
 -5 1 -4 2.4 1.48
 -5 -1 -4 2.36 1.56
 -5 1 -4 3.1 3.12
 -5 -1 -4 0.68 0.29
 -5 1 -4 1.81 1.27
 -5 -1 -4 0.16 1.13
 -5 1 -4 2.03 1.11
 -5 1 -5 7.71 3.43
 -5 -1 -5 12.16 4.08
 -5 1 -5 4.11 1.83
 -5 -1 -5 4.14 1.2
 -5 1 -5 5.12 2.43
 -5 1 -6 37.15 7.25
 -5 1 -6 73.93 10.63
 -5 1 -6 68.73 9.34
 -5 -1 -6 71.02 10.83
 -5 1 -7 13.22 4.62
 -5 -1 -7 23.46 8.13
 -5 1 -8 20.88 6
 -5 1 -8 69.62 16.42
 -5 -1 -8 57.26 16.59
 -5 1 -9 2 2.79
 -5 -1 -9 -2.28 10.02
 -5 1 -10 4.04 3.67
 -5 -2 11 28.15 6.32
 -5 2 11 32.85 6.68
 -5 -2 10 5.9 2.84
 -5 2 10 5.29 2.67
 -5 -2 9 4.94 2.95
 -5 2 9 5.27 2.65
 -5 -2 8 79.04 9.53
 -5 2 8 64.07 7.86
 -5 -2 7 55.94 7.69
 -5 2 7 43.23 6.31
 -5 2 6 26.23 4.38
 -5 -2 6 30.22 5.48
 -5 2 5 16.1 3.5
 5 -2 -5 10.78 3.14
 -5 2 5 15.91 3.87
 -5 -2 5 13.5 3.53
 5 2 -4 64.25 8.46
 5 -2 -4 60.29 7.05
 -5 -2 4 64.23 7.9
 -5 2 4 76.5 8.13
 -5 2 4 71.88 6.72
 -5 -2 3 31.52 5.15
 5 2 -3 31.27 5.54
 5 -2 -3 33.36 4.77
 -5 -2 3 31.26 6.05
 -5 2 3 27.22 7.01
 -5 2 3 34.88 5.21
 -5 2 3 31.73 4.21
 5 2 -3 32.72 5.6
 5 2 -2 21.53 4.48
 5 -2 -2 13.58 3.49
 5 2 -2 15.74 3.43
 -5 -2 2 17.45 4.48
 5 -2 -2 13.88 2.89
 -5 2 2 13.66 4.72
 -5 2 2 19.07 3.89
 -5 -2 2 13.5 3.28
 5 -2 -2 16.11 3.96
 -5 2 2 15.78 2.83
 5 -2 -1 16.71 2.86
 5 2 -1 23.11 4.29
 -5 2 1 15.55 2.96
 5 -2 -1 17.34 3.56
 -5 -2 1 16.25 3.34
 -5 -2 1 17.6 4.14
 -5 2 1 23.66 5.74
 5 2 -1 17.84 3.44
 -5 2 1 18.79 3.59
 5 -2 -1 15.46 3.67
 5 2 -1 14.95 3.13
 -5 -2 0 49.47 5.7
 -5 2 0 44.38 4.57
 -5 2 0 60.47 8.99
 -5 2 0 46.77 5.73
 -5 -2 0 48.84 4.39
 5 2 0 48.76 5.28
 5 -2 0 45.55 4.34
 5 2 0 53.22 5.74
 5 -2 0 51.55 5.76
 -5 2 -1 123.1 7.62
 -5 2 -1 152.57 13.82
 -5 -2 -1 109.89 6.17
 -5 2 -1 115.06 8.96
 5 2 1 114.44 8.31
 5 2 1 118.6 7.19
 -5 2 -1 126.74 8.81
 -5 -2 -1 135.74 13.83
 -5 -2 -1 131.32 9.25
 -5 2 -2 34.79 4.04
 -5 2 -2 38.39 6.94
 -5 -2 -2 27.72 2.74
 -5 2 -2 31.25 4.52
 -5 2 -2 32 3.92
 -5 -2 -2 30.79 5.91
 -5 -2 -2 31.67 4.63
 -5 -2 -3 6.61 2.42
 -5 2 -3 2.99 1.27
 -5 2 -3 5.07 1.57
 -5 -2 -3 3.13 1.63
 -5 2 -3 6.05 3.02
 -5 -2 -3 2.79 0.74
 -5 2 -3 6.14 2.44
 -5 2 -4 36.05 5.06
 -5 2 -4 41.99 7.36
 -5 -2 -4 33.62 2.29
 -5 2 -4 63.07 7.95
 -5 2 -4 43.01 4.97
 -5 -2 -4 65.95 7.94
 -5 2 -4 51.76 5.56
 -5 2 -5 30.67 6.52
 -5 2 -5 62.97 9.81
 -5 -2 -5 50.55 8.32
 -5 2 -5 41.2 5.7
 -5 -2 -6 67.71 11.05
 -5 2 -6 46.55 7.21
 -5 2 -6 60.36 11.49
 -5 2 -7 19.88 5.67
 -5 2 -7 35.42 7.96
 -5 -2 -7 42.75 11.5
 -5 2 -8 -0.54 1.18
 -5 -2 -8 3.69 8.09
 -5 2 -9 16.47 5.84
 -5 -2 -9 58.58 27.11
 -5 -3 11 1.5 1.44
 -5 3 11 3.11 1.98
 -5 -3 10 115.79 12.45
 -5 3 10 109.57 11.19
 -5 -3 9 0.53 1.55
 -5 3 9 4.06 2.2
 -5 -3 8 59.18 8.59
 -5 3 8 51.95 6.85
 -5 -3 7 264.51 16.79
 -5 3 7 244.78 14.4
 -5 3 6 7.47 2.36
 -5 3 6 4.23 1.91
 -5 -3 6 8.09 3.08
 5 3 -5 280.17 18.6
 -5 3 5 263.04 16.02
 -5 -3 5 267.48 16.78
 -5 3 5 262.2 13
 5 3 -4 58.66 8.07
 -5 3 4 58.5 7.23
 5 -3 -4 53.66 6.42
 -5 -3 4 59.15 7.6
 -5 3 4 55.36 5.63
 -5 3 3 15.04 2.8
 5 3 -3 13.63 3.68
 -5 -3 3 13.37 3.89
 -5 -3 3 12.67 3.32
 -5 3 3 13.51 3.21
 5 3 -3 13.62 3.38
 5 -3 -3 11.47 2.61
 5 -3 -2 45.07 4.9
 -5 -3 2 44.49 5.8
 -5 -3 2 43 6.28
 -5 3 2 43.2 9.2
 -5 3 2 43.16 4.21
 -5 3 2 41.42 5.66
 5 -3 -2 37.55 6.21
 5 3 -2 37.57 5.41
 5 3 -2 47.13 6.73
 -5 -3 1 20.21 3.83
 5 -3 -1 21.43 4.03
 -5 -3 1 23.43 4.88
 -5 3 1 12.24 3.74
 -5 3 1 17.79 2.67
 -5 3 1 20.38 4.05
 5 3 -1 17.51 3.42
 5 -3 -1 18.51 3.97
 5 -3 -1 20 2.97
 5 3 -1 22.17 3.85
 -5 -3 0 69.09 6.89
 -5 3 0 66.43 10.01
 -5 3 0 67.43 5.31
 -5 3 0 72.29 7.46
 5 3 0 71.77 5.95
 5 -3 0 59.92 6.86
 5 -3 0 65.31 4.7
 5 3 0 62.73 6.51
 -5 3 0 77.11 6.88
 5 -3 0 71.42 6.69
 -5 3 -1 1.84 1.01
 -5 -3 -1 3.1 1.59
 -5 3 -1 1.65 0.73
 -5 3 -1 3.61 3.06
 5 3 1 2.22 1.17
 -5 -3 -1 1.95 1.22
 -5 3 -1 1.66 0.92
 5 3 1 1.29 0.57
 -5 3 -2 58.76 4.85
 -5 3 -2 73.41 9.89
 -5 3 -2 65.63 7.2
 -5 3 -2 61.24 4.56
 -5 -3 -2 66.33 9.15
 -5 -3 -2 59.71 6.53
 -5 3 -3 178.66 15.36
 -5 3 -3 154.37 8.06
 -5 -3 -3 172.27 11.9
 -5 3 -3 165.02 8.71
 -5 3 -4 2.87 1.17
 -5 3 -4 7.45 3.94
 -5 3 -4 4.71 2.86
 -5 -3 -4 1.22 0.99
 -5 3 -4 2.83 1.16
 -5 3 -5 45.7 8.08
 -5 3 -5 48.48 5.71
 -5 3 -6 35.4 7.31
 -5 -3 -6 64.31 11.24
 -5 3 -6 47.06 6.62
 -5 3 -6 77.91 14.53
 -5 3 -7 8.37 3.63
 -5 -3 -7 27.84 9.66
 -5 3 -8 33.13 7.77
 -5 -3 -8 118.04 24.4
 -5 3 -9 13.21 5.88
 -5 -3 -9 65.29 24.3
 -5 -4 11 9.91 4.05
 -5 4 11 11.93 4.14
 -5 -4 10 7.43 3.22
 -5 4 10 11.56 3.66
 -5 -4 9 -0.02 1.78
 -5 4 9 -0.93 1.11
 -5 -4 8 32.02 6.47
 -5 4 8 23.81 4.64
 -5 -4 7 18.07 4.55
 -5 4 7 18.14 3.84
 5 4 -6 30.55 6.09
 -5 4 6 35.98 6.17
 -5 4 6 32.1 4.83
 -5 -4 6 36.34 6.25
 5 4 -5 5.81 2.6
 -5 4 5 7.09 2.24
 -5 4 5 8.7 3.26
 -5 -4 5 8.6 2.85
 5 4 -4 30.52 5.85
 5 -4 -4 28.37 4.78
 -5 -4 4 32.63 5.86
 -5 4 4 32.77 4.09
 -5 4 4 30.57 5.42
 5 -4 -3 47.68 5.67
 -5 -4 3 53.68 7.03
 -5 -4 3 51.6 7
 -5 4 3 56.88 7.27
 5 4 -3 48.69 6.59
 -5 4 3 53.91 4.88
 5 4 -3 59.48 8.11
 5 -4 -2 26.71 3.72
 -5 -4 2 29.99 5.35
 -5 -4 2 27.02 4.85
 -5 4 2 34.56 5.59
 -5 4 2 32.86 3.72
 5 4 -2 39.22 6.23
 5 -4 -1 15.81 3.42
 -5 4 1 21.17 5.96
 -5 4 1 18.41 2.36
 -5 4 1 16.77 4.07
 5 4 -1 16.48 3.2
 5 -4 -1 18.31 2.77
 5 -4 -1 18.15 4.24
 -5 -4 1 18.22 3.84
 -5 -4 0 80.61 7.84
 -5 4 0 80.42 11.81
 -5 4 0 75.28 4.47
 -5 4 0 76.79 8.32
 5 4 0 83.63 6.25
 5 -4 0 61.7 7.42
 5 -4 0 65.27 4.42
 -5 4 0 87.77 5.83
 5 -4 0 84.19 7.32
 -5 4 -1 69.31 4.82
 -5 4 -1 71.08 11.19
 -5 4 -1 86.15 8.66
 5 4 1 73.33 4.5
 5 -4 1 62.93 6.84
 -5 4 -1 75.9 4.14
 -5 -4 -1 80.44 12.03
 -5 -4 -1 79.7 7.65
 -5 -4 -2 9.77 2.76
 -5 4 -2 9.01 1.49
 -5 4 -2 10.27 3.96
 -5 4 -2 9.7 3.12
 -5 4 -2 7.95 1.56
 -5 4 -3 1.22 0.66
 -5 4 -3 1.66 0.93
 -5 4 -3 0.1 1.13
 -5 4 -3 -0.57 1.28
 -5 -4 -3 -0.34 1.34
 -5 4 -4 28.65 6.83
 -5 4 -4 22.75 3.24
 -5 -4 -4 31.38 5.83
 -5 4 -4 26.26 3.5
 -5 4 -5 6.15 3.35
 -5 -4 -5 2.68 2.05
 -5 4 -5 1.14 1.03
 -5 4 -6 14.33 5.31
 -5 -4 -6 27.64 7.9
 -5 4 -6 16.14 3.67
 -5 4 -7 6.84 4.56
 -5 -4 -7 10.15 6.54
 -5 4 -7 7.37 8.11
 -5 4 -8 33.25 8.48
 -5 -4 -8 34.57 12.9
 -5 4 -9 15.81 6.64
 -5 -4 -9 130.04 35.32
 -5 -5 11 52.48 8.89
 -5 5 11 55.04 8.57
 -5 -5 10 5.75 3.41
 -5 5 10 5.03 3.11
 -5 -5 9 10.76 4.34
 -5 5 9 5.96 2.42
 -5 -5 8 107.45 11.37
 -5 5 8 82 8.65
 5 5 -7 2.58 1.85
 -5 5 7 7.88 2.48
 -5 5 7 7.15 2.9
 -5 -5 7 5.78 2.19
 5 5 -6 51.53 8.32
 -5 5 6 56.88 7.81
 -5 -5 6 59.2 8.29
 -5 5 6 49.39 5.78
 5 5 -5 806.28 32.36
 -5 -5 5 725.69 30.61
 -5 -5 5 796.81 32.3
 -5 5 5 766.91 29.85
 -5 5 5 720.7 22.43
 5 5 -4 1.91 1.1
 -5 5 4 4.05 1.57
 -5 5 4 2.16 0.8
 5 -5 -4 2.84 1.48
 -5 -5 4 6.07 3.06
 5 -5 -3 98.33 7.95
 -5 -5 3 104.93 9.36
 -5 -5 3 103.07 10.03
 5 5 -3 112.84 9.74
 -5 5 3 103.76 10.19
 -5 5 3 104.06 6.59
 5 5 -3 125.05 11.25
 5 -5 -2 349.51 13.46
 -5 -5 2 336.09 17.62
 -5 5 2 342.95 18.84
 -5 5 2 356.42 11.34
 5 5 -2 374.21 19.04
 5 -5 -1 342.89 16.65
 -5 -5 1 343.09 17.22
 -5 5 1 334.07 28.7
 5 5 -1 331.29 14.39
 -5 5 1 372.51 19.5
 -5 5 1 365.45 9.76
 5 -5 -1 335.19 11.82
 5 -5 0 32.36 4.43
 -5 -5 0 37.06 5.46
 -5 5 0 43.46 9.13
 -5 5 0 38.91 6.2
 5 5 0 41.07 4.08
 -5 5 0 36.66 1.88
 5 -5 0 30.04 2.53
 -5 5 0 35.14 2.06
 -5 5 -1 81.6 12.2
 -5 5 -1 104.54 10.16
 5 5 1 84.77 3.98
 5 -5 1 68.96 7.41
 -5 -5 -1 83.8 8.13
 -5 5 -2 43.59 3.03
 -5 5 -2 51.64 9.39
 -5 5 -2 53.82 2.51
 -5 5 -2 51.99 7.58
 -5 -5 -2 48.77 6.37
 -5 5 -3 43.46 3.45
 -5 5 -3 62.66 10.48
 -5 5 -3 50.75 3.55
 -5 5 -3 64.61 9.49
 -5 -5 -3 55.88 7.27
 -5 5 -4 121.26 14.81
 -5 -5 -4 144.33 13.38
 -5 5 -4 109.99 6.41
 -5 5 -5 10.88 4.56
 -5 -5 -5 10.86 4.18
 -5 5 -5 14.56 6.25
 -5 5 -5 5.04 1.44
 -5 5 -6 21.12 6.79
 -5 -5 -6 52.74 10.95
 -5 5 -6 50.68 12.7
 -5 -5 -7 142.48 22.12
 -5 5 -7 138.98 25
 -5 5 -8 6.49 4.53
 -5 -5 -8 22.14 10.1
 -5 5 -9 -0.53 1.72
 -5 -5 -9 3.03 6.81
 -5 -6 11 26.71 6.53
 -5 6 11 25.75 6.02
 -5 -6 10 14.73 4.78
 -5 6 10 17.19 4.82
 -5 -6 9 8.88 3.73
 5 6 -9 5.4 2.38
 -5 6 9 6.16 2.72
 5 6 -8 42.14 7.89
 -5 -6 8 45.86 7.74
 -5 6 8 45.1 6.49
 5 6 -7 8.44 2.95
 -5 6 7 12.1 3.31
 -5 6 7 13.37 3.94
 -5 -6 7 11.71 3.76
 5 6 -6 13.69 3.88
 -5 6 6 18.91 3.83
 -5 6 6 15.99 4.55
 -5 -6 6 22.12 5.43
 5 6 -5 24.51 5.52
 -5 6 5 25.6 4.04
 -5 -6 5 24.45 5.72
 -5 6 5 32.1 6.06
 5 6 -4 8.44 2.96
 5 -6 -4 10.21 2.84
 -5 6 4 8.5 2.12
 -5 -6 4 8.17 2.95
 -5 6 4 4.34 1.08
 5 6 -3 31.52 5.96
 -5 -6 3 23.16 4.85
 5 -6 -3 17.8 3.36
 -5 6 3 21.78 3
 -5 -6 3 21.09 4.68
 5 6 -3 24.11 4.67
 -5 6 3 21.86 5.03
 -5 6 2 5.83 1.4
 -5 -6 2 7.71 3.05
 5 -6 -2 4.81 1.56
 -5 6 2 4.9 2.45
 5 -6 -1 10.17 1.8
 -5 6 1 12.02 1.33
 5 6 -1 10.81 2.43
 -5 6 1 12.09 3.94
 -5 -6 1 11.04 3.05
 5 -6 0 4.63 1.68
 -5 -6 0 6.61 2.32
 5 6 0 5.72 1.67
 -5 6 0 7.07 2.6
 -5 6 -1 31.19 7.99
 -5 6 -1 37.16 6.37
 -5 -6 -1 41.18 5.96
 -5 6 -2 27.01 7.39
 -5 6 -2 37.62 6.86
 -5 -6 -2 33.35 5.67
 -5 -6 -3 13.77 3.93
 -5 6 -3 6.06 2.63
 -5 6 -3 14.57 5.18
 -5 6 -4 42.85 9.64
 -5 6 -4 51.76 10.21
 -5 -6 -4 51.46 8.21
 -5 6 -4 30.68 2.72
 -5 6 -5 5.85 3.81
 -5 -6 -5 4.27 3.48
 -5 6 -5 3.11 2.2
 -5 -6 -6 90.39 15.09
 -5 6 -6 74.73 15.19
 -5 6 -7 10.5 5.79
 -5 -6 -7 38.95 11.73
 -5 6 -7 36.92 13.14
 -5 6 -8 -2.42 3.68
 -5 -6 -8 8.58 8.38
 -5 -6 -9 37.18 17.08
 5 7 -12 1.44 2.04
 5 7 -11 32.06 8.05
 -5 7 11 32.72 6.87
 5 7 -10 268.62 23.25
 -5 -7 10 285.05 21.71
 -5 7 10 234.33 17.41
 -5 -7 9 10.01 4.04
 5 7 -9 3.23 1.08
 -5 7 9 9.27 3.42
 5 7 -8 2.95 2.58
 -5 7 8 4.06 2.43
 -5 7 8 3.34 3.01
 -5 -7 8 2.48 2.3
 5 7 -7 47.82 8.11
 -5 7 7 41.45 7.1
 -5 7 7 44.4 6.11
 -5 -7 7 38.38 7.08
 5 7 -6 178.4 15.4
 -5 -7 6 182.9 15.98
 -5 7 6 192.73 15.13
 -5 7 6 196.84 12.21
 5 7 -5 38.65 6.86
 -5 7 5 25.15 4.05
 -5 7 5 28.43 5.82
 -5 -7 5 21.42 5.12
 -5 -7 4 256.2 17.59
 5 -7 -4 224.29 13.6
 -5 7 4 271.12 17.93
 -5 7 4 259.77 12.16
 5 7 -4 278.78 17.67
 5 -7 -3 109.74 8.17
 -5 -7 3 134.15 11.9
 5 7 -3 127.11 10.69
 -5 7 3 120.86 11.95
 -5 7 3 138.04 7.78
 5 7 -3 152.79 12.64
 5 -7 -2 164.1 8.5
 -5 -7 2 171.06 13.23
 -5 7 2 182.17 14.78
 -5 7 2 195.09 7.68
 -5 -7 1 232.22 14.7
 5 7 -1 212.82 10.95
 -5 7 1 240.53 16.76
 5 -7 -1 235.49 7.82
 5 -7 0 29.14 4.27
 -5 -7 0 33.92 5.37
 5 7 0 31.34 3.48
 -5 7 0 32.68 6.02
 -5 7 -1 64.15 12
 -5 7 -1 93.7 10.51
 -5 -7 -1 65.54 7.78
 5 -7 1 75.97 5.97
 -5 7 -2 172.85 15.53
 -5 -7 -2 152.15 12.26
 -5 7 -3 129.22 17.71
 -5 7 -3 183.5 17.4
 -5 -7 -3 146.2 12.93
 -5 7 -4 14.11 5.64
 -5 7 -4 34.9 8.44
 -5 -7 -4 24.16 6.1
 -5 7 -5 184.82 21.61
 -5 -7 -5 147.12 16.59
 -5 7 -6 17.43 6.67
 -5 -7 -6 46.24 10.75
 -5 7 -6 47.14 12.71
 -5 7 -7 277.11 34.46
 -5 -7 -7 274.15 30.49
 -5 7 -8 -1.65 4.07
 -5 -7 -8 13.2 7.31
 -5 -7 -9 -1.99 4.55
 5 8 -12 -2.78 3.53
 5 8 -11 3.86 3.1
 -5 8 11 4.67 2.66
 5 8 -10 36.23 8.3
 -5 8 10 30.29 6.28
 -5 -8 10 51.04 9.87
 -5 -8 9 27.75 6.08
 5 8 -9 17.57 5.4
 -5 8 9 15.99 4.29
 5 8 -8 22.42 6.09
 -5 8 8 19.97 4.56
 -5 8 8 15.94 4.58
 -5 -8 8 18.37 5.03
 5 8 -7 9.65 3.68
 -5 8 7 12.84 3.52
 -5 8 7 10.71 3.91
 -5 -8 7 8.78 3.45
 -5 -8 6 36.39 5.94
 -5 8 6 48.39 7.86
 -5 8 6 45.75 6.34
 -5 -8 6 43.14 8.32
 5 8 -6 50.89 8.34
 -5 -8 5 39.02 7.37
 -5 8 5 43.77 7.53
 -5 8 5 46.54 5.88
 5 8 -5 53.42 8.45
 -5 -8 4 43.37 7.24
 5 -8 -4 37.02 5.47
 -5 8 4 42.67 7.43
 -5 8 4 42.55 5.21
 5 8 -4 40.9 6.97
 5 -8 -3 32.46 4.36
 5 8 -3 38.98 6.14
 -5 -8 3 36.4 6.64
 -5 8 3 44.4 7.75
 -5 8 3 37.64 4.22
 -5 -8 2 17.05 4.39
 5 -8 -2 18.39 2.71
 -5 8 2 18.1 4.89
 -5 8 2 21.53 2.66
 5 8 -1 3.81 1.52
 -5 -8 1 2.39 1.4
 -5 8 1 3.75 1.92
 5 -8 -1 3.66 0.74
 5 -8 0 43.07 5.17
 -5 -8 0 41.7 6.59
 5 8 0 39.24 3.88
 -5 8 0 53.2 8.17
 -5 8 -1 37.15 7.07
 -5 -8 -1 33.6 5.82
 5 -8 1 30.09 3.71
 -5 -8 -2 9.6 3.21
 -5 8 -2 10.42 4.34
 -5 -8 -3 5.04 2.68
 -5 8 -3 4.99 2.72
 -5 8 -4 23.78 7.54
 -5 8 -4 41.18 9.35
 -5 -8 -4 45.57 8.46
 -5 8 -5 -2.04 4.92
 -5 -8 -5 9.87 4.58
 -5 8 -5 9.83 4.43
 -5 8 -6 2.73 1.63
 -5 -8 -6 2.88 3.91
 -5 8 -6 3.28 4.99
 -5 8 -7 -4.46 5.77
 -5 -8 -7 10.09 5.76
 -5 8 -7 7.39 6.45
 -5 8 -8 0.29 3.13
 -5 -8 -8 14.49 8.52
 -5 8 -8 3.72 5.91
 5 9 -11 18.54 6.21
 -5 9 11 5.8 2.47
 5 9 -10 51.22 10.05
 -5 9 10 39.26 7.32
 -5 -9 10 61.1 10.33
 -5 -9 9 29.12 6.76
 5 9 -9 26.78 6.58
 -5 9 9 21.26 5.17
 5 9 -8 144.03 15.07
 -5 9 8 117.85 12.86
 -5 -9 8 117.43 13.53
 -5 9 8 141.2 12.93
 5 9 -7 3.67 2.73
 -5 9 7 0.53 0.97
 -5 9 7 0.16 1.03
 -5 -9 7 0.05 1.65
 -5 -9 6 240.67 14.91
 -5 -9 6 243.54 19.43
 -5 -9 6 283.29 21.41
 -5 9 6 258.75 18.58
 -5 9 6 297.13 16.75
 5 9 -6 305.77 19.84
 -5 -9 5 465.47 26.43
 5 -9 -5 417.7 21.2
 -5 9 5 447.75 25.18
 -5 9 5 497.94 20.72
 5 9 -5 495.49 24.87
 -5 -9 4 33.03 6.47
 5 -9 -4 27.93 4.75
 -5 9 4 43.63 7.63
 -5 9 4 36.98 4.92
 5 -9 -3 29.79 4.17
 -5 -9 3 29.95 5.89
 5 9 -3 31.34 5.54
 -5 9 3 34.24 6.88
 -5 9 3 32.81 4.22
 5 -9 -2 150.77 7.63
 -5 -9 2 162.79 13.56
 -5 9 2 165.27 15.13
 -5 9 2 178.54 7.83
 -5 -9 1 147.03 12.24
 5 9 -1 145.18 9.15
 -5 9 1 167 14.7
 -5 -9 0 39.99 6.3
 5 -9 0 36.79 4.82
 5 9 0 35.95 3.61
 -5 9 0 49.31 7.97
 -5 9 -1 171.05 15.45
 -5 -9 -1 151.14 12.6
 5 -9 1 148.28 8.03
 -5 9 -2 89.65 11.99
 -5 -9 -2 77.08 9.48
 -5 -9 -3 12.02 4.15
 -5 9 -3 15.32 5.61
 -5 9 -4 102.09 19.38
 -5 9 -4 157.81 18.5
 -5 -9 -4 135.57 14.59
 -5 9 -5 12.56 5.59
 -5 -9 -5 16.88 5.48
 -5 9 -5 31.06 8.68
 -5 -9 -6 110.98 17.08
 -5 9 -6 90.31 16.93
 -5 9 -7 313.89 35.59
 -5 -9 -7 347.42 33.61
 -5 -9 -8 20.58 9.71
 -5 9 -8 30.76 12.5
 5 10 -11 14.62 5.59
 -5 10 11 6.4 2.69
 5 10 -10 2.97 2.61
 -5 10 10 -0.95 2.42
 -5 -10 9 1.43 2.53
 5 10 -9 1.1 1.26
 -5 10 9 -1.38 2.04
 -5 10 9 4.76 2.7
 5 10 -8 27.99 6.74
 -5 10 8 21.96 5.33
 -5 10 8 26.19 6.23
 -5 -10 8 17.88 5.33
 5 10 -7 1.19 1.43
 -5 10 7 -1.4 1.69
 -5 10 7 3.18 2.01
 -5 -10 7 -3.27 3.91
 5 10 -6 1.03 0.97
 -5 -10 6 -0.97 1.6
 -5 10 6 -1.54 1.97
 -5 -10 6 1.57 0.61
 -5 10 6 -0.22 1.71
 -5 10 5 15.44 3.59
 -5 10 5 16.62 4.77
 -5 -10 5 17.36 5.16
 5 -10 -5 11.58 3.34
 5 -10 -4 3.03 1.66
 -5 10 4 5.06 2.32
 -5 10 4 3.14 3.1
 5 -10 -4 2.13 1.4
 -5 -10 4 -1.42 2.37
 5 -10 -3 21.06 3.51
 -5 -10 3 25.03 5.66
 -5 10 3 22.75 5.66
 -5 10 3 25.08 3.95
 -5 -10 2 25.9 5.38
 5 -10 -2 24.52 2.97
 5 10 -2 24.65 4.55
 -5 10 2 28.46 6.78
 5 10 -1 5.12 1.8
 -5 -10 1 6.12 2.19
 -5 10 1 3.43 2.58
 -5 -10 0 12.25 3.82
 5 10 0 9.98 1.91
 -5 10 0 15.34 4.85
 5 10 0 12.27 2.09
 5 -10 1 6.95 1.6
 -5 -10 -1 6.78 2.73
 -5 10 -1 5.85 3.33
 -5 -10 -2 2.28 1.57
 -5 10 -2 -2.64 2.88
 -5 -10 -3 10.28 3.86
 -5 10 -3 16.39 6.03
 -5 10 -4 6.88 3.43
 -5 -10 -4 0.68 1.46
 -5 10 -5 9.19 5.45
 -5 -10 -5 5.74 4.07
 -5 -10 -6 46.39 10.73
 -5 10 -6 33.48 9.87
 -5 -10 -7 28.82 9.28
 -5 10 -7 27.26 11.47
 -5 10 -8 8.29 9.07
 5 11 -11 -1.73 1.31
 -5 11 11 -6.75 4.28
 5 11 -10 54.01 10.21
 -5 11 10 45.41 9.07
 5 11 -9 7.92 3.87
 -5 11 9 -1.95 3.33
 -5 11 9 8.51 3.87
 -5 -11 9 7.17 3.56
 -5 11 8 37.93 7.34
 -5 11 8 42.65 8.13
 -5 -11 8 48.2 8.97
 5 11 -8 56.6 9.23
 -5 -11 7 280.09 22.32
 -5 11 7 260.44 19.73
 -5 11 7 290.18 20.15
 5 11 -7 294.81 20.46
 -5 11 6 22.85 5.3
 -5 -11 6 22.51 6.35
 -5 11 6 24.62 6.05
 -5 11 5 16.25 4.12
 -5 -11 5 11.37 4.2
 -5 11 5 14 4.36
 -5 -11 4 157.32 14.91
 5 -11 -4 139.49 10.22
 -5 11 4 158.16 15.34
 -5 11 4 170.54 12.16
 -5 -11 3 3.23 2.65
 5 -11 -3 2.92 1.02
 -5 11 3 3.89 0.82
 -5 11 3 2.23 2.39
 -5 -11 2 16.53 4.57
 5 -11 -2 16.06 2.21
 -5 11 2 18.23 5.17
 -5 -11 1 151.78 13.4
 5 11 -1 133.67 9.53
 -5 11 1 170.31 15.63
 -5 -11 0 19.15 4.92
 5 11 0 16.88 2.59
 5 11 0 17.27 2.52
 -5 11 0 20.14 5.53
 5 -11 1 4.13 1.4
 -5 -11 -1 2.33 1.53
 -5 11 -1 6.22 3.1
 -5 11 -2 154.24 16.73
 -5 -11 -2 149.01 14
 -5 -11 -3 14.59 4.9
 -5 11 -3 17.93 6.07
 -5 11 -4 15.73 5.88
 -5 -11 -4 12.83 4.44
 -5 11 -5 20.53 7.33
 -5 -11 -5 24.34 7.1
 -5 -11 -6 53.17 11.68
 -5 11 -6 45.62 11.68
 -5 -11 -7 6.67 5.67
 -5 11 -7 13.64 7.16
 -5 11 -8 74.27 20.51
 5 12 -10 7.93 4.41
 -5 12 10 7.33 4.1
 5 12 -9 14.55 5.12
 -5 12 9 13.45 5.36
 -5 12 9 9.04 4.07
 -5 -12 9 16.03 5.64
 5 12 -8 6.95 3.56
 -5 12 8 6.78 3.82
 -5 12 8 5.19 3.16
 -5 -12 8 4.33 2.36
 -5 12 7 31.03 7.08
 -5 12 7 27.71 6.32
 -5 -12 7 24.72 6.82
 -5 -12 6 39.68 8.7
 -5 12 6 35.69 6.95
 -5 12 6 33.39 7.21
 -5 12 5 17.24 4.45
 -5 -12 5 14.77 4.59
 -5 12 5 16.07 5.39
 -5 12 4 14.04 3.68
 -5 12 4 21.55 5.97
 -5 -12 4 18.01 4.97
 -5 -12 3 11.89 3.96
 -5 12 3 16.38 5.29
 5 -12 -2 4.53 1.05
 -5 12 2 3.4 1.18
 -5 -12 2 4.3 1.89
 -5 -12 1 4.05 1.86
 -5 12 1 6.54 3.49
 -5 -12 0 10.06 3.88
 -5 12 0 9.29 4.49
 5 12 0 5.71 1.79
 -5 -12 -1 18.92 5.22
 -5 12 -1 25.75 6.89
 5 -12 1 20.08 2.56
 -5 -12 -2 19.53 5.22
 -5 12 -2 22.87 6.74
 -5 -12 -3 9.37 4.12
 -5 12 -3 4.65 2.72
 -5 -12 -4 8.77 3.57
 -5 12 -4 11.45 5.17
 -5 12 -5 7 4.98
 -5 -12 -5 -0.39 1.93
 -5 12 -6 -1.18 3.37
 -5 -12 -6 1.1 2.66
 -5 12 -7 14.96 8.14
 -5 12 -8 28.63 13.83
 5 13 -10 11.18 4.75
 -5 13 10 13.41 5.67
 -5 13 9 39.22 9.09
 -5 13 9 35 7.56
 -5 13 8 37.8 8.43
 -5 13 8 39.56 8.06
 -5 -13 8 41.47 9.06
 -5 13 7 4.76 3.23
 -5 13 7 6.09 3
 -5 -13 7 4.51 1.71
 -5 -13 6 62.61 10.73
 -5 13 6 68.53 10.65
 -5 13 6 65.03 9.85
 -5 -13 5 16.74 5.46
 -5 13 5 22.18 5.18
 -5 13 5 20.22 5.71
 -5 -13 4 85 11.51
 -5 13 4 78.54 11.39
 -5 -13 3 1.36 0.97
 -5 13 3 1.26 1.76
 -5 -13 2 87.56 10.88
 -5 13 2 79.74 11.43
 -5 -13 1 6.77 2.46
 -5 13 1 14.18 4.85
 5 13 -1 9.8 2.49
 -5 -13 0 183.13 15.72
 -5 13 0 184.58 17.28
 5 13 0 167.75 9.85
 -5 13 -1 438.57 28.27
 -5 -13 -1 425.03 24.84
 -5 -13 -2 9.85 4.17
 -5 13 -2 8.27 4.45
 -5 -13 -3 4.26 2.55
 -5 13 -3 4.56 3.53
 -5 -13 -4 48.71 9.71
 -5 13 -4 48.58 10.66
 -5 13 -5 55.6 12.51
 -5 -13 -5 50.26 10.16
 -5 13 -6 6.43 5.17
 -5 -13 -6 0.54 2.29
 -5 13 -7 45.54 13.65
 -5 14 9 4.11 3.24
 -5 14 8 8.65 4.78
 -5 14 8 4.59 2.65
 -5 -14 8 8.15 3.6
 -5 14 7 -1.98 2.81
 -5 14 7 -0.52 1.09
 -5 -14 7 -4.73 4.35
 -5 -14 6 -2.29 3.38
 -5 14 6 -0.2 2.42
 -5 -14 5 10.34 4.68
 -5 14 5 11.3 5.37
 -5 14 4 10.36 4.22
 -5 -14 4 12.44 4.64
 -5 -14 3 40.29 7.98
 -5 14 3 47.17 9.31
 -5 -14 2 3.58 2.11
 -5 14 2 6.52 4.54
 -5 -14 1 9.08 3.81
 -5 14 1 11.06 4.67
 5 14 -1 9.12 2.62
 -5 -14 0 25.88 6.24
 -5 14 0 22.27 6.46
 -5 -14 -1 25.03 6.39
 -5 14 -1 13.39 5.48
 -5 -14 -2 1.71 1.28
 -5 14 -2 1.67 1.84
 -5 -14 -3 4.23 2.7
 -5 14 -3 3.56 3.07
 -5 -14 -4 2.22 1.28
 -5 14 -4 -1.43 2.8
 -5 -14 -5 -0.09 1.4
 -5 14 -5 1.35 3.21
 -5 14 -6 29.19 9.74
 -5 15 7 46.48 8.82
 -5 -15 7 50.96 10.52
 -5 -15 6 4.85 3.54
 -5 15 6 -0.23 2.37
 -5 -15 5 21.59 6.28
 -5 15 5 23.47 6.81
 -5 -15 4 252.33 20.91
 -5 15 4 249.07 22.02
 -5 -15 3 80.7 11.56
 -5 15 3 67.03 10.89
 -5 -15 2 15.93 4.69
 -5 15 2 10.75 4.39
 5 15 -2 11.93 3.17
 5 15 -1 37.5 5.44
 -5 -15 1 38.79 7.61
 -5 15 1 39.65 8.57
 -5 -15 0 63.87 9.83
 -5 15 0 60.25 10.48
 -5 15 -1 92.04 13.47
 -5 -15 -1 108.81 13.3
 -5 -15 -2 2.5 2.36
 -5 15 -2 3.78 2.89
 -5 -15 -3 4.79 3.37
 -5 15 -3 7.84 4.44
 -5 -15 -4 22.71 6.61
 -5 15 -4 24 7.86
 -5 15 -5 82.13 15.36
 -5 16 7 6.24 3.33
 -5 -16 6 4.14 2.41
 -5 16 6 10.25 4.26
 -5 -16 5 13.62 5.36
 -5 16 5 6.35 3.62
 -5 16 4 4.82 3.67
 -5 -16 4 1.3 1.06
 -5 -16 3 1.48 1.25
 -5 16 3 -0.92 2.66
 5 16 -3 3.25 2.28
 -5 -16 2 -0.12 1.32
 -5 16 2 -0.03 1.18
 5 16 -2 0.2 1.17
 -5 -16 1 -1.74 2.37
 -5 16 1 2.87 2.52
 -5 -16 0 10.88 4.37
 -5 16 0 14.8 5.62
 -5 -16 -1 1.18 2.47
 -5 16 -1 0.99 1.97
 -5 -16 -2 2.35 2.29
 -5 16 -2 2.54 3.08
 -5 -16 -3 0.5 1.5
 -5 16 -3 2.07 1.79
 -5 16 -4 8.42 3.76
 -5 -17 6 48.23 9.95
 -5 17 6 44.18 9.15
 -5 -17 5 27.52 7.18
 -5 17 5 31.42 7.72
 -5 17 4 15.95 5.82
 -5 -17 4 10.92 4.26
 -5 -17 3 35.07 8.02
 5 17 -3 36.84 6.35
 -5 17 3 30.85 7.75
 -5 -17 2 10.32 3.9
 -5 17 2 11.52 5.08
 5 17 -2 11.47 3.46
 -5 17 1 7.05 4.3
 -5 -17 1 1.2 1.78
 -5 -17 0 1.34 1.71
 -5 17 0 3.33 2.73
 -5 -17 -1 49.36 9.25
 -5 17 -1 52.38 10.36
 -5 -17 -2 10.66 4.32
 -5 17 -2 5.12 3.72
 -5 17 -3 11.82 5.6
 -5 -18 5 2.88 3.5
 -5 18 4 1.93 1.74
 -5 -18 4 -1.65 1.83
 5 18 -4 1.61 1.94
 -5 -18 3 11.35 4.73
 -5 18 3 3.54 2.8
 5 18 -3 3.82 2.35
 -5 -18 2 2.97 2.18
 -5 18 2 5.27 3.52
 -5 18 1 0.11 1.4
 -5 -18 1 -1.96 2.46
 -5 -18 0 3.45 2.4
 -5 18 0 5.9 4.51
 -5 -18 -1 3.72 2.12
 -5 18 -1 -1.08 2.75
 5 19 -6 0.89 1.98
 5 19 -5 8.8 3.54
 5 19 -4 25.71 6.07
 -5 -19 2 9.58 4.1
 -5 -19 1 27.61 7.31
 -6 0 11 6.91 3.35
 -6 0 10 26.2 5.75
 -6 0 9 26.8 5.9
 -6 0 8 22 4.77
 -6 0 7 9.1 3.43
 -6 0 6 31.35 5.37
 -6 0 5 34.6 5.51
 6 0 -4 31.24 6.03
 -6 0 4 32.5 7.36
 -6 0 4 37.39 5.58
 -6 0 3 398.45 27.01
 -6 0 3 352.36 16.99
 -6 0 3 371.02 18.11
 6 0 -2 298.45 17.72
 -6 0 2 276.43 21
 -6 0 2 276.3 15.22
 -6 0 2 256.63 13.64
 6 0 -2 238.64 15.63
 6 0 -2 247.86 14.02
 6 0 -1 2.93 2.06
 -6 0 1 3.66 2.8
 -6 0 1 0.44 0.56
 6 0 -1 0.94 0.76
 6 0 -1 0.73 0.72
 -6 0 1 0.65 0.84
 -6 0 0 189.4 11.85
 -6 0 0 220.78 17.3
 -6 0 0 156.8 9.58
 6 0 0 145.26 9.67
 -6 0 0 252.75 21.51
 -6 0 -1 1741.87 40.62
 -6 0 -1 1800.7 51.7
 -6 0 -1 1484.76 33.88
 6 0 1 1401.83 35.55
 -6 0 -1 1826.14 50.98
 -6 0 -2 47.41 5.74
 -6 0 -2 42.88 7.52
 -6 0 -2 34.09 3.93
 -6 0 -2 40.64 6.12
 -6 0 -3 25.35 4.44
 -6 0 -3 26.24 6.04
 -6 0 -3 14.46 2.49
 -6 0 -4 86.87 11.12
 -6 0 -4 104.64 9.5
 -6 0 -5 80.18 11.18
 -6 0 -5 106.92 10.52
 -6 0 -6 17.69 5.98
 -6 0 -6 18.08 5.05
 -6 0 -7 48.57 9.79
 -6 0 -8 2.45 2.16
 -6 -1 11 2.64 2.24
 -6 1 11 8.26 3.12
 -6 -1 10 30.52 6.57
 -6 1 10 34.29 6.59
 -6 -1 9 15.42 4.58
 -6 1 9 17.74 4.51
 -6 -1 8 11.39 3.82
 -6 1 8 13.42 3.88
 -6 -1 7 23.31 5.43
 -6 1 7 17.31 3.97
 -6 -1 6 38.14 6.2
 -6 1 6 42.06 6.5
 6 1 -5 75.02 10.22
 -6 -1 5 74.56 8.24
 -6 1 5 74.16 7.91
 6 1 -4 47.41 7.91
 -6 -1 4 41.98 8.5
 -6 1 4 44.86 6.49
 -6 -1 4 46 6.61
 -6 1 4 52.17 6.22
 -6 -1 3 5.84 2.5
 6 1 -3 5.89 2.26
 6 -1 -3 6.03 2.72
 -6 -1 3 6.35 3.19
 -6 1 3 3.83 2.78
 -6 1 3 4.72 1.84
 -6 1 3 5.92 2.02
 6 1 -2 5.72 2.42
 6 -1 -2 7.16 2.79
 6 -1 -2 5.55 1.76
 -6 -1 2 4.83 1.8
 -6 -1 2 10.1 3.94
 -6 1 2 4.56 2.44
 -6 1 2 3.26 1.46
 -6 -1 2 4.86 1.85
 -6 1 2 6.09 2.09
 6 1 -2 8.16 2.75
 -6 -1 1 53.9 6.64
 -6 -1 1 66.29 9.59
 -6 1 1 60.51 10.02
 -6 1 1 53.83 6.16
 -6 1 1 55.84 6.25
 6 -1 -1 53.41 7.31
 6 1 -1 47.95 6.08
 6 -1 -1 46.4 5.54
 -6 -1 1 52.58 5.58
 6 1 -1 66 7.91
 6 -1 -1 63.91 7.65
 -6 -1 0 2.96 1.55
 -6 -1 0 3.37 2.43
 -6 1 0 4.86 3.47
 -6 1 0 2.08 1.29
 6 -1 0 1.56 1.15
 6 1 0 2.26 1.26
 -6 1 0 0.6 1.77
 -6 -1 0 0.77 0.59
 -6 1 0 2.56 1.53
 6 -1 0 2.75 1.69
 -6 1 -1 23.55 3.99
 -6 -1 -1 21.82 5.6
 -6 1 -1 26.09 6.95
 -6 1 -1 21.17 4.73
 -6 -1 -1 20.94 5.83
 -6 -1 -1 17.13 2.86
 -6 1 -1 18.6 3.6
 -6 -1 -1 23.11 4.43
 6 1 1 16.77 3.12
 -6 -1 -2 56.5 6.68
 -6 1 -2 60.98 6.4
 -6 -1 -2 48.17 8.14
 -6 1 -2 45.86 8.21
 -6 -1 -2 40.35 3.87
 -6 1 -2 36.63 4.6
 -6 1 -2 43.25 5.65
 -6 -1 -2 51.91 7.76
 -6 -1 -3 8.09 2.73
 -6 1 -3 3.45 1.65
 -6 -1 -3 8.62 4.13
 -6 1 -3 3.2 1.56
 -6 1 -3 4.66 2.74
 -6 -1 -3 3.46 1.01
 -6 1 -3 2.62 1.33
 -6 1 -4 30.34 6.96
 -6 1 -4 25.16 3.84
 -6 -1 -4 38.4 6.05
 -6 1 -4 36.05 5.31
 -6 1 -5 -1.8 2
 -6 1 -5 2.2 2.16
 -6 -1 -5 0.21 1.11
 -6 1 -6 7.08 3.51
 -6 -1 -6 3.79 2.88
 -6 1 -6 1.96 1.93
 -6 1 -7 15.56 5.61
 -6 -1 -7 27.88 7.94
 -6 -1 -8 12.21 5.52
 -6 1 -8 2.07 2.55
 -6 -2 11 25.95 6.3
 -6 2 11 26.69 6.02
 -6 -2 10 135.2 13.72
 -6 2 10 114.5 11.82
 -6 -2 9 6.26 3.05
 -6 2 9 5.87 2.2
 -6 -2 8 18.62 5.11
 -6 2 8 14.64 4.06
 -6 -2 7 477.57 23.74
 -6 2 7 473.33 21.38
 -6 2 6 1.14 1.26
 6 2 -6 -0.97 2.86
 -6 -2 6 1.87 1.96
 6 2 -5 54.8 8.73
 -6 2 5 47.58 6.73
 -6 -2 5 46.28 6.97
 -6 2 5 56.77 7
 6 2 -4 761.67 32.34
 -6 -2 4 742.38 36.36
 -6 -2 4 657.43 27.71
 -6 -2 4 744.81 29.19
 -6 2 4 686.99 26.84
 -6 2 4 727.15 23.6
 6 2 -3 13.42 3.44
 6 -2 -3 17.39 4.32
 -6 -2 3 15.65 3.77
 -6 -2 3 13.6 4.58
 6 -2 -3 16.48 3.55
 -6 2 3 7.23 2.18
 -6 2 3 15.09 3.62
 -6 2 3 16.12 3.09
 -6 -2 2 14.55 3.61
 6 2 -2 17.48 4.17
 6 -2 -2 16.35 4.01
 6 -2 -2 17.83 3.33
 -6 -2 2 23.9 5.75
 -6 2 2 19.59 5.64
 -6 2 2 18.99 3.9
 6 2 -2 17.59 3.86
 -6 2 2 19.49 3.4
 -6 -2 1 222.54 13.82
 -6 -2 1 242.8 17.37
 -6 2 1 224.53 20.22
 -6 2 1 201.19 11.71
 -6 2 1 216.79 12.98
 6 -2 -1 192.08 14.27
 6 -2 -1 206.54 11.32
 6 -2 -1 227.15 14.36
 -6 -2 0 5.42 3.23
 -6 2 0 7.7 3.56
 6 -2 0 4.89 1.44
 -6 2 0 2.1 1.34
 -6 2 0 4.15 1.73
 6 2 0 3.89 1.58
 6 -2 0 4.54 1.9
 -6 -2 0 6.1 2.38
 -6 2 0 6.21 1.89
 -6 2 -1 13.59 2.83
 -6 -2 -1 11.41 3.71
 -6 2 -1 14.24 4.92
 -6 2 -1 10.99 2.73
 -6 -2 -1 12.47 4.69
 -6 -2 -1 10.14 2.74
 -6 -2 -1 9.82 1.86
 -6 2 -1 11.46 2.99
 6 2 1 9.14 2.05
 6 -2 1 9.93 2.74
 -6 2 -2 10.38 2.36
 -6 2 -2 14.93 5.24
 -6 -2 -2 13.87 3.37
 -6 -2 -2 7.87 1.52
 -6 2 -2 10.01 2.39
 -6 2 -2 11.11 2.63
 -6 2 -3 57.79 6.01
 -6 2 -3 64.48 9.98
 -6 -2 -3 41.46 2.66
 -6 2 -3 48.22 6.05
 -6 -2 -3 62.42 7.39
 -6 -2 -4 0.72 0.86
 -6 2 -4 0.13 0.44
 -6 2 -4 0.89 0.66
 -6 2 -5 59.48 9.72
 -6 -2 -5 78 10.07
 -6 2 -5 54.05 6.62
 -6 2 -6 101.86 13.29
 -6 -2 -6 175.04 17.97
 -6 2 -7 2.62 2.83
 -6 -2 -7 1.97 3.15
 -6 2 -8 17.24 6.24
 -6 -3 11 3.37 2.35
 -6 3 11 3.95 2.48
 -6 -3 10 11.5 4.1
 -6 3 10 9.81 3.31
 -6 -3 9 1.66 1.18
 -6 3 9 5.83 2.77
 -6 -3 8 15.28 4.94
 -6 3 8 11.33 3.29
 -6 -3 7 7.58 3.12
 6 3 -7 4.53 3.15
 -6 3 7 9.09 2.91
 6 3 -6 14.31 4.3
 -6 3 6 15.48 3.44
 -6 3 6 17.87 4.45
 -6 -3 6 16.17 4.24
 6 3 -5 57.29 9.07
 -6 -3 5 47.78 9.29
 -6 3 5 54.42 7.72
 -6 -3 5 56.61 8.06
 -6 3 5 55.05 6.16
 6 3 -4 57.38 8.58
 -6 -3 4 44.58 7.24
 -6 -3 4 43.06 7.97
 -6 3 4 51.49 7.19
 -6 3 4 62.48 6.65
 -6 3 3 6.54 2.1
 6 3 -3 8.81 2.72
 -6 -3 3 9.27 3.82
 6 -3 -3 4.17 1.88
 -6 -3 3 13.04 3.92
 -6 3 3 7.21 2.32
 6 3 -2 19.45 4.64
 6 -3 -2 16.35 3.81
 6 -3 -2 13.68 2.94
 -6 -3 2 21.69 5.33
 -6 3 2 11.24 4.33
 -6 3 2 15.84 3.71
 -6 -3 2 15.41 4.02
 6 3 -2 14.07 3.51
 -6 3 2 15.4 2.86
 -6 -3 1 49.62 6.73
 -6 -3 1 58.88 8.48
 -6 3 1 44.04 8.91
 -6 3 1 45.8 4.67
 -6 3 1 52.33 6.8
 6 -3 -1 43.12 4.89
 6 -3 -1 51.46 6.86
 6 -3 0 15.89 3.49
 -6 -3 0 15.58 4.76
 -6 3 0 13.21 5.01
 -6 3 0 12.41 3.18
 6 -3 0 10.39 2.06
 -6 3 0 12.22 2.98
 -6 3 0 12.65 2.61
 -6 -3 0 14.56 3.64
 6 3 0 11.59 2.74
 -6 3 -1 1.3 0.54
 -6 3 -1 5.61 3.56
 -6 -3 -1 2.95 1.78
 -6 3 -1 2.8 1.41
 -6 3 -1 0.68 0.88
 6 3 1 3.67 1.19
 6 -3 1 1.41 1.05
 -6 3 -2 24.17 3.56
 -6 3 -2 32.74 7.84
 -6 3 -2 22.79 3.09
 -6 3 -2 20.46 4.2
 -6 -3 -2 33.5 5.64
 -6 -3 -3 14.3 3.83
 -6 3 -3 13.5 5.04
 -6 3 -3 9.72 2.25
 -6 3 -3 9.68 2.91
 -6 3 -4 55.4 9.98
 -6 3 -4 62.59 8.6
 -6 -3 -4 61.34 8.44
 -6 3 -4 50.08 5.58
 -6 3 -5 12.99 5.17
 -6 3 -5 19.7 5.49
 -6 -3 -5 16.22 4.94
 -6 3 -6 11.5 5.49
 -6 -3 -6 14.23 5.86
 -6 3 -7 33.5 8.54
 -6 -3 -7 76.76 15.45
 -6 3 -8 10.84 5.28
 -6 -3 -8 22.43 13.31
 -6 4 11 4.28 2.49
 -6 -4 10 1.48 2.21
 -6 4 10 -0.29 0.83
 -6 -4 9 53.62 9.26
 -6 4 9 36.64 6.24
 -6 -4 8 18.76 5.24
 6 4 -8 9.99 3.87
 -6 4 8 14.1 3.7
 6 4 -7 3.19 1.57
 -6 4 7 7.02 2.49
 -6 -4 7 8.71 3.49
 6 4 -6 21.23 5.21
 -6 4 6 19.39 3.82
 -6 4 6 21.41 5.01
 -6 -4 6 15.83 4.28
 6 4 -5 106.89 12.23
 -6 -4 5 100.7 12.73
 -6 -4 5 111.06 11.77
 -6 4 5 106.06 10.84
 -6 4 5 107.39 8.43
 6 4 -4 37.14 6.94
 6 -4 -4 29.9 4.97
 -6 -4 4 31.56 5.92
 -6 -4 4 38.83 7.23
 -6 4 4 33.76 4.35
 -6 4 4 33.58 5.71
 6 4 -3 6.28 2.68
 -6 4 3 5.51 1.65
 -6 -4 3 5.2 2.14
 -6 -4 3 6.37 3.01
 6 -4 -3 4.71 1.8
 -6 4 3 0.22 1.3
 6 -4 -2 384.43 20.32
 -6 -4 2 370.42 19.41
 -6 -4 2 375.35 21.23
 -6 4 2 360.61 31.86
 -6 4 2 336.15 17.6
 6 4 -2 286.15 16.55
 -6 4 2 393.94 13.59
 6 -4 -2 354.29 15.21
 6 4 -2 427.12 21.98
 6 -4 -1 4.84 1.98
 -6 -4 1 4.94 2.07
 -6 -4 1 8.45 3.22
 -6 4 1 0.63 3.17
 -6 4 1 7.84 2.86
 6 -4 -1 4.69 1.44
 6 4 -1 5.43 1.83
 -6 4 1 6.46 1.44
 6 -4 0 12.98 3.16
 -6 4 0 16.23 2.73
 -6 4 0 12.39 5.14
 6 -4 0 8.08 1.74
 -6 4 0 11.32 3.39
 -6 -4 0 17.39 3.99
 6 4 0 13.74 2.75
 -6 4 0 13.46 1.98
 -6 -4 -1 280.94 16.1
 -6 4 -1 284.83 24.11
 -6 4 -1 276.02 11.01
 -6 4 -1 278.1 16.8
 6 4 1 253.3 9.42
 -6 4 -1 273.64 9.16
 -6 4 -2 20.61 2.82
 -6 -4 -2 27.21 4.99
 -6 4 -2 34.67 8.02
 -6 4 -2 27.45 5.36
 -6 -4 -3 2.71 1.91
 -6 4 -3 3.05 2.84
 -6 4 -3 2.07 1.02
 -6 4 -3 8.12 3.65
 -6 4 -4 304 21.49
 -6 -4 -4 263.25 18.54
 -6 4 -5 2.75 3.53
 -6 4 -5 5.71 3.53
 -6 -4 -5 4.39 2.07
 -6 4 -6 15.46 6.3
 -6 -4 -6 20.99 6.63
 -6 4 -7 75.92 13.14
 -6 -4 -7 187.18 25.95
 -6 4 -8 3.22 3.52
 -6 -4 -8 -13.48 10.57
 6 5 -11 3.97 3.19
 -6 5 11 4.76 2.63
 6 5 -10 52.15 10.23
 -6 -5 10 59.02 9.74
 -6 5 10 50.76 7.97
 -6 -5 9 25.63 6.67
 6 5 -9 17.35 5.28
 -6 5 9 19.71 4.6
 -6 -5 8 16.99 5.02
 6 5 -8 12.47 3.95
 -6 5 8 13.3 3.76
 6 5 -7 4.02 1.42
 -6 5 7 7.47 2.55
 -6 5 7 5.89 2.77
 -6 -5 7 6.99 2.94
 6 5 -6 34.08 6.99
 -6 5 6 38.18 5.36
 -6 5 6 35.13 6.55
 -6 -5 6 40.34 7.23
 6 5 -5 15.23 4.61
 -6 5 5 14.92 3.01
 -6 -5 5 8.25 3.38
 -6 5 5 17.11 4.34
 -6 -5 5 10.33 3.88
 -6 -5 5 11.83 3.93
 6 5 -4 15.34 4.7
 -6 -5 4 14.79 4.5
 -6 5 4 13.81 2.83
 -6 -5 4 13.35 4.46
 -6 5 4 10.17 3.39
 6 -5 -4 10.38 2.86
 6 5 -3 3.8 2.3
 -6 -5 3 0.27 1.12
 -6 5 3 0.93 0.79
 -6 -5 3 3.38 2.49
 6 -5 -3 1.55 1
 -6 5 3 -2.24 1.67
 -6 5 2 5.54 1.41
 6 -5 -2 4.44 1.76
 6 -5 -2 3.45 1.55
 -6 -5 2 8.77 3.93
 -6 -5 2 4.73 2.41
 -6 5 2 7.53 3.24
 6 5 -2 4.88 1.89
 -6 -5 1 21.09 4.65
 6 -5 -1 22.5 4.45
 -6 5 1 11.56 3.92
 -6 5 1 20.59 2.29
 -6 5 1 22.67 4.98
 6 -5 -1 19.47 2.88
 6 5 -1 16.53 3.35
 6 -5 0 12.85 3.12
 -6 5 0 8.89 1.25
 -6 5 0 4.7 2.5
 -6 5 0 10.6 1.27
 -6 -5 0 12.94 3.68
 -6 5 0 12.76 3.83
 6 5 0 9.49 2.37
 -6 5 -1 3.6 1.92
 -6 -5 -1 4 2.36
 -6 5 -1 1.01 1.15
 6 5 1 2.57 0.73
 -6 5 -2 25.02 2.72
 -6 5 -2 30.82 8.63
 -6 5 -2 37.72 6.96
 -6 -5 -2 34.9 6.1
 -6 -5 -3 4.01 1.98
 -6 5 -3 6.08 4.07
 -6 5 -3 13.46 4.62
 -6 5 -4 34.86 9.02
 -6 5 -4 59.21 10.69
 -6 -5 -4 53.16 8.73
 -6 5 -5 23.46 6.96
 -6 5 -5 30.45 9.17
 -6 -5 -5 26.85 7.16
 -6 5 -6 6.51 4.28
 -6 -5 -6 8.02 4.16
 -6 5 -7 4.06 3.62
 -6 -5 -7 19.01 8.96
 -6 5 -8 2.28 3.29
 -6 -5 -8 3.39 5.52
 6 6 -11 10.2 4.66
 -6 6 11 13.8 4.43
 6 6 -10 157.71 17.72
 -6 -6 10 182.31 17.64
 -6 6 10 133.39 12.72
 -6 -6 9 3.28 1.88
 6 6 -9 3.08 1.31
 -6 6 9 5.2 2.68
 -6 -6 8 31.91 6.56
 6 6 -8 27.81 6.5
 -6 6 8 36.22 5.89
 6 6 -7 47.77 8.34
 -6 6 7 47.88 7.93
 -6 6 7 46.31 6.33
 -6 -6 7 49.66 8.37
 6 6 -6 77.88 10.6
 -6 -6 6 72.74 9.98
 -6 6 6 68.71 9.19
 -6 6 6 67.79 7
 6 6 -5 16.63 4.78
 -6 6 5 17.39 3.15
 -6 -6 5 14.8 4.36
 -6 -6 5 21.16 5.62
 -6 6 5 16.96 4.65
 6 -6 -4 266.17 15.22
 -6 -6 4 321.88 19.41
 -6 -6 4 314.01 20.4
 -6 6 4 309.69 19.44
 -6 6 4 310.16 13.12
 6 6 -4 337.33 21.19
 6 6 -3 27.87 6.06
 -6 6 3 16.27 2.6
 -6 -6 3 21.2 4.9
 6 -6 -3 14.8 3.12
 -6 6 3 16.42 4.53
 -6 -6 3 17.6 4.53
 -6 -6 2 31.62 5.89
 -6 6 2 33.83 3.13
 -6 6 2 31.88 6.15
 6 -6 -2 28.74 3.8
 6 -6 -1 169.54 12.37
 -6 -6 1 174.6 13.53
 -6 6 1 174.79 14.59
 6 6 -1 147.12 10.11
 -6 6 1 182.54 5.27
 6 -6 -1 145.15 7.25
 -6 6 1 177.52 6.71
 6 -6 0 8.88 2.6
 -6 6 0 12.26 4.98
 -6 -6 0 6.86 2.87
 -6 6 0 8.86 3.26
 6 6 0 4.22 1.39
 -6 -6 -1 29.25 5.44
 -6 6 -1 21.28 6.74
 -6 6 -1 33.44 6.62
 -6 6 -2 126.14 17.59
 -6 6 -2 143.08 14.29
 -6 -6 -2 130.13 11.85
 -6 6 -3 146.01 18.82
 -6 -6 -3 165.33 14.45
 -6 -6 -4 46.42 8.18
 -6 6 -4 28.26 8.2
 -6 6 -5 23.24 7.51
 -6 -6 -5 32.44 7.91
 -6 6 -6 6.87 4.56
 -6 -6 -6 20.01 7.52
 -6 6 -7 17.97 7.17
 -6 -6 -7 54.65 14.56
 -6 6 -8 2.79 2.56
 -6 -6 -8 51.21 19.89
 6 7 -11 -3.94 3.77
 -6 7 11 0.68 1.02
 -6 -7 10 5.05 4.05
 6 7 -10 -3.65 3.57
 -6 7 10 7.48 3.44
 -6 -7 9 10.25 4.45
 6 7 -9 2.47 2.35
 -6 7 9 4.29 2.32
 6 7 -8 20.23 5.8
 -6 7 8 20.09 4.58
 -6 7 8 18.48 5.28
 -6 -7 8 21.32 5.83
 6 7 -7 0.41 1.57
 -6 7 7 3.76 1.86
 -6 7 7 1.85 2.27
 -6 -7 7 -0.79 2.23
 6 7 -6 9.14 3.59
 -6 7 6 13.17 3.11
 -6 -7 6 5.57 2.47
 -6 7 6 10.75 4.01
 -6 -7 6 9.48 3.26
 -6 -7 5 40.55 7.04
 -6 7 5 45.25 7.71
 -6 -7 5 44.12 8.14
 -6 7 5 42.05 5.4
 6 7 -5 49.07 8.55
 6 7 -4 20.32 5.16
 6 -7 -4 16 3.64
 -6 7 4 16.79 3.09
 -6 -7 4 22.35 5.12
 -6 -7 4 18.01 4.94
 -6 7 4 16.26 4.5
 -6 7 3 4.28 1.52
 -6 -7 3 7.64 3.46
 6 -7 -3 5.41 1.96
 -6 -7 3 4.55 2.03
 -6 7 3 2.77 2.57
 6 -7 -2 10.49 2.23
 -6 -7 2 13.91 4.08
 -6 7 2 9.29 1.58
 -6 7 2 8.56 3.44
 6 -7 -1 31.2 5.21
 6 7 -1 26.19 4.14
 6 -7 -1 26.16 2.53
 -6 7 1 34.25 6.88
 -6 -7 1 30.21 5.67
 6 -7 0 5.85 2.36
 -6 -7 0 2.34 1.33
 -6 7 0 3.45 2.44
 6 7 0 4.9 1.46
 -6 -7 -1 3.35 2.24
 -6 7 -1 5.33 2.91
 -6 -7 -2 34.99 6.72
 -6 7 -2 26.94 8.18
 -6 7 -2 45.99 8.82
 -6 -7 -3 -0.13 1.42
 -6 7 -3 1.83 2.78
 -6 7 -3 3.02 3.92
 -6 -7 -4 36.88 7.9
 -6 7 -4 25.27 8.52
 -6 -7 -5 14.34 5.27
 -6 7 -5 4.87 3.34
 -6 7 -5 5.57 5.57
 -6 7 -6 3.32 2.79
 -6 7 -6 -1.84 3.81
 -6 -7 -6 -3 4.3
 -6 7 -7 5.51 3.69
 -6 -7 -7 68.44 18.45
 -6 7 -8 1.46 3.13
 -6 -7 -8 2.68 9.13
 -6 8 11 2.03 1.48
 6 8 -10 3.22 3.43
 -6 8 10 1.15 2.32
 -6 -8 9 13.65 5.03
 6 8 -9 4.04 2.66
 -6 8 9 11.6 3.9
 6 8 -8 5.77 2.9
 -6 8 8 8.82 3.16
 -6 8 8 10.24 3.72
 -6 -8 8 8.2 3.84
 6 8 -7 28.05 6.81
 -6 8 7 26 4.88
 -6 8 7 27.08 6.18
 -6 -8 7 26.7 6.68
 -6 -8 6 60.72 9.81
 -6 8 6 64.95 9.57
 -6 8 6 65.29 7.21
 -6 -8 6 59.02 9.81
 6 8 -6 70.44 10.19
 -6 -8 5 83.74 9.82
 -6 -8 5 82.15 11.27
 -6 8 5 82.21 10.52
 -6 8 5 87.49 7.71
 6 8 -5 87.59 10.89
 6 -8 -4 19.29 3.8
 -6 -8 4 21.72 5.27
 -6 -8 4 28.18 5.44
 -6 8 4 20.3 5.14
 -6 8 4 29.46 4
 -6 8 3 9.87 1.97
 -6 -8 3 9.29 3.23
 6 -8 -3 9.18 2.34
 -6 8 3 12.85 4.32
 -6 -8 2 33.56 6.37
 6 8 -2 24.4 4.34
 -6 8 2 30.45 6.71
 -6 8 2 29.49 2.28
 6 -8 -2 27.47 3.37
 6 -8 -1 0.06 1.17
 6 8 -1 0.1 0.78
 -6 8 1 2.48 2.14
 -6 -8 1 0.87 1.27
 6 -8 0 4.1 1.75
 -6 -8 0 2.76 1.94
 -6 8 0 0.38 1.72
 -6 -8 -1 133.22 12.66
 -6 8 -1 159.81 16.05
 -6 -8 -2 10.84 4.19
 -6 8 -2 5.23 5.37
 -6 -8 -3 4.15 2.85
 -6 8 -3 5.62 2.8
 -6 8 -4 56.81 13.86
 -6 8 -4 96.02 16.62
 -6 -8 -4 72.08 11.37
 -6 -8 -5 4.77 3.56
 -6 8 -5 -1.23 4.54
 -6 8 -5 11.68 7.67
 -6 8 -6 -0.62 2.09
 -6 8 -6 8.81 8.33
 -6 -8 -6 4.72 3.39
 -6 8 -7 35.36 12.28
 -6 -8 -7 103.16 22.16
 -6 9 11 -0.06 1.39
 6 9 -10 24.43 7.44
 -6 9 10 15.33 4.79
 -6 -9 9 2.22 2.07
 6 9 -9 -2.48 2.88
 -6 9 9 -1.21 1.51
 -6 9 9 1.64 2.14
 6 9 -8 7.44 3.93
 -6 9 8 4.16 2.16
 -6 9 8 6.21 2.92
 -6 -9 8 4.95 3.46
 6 9 -7 3.77 2.81
 -6 9 7 0.67 0.62
 -6 9 7 1.05 2.14
 -6 -9 7 -1.91 2.55
 6 9 -6 10.51 4.5
 -6 9 6 8.05 2.79
 -6 -9 6 9.7 4.11
 -6 9 6 11.1 4.23
 -6 -9 6 6.12 3.1
 6 9 -5 4 2.82
 -6 -9 5 0.75 1.56
 -6 9 5 0.77 0.83
 -6 -9 5 1.77 1.92
 -6 9 5 2.44 1.81
 -6 -9 4 5 2.93
 -6 9 4 4.49 1.48
 -6 -9 4 5.93 2.5
 -6 9 4 3.96 1.72
 -6 9 3 1.48 1.17
 -6 -9 3 -1.93 1.79
 -6 9 3 -0.98 1.35
 6 9 -2 4.21 1.52
 -6 9 2 1.09 1.02
 6 -9 -1 10.22 2.96
 -6 9 1 15.86 5.24
 -6 -9 1 11.78 3.61
 6 -9 0 20.22 3.73
 -6 -9 0 17.98 4.82
 -6 9 0 18.47 5.74
 -6 -9 -1 5.81 3.05
 -6 9 -1 3.6 2.73
 -6 -9 -2 27.02 6.19
 -6 9 -2 34.13 8.32
 -6 -9 -3 9.79 4.57
 -6 9 -3 12.68 5.99
 -6 -9 -4 7.23 3.52
 -6 9 -4 -1.92 8.45
 -6 9 -4 10.99 5.74
 -6 -9 -5 16.4 6.21
 -6 9 -5 27.42 10.29
 -6 9 -6 -7.19 8.71
 -6 9 -6 2.86 4.71
 -6 -9 -6 2.88 4.07
 -6 9 -7 -13.24 8.35
 -6 -9 -7 10.93 6.53
 6 10 -10 20.62 6.55
 -6 10 10 10.79 3.61
 6 10 -9 0.98 1.41
 -6 10 9 1.35 0.8
 -6 10 9 3.44 2.8
 -6 -10 9 1.69 1.96
 -6 -10 8 54.24 9.86
 -6 10 8 43.12 8.37
 -6 10 8 53.1 8.17
 6 10 -8 62.73 10.23
 -6 10 7 58.97 9.68
 -6 10 7 60.29 8.1
 -6 -10 7 63.36 10.65
 6 10 -7 72.07 10.75
 -6 -10 6 0.16 2.13
 6 10 -6 3.35 3.09
 -6 10 6 1.7 0.73
 -6 10 6 3.67 3.05
 -6 10 5 4.28 1.67
 -6 -10 5 9.95 3.2
 -6 10 5 6.92 3.25
 -6 -10 5 3.61 1.41
 -6 -10 4 14.99 4.5
 -6 -10 4 15.54 4.29
 -6 10 4 18.4 5.57
 -6 -10 3 2.13 1.71
 -6 10 3 5.83 3.42
 -6 -10 2 16.65 4.46
 -6 10 2 16.58 5.2
 6 -10 -1 75.95 8.24
 -6 -10 1 69.76 9.36
 -6 10 1 75.47 11.23
 6 -10 0 21.69 3.91
 -6 -10 0 19.37 4.86
 -6 10 0 26.9 6.79
 -6 -10 -1 36.4 6.83
 -6 10 -1 51.83 9.89
 -6 -10 -2 31.62 6.7
 -6 10 -2 51.42 10.16
 -6 -10 -3 14.49 4.82
 -6 10 -3 19 6.95
 -6 -10 -4 24.29 6.96
 -6 10 -4 31.73 10.19
 -6 -10 -5 28.4 8.88
 -6 10 -5 49.51 13.66
 -6 10 -6 28.16 11.55
 -6 -10 -6 35.08 10.59
 6 11 -10 1.94 2.19
 -6 11 10 -2.59 2.82
 6 11 -9 6.76 3.38
 -6 11 9 -4.3 3.23
 6 11 -8 6.82 3.63
 -6 11 8 2.42 1.37
 -6 11 8 3.77 2.62
 -6 -11 8 3.67 2.7
 -6 11 7 0.41 0.97
 -6 -11 7 1.75 1.35
 -6 -11 6 5.65 3.97
 -6 11 6 0.68 1.15
 -6 -11 5 3.48 1.86
 -6 11 5 4.19 2.65
 -6 11 4 1.89 2.41
 -6 -11 4 0.1 2.25
 -6 -11 3 0.87 1
 -6 11 3 -0.51 1.43
 -6 -11 2 6.59 3.17
 -6 11 2 8.63 4.15
 -6 11 1 -1.55 2.33
 -6 -11 1 5.07 2.42
 6 -11 0 9.08 2.4
 -6 -11 0 9.1 3.26
 -6 11 0 5.13 3.55
 -6 -11 -1 3.94 2.49
 -6 11 -1 2.04 1.55
 -6 -11 -2 8.49 3.8
 -6 11 -2 6.59 4.49
 -6 -11 -3 5.76 3.69
 -6 11 -3 5.38 3.91
 -6 -11 -4 15 5.54
 -6 11 -4 12.44 6.6
 -6 -11 -5 12.87 5.85
 -6 11 -5 16.64 8.35
 -6 -11 -6 5.83 4.49
 -6 11 -6 10.98 3.56
 6 12 -9 13.45 5.23
 -6 12 8 3.3 1.72
 -6 -12 8 2.94 2.6
 -6 12 7 22.1 6.12
 -6 -12 7 24.83 6.97
 -6 -12 6 16.53 5.8
 -6 12 6 16.31 5.08
 -6 -12 5 3.46 2.09
 -6 -12 5 4.85 3.42
 -6 12 5 -0.06 1.88
 -6 12 4 10.78 5.16
 -6 -12 4 8.11 3.59
 -6 -12 3 23.48 5.83
 -6 12 3 27.11 6.5
 -6 -12 2 17.86 4.9
 -6 12 2 22.45 6.79
 -6 -12 1 69.2 9.99
 -6 12 1 78.37 11.98
 -6 -12 0 54.13 8.81
 -6 12 0 58.85 10.39
 -6 -12 -1 16.7 5.05
 -6 12 -1 23.12 6.8
 -6 -12 -2 26.11 6.63
 -6 12 -2 27.06 7.63
 -6 -12 -3 4.2 3.67
 -6 12 -3 0.92 2.05
 -6 -12 -4 0.29 2.33
 -6 12 -4 7.89 5.08
 -6 -12 -5 25.85 9.33
 -6 12 -5 29.05 10.34
 -6 12 -6 14.69 7.82
 -6 13 7 2.47 2.33
 -6 -13 7 -2.39 3.18
 -6 13 6 8.64 3.25
 -6 -13 6 12.21 4.66
 -6 -13 5 2.43 2.71
 -6 13 5 3.02 2
 -6 13 4 4.31 3.16
 -6 -13 4 2.93 2.25
 -6 -13 3 0.29 1.83
 -6 13 3 -1.56 2.91
 -6 -13 2 4.25 2.71
 -6 13 2 2.71 2.42
 -6 13 1 5.61 2.93
 -6 -13 1 5.68 2.48
 -6 -13 0 7.74 3.8
 -6 13 0 4.71 3.63
 -6 -13 -1 1.4 2.92
 -6 13 -1 0.34 2.45
 -6 -13 -2 19.26 6.34
 -6 13 -2 25.05 7.84
 -6 -13 -3 6 3.42
 -6 13 -3 0.3 1.58
 -6 -13 -4 1.41 2.08
 -6 13 -4 -1.6 3.43
 -6 13 -5 26.71 10.13
 -6 13 -6 5.44 4.42
 -6 -14 6 10.85 4.35
 -6 14 6 13.55 5.24
 -6 -14 5 35.43 8.17
 -6 14 5 45.53 9.22
 -6 14 4 3.5 3
 -6 -14 4 2.93 2.35
 -6 -14 3 -0.61 1.38
 -6 14 3 -1.7 2.97
 -6 -14 2 9.37 3.74
 -6 14 2 12.29 5.05
 -6 14 1 2.93 3.26
 -6 -14 1 -1.67 2.34
 -6 -14 0 25.56 6.59
 -6 14 0 31.86 8.21
 -6 -14 -1 116.2 14.01
 -6 14 -1 117.82 16.02
 -6 14 -2 71.58 13.15
 -6 -14 -2 70.2 11.5
 -6 -14 -3 15.44 5.46
 -6 14 -3 11.42 4.71
 -6 14 -4 33.71 10.77
 -6 14 -5 6.96 6.81
 -6 -15 6 3.3 2.13
 -6 15 6 -0.08 1.37
 -6 -15 5 3.72 2.79
 -6 15 5 2.06 2.6
 -6 15 4 4.63 3.62
 -6 -15 4 1.34 1.29
 -6 -15 3 7.5 3.66
 -6 15 3 10.12 4.89
 -6 -15 2 1.85 2.24
 -6 15 2 -3.73 4.01
 -6 15 1 0.65 1.93
 -6 -15 1 -1.58 2.09
 -6 -15 0 24.26 6.56
 -6 15 0 24.27 7.29
 -6 -15 -1 -1.27 2.57
 -6 15 -1 0.98 2.52
 -6 -15 -2 1.55 1.76
 -6 15 -2 1.93 2.02
 -6 15 -3 11.54 5.6
 -6 15 -4 0.96 2.29
 -6 -16 5 -2.6 2.31
 -6 -16 4 66.06 11.31
 -6 16 4 60.8 11.21
 -6 -16 3 47.86 9.61
 -6 16 3 39.48 8.84
 -6 -16 2 1.71 1.74
 -6 16 2 -0.63 1.44
 -6 16 1 10.46 4.15
 -6 -16 1 7.26 2.97
 -6 -16 0 2.8 2.13
 -6 16 0 2.34 2.58
 -6 -16 -1 15.86 5.52
 -6 16 -1 16.42 6.1
 -6 16 -2 34.82 9.29
 -6 -17 2 1.48 2.21
 -6 17 1 3.95 3.31
 -6 -17 1 0.06 1.41
 -7 0 10 16.07 4.5
 -7 0 9 4.57 2.54
 -7 0 8 14.25 4.14
 -7 0 7 54.13 7.95
 -7 0 6 17.14 4.45
 7 0 -6 14.33 5.12
 7 0 -5 -0.56 2.83
 -7 0 5 3.28 2.23
 7 0 -4 43.41 8
 -7 0 4 28.87 8.2
 -7 0 4 35.33 5.84
 7 0 -3 28.6 6.2
 -7 0 3 31.75 8.31
 -7 0 3 26.59 5.11
 -7 0 2 29.76 5.39
 -7 0 2 39.1 8.8
 -7 0 2 32.05 5.01
 7 0 -2 39.4 6.82
 -7 0 1 17.04 3.94
 -7 0 1 22.9 7.05
 -7 0 1 14.77 3.18
 -7 0 0 38.13 5.86
 -7 0 0 29.16 4.17
 -7 0 -1 3.96 2
 -7 0 -1 1.45 0.83
 -7 0 -2 44.58 6.37
 -7 0 -2 46.17 8.87
 -7 0 -2 29.96 3.66
 -7 0 -3 3.24 2.67
 -7 0 -3 0.4 0.62
 -7 0 -4 6.61 3.37
 -7 0 -4 4.68 2.09
 -7 0 -5 27.01 7.29
 -7 0 -6 2.49 2.43
 -7 -1 10 -0.83 1.42
 -7 1 10 -1.06 1.42
 -7 -1 9 39.83 7.36
 -7 1 9 47.96 7.49
 -7 -1 8 1.57 0.88
 -7 1 8 4.19 2.33
 -7 -1 7 25.85 5.61
 -7 1 7 16.01 3.95
 7 1 -7 22.66 6.43
 7 1 -6 84.22 11.79
 -7 -1 6 77.95 9.25
 -7 1 6 90.78 9.93
 -7 1 5 5.43 2.54
 7 1 -5 3.08 1.44
 7 -1 -5 1.3 1.36
 -7 -1 5 3.89 2.19
 7 1 -4 35.1 6.96
 7 -1 -4 35.75 7.47
 -7 -1 4 27.48 7.67
 -7 1 4 34.57 5.27
 -7 1 4 30.43 5.3
 -7 -1 4 30.82 5.6
 7 1 -3 34.41 6.72
 7 -1 -3 29.41 6.01
 -7 -1 3 23.21 6.75
 -7 1 3 20.15 5.81
 -7 1 3 25.69 4.71
 -7 -1 3 22.08 4.65
 -7 -1 3 28.44 5.52
 -7 1 3 26.73 4.46
 7 1 -2 20.14 4.91
 7 -1 -2 14.26 3.95
 -7 1 2 8.95 2.54
 -7 -1 2 13 5.11
 -7 1 2 11.82 4.66
 -7 1 2 14.11 3.33
 -7 -1 2 13.72 3.72
 -7 1 2 11.26 2.87
 -7 -1 1 230.43 15.09
 -7 -1 1 231.57 20.54
 -7 1 1 257.65 23.04
 -7 1 1 236.5 14.39
 -7 1 1 212.06 12.54
 7 -1 -1 257.32 16.39
 -7 -1 0 34.65 5.65
 -7 1 0 29.88 4.81
 -7 -1 0 40.96 8.44
 -7 1 0 42.31 9.16
 -7 -1 0 28.41 3.82
 -7 1 0 25.56 4.04
 -7 -1 -1 91.65 9.29
 -7 1 -1 81.22 7.97
 -7 -1 -1 80.51 11.49
 -7 1 -1 89.23 13.04
 -7 -1 -1 58.56 5.12
 -7 1 -1 59.1 5.89
 -7 -1 -2 44.37 6.39
 -7 1 -2 37.84 5.52
 -7 -1 -2 42.91 8.34
 -7 1 -2 48.85 9.61
 -7 1 -2 30.3 4.04
 -7 -1 -3 6.26 3.78
 -7 -1 -3 1.65 0.9
 -7 1 -3 3 1.62
 -7 -1 -4 10.1 3.36
 -7 -1 -4 15.5 5.26
 -7 1 -4 16.25 5.78
 -7 -1 -5 5.62 3.64
 -7 1 -5 5.56 4.04
 -7 -1 -6 9.63 4.7
 -7 1 -6 5.95 3.97
 -7 -2 10 -0.32 1.13
 -7 2 10 0.18 1.74
 -7 -2 9 3.94 1.88
 -7 2 9 1.28 0.81
 -7 -2 8 9.35 4.08
 7 2 -8 8.93 4.4
 -7 2 8 5.72 2.51
 -7 -2 7 21.01 5.07
 -7 2 7 13.4 3.5
 7 2 -7 16.91 5.66
 -7 2 6 20.65 4.26
 7 2 -6 14.86 4.22
 -7 -2 6 15.96 4.38
 -7 2 5 2.74 1.65
 7 2 -5 -1.52 2.12
 7 -2 -5 -1.65 2.62
 -7 2 5 1.69 1.73
 -7 -2 5 -2.08 2.18
 -7 2 4 15.21 3.69
 7 2 -4 18.12 5.36
 7 -2 -4 12.98 4.56
 -7 -2 4 7.2 2.92
 -7 2 4 15.38 4
 -7 -2 4 5.17 2.14
 7 -2 -3 67.63 9.52
 -7 -2 3 63.3 11
 -7 -2 3 59.84 8.36
 -7 2 3 51.4 11.66
 -7 2 3 62.87 7.7
 -7 2 3 60.19 6.37
 7 2 -3 78.03 10.3
 7 2 -2 24.08 5.66
 7 -2 -2 23.23 5.36
 -7 -2 2 22.76 4.91
 -7 -2 2 19.15 6.24
 -7 2 2 11.7 4.61
 -7 2 2 15.83 3.68
 -7 2 2 19 3.62
 7 -2 -1 8.07 2.85
 -7 2 1 8.05 2.43
 -7 -2 1 10.64 5.15
 -7 2 1 4.35 4.32
 -7 -2 1 8.39 3.02
 7 -2 -1 4.23 1.85
 -7 2 1 7.57 2.59
 7 2 -1 5.24 2.49
 -7 2 1 8.05 2.29
 -7 -2 0 27.08 5.3
 -7 -2 0 22.43 5.98
 -7 2 0 20.29 6.86
 -7 2 0 21.99 4.03
 -7 2 0 16.24 3.5
 -7 -2 -1 6.72 3.74
 -7 2 -1 4.44 3.77
 -7 2 -1 2.82 1.54
 -7 2 -1 0.46 0.72
 -7 -2 -1 1.36 1.39
 -7 2 -2 19.65 3.76
 -7 -2 -2 27.02 6.75
 -7 2 -2 17.01 5.61
 -7 -2 -2 25.11 5
 -7 2 -2 20.53 3.86
 -7 -2 -3 5.15 3.47
 -7 2 -3 5.09 3.48
 -7 -2 -3 0.4 1.06
 -7 -2 -4 0.38 1.07
 -7 -2 -4 5.29 3.55
 -7 2 -4 4.09 3.22
 -7 -2 -5 12.03 4.83
 -7 -2 -5 14.85 5.89
 -7 2 -5 14.01 5.21
 -7 -2 -6 8.94 4.65
 -7 2 -6 6.14 4.02
 -7 -3 10 11.21 4.16
 7 3 -10 8.34 3.74
 -7 3 10 6.75 3.02
 7 3 -9 45.27 9.48
 -7 -3 9 59.48 9.25
 -7 3 9 50.54 7.45
 -7 -3 8 3.15 2.82
 7 3 -8 2.11 1.25
 -7 3 8 1.42 0.89
 7 3 -7 58.1 10.04
 -7 -3 7 59.68 8.64
 -7 3 7 50.08 6.83
 7 3 -6 108.62 13.32
 -7 -3 6 102.36 11.25
 -7 3 6 95.43 8.9
 7 3 -5 2.26 1.8
 -7 3 5 5.7 2.31
 -7 -3 5 1.52 3.37
 -7 3 5 6.61 3.04
 -7 -3 5 4.76 2.1
 7 -3 -4 165.1 15.94
 -7 -3 4 152.53 17.3
 -7 -3 4 162.06 14.64
 -7 -3 4 172.42 15.02
 -7 3 4 141.26 12.53
 -7 3 4 182.4 11.91
 7 3 -4 196.32 17.01
 7 -3 -3 74.74 9.96
 -7 -3 3 73.26 11.24
 -7 -3 3 83.68 10.11
 -7 3 3 63.38 8.06
 -7 3 3 73.14 6.61
 7 3 -3 84.71 10.42
 -7 -3 2 15.62 3.99
 7 -3 -2 15.72 4.19
 -7 -3 2 21.32 5.97
 -7 3 2 2.92 5.57
 -7 3 2 13.65 3.52
 7 -3 -2 12.8 3.1
 -7 3 2 12.48 2.52
 -7 -3 1 120.85 11.4
 -7 -3 1 145.2 14.97
 -7 3 1 141.89 18.78
 -7 3 1 128.24 8.15
 -7 3 1 107.26 9.76
 7 3 -1 109.15 10.16
 7 -3 -1 100.63 7.96
 7 -3 -1 141.86 11.84
 -7 -3 0 10.37 3.2
 -7 -3 0 16.08 5.2
 -7 3 0 10.61 4.33
 -7 3 0 13.69 2.95
 -7 3 0 8.61 2.67
 -7 3 0 10.1 2.15
 -7 3 -1 3.4 1.2
 -7 -3 -1 8.14 3.91
 -7 3 -1 4.27 3.57
 -7 3 -1 3.91 1.94
 -7 -3 -1 3.06 1.49
 -7 -3 -2 81.28 9.4
 -7 -3 -2 92.77 12.14
 -7 3 -2 90.04 13.8
 -7 3 -2 68.42 7.63
 -7 3 -3 26.44 7.55
 -7 -3 -3 28.1 5.71
 -7 3 -3 19.09 4.02
 -7 -3 -4 18.59 4.88
 -7 3 -4 11.18 4.44
 -7 -3 -5 11.91 4.18
 -7 3 -5 10.25 4.83
 -7 3 -6 5.22 3.84
 -7 -4 10 4.21 2.78
 -7 4 10 7.6 3.26
 -7 -4 9 3.56 3.08
 7 4 -9 3.35 2.69
 -7 4 9 2.2 1.63
 -7 -4 8 12.68 4.5
 7 4 -8 17.59 5.62
 -7 4 8 18.22 4.37
 7 4 -7 35.18 7.78
 -7 4 7 31.37 5.34
 -7 -4 7 33.62 6.96
 7 4 -6 4.58 2.57
 -7 4 6 5.45 2.18
 -7 4 6 2.57 2.12
 -7 -4 6 3.97 2.43
 7 4 -5 -0.44 2.15
 -7 4 5 3.4 1.84
 -7 -4 5 -2.36 3.5
 -7 4 5 2 1.85
 -7 -4 5 -0.61 2.42
 7 4 -4 12.46 4.8
 -7 4 4 7.8 2.28
 7 -4 -4 4.57 2.84
 -7 -4 4 10.65 4.47
 -7 4 4 8.01 3.04
 -7 -4 4 8.83 3.17
 7 4 -3 29.45 6.46
 7 -4 -3 20.95 5.58
 -7 -4 3 29.24 7.1
 -7 -4 3 26.19 5.82
 -7 4 3 28.87 4.06
 -7 4 3 22.11 4.77
 -7 4 2 12.4 2.53
 7 -4 -2 14.3 4.34
 -7 -4 2 16.04 5.6
 -7 4 2 9.11 1.65
 -7 4 2 15.67 3.81
 -7 -4 2 14.54 4.1
 7 -4 -2 13.63 3.15
 -7 4 1 11.6 2.12
 7 -4 -1 14.06 3.99
 -7 -4 1 12.67 3.89
 -7 -4 1 13.88 4.96
 -7 4 1 1.76 3.01
 -7 4 1 8.11 2.97
 -7 -4 0 8.62 3.18
 -7 -4 0 9.55 3.74
 -7 4 0 4.58 2.91
 -7 4 0 9.79 3.08
 -7 -4 -1 17.85 5.54
 -7 4 -1 11.6 5.15
 -7 4 -1 13.07 3.69
 -7 -4 -1 12.65 3.85
 -7 -4 -2 40.47 6.79
 -7 4 -2 35.51 9.11
 -7 4 -2 31.99 5.79
 -7 -4 -3 5.82 2.97
 -7 4 -3 3.2 2.74
 -7 4 -3 2.91 2.1
 -7 -4 -4 -0.78 0.87
 -7 4 -4 5.52 3.7
 -7 -4 -5 29.11 7.19
 -7 4 -5 25.64 7.82
 -7 -4 -6 0.37 1.64
 -7 4 -6 1.84 3.61
 -7 5 10 7.43 2.96
 -7 -5 9 20.22 5.73
 7 5 -9 12.37 4.97
 -7 5 9 11.47 3.53
 -7 -5 8 6.08 3.42
 7 5 -8 7.02 3.77
 -7 5 8 5.13 2.29
 7 5 -7 1.39 2.17
 -7 5 7 1.47 1.29
 -7 5 7 0.23 1
 -7 -5 7 -1.06 0.78
 7 5 -6 64.09 10.03
 -7 5 6 56.31 8.64
 -7 -5 6 64.1 9.89
 -7 5 6 49.5 6.09
 -7 -5 5 104.7 14.17
 -7 -5 5 101.46 12.18
 -7 -5 5 119.65 13.26
 -7 5 5 113.23 11.97
 -7 5 5 109.46 8.58
 7 5 -5 123.47 13.99
 -7 -5 4 76.49 11.33
 -7 -5 4 76 10.35
 -7 5 4 77.92 9.45
 -7 5 4 71.12 6.32
 7 5 -4 90.99 11.53
 7 -5 -3 51.35 8.18
 -7 -5 3 60.21 9.71
 -7 -5 3 54.31 8.25
 -7 5 3 48.98 7.45
 -7 5 3 52.09 4.92
 7 -5 -2 65.13 8.56
 -7 -5 2 65.64 8.94
 -7 -5 2 61.46 9.39
 -7 5 2 54.6 7.83
 -7 5 2 51.95 4.37
 7 -5 -1 29.15 5.31
 -7 -5 1 34.93 6.3
 -7 -5 1 44.38 8.19
 -7 5 1 20.84 6.91
 -7 5 1 31.28 5.86
 -7 -5 0 13.18 4.97
 -7 5 0 3.7 3.36
 -7 5 0 12.82 3.85
 -7 -5 0 4.64 2.58
 -7 -5 -1 73.27 9.16
 -7 5 -1 69.84 13.65
 -7 5 -1 61.55 8.7
 -7 5 -2 16.16 6.49
 -7 -5 -2 15.33 4.35
 -7 5 -2 18.21 4.94
 -7 -5 -3 0.12 1.05
 -7 5 -3 -0.68 1.33
 -7 5 -3 -0.21 1.74
 -7 5 -4 44.27 10.63
 -7 -5 -4 67.52 10.31
 -7 -5 -5 -0.12 2.59
 -7 5 -5 -0.51 1.55
 -7 -5 -6 0.1 2.6
 -7 5 -6 -3.43 3.05
 -7 6 10 10.2 3.71
 -7 -6 9 6.15 3.37
 7 6 -9 2.69 2.24
 -7 6 9 1.77 1.71
 7 6 -8 11.93 4.88
 -7 6 8 6.77 2.92
 -7 -6 8 11.47 4.58
 7 6 -7 34.85 7.96
 -7 6 7 18.27 4
 -7 6 7 28.09 6.44
 -7 -6 7 21.36 5.92
 7 6 -6 25.53 6.91
 -7 6 6 14.27 3.26
 -7 -6 6 9.18 4.39
 -7 6 6 26.25 6.3
 -7 -6 6 19.66 5.96
 7 6 -5 30.58 6.82
 -7 -6 5 21.32 5.84
 -7 6 5 19.7 3.82
 -7 -6 5 18.42 5.76
 -7 6 5 21.91 5.68
 7 6 -4 14.76 4.77
 -7 6 4 8.84 2.22
 -7 -6 4 11.78 4.39
 -7 6 4 8.54 3.16
 -7 -6 4 6.66 3.25
 7 -6 -3 30.49 6.41
 -7 -6 3 26.53 5.95
 -7 -6 3 35.6 7.57
 -7 6 3 26.04 3.23
 -7 6 3 32.28 6.56
 7 -6 -2 1.95 1.11
 -7 -6 2 9.66 4.13
 -7 -6 2 4.71 2.68
 -7 6 2 4.55 2.43
 7 -6 -1 3.19 2.21
 -7 -6 1 1.69 1.55
 -7 6 1 2.88 1.86
 -7 6 0 9.71 4.04
 -7 6 0 20.24 5.24
 -7 -6 0 19.81 4.94
 -7 -6 -1 2.55 1.75
 -7 6 -1 -0.74 1.51
 -7 6 -2 2.07 3.08
 -7 -6 -2 8.75 3.56
 -7 6 -2 6.96 3.62
 -7 -6 -3 11.57 4.37
 -7 6 -3 6.86 4.68
 -7 6 -3 16.62 6.11
 -7 -6 -4 0.25 1.14
 -7 6 -4 2.22 3.39
 -7 6 -4 4.57 4.28
 -7 -6 -5 9.14 4.37
 -7 6 -5 6.76 3.97
 -7 -6 -6 1.96 3.17
 -7 6 -6 2.5 2.24
 -7 7 10 65.88 9.06
 -7 -7 9 47.55 8.8
 7 7 -9 45.39 9.35
 -7 7 9 39.52 6.76
 7 7 -8 23.7 6.54
 -7 7 8 21.29 4.56
 -7 7 8 21.78 5.76
 -7 -7 8 30.87 6.91
 7 7 -7 23.41 6.38
 -7 7 7 15.35 3.79
 -7 7 7 20.75 5.64
 -7 -7 7 15.08 4.69
 7 7 -6 6.21 3.61
 -7 7 6 4.31 1.82
 -7 -7 6 0.95 1.6
 -7 7 6 3.01 2.32
 -7 -7 6 -1.56 3.29
 -7 -7 5 98.66 12.51
 -7 -7 5 93.81 12.55
 -7 7 5 99.79 12.02
 -7 7 5 93.56 7.71
 7 7 -5 123.46 13.86
 -7 -7 4 98.56 12.04
 -7 -7 4 108.76 12.99
 -7 7 4 89.08 10.97
 -7 -7 3 161.58 14.99
 -7 -7 3 145.35 14.25
 -7 7 3 148.81 14.26
 7 -7 -2 7.56 3.15
 -7 -7 2 11.56 4.47
 -7 -7 2 9.39 3.63
 -7 7 2 8.23 3.3
 -7 -7 1 279.73 19.15
 -7 7 1 293.31 20.55
 7 -7 -1 293.59 17.44
 -7 -7 0 81.03 10.18
 -7 7 0 79 11.05
 7 -7 0 91.12 8.8
 -7 -7 -1 2.46 1.04
 -7 7 -1 1.62 1.37
 -7 -7 -2 67.22 9.7
 -7 7 -2 68.33 14.69
 -7 7 -2 88.28 13.13
 -7 7 -3 52.92 13.55
 -7 -7 -3 78.41 11.2
 -7 -7 -4 14.45 5.42
 -7 7 -4 4.41 2.64
 -7 7 -4 14.91 6.54
 -7 -7 -5 44.62 10.58
 -7 7 -5 31.05 10.21
 -7 -7 -6 10.85 5.75
 -7 7 -6 -2.18 3.49
 -7 8 10 14.22 4.35
 7 8 -9 12.87 4.87
 -7 8 9 9.27 3.35
 7 8 -8 3.35 2.12
 -7 8 8 4.2 2.23
 -7 8 8 3.91 2.39
 -7 -8 8 0.62 1.39
 -7 8 7 5.56 2.41
 -7 8 7 5.3 3.1
 -7 -8 7 3.26 1.95
 -7 -8 6 -1.35 2.17
 -7 8 6 4.29 3.28
 -7 -8 6 1.35 1.78
 7 8 -5 20.53 6.15
 -7 -8 5 19.71 5.61
 -7 -8 5 10.81 4.03
 -7 8 5 16.81 5.15
 -7 -8 4 7.2 4.26
 -7 -8 4 4.32 2.41
 -7 8 4 1.46 1.17
 -7 -8 3 7.21 3.09
 -7 8 3 8.8 3.45
 -7 -8 3 8.84 3.42
 7 -8 -2 5.46 2.42
 -7 -8 2 11.88 4.76
 -7 -8 2 4.2 2.72
 -7 8 2 6.18 3.62
 7 -8 -1 6.94 2.6
 -7 -8 1 4.2 1.57
 -7 8 1 9.8 4.35
 7 -8 0 4.34 2.18
 -7 8 0 4.54 3.13
 -7 -8 0 0.12 1.49
 -7 -8 -1 8.56 3.97
 -7 8 -1 3.01 2.39
 -7 -8 -2 24.25 5.9
 -7 8 -2 13.43 7.88
 -7 8 -2 29.31 7.61
 -7 -8 -3 6.09 3.65
 -7 8 -3 10.39 5.64
 -7 -8 -4 1.71 1.92
 -7 8 -4 -4.77 6.99
 -7 8 -4 -3.77 4.75
 -7 -8 -5 27.54 8.76
 -7 8 -5 0.89 3.03
 -7 -8 -6 6.4 5.93
 -7 8 -6 0.05 2.37
 7 9 -8 37.45 8.16
 -7 9 8 34.86 7.45
 -7 -9 8 34.77 8.01
 7 9 -7 7.91 3.86
 -7 9 7 5.89 3.29
 -7 -9 7 3.84 2.6
 -7 -9 6 65.06 11.39
 -7 -9 6 62.58 11.13
 -7 9 6 69.86 10.64
 7 9 -6 83.61 11.94
 -7 -9 5 187 16.55
 -7 -9 5 203.59 19.07
 -7 9 5 206.84 18.11
 -7 -9 4 8.89 3.37
 -7 -9 4 10.65 4.18
 -7 9 4 6.99 3.3
 -7 -9 3 14.21 4.82
 -7 -9 3 10.18 3.45
 -7 9 3 9.21 4.09
 7 -9 -2 55.13 8.17
 -7 -9 2 52.6 8.73
 -7 9 2 57.89 9.96
 -7 -9 1 9.08 3.23
 7 -9 -1 7.58 2.73
 -7 9 1 9.41 4.02
 7 -9 0 1.27 1.4
 -7 9 0 3.7 2.84
 -7 -9 0 2.51 1.76
 -7 -9 -1 88.85 11.37
 -7 9 -1 123.01 16.19
 -7 -9 -2 7.74 3.52
 -7 9 -2 4.46 3.58
 -7 -9 -3 11.06 4.6
 -7 9 -3 22.25 9.13
 -7 -9 -4 24.65 7.45
 -7 9 -4 41.21 13.59
 -7 -9 -5 8.55 5.43
 -7 9 -5 -18.26 9.57
 7 10 -8 3.18 2.96
 -7 -10 8 3.14 2.45
 7 10 -7 20.53 6.43
 -7 10 7 10.08 4.35
 -7 -10 7 9.72 4.26
 -7 -10 6 10.98 4.79
 -7 10 6 6.98 3.18
 -7 -10 5 3.57 2.63
 -7 -10 5 12.93 4.57
 -7 10 5 8.27 4.2
 -7 -10 4 4.18 2.45
 -7 -10 4 8.58 3.55
 -7 10 4 6.89 3.19
 -7 -10 3 10.09 4.13
 -7 -10 3 10.22 4.03
 -7 10 3 8.39 4.3
 7 -10 -2 -1.63 1.91
 -7 -10 2 -2.11 2.13
 -7 10 2 1.83 2.19
 -7 -10 1 1.21 1.42
 7 -10 -1 0.89 1.3
 -7 10 1 4.12 2.88
 -7 10 0 18.91 6.03
 -7 -10 0 14.54 4.79
 -7 -10 -1 0.89 1.69
 -7 10 -1 -0.57 1.3
 -7 -10 -2 1.64 1.7
 -7 10 -2 -0.85 2.49
 -7 -10 -3 17.3 5.93
 -7 10 -3 27.32 10.91
 -7 -10 -4 -2.04 2.78
 -7 10 -4 -3.59 5.11
 -7 -10 -5 1.55 2.33
 7 11 -8 -1.04 1.88
 -7 -11 7 94.84 14.29
 -7 11 7 126.8 15.05
 -7 11 6 22.73 6.36
 -7 -11 6 23.53 6.67
 -7 -11 5 4.21 3.24
 -7 11 5 2.84 2.55
 -7 -11 4 66.23 9.28
 -7 -11 4 61.79 10.34
 -7 11 4 67.62 11.13
 -7 -11 3 58.61 10.02
 -7 11 3 58.98 10.46
 7 -11 -2 4.36 2.46
 -7 -11 2 4.86 3.01
 -7 11 2 6.94 4.18
 7 -11 -1 88.04 9.65
 -7 -11 1 90.45 11.89
 -7 11 1 98.83 14.29
 -7 -11 0 57 9.34
 -7 11 0 62.08 12.04
 -7 -11 -1 5.2 2.99
 -7 11 -1 3.5 3.13
 -7 -11 -2 36.92 8.21
 -7 11 -2 58.26 12.64
 -7 -11 -3 47.69 9.89
 -7 11 -3 62.57 15.06
 -7 -11 -4 6.79 4.87
 -7 11 -4 3.56 3.79
 -7 11 -5 30.33 14.38
 -7 -12 6 9.11 4.48
 -7 12 6 9.3 4.07
 -7 12 5 -1.77 3.19
 -7 -12 5 -4.39 3.67
 -7 -12 4 3.86 2.03
 -7 -12 4 3.61 2.75
 -7 12 4 4.24 3.02
 -7 -12 3 10.46 4.43
 -7 12 3 15.11 5.65
 7 -12 -2 4.99 2.34
 -7 -12 2 8.2 4.37
 -7 12 2 6.88 4.17
 -7 -12 1 0.16 2.62
 -7 12 1 2.85 3.67
 -7 12 0 0.18 1.25
 -7 -12 0 0.73 1.83
 -7 -12 -1 11.58 4.7
 -7 12 -1 11.2 5.49
 -7 -12 -2 15.11 5.92
 -7 12 -2 17.76 7.21
 -7 -12 -3 2.57 3.23
 -7 12 -3 8.71 6.25
 -7 12 -4 2.11 5.26
 -7 13 5 36.98 8.49
 -7 -13 5 31.96 8.13
 -7 -13 4 26.37 7.03
 -7 13 4 22.29 6.85
 -7 -13 3 1.39 1.55
 -7 13 3 2.16 2.66
 -7 -13 2 47.69 9.33
 -7 13 2 49.16 10.44
 -7 -13 1 28.68 7.02
 -7 13 1 33.01 8.85
 -7 -13 0 73.31 11.45
 -7 13 0 96.32 15.59
 -7 -13 -1 225.28 20.56
 -7 13 -1 285.32 27.85
 -7 -13 -2 58.47 10.74
 -7 13 -2 61.51 13.59
 -7 13 -3 13.91 8.39
 -7 13 -4 19.59 9.14
 -7 -14 4 0.85 1.88
 -7 14 4 8.47 4.58
 -7 -14 3 4.96 3.52
 -7 14 3 2.59 3.37
 -7 -14 2 4.62 2.91
 -7 14 2 1 2.34
 -7 -14 1 2.45 1.5
 -7 14 1 4.49 4.02
 -7 14 0 25.66 8.43
 -7 -14 0 12.35 4.63
 -7 -14 -1 9.72 4.73
 -7 14 -1 2.25 1.78
 -7 14 -2 10.26 5.55
 -7 14 -3 15.78 7.48
 -7 15 2 13.45 5.25
 -7 15 1 33.46 9.03
 -7 15 0 -2.64 2.15
 -8 0 10 25.4 5.94
 -8 0 9 0.55 1.12
 8 0 -8 110.84 15.62
 -8 0 8 88.67 10.55
 -8 0 7 23.29 5.47
 8 0 -7 19.27 6.38
 8 0 -6 41.59 8.74
 -8 0 6 37.75 6.65
 8 0 -5 74.65 11.52
 -8 0 5 79.12 8.94
 -8 0 4 45.01 11.32
 -8 0 4 50.41 6.97
 8 0 -4 64.43 10.2
 8 0 -3 3.6 2.69
 -8 0 3 0.54 1.24
 -8 0 2 1.16 2.24
 -8 0 2 1.94 0.63
 -8 0 2 1.58 1.72
 -8 0 1 16.35 6.4
 -8 0 1 8.61 2.55
 -8 0 1 10.37 3.28
 -8 0 0 44.48 6.77
 -8 0 0 50.97 11.09
 -8 0 -1 148.79 12.32
 -8 0 -1 161.97 18.86
 -8 0 -2 127.77 16.51
 -8 0 -3 11.29 5.02
 -8 0 -4 15.46 6.13
 -8 1 10 1.34 1.75
 -8 -1 9 9.05 3.76
 -8 1 9 10.13 3.41
 -8 -1 8 1.44 1.95
 8 1 -8 2.27 1.92
 -8 1 8 3.39 2.44
 8 -1 -8 3.07 3.19
 -8 -1 7 4.48 2.95
 -8 1 7 0.14 0.83
 8 1 -7 -0.14 1.45
 8 -1 -7 1.17 2.92
 -8 -1 6 16.8 4.45
 -8 1 6 17.68 4.61
 8 1 -6 14.36 5.19
 8 -1 -6 18.26 5.91
 -8 1 5 23.99 4.86
 8 1 -5 27.68 7.05
 8 -1 -5 22.75 6.19
 -8 -1 5 26.13 5.4
 -8 1 4 25.53 4.86
 8 1 -4 33.82 7.41
 8 -1 -4 28.74 7.01
 -8 -1 4 11.73 4.76
 -8 -1 4 24.27 5.27
 8 1 -3 9.77 4
 8 -1 -3 8.83 3.98
 -8 -1 3 4.17 2.86
 -8 1 3 0.15 2.91
 -8 1 3 5.38 2.29
 -8 -1 3 3.84 1.33
 -8 1 3 5.85 2.24
 8 -1 -2 4.37 3.27
 -8 -1 2 3.32 2.16
 -8 -1 2 3.48 2.78
 -8 1 2 0.3 3.13
 -8 1 2 4.68 2.08
 -8 1 2 3.21 1.21
 -8 -1 1 5.72 2.48
 -8 -1 1 6.61 4.21
 -8 1 1 3.74 3.36
 -8 1 1 4.71 1.89
 -8 1 1 4.12 2.07
 -8 -1 0 23.11 7.84
 -8 1 0 18.92 6.06
 -8 1 0 18.16 4.1
 -8 1 0 14.96 3.35
 -8 -1 0 24.49 5.58
 -8 -1 -1 5.15 2.46
 -8 -1 -1 7.48 4.38
 -8 1 -1 5.08 3.51
 -8 -1 -2 0.05 0.77
 -8 -1 -2 4.01 3.8
 -8 1 -2 5.54 4.33
 -8 -1 -3 18.23 6.45
 -8 1 -3 18.54 6.79
 -8 -1 -4 7.84 4.76
 -8 1 -4 4.19 3.31
 -8 2 10 8.13 3.08
 -8 -2 9 26.71 6.24
 -8 2 9 24.45 5.33
 -8 -2 8 9.48 3.74
 8 2 -8 7.38 3.99
 -8 2 8 8.74 3.03
 -8 -2 7 23.05 5.61
 8 2 -7 22.25 7.06
 -8 2 7 18.71 4.34
 8 -2 -7 26.88 7.32
 8 2 -6 123.64 15.04
 8 -2 -6 116.15 15.15
 -8 -2 6 104.35 11.3
 -8 2 6 95.98 9.76
 -8 2 5 5.95 2.62
 8 2 -5 8.12 3.91
 8 -2 -5 1.5 2.19
 -8 -2 5 2.11 1.19
 8 2 -4 27.91 6.45
 8 -2 -4 26.52 6.12
 -8 -2 4 25.75 8.12
 -8 2 4 25.73 4.59
 -8 2 4 21.13 4.59
 -8 -2 4 18.6 4.52
 -8 -2 3 197.2 21.82
 -8 2 3 170.33 24.37
 -8 -2 3 186.77 16.03
 -8 2 3 165.36 12.9
 -8 2 3 184.56 11.66
 8 2 -3 230.18 18.45
 8 -2 -3 229.13 18.44
 8 -2 -2 20.45 5.11
 -8 -2 2 21.33 7.18
 -8 2 2 4.46 3.19
 -8 2 2 13 3.39
 -8 -2 2 18.86 4.95
 -8 -2 1 39.95 6.96
 -8 -2 1 33.74 8.73
 -8 2 1 36.95 9.7
 -8 2 1 29.33 4.91
 -8 -2 0 39.31 6.87
 -8 -2 0 49.75 10.37
 -8 2 0 41.06 9.94
 -8 2 0 24.57 4.22
 -8 -2 -1 91.86 10.59
 -8 -2 -1 97.07 14.07
 -8 2 -1 92.93 15.06
 -8 -2 -2 3.63 3.2
 -8 2 -2 6.61 4.37
 -8 -2 -2 -1.43 2.15
 -8 -2 -3 8.2 4.18
 -8 2 -3 6.5 3.73
 -8 -2 -4 3.93 3.37
 -8 2 -4 -1.47 2.55
 -8 3 10 5.59 2.42
 -8 -3 9 10.9 4.33
 -8 3 9 6.71 2.77
 -8 -3 8 3.3 2.72
 8 3 -8 0.35 1
 -8 3 8 -1.31 1.73
 -8 -3 7 2.9 2.25
 8 3 -7 2.06 2.08
 -8 3 7 1.92 1.31
 8 3 -6 15.14 5.47
 -8 3 6 8.58 2.86
 8 -3 -6 11.67 5.08
 -8 -3 6 12 4.28
 8 3 -5 27.06 6.97
 -8 3 5 11.61 3.06
 8 -3 -5 24.66 6.33
 -8 -3 5 6.89 2.26
 -8 3 5 11.47 3.86
 -8 -3 5 20.74 5.21
 8 3 -4 7.34 3.63
 -8 3 4 9.68 2.76
 8 -3 -4 3.91 2.22
 -8 -3 4 -1.61 4.76
 -8 3 4 8.23 3.12
 -8 -3 4 10.3 3.6
 -8 -3 4 6.37 2.93
 8 -3 -3 4.32 2.75
 -8 -3 3 3.59 2.59
 -8 -3 3 4.02 3.37
 -8 3 3 4.13 2.42
 8 -3 -2 6.04 3.02
 -8 -3 2 2.39 1.53
 -8 -3 2 10.34 5.49
 -8 3 2 -2.04 4.86
 -8 3 2 4.84 2.1
 -8 -3 1 6.89 4.26
 -8 3 1 5.33 2.25
 -8 -3 1 5.81 2.84
 -8 -3 0 11.31 5.58
 -8 -3 0 5.94 2.83
 -8 3 0 -0.59 4.75
 -8 3 0 5.36 2.12
 -8 -3 -1 2.52 1.94
 -8 3 -1 -0.12 0.66
 -8 -3 -2 3.55 2.63
 -8 3 -2 -2.11 4.24
 -8 -3 -2 -0.32 0.9
 -8 -3 -3 9.47 4.83
 -8 3 -3 1.49 2.94
 -8 -3 -3 5.42 2.65
 -8 3 -4 -0.9 2.39
 -8 4 10 7.13 2.87
 -8 -4 9 9.01 4.31
 -8 4 9 7.48 3.01
 8 4 -8 80.83 12.8
 -8 -4 8 68 10.3
 -8 4 8 62.17 7.93
 8 4 -7 15.43 5.66
 -8 4 7 13.59 3.35
 -8 -4 7 11.11 4.48
 -8 -4 6 51.19 8.69
 -8 4 6 43.63 5.97
 8 4 -6 63.02 10.83
 8 -4 -5 113.91 14.53
 -8 -4 5 93.99 15.59
 -8 4 5 93.82 10.93
 -8 -4 5 96.89 12.03
 8 4 -5 122.25 14.59
 8 4 -4 -0.5 1.89
 8 -4 -4 -1.11 1.62
 -8 -4 4 -0.04 2.59
 -8 4 4 1.73 1.8
 -8 -4 4 -0.62 2.14
 -8 -4 3 35.09 7.14
 8 -4 -3 34.34 7.16
 -8 -4 3 35.9 8.67
 -8 4 3 30.53 5.67
 8 -4 -2 30.32 6.19
 -8 -4 2 27.78 6.1
 -8 -4 2 37.21 9.13
 -8 4 2 21.2 4.57
 -8 -4 1 5.73 4.25
 -8 4 1 -3.99 6.34
 -8 -4 1 -0.79 1.41
 -8 4 1 -0.47 0.84
 -8 -4 0 3.33 2.52
 -8 -4 0 2.37 2.12
 -8 4 0 -3.25 4.72
 -8 4 0 0.19 1.41
 -8 -4 -1 7.64 3.19
 -8 -4 -1 12.11 4.8
 -8 4 -1 6.26 3.07
 -8 4 -1 3.51 1.94
 -8 -4 -2 17.04 6.14
 -8 4 -2 6.9 3.83
 -8 -4 -2 11.4 3.83
 -8 -4 -3 8.87 4.59
 -8 4 -3 3.23 2.89
 -8 -4 -3 9.75 4.21
 -8 4 -4 12.18 6.18
 -8 -5 8 11.66 4.31
 8 5 -7 1.25 1.52
 -8 -5 7 -1.7 2.14
 8 5 -6 0.94 1.5
 -8 5 6 1.21 2.15
 -8 -5 6 0.83 1.51
 8 5 -5 34.23 7.83
 8 -5 -5 27.53 6.98
 -8 -5 5 18.95 6.46
 -8 5 5 23.7 6.16
 -8 -5 5 23.54 6.19
 8 5 -4 15.79 5.44
 8 -5 -4 12.06 4.68
 -8 -5 4 8.9 4.4
 -8 5 4 7.5 3.24
 -8 -5 4 12.49 4.23
 8 -5 -3 3.19 2.15
 -8 -5 3 8.61 4.6
 -8 -5 3 5.28 2.61
 -8 5 3 4.18 2.34
 8 -5 -2 7.2 3.53
 -8 -5 2 10 4.89
 -8 5 2 1.29 1.11
 -8 -5 2 5.25 3.11
 8 -5 -1 7.08 2.9
 -8 -5 1 7.01 4.2
 -8 5 1 0.05 5.99
 -8 -5 1 3.86 2.15
 -8 5 1 4.64 2.44
 -8 -5 0 7.03 3.48
 -8 5 0 -0.41 5.22
 -8 5 0 5.09 2.14
 -8 5 -1 -3.4 5.12
 -8 5 -1 -1.15 1.72
 -8 -5 -1 1.2 1.1
 -8 -5 -2 2.14 1.18
 -8 -5 -2 -0.52 1.37
 -8 -5 -3 15.66 5.81
 -8 5 -3 7.84 4.53
 -8 -5 -3 7.26 3.57
 -8 -5 -4 -1.24 2.09
 -8 -6 8 2.82 2.69
 8 6 -7 4.05 3.33
 -8 6 7 2.7 1.52
 -8 -6 7 4.03 2.54
 8 6 -6 9.66 4.21
 -8 -6 6 0.87 5.24
 -8 6 6 7.53 3.12
 -8 -6 6 5.92 3.38
 8 6 -5 3.34 3.4
 8 -6 -5 3.36 2.04
 -8 -6 5 -2.7 4.27
 -8 -6 5 4.36 2.43
 -8 6 5 3.44 1.96
 -8 -6 5 2.54 1.41
 8 -6 -4 28.12 6.85
 -8 -6 4 30.6 7.07
 -8 -6 4 34.18 8.42
 -8 6 4 25.79 5.89
 8 -6 -3 108.1 12.76
 -8 -6 3 113.53 15
 -8 -6 3 100.57 12.38
 -8 6 3 94.04 10.87
 8 -6 -2 1.91 1.62
 -8 -6 2 5.1 3.93
 -8 6 2 2.32 0.97
 -8 -6 2 1.37 0.88
 8 -6 -1 23.73 5.25
 -8 -6 1 25.79 6.97
 -8 -6 1 24.98 5.91
 -8 6 1 17.15 4.45
 -8 -6 0 41.72 7.56
 -8 -6 0 54.34 10.29
 -8 6 0 34.6 11.99
 -8 6 0 37.91 7.26
 -8 6 -1 1.48 3.15
 -8 6 -1 9.67 3.72
 -8 -6 -1 5.62 2.77
 -8 6 -2 14.64 5.44
 -8 -6 -2 24.84 6.02
 -8 6 -2 28.67 6.9
 -8 6 -3 22.57 8.65
 -8 -6 -3 41.85 8.33
 -8 -6 -4 0.86 1.01
 -8 -7 8 4.51 3.29
 8 7 -7 3.2 2.78
 -8 7 7 3.1 2.93
 -8 -7 7 2.97 2.74
 8 7 -6 14.93 5.35
 -8 7 6 13.7 4.89
 -8 -7 6 6.32 2.7
 -8 -7 5 0.73 1.82
 -8 -7 5 -1.4 2.62
 -8 7 5 1.76 1.69
 -8 -7 4 4.92 2.97
 8 -7 -4 6.73 3.29
 -8 -7 4 9.58 4.69
 -8 7 4 5.54 2.98
 8 -7 -3 4.42 2.19
 -8 -7 3 3.63 2.81
 -8 -7 3 7.6 4.46
 -8 7 3 1.82 1.89
 8 -7 -2 7.59 2.93
 -8 -7 2 11.13 4.92
 -8 -7 2 9.3 3.93
 -8 7 2 4.31 2.62
 8 -7 -1 3.5 2.15
 -8 -7 1 0.64 1.16
 -8 -7 1 4.17 3.49
 -8 7 1 5.29 3
 -8 -7 0 9.38 3.81
 -8 -7 0 12.37 4.95
 -8 7 0 5.26 2.82
 -8 7 -1 -5.18 6.84
 -8 7 -1 -0.73 0.97
 -8 -7 -1 0.64 1.9
 -8 -7 -2 -1.84 2.38
 -8 7 -2 -0.96 1.41
 -8 7 -3 -5.74 7.01
 -8 -7 -3 0.35 1.24
 -8 -7 -4 2.84 2.28
 -8 8 7 -0.99 2.02
 -8 -8 7 2.7 2.98
 -8 8 6 60.82 10.11
 -8 -8 6 49.35 9.64
 8 8 -6 78.89 12.32
 -8 -8 5 62.57 10.76
 -8 -8 5 50.96 9.97
 -8 8 5 55.85 9.7
 8 -8 -4 14.34 4.61
 -8 -8 4 17.68 5.88
 -8 8 4 9.32 3.57
 -8 -8 4 18.02 5.62
 8 -8 -3 20.73 5.19
 -8 -8 3 25.08 6.5
 -8 -8 3 25.88 7.09
 -8 8 3 23.45 5.9
 8 -8 -2 15.06 4.58
 -8 -8 2 17.25 5.82
 -8 -8 2 13.59 4.64
 -8 8 2 16.99 5.16
 8 -8 -1 4.95 2.57
 -8 -8 1 2.79 2.26
 -8 -8 1 3.29 2.94
 -8 8 1 5.27 3.71
 -8 -8 0 2.29 2.12
 -8 8 0 9.47 4.31
 -8 8 -1 3.74 3.23
 -8 -8 -1 2.08 1.37
 -8 -8 -2 3.47 2.34
 -8 8 -2 7.58 4.59
 -8 -8 -3 2.24 2.48
 -8 -8 -4 1.38 2.21
 -8 9 6 -0.81 2.25
 -8 -9 6 -1.95 3
 -8 -9 5 13.67 5.08
 -8 -9 5 15.33 5.81
 -8 9 5 11.29 4.39
 8 -9 -4 -3.91 2.92
 -8 -9 4 2.48 2.83
 -8 -9 4 0.56 1.08
 -8 9 4 -1.61 2.41
 -8 -9 3 1.3 2.56
 8 -9 -3 -1.68 2.13
 -8 -9 3 2.66 2.74
 -8 9 3 -1.09 2.35
 8 -9 -2 0.6 0.74
 -8 -9 2 0.1 1.53
 -8 -9 2 0.19 1.2
 -8 9 2 -1.38 2.07
 -8 -9 1 5.61 3.24
 -8 -9 1 7.79 4.37
 -8 9 1 2.3 2.45
 -8 -9 0 1.89 0.92
 -8 9 0 2.88 1.99
 -8 9 -1 6.08 3.65
 -8 -9 -1 -0.36 2.52
 -8 -9 -2 -0.51 1.59
 -8 9 -2 -0.33 3.95
 -8 -9 -3 -2.42 2.53
 -8 -10 6 21 6.36
 -8 -10 5 10.57 4.77
 -8 10 5 2.69 2.28
 -8 -10 4 8.44 3.81
 -8 -10 4 5.28 3.13
 -8 10 4 7.78 2.6
 8 -10 -3 7.23 3.58
 -8 -10 3 3.89 2.63
 -8 10 3 5.25 3.48
 -8 -10 3 5.38 3.22
 -8 -10 2 14.6 5.56
 -8 -10 2 9.77 4.05
 -8 10 2 10.33 4.87
 -8 -10 1 8.87 4.18
 -8 10 1 9.65 5.18
 -8 -10 0 21.49 6.09
 -8 10 0 32.62 9.35
 -8 10 -1 6.78 4.53
 -8 -10 -1 -0.17 1.07
 -8 -10 -2 2.85 2.73
 -8 10 -2 1.44 3.12
 -8 -10 -3 5.2 3.69
 -8 11 5 -0.81 2.17
 -8 -11 4 5.18 2.57
 -8 -11 4 4.61 3.09
 -8 11 4 -0.75 1.59
 8 -11 -3 -2.8 2.42
 -8 11 3 -0.28 2.05
 -8 -11 3 -0.29 2.31
 -8 -11 2 1.48 1.91
 -8 -11 2 -0.59 2.45
 -8 11 2 2.81 3.31
 -8 -11 1 5.07 2.92
 -8 11 1 5.42 3.73
 -8 11 0 6.17 3.57
 -8 -11 0 -0.98 1.04
 -8 11 -1 6.79 5
 -8 -11 -1 0.97 1.66
 -8 11 -2 -1.89 6.2
 -8 -12 3 15.36 5.39
 -8 12 3 16.45 6.06
 -8 -12 3 23.55 6.83
 -8 -12 2 17.48 5.57
 -8 12 2 20.22 6.93
 -8 -12 1 10.18 4.55
 -8 12 1 11.2 4.93
 -8 12 0 43.99 11.27
 -8 12 -1 4.05 4.08
 -8 12 -2 -5.45 7.13
 -8 -13 3 1.8 2.64
 -8 13 1 7.02 4.07
 -8 13 0 -3.58 4.75
 -9 0 8 1.58 1.24
 -9 0 7 2.23 1.73
 -9 0 6 6.08 2.68
 9 0 -6 3.79 3.53
 9 0 -5 -0.16 1.68
 9 0 -4 2.24 2.99
 9 0 -3 26.21 6.72
 -9 0 3 17.04 7.52
 -9 0 2 9.95 5.09
 -9 0 1 -1.62 3.85
 -9 0 0 6.96 4.34
 -9 -1 8 28.6 6.29
 -9 -1 7 6.64 3.02
 -9 -1 6 1.14 1.61
 9 1 -6 -0.85 2.41
 9 -1 -6 -2.61 1.69
 9 1 -5 35.13 8.19
 9 -1 -5 37.97 8.64
 -9 -1 5 29.07 5.78
 9 1 -4 9.17 4.42
 9 -1 -4 8.31 4.07
 -9 -1 4 -1.85 5.52
 -9 -1 4 4.27 2.54
 9 -1 -3 2.19 1.78
 -9 -1 3 -3.64 5.46
 -9 1 3 2.85 4.42
 -9 -1 2 14.75 4.35
 -9 -1 2 9.95 4.99
 -9 1 2 8.21 4.52
 -9 -1 1 0.66 1.41
 -9 1 1 -7.41 4.36
 -9 -1 0 36.6 10.31
 -9 1 0 20.11 6.81
 -9 -2 8 5.6 2.86
 -9 -2 7 7.55 3.53
 -9 -2 6 2.83 2.26
 9 -2 -6 1.62 1.66
 9 2 -5 -2.75 2.45
 -9 -2 5 0.11 0.84
 9 2 -4 7.1 3.59
 9 -2 -4 4.44 2.55
 -9 -2 4 2.82 3.34
 -9 -2 4 4.72 2.4
 -9 -2 3 0.54 3.48
 -9 -2 3 2.85 1.88
 -9 -2 2 10.77 4.65
 -9 2 2 10.81 5.07
 -9 -2 2 22.58 5.74
 -9 2 2 16.31 3.8
 -9 -2 1 1.98 2.55
 -9 2 1 -1.41 4.91
 -9 -2 1 0.03 1.53
 -9 -2 0 4.29 3.92
 -9 2 0 -2.68 4.87
 -9 -3 8 18.34 5.41
 -9 -3 7 9.67 3.99
 9 -3 -6 6.73 3.12
 -9 -3 6 3.58 2.38
 9 3 -5 17.34 5.71
 9 -3 -5 20.56 6.46
 -9 -3 5 4.1 3.8
 -9 -3 5 15.82 4.39
 9 -3 -4 -0.93 1
 -9 3 4 2.1 1.71
 -9 -3 4 1.33 1.53
 9 -3 -3 23.01 5.98
 -9 -3 3 12.77 5.83
 -9 3 3 10.07 3.39
 -9 -3 3 17.11 4.83
 -9 -3 3 12.98 4.32
 -9 -3 2 2.91 1.94
 -9 -3 2 3.37 1.32
 -9 3 2 0.57 4.21
 -9 3 2 2.99 1.8
 -9 -3 1 3.89 1.1
 -9 -3 1 10.13 5.83
 -9 -3 0 17.29 6.94
 -9 3 0 7.88 5.55
 -9 -3 0 12.67 4.33
 -9 -4 7 8.08 3.9
 9 -4 -6 0.58 1.67
 -9 -4 6 6.24 3.2
 9 4 -5 5.57 3.71
 9 -4 -5 1.43 1.59
 -9 -4 5 -5.24 5.45
 -9 4 5 1.19 1.38
 -9 -4 5 -1.48 1.98
 9 -4 -4 4.42 3.2
 -9 -4 4 -2 4.52
 -9 4 4 3.46 2.52
 -9 -4 4 0.38 1.77
 9 -4 -3 5.99 3.21
 -9 -4 3 5.11 4.74
 -9 4 3 7.93 3.15
 -9 -4 3 8.39 4.21
 9 -4 -2 10.91 4.16
 -9 -4 2 16.13 7.03
 -9 4 2 9.89 3.29
 -9 -4 2 7.54 3.51
 -9 -4 1 1.1 1.17
 -9 -4 1 0.87 3.3
 -9 4 1 1.61 1.12
 -9 -4 0 6.49 5.38
 -9 4 0 -5.27 7.31
 -9 -4 0 2.74 2.19
 -9 -5 7 1.04 1.92
 9 -5 -6 -0.12 1.88
 -9 -5 6 0.08 1.05
 9 -5 -5 85.07 13.06
 -9 -5 5 61.8 13.89
 -9 5 5 70.56 9.84
 -9 -5 5 75.45 11.46
 9 -5 -4 7.45 3.84
 -9 -5 4 1.04 1.83
 -9 5 4 8.21 3.19
 -9 -5 4 10.82 4.42
 -9 -5 4 5.54 3.09
 9 -5 -3 3.6 2.69
 -9 -5 3 0.36 1.74
 -9 -5 3 7.22 2.34
 -9 5 3 1.22 1.86
 9 -5 -2 32.63 6.86
 -9 -5 2 27.1 6.78
 -9 -5 2 28.67 8.66
 -9 5 2 13.18 3.92
 -9 5 1 2.75 1.01
 -9 -5 1 3.31 1.88
 -9 -5 0 2.65 3.22
 -9 -5 0 3.4 1.68
 -9 -5 -1 6.01 2.85
 9 -6 -6 3.22 3.15
 -9 6 6 4.41 2.31
 -9 -6 6 3.04 1.82
 9 -6 -5 2.36 1.16
 -9 -6 5 4.33 3.14
 -9 6 5 4.75 2.91
 -9 -6 5 3.11 1.69
 9 -6 -4 0.09 1.27
 -9 -6 4 -0.9 2.74
 -9 -6 4 1.15 1.2
 -9 6 4 -1.69 1.76
 -9 -6 3 4.75 2.89
 9 -6 -3 3.73 2.75
 -9 -6 3 8.43 5.56
 -9 6 3 5.41 2.82
 9 -6 -2 4.54 2.62
 -9 -6 2 5.91 3.62
 -9 -6 2 12.75 6.03
 -9 6 2 6.24 2.66
 -9 6 1 1.09 1.27
 -9 -6 1 1.41 1.65
 -9 -6 0 4.59 4.18
 -9 -6 0 -0.79 1.49
 -9 -6 -1 4.54 3.26
 -9 -6 -2 1.98 1.68
 9 -7 -6 -3.22 3.32
 -9 -7 6 -1.39 1.64
 9 -7 -5 11.95 4.97
 -9 -7 5 4.16 3.45
 -9 7 5 9.44 3.97
 -9 -7 5 8.34 3.09
 9 -7 -4 -0.4 1.55
 -9 -7 4 4.29 2.7
 -9 -7 4 3.22 3.01
 -9 7 4 0.95 1.51
 9 -7 -3 21.62 6.01
 -9 -7 3 23.5 7.96
 -9 7 3 11.46 4.33
 -9 -7 3 18.38 5.9
 9 -7 -2 5.19 2.69
 -9 -7 2 3.37 2.68
 -9 -7 2 7.41 4.82
 -9 7 2 3.61 2.28
 -9 -7 1 9.56 5.04
 -9 -7 1 6.8 3.86
 -9 7 1 3.9 1.91
 -9 -7 0 33.43 7.58
 -9 -7 -1 3.84 2.7
 -9 -7 -2 -6.79 3.69
 9 -8 -6 -0.3 2.83
 9 -8 -5 2.42 2.64
 -9 -8 5 7.71 4.37
 9 -8 -4 2.47 2.32
 -9 -8 4 4 2.97
 -9 -8 4 1.61 1.07
 -9 8 4 2.77 2.05
 9 -8 -3 2.77 2.77
 -9 -8 3 3.65 3.46
 -9 -8 3 0.85 1.08
 -9 8 3 -0.02 1.61
 -9 -8 2 0.21 1.35
 -9 8 2 -0.87 1.2
 -9 -8 1 5.41 4.09
 -9 -8 1 2.23 1.86
 -9 8 1 0.51 2.25
 -9 -8 0 1.11 1.74
 -9 8 0 -1.58 1.55
 -9 -8 -1 -0.73 1.78
 9 -9 -5 56.51 10.87
 9 -9 -4 6.36 3.4
 -9 -9 4 8.07 4.42
 -9 -9 3 1.03 1.64
 -9 -9 3 8.85 4.74
 -9 9 3 7.16 4.09
 -9 -9 2 12.75 5.75
 -9 9 2 17.14 5.49
 -9 -9 2 10.08 4.65
 -9 -9 1 5.19 4.53
 -9 -9 1 -0.86 1.29
 -9 9 1 2.2 1.73
 -9 -9 0 7.53 4.12
 -9 9 0 3.58 3.84
 9 -10 -5 -1.53 2.04
 -9 -10 3 6.57 4.02
 -9 -10 2 6.44 4.11
 -9 10 2 -1.54 2.72
 -9 10 1 -0.11 2.36
 -9 10 0 2.52 3.71
 -9 -11 3 14.32 6.27
 -9 -11 2 4.94 3.54

_iucr_refine_instructions_details
;

    exp_10892.res created by SHELXL-2014/7

TITL exp_10892_a.res in P2(1)/m
REM Old TITL exp_10892_a.res in P2(1)/m
REM SHELXT solution in P2(1)/m
REM R1 0.283, Rweak 0.038, Alpha 0.084, Orientation as input
REM Formula found by SHELXT: C18 O10 Fe Cl5
CELL 0.71073 7.173 16.9862 9.5556 90 102.107 90
ZERR 2 0.0003 0.0006 0.0004 0 0.004 0
LATT 1
SYMM -X,0.5+Y,-Z
SFAC C H Br Cl Fe N O
UNIT 34 30 2 8 2 2 20
EQIV $1 -X,1-Y,1-Z
EQIV $2 1-X,1-Y,1-Z
 
L.S. 10
PLAN  20
SIZE 0.1 0.1 0.1
HTAB O006 O00A_$1
HTAB O008 O009_$2
BOND $H
list 4
fmap 2 53
ACTA
REM <olex2.extras>
REM <HklSrc "%.\\exp_10892.hkl">
REM </olex2.extras>
 
WGHT    0.010800   16.151899
FVAR       0.38970
FE01  5    0.256428    0.750000    0.510054    10.50000    0.02896    0.01054 =
         0.02663    0.00000    0.00469    0.00000
CL03  4    0.202800    0.518035    0.817433    11.00000    0.04639    0.03422 =
         0.02735    0.00520    0.00686   -0.00581
CL04  4    0.295420    0.530232    0.171826    11.00000    0.05352    0.03613 =
         0.02981   -0.00746    0.01171    0.00331
O005  7    0.249300    0.658108    0.638427    11.00000    0.03602    0.01460 =
         0.02376    0.00089    0.00699    0.00085
O006  7   -0.034829    0.750000    0.472360    10.50000    0.02569    0.01525 =
         0.05746    0.00000   -0.00062    0.00000
AFIX  83
H006  2   -0.073760    0.704487    0.467580    11.00000   -1.50000
AFIX   0
O007  7    0.262318    0.664510    0.370306    11.00000    0.04525    0.01225 =
         0.02549   -0.00030    0.00942    0.00073
O008  7    0.549161    0.750000    0.563803    10.50000    0.02989    0.01728 =
         0.06894    0.00000   -0.00111    0.00000
AFIX  83
H008  2    0.588116    0.704486    0.570824    11.00000   -1.50000
AFIX   0
O009  7    0.286874    0.388038    0.355320    11.00000    0.05529    0.02090 =
         0.04732   -0.01058    0.00392    0.00883
O00A  7    0.212629    0.383670    0.619137    11.00000    0.05321    0.01528 =
         0.04511    0.00640   -0.00270   -0.00665
C00B  1    0.248427    0.590859    0.577249    11.00000    0.02223    0.01331 =
         0.01908    0.00286    0.00134    0.00309
C00C  1    0.260422    0.594525    0.420193    11.00000    0.02325    0.01366 =
         0.02464    0.00367    0.00442    0.00164
C00D  1    0.234303    0.448263    0.567373    11.00000    0.02708    0.01950 =
         0.02767   -0.00054   -0.00420   -0.00112
C00E  1    0.231746    0.520544    0.642655    11.00000    0.02677    0.01385 =
         0.02336    0.00411    0.00199   -0.00526
 
N00F  6    0.379788    0.250000    0.959219    10.50000    0.03221    0.04015 =
         0.02825    0.00000    0.00272    0.00000
C00G  1    0.267438    0.452349    0.411851    11.00000    0.02430    0.01364 =
         0.03196   -0.00268   -0.00303    0.00374
C00H  1    0.271228    0.526496    0.346539    11.00000    0.03078    0.02885 =
         0.02238   -0.00243    0.00421   -0.00133
C00I  1    0.483725    0.250000    0.838604    10.50000    0.04503    0.09205 =
         0.03009    0.00000    0.01133    0.00000
PART -1
AFIX 137
H00A  2    0.502774    0.196737    0.811059    10.50000   -1.50000
H00B  2    0.605102    0.275342    0.868997    10.50000   -1.50000
H00C  2    0.409897    0.277921    0.758472    10.50000   -1.50000
AFIX   0
PART 0
C00J  1    0.437900    0.321153    1.048409    11.00000    0.12428    0.06703 =
         0.07282   -0.03355    0.02390    0.00319
AFIX 137
H00D  2    0.574513    0.323989    1.073637    11.00000   -1.50000
H00E  2    0.387842    0.318073    1.133873    11.00000   -1.50000
H00F  2    0.388855    0.367324    0.995290    11.00000   -1.50000
AFIX   0
PART -1
C00K  1    0.171222    0.223373    0.893159    10.50000    0.03517    0.06255 =
         0.02996   -0.01802    0.00501   -0.00392
AFIX  23
H00G  2    0.105300    0.267715    0.840941    10.50000   -1.20000
H00H  2    0.177692    0.182334    0.823750    10.50000   -1.20000
AFIX   0
BR1   3   -0.020963    0.271465    1.120095    10.50000    0.04688    0.09772 =
         0.06083   -0.03447    0.02554   -0.01373
C4    1    0.053226    0.194064    0.990224    10.50000    0.04569    0.06200 =
         0.07189   -0.03102    0.02982   -0.02522
AFIX  23
H4A   2    0.122118    0.151950    1.047367    10.50000   -1.20000
H4B   2   -0.061898    0.171403    0.932828    10.50000   -1.20000
AFIX   0
HKLF 4
 
REM  exp_10892_a.res in P2(1)/m
REM R1 =  0.0972 for    2540 Fo > 4sig(Fo)  and  0.1141 for all    3168 data
REM    177 parameters refined using      0 restraints
 
END  
     
WGHT      0.0112     16.1214 

REM Highest difference peak  0.742,  deepest hole -1.313,  1-sigma level  0.161
Q1    1   0.5290  0.1920  0.8755  11.00000  0.05    0.74
Q2    1   0.3130  0.7500  0.4599  10.50000  0.05    0.73
Q3    1   0.0945  0.5199  0.7425  11.00000  0.05    0.66
Q4    1   0.3582  0.7500  0.5752  10.50000  0.05    0.64
Q5    1   0.1991  0.7500  0.5541  10.50000  0.05    0.62
Q6    1   0.5054  0.2500  1.1325  10.50000  0.05    0.60
Q7    1   0.1808  0.5209  0.6848  11.00000  0.05    0.58
Q8    1   0.1153  0.4000  0.5771  11.00000  0.05    0.58
Q9    1   0.2248  0.3739  0.4221  11.00000  0.05    0.57
Q10   1   0.3124  0.4592  0.2207  11.00000  0.05    0.55
Q11   1   0.4555  0.2500  0.9000  10.50000  0.05    0.54
Q12   1   0.3212  0.6428  0.5984  11.00000  0.05    0.54
Q13   1   0.1395  0.8033  0.5261  11.00000  0.05    0.53
Q14   1   0.0009  0.1925  1.0534  11.00000  0.05    0.52
Q15   1   0.7005  0.7500  0.7397  10.50000  0.05    0.49
Q16   1   0.3064  0.5357  0.8836  11.00000  0.05    0.48
Q17   1   0.4202  0.3016  0.7638  11.00000  0.05    0.47
Q18   1   0.4072  0.5415  0.1011  11.00000  0.05    0.47
Q19   1   0.3752  0.4723  0.3468  11.00000  0.05    0.47
Q20   1   0.1562  0.5159  0.8636  11.00000  0.05    0.47

  REM The information below was added by Olex2.
  REM
  REM R1 = 0.0972 for 2540 Fo > 4sig(Fo) and 0.1141 for all 11196 data
  REM n/a parameters refined using n/a restraints
  REM Highest difference peak 0.74, deepest hole -1.31
  REM Mean Shift 0, Max Shift 0.000.

  REM +++ Tabular Listing of Refinement Information +++
  REM R1_all = 0.1141
  REM R1_gt = 0.0972
  REM wR_ref = 0.2094
  REM GOOF = 1.169
  REM Shift_max = 0.000
  REM Shift_mean = 0
  REM Reflections_all = 11196
  REM Reflections_gt = 2540
  REM Parameters = n/a
  REM Hole = -1.31
  REM Peak = 0.74
  REM Flack = n/a

  
;
_olex2_submission_special_instructions  'No special instructions were received'
_oxdiff_exptl_absorpt_empirical_details
;
Empirical correction (ABSPACK) includes:
- Absorption correction using spherical harmonics
- Frame scaling
- Detector area scaling
;
_oxdiff_exptl_absorpt_empirical_full_max  22.145
_oxdiff_exptl_absorpt_empirical_full_min  0.425
