# Supplementary material for: Magnetoelectric effect generated through electron transfer from organic radical to metal ion
Source: Natl Sci Rev. 2023 Mar 6;10(4):nwad059. doi: 10.1093/nsr/nwad059 (PMC10187783; doi:10.1093/nsr/nwad059)
Supplement: nwad059_Supplemental_Files [file nwad059_supplemental_files.zip › 1-300K.cif]

data_1111
_audit_creation_date               2020-09-20
_audit_creation_method
;
Olex2 1.2
(compiled 2018.05.29 svn.r3508 for OlexSys, GUI svn.r5506)
;
_shelx_SHELXL_version_number       '2014/7'
_audit_contact_author_address      ?
_audit_contact_author_email        ?
_audit_contact_author_name         ''
_audit_contact_author_phone        ?
_publ_contact_author_id_orcid      ?
_publ_section_references
;
Dolomanov, O.V., Bourhis, L.J., Gildea, R.J, Howard, J.A.K. & Puschmann, H.
 (2009), J. Appl. Cryst. 42, 339-341.

Sheldrick, G.M. (2015). Acta Cryst. A71, 3-8.

Sheldrick, G.M. (2015). Acta Cryst. C71, 3-8.
;
_chemical_name_common              ?
_chemical_name_systematic          ?
_chemical_formula_moiety           'C12 H4 Cl4 Fe O10, C5 H13 Br N'
_chemical_formula_sum              'C17 H17 Br Cl4 Fe N O10'
_chemical_formula_weight           672.87
_chemical_melting_point            ?
loop_
  _atom_type_symbol
  _atom_type_description
  _atom_type_scat_dispersion_real
  _atom_type_scat_dispersion_imag
  _atom_type_scat_source
 'C' 'C' 0.0181 0.0091 'International Tables Vol C Tables 4.2.6.8 and 6.1.1.4'
 'H' 'H' 0.0000 0.0000 'International Tables Vol C Tables 4.2.6.8 and 6.1.1.4'
 'Br' 'Br' -0.6763 1.2805
 'International Tables Vol C Tables 4.2.6.8 and 6.1.1.4'
 'Cl' 'Cl' 0.3639 0.7018 'International Tables Vol C Tables 4.2.6.8 and 6.1.1.4'
 'Fe' 'Fe' -1.1336 3.1974
 'International Tables Vol C Tables 4.2.6.8 and 6.1.1.4'
 'N' 'N' 0.0311 0.0180 'International Tables Vol C Tables 4.2.6.8 and 6.1.1.4'
 'O' 'O' 0.0492 0.0322 'International Tables Vol C Tables 4.2.6.8 and 6.1.1.4'

_shelx_space_group_comment
;
The symmetry employed for this shelxl refinement is uniquely defined
by the following loop, which should always be used as a source of
symmetry information in preference to the above space-group names.
They are only intended as comments.
;
_space_group_crystal_system        'monoclinic'
_space_group_IT_number             11
_space_group_name_H-M_alt          'P 1 21/m 1'
_space_group_name_Hall             '-P 2yb'
loop_
  _space_group_symop_operation_xyz
 'x, y, z'
 '-x, y+1/2, -z'
 '-x, -y, -z'
 'x, -y-1/2, z'

_cell_length_a                     7.19440(10)
_cell_length_b                     16.9900(2)
_cell_length_c                     9.58450(10)
_cell_angle_alpha                  90
_cell_angle_beta                   102.153(2)
_cell_angle_gamma                  90
_cell_volume                       1145.29(3)
_cell_formula_units_Z              2
_cell_measurement_reflns_used      3275
_cell_measurement_temperature      300.01(10)
_cell_measurement_theta_max        65.3840
_cell_measurement_theta_min        4.7210
_shelx_estimated_absorpt_T_max     0.582
_shelx_estimated_absorpt_T_min     0.064
_exptl_absorpt_coefficient_mu      12.139
_exptl_absorpt_correction_T_max    1.00000
_exptl_absorpt_correction_T_min    0.16203
_exptl_absorpt_correction_type     multi-scan
_exptl_absorpt_process_details
;
CrysAlisPro 1.171.38.41o (Rigaku Oxford Diffraction, 2015)
Empirical absorption correction using spherical harmonics,
 implemented in SCALE3 ABSPACK scaling algorithm.
;
_exptl_absorpt_special_details     ?
_exptl_crystal_colour              'clear light black'
_exptl_crystal_colour_lustre       clear
_exptl_crystal_colour_modifier     light
_exptl_crystal_colour_primary      black
_exptl_crystal_density_diffrn      1.951
_exptl_crystal_density_meas        ?
_exptl_crystal_density_method      ?
_exptl_crystal_description         block
_exptl_crystal_F_000               670
_exptl_crystal_size_max            0.5
_exptl_crystal_size_mid            0.1
_exptl_crystal_size_min            0.05
_exptl_transmission_factor_max     ?
_exptl_transmission_factor_min     ?
_diffrn_reflns_av_R_equivalents    0.0546
_diffrn_reflns_av_unetI/netI       0.0435
_diffrn_reflns_Laue_measured_fraction_full  0.988
_diffrn_reflns_Laue_measured_fraction_max  0.988
_diffrn_reflns_limit_h_max         8
_diffrn_reflns_limit_h_min         -8
_diffrn_reflns_limit_k_max         19
_diffrn_reflns_limit_k_min         -17
_diffrn_reflns_limit_l_max         11
_diffrn_reflns_limit_l_min         -11
_diffrn_reflns_number              6275
_diffrn_reflns_point_group_measured_fraction_full  0.988
_diffrn_reflns_point_group_measured_fraction_max  0.988
_diffrn_reflns_theta_full          65.176
_diffrn_reflns_theta_max           65.176
_diffrn_reflns_theta_min           4.720
_diffrn_ambient_environment        air
_diffrn_ambient_temperature        300.01(10)
_diffrn_detector                   'CCD plate'
_diffrn_detector_area_resol_mean   10.4741
_diffrn_detector_type              Atlas
_diffrn_measured_fraction_theta_full  0.988
_diffrn_measured_fraction_theta_max  0.988
_diffrn_measurement_details
;
List of Runs (angles in degrees, time in seconds):

  # Type    Start    End  Width  t~exp~   \w     \q     \k     \f   Frames
--------------------------------------------------------------------------
  1  \w     -8.00  63.00   1.00    1.00    --    0.00  41.00 161.00   71
  2  \w      2.00  68.00   1.00    1.00    --    0.00  37.00-120.00   66
  3  \w    -84.00 -34.00   1.00    1.00    --    0.00 178.00 -60.00   50
  4  \w    125.00 158.00   1.00    1.00    --   88.13  45.00-120.00   33
  5  \w     30.00 120.00   1.00    1.00    --   88.13 -15.00 120.00   90
  6  \w     54.00 114.00   1.00    1.00    --   88.13  15.00-180.00   60
  7  \w     23.00 118.00   1.00    1.00    --   88.13-125.00  90.00   95
  8  \w    142.00 167.00   1.00    1.00    --   88.13  15.00-180.00   25
  9  \w     48.00 106.00   1.00    1.00    --   88.13-125.00 -90.00   58
 10  \w     22.00  54.00   1.00    1.00    --   88.13 -45.00 -30.00   32
 11  \w     74.00 154.00   1.00    1.00    --   88.13  45.00 -30.00   80
 12  \w     17.00 106.00   1.00    1.00    --   88.13 -77.00 -90.00   89
 13  \w     75.00 107.00   1.00    1.00    --   88.13 -61.00   0.00   32
 14  \w     37.00 114.00   1.00    1.00    --   88.13 -61.00  90.00   77
;
_diffrn_measurement_device         'four-circle diffractometer'
_diffrn_measurement_device_type    'SuperNova, Dual, Cu at zero, Atlas'
_diffrn_measurement_method         '\w scans'
_diffrn_orient_matrix_type        
 'CrysAlisPro convention (1999,Acta A55,543-557)'
_diffrn_orient_matrix_UB_11        0.2182757000
_diffrn_orient_matrix_UB_12        -0.0036999000
_diffrn_orient_matrix_UB_13        0.0464089000
_diffrn_orient_matrix_UB_21        0.0093536000
_diffrn_orient_matrix_UB_22        -0.0466951000
_diffrn_orient_matrix_UB_23        -0.1361436000
_diffrn_orient_matrix_UB_31        0.0159664000
_diffrn_orient_matrix_UB_32        0.0776222000
_diffrn_orient_matrix_UB_33        -0.0796861000
_diffrn_radiation_monochromator    mirror
_diffrn_radiation_probe            x-ray
_diffrn_radiation_type             CuK\a
_diffrn_radiation_wavelength       1.54184
_diffrn_source                     'micro-focus sealed X-ray tube'
_diffrn_source_type                'SuperNova (Cu) X-ray Source'
_reflns_Friedel_coverage           0.000
_reflns_Friedel_fraction_full      .
_reflns_Friedel_fraction_max       .
_reflns_number_gt                  1815
_reflns_number_total               2013
_reflns_odcompleteness_completeness  99.95
_reflns_odcompleteness_iscentric   1
_reflns_odcompleteness_theta       61.08
_reflns_special_details
;
 Reflections were merged by SHELXL according to the crystal
 class for the calculation of statistics and refinement.
 
 _reflns_Friedel_fraction is defined as the number of unique
 Friedel pairs measured divided by the number that would be
 possible theoretically, ignoring centric projections and
 systematic absences.
;
_reflns_threshold_expression       'I > 2\s(I)'
_computing_cell_refinement         'CrysAlisPro 1.171.38.41o (Rigaku OD, 2015)'
_computing_data_collection         'CrysAlisPro 1.171.38.41o (Rigaku OD, 2015)'
_computing_data_reduction          'CrysAlisPro 1.171.38.41o (Rigaku OD, 2015)'
_computing_molecular_graphics      'Olex2 (Dolomanov et al., 2009)'
_computing_publication_material    'Olex2 (Dolomanov et al., 2009)'
_computing_structure_refinement    'ShelXL (Sheldrick, 2015)'
_computing_structure_solution      'ShelXT (Sheldrick, 2015)'
_refine_diff_density_max           0.738
_refine_diff_density_min           -0.724
_refine_diff_density_rms           0.172
_refine_ls_extinction_coef         .
_refine_ls_extinction_method       none
_refine_ls_goodness_of_fit_ref     1.089
_refine_ls_hydrogen_treatment      constr
_refine_ls_matrix_type             full
_refine_ls_number_parameters       179
_refine_ls_number_reflns           2013
_refine_ls_number_restraints       0
_refine_ls_R_factor_all            0.0707
_refine_ls_R_factor_gt             0.0664
_refine_ls_restrained_S_all        1.089
_refine_ls_shift/su_max            0.000
_refine_ls_shift/su_mean           0.000
_refine_ls_structure_factor_coef   Fsqd
_refine_ls_weighting_details      
 'w=1/[\s^2^(Fo^2^)+(0.1029P)^2^+2.8272P] where P=(Fo^2^+2Fc^2^)/3'
_refine_ls_weighting_scheme        calc
_refine_ls_wR_factor_gt            0.1794
_refine_ls_wR_factor_ref           0.1840
_refine_special_details            ?
_olex2_refinement_description
;
1. Fixed Uiso
 At 1.2 times of:
  All C(H,H) groups
 At 1.5 times of:
  All C(H,H,H) groups, All O(H,H) groups
2. Others
 Fixed Sof: H00A(0.5) H00B(0.5) H00C(0.5) H00D(0.5) H00E(0.5) H00F(0.5)
 H00G(0.5) Br1(0.5) C10(0.5) H10A(0.5) H10B(0.5) C6(0.5) H6A(0.5) H6B(0.5)
3.a Rotating group:
 O007(H00A,H00B), O008(H00C,H00D)
3.b Secondary CH2 refined with riding coordinates:
 C10(H10A,H10B), C6(H6A,H6B)
3.c Idealised Me refined as rotating group:
 C00I(H00E,H00F,H00G), C00K(H00H,H00I,H00J)
;
_atom_sites_solution_hydrogens     mixed
_atom_sites_solution_primary       dual
_atom_sites_solution_secondary     ?
loop_
  _atom_site_label
  _atom_site_type_symbol
  _atom_site_fract_x
  _atom_site_fract_y
  _atom_site_fract_z
  _atom_site_U_iso_or_equiv
  _atom_site_adp_type
  _atom_site_occupancy
  _atom_site_site_symmetry_order
  _atom_site_calc_flag
  _atom_site_refinement_flags_posn
  _atom_site_refinement_flags_adp
  _atom_site_refinement_flags_occupancy
  _atom_site_disorder_assembly
  _atom_site_disorder_group
 Fe01 Fe 0.25629(13) 0.7500 0.50841(10) 0.0216(3) Uani 1 2 d S T P . .
 Cl03 Cl 0.20375(19) 0.51864(7) 0.81699(13) 0.0361(4) Uani 1 1 d . . . . .
 Cl04 Cl 0.2941(2) 0.52949(8) 0.17147(14) 0.0385(4) Uani 1 1 d . . . . .
 O005 O 0.2490(5) 0.65893(18) 0.6371(3) 0.0241(7) Uani 1 1 d . . . . .
 O006 O 0.2621(5) 0.66391(18) 0.3692(4) 0.0277(8) Uani 1 1 d . . . . .
 O007 O 0.5477(7) 0.7500 0.5600(7) 0.0404(14) Uani 1 2 d S T P . .
 H00A H 0.5891 0.7026 0.5715 0.061 Uiso 0.5 1 d GR . . . .
 H00B H 0.5861 0.7713 0.6421 0.061 Uiso 0.5 1 d GR . . . .
 O008 O -0.0328(7) 0.7500 0.4717(6) 0.0367(13) Uani 1 2 d S T P . .
 H00C H -0.0755 0.7025 0.4612 0.055 Uiso 0.5 1 d GR . . . .
 H00D H -0.0791 0.7719 0.3908 0.055 Uiso 0.5 1 d GR . . . .
 O009 O 0.2130(6) 0.3836(2) 0.6199(4) 0.0409(10) Uani 1 1 d . . . . .
 O00A O 0.2874(6) 0.3887(2) 0.3548(4) 0.0402(10) Uani 1 1 d . . . . .
 N00B N 0.6210(9) 0.7500 0.0392(7) 0.0357(14) Uani 1 2 d S T P . .
 C00C C 0.2478(6) 0.5914(3) 0.5761(5) 0.0184(9) Uani 1 1 d . . . . .
 C00D C 0.2310(7) 0.5211(3) 0.6427(5) 0.0224(10) Uani 1 1 d . . . . .
 C00E C 0.2610(6) 0.5943(3) 0.4197(5) 0.0200(9) Uani 1 1 d . . . . .
 C00F C 0.2668(7) 0.4516(3) 0.4129(5) 0.0250(11) Uani 1 1 d . . . . .
 C00G C 0.2347(7) 0.4485(3) 0.5684(5) 0.0244(10) Uani 1 1 d . . . . .
 C00H C 0.2719(7) 0.5264(3) 0.3463(5) 0.0242(10) Uani 1 1 d . . . . .
 C00I C 0.5145(13) 0.7500 0.1561(9) 0.047(2) Uani 1 2 d S T P . .
 H00E H 0.5068 0.8028 0.1903 0.070 Uiso 0.5 1 calc GR . . A -1
 H00F H 0.5792 0.7173 0.2328 0.070 Uiso 0.5 1 calc GR . . A -1
 H00G H 0.3886 0.7300 0.1209 0.070 Uiso 0.5 1 calc GR . . A -1
 C00K C 0.5646(15) 0.6808(6) -0.0491(10) 0.088(3) Uani 1 1 d . . . . .
 H00H H 0.6149 0.6345 0.0027 0.132 Uiso 1 1 calc GR . . . .
 H00I H 0.6134 0.6848 -0.1347 0.132 Uiso 1 1 calc GR . . . .
 H00J H 0.4284 0.6776 -0.0736 0.132 Uiso 1 1 calc GR . . . .
 Br1 Br 1.02058(19) 0.72879(12) -0.12019(17) 0.0767(10) Uani 0.5 1 d . . . B -1
 C10 C 0.8251(15) 0.7747(8) 0.1040(12) 0.048(4) Uani 0.5 1 d . . . B -1
 H10A H 0.8199 0.8154 0.1742 0.057 Uiso 0.5 1 calc R . . B -1
 H10B H 0.8892 0.7298 0.1552 0.057 Uiso 0.5 1 calc R . . B -1
 C6 C 0.948(2) 0.8048(9) 0.0060(19) 0.069(4) Uani 0.5 1 d . . . B -1
 H6A H 1.0628 0.8271 0.0642 0.082 Uiso 0.5 1 calc R . . B -1
 H6B H 0.8807 0.8472 -0.0511 0.082 Uiso 0.5 1 calc R . . B -1

loop_
  _atom_site_aniso_label
  _atom_site_aniso_U_11
  _atom_site_aniso_U_22
  _atom_site_aniso_U_33
  _atom_site_aniso_U_23
  _atom_site_aniso_U_13
  _atom_site_aniso_U_12
 Fe01 0.0321(6) 0.0037(5) 0.0291(7) 0.000 0.0067(5) 0.000
 Cl03 0.0512(8) 0.0304(7) 0.0268(7) 0.0071(5) 0.0083(6) -0.0056(5)
 Cl04 0.0573(8) 0.0311(7) 0.0293(7) -0.0071(5) 0.0139(6) 0.0021(6)
 O005 0.0376(18) 0.0110(15) 0.0242(17) -0.0023(13) 0.0074(14) -0.0012(13)
 O006 0.047(2) 0.0096(15) 0.0280(18) 0.0035(13) 0.0112(15) 0.0004(13)
 O007 0.036(3) 0.015(2) 0.069(4) 0.000 0.009(3) 0.000
 O008 0.033(3) 0.011(2) 0.062(4) 0.000 0.004(2) 0.000
 O009 0.060(2) 0.0105(17) 0.048(2) 0.0086(16) 0.0015(19) -0.0058(16)
 O00A 0.057(2) 0.0144(18) 0.047(2) -0.0088(16) 0.0050(19) 0.0048(16)
 N00B 0.036(3) 0.040(4) 0.028(3) 0.000 0.001(3) 0.000
 C00C 0.023(2) 0.009(2) 0.023(2) -0.0016(17) 0.0050(17) 0.0015(16)
 C00D 0.030(2) 0.009(2) 0.028(3) 0.0043(17) 0.0053(19) -0.0023(17)
 C00E 0.022(2) 0.012(2) 0.026(2) 0.0031(17) 0.0045(18) 0.0004(16)
 C00F 0.029(2) 0.007(2) 0.036(3) -0.0011(19) 0.001(2) 0.0009(17)
 C00G 0.029(2) 0.012(2) 0.029(3) 0.0046(19) -0.0022(19) -0.0025(17)
 C00H 0.033(2) 0.018(2) 0.023(3) -0.0023(18) 0.008(2) 0.0009(18)
 C00I 0.046(5) 0.068(6) 0.031(4) 0.000 0.019(4) 0.000
 C00K 0.111(7) 0.081(6) 0.073(6) -0.042(5) 0.024(5) 0.002(5)
 Br1 0.0499(7) 0.116(3) 0.0702(9) -0.0412(11) 0.0255(6) -0.0148(8)
 C10 0.034(5) 0.071(11) 0.038(6) -0.022(5) 0.007(4) -0.004(5)
 C6 0.044(7) 0.060(9) 0.096(12) -0.024(8) 0.000(7) -0.014(6)

_geom_special_details
;
 All esds (except the esd in the dihedral angle between two l.s. planes)
 are estimated using the full covariance matrix.  The cell esds are taken
 into account individually in the estimation of esds in distances, angles
 and torsion angles; correlations between esds in cell parameters are only
 used when they are defined by crystal symmetry.  An approximate (isotropic)
 treatment of cell esds is used for estimating esds involving l.s. planes.
;
loop_
  _geom_bond_atom_site_label_1
  _geom_bond_atom_site_label_2
  _geom_bond_distance
  _geom_bond_site_symmetry_2
  _geom_bond_publ_flag
 Fe01 O005 1.986(3) . ?
 Fe01 O005 1.986(3) 4_575 ?
 Fe01 O006 1.986(3) . ?
 Fe01 O006 1.986(3) 4_575 ?
 Fe01 O007 2.050(5) . ?
 Fe01 O008 2.035(5) . ?
 Cl03 C00D 1.723(5) . ?
 Cl04 C00H 1.717(5) . ?
 O005 C00C 1.287(5) . ?
 O006 C00E 1.278(5) . ?
 O007 H00A 0.8572 . ?
 O007 H00B 0.8572 . ?
 O008 H00C 0.8619 . ?
 O008 H00D 0.8612 . ?
 O009 C00G 1.230(6) . ?
 O00A C00F 1.228(6) . ?
 N00B C00I 1.485(10) . ?
 N00B C00K 1.455(9) 4_575 ?
 N00B C00K 1.455(9) . ?
 N00B C10 1.528(12) . ?
 C00C C00D 1.371(6) . ?
 C00C C00E 1.523(7) . ?
 C00D C00G 1.429(7) . ?
 C00E C00H 1.363(7) . ?
 C00F C00G 1.556(8) . ?
 C00F C00H 1.426(6) . ?
 C00I H00E 0.9600 . ?
 C00I H00F 0.9600 . ?
 C00I H00G 0.9600 . ?
 C00K H00H 0.9600 . ?
 C00K H00I 0.9600 . ?
 C00K H00J 0.9600 . ?
 Br1 C6 1.916(16) . ?
 C10 H10A 0.9700 . ?
 C10 H10B 0.9700 . ?
 C10 C6 1.51(2) . ?
 C6 H6A 0.9700 . ?
 C6 H6B 0.9700 . ?

loop_
  _geom_angle_atom_site_label_1
  _geom_angle_atom_site_label_2
  _geom_angle_atom_site_label_3
  _geom_angle
  _geom_angle_site_symmetry_1
  _geom_angle_site_symmetry_3
  _geom_angle_publ_flag
 O005 Fe01 O005 102.34(19) . 4_575 ?
 O005 Fe01 O007 90.53(15) . . ?
 O005 Fe01 O007 90.53(15) 4_575 . ?
 O005 Fe01 O008 87.02(15) 4_575 . ?
 O005 Fe01 O008 87.02(15) . . ?
 O006 Fe01 O005 81.40(14) . . ?
 O006 Fe01 O005 176.24(12) 4_575 . ?
 O006 Fe01 O005 176.24(12) . 4_575 ?
 O006 Fe01 O005 81.40(14) 4_575 4_575 ?
 O006 Fe01 O006 94.86(19) . 4_575 ?
 O006 Fe01 O007 89.83(16) 4_575 . ?
 O006 Fe01 O007 89.83(16) . . ?
 O006 Fe01 O008 92.82(16) . . ?
 O006 Fe01 O008 92.82(16) 4_575 . ?
 O008 Fe01 O007 176.1(2) . . ?
 C00C O005 Fe01 114.3(3) . . ?
 C00E O006 Fe01 115.1(3) . . ?
 Fe01 O007 H00A 109.9 . . ?
 Fe01 O007 H00B 109.7 . . ?
 H00A O007 H00B 104.1 . . ?
 Fe01 O008 H00C 110.3 . . ?
 Fe01 O008 H00D 110.1 . . ?
 H00C O008 H00D 103.8 . . ?
 C00I N00B C10 107.3(6) . . ?
 C00K N00B C00I 108.3(5) . . ?
 C00K N00B C00I 108.3(5) 4_575 . ?
 C00K N00B C00K 107.7(10) . 4_575 ?
 C00K N00B C10 98.1(7) 4_575 . ?
 C00K N00B C10 125.8(7) . . ?
 O005 C00C C00D 123.9(4) . . ?
 O005 C00C C00E 114.9(3) . . ?
 C00D C00C C00E 121.1(4) . . ?
 C00C C00D Cl03 120.8(4) . . ?
 C00C C00D C00G 120.5(4) . . ?
 C00G C00D Cl03 118.7(3) . . ?
 O006 C00E C00C 114.2(4) . . ?
 O006 C00E C00H 125.6(4) . . ?
 C00H C00E C00C 120.2(4) . . ?
 O00A C00F C00G 117.4(4) . . ?
 O00A C00F C00H 123.8(5) . . ?
 C00H C00F C00G 118.8(4) . . ?
 O009 C00G C00D 123.7(5) . . ?
 O009 C00G C00F 118.2(4) . . ?
 C00D C00G C00F 118.1(4) . . ?
 C00E C00H Cl04 120.3(4) . . ?
 C00E C00H C00F 120.9(4) . . ?
 C00F C00H Cl04 118.7(4) . . ?
 N00B C00I H00E 109.5 . . ?
 N00B C00I H00F 109.5 . . ?
 N00B C00I H00G 109.5 . . ?
 H00E C00I H00F 109.5 . . ?
 H00E C00I H00G 109.5 . . ?
 H00F C00I H00G 109.5 . . ?
 N00B C00K H00H 109.5 . . ?
 N00B C00K H00I 109.5 . . ?
 N00B C00K H00J 109.5 . . ?
 H00H C00K H00I 109.5 . . ?
 H00H C00K H00J 109.5 . . ?
 H00I C00K H00J 109.5 . . ?
 N00B C10 H10A 107.7 . . ?
 N00B C10 H10B 107.7 . . ?
 H10A C10 H10B 107.1 . . ?
 C6 C10 N00B 118.6(10) . . ?
 C6 C10 H10A 107.7 . . ?
 C6 C10 H10B 107.7 . . ?
 Br1 C6 H6A 108.3 . . ?
 Br1 C6 H6B 108.3 . . ?
 C10 C6 Br1 115.9(10) . . ?
 C10 C6 H6A 108.3 . . ?
 C10 C6 H6B 108.3 . . ?
 H6A C6 H6B 107.4 . . ?

loop_
  _geom_hbond_atom_site_label_D
  _geom_hbond_atom_site_label_H
  _geom_hbond_atom_site_label_A
  _geom_hbond_distance_DH
  _geom_hbond_distance_HA
  _geom_hbond_distance_DA
  _geom_hbond_angle_DHA
  _geom_hbond_site_symmetry_A
 O007 H00A O00A 0.86 1.85 2.687(4) 164.0 3_666
 O007 H00B O00A 0.86 2.19 2.687(4) 116.8 2_656
 O008 H00C O009 0.86 1.84 2.670(4) 159.8 3_566
 O008 H00D O009 0.86 2.12 2.670(4) 121.0 2_556

loop_
  _geom_torsion_atom_site_label_1
  _geom_torsion_atom_site_label_2
  _geom_torsion_atom_site_label_3
  _geom_torsion_atom_site_label_4
  _geom_torsion
  _geom_torsion_site_symmetry_1
  _geom_torsion_site_symmetry_2
  _geom_torsion_site_symmetry_3
  _geom_torsion_site_symmetry_4
  _geom_torsion_publ_flag
 Fe01 O005 C00C C00D -175.7(4) . . . . ?
 Fe01 O005 C00C C00E 2.6(5) . . . . ?
 Fe01 O006 C00E C00C 2.2(5) . . . . ?
 Fe01 O006 C00E C00H -177.3(4) . . . . ?
 Cl03 C00D C00G O009 2.6(7) . . . . ?
 Cl03 C00D C00G C00F -177.8(3) . . . . ?
 O005 C00C C00D Cl03 1.6(7) . . . . ?
 O005 C00C C00D C00G -178.7(4) . . . . ?
 O005 C00C C00E O006 -3.2(6) . . . . ?
 O005 C00C C00E C00H 176.3(4) . . . . ?
 O006 C00E C00H Cl04 1.4(7) . . . . ?
 O006 C00E C00H C00F -179.1(4) . . . . ?
 O00A C00F C00G O009 -7.0(8) . . . . ?
 O00A C00F C00G C00D 173.4(4) . . . . ?
 O00A C00F C00H Cl04 4.0(7) . . . . ?
 O00A C00F C00H C00E -175.5(5) . . . . ?
 N00B C10 C6 Br1 -68.8(14) . . . . ?
 C00C C00D C00G O009 -177.1(5) . . . . ?
 C00C C00D C00G C00F 2.5(7) . . . . ?
 C00C C00E C00H Cl04 -178.0(3) . . . . ?
 C00C C00E C00H C00F 1.5(7) . . . . ?
 C00D C00C C00E O006 175.1(4) . . . . ?
 C00D C00C C00E C00H -5.4(7) . . . . ?
 C00E C00C C00D Cl03 -176.6(3) . . . . ?
 C00E C00C C00D C00G 3.1(7) . . . . ?
 C00G C00F C00H Cl04 -176.4(3) . . . . ?
 C00G C00F C00H C00E 4.1(7) . . . . ?
 C00H C00F C00G O009 173.4(4) . . . . ?
 C00H C00F C00G C00D -6.2(7) . . . . ?
 C00I N00B C10 C6 -160.7(10) . . . . ?
 C00K N00B C10 C6 70.3(14) . . . . ?
 C00K N00B C10 C6 -48.5(12) 4_575 . . . ?

loop_
  _refln_index_h
  _refln_index_k
  _refln_index_l
  _refln_F_squared_meas
  _refln_F_squared_sigma
 0 0 -1 2088.79 21.45
 0 0 -1 2116.78 12.83
 0 0 -2 934.67 19.91
 0 0 2 1005.86 11.38
 0 0 -3 1613.03 33.72
 0 0 3 1740.29 18.25
 0 0 4 4826.13 35
 0 0 4 4357.79 70.15
 0 0 -5 922.73 19.72
 0 0 -5 801.67 24.55
 0 0 -6 1152.96 25.04
 0 0 -6 1037.94 32.53
 0 0 -7 105.9 11.14
 0 0 -7 113.04 8.55
 0 0 -8 8.36 4.42
 0 0 9 224.4 14.44
 0 0 -9 297.47 21.81
 0 0 10 3.82 1.88
 0 0 -11 88.97 8.39
 0 1 -1 190.84 6.79
 0 -1 -1 199.45 6.52
 0 -1 -2 182.48 8.73
 0 1 -2 175.42 8.89
 0 -1 -2 186.99 4.8
 0 -1 2 186.25 6.28
 0 1 2 179.39 4.17
 0 -1 -3 325.41 15.01
 0 1 3 333.56 16.3
 0 -1 3 328.65 9.29
 0 1 3 337.12 7.41
 0 -1 3 341.36 15.73
 0 1 -3 305.13 15.14
 0 -1 4 45.33 4.04
 0 1 4 42.75 7.17
 0 -1 4 46.94 7.21
 0 1 5 20.26 3.34
 0 -1 5 16.11 2.7
 0 1 -5 18.48 4.14
 0 1 -5 21.55 3.09
 0 -1 -5 18.9 3.07
 0 -1 -5 19.51 3.69
 0 -1 -6 168.5 12.22
 0 1 -6 169.57 13.5
 0 -1 -6 184.81 10.33
 0 1 -6 176.84 9.43
 0 -1 -7 11.7 3.09
 0 1 -7 16.33 5.24
 0 1 -7 14.61 3.41
 0 -1 -7 12.62 3.77
 0 -1 -8 74.64 8.32
 0 -1 -8 73.71 10.24
 0 1 -8 72.79 11.4
 0 -1 9 16.87 3.88
 0 1 9 19.07 4.24
 0 -1 -9 30.12 7.26
 0 1 -9 30.26 8.09
 0 -1 10 5.05 1.92
 0 1 10 5.42 2.12
 0 1 -11 11.82 3.05
 0 -1 -11 7.12 2.57
 0 -2 0 55.62 3.19
 0 2 0 61.98 3.57
 0 -2 1 176.68 5.65
 0 2 1 163.1 5.77
 0 -2 -1 175.59 5.61
 0 2 -1 167.5 5.91
 0 2 2 4835.98 47.47
 0 -2 2 4939.44 38.67
 0 -2 2 5235.05 44.09
 0 2 -2 4888.03 44.16
 0 -2 -2 5122.82 42.82
 0 -2 3 7.91 2.38
 0 -2 3 10.96 2.04
 0 2 3 8.74 2.71
 0 2 4 404.09 20.57
 0 -2 4 425.28 14.19
 0 -2 4 438.83 19.97
 0 -2 -5 2844.88 37
 0 2 5 2822.7 40.36
 0 -2 -5 2429.11 39.22
 0 2 -5 2833.7 32.98
 0 -2 5 2535.61 36.88
 0 2 -5 2656.76 48.45
 0 2 -6 143.88 8.44
 0 -2 -6 143.75 9.29
 0 2 -6 133.59 12.19
 0 -2 -6 128.76 9.81
 0 -2 -7 46.84 6.72
 0 2 -7 46.47 8.18
 0 -2 -7 57.84 6.7
 0 -2 -8 1240.04 33.07
 0 -2 -8 1184.26 36.37
 0 2 9 60.61 8.3
 0 -2 9 63.16 6.56
 0 2 10 4.34 1.92
 0 2 -10 12.79 3.33
 0 -3 0 0.17 0.54
 0 3 0 0.7 0.66
 0 3 1 191.3 6.02
 0 -3 1 189.86 5.61
 0 -3 2 252.61 9.52
 0 3 2 273.52 10.76
 0 -3 3 360.22 13.47
 0 3 3 388.36 16.23
 0 -3 3 358.22 14.38
 0 3 4 127.57 10.87
 0 -3 4 128.63 8.59
 0 -3 4 119.16 9.79
 0 3 5 18.64 3.64
 0 -3 -5 13.35 2.82
 0 -3 -5 18.95 3.37
 0 3 -5 18.24 4.36
 0 3 -6 290.53 18.55
 0 -3 -6 276.93 13.81
 0 -3 -7 25.98 5.09
 0 3 -7 26.13 6.64
 0 -3 -7 17.95 4.24
 0 3 -8 2.14 3.23
 0 -3 -8 8.6 3.9
 0 -3 -8 1.88 2.13
 0 -3 8 2.57 1.78
 0 3 9 7.73 2.66
 0 3 -9 26.34 7.2
 0 3 10 -2.14 2.21
 0 3 -10 4.14 2.4
 0 -4 0 7461.22 46.67
 0 4 0 7611.28 42.25
 0 4 1 1301.22 16.49
 0 4 1 1268.75 12.47
 0 -4 2 6.55 1.46
 0 -4 2 4.31 1.32
 0 4 2 7.12 1.57
 0 -4 3 7203.22 58.68
 0 -4 3 7037.85 67.87
 0 4 4 171.25 11.49
 0 4 4 132.74 9.21
 0 -4 4 150.42 10.51
 0 -4 4 156.57 10.39
 0 -4 -5 204.61 11.26
 0 4 -5 233.17 14.69
 0 4 -5 184.55 11.94
 0 4 5 203.94 12.38
 0 -4 -6 1076.14 28.84
 0 4 6 1107.48 31.86
 0 -4 -7 5.87 2.43
 0 4 -7 4.37 3.08
 0 -4 -7 4.77 2.84
 0 4 -8 69.82 10.87
 0 -4 -8 56.45 7.82
 0 4 -9 135.23 10.29
 0 4 -9 162.78 16.55
 0 4 10 20.42 4.84
 0 4 -10 30.38 4.55
 0 5 0 1.59 0.86
 0 5 1 21.33 1.6
 0 -5 1 16.45 2.29
 0 5 1 19.72 2.28
 0 -5 1 19.21 1.65
 0 -5 2 67.47 3.83
 0 -5 2 48.78 5.82
 0 5 2 58.02 3.97
 0 -5 2 55.61 3.83
 0 -5 3 63.43 5.24
 0 -5 3 64.65 7.3
 0 5 3 68.16 5.61
 0 5 4 65.86 6.88
 0 -5 4 66.59 6.46
 0 5 -4 65.5 6.52
 0 5 4 71.68 7
 0 5 -5 0.6 0.88
 0 5 -5 0.01 0.76
 0 -5 -5 1.25 0.84
 0 -5 -5 0.58 0.75
 0 5 -5 0.7 1.04
 0 5 5 0.26 0.93
 0 5 -6 70.2 9.02
 0 -5 -6 45.62 5.39
 0 5 -6 53.85 7.42
 0 5 6 62.95 8.25
 0 -5 -6 47.35 6.53
 0 -5 -7 128.44 11.89
 0 5 -7 176.93 15.6
 0 -5 -8 18.31 5.33
 0 5 -8 23.63 6.47
 0 5 -9 5.65 2.7
 0 5 -9 2.57 2.81
 0 5 9 1.28 3.69
 0 5 -10 0.73 1.53
 0 5 10 -1.13 2.39
 0 6 0 204.7 6.97
 0 6 1 1131.06 18.86
 0 -6 1 1206.11 20.32
 0 -6 2 2416.72 25.77
 0 6 2 2552.92 23.84
 0 -6 2 2510.2 24.12
 0 6 2 2446.92 30.11
 0 6 3 903.59 19.07
 0 -6 3 865.3 18.4
 0 -6 4 248.25 12.22
 0 -6 4 281.74 10.31
 0 6 4 268.08 12.87
 0 6 -4 313.58 14.34
 0 6 -4 276.36 13.42
 0 6 4 301.12 15.48
 0 6 -5 1108.79 30.13
 0 6 -5 871.78 24.99
 0 -6 -5 959.27 27.62
 0 6 -5 1016.76 28.7
 0 6 5 852.55 28
 0 6 -6 224.09 15.2
 0 -6 -6 195.79 13.64
 0 6 -6 206.16 14.08
 0 6 6 197.43 14.89
 0 -6 -7 213.1 15.71
 0 6 -7 243.63 15.35
 0 -6 -8 147.8 13.58
 0 6 -8 166.92 11.29
 0 6 9 45.61 7.78
 0 6 -9 43.64 5.84
 0 6 -9 60.03 8.53
 0 6 -10 16.47 3.52
 0 6 10 16.68 4.07
 0 7 0 0.22 0.47
 0 -7 1 79.01 7.28
 0 7 1 88.01 5.66
 0 -7 1 93.45 5.82
 0 7 2 18.87 2.78
 0 -7 2 12.33 3.28
 0 -7 -2 17.65 2.51
 0 -7 2 17.7 2.75
 0 7 2 15.13 1.66
 0 -7 2 14.05 1.71
 0 7 3 12.66 2.68
 0 7 -3 11.75 3
 0 7 3 12.85 2.36
 0 -7 3 10.48 2.06
 0 7 3 12.32 3.07
 0 7 -3 9.38 2.44
 0 7 -4 59.25 6.97
 0 7 -4 75.11 7.36
 0 7 4 65.55 7.68
 0 7 -4 73.83 6.11
 0 7 -5 116.79 10.29
 0 7 -5 139.78 8.74
 0 -7 -5 123.88 10.57
 0 7 -5 140.3 10.59
 0 7 -5 133.42 10.61
 0 7 5 124.53 11.29
 0 7 -6 265.47 13.08
 0 7 -6 275.13 16.09
 0 7 -6 220.89 14.37
 0 7 -6 300.83 17.66
 0 7 6 241.51 17.14
 0 -7 -6 234.74 16.02
 0 7 -7 25.02 5.82
 0 -7 -7 18.66 5.23
 0 7 -7 23.93 4.56
 0 7 -7 28.04 5.33
 0 7 -8 8.83 3.09
 0 -7 -8 10.44 4.34
 0 7 -8 8.15 3.27
 0 7 -9 60.68 7.08
 0 7 -9 65.33 8.37
 0 7 9 65.23 8.55
 0 7 -10 1.31 0.97
 0 7 10 4.21 2.2
 0 8 0 2784.55 25.76
 0 -8 0 2247.56 37.1
 0 -8 -1 340.54 13.16
 0 8 1 333.1 10.17
 0 -8 1 317.2 14.87
 0 8 -2 13.49 2.88
 0 8 -2 14.67 2.63
 0 8 2 11.98 2.41
 0 -8 -2 18.21 2.56
 0 8 -3 652.73 19.63
 0 8 -3 601.22 22.17
 0 8 -3 670.78 21.82
 0 8 3 663.33 22.23
 0 8 -4 10.91 2.56
 0 8 4 12.86 3.63
 0 8 -4 9.57 2.65
 0 8 -4 9.47 2.83
 0 8 -4 14.24 3.29
 0 8 -5 39.98 5.03
 0 8 -5 36.22 5.2
 0 8 5 39.59 6.45
 0 -8 -5 25.74 4.76
 0 8 -5 42.83 5.93
 0 8 -5 35.97 6.23
 0 -8 -6 578.83 25.22
 0 8 -6 690.19 24.75
 0 8 -6 587.41 25.4
 0 8 6 618.36 27.65
 0 8 -6 634.28 21.05
 0 8 -6 703.97 24.4
 0 8 -7 167.03 11.51
 0 -8 -7 149.11 13.49
 0 8 -7 181.13 12.08
 0 8 -7 175.84 13.21
 0 8 -8 71.06 8.27
 0 8 -8 65.78 7.65
 0 -8 -8 52.74 7.82
 0 8 9 77.99 8.48
 0 8 -9 56.55 7.05
 0 8 10 18.52 3.55
 0 -9 0 -0.07 0.56
 0 9 0 0.43 0.57
 0 9 0 0.21 1.02
 0 9 0 1.05 1.2
 0 9 1 12.99 2.11
 0 9 -1 15.55 3.2
 0 9 -1 18.84 3.46
 0 -9 -1 10.83 2.55
 0 9 -1 15.53 2.81
 0 9 1 16.86 3.22
 0 9 -2 51.16 6.07
 0 9 -2 61.47 5.73
 0 9 -2 44.85 5.77
 0 9 2 47.87 5.24
 0 9 2 55.77 6.07
 0 9 3 8 2.71
 0 9 -3 6.23 2.29
 0 9 -3 6.39 2.64
 0 9 -3 10.1 2.82
 0 9 -4 56.52 6.35
 0 9 -4 43.38 6.87
 0 9 -4 56.46 7.11
 0 9 4 57.64 7.08
 0 -9 -5 2.46 1.34
 0 9 -5 3.68 1.91
 0 9 -5 2.73 2.42
 0 9 -5 4.26 2.13
 0 9 5 2.45 1.53
 0 9 -5 5.24 2.59
 0 9 -6 5.68 2.84
 0 9 -6 4.74 2.55
 0 -9 -6 2.79 2.22
 0 9 -6 7.55 2.92
 0 9 -6 6.76 2.57
 0 -9 -7 4.79 2.51
 0 9 7 2.47 1.7
 0 9 -7 3.91 1.96
 0 9 -7 3.69 2.19
 0 9 -7 4.8 2.61
 0 9 8 29.43 5.27
 0 9 -8 27.34 5.25
 0 -9 -8 23.41 4.92
 0 9 -8 28.79 4.91
 0 9 9 4.73 2.11
 0 9 -9 0.65 1.11
 0 10 0 637.22 18.51
 0 10 0 613.59 16.04
 0 10 -1 388.98 13.13
 0 10 1 407.96 15.56
 0 10 1 370.35 14.25
 0 10 -1 414.49 15.92
 0 10 -1 410.5 16.03
 0 10 -2 366.59 16.67
 0 10 2 360.77 14.77
 0 10 -2 401.49 16.78
 0 10 -2 402.35 14.19
 0 10 2 359.04 14.95
 0 10 -3 338.66 17.03
 0 10 -3 328.03 13.75
 0 10 3 348.48 15.9
 0 10 -3 313.83 16.45
 0 10 4 56.77 6.91
 0 10 -4 52.84 7.44
 0 10 -4 64.19 6.63
 0 10 -4 42.38 6.47
 0 10 -5 156.24 10.79
 0 10 -5 151.73 12.84
 0 10 -5 123.28 12.34
 0 -10 -5 139.46 11.52
 0 10 5 159.48 12.61
 0 10 -6 142.53 14.04
 0 -10 -6 176.44 13.5
 0 10 -6 189.1 11.93
 0 10 -6 177.57 13.8
 0 -10 -7 3.99 2.58
 0 10 -7 3.73 1.93
 0 10 7 3.68 2.16
 0 10 -7 3.73 1.62
 0 10 -7 1.43 2.6
 0 10 -8 119.49 8.59
 0 -10 -8 123.91 10.47
 0 10 -8 101.81 10.08
 0 10 -9 34.87 4.87
 0 10 9 59.77 5.96
 0 11 0 -0.43 0.86
 0 11 0 1.38 0.91
 0 11 0 -0.77 1.24
 0 11 -1 -0.65 1.57
 0 11 -1 -0.43 0.89
 0 11 -1 0.95 1.18
 0 11 1 0.74 0.91
 0 11 1 1.34 1.38
 0 11 2 12.61 3.02
 0 11 -2 11.79 2.62
 0 11 -2 13.9 3.49
 0 11 2 8.92 2.46
 0 11 -2 11.56 3.03
 0 11 2 11.83 2.85
 0 11 3 18.6 3.79
 0 11 -3 20.01 4.77
 0 11 -3 22.66 4.07
 0 11 4 32.31 5.47
 0 11 -4 37.22 6.53
 0 11 -4 36.68 5.17
 0 11 -4 30.16 5.12
 0 -11 -5 -0.46 1.33
 0 11 5 0.94 1.83
 0 11 -5 2.71 2.06
 0 11 -5 -4.8 3.66
 0 11 -5 3.63 2.77
 0 11 -6 32.61 5.8
 0 -11 -6 38.14 5.98
 0 11 -6 31.83 6.8
 0 11 -6 44.44 5.87
 0 11 6 41.91 6.08
 0 11 7 4.48 2.05
 0 11 -7 -0.57 2.1
 0 11 7 2.8 2.11
 0 -11 -7 5.39 2.33
 0 11 -7 4.29 2.11
 0 11 -8 6.96 2.48
 0 11 -8 11.21 2.58
 0 -11 -8 6.07 2.46
 0 11 8 12.54 2.86
 0 -11 -8 7.54 2.33
 0 12 0 290.68 13.59
 0 12 0 312.61 14.73
 0 12 0 297.81 12.16
 0 12 -1 394.76 14.36
 0 12 -1 426.56 17.42
 0 12 1 413.31 16.84
 0 12 1 396.09 15.76
 0 12 -1 421.13 16.38
 0 12 -2 329.5 13.55
 0 12 -2 362.11 17.07
 0 12 -2 352.08 16.25
 0 12 2 301.27 14.41
 0 12 2 336.39 15.25
 0 12 -3 63.2 6.27
 0 12 3 64.79 6.69
 0 12 3 65.84 7.19
 0 12 -3 66.76 7.94
 0 12 -4 237.62 12.41
 0 12 -4 248.12 16.08
 0 12 4 236.82 13.95
 0 12 4 218.03 13.29
 0 12 -5 60.44 8.54
 0 12 5 66.13 7.66
 0 12 -5 62.93 6.82
 0 12 6 53.13 6.51
 0 12 -6 58.33 6.49
 0 12 -6 59.65 8.8
 0 12 7 82.66 6.75
 0 12 -7 103.9 8.09
 0 12 7 95 8.65
 0 -12 -8 35.14 5.88
 0 12 -8 47.68 4.85
 0 13 0 -0.16 1.32
 0 13 0 0.22 0.93
 0 13 0 0.48 0.92
 0 13 -1 28.26 4.27
 0 13 1 31.34 4.85
 0 13 -1 30.49 5.05
 0 13 1 31.61 5.15
 0 13 -1 27.13 4.51
 0 13 2 7.16 2.53
 0 13 2 7.04 2.44
 0 13 -2 8.89 3
 0 13 -2 11.93 3.83
 0 13 -2 6.58 2.32
 0 13 3 0.99 2.04
 0 13 -3 3.47 2.7
 0 13 3 -0.08 0.91
 0 13 -3 2.41 1.58
 0 13 -4 55.86 7.88
 0 13 4 57.77 7.22
 0 13 -4 62.96 6.81
 0 13 5 13.54 3.73
 0 13 -5 14.74 3.7
 0 13 -5 12.68 3.82
 0 13 -6 0.96 1.45
 0 13 -6 -0.02 1.32
 0 13 6 -1.19 1.72
 0 13 -7 54.1 5.69
 0 13 7 46.72 5.89
 0 14 0 1918.36 40.31
 0 14 0 1853.05 36.24
 0 14 -1 399.32 15.49
 0 14 1 415.59 18.46
 0 14 -1 426.52 18.98
 0 14 1 434.9 18.25
 0 14 -1 376.99 16.31
 0 14 -2 117.78 9.37
 0 14 2 114.62 9.46
 0 14 -2 127.88 9.15
 0 14 -2 128.82 10.73
 0 14 2 133.01 10.47
 0 14 -3 190.66 13.02
 0 14 -3 190.58 11.33
 0 14 3 199.02 13.19
 0 14 -4 5.6 2.42
 0 14 -4 6.71 2.52
 0 14 4 8.64 2.96
 0 14 -5 12.01 3.58
 0 14 -5 16.59 3.63
 0 14 5 13.04 3.46
 0 14 -6 348.32 14.51
 0 14 6 351.85 16.34
 0 14 -6 323.29 17.41
 0 14 -7 17.16 3.06
 0 14 7 14.12 3
 0 15 0 2.97 2.36
 0 15 0 2.48 2.35
 0 15 1 61.73 7.17
 0 15 -1 61.85 7.65
 0 15 1 60.95 7.37
 0 15 -1 55.97 6.47
 0 15 2 21 4.8
 0 15 -2 21 4.08
 0 15 -2 18.8 4.59
 0 15 -2 14.26 3.28
 0 15 -3 1.07 1.67
 0 15 -3 -0.85 2.27
 0 15 3 1.94 1.85
 0 15 4 27.53 5.42
 0 15 -4 24.21 4.99
 0 15 -4 24.79 4.28
 0 15 -5 20.74 4.48
 0 15 5 27.6 4.96
 0 15 -5 25.36 4.26
 0 15 -6 24.91 3.83
 0 15 -6 23.3 4.43
 0 15 6 24.33 4.16
 0 16 0 74.82 7.39
 0 16 0 69.27 7.61
 0 16 1 144.28 10.61
 0 16 -1 135.91 10.91
 0 16 -1 121.46 9.24
 0 16 1 124.82 9.96
 0 16 2 471.89 19.9
 0 16 -2 433.74 19.58
 0 16 -3 38.86 5.03
 0 16 3 45.55 6.28
 0 16 -3 40.68 6.11
 0 16 -4 523.54 20.87
 0 16 -4 518.44 17.53
 0 16 5 205.9 11.83
 0 16 -5 180.47 11.55
 0 16 -5 183.24 9.9
 0 16 6 8.45 2.29
 0 17 0 2.23 1.95
 0 17 0 -1.39 1.63
 0 17 1 39.89 5.69
 0 17 -1 38.2 5.15
 0 17 1 31.59 4.91
 0 17 -1 42.17 6.19
 0 17 -2 10.14 3.23
 0 17 2 14.67 3.78
 0 17 -3 0.86 1.57
 0 17 3 1.11 1.85
 0 17 4 109.08 8.81
 0 17 -4 99.55 8.6
 0 17 5 1.73 1.24
 0 17 -5 1.68 1.44
 0 18 0 176.06 11.45
 0 18 0 193.63 11.33
 0 18 -1 6.98 2.14
 0 18 -1 4.78 2.08
 0 18 1 7.34 2.46
 0 18 2 25.84 4.43
 0 18 -2 22.42 4.36
 0 18 3 617.61 20.38
 0 18 -3 568.2 20.25
 0 18 4 177.59 10.19
 0 18 -4 164.37 10.16
 0 19 0 0.4 0.86
 0 19 0 -1.33 1.09
 0 19 1 30.75 4.48
 0 19 -1 31.7 4.78
 0 19 2 103.37 8.16
 0 19 -2 94.75 8.18
 0 19 -3 20.77 3.59
 0 19 3 19.12 3.46
 -1 0 10 45.76 6.22
 1 0 -10 64.27 10.01
 1 0 -9 72.25 11.1
 1 0 -8 308.37 14.92
 1 0 -8 344.54 22.95
 1 0 -7 4.94 2.45
 1 0 -7 6.43 2.31
 1 0 -6 2.74 1.54
 -1 0 6 2.32 1.25
 1 0 -5 563.18 15.45
 1 0 -4 24.25 3.25
 -1 0 4 22.21 5.26
 1 0 -3 645.2 13.15
 1 0 -2 25.9 2.25
 -1 0 1 36.98 3.58
 -1 0 0 135.74 3.97
 -1 0 -1 255.27 12.3
 -1 0 -2 17.58 3.63
 -1 0 -3 126.92 11.26
 1 0 3 122.2 11.06
 1 0 3 117.46 5.7
 1 0 4 439.92 24.91
 -1 0 -4 434.35 24.48
 1 0 4 408.08 10.95
 -1 0 -5 3.3 1.55
 -1 0 -5 3.25 2.02
 -1 0 -6 2.57 2.26
 1 0 7 20.34 4.35
 -1 0 -7 32.71 6.69
 1 0 8 0.48 1.74
 1 0 9 35.5 5.61
 -1 0 -10 5.95 2.68
 1 0 10 1.82 1.48
 1 1 -11 5.69 2.21
 -1 1 10 44.77 6.55
 1 -1 -10 67.75 9.36
 1 1 -10 66.24 10.38
 -1 -1 10 43.95 5.47
 1 -1 -9 39.37 5.83
 1 -1 -9 32.86 6.76
 1 1 -9 32.4 7.96
 1 -1 -8 136.22 13.24
 1 1 -8 142.75 9.87
 1 -1 -8 141.8 10.64
 1 1 -8 137.78 15.18
 1 1 -7 395.97 15.41
 1 -1 -7 389.54 16.07
 1 -1 -7 376.04 20.18
 1 1 -7 352.41 21.78
 1 1 -6 47.06 4.85
 1 -1 -6 45.69 5.08
 -1 1 6 50.89 5.66
 1 1 -5 569.02 14.98
 1 -1 -5 603.81 16.25
 -1 -1 4 30.68 3.51
 -1 -1 4 26.59 5.28
 1 1 -4 26.99 3.51
 -1 1 4 27.55 5.78
 1 -1 -4 32.42 3.56
 -1 -1 3 375.3 16.56
 1 -1 -3 410.55 10.13
 -1 -1 3 410.19 10.7
 1 1 -3 396.3 10.95
 1 -1 -2 2191.65 19.17
 1 1 -2 2250.45 21.38
 -1 1 1 404.77 12.4
 -1 -1 1 385.04 9.97
 -1 1 0 732.03 10.83
 1 1 0 774.13 8.32
 -1 -1 -1 2528.42 36.03
 -1 1 -1 2422.96 35.29
 -1 -1 -2 1038.05 26.08
 -1 1 -2 873.65 23.7
 1 1 3 544.32 9.11
 1 -1 3 526.9 21.48
 -1 -1 -3 549.42 22.72
 1 1 3 520.42 22.43
 -1 1 -4 9.05 3.38
 1 -1 4 7.8 1.84
 1 -1 4 9.4 3.36
 -1 -1 -4 8.81 3.48
 1 1 4 7.47 1.17
 -1 1 -5 78.83 8.49
 -1 -1 -5 78.04 6.22
 -1 -1 -5 74.44 7.55
 1 -1 6 465.31 17.56
 -1 1 -6 485.2 23.67
 -1 -1 -6 476.08 21.16
 -1 -1 -6 517.39 17.95
 -1 1 -7 14.76 4.89
 -1 -1 -7 17.05 4.66
 1 1 7 12.69 3.07
 1 -1 7 18.93 3.65
 1 -1 8 30.11 5.01
 1 1 8 36.23 6.2
 1 -1 9 90.86 8.23
 1 1 9 86.59 9.21
 -1 -1 -10 2.72 1.98
 -1 1 -10 4.23 2.35
 1 -1 10 0.7 0.67
 1 1 10 4.07 2.39
 1 2 -11 0.43 0.94
 -1 2 11 -0.82 1.34
 1 2 -10 3.15 3.31
 -1 2 10 0.29 2.43
 1 -2 -9 8.14 3.57
 1 -2 -9 8.28 3.87
 1 2 -9 6.77 4.41
 1 -2 -8 105.1 9.88
 1 2 -8 104.18 14.18
 1 -2 -8 95.54 10.66
 -1 2 7 14.25 3.83
 1 -2 -7 9.55 3.21
 1 2 -7 9.3 3.58
 1 2 -7 11.34 2.74
 1 -2 -7 11.95 3.29
 1 -2 -6 94.62 7.77
 -1 2 6 94.27 8.54
 1 2 -6 93.44 6.83
 1 -2 -6 90.6 8.57
 1 2 -6 88.03 7.97
 -1 -2 5 160.66 9.58
 -1 2 5 143.67 9.93
 1 2 -5 141.55 7.38
 1 -2 -4 487.51 13.39
 -1 -2 4 463.2 21.61
 -1 -2 4 462.6 13.98
 -1 2 4 446.9 22.57
 -1 2 3 521.11 20.31
 -1 -2 3 558.32 13.18
 1 -2 -3 568.84 11.16
 1 2 -3 577.63 14.26
 -1 -2 3 567.28 19.63
 1 2 -2 35.32 3.05
 -1 2 2 33.49 3.36
 1 2 -1 48.78 3.03
 -1 -2 1 42.04 2.95
 -1 2 1 47.13 4.74
 -1 2 0 183.89 6.81
 1 2 0 224.22 5.39
 1 2 1 300.92 4.54
 -1 2 -1 335.74 12.01
 -1 -2 -1 320.93 11.9
 1 -2 2 99.96 8.19
 -1 -2 -2 88.61 7.28
 1 2 2 94.61 8.27
 -1 2 -2 80.23 6.74
 1 -2 3 16.6 3.75
 -1 2 -3 13.18 3.36
 -1 -2 -3 14.54 3.64
 1 2 3 16.12 4.21
 1 -2 4 74.63 6.83
 -1 2 -4 68.12 7.44
 -1 2 -4 77.24 9.36
 -1 -2 -4 85.92 10.16
 -1 -2 -5 223.83 12.44
 -1 2 -5 254.18 16.03
 -1 -2 -5 200.34 10.06
 -1 -2 -5 265.1 12.34
 1 -2 5 212.25 10.45
 -1 -2 -6 73.66 7.25
 -1 2 -6 79.25 10.05
 -1 -2 -6 69.15 7.81
 1 -2 6 70.72 6.62
 -1 2 -7 64.25 9.93
 1 -2 7 52.34 6.12
 1 2 7 46.5 7.07
 1 -2 8 75.89 7.65
 1 2 8 71.65 9.22
 1 -2 9 125.81 9.06
 1 2 9 136.42 12.43
 -1 -2 -10 -0.2 1.45
 -1 2 -10 -1.28 1.57
 1 3 -11 19.14 3.22
 -1 3 11 13.35 3.37
 -1 3 10 94.57 10.97
 1 3 -10 195.58 18.08
 1 3 -9 38.67 9.23
 1 -3 -9 33.78 6.04
 1 -3 -9 29.12 5.62
 1 -3 -8 434.23 20.45
 1 -3 -8 407.88 20.2
 -1 3 7 615.09 24.19
 1 -3 -7 555.17 22.36
 1 -3 -7 618.68 22.17
 1 3 -7 648.19 30.73
 -1 3 6 27.57 4.84
 1 3 -6 27.39 4.46
 1 -3 -6 26.79 4.38
 1 -3 -6 30.46 4.42
 1 3 -6 31.12 3.75
 1 3 -5 1032.66 19.69
 1 3 -5 1120.1 24.38
 -1 3 5 1075.27 29.13
 1 -3 -4 647.73 14.81
 -1 -3 4 680.21 24.53
 -1 -3 4 603.61 17.08
 -1 3 4 716.53 26.74
 1 -3 -3 305.89 8.31
 -1 -3 3 296.15 10.81
 -1 3 3 338.79 15.02
 -1 -3 3 314.01 13.54
 -1 3 2 2315.82 29.45
 1 3 -2 2435.76 26.1
 -1 -3 1 807.59 13.48
 1 3 -1 838.06 13.33
 -1 3 1 810.76 19.89
 1 3 0 52.35 2.82
 -1 -3 0 50.1 2.69
 -1 -3 -1 2568.86 28.29
 -1 3 -1 2562.84 27.37
 1 3 1 2640.99 14.16
 1 -3 2 37.16 4.49
 -1 -3 -2 37.32 4.31
 1 3 2 31.96 4.21
 -1 3 -2 27.8 3.43
 1 -3 3 18.36 3.96
 -1 -3 -3 14.03 3.22
 1 3 3 19.18 4.2
 -1 3 -3 15.91 3.34
 -1 3 -4 14.5 3.45
 1 -3 4 11.69 3.17
 -1 -3 -4 13.86 3.81
 -1 -3 -4 13.06 2.51
 -1 3 -4 14.79 3.73
 1 -3 5 49.62 4.68
 -1 -3 -5 68.19 6.39
 -1 -3 -5 58.37 5.99
 -1 3 -5 66 8.18
 -1 -3 -6 40.29 5.58
 -1 -3 -6 38.48 4.86
 1 -3 6 37.33 4.45
 -1 -3 -6 35.67 5.42
 -1 3 -6 52.38 8.11
 -1 -3 -7 18.37 4.5
 1 -3 7 13.37 3
 -1 3 -7 21.09 6.02
 1 -3 8 214.08 11.62
 1 3 8 221.7 16.91
 1 3 9 25.01 5.61
 -1 3 -9 32.21 5.63
 -1 3 -10 -0.35 1.5
 -1 -3 -10 0.17 1.85
 1 3 10 4.2 2.96
 1 4 -10 24.71 6.37
 1 4 -10 21.84 3.92
 1 4 -9 24.15 6.7
 1 -4 -9 20.02 4.58
 1 -4 -9 26.66 6.09
 1 -4 -8 220.67 14.53
 1 -4 -8 230.99 15.83
 1 -4 -7 25.35 4.68
 1 4 -7 32.69 7.18
 1 4 -7 24 5.06
 1 -4 -7 25.13 5.04
 -1 4 7 29.69 6.27
 1 -4 -6 -0.24 1.44
 1 4 -6 1.74 1.3
 -1 4 6 0.69 1.23
 1 -4 -6 0.69 0.92
 1 4 -5 175.96 8.09
 1 4 -5 225.08 11.66
 1 4 -5 204.03 10.09
 -1 4 5 196.26 13.62
 -1 -4 4 82.45 8.12
 -1 4 4 93.8 9.13
 1 -4 -4 99.27 6.01
 -1 -4 4 85.41 7.36
 -1 -4 3 156.29 9.37
 -1 4 3 166.35 10.14
 -1 -4 3 158.41 9.21
 -1 4 3 153.36 8.5
 -1 -4 2 63.33 5.32
 -1 4 2 54.58 4.67
 -1 4 1 12.76 2.62
 -1 -4 1 14.02 2.29
 -1 -4 0 307.96 8.12
 1 4 0 285.77 4.54
 -1 -4 0 348.85 8.71
 1 -4 0 350.81 13.31
 -1 4 0 391.57 12.1
 -1 4 0 364.57 8.56
 -1 -4 -1 464.23 11.28
 1 -4 1 466.14 10.94
 -1 4 -1 441.29 10.37
 1 -4 2 71.53 4.23
 -1 -4 -2 73.51 5.62
 -1 4 -2 63.23 4.95
 1 -4 2 65.59 5.37
 1 4 2 67 5.39
 -1 -4 -3 93.34 7.81
 -1 4 -3 83.4 7
 1 4 3 111.31 9.27
 1 -4 3 94.47 8.22
 -1 -4 -4 98.71 7.33
 -1 4 -4 116.99 9.64
 -1 -4 -5 35.17 5.06
 -1 4 -5 36.87 6.29
 1 -4 5 22.13 3.12
 -1 -4 -6 4.69 2.07
 1 -4 6 6.4 1.91
 -1 -4 -6 7.29 2.92
 -1 4 -6 7.9 3.78
 -1 4 -7 101.48 12.57
 -1 -4 -7 84.53 9.71
 -1 4 -8 10.45 4.34
 1 4 8 3.38 2.63
 -1 4 -8 7.06 4.15
 -1 4 -9 27.36 4.99
 1 4 9 23.04 5.61
 1 4 10 4.75 2.63
 -1 -4 -10 1.8 1.88
 -1 4 -10 2.38 1.91
 -1 5 10 19.61 4.96
 1 5 -10 28.39 4.17
 1 5 -9 180.99 16.7
 1 -5 -9 114.76 11.63
 1 -5 -8 10.81 4.24
 1 -5 -8 7.81 2.73
 1 5 -8 11.94 5.07
 1 5 -7 45.68 6.91
 1 -5 -7 41.69 6.6
 1 5 -7 49.73 8.52
 1 -5 -7 32.63 5.01
 -1 5 7 37.56 7.18
 1 5 -6 1000.43 28.25
 -1 5 6 851.78 30.49
 1 5 -5 488.09 17.52
 1 5 -5 460.65 16.3
 1 5 -4 191.17 9.77
 -1 5 4 160.2 11.63
 1 -5 -4 198.64 8.3
 1 5 -4 185.72 9.78
 -1 -5 4 183.86 11.07
 -1 5 4 208.28 12.04
 -1 5 3 1502.02 28.29
 -1 -5 3 1551.03 32.21
 -1 -5 3 1565.44 27.76
 -1 -5 2 708.55 19.59
 -1 -5 2 641.34 7.36
 -1 5 2 593.89 16.05
 -1 5 2 726.63 15.36
 -1 -5 2 662.4 14.44
 -1 5 1 1254.55 23.92
 -1 -5 1 1226.9 22.65
 1 -5 0 1319.34 26.33
 -1 -5 0 1372.82 16.22
 -1 -5 0 1314.13 20.21
 1 5 0 1366 12.16
 -1 5 0 1341.68 14.63
 -1 5 -1 183.36 6.33
 -1 -5 -1 192.08 6.91
 -1 -5 -1 200.14 5.63
 1 -5 2 1640.79 22.5
 -1 -5 -2 1556.23 24.73
 -1 -5 -3 1758.86 31.61
 1 -5 3 1745.06 30.8
 1 5 3 1845.86 32.21
 -1 5 -3 1715.47 29.38
 1 -5 3 1810.45 24.86
 -1 5 -4 105.83 8.76
 -1 -5 -4 85.82 7.21
 -1 5 -4 92.69 7.88
 -1 5 -4 97.01 6.51
 -1 5 -5 91.9 8.23
 -1 -5 -5 99.67 8.62
 -1 -5 -6 926.63 29.26
 -1 5 -6 954.54 24.64
 -1 -5 -7 67.9 8.61
 -1 5 -7 73.85 7.85
 1 5 7 59.12 8.62
 -1 5 -7 87.18 11.03
 -1 -5 -7 60.77 7.09
 1 5 8 71.8 9.72
 -1 5 -8 87.45 8.65
 1 5 9 248.38 17.35
 -1 5 -9 246.8 14.54
 -1 5 -10 10.85 2.89
 1 5 10 16.2 4.09
 1 6 -10 1.89 1.56
 -1 6 10 2.02 2.12
 1 6 -10 3.12 2.63
 1 6 -9 31.06 4.99
 1 6 -9 39.21 7.61
 1 -6 -9 19.62 5.38
 1 -6 -8 44.67 7.85
 1 6 -8 46.75 7.31
 1 6 -8 57.91 9.44
 1 -6 -7 14.35 4.23
 1 6 -7 18.4 4.48
 1 6 -7 20.99 5.11
 -1 6 7 13.93 4.42
 1 6 -6 82.09 8.65
 -1 6 6 68.5 9.3
 1 6 -5 323.38 15.26
 1 6 -5 316.58 14.85
 1 6 -4 111.68 7.96
 -1 -6 4 92.37 7.78
 1 6 -4 112.21 8.55
 -1 6 4 97.12 8
 -1 6 4 103.68 9.71
 -1 -6 3 312.83 7.47
 -1 6 3 296.07 11.39
 -1 -6 3 278.86 11.21
 -1 -6 3 304.23 16.03
 -1 6 3 263.92 11.97
 -1 6 2 7.57 1.59
 -1 6 2 5.91 1.77
 -1 -6 2 7.75 2.56
 -1 -6 2 3.13 0.52
 -1 -6 2 6.05 1.41
 -1 6 1 163.09 5.06
 -1 6 1 190.19 9.02
 -1 -6 1 174.72 9.76
 -1 6 0 69.95 2.63
 -1 -6 0 72.55 2.96
 -1 -6 0 94.08 6.43
 1 -6 0 101.31 7.52
 -1 6 0 122.77 7
 1 6 0 114.53 3.26
 -1 -6 -1 8.06 1.36
 1 6 1 7.55 1.31
 1 -6 1 5.63 1.72
 -1 6 -1 6.96 1.18
 -1 -6 -1 8.44 1.42
 -1 -6 -2 14.48 2.38
 1 -6 2 13.76 2.5
 -1 6 -2 13.8 2.16
 1 -6 3 17.5 2.81
 1 6 3 15.43 3.32
 -1 6 -3 16.32 2.86
 -1 6 -3 18.73 3.37
 -1 6 -3 12.4 2.46
 -1 -6 -3 12.11 2.58
 -1 -6 -4 26.14 4.32
 -1 6 -4 36.6 5.1
 -1 6 -4 35.17 4.93
 -1 6 -4 23.64 4.46
 -1 6 -4 38.11 4.52
 -1 6 -5 2.57 1.65
 -1 6 -5 2.83 1.74
 -1 6 -5 2.95 1.8
 -1 -6 -5 1.16 1.25
 -1 -6 -6 63.92 8.34
 -1 6 -6 81.44 9.39
 -1 6 -6 76.82 7.46
 -1 6 -7 10.31 3.8
 1 6 7 8.48 3.64
 -1 -6 -7 7.73 2.78
 -1 6 -7 12.67 4.06
 -1 -6 -7 9.38 3.72
 -1 6 -8 45.38 6.65
 1 6 8 43.04 7.36
 1 6 9 73.3 9.17
 -1 6 -9 58.77 7.44
 -1 6 -10 -1.36 1.55
 1 6 10 3.35 1.88
 1 7 -10 380.03 17.94
 -1 7 10 392.59 18.94
 1 7 -9 165.61 10.97
 1 -7 -9 155.79 13.85
 1 7 -8 139.16 12.98
 1 7 -8 122.81 11.02
 1 -7 -8 103.72 11.61
 1 7 -8 119.91 9.38
 1 -7 -7 37.92 6.72
 -1 7 7 25.5 5.6
 1 7 -7 48.77 5.92
 1 7 -7 46.18 7.55
 1 7 -7 37.99 6.22
 1 7 -6 973.72 29.91
 1 7 -6 987.17 29.68
 -1 7 5 733.58 28
 1 7 -5 785.48 24.22
 1 7 -4 2724.04 45.25
 1 7 -4 2603.2 39.72
 1 7 -4 2458.12 32.96
 1 7 -4 2275.78 38.99
 -1 7 4 2848.47 49.96
 -1 7 3 176.41 8.28
 -1 7 3 197.92 12.21
 1 7 -3 172.45 10.75
 1 7 -3 167.87 9.08
 -1 7 2 4118.76 29.25
 -1 -7 2 4009.07 29.89
 -1 -7 2 4016.83 56.45
 -1 -7 1 517.69 6.7
 -1 -7 1 505.65 6.8
 -1 7 1 475.35 5.64
 -1 7 1 521.3 5.88
 -1 -7 1 557.48 19.03
 1 -7 0 2338.73 38.7
 1 7 0 2387.76 14.02
 -1 7 0 2354.71 29.3
 -1 7 -1 231.47 5.74
 -1 -7 -1 222.59 5.99
 1 7 1 208.05 6.78
 1 -7 1 238.22 12.48
 -1 -7 -1 242.25 8.96
 -1 7 -2 866.36 19.77
 -1 -7 -2 841.62 16.09
 1 -7 2 814.36 21.07
 1 7 3 397.67 17.17
 -1 7 -3 337.74 15.95
 -1 7 -3 452.92 16.83
 -1 7 -3 447.99 15.45
 1 -7 3 373.09 14.26
 -1 7 -4 867.3 22.9
 -1 -7 -4 685.26 22.52
 -1 7 -4 716.02 21.3
 -1 7 -4 622.57 24.03
 -1 7 -4 886.63 23.39
 -1 7 -5 682.57 20.94
 -1 -7 -5 625.17 23.62
 -1 7 -5 703.4 22.35
 1 7 5 564 23.34
 -1 7 -5 500.48 21.48
 -1 7 -5 700.27 23.34
 -1 7 -6 431.22 18.01
 -1 7 -6 427.35 18.13
 -1 7 -6 471.94 21.23
 -1 7 -7 329.54 19.13
 1 7 7 335.91 19.24
 -1 7 -7 282.47 15.75
 -1 -7 -7 265.27 17.33
 -1 -7 -7 262.34 17.43
 1 7 8 13.46 4.32
 -1 7 -8 12.95 3.87
 -1 7 -9 10.29 3.06
 1 7 9 17.28 4.14
 -1 8 10 48.79 6.25
 1 -8 -9 0.47 1.32
 1 8 -9 2.89 1.82
 1 8 -8 5.11 2.86
 1 8 -8 3.58 2
 1 -8 -8 2.34 1.63
 1 8 -8 5.01 2.67
 1 8 -7 8.86 3.55
 -1 8 7 7.92 3.58
 1 8 -7 10.24 3.24
 1 8 -7 8.43 3.25
 1 -8 -7 7.06 3.22
 1 8 -6 21.42 5.46
 -1 8 6 17.02 5.12
 1 8 -6 23.85 4.14
 1 8 -6 18.99 4.55
 1 8 -5 3.12 1.48
 1 8 -5 2.62 2.32
 -1 8 5 2.04 1.71
 1 8 -5 4.67 1.83
 1 8 -4 12.57 3.15
 1 8 -4 17.41 3.6
 1 8 -4 16.15 4.19
 -1 8 4 21.07 4.63
 1 8 -3 153.48 10.79
 1 8 -3 181.13 12.12
 1 8 -3 176.42 10.34
 1 8 -2 37.64 4.58
 1 8 -2 41.47 5.36
 1 8 -2 32.38 4.82
 -1 8 2 39.41 4.74
 -1 8 1 110.38 6.74
 -1 -8 1 96.75 8.63
 1 -8 0 72.32 6.91
 -1 -8 0 58.26 6.26
 -1 8 0 73.43 5.46
 -1 8 -1 238.06 10.19
 1 8 1 218.59 7.64
 1 -8 1 245.39 12.77
 -1 -8 -1 227.35 9.8
 1 8 1 206.94 11.03
 1 -8 2 0.88 0.89
 1 8 2 1.12 1.42
 -1 8 -2 1.29 0.96
 -1 8 -2 3.73 1.79
 -1 8 -2 -0.38 1.48
 1 8 3 9.2 2.83
 -1 8 -3 8.4 2.7
 -1 8 -3 6.46 2.18
 -1 8 -3 9.93 2.47
 1 8 3 8.27 2.46
 -1 8 -4 144.77 12.29
 -1 -8 -4 140.5 10.6
 1 8 4 171.61 12.45
 -1 8 -4 190.97 12.53
 -1 8 -4 194.74 11.2
 -1 8 -5 27.54 4.96
 -1 -8 -5 27.71 5.23
 1 8 5 27.4 5.34
 -1 8 -5 24.22 4.4
 -1 8 -5 16.86 4.4
 -1 8 -5 30.3 4.94
 1 8 6 53.33 7.09
 -1 -8 -6 51.85 7.78
 -1 8 -6 58.99 6.97
 -1 8 -6 54.38 7.04
 -1 8 -6 57.55 7.41
 -1 8 -7 27.67 5.49
 1 8 7 28.99 5.65
 -1 -8 -7 16.65 4.43
 -1 -8 -7 19.96 4.95
 -1 8 -8 9.21 3.07
 1 8 8 9.45 2.78
 1 8 9 4.67 2.23
 -1 8 -9 -1.36 2.41
 1 -9 -9 197.18 13.9
 1 9 -9 182.75 11.5
 1 9 -8 34.33 5.67
 1 9 -8 42.84 5.87
 1 -9 -8 39.26 7.07
 1 9 -8 36.89 5.71
 1 -9 -7 137.67 13.24
 1 9 -7 151.85 11.83
 -1 9 7 161.05 14.63
 1 9 -7 144.89 11.27
 1 9 -7 145.3 11.95
 1 9 -6 1931.69 49.1
 1 9 -6 1986.2 40.83
 1 9 -6 1868.18 38.37
 1 9 -6 2038.42 44.02
 1 9 -5 162.29 13.71
 1 9 -5 144.34 10.95
 -1 9 5 176.09 13.52
 1 9 -4 4.37 2.21
 -1 9 4 6.03 2.8
 1 9 -4 4.24 1.69
 1 9 -4 3.15 1.39
 1 9 -3 769.28 25.74
 1 9 -3 808.9 22.87
 1 9 -2 19.02 3.94
 1 9 -2 18.86 3.35
 -1 9 2 16.42 3.27
 1 9 -2 14.9 3.64
 1 9 -1 203.38 12.34
 -1 9 1 213.76 9.25
 1 9 -1 198.28 11.56
 1 9 -1 195.4 10.08
 -1 9 1 214.41 10.35
 -1 9 0 1638.65 25.7
 -1 -9 0 1437.78 32.17
 1 9 0 1448.15 32.33
 -1 9 0 1585.09 27.38
 1 9 0 1564.98 31.44
 -1 9 0 1507.84 24.74
 -1 9 -1 110.57 7.1
 1 -9 1 96.4 8.3
 -1 9 -1 104.7 6.98
 1 9 1 94.63 7.56
 -1 9 -2 931.29 24.17
 -1 9 -2 965.06 21.68
 -1 9 -2 973.13 25.91
 1 9 2 966.6 24.99
 -1 9 -3 609.29 22.02
 -1 9 -3 614.53 24.17
 -1 9 -3 616.72 18.45
 1 9 3 656.12 21.93
 -1 9 -4 11.39 3.36
 -1 9 -4 14.44 3.02
 -1 9 -4 11.35 2.76
 1 9 4 16.28 3.89
 1 9 5 106.49 8.7
 -1 9 -5 77.69 9.68
 -1 -9 -5 94.73 9.22
 -1 9 -5 114.72 8.96
 1 9 5 110.08 10.17
 -1 9 -5 102.56 10.12
 -1 9 -6 1161.61 35.12
 1 9 6 1239.76 31.26
 -1 9 -6 1288.84 31.05
 -1 9 -6 1159.35 30.04
 -1 -9 -6 1117.15 33.2
 -1 9 -7 472.36 23.03
 -1 -9 -7 420.09 24.18
 1 9 7 518.94 20.47
 -1 9 -7 458.01 18.38
 -1 -9 -7 461.94 21.48
 1 9 8 42.21 5.75
 -1 -9 -8 24.9 5.34
 -1 9 -8 29.27 5.37
 1 9 9 224.53 11.67
 -1 9 -9 144.75 10.42
 1 10 -9 23.73 3.71
 -1 10 9 31 4.71
 1 -10 -9 28.09 4.88
 1 -10 -8 101.08 10.73
 1 10 -8 99.39 8.21
 1 10 -8 87.87 8.12
 -1 10 8 94.32 9.35
 1 10 -7 -0.85 1.41
 1 -10 -7 0.47 1.62
 -1 10 7 -0.83 2.56
 1 10 -7 2.94 2.49
 1 10 -6 44.14 6.02
 1 -10 -6 51.93 7.9
 1 10 -6 47.25 8.45
 -1 10 6 61.31 8.82
 1 10 -6 61.8 7.86
 -1 10 5 155.21 12.87
 1 10 -5 135.13 13.27
 1 10 -5 140.24 11.34
 1 10 -4 72.76 9.16
 1 10 -4 87.85 8.3
 -1 10 4 98.73 9.53
 1 10 -3 34.72 4.95
 -1 10 3 39.82 5.45
 1 10 -3 30.46 5.64
 1 10 -3 36.89 5.91
 1 10 -2 40.94 5.93
 -1 10 2 40.58 5.16
 1 10 -2 41.82 6.19
 1 10 -2 40.28 5.13
 -1 10 1 9.57 2.36
 1 10 -1 11.85 3.31
 1 10 -1 13.52 2.88
 -1 10 1 10.7 2.44
 1 10 -1 11.57 3.06
 -1 10 0 25.65 3.52
 1 10 0 24.96 4.53
 -1 10 0 21.35 3.51
 1 10 0 17.64 2.87
 1 10 0 23.1 4.13
 -1 10 0 23.95 3.53
 -1 10 -1 58.63 5.81
 -1 10 -1 73.03 6.74
 1 10 1 70.14 6.79
 1 10 1 57.16 6.61
 -1 10 -1 75.26 6.13
 -1 10 -1 80.23 6.15
 1 10 2 90.68 7.98
 -1 10 -2 112.46 8.59
 -1 10 -2 95.28 7.1
 -1 10 -2 85.73 7.67
 -1 10 -3 6.4 1.94
 -1 10 -3 1.64 1.39
 1 10 3 6.49 2.76
 -1 10 -3 4.63 2.06
 -1 10 -4 46.51 7.35
 -1 10 -4 31.34 5.64
 1 10 4 39.69 6.04
 -1 10 -4 41.53 5.34
 1 10 4 27.88 3.99
 1 10 5 5.75 2.07
 1 10 5 5.35 2.39
 -1 10 -5 7.3 3.51
 -1 10 -5 4.88 2.02
 -1 10 -5 -0.01 4.09
 -1 10 -6 13.85 3
 -1 10 -6 22.96 5.49
 1 10 6 28.1 5.27
 -1 10 -6 34.05 5.35
 1 10 6 30.66 4.89
 1 10 7 3.5 1.84
 -1 10 -7 6.3 2.28
 -1 -10 -7 2.46 1.58
 -1 10 -8 7.83 1.59
 -1 -10 -8 9.47 2.84
 -1 10 -9 35.65 4.42
 -1 11 9 18.78 3.14
 1 -11 -9 18.08 3.42
 1 -11 -8 790.02 26.44
 1 11 -8 793.35 21.56
 -1 11 8 759.47 24.54
 1 -11 -7 389.51 20.08
 1 11 -7 420.27 17.36
 1 11 -6 23.35 5.34
 1 -11 -6 34.14 6.18
 1 11 -6 34.12 5.81
 -1 11 6 36.45 6.54
 1 11 -5 504.84 20.65
 1 11 -5 463.87 24.61
 1 11 -4 100.96 10.48
 -1 11 4 126 10.39
 1 11 -4 112.78 9.39
 1 11 -4 95.15 10.56
 -1 11 3 497.58 19.39
 1 11 -3 463.54 18.11
 1 11 -3 469.93 22.3
 1 11 -3 476.73 21.51
 1 11 -2 458.33 19.82
 1 11 -2 491.77 20.62
 -1 11 2 436.07 16.6
 1 11 -2 465.03 17.11
 -1 11 1 1430.91 27.94
 1 11 -1 1443.22 31.94
 1 11 -1 1464.27 34.5
 1 11 0 4.89 2.28
 -1 11 0 2.2 1.67
 -1 11 0 2.1 1.08
 1 11 0 1.77 0.84
 1 11 0 2.96 1.39
 -1 11 0 2.92 1.49
 -1 11 0 2.45 0.96
 -1 11 -1 892.5 20.89
 1 11 1 831.07 25.65
 -1 11 -1 823.81 22.9
 1 11 1 862.16 23.98
 -1 11 -1 868.01 21.45
 1 11 2 577.27 20.28
 -1 11 -2 562.32 19.51
 -1 11 -2 581.97 17.81
 -1 11 -3 477.13 19.46
 -1 11 -3 431.45 15.88
 -1 11 -3 433.44 18.89
 1 11 3 418.58 17.9
 -1 11 -4 32.61 6.38
 -1 11 -4 31.23 4.56
 1 11 4 26.43 4.72
 -1 11 -4 22.26 4.57
 -1 11 -5 217.19 16.18
 1 11 5 216.61 14.06
 -1 11 -5 232.31 12.83
 1 11 6 31.77 4.33
 1 11 6 33.72 5.49
 -1 11 -6 28.57 5.94
 -1 11 -6 27.96 4.46
 -1 11 -6 40.81 5.4
 -1 11 -7 70.48 7.69
 -1 11 -7 91.8 7.79
 1 11 7 88.28 7.1
 -1 -11 -7 84.8 11.02
 -1 11 -8 355.03 14.94
 1 11 8 382.73 13.62
 1 -12 -8 0.65 1.09
 1 12 -8 0.98 0.97
 -1 12 8 0.43 0.89
 -1 12 8 0.14 0.69
 1 -12 -7 84.94 8.71
 -1 12 7 90.3 8.87
 1 12 -7 99.38 8.15
 1 12 -6 20.8 4.82
 -1 12 6 32.33 5.93
 1 12 -6 36.11 5.71
 1 -12 -6 21.22 4.75
 1 12 -5 24.75 4.99
 1 12 -5 21.28 4.94
 -1 12 5 24.38 4.86
 -1 12 4 55.74 7.13
 1 12 -4 50.35 7.56
 1 12 -4 70.86 7.52
 -1 12 3 15.21 3.48
 -1 12 3 16.34 3.68
 1 12 -3 17.82 4.03
 1 12 -3 18.26 4.55
 1 12 -3 19.64 4.87
 1 12 -2 140.87 11.46
 -1 12 2 139.34 10.21
 1 12 -2 128.6 9.13
 1 12 -2 132.87 11.06
 -1 12 2 110.19 8.63
 1 12 -1 133.29 10.78
 -1 12 1 129.42 9.94
 1 12 -1 127.43 9.8
 -1 12 1 113.17 8.84
 1 12 -1 112.74 7.89
 -1 12 0 10.35 2.57
 -1 12 0 9.52 2.92
 1 12 0 12.07 3.6
 1 12 0 8.97 2.22
 1 12 0 8.77 2.53
 -1 12 0 9.53 2.63
 1 12 1 52.97 6.33
 -1 12 -1 48.68 5.55
 -1 12 -1 52.86 6.24
 1 12 1 54.02 6.74
 -1 12 -1 59.45 5.73
 -1 12 -1 54.02 5.63
 1 12 2 -0.32 1.42
 -1 12 -2 2.27 1.6
 -1 12 -2 2.66 1.58
 -1 12 -2 1.33 2.02
 -1 12 -3 38.68 6.04
 1 12 3 45.06 6.29
 -1 12 -3 47.66 5.67
 -1 12 -3 49.96 6.18
 -1 12 -4 58.75 6.59
 -1 12 -4 63.79 7.25
 -1 12 -4 58.1 8.14
 1 12 4 61.44 7.53
 -1 12 -5 19.15 4.83
 -1 12 -5 16.25 3.86
 1 12 5 16.34 3.91
 -1 12 -5 11.89 3.34
 -1 12 -6 11.9 3.13
 -1 12 -6 9.24 3.18
 1 12 6 12.55 3.51
 -1 12 -6 8.79 2.36
 -1 12 -7 89.66 7.6
 -1 -12 -7 93.12 11.12
 -1 -12 -8 3.46 2.02
 -1 12 -8 5.4 1.66
 1 13 -8 1.3 0.82
 -1 13 8 0.74 0.65
 1 -13 -7 6.81 2.14
 1 13 -7 9.01 2.47
 -1 13 7 10.33 2.96
 1 13 -6 388.79 21.26
 -1 13 6 412.2 19.08
 1 13 -6 387.43 16.09
 -1 13 5 50.05 6.7
 1 13 -5 47.1 6.52
 1 13 -5 46.1 7.31
 1 13 -4 123.62 11.51
 1 13 -4 115.88 9.22
 -1 13 4 117.66 9.75
 -1 13 3 651.44 21.51
 1 13 -3 728.13 26.7
 1 13 -3 785.82 27.65
 1 13 -3 717.54 21.82
 -1 13 3 667.28 22.35
 1 13 -2 95.13 9.41
 -1 13 2 91.24 8.35
 1 13 -2 86.63 8.7
 1 13 -2 84.92 7.24
 -1 13 2 85.74 8.26
 1 13 -1 362.63 17.87
 -1 13 1 349.38 16.38
 1 13 -1 359.59 16.38
 -1 13 1 319.3 14.93
 1 13 -1 322.29 13.53
 1 13 0 2259.55 34.66
 1 13 0 2509.21 42.16
 1 13 0 2669.29 47.36
 -1 13 0 2599.52 44.1
 -1 13 0 2393.77 39.73
 -1 13 0 2478.77 38
 1 13 1 703.86 24.33
 -1 13 -1 732.52 23.45
 -1 13 -1 747.12 21.07
 1 13 1 758.83 23.69
 -1 13 -1 686.45 20.78
 -1 13 -2 8.19 2.39
 -1 13 -2 11.14 2.88
 -1 13 -2 7.88 2.57
 -1 13 -3 320.03 14.41
 -1 13 -3 294.37 16.32
 -1 13 -3 309.04 13.88
 1 13 3 314.67 16.25
 1 13 4 10.51 3.11
 -1 13 -4 10.42 3.57
 -1 13 -4 8.92 2.76
 -1 13 -4 15.8 3.46
 -1 13 -5 335.66 14.48
 -1 13 -5 352.32 18.83
 1 13 5 375.88 17.68
 -1 13 -5 381.3 16.1
 -1 13 -6 86.26 7.01
 -1 13 -6 88.91 9.38
 -1 13 -6 98.29 7.9
 1 13 6 91.65 8.38
 -1 -13 -7 72.57 9.02
 -1 13 -7 54.12 4.93
 -1 14 7 10.47 2.9
 1 14 -7 10.32 2.43
 1 14 -6 24.77 4.05
 -1 14 6 27.11 4.8
 -1 14 5 112.21 9.63
 1 14 -5 106.85 8.59
 -1 14 5 119.08 10.65
 1 14 -5 112.77 11.22
 1 14 -4 0.7 2.63
 1 14 -4 3.87 2.01
 -1 14 4 -0.89 2.36
 -1 14 4 3.08 1.91
 1 14 -3 2.28 2.41
 1 14 -3 1.36 1.6
 -1 14 3 -0.26 1.64
 1 14 -3 2.65 2.3
 1 14 -2 3.6 2.65
 -1 14 2 1.75 1.12
 1 14 -2 2.91 2.11
 -1 14 2 4.11 2.38
 1 14 -2 1.31 1.19
 -1 14 1 57.3 7.03
 1 14 -1 55.91 7.48
 -1 14 1 57.08 6.78
 1 14 -1 53.56 5.89
 1 14 -1 61.87 7.04
 -1 14 0 50.77 6.12
 1 14 0 44.14 5.13
 -1 14 0 57.29 7.25
 1 14 0 54.45 7.28
 1 14 0 54.47 6.65
 1 14 1 213.49 13.67
 -1 14 -1 247.58 14.62
 -1 14 -1 202 11.5
 1 14 1 240.19 13.7
 -1 14 -2 14.16 3.86
 1 14 2 12.92 3.73
 -1 14 -2 12.89 3.24
 -1 14 -3 2.53 2.6
 1 14 3 1.7 2.16
 -1 14 -3 0.16 1.56
 -1 14 -4 26.13 4.72
 -1 14 -4 23.91 4.9
 -1 14 -4 20.91 3.53
 1 14 4 22.88 4.68
 -1 14 -5 76.37 8.64
 1 14 5 84.22 8.26
 -1 14 -5 90.62 7.83
 -1 14 -5 66.12 5.84
 1 14 6 13.56 3.13
 -1 14 -6 14.18 3.57
 -1 -14 -7 2.84 1.75
 -1 15 7 11.53 2.74
 1 15 -7 11.12 2.32
 -1 15 6 5.64 2.36
 1 15 -6 7.53 2.46
 1 15 -5 749.41 26.18
 1 15 -5 771.9 21.64
 1 15 -4 860.55 28.66
 1 15 -4 828.6 23.03
 1 15 -3 217.42 14.55
 1 15 -3 205.72 12.83
 -1 15 3 241.12 14.86
 1 15 -3 212.96 11.73
 -1 15 2 233.12 13.85
 -1 15 2 270.1 15.43
 1 15 -2 244.03 12.78
 1 15 -2 221.62 13.33
 1 15 -2 237.48 14.73
 1 15 -1 25.12 4.85
 -1 15 1 26.95 4.92
 1 15 -1 30.96 5.01
 -1 15 1 27.37 4.79
 1 15 -1 22.26 3.72
 1 15 0 987.58 27.38
 1 15 0 962.23 29.03
 -1 15 0 913.09 25.32
 -1 15 -1 117.5 10.56
 1 15 1 123.79 9.95
 -1 15 -1 95.46 7.83
 -1 15 -2 157.75 12.05
 1 15 2 160.75 11.54
 1 15 3 29.35 4.88
 -1 15 -3 27.36 4.95
 -1 15 -4 384.47 17.95
 1 15 4 397.47 17.43
 -1 15 -5 593.49 21.83
 1 15 5 624.42 20.63
 -1 15 -6 0.43 1.03
 1 15 6 3.02 1.38
 -1 16 6 18.29 3.7
 1 16 -6 15.33 2.8
 1 16 -5 10.46 2.96
 -1 16 5 15.03 3.61
 1 16 -5 11.78 2.86
 1 16 -4 75.54 8.3
 1 16 -4 80.53 7.07
 -1 16 4 96.11 9.26
 1 16 -3 5.15 2.18
 1 16 -3 2.95 1.86
 -1 16 3 8.64 3.32
 1 16 -3 6 2.19
 1 16 -2 8.79 2.64
 -1 16 2 13.43 3.41
 1 16 -2 10.52 2.89
 1 16 -2 8.41 2.8
 -1 16 2 15.98 4.29
 -1 16 1 76.6 7.88
 -1 16 1 77.68 8.5
 1 16 -1 77.69 8.53
 1 16 -1 76.16 7.59
 1 16 0 2.02 2.13
 1 16 0 2.03 1.4
 -1 16 0 0.91 1.15
 -1 16 0 5.36 2.75
 -1 16 -1 25.85 5.27
 1 16 1 25.55 5.1
 -1 16 -2 2.51 2.58
 1 16 2 1.29 2.22
 -1 16 -3 1.36 1.46
 1 16 3 1.34 1.77
 -1 16 -4 30.59 4.99
 1 16 4 36.87 5.36
 -1 16 -5 2.2 1.01
 1 16 5 1.2 1.1
 -1 -16 -6 3.89 1.8
 1 17 -5 28.62 3.66
 -1 17 5 39.21 5.06
 -1 17 4 107.73 8.94
 1 17 -4 93.58 8.29
 1 17 -4 83.34 6.66
 1 17 -3 370.56 17.32
 -1 17 3 405.75 18.02
 1 17 -2 28.48 4.97
 -1 17 2 18.7 3.69
 -1 17 2 31.29 5.12
 1 17 -2 21.4 3.75
 -1 17 1 32.31 5.26
 1 17 -1 26.16 4.22
 1 17 -1 28.67 4.78
 -1 17 1 31.16 4.71
 1 17 0 210.31 12.81
 1 17 0 233.96 13.27
 -1 17 0 202.22 11.55
 -1 17 0 252.73 14.77
 -1 17 -1 75.57 8.13
 1 17 1 72.79 7.59
 -1 17 -2 9.23 2.97
 1 17 2 9.89 3.02
 -1 17 -3 142.74 10.34
 1 17 3 153.76 10.49
 -1 17 -4 67.15 6.83
 1 17 4 80.67 7.02
 -1 17 -5 3.91 1.69
 1 17 5 2.28 1.13
 -1 18 4 2.34 1.76
 1 18 -3 0.07 1.21
 -1 18 3 1.52 1.65
 1 18 -2 26.17 4.6
 1 18 -2 22.34 3.64
 -1 18 2 30.21 4.66
 1 18 -1 -0.76 1.31
 -1 18 1 -0.33 1.04
 1 18 -1 1.3 0.89
 -1 18 1 0.59 1
 -1 18 0 4.8 2.22
 1 18 0 4.47 1.76
 -1 18 0 6.63 2.16
 -1 18 -1 12.85 3.55
 1 18 1 8.33 2.61
 1 18 2 22.15 4.09
 -1 18 -2 22.94 4.33
 1 18 3 14.32 3.16
 -1 18 -3 13.95 3.31
 1 18 4 15.26 2.98
 -1 18 -4 12.07 2.73
 -1 19 3 44.69 4.95
 1 19 -2 129.78 8.97
 -1 19 2 145.25 9.04
 1 19 -1 130.33 8.71
 -1 19 1 128.49 8.74
 1 19 -1 136.03 8.5
 -1 19 1 136.5 8.53
 -1 19 0 76.17 7.19
 1 19 0 82.85 6.98
 -1 19 -1 127.64 9.4
 1 19 1 131.05 9.03
 -1 19 -2 140.35 9.57
 1 19 2 145.37 9.33
 2 0 -11 121.66 11.15
 2 0 -10 38.79 7.51
 2 0 -9 708.28 22.43
 2 0 -9 818.53 36.12
 2 0 -8 35.26 5.01
 2 0 -8 37.66 7.45
 2 0 -7 219.21 12.53
 2 0 -7 253.91 12.34
 2 0 -6 1141.44 24.11
 2 0 -6 1085.22 24.04
 2 0 -5 612.86 15.6
 -2 0 4 2828.48 48.35
 2 0 -4 2728.01 35.06
 -2 0 3 543.64 19.68
 2 0 -3 533.47 13.37
 2 0 -2 61.63 4.1
 -2 0 2 55.59 6.81
 2 0 -1 1567.74 34.06
 -2 0 1 1654.85 23.41
 2 0 0 8664.65 58.17
 -2 0 -1 8685.43 108.29
 2 0 1 9999 49.88
 -2 0 -2 269.6 17.45
 -2 0 -3 189.35 17.08
 2 0 4 29.79 3.86
 -2 0 -4 31.56 3.86
 2 0 5 2270.19 37.71
 -2 0 -5 2321.57 35.85
 2 0 6 410.61 17.45
 2 0 7 605.8 22.86
 2 0 8 60.93 7.39
 -2 0 -8 64.29 8.66
 2 0 9 141.74 10.6
 -2 0 -9 144.38 13.2
 -2 1 11 1.29 0.86
 2 1 -11 3.95 2.7
 2 -1 -10 30.22 6.18
 2 1 -10 32.04 7.48
 2 1 -9 1.94 2.83
 2 -1 -9 6.35 2.65
 2 -1 -9 7.57 3.97
 2 1 -8 11.32 2.95
 2 1 -8 7.14 2.84
 2 -1 -8 9.48 3.54
 2 -1 -8 10.72 3.27
 -2 1 7 163.2 11.21
 2 1 -7 176.8 10.24
 2 -1 -7 181.64 11.01
 2 1 -7 170.5 11.27
 -2 1 6 77.67 7.67
 2 -1 -6 81.78 6.84
 2 1 -6 79.95 6.35
 2 1 -6 86.63 7.01
 2 -1 -6 71.48 6.17
 -2 1 5 53.34 6.24
 2 1 -5 53.24 4.64
 2 1 -5 64.35 5.28
 2 -1 -5 60.36 6.33
 -2 -1 4 36.46 5.74
 -2 1 4 36.38 5.7
 2 1 -4 30.84 4.01
 2 -1 -4 32.66 3.97
 -2 1 3 686.27 21.94
 -2 -1 3 744.58 22.79
 2 1 -3 731.42 16.64
 2 -1 -3 654.85 14.61
 -2 -1 2 745.25 23.6
 2 1 -2 773.37 14.36
 2 1 -1 879.73 14.97
 -2 1 1 752.46 19.74
 2 1 -1 839.31 20.64
 -2 -1 1 779.54 13.12
 2 -1 -1 722 25.58
 2 -1 0 51.27 4.7
 2 1 0 63.29 4.96
 2 1 1 15.01 2.05
 -2 -1 -1 19.84 5.21
 -2 1 -1 21.58 5.69
 2 -1 1 14.89 2.09
 2 -1 2 369.41 10.74
 -2 -1 -2 365.74 19.9
 -2 1 -2 389.88 20.83
 -2 -1 -3 186.39 16.8
 -2 1 -3 180.64 16.61
 2 -1 4 20.6 3.25
 -2 -1 -4 19.31 3.08
 2 1 4 18.84 3.34
 -2 1 -4 20.08 3.14
 2 1 5 41.09 5.73
 -2 -1 -5 40.53 4.96
 -2 1 -5 35.53 4.39
 2 -1 5 38.72 4.85
 2 -1 6 7.96 2.58
 2 1 6 6.79 2.71
 -2 -1 -6 10.78 2.95
 2 -1 7 133.61 10.31
 2 1 7 147.39 12.3
 -2 -1 -8 47.18 7.69
 2 1 8 43.35 7.05
 -2 1 -8 48.2 7.37
 2 -1 8 39.16 5.8
 2 -1 9 5.4 2.09
 2 1 9 6.4 2.6
 -2 -1 -9 7.57 3.32
 -2 1 -9 9.1 3.69
 -2 1 -10 36.57 7.38
 2 1 10 33.55 4.82
 -2 2 11 21.8 4.18
 2 2 -11 38.25 7.01
 2 -2 -10 190.13 14.08
 2 2 -10 188.58 17.69
 2 -2 -9 17.63 4.64
 2 2 -9 16.86 6.21
 2 -2 -9 19.93 4.62
 2 2 -8 159.07 10
 2 -2 -8 176.51 14.39
 2 -2 -8 163.73 11.62
 2 2 -7 1379.92 27.96
 2 2 -7 1382.24 33.02
 2 -2 -7 1357.73 31.35
 2 2 -6 406.82 13.77
 2 2 -6 438.21 15.6
 -2 2 6 431.88 19.6
 -2 2 5 251.83 14.82
 2 -2 -5 283.27 13.5
 -2 -2 4 3561.9 54.4
 -2 2 4 3277.2 52.26
 -2 2 4 3402.01 70.99
 2 2 -4 3530.07 43.1
 2 -2 -4 3299.09 37.42
 -2 -2 4 3201.15 63.12
 2 2 -3 2043.94 27.96
 -2 -2 3 2130.55 36.94
 -2 2 2 302.83 16.29
 2 2 -2 311.96 9.8
 2 2 -1 2722.1 27.07
 2 -2 -1 2965.07 49.91
 -2 -2 1 2615.42 19.01
 -2 2 1 2926.92 41.82
 2 2 -1 2844.11 26.04
 2 -2 0 6020.66 51.83
 -2 2 0 5880.24 46.2
 -2 -2 -1 110.92 10.14
 2 -2 1 89.4 5.11
 -2 -2 -2 821.27 26.95
 2 -2 2 822.93 16.34
 -2 -2 -3 261.48 18.24
 -2 2 -3 263.19 18.09
 2 -2 4 424.78 13.59
 2 2 4 432.15 16.68
 -2 2 -4 398.4 13.47
 -2 -2 -4 455.18 14.87
 2 2 5 1014.48 28.32
 2 -2 5 1002.65 23.05
 2 -2 6 44.37 5.44
 2 2 6 46.55 6.75
 -2 -2 -6 43.12 5.45
 2 2 7 14.67 4.76
 -2 2 -7 20.11 4.62
 2 -2 7 13.87 3.22
 2 2 8 549.13 24.81
 2 -2 8 509.28 19.24
 -2 2 -8 557.7 23.68
 -2 -2 -8 558.77 25.62
 2 -2 9 18.47 3.39
 2 2 9 26.89 5.35
 -2 2 -9 25.32 5.61
 -2 -2 -9 24.47 5.49
 2 2 10 3.12 1.67
 -2 2 -10 3.57 2.26
 -2 3 11 -1.21 2.16
 2 3 -11 1.22 1.51
 2 -3 -10 45.13 6.42
 2 -3 -10 36.48 5.87
 2 3 -10 53.7 9.44
 2 3 -9 14.97 6.07
 2 -3 -9 11.64 3.72
 2 -3 -9 15.99 4.7
 2 -3 -8 17.46 4.45
 2 -3 -8 14.84 4.27
 -2 3 8 15.69 4.6
 2 3 -8 10.69 3.61
 -2 3 7 80.3 9.49
 2 3 -7 82.29 6.71
 2 3 -7 92.44 9.07
 2 -3 -7 84.68 8.52
 2 -3 -7 83.42 9.03
 2 3 -6 34.07 4.05
 2 3 -6 42.03 5.21
 -2 3 6 34.4 6.33
 2 3 -5 43 4.59
 -2 3 5 28.25 5.49
 2 -3 -5 37.32 5.03
 -2 3 4 55.31 8.41
 -2 -3 4 64.98 7.22
 2 3 -4 51.14 5.45
 -2 -3 4 44.27 6.83
 2 3 -4 45.12 4.22
 2 -3 -4 47.12 4.56
 -2 3 3 96 8.33
 -2 -3 3 108.65 7.73
 2 3 -3 105.37 6.89
 2 3 -2 280.23 9.88
 -2 3 2 307.06 16.26
 2 3 -1 378.55 10.7
 2 -3 -1 414.7 18.6
 -2 3 1 440.24 16.86
 2 3 0 103.85 5.64
 2 3 0 98.34 4.72
 -2 3 -1 20.34 3.9
 2 -3 1 14.62 2.25
 2 3 1 19.04 1.9
 -2 -3 -1 17.14 3.63
 -2 -3 -2 98.36 8.87
 2 3 2 118.4 3.84
 -2 3 -2 115.07 9.35
 2 -3 2 109.93 6.2
 -2 3 -3 63.23 5.22
 2 3 3 60.83 6.06
 -2 3 -3 72.75 8.53
 -2 -3 -3 66.44 8.39
 2 3 4 169.61 11.28
 -2 3 -4 187.62 9.76
 2 -3 4 154.36 7.99
 -2 -3 -4 179.23 10.16
 -2 3 -4 146.89 8.2
 2 3 5 106.67 9.96
 2 -3 5 106.71 7.38
 -2 -3 -5 109.21 8.42
 -2 3 -5 131.52 9.01
 2 -3 6 0.62 1.03
 2 3 6 -0.56 1.77
 -2 3 -6 2.23 2.32
 -2 -3 -6 0.72 0.86
 -2 3 -7 207.33 13.71
 2 3 7 194.24 15.66
 2 -3 7 182.03 11.13
 2 -3 8 4.51 1.95
 2 3 8 9.84 4.75
 -2 3 -8 5.64 3.18
 -2 3 -9 1.67 2.14
 -2 -3 -9 0.69 2.07
 2 3 9 2.58 2.61
 2 3 10 57.5 6.97
 -2 4 11 12.19 2.98
 2 4 -11 36.25 6.52
 2 -4 -10 11.12 3.81
 2 4 -10 7.15 3.27
 2 -4 -9 471.77 21.05
 2 -4 -9 495.7 23
 2 -4 -8 217.18 15
 -2 4 8 172.25 14.41
 2 -4 -8 208.17 14.15
 2 4 -8 209.97 15.06
 2 -4 -7 28.56 4.91
 -2 4 7 24.22 5.46
 2 -4 -7 28.82 4.86
 2 4 -7 39.25 5.78
 -2 4 6 455.21 23.47
 2 4 -6 651.42 20.99
 2 4 -5 41.75 4.76
 2 4 -5 45.99 4.8
 -2 4 5 34.66 6.43
 -2 -4 4 269.69 15.32
 -2 -4 4 380.33 16.11
 2 -4 -4 288.69 11.93
 -2 4 4 361.91 19.49
 -2 4 4 234.05 15.56
 2 4 -4 311.08 11.1
 2 4 -4 266.86 16.01
 2 4 -3 1528.61 27.25
 -2 -4 3 1524.63 28.62
 2 4 -2 169.95 8.28
 -2 -4 2 163.52 8.47
 -2 4 2 167.18 11.36
 -2 -4 2 156.59 2.86
 2 -4 -1 1262.27 31.82
 -2 4 1 1347.92 28.95
 2 -4 0 82.15 7.39
 2 4 0 86.33 4.71
 -2 4 0 72.85 6.08
 2 -4 1 51.63 4.59
 -2 -4 -1 45.37 5.05
 -2 -4 -2 765.74 22.53
 2 -4 2 789.99 17.48
 -2 4 -2 804.75 22.29
 2 4 3 695.25 21.05
 -2 4 -3 743.51 24.46
 -2 -4 -3 763.51 26.14
 -2 4 -3 743.67 18.62
 2 -4 4 1681.59 26.17
 2 4 4 1842.41 38.41
 -2 4 -4 1699.69 29.43
 -2 4 -4 1856.34 30.93
 2 4 5 45.37 6.58
 -2 4 -5 54.36 6.01
 2 -4 5 49.81 4.87
 -2 -4 -5 54.35 6.19
 2 4 6 778.76 29.79
 -2 4 -6 762.86 24.01
 2 -4 6 704.84 19.94
 -2 -4 -6 756.36 24.42
 -2 -4 -7 296.77 15.81
 2 -4 7 304.06 13.69
 2 4 7 325.88 20.24
 -2 4 -7 347.5 17.68
 2 4 8 143.53 13.52
 -2 4 -8 144.59 12.42
 -2 4 -9 44.82 6.86
 2 4 9 53.45 7.77
 2 -5 -10 50.22 7.38
 2 5 -10 51.75 5.48
 2 5 -9 16.85 6.08
 2 -5 -9 21.12 5.52
 2 5 -8 7.3 3.08
 2 -5 -8 5.93 2.84
 -2 5 8 7.88 3.81
 2 5 -8 8.96 3.6
 -2 5 7 12.45 4.63
 2 -5 -7 8.95 2.82
 -2 5 6 157.27 14.76
 2 5 -6 243.56 13.72
 2 5 -5 118.82 8.17
 2 5 -5 132 8.97
 -2 -5 4 0.47 0.69
 2 5 -4 2.61 1.4
 2 -5 -4 1 0.71
 -2 5 4 0.47 1.02
 2 5 -4 1.84 1.26
 2 5 -4 1.8 1.03
 2 5 -4 0.78 0.69
 2 5 -3 95.53 7.44
 -2 5 3 89.33 8.59
 2 5 -2 351.6 12.8
 -2 5 2 368.36 16.05
 -2 -5 2 341.99 13.75
 2 -5 -1 226.52 14.18
 -2 5 1 215.32 11.25
 2 5 0 12.2 2
 -2 5 0 11.59 2.58
 -2 -5 0 11.34 2.33
 -2 5 0 9.41 2.09
 2 5 0 13.9 1.4
 2 -5 0 14.29 3.39
 -2 -5 -1 94.09 6.75
 2 -5 1 86 6.63
 -2 5 -1 94.7 6.3
 -2 5 -2 190.68 10.35
 -2 5 -2 171.67 10.33
 2 -5 2 203.17 9.81
 -2 -5 -2 186.66 11
 -2 5 -3 7.15 2.16
 2 5 3 6.68 2.28
 -2 5 -3 5.75 1.84
 2 5 4 21.63 4.48
 -2 -5 -4 17.79 3.6
 -2 5 -4 21.71 3.86
 -2 5 -4 15.63 3.35
 2 5 5 237.63 15.72
 -2 5 -5 241.61 13.04
 -2 -5 -5 238.19 13.99
 2 5 6 31.89 6.45
 -2 -5 -6 22.23 4.64
 -2 5 -6 28.78 5.23
 -2 5 -7 17.27 5.13
 2 5 7 10.22 3.81
 -2 -5 -7 9.04 3.35
 2 5 8 5.06 3.58
 -2 5 -8 3.02 1.97
 -2 5 -9 -3.55 3.27
 2 5 9 2.99 2.25
 2 -6 -10 113.87 10.62
 2 6 -10 123.44 8.21
 2 6 -9 17.35 5.42
 2 6 -9 16.36 3.41
 2 -6 -9 11.87 4.21
 2 6 -9 8.93 2.77
 2 6 -8 10.32 2.78
 2 -6 -8 11.06 3.07
 -2 6 8 11.65 4.51
 2 6 -7 98.68 9.48
 -2 6 7 63.05 9.54
 2 6 -6 744.99 23.93
 -2 6 6 546.44 27.62
 2 6 -5 236.59 12.57
 -2 6 5 216.56 16.21
 2 6 -5 197.61 10.95
 -2 6 4 1695.24 41.13
 2 6 -4 1663.9 32.43
 2 6 -4 1536.49 30.18
 2 6 -4 1607.79 29.15
 2 6 -4 1546.93 36.54
 2 6 -3 78.76 5.85
 2 6 -3 91 7.14
 -2 -6 3 76.76 6.59
 -2 6 3 106.73 9.4
 -2 6 3 88.52 7.37
 2 6 -3 82.94 6.53
 -2 6 2 726.54 21.16
 -2 -6 2 693.8 21.02
 2 -6 -1 1244.35 32.27
 -2 6 1 1180.78 25.14
 -2 6 0 824.78 17.34
 2 -6 0 798.1 24.45
 -2 -6 0 771.13 19.13
 2 -6 1 169.3 10.82
 -2 6 -1 167.51 7.58
 -2 -6 -1 157.88 8.17
 -2 -6 -2 1722.91 31.76
 -2 6 -2 1532.75 26.83
 -2 6 -2 1580.77 33.92
 -2 6 -2 1701.97 29.87
 2 6 3 11.34 2.65
 -2 6 -3 13.68 2.94
 2 6 3 11.39 2.91
 -2 6 -3 13.08 3.45
 -2 6 -3 9.98 2.47
 -2 6 -3 11.57 2.57
 -2 -6 -4 612.13 21.28
 -2 6 -4 680.58 21.87
 -2 6 -4 679.73 21.43
 2 6 4 685.52 23.31
 2 6 5 290.01 16.72
 -2 6 -5 287.47 15.11
 2 6 6 24.94 5.61
 -2 6 -6 35.57 6
 -2 -6 -6 26 5.24
 2 6 7 136.38 12.85
 -2 -6 -7 107.05 10.62
 -2 6 -7 122.34 11.56
 2 6 8 28.15 5.78
 -2 6 -8 15.06 3.99
 -2 6 -9 -1.23 2.69
 2 6 9 5.06 2.42
 2 -7 -10 2.29 1.9
 2 7 -10 7.41 2.98
 2 7 -9 22.35 5.36
 2 -7 -9 10.41 3.45
 2 7 -9 15.66 3.98
 2 7 -9 15.34 3.34
 2 -7 -8 6.93 3
 2 7 -8 14.95 3.54
 2 7 -8 14.9 4.49
 -2 7 8 0.43 2.67
 2 7 -8 5.01 1.62
 -2 7 7 72.39 10.63
 2 7 -7 102.79 10.2
 2 7 -6 18.43 4.13
 2 7 -6 20.89 4.53
 -2 7 6 16.7 5.21
 2 7 -5 18.28 3.94
 -2 7 5 18.25 4.99
 2 7 -5 17.15 3.68
 2 7 -4 22.09 3.84
 2 7 -4 25.4 4.85
 2 7 -4 23.48 4.29
 -2 7 4 24.56 5.13
 2 7 -4 21.94 4.26
 2 7 -3 21.18 4.02
 2 7 -3 14.18 2.88
 -2 7 3 23.3 4.56
 2 7 -3 17.51 3.5
 -2 7 2 7.44 2.07
 2 7 -2 12.78 2.99
 2 7 -2 13.93 2.73
 -2 7 2 15.87 3.5
 2 7 -2 15.99 3.42
 -2 7 1 28.09 3.89
 -2 -7 1 24.92 4.17
 2 -7 -1 37.9 5.87
 -2 7 1 33.38 4.34
 2 7 -1 25.81 4.12
 2 -7 0 16.48 3.65
 -2 7 0 12.25 1.89
 -2 -7 0 12.95 2.19
 2 7 0 11.91 2.81
 -2 7 0 14.21 2.56
 -2 7 0 16.47 3.23
 -2 7 -1 20.72 3.46
 2 7 1 13.8 3.19
 -2 7 -1 15.71 2.88
 -2 -7 -1 15.56 2.66
 -2 7 -1 18.57 2.69
 -2 7 -2 21.33 3.66
 -2 7 -2 14.03 3.25
 2 7 2 17.01 3.59
 -2 7 -2 18.8 3.48
 -2 7 -3 2.99 1.77
 2 7 3 3.55 1.48
 -2 7 -3 3.47 2.02
 -2 7 -3 0.21 2.18
 2 7 3 2.11 1.51
 -2 7 -3 2.37 1.49
 2 7 4 4.01 1.64
 -2 7 -4 2.74 1.59
 -2 7 -4 2.12 1.4
 -2 7 -4 4.25 2.09
 -2 7 -5 16.66 3.68
 2 7 5 19.18 4.2
 -2 7 -5 15.08 3.83
 -2 -7 -6 1.47 2.38
 -2 7 -6 0.52 3.16
 2 7 6 1.49 1.64
 -2 7 -7 198.5 15.57
 -2 -7 -7 184.08 14.9
 2 7 8 19.24 4.67
 -2 7 -8 3.89 3.2
 -2 7 -9 1.72 2.5
 2 7 9 23.21 4.65
 2 -8 -10 27.28 4.65
 2 8 -10 32.59 4.76
 2 -8 -9 97.91 10.72
 2 8 -9 118.02 9.44
 2 8 -9 121.67 10.63
 -2 8 8 4.54 3.38
 2 8 -8 4.58 2.61
 2 -8 -8 1.74 2.1
 2 8 -8 -0.27 2.62
 -2 8 7 558.48 28.33
 2 8 -7 513.02 22.74
 2 8 -6 328.78 17.18
 -2 8 6 393.06 23.19
 2 8 -5 112.4 10.76
 2 8 -5 107.48 8.93
 2 8 -5 85.96 8.51
 2 8 -4 32.55 5.55
 2 8 -4 35.23 5.71
 2 8 -4 28.69 4.4
 -2 8 4 31.2 5.56
 2 8 -3 17.4 3.84
 2 8 -3 12.44 3.1
 2 8 -3 16.99 3.19
 2 8 -2 14.36 3.36
 2 8 -2 15.59 3.71
 2 8 -2 9.59 2.24
 -2 8 2 7.08 2.01
 -2 8 2 13.37 3.14
 2 8 -1 18.01 3.07
 -2 -8 1 14.52 3.33
 2 8 -1 23.62 4.13
 -2 8 1 19.23 3.18
 -2 8 1 19.76 3.62
 2 8 -1 20.03 3.8
 -2 8 0 287.78 10.98
 2 8 0 247.1 13.21
 -2 8 -1 203.29 10.68
 -2 8 -1 208.92 10.34
 -2 8 -2 21.84 3.78
 -2 8 -2 28.02 4.06
 2 8 2 23.46 4.27
 2 8 3 8.33 2.11
 -2 8 -3 10.52 3.08
 -2 8 -3 12.16 2.85
 -2 8 -3 7.68 1.2
 2 8 3 9.6 2.95
 -2 8 -4 291.47 17.39
 2 8 4 312.73 14.53
 -2 8 -4 338.55 15.6
 -2 8 -4 260.35 16.29
 2 8 4 244.28 15.42
 2 8 5 37.69 5.51
 -2 8 -5 32.89 5.15
 2 8 6 229.36 14.34
 -2 8 -6 192.9 15.02
 -2 -8 -6 205.78 16.3
 -2 8 -7 358.65 20.89
 -2 -8 -7 358.5 21.31
 -2 8 -8 11.31 2.12
 -2 -8 -8 17.67 4.64
 -2 8 -9 29.16 4.49
 2 8 9 52.7 5.87
 -2 9 10 46.54 5.43
 2 -9 -10 38.25 5.22
 2 9 -9 8.91 2.81
 2 -9 -9 6.6 2.56
 2 9 -9 7.18 2.3
 2 -9 -8 45.07 7.75
 -2 9 8 60.83 8.86
 2 9 -8 48.39 6.69
 2 9 -8 46.42 6.65
 -2 9 7 5.95 4.55
 2 9 -7 3.18 1.77
 2 9 -6 45.39 6.93
 -2 9 6 57.95 8.83
 2 9 -5 15.91 4.21
 2 9 -5 20.2 5.25
 -2 9 5 26.13 5.99
 2 9 -5 15.13 3.45
 2 9 -4 1.4 1.53
 2 9 -4 0.59 1.13
 -2 9 4 1.02 1.17
 2 9 -4 2.49 1.42
 2 9 -3 3.8 2.24
 2 9 -3 1.7 1.31
 2 9 -3 3.61 1.71
 -2 9 3 4.15 2.03
 -2 9 2 32.39 4.44
 2 9 -2 36.27 5.85
 -2 9 2 38.31 5.33
 2 9 -2 30.97 5.57
 2 9 -2 33.55 4.83
 2 9 -1 17.23 3.87
 -2 9 1 25.74 3.75
 -2 9 1 19.81 3.7
 2 9 -1 17.97 4
 2 9 -1 13.64 3.09
 2 9 0 0.7 1.01
 2 9 0 0.88 1.13
 -2 9 0 2.23 1.32
 -2 9 0 1.71 1.33
 -2 9 -1 1.63 1.24
 2 9 1 -0.66 1.58
 -2 9 -2 20.04 4.02
 -2 9 -2 23.13 4.03
 2 9 2 16.9 3.81
 -2 9 -2 24.15 4.03
 -2 9 -3 17.57 3.62
 -2 9 -3 14.46 3.79
 -2 9 -3 6.05 1.82
 2 9 3 8.74 2.73
 2 9 4 13.37 3.02
 -2 9 -4 11.33 3.75
 -2 9 -4 4.47 3.4
 -2 9 -4 17.6 3.86
 2 9 4 13.22 3.69
 2 9 5 123.82 9.53
 -2 9 -5 125.95 10.13
 2 9 6 14.25 3.59
 -2 -9 -6 9.82 3.42
 2 9 7 11.46 3.17
 -2 -9 -7 10.41 3.89
 -2 9 -8 46.52 6.22
 -2 -9 -8 41.13 7
 2 9 8 61.37 6.46
 2 -10 -9 27.43 4.91
 2 10 -9 24.25 3.48
 2 10 -9 25.72 3.91
 -2 10 8 173.07 14.48
 2 -10 -8 131.86 12.12
 2 10 -8 143.9 10.67
 2 10 -8 133.88 10.2
 2 10 -7 136.07 10.72
 -2 10 7 181.79 15.03
 2 -10 -7 152.74 13.75
 2 10 -7 160.8 12.41
 -2 10 6 4.14 2.38
 2 10 -6 2.14 2.68
 2 10 -5 158.17 14.23
 2 10 -5 152.63 11.53
 2 10 -4 24.05 5.27
 2 10 -4 25.05 5.53
 2 10 -4 27.8 4.64
 2 10 -3 13.78 3.9
 2 10 -3 11.18 3.32
 -2 10 3 18.52 4.17
 2 10 -3 14.82 3.31
 2 10 -2 176.38 13.25
 2 10 -2 174.75 11.23
 2 10 -2 160.31 12.78
 -2 10 2 184.58 11.45
 2 10 -1 174.75 12.87
 2 10 -1 166.58 11.96
 -2 10 1 197.77 10.39
 -2 10 1 177.44 10.78
 2 10 -1 161.31 10.4
 2 10 0 56.6 7.13
 -2 10 0 58.89 6.24
 2 10 0 60.93 7.12
 -2 10 0 72.24 5.95
 2 10 1 57.94 6.73
 -2 10 -1 64.48 5.8
 -2 10 -2 202.52 11.21
 -2 10 -2 184.33 11.36
 2 10 2 183.78 12.6
 -2 10 -2 206.9 11.44
 -2 10 -3 9.65 2.83
 -2 10 -3 11.24 2.79
 2 10 3 13.48 3.55
 -2 10 -4 144.77 11.54
 2 10 4 137.41 8.52
 -2 10 -4 162.99 13.16
 -2 10 -4 169.4 11.07
 2 10 4 144.53 12.09
 2 10 5 103.71 8.03
 -2 10 -5 96.37 10.72
 -2 10 -5 85.12 9.11
 2 10 5 88.58 9.4
 2 10 6 105.22 8.3
 -2 10 -6 87.53 8.82
 -2 -10 -6 100.45 12.31
 -2 10 -7 51.72 6.32
 2 10 7 65.89 6.33
 -2 -10 -7 48.61 8.07
 -2 10 -8 36.23 4.83
 2 10 8 40.28 4.63
 2 -11 -9 9.49 2.68
 2 11 -9 6.93 1.77
 2 -11 -8 3.42 2.44
 2 11 -8 8.61 2.91
 2 -11 -7 12.54 4.21
 2 11 -7 10.09 2.83
 -2 11 7 14.62 4.48
 2 11 -7 12.76 3.6
 -2 11 6 20.97 5.55
 2 11 -6 12.31 3.55
 2 11 -5 7.52 2.7
 -2 11 5 13.87 4.39
 2 11 -5 8.05 2.4
 2 11 -5 6.73 2.69
 2 11 -4 -4.16 3.79
 2 11 -4 2.35 2.62
 2 11 -4 -1.01 2.39
 -2 11 4 5.47 3.02
 2 11 -3 5.26 1.91
 2 11 -3 2.88 2.14
 2 11 -3 2.4 1.38
 -2 11 3 5.21 2.38
 2 11 -2 21.51 4.9
 2 11 -2 19.92 4.7
 -2 11 2 21.35 4.08
 2 11 -2 18.79 4.05
 -2 11 1 16.68 3.23
 2 11 -1 13.84 3.9
 2 11 -1 16.48 3.57
 -2 11 1 14.36 3.2
 2 11 -1 16.69 4.39
 2 11 0 -1.08 1.88
 -2 11 0 1.72 0.95
 2 11 0 1.03 1.84
 -2 11 0 0.3 0.82
 -2 11 -1 10.02 2.58
 -2 11 -1 9.13 3.06
 2 11 1 13.42 3.79
 -2 11 -2 10.74 3.37
 2 11 2 12.18 3.65
 -2 11 -2 13.24 3.5
 -2 11 -3 41.54 6.08
 -2 11 -3 45.03 6.15
 -2 11 -3 44.52 5.73
 2 11 3 42.21 6.47
 -2 11 -4 -1.08 1.81
 -2 11 -4 1.7 2.13
 2 11 4 0.61 1.25
 -2 11 -5 15.29 4.42
 -2 11 -5 18.14 3.96
 2 11 5 18.01 4.4
 -2 11 -6 18.84 3.77
 2 11 6 21.69 3.43
 -2 -11 -6 20.21 5.29
 2 11 7 12.58 2.59
 -2 11 -7 11.64 2.82
 -2 -11 -7 11.39 4.09
 -2 11 -8 3.29 1.4
 2 -12 -8 36.97 5.4
 2 12 -8 40.79 4.72
 -2 12 8 40.97 5.64
 2 12 -7 284.04 14.41
 2 -12 -7 259.94 15.68
 -2 12 6 3.04 2.59
 2 12 -6 5.2 2.93
 2 12 -5 40.84 6.6
 -2 12 5 50.03 7.14
 2 12 -5 44.15 6.41
 2 12 -5 32.49 6.05
 2 12 -4 113.86 11.81
 -2 12 4 129.99 10.94
 2 12 -4 108.55 9.64
 2 12 -4 125.54 13.19
 2 12 -3 15.49 4.2
 2 12 -3 23.63 5.62
 2 12 -3 18.34 4.04
 -2 12 3 14.1 3.51
 2 12 -2 68.37 8.57
 -2 12 2 64.47 7.03
 2 12 -2 71.57 8.44
 2 12 -2 65.62 7.13
 -2 12 1 302.06 13.76
 2 12 -1 284.3 17.39
 -2 12 1 249.18 13.04
 2 12 -1 309.7 16.62
 2 12 -1 278.6 13.25
 2 12 0 28.03 5.23
 2 12 0 32.73 5.5
 -2 12 0 23.77 3.74
 -2 12 0 34.84 4.71
 -2 12 -1 52.86 5.71
 -2 12 -1 51.43 6.34
 2 12 1 54 6.87
 -2 12 -2 153.62 10.71
 2 12 2 177.15 12.43
 -2 12 -2 182.42 10.75
 -2 12 -3 7.8 2.62
 2 12 3 10.41 3.28
 -2 12 -3 17.69 4.03
 -2 12 -4 100.47 8.53
 -2 12 -4 92.69 9.63
 2 12 4 88.71 9.18
 -2 12 -5 135.74 11.91
 -2 12 -5 140.88 10.04
 2 12 5 142.5 11.4
 -2 12 -6 11.4 2.91
 -2 -12 -6 10.03 3.41
 -2 12 -7 94.05 6.86
 -2 -12 -7 104.67 10.98
 2 -13 -8 9.75 2.54
 2 13 -8 10.81 2.38
 -2 13 8 10.71 2.74
 -2 13 7 29.6 5.47
 2 -13 -7 19.78 4.02
 2 13 -7 29.6 4.58
 2 13 -6 15.26 3.99
 -2 13 6 11.31 3.34
 2 13 -5 -1.95 3.67
 -2 13 5 0.88 1.36
 2 13 -5 4.24 2.82
 -2 13 4 22.44 4.54
 2 13 -4 17.4 4.69
 2 13 -4 26.25 4.94
 2 13 -4 25.87 6.13
 -2 13 4 21.77 4.75
 2 13 -3 -0.57 3.31
 2 13 -3 2.14 2.1
 -2 13 3 1.52 1.08
 2 13 -3 1.64 2.73
 2 13 -2 6.16 2.25
 2 13 -2 7.13 2.9
 -2 13 2 7.08 2.43
 2 13 -2 9.49 2.92
 2 13 -1 0.94 1.4
 2 13 -1 0.73 0.83
 2 13 -1 -0.81 2.16
 -2 13 1 0.45 1.95
 -2 13 1 1.15 1.17
 2 13 0 12.94 3.82
 -2 13 0 17.63 4.33
 -2 13 0 14.62 3.36
 2 13 0 15.95 4.07
 -2 13 0 9.6 2.74
 -2 13 -1 44.2 6.32
 2 13 1 51.59 7.14
 -2 13 -1 52.62 6.12
 -2 13 -2 2.7 1.81
 -2 13 -2 2.87 1.62
 2 13 2 4.47 2.83
 -2 13 -3 4.27 2.02
 -2 13 -3 2.7 1.9
 -2 13 -4 14.75 4.02
 -2 13 -4 13.94 3.6
 2 13 4 13.92 3.88
 -2 13 -5 37.49 4.83
 -2 13 -5 27.24 5.16
 2 13 5 29.93 5.23
 -2 13 -6 6.21 2.25
 -2 -13 -6 5.48 3.13
 -2 13 -7 12.93 2.32
 -2 -13 -7 12.79 3.66
 2 14 -7 7.9 2.19
 2 -14 -7 2.5 1.45
 -2 14 7 6.21 2.17
 -2 14 6 225.94 13.5
 2 14 -6 194.19 10.94
 -2 14 6 224.17 14.12
 -2 14 5 80.97 8.32
 2 14 -5 81.74 7.63
 2 14 -4 115.45 11.35
 2 14 -4 112.56 11.11
 2 14 -4 109.97 8.98
 -2 14 4 106.26 9.6
 2 14 -3 48.73 7.18
 2 14 -3 52.71 6.41
 -2 14 3 51.65 6.75
 2 14 -3 67.8 8.43
 -2 14 3 54.01 6.72
 -2 14 3 58.04 7.41
 2 14 -2 8.68 2.86
 -2 14 2 17.62 4.26
 2 14 -2 11.13 3.33
 2 14 -2 14.19 2.99
 -2 14 2 11.14 3.02
 2 14 -1 27.83 5.18
 2 14 -1 30.14 5.49
 -2 14 1 33.85 5.79
 2 14 -1 27.6 4.14
 -2 14 1 27.44 4.62
 2 14 0 675.7 26
 -2 14 0 766.15 26.33
 -2 14 0 765.63 23.09
 2 14 0 731.27 24.84
 -2 14 -1 432.39 19.4
 2 14 1 421.16 18.89
 -2 14 -1 464.5 18.2
 -2 14 -2 42.05 5.91
 2 14 2 48.57 6.6
 -2 14 -2 48.57 5.86
 -2 14 -3 94.31 9.02
 -2 14 -3 93.25 7.72
 2 14 3 100.21 9.41
 -2 14 -4 6.46 2.71
 2 14 4 6.89 2.76
 -2 14 -4 5.92 2.05
 -2 14 -5 12.76 3.4
 -2 14 -5 10.09 2.24
 2 14 5 13.33 3.26
 -2 -14 -5 16.48 4.88
 -2 14 -6 47.47 4.3
 -2 -14 -6 67 8.02
 2 15 -7 4.77 1.66
 -2 15 7 2.38 1.25
 -2 15 6 21.68 4.16
 2 15 -6 21.44 3.53
 -2 15 5 25.38 4.5
 2 15 -5 26.74 4.18
 -2 15 5 30.92 5.46
 -2 15 4 21.09 4.02
 2 15 -4 17.25 4.39
 2 15 -4 20.42 3.73
 2 15 -4 23.6 4.69
 -2 15 4 19.96 4.16
 2 15 -3 17.99 4.36
 -2 15 3 17.32 4.1
 2 15 -3 17.85 3.55
 2 15 -3 19.39 4.51
 -2 15 3 17.84 4.2
 2 15 -2 5.54 2.86
 -2 15 2 5.01 2.45
 -2 15 2 5.79 2.64
 2 15 -2 0.93 1.72
 2 15 -2 2.12 1.28
 2 15 -1 30.2 5.56
 -2 15 1 36.12 6.06
 -2 15 1 32.76 5.19
 2 15 -1 40.55 5.93
 2 15 0 7.64 2.79
 -2 15 0 11.86 3.94
 2 15 0 11.06 3.52
 -2 15 -1 23.24 4.08
 -2 15 -1 29.27 5.66
 2 15 1 28.3 5.3
 -2 15 -2 5.8 2.65
 -2 15 -2 4.72 2.12
 2 15 2 9.78 3.69
 -2 15 -3 28.8 4.31
 -2 15 -3 26.6 5.01
 2 15 3 26.56 4.92
 -2 15 -4 16.12 3.67
 -2 15 -4 17.06 2.97
 2 15 4 20.22 4.04
 -2 15 -5 0.27 0.78
 -2 -15 -5 1.82 2.12
 -2 15 -5 2.83 1.25
 2 15 5 4.92 1.94
 -2 -15 -6 52.19 6.38
 2 16 -6 24.09 3.4
 -2 16 6 28 4.33
 -2 16 5 116.54 9.3
 2 16 -5 101.02 7.4
 2 16 -4 342.5 13.99
 -2 16 4 412.17 18.23
 2 16 -3 28.65 4.23
 -2 16 3 26.77 4.52
 2 16 -3 23.96 4.51
 2 16 -3 23.85 4.55
 -2 16 3 28.1 4.9
 -2 16 2 38.69 5.89
 2 16 -2 29.29 5.04
 2 16 -2 28.19 4.22
 -2 16 2 35.04 5.44
 2 16 -2 31.21 5.05
 2 16 -1 110.67 9.22
 2 16 -1 98.38 9.34
 -2 16 1 124.69 10.74
 -2 16 1 106.39 8.71
 -2 16 0 214.97 14.18
 2 16 0 197.64 12.51
 -2 16 -1 11.59 3.65
 2 16 1 20.07 4.31
 -2 16 -2 312.56 16.22
 2 16 2 296.61 15.33
 -2 16 -3 29.67 4.74
 2 16 3 33.1 5.1
 -2 16 -4 131.53 9.36
 -2 -16 -4 117.42 9.77
 2 16 4 145.54 9.68
 -2 -16 -5 252.62 13.57
 2 16 5 226.88 10.85
 2 17 -5 18.86 3.01
 -2 17 5 22.82 4.01
 2 17 -4 31.18 3.95
 -2 17 4 40.3 5.52
 2 17 -3 11.18 2.49
 2 17 -3 10.77 2.78
 -2 17 3 17.56 3.75
 2 17 -2 51.92 6.44
 -2 17 2 58.62 7.04
 2 17 -2 53.52 6.13
 -2 17 2 62.76 6.69
 2 17 -1 10.28 2.74
 -2 17 1 16.39 3.98
 2 17 -1 13.61 3.21
 -2 17 1 12.46 2.97
 2 17 0 15.44 3.56
 -2 17 0 20.75 4.74
 -2 17 -1 78.44 8.53
 2 17 1 64.83 7.18
 -2 17 -2 8.02 2.94
 2 17 2 5.61 2.27
 -2 17 -3 3.41 2.25
 2 17 3 2.02 1.5
 -2 -17 -3 1.34 1.29
 -2 17 -4 51.64 5.58
 2 17 4 54.28 5.56
 -2 -17 -4 44.58 5.59
 -2 18 4 12.23 2.76
 -2 18 3 404.57 15.26
 2 18 -3 280.78 11.84
 -2 18 2 32.35 4.65
 -2 18 2 27.69 4.06
 2 18 -2 32.34 4.49
 -2 18 1 63.77 6.98
 2 18 -1 47.96 5.51
 -2 18 0 55.99 6.61
 2 18 0 42.34 5.19
 -2 18 -1 10.43 3.16
 2 18 1 7.17 2.23
 -2 18 -2 25.76 4.17
 2 18 2 26.91 4.07
 -2 18 -3 166.96 9.78
 2 18 3 177.12 9.63
 -2 19 1 3.22 1.29
 2 19 -1 4.32 1.7
 2 19 0 10.41 2.57
 -2 19 0 11.04 2.76
 -2 19 -1 22.12 3.86
 2 19 1 18.8 3.29
 3 0 -10 63.31 8.93
 3 0 -9 0.71 1.05
 3 0 -9 2.53 2.65
 3 0 -8 26.55 4.33
 3 0 -8 26.5 5.06
 3 0 -7 90.5 7.58
 3 0 -7 98.33 8.51
 3 0 -6 53.42 5.55
 -3 0 5 3.4 1.7
 3 0 -4 389.25 17.43
 -3 0 4 394 26.23
 -3 0 3 25.95 5.37
 3 0 -3 24.93 3.42
 3 0 -2 15.45 2.63
 -3 0 2 14.69 2.91
 3 0 -1 23.89 5.96
 -3 0 1 18.45 2.86
 3 0 0 503.93 22.67
 -3 0 -1 165.76 18.48
 3 0 1 136.19 8.71
 3 0 2 268 11.33
 -3 0 -2 281.3 11.75
 -3 0 -3 10.35 2.91
 -3 0 -3 14.19 2.9
 3 0 3 13.92 2.84
 3 0 4 1.55 1.59
 -3 0 -4 1.9 1.2
 -3 0 -4 1.56 1.73
 -3 0 -5 379.2 19.14
 3 0 5 363.57 16.49
 -3 0 -5 356.28 15.61
 3 0 6 3.91 2.41
 -3 0 -6 3.09 2.21
 -3 0 -6 1.51 1.15
 3 0 7 1.4 2.01
 -3 0 -7 3.66 3.37
 -3 0 -8 131.5 15.37
 3 0 8 133.11 10.95
 3 0 9 3.78 1.95
 -3 0 -9 2.16 1.93
 3 1 -11 10.73 3.29
 3 1 -10 23.49 5.95
 3 -1 -10 27.72 5.56
 3 1 -9 186.35 10.6
 3 -1 -9 194.93 12.01
 3 -1 -9 220.56 16.79
 3 1 -9 211.68 18.82
 3 1 -8 50.9 6.75
 3 1 -8 50.12 5.62
 3 -1 -8 53.5 6.13
 3 -1 -8 41.44 6.1
 3 1 -7 6.32 1.89
 3 -1 -7 4.5 1.58
 3 1 -7 7.19 2.32
 3 -1 -7 5.65 1.9
 3 1 -6 659.51 18.15
 3 1 -6 755.86 20.64
 3 -1 -6 683.05 19.38
 -3 1 6 586.55 22.96
 -3 1 5 212.08 14.52
 3 1 -5 302.58 11.79
 3 1 -4 115.33 9.76
 -3 -1 4 123.43 13.8
 3 1 -4 94.41 10.98
 3 -1 -4 132.47 9.82
 3 -1 -4 103.02 12.32
 -3 -1 3 344.8 16.27
 3 1 -3 371.6 13.37
 3 -1 -3 352.4 12.96
 -3 -1 2 73.28 5.36
 3 1 -2 69.77 5.46
 -3 1 2 64.44 6.97
 3 1 -1 2540.38 50.47
 3 -1 -1 3013.59 65.64
 3 -1 0 1935.98 42.99
 3 1 0 2310.68 48.5
 -3 -1 -1 162.04 17.48
 3 -1 1 141.43 8.95
 3 1 1 151.51 9.25
 3 -1 2 1125.91 22.23
 -3 1 -2 1277.72 24.22
 -3 -1 -2 1304.81 24.9
 3 1 2 1149.45 24.44
 -3 1 -3 18.15 3.76
 -3 1 -3 17.79 3.04
 -3 -1 -3 20.25 3.45
 3 -1 3 20.64 3.18
 3 1 3 19.12 3.41
 -3 1 -4 247.8 14.13
 -3 -1 -4 238.63 14.05
 -3 1 -4 263.83 12.33
 -3 -1 -4 282.38 13.35
 3 -1 4 243.86 11.97
 3 1 4 241.85 12.82
 -3 1 -5 113.52 10.31
 -3 -1 -5 121.81 10.94
 -3 1 -5 109.02 8.34
 -3 -1 -5 121.18 9.33
 3 -1 5 116.89 8.84
 3 1 5 114.28 9.63
 3 -1 6 15.16 3.39
 3 1 6 17.52 4.56
 -3 1 -6 12.07 2.94
 -3 1 -6 17.39 4.73
 -3 -1 -6 20.37 5.37
 -3 -1 -6 11.32 3.05
 -3 1 -7 342.76 22.07
 -3 -1 -7 373.58 23.53
 3 -1 7 337.83 17.06
 3 1 7 350.28 18.99
 3 -1 8 3.56 1.96
 3 1 8 1.53 1.46
 -3 1 -8 6.18 3.2
 -3 -1 -8 2.65 3.04
 3 -1 9 15.15 3.05
 3 1 9 21.78 4.21
 -3 1 -9 15.67 4.51
 3 2 -11 10.34 3.42
 3 -2 -10 3.08 1.85
 3 -2 -10 2.95 1.92
 3 2 -10 -2.47 2.52
 3 -2 -9 58.3 7.14
 3 -2 -9 64.28 8.98
 3 2 -9 51.85 9.7
 3 2 -8 38.05 4.81
 -3 2 8 31.74 5.44
 3 2 -8 43.42 6.7
 3 -2 -8 44.08 6.14
 3 2 -7 11.43 2.66
 3 -2 -7 11.79 3.07
 3 -2 -7 15.21 3.43
 -3 2 7 13.95 4.31
 3 2 -7 15.3 3.53
 -3 2 6 4.99 2.78
 3 2 -6 8.98 2.66
 3 2 -5 32.96 4.14
 -3 2 5 19.16 4.92
 3 2 -5 29.51 6.34
 3 2 -4 25.03 4.85
 3 2 -4 35.96 4.32
 3 2 -4 22.15 5.06
 3 -2 -4 26.9 6.18
 3 2 -4 29.87 3.6
 -3 2 4 12.65 4.38
 -3 -2 4 24.76 5.57
 3 -2 -4 32.39 4.85
 3 2 -3 65.73 7.41
 3 -2 -3 86.77 9.81
 3 2 -3 83.78 6.04
 -3 -2 3 80.57 6.32
 -3 -2 2 13.25 1.97
 3 2 -2 13.96 2.64
 -3 2 2 18.6 4.38
 3 -2 -1 39.43 7.42
 3 2 -1 30.72 4.29
 -3 2 1 24.58 3.94
 3 2 -1 27.24 3.49
 3 2 0 450.55 13.8
 3 2 0 520.85 22.88
 3 -2 1 107.21 7.98
 3 2 1 130.42 8.83
 -3 -2 -1 135.12 14.68
 -3 2 -2 143.55 12.19
 -3 2 -2 156.19 8.52
 -3 -2 -2 156.92 8.85
 3 2 2 133.39 8.66
 3 -2 2 144.57 7.93
 3 2 2 154.87 9.68
 -3 2 -3 57.86 7.16
 -3 -2 -3 60.59 6.02
 -3 2 -3 57.73 5.52
 3 -2 3 62.19 5.61
 3 2 3 55 6.11
 3 -2 4 3.01 1.57
 3 2 4 4.31 2.19
 -3 2 -4 4.07 2.14
 -3 2 -4 4.38 1.83
 -3 -2 -4 5.72 2.36
 3 2 5 32.31 5.74
 -3 -2 -5 27.83 5.45
 -3 2 -5 28.38 5.45
 -3 2 -5 26.54 4.14
 -3 -2 -5 31.42 5.09
 3 -2 5 32.03 4.75
 3 -2 6 18.96 3.98
 3 2 6 20.08 5.14
 -3 2 -6 17.2 4.73
 -3 -2 -6 23.02 5.67
 -3 -2 -6 13.16 3.27
 3 -2 7 13.61 3.62
 3 2 7 11.71 3.75
 -3 2 -7 14.96 4.56
 -3 -2 -7 17.21 5.42
 3 -2 8 8.71 2.69
 3 2 8 14.42 4.27
 -3 2 -8 7.64 3.46
 3 2 9 -1.47 1.65
 -3 2 -9 -6.48 5.09
 3 3 -11 21.98 4.93
 3 -3 -10 22.43 4.34
 3 3 -10 24.47 6.42
 3 -3 -9 23.96 4.99
 3 -3 -9 27.72 5.31
 3 3 -9 19.97 6.25
 3 3 -9 27.19 5.61
 3 -3 -8 39.95 6.13
 -3 3 8 30.84 5.92
 3 3 -8 39.37 6.39
 3 -3 -8 37.76 6.43
 -3 3 7 112.3 12.09
 3 -3 -7 131.13 9.91
 -3 3 6 165.8 14.91
 3 3 -6 280.63 13.08
 -3 3 5 28.23 6.12
 3 3 -5 40.32 7.32
 3 -3 -4 1016.11 35.5
 3 3 -4 1021.09 22.08
 3 3 -4 964.3 20.24
 3 3 -3 11.66 3.45
 3 3 -3 17.7 2.54
 3 -3 -3 13.26 3.82
 -3 -3 3 10.18 1.7
 3 3 -3 17.38 2.72
 -3 3 3 12.27 3.65
 3 3 -2 189.82 9.91
 -3 3 2 232.92 14.82
 3 3 -1 2401.88 29.08
 -3 3 1 2298.85 39.93
 3 -3 0 187.29 13.52
 3 3 0 219.28 9.1
 3 3 1 106.89 7.88
 3 3 1 118.34 6.21
 -3 3 -1 107.52 7.01
 -3 -3 -1 112.18 11.63
 -3 -3 -1 89.34 6.24
 -3 3 -2 2596.96 51.96
 -3 3 -2 3084.42 37.7
 -3 -3 -2 3038.52 38.33
 3 -3 2 2753.23 34.77
 3 3 2 2561 39.19
 3 3 2 2927.92 43.56
 -3 3 -3 3.13 1.33
 3 -3 3 6.55 1.97
 3 3 3 6.48 2.34
 -3 3 -3 6.93 2.27
 -3 -3 -3 6.87 2.06
 3 3 4 127.78 10.31
 -3 3 -4 123.43 10.28
 -3 3 -4 131.61 8.65
 -3 -3 -4 132.43 9.52
 3 -3 4 124.07 8.19
 3 3 5 528.71 22.86
 -3 3 -5 504.39 22.25
 -3 3 -5 462.27 17.38
 -3 -3 -5 538.73 20.75
 3 -3 5 483.06 17.4
 3 -3 6 17.45 3.59
 3 3 6 18.95 5.44
 -3 3 -6 15.06 3.85
 -3 -3 -6 11.19 3.06
 -3 3 -7 65.16 9.4
 -3 -3 -7 60.03 6.95
 3 -3 7 63.22 6.83
 3 3 7 87.79 10.75
 3 3 8 105.28 10.94
 -3 3 -8 83.05 11.35
 3 -3 8 78.11 7.07
 3 3 9 23.56 4.72
 -3 3 -9 12.63 3.73
 3 -4 -10 38.49 5.94
 3 4 -10 42.73 8.25
 3 -4 -9 6.6 3.37
 3 4 -9 6.9 2.94
 3 4 -9 7.24 4.85
 3 4 -8 10.08 3.3
 3 -4 -8 7.71 2.61
 -3 4 8 4.68 2.54
 -3 4 7 71.36 10.58
 3 -4 -7 93.02 8.7
 -3 4 6 1.28 1.71
 3 4 -6 6.24 2.46
 3 4 -5 38.74 4.94
 3 4 -5 38.57 4.8
 -3 4 5 18.76 5.06
 3 4 -5 37.26 7.38
 3 -4 -4 160.32 13.97
 -3 4 4 166.43 14.82
 3 4 -4 155.51 8.97
 3 4 -4 145.04 8.41
 3 -4 -3 143.47 11.7
 -3 4 3 160.29 12.92
 3 4 -3 127.8 7.17
 3 4 -3 148.66 8.55
 -3 4 2 0.48 0.96
 3 4 -2 1.21 0.9
 3 4 -2 1.41 0.84
 -3 4 1 25.72 4.56
 3 4 -1 28.75 3.73
 -3 -4 0 109.54 10.29
 -3 4 0 123.95 9.82
 3 4 0 144.17 8.02
 -3 4 0 122.7 8.05
 -3 4 -1 76.75 8.23
 -3 4 -1 63.98 7.54
 3 4 1 65.71 6
 -3 4 -1 62.72 5.73
 -3 -4 -1 58.7 5.42
 3 4 1 72.14 5.24
 -3 -4 -1 54.35 7.37
 3 4 2 224.4 12.52
 -3 4 -2 194.34 13.98
 -3 4 -2 237.93 11.29
 3 -4 2 208.33 10.02
 -3 -4 -2 222.55 11.19
 3 4 2 189.53 11.14
 3 -4 3 2.68 1.19
 3 4 3 3.56 1.81
 -3 4 -3 0.18 1.73
 -3 4 -3 2.26 1.41
 -3 -4 -3 3.73 1.91
 3 -4 4 1.31 0.91
 3 4 4 3.76 2.09
 -3 4 -4 2.45 1.82
 -3 4 -4 1.83 1.17
 -3 -4 -4 2.6 1.68
 3 4 5 155.22 13.27
 -3 4 -5 135.18 12.29
 -3 4 -5 113.92 8.73
 -3 -4 -5 139.75 11.16
 3 -4 5 131.9 9.09
 3 -4 6 1.11 1.85
 3 4 6 6.47 4.35
 -3 4 -6 4.05 3.04
 -3 -4 -6 4.01 2.8
 3 -4 7 4.02 1.87
 3 4 7 3.69 3.65
 -3 4 -7 0.9 3.3
 -3 -4 -7 1.96 2
 -3 4 -8 117.36 13.27
 3 4 8 151.47 13.62
 3 4 9 1.19 1.67
 -3 4 -9 -4.88 3.48
 3 -5 -10 56.18 7.48
 3 5 -10 79.47 10.4
 3 -5 -9 271.32 17.6
 3 5 -9 308.14 17.91
 3 -5 -8 -0.13 2.93
 -3 5 8 1.76 2.05
 3 5 -8 5.36 2.42
 -3 5 7 46.85 8.63
 3 5 -7 122.8 10.57
 3 5 -6 1416.92 31.62
 -3 5 6 770.96 34.67
 -3 5 5 68.29 9.71
 3 5 -5 55.49 5.91
 3 5 -5 58.04 5.81
 3 5 -5 58.91 8.88
 3 5 -4 41.7 6.73
 -3 5 4 59.29 8.49
 3 5 -4 55.98 5.6
 3 5 -4 43.9 4.72
 3 -5 -3 1367.62 35.66
 3 5 -3 1430.69 25.29
 -3 5 2 4.1 1.38
 3 -5 -2 30.26 5.04
 3 5 -2 17.43 2.97
 3 5 -2 14.42 2.43
 -3 5 2 18.77 3.79
 -3 5 1 12.04 2.94
 -3 5 1 10.02 2.64
 3 5 -1 16.18 2.76
 -3 5 1 18.53 3.39
 3 5 -1 16.46 2.95
 -3 -5 0 382.92 18.38
 -3 5 0 430.14 17.15
 3 5 0 405.73 14.05
 -3 5 0 470.5 16.85
 -3 5 0 506.19 17.67
 3 5 0 485.66 14.79
 -3 5 -1 233.31 13.13
 -3 -5 -1 163.02 11.8
 -3 5 -1 188.22 11.68
 3 5 1 184.35 9.66
 -3 5 -1 230.3 11.39
 -3 -5 -1 212.77 11.03
 3 -5 1 170.82 9.6
 3 5 1 190.24 11.23
 -3 5 -2 89.84 8.93
 -3 5 -2 109.11 7.83
 -3 -5 -2 99.67 8.06
 3 -5 2 95.63 7.12
 3 5 2 95.58 8.14
 -3 5 -3 315.99 13.62
 -3 -5 -3 295.82 14.47
 3 -5 3 282.23 12.29
 3 5 3 298.42 15.1
 3 5 4 614.57 23.82
 -3 5 -4 549.48 23.82
 -3 5 -4 562.2 19.12
 -3 -5 -4 601.75 22.01
 3 -5 4 565.1 17.86
 3 -5 5 16.69 3.21
 3 5 5 21.31 4.88
 -3 5 -5 16.1 3.88
 -3 -5 -5 22.04 4.57
 -3 5 -6 52.54 7.88
 -3 -5 -6 75.03 9.04
 3 -5 6 69.94 6.71
 3 5 6 71.94 9.55
 -3 5 -7 369.21 22.89
 -3 -5 -7 362.04 18.99
 3 5 7 430.15 23.3
 3 5 8 22.32 5.22
 -3 5 -8 -0.18 4.74
 -3 5 -9 21.18 4.07
 3 5 9 34.35 5.56
 3 -6 -10 -0.58 1.7
 3 6 -10 3.8 2.23
 -3 6 9 3.14 2.4
 3 6 -9 5.88 2.66
 3 6 -9 1.54 1.89
 3 -6 -9 6.07 2.75
 3 -6 -8 -2.78 3.92
 -3 6 8 -0.87 2.38
 3 6 -8 2.13 1.93
 -3 6 7 1.14 2.37
 3 6 -7 1.99 1.35
 -3 6 6 16.12 5.4
 3 6 -6 27.29 5.26
 -3 6 5 8.91 3.42
 3 6 -5 8.38 3.37
 3 6 -5 8.53 2.91
 3 6 -5 9.28 2.91
 3 6 -4 63.76 8.19
 -3 6 4 80.22 9.76
 3 6 -4 61.14 6.65
 3 6 -4 66.83 6.24
 3 6 -3 93.42 9.65
 3 -6 -3 76.75 8.48
 3 6 -3 88.18 7.8
 -3 6 3 100.85 10.2
 3 6 -3 76.65 6.12
 3 -6 -2 60.31 7.23
 3 6 -2 70.72 6.59
 3 6 -2 56.53 4.98
 -3 6 2 65.37 7.29
 -3 6 1 5.13 2.28
 3 6 -1 4.47 1.53
 -3 6 1 7.05 2.35
 3 6 -1 8.55 2.49
 -3 6 0 237.38 11.66
 3 6 0 231.83 11.91
 -3 6 0 224.88 12.81
 -3 -6 0 174.9 12.84
 -3 6 0 190.59 11.49
 -3 6 0 239.14 13.75
 -3 -6 0 195.59 10.96
 -3 6 -1 153.21 10.04
 3 6 1 122.44 8.88
 3 6 1 136.48 9.14
 -3 6 -1 154.28 10.26
 -3 -6 -1 136.52 9.69
 -3 6 -2 69 6.8
 3 6 2 60.68 6.39
 -3 6 -2 64.02 7.34
 3 -6 2 58.15 5.98
 -3 -6 -2 72.25 7.45
 3 6 2 73.92 7.08
 -3 6 -3 89.78 7.88
 -3 -6 -3 88.05 8.73
 3 -6 3 84.98 7.16
 -3 6 -3 66.81 7.9
 3 6 3 89.35 8.22
 3 6 4 16.15 4.02
 -3 6 -4 8.5 2.48
 -3 6 -4 12.77 3.18
 -3 -6 -4 13.27 3.91
 -3 6 -5 48.79 7.5
 -3 -6 -5 58.47 8.03
 3 6 5 67.83 8.66
 -3 6 -6 93.92 11.12
 -3 -6 -6 107.57 11.54
 3 6 6 120.5 11.96
 3 6 7 2.89 2.62
 -3 -6 -7 0.68 1.45
 3 6 8 5.2 2.9
 -3 6 -8 -9.46 4.8
 3 -7 -10 204.64 13.71
 3 7 -10 373.92 17.93
 3 7 -9 4.02 2.07
 3 -7 -9 1.13 1.76
 -3 7 9 -2.93 3.08
 3 7 -9 0.25 2.15
 3 -7 -8 13.88 3.37
 -3 7 8 21.15 5.67
 3 7 -8 25.52 5.04
 -3 7 7 15.18 4.8
 3 7 -7 14.07 3.72
 -3 7 6 631.85 30.42
 3 7 -6 595.06 22.68
 3 7 -5 114.61 9.4
 -3 7 5 129.03 12.97
 3 7 -5 95.18 8.86
 3 7 -4 2181.32 44.52
 3 7 -4 2221.49 42.22
 3 7 -3 545.69 21.58
 3 -7 -3 443.5 20.32
 -3 7 3 587.88 23.54
 3 7 -3 473.02 16.12
 3 7 -3 508.94 19.72
 3 -7 -2 344.92 16.98
 -3 7 2 307.18 14.64
 3 7 -2 369.21 13.94
 -3 7 2 417.92 18.82
 3 7 -2 399.55 16.8
 3 -7 -1 2454.46 44.71
 -3 7 1 2732.27 39.98
 3 7 -1 2974.68 45.72
 3 7 -1 2389.99 36.35
 -3 7 1 2913.65 48.54
 -3 7 0 157.89 9.05
 3 7 0 168.04 11.1
 -3 7 0 167.59 12.08
 3 7 1 43.67 5.68
 -3 7 -1 45.95 5.82
 -3 7 -1 44.45 5.1
 -3 7 -2 2145.93 39.57
 3 7 2 2179.01 41.09
 3 7 2 2199.19 35.99
 -3 7 -3 233.27 14.79
 -3 7 -3 271.89 15.84
 -3 -7 -3 291.85 16.74
 -3 7 -3 276.6 14.67
 3 7 3 296.53 14.34
 -3 7 -4 298.5 15.88
 -3 -7 -4 354.23 19.6
 3 7 4 358.11 17.11
 -3 -7 -5 1341.4 39.4
 3 7 5 1433.77 37.45
 -3 -7 -6 110.71 12.09
 3 7 6 130.5 11.62
 -3 7 -7 155.37 12.86
 -3 -7 -7 191.95 15.2
 3 7 8 12.08 3.37
 -3 7 -8 3 2.11
 3 -8 -10 86.61 8.4
 3 8 -10 90.98 7.82
 3 8 -9 8.75 3.07
 3 8 -9 5.38 2.15
 3 -8 -9 6.6 3.21
 3 -8 -8 10.13 4.21
 -3 8 8 14.06 4.69
 3 8 -8 6.45 2.17
 -3 8 7 7.5 3.25
 3 8 -7 8.49 3.23
 3 8 -6 25.65 5.64
 -3 8 6 32.96 7.75
 3 8 -6 30.17 5.72
 3 8 -5 127.05 10.48
 3 8 -5 119.53 10.92
 3 8 -4 68.46 7.66
 -3 8 4 78.64 9.33
 3 8 -4 65.28 7.15
 3 8 -4 73.76 9.01
 3 8 -3 9.06 3.07
 3 8 -3 8.28 2.67
 3 8 -3 8.41 3.02
 -3 8 3 7.69 3.14
 3 8 -2 0.21 0.86
 3 -8 -2 -0.65 1.53
 -3 8 2 -2.16 2.21
 3 8 -2 -1.31 1.71
 -3 8 2 0.37 0.94
 -3 8 1 29.59 4.34
 3 -8 -1 21.73 4.38
 3 8 -1 21.42 3.71
 -3 8 1 30.25 5.28
 3 8 -1 32.66 5.69
 -3 8 0 1.79 1.54
 -3 8 0 3.01 1.56
 3 8 0 1.33 1.63
 -3 8 -1 28.46 4.1
 3 8 1 25.83 4.99
 -3 8 -1 27.54 5.22
 -3 8 -2 88.2 7.93
 3 8 2 73.19 8.5
 -3 8 -2 79.4 8.46
 3 8 2 69.84 6.2
 3 8 3 2.41 1.42
 -3 8 -3 3.89 2.34
 -3 8 -3 -0.01 2.19
 3 8 3 1.32 0.91
 -3 -8 -3 3.13 2.09
 -3 8 -4 70.39 8.16
 -3 -8 -4 89.34 10.72
 3 8 4 89.59 8.41
 -3 8 -5 33.69 4.62
 -3 -8 -5 44.77 7.72
 3 8 5 53.2 6.87
 3 8 6 5.56 2.97
 -3 -8 -6 6.84 4.09
 3 8 7 4.44 2.82
 -3 8 -7 -4.3 3.26
 -3 -8 -7 2.4 2.73
 -3 8 -8 16.49 3.39
 3 8 8 25.42 4.35
 3 -9 -9 280.02 16.46
 3 9 -9 284.51 14
 3 9 -9 310.89 15.4
 3 9 -8 8.88 2.78
 3 -9 -8 17.29 5.21
 -3 9 8 11.83 4.09
 3 9 -8 4.04 1.4
 -3 9 7 4.49 3.28
 3 9 -7 3.93 2.43
 3 9 -6 1240.41 38.85
 3 9 -6 1567.65 38.95
 3 9 -5 140.8 11.08
 3 9 -5 120.11 11.74
 -3 9 4 74.73 8.79
 3 9 -4 56.73 6.66
 3 9 -4 70.87 9.42
 3 9 -4 58.66 6.73
 3 9 -3 482.7 18.25
 -3 9 3 648.5 25.02
 3 9 -3 505.67 19.34
 3 9 -3 593.59 25.83
 3 9 -2 39.17 5.17
 3 9 -2 34.2 5.87
 -3 9 2 51.71 6.87
 3 9 -2 34.53 4.98
 3 9 -2 36.53 6.14
 -3 9 2 34.41 4.73
 -3 9 1 97.17 7.68
 3 9 -1 83.32 7.76
 -3 9 1 98.65 9.48
 3 9 -1 94.34 9.84
 3 9 0 887.42 29.55
 -3 9 0 942.57 28.91
 -3 9 0 926.03 21.73
 -3 9 -1 375.67 14.22
 -3 9 -1 397.84 18.93
 3 9 1 387.28 19.53
 -3 9 -2 58.33 7.27
 3 9 2 68.25 8.35
 -3 9 -2 61.76 6.52
 -3 9 -3 193.16 12.97
 -3 9 -3 186.06 11.9
 3 9 3 202.71 14.61
 3 9 3 170.86 9.89
 -3 9 -4 165.45 13.15
 -3 -9 -4 216.29 17.2
 3 9 4 212.12 11.86
 -3 9 -4 185.41 13.03
 3 9 5 3.09 2.08
 -3 9 -5 -1.69 3.93
 -3 -9 -5 -1.12 3.88
 -3 9 -6 273.32 15.84
 -3 -9 -6 299.28 20.62
 3 9 6 315.45 15.32
 -3 9 -7 578.35 20.87
 -3 -9 -7 577.98 27.37
 -3 9 -8 2.49 1.47
 3 -10 -9 1.74 1.53
 3 10 -9 2.25 1.22
 3 10 -9 2.21 1.58
 3 -10 -8 48.81 7.54
 -3 10 8 56.72 8.24
 3 10 -8 49.51 6.47
 3 10 -8 42.43 5.66
 3 10 -7 4.93 1.81
 -3 10 7 8.72 4.15
 3 10 -6 6.18 3.02
 -3 10 6 6.08 3.6
 3 10 -6 4.11 2.74
 3 10 -5 66.57 8.25
 3 10 -5 54.17 8.41
 3 10 -4 12.58 3.8
 3 10 -4 13.08 4.72
 -3 10 4 13.35 4.47
 3 10 -3 54.06 8.53
 -3 10 3 63.03 8.19
 3 10 -3 47.07 6.43
 -3 10 2 90.49 7.92
 3 10 -2 87.91 10.09
 -3 10 2 105.94 10.01
 3 10 -2 88.25 8.82
 3 10 -2 96.45 10.62
 3 10 -1 8.19 3.14
 3 10 -1 7.95 2.62
 -3 10 1 5.21 1.72
 -3 10 1 6.68 3.01
 -3 10 0 91.79 7.32
 -3 10 0 91.28 9.22
 3 10 0 82.53 9.63
 -3 10 -1 25.68 3.94
 3 10 1 23.56 5.18
 -3 10 -1 23.25 4.69
 -3 10 -2 32.41 5.31
 -3 10 -2 38.66 5.36
 3 10 2 30.54 6.03
 -3 10 -3 95.58 9.17
 -3 10 -3 109.04 9.23
 3 10 3 98.13 10.83
 -3 10 -4 9.63 3.21
 -3 10 -4 10.14 3.34
 -3 -10 -4 7.68 2.94
 3 10 5 9.89 2.8
 -3 10 -5 4.29 2.4
 -3 -10 -5 7.37 3.14
 -3 10 -6 95.31 8.67
 -3 -10 -6 94.75 11.96
 3 10 6 92.13 7.56
 3 10 7 3.78 1.82
 -3 10 -7 3.37 1.89
 -3 -10 -7 1.73 1.78
 3 -11 -9 4.81 1.79
 3 11 -9 7.17 1.94
 -3 11 8 165.17 12.21
 3 11 -8 138.54 9.99
 3 -11 -8 141.46 11.2
 -3 11 7 925.28 31.81
 3 11 -7 710.41 25.83
 3 11 -6 5.79 2.21
 3 11 -6 6.09 1.78
 3 11 -5 5.2 1.8
 3 11 -5 7.05 2.18
 -3 11 5 11.93 3.81
 3 11 -4 414.65 19.82
 3 11 -4 468.24 26.79
 -3 11 3 402.11 19.92
 3 11 -3 329.89 17.55
 3 11 -3 362.59 22.16
 3 11 -2 10.62 3.15
 3 11 -2 10.48 2.96
 3 11 -2 6.73 2.07
 -3 11 2 16.15 4.03
 -3 11 1 1354.6 29.48
 -3 11 1 1411.93 35.96
 -3 11 0 133.62 11.02
 -3 11 0 124.21 8.8
 3 11 0 117.16 11.22
 -3 11 -1 139.71 9.2
 3 11 1 141.75 12.46
 -3 11 -2 1296.49 32.65
 -3 11 -2 1371.05 29.29
 3 11 2 1392.57 39.55
 -3 11 -3 2.58 1.91
 3 11 3 -0.06 1.55
 -3 11 -4 67.44 8.15
 -3 11 -4 78.41 7.91
 3 11 4 61.54 8.17
 -3 -11 -4 65.49 9.77
 -3 11 -5 426.76 17.29
 -3 -11 -5 430.48 25.15
 -3 11 -6 2.79 1.96
 -3 -11 -6 2.49 1.9
 -3 11 -7 3.93 1.7
 -3 -11 -7 -1.35 1.96
 3 -12 -8 8.71 2.6
 -3 12 8 10.69 3.21
 3 12 -8 13.64 3.08
 3 12 -7 35.7 5.7
 -3 12 7 29.64 5.52
 -3 12 6 19.34 5.2
 3 12 -6 8.85 3.42
 3 12 -6 10.24 3.41
 3 12 -5 16.43 4.61
 3 12 -5 18.98 4.22
 3 12 -4 3.52 1.64
 -3 12 4 5.09 2.81
 3 12 -4 7.52 4.53
 3 12 -3 19.94 5.41
 3 12 -3 15.48 3.7
 -3 12 3 25.94 5.49
 -3 12 2 73.06 8.52
 3 12 -2 69.08 8.12
 3 12 -2 76.52 9.46
 -3 12 1 0.77 1.96
 3 12 -1 1.06 2.12
 -3 12 1 2.88 2.11
 3 12 0 10.93 3.98
 -3 12 0 9.02 2.85
 -3 12 0 8.05 2.93
 -3 12 -1 161.52 10.44
 -3 12 -1 159.01 11.96
 3 12 1 163 13.69
 -3 12 -2 5.91 2.65
 -3 12 -2 8.55 2.67
 3 12 2 9.93 4
 -3 12 -3 1.43 1.38
 3 12 3 0.52 1.62
 -3 -12 -3 -0.8 2.04
 -3 12 -4 41.16 6.43
 -3 12 -4 52.5 6.14
 3 12 4 44.42 6.94
 -3 -12 -4 43.92 8.31
 -3 12 -5 8.16 2.75
 -3 -12 -5 1.06 2.64
 -3 12 -6 3.87 1.76
 -3 -12 -6 2.55 2.4
 -3 12 -7 21.42 2.91
 3 -13 -8 7.17 2.01
 -3 13 8 2.87 1.28
 3 13 -8 6.63 1.88
 -3 13 7 10.66 3.23
 3 -13 -7 6.59 2.47
 3 13 -7 9.8 2.97
 -3 13 6 299.84 16.91
 3 13 -6 243.91 13.93
 -3 13 5 55.37 7.81
 3 13 -5 44.41 6.24
 3 13 -5 43.18 6.81
 -3 13 4 248.43 15.81
 3 13 -4 204.43 13.46
 3 13 -4 252.96 17.99
 -3 13 3 153.98 12.43
 3 13 -3 144.18 11.1
 3 13 -3 154.81 13.8
 3 13 -2 318.95 18.85
 -3 13 2 327.68 17.67
 3 13 -2 300.48 15.51
 -3 13 1 57.32 6.13
 -3 13 1 55.05 6.7
 3 13 -1 62.74 7.78
 -3 13 1 47.71 5.83
 -3 13 0 2422.9 48.95
 3 13 0 2326.81 49.69
 -3 13 0 2349.22 40.6
 -3 13 -1 1172.9 32.13
 -3 13 -1 1234.71 29.68
 3 13 1 1205.7 35.55
 -3 13 -2 47.05 6.22
 -3 13 -2 51.61 5.95
 3 13 2 53.79 7.63
 -3 13 -3 242.64 13.97
 -3 13 -3 258.21 12.65
 3 13 3 266.94 16.44
 -3 -13 -3 253.95 18.41
 -3 13 -4 42.3 5.88
 3 13 4 39.87 6.1
 -3 -13 -4 46.89 7.96
 -3 13 -4 43.84 4.99
 -3 13 -5 62.42 5.48
 -3 -13 -5 71.92 9.07
 -3 13 -6 10.59 2.13
 -3 -13 -6 13.91 3.74
 3 -14 -7 7.33 2.33
 -3 14 7 13.74 3.26
 -3 14 7 10.19 2.75
 3 14 -7 12.49 2.78
 -3 14 6 3.76 2.34
 3 14 -6 8.67 2.91
 3 14 -5 97.36 8.67
 3 14 -5 92.82 9
 -3 14 5 115.7 10.48
 -3 14 4 8.05 3.1
 3 14 -4 14.27 4.29
 3 14 -4 13.58 3.94
 -3 14 4 16.5 4.35
 3 14 -3 8.22 3.46
 -3 14 3 8.39 3.01
 3 14 -3 6.54 2.55
 -3 14 2 4.16 1.73
 -3 14 2 7.47 2.71
 3 14 -2 9.38 4.27
 3 14 -2 5.85 2.26
 -3 14 1 61.09 8.51
 3 14 -1 50.84 6.93
 -3 14 0 54.16 6.29
 -3 14 0 61.79 8.28
 3 14 0 48.62 7.2
 -3 14 -1 35.43 6.02
 -3 14 -1 36.01 5.2
 3 14 1 35.02 6.33
 -3 -14 -1 32.68 6.04
 -3 14 -2 1.43 1.55
 3 14 2 1.1 1.53
 -3 14 -2 3.3 1.81
 -3 -14 -2 0.68 1.47
 -3 14 -3 30.81 4.36
 -3 14 -3 26.42 4.92
 3 14 3 31.19 5.46
 -3 -14 -3 29.15 6
 -3 14 -4 0.98 0.93
 -3 14 -4 1.21 1.12
 3 14 4 -0.41 1
 -3 -14 -4 2.94 2.52
 -3 14 -5 24.76 3.32
 -3 -14 -5 27.65 5.31
 -3 -14 -6 63.9 7.2
 3 15 -7 64.75 5.15
 -3 15 7 72.91 6.54
 -3 15 6 31.01 4.64
 3 15 -6 27.53 3.76
 3 -15 -6 22.83 3.69
 -3 15 6 29.75 4.49
 -3 15 5 190.32 12.13
 3 15 -5 151.59 9.4
 3 15 -5 135.76 9.4
 -3 15 5 185.82 12.03
 -3 15 4 862.04 26.08
 -3 15 4 939.69 27.94
 3 15 -4 797.09 22.1
 3 15 -4 841.27 26.31
 -3 15 4 937.79 27.62
 -3 15 3 90.5 9.01
 -3 15 3 84.67 8.36
 3 15 -3 77.17 6.98
 3 15 -3 85.96 9.26
 -3 15 3 80.72 8.06
 -3 15 2 265.1 16.11
 3 15 -2 242.81 14.78
 -3 15 1 78.22 8.78
 3 15 -1 61.75 7.62
 -3 15 0 230.47 14.57
 3 15 0 213.84 13.72
 -3 15 -1 233.41 14.24
 -3 15 -1 241.75 12.72
 3 15 1 234.26 14.61
 -3 15 -2 156.45 11.14
 -3 15 -2 156.42 9.96
 3 15 2 163.15 11.89
 -3 15 -3 92.96 8.09
 3 15 3 106.16 9.22
 -3 -15 -3 96.49 9.51
 -3 15 -3 113.74 8.12
 -3 15 -4 97.32 7.77
 -3 15 -4 105.63 7.03
 3 15 4 91.21 7.69
 -3 -15 -4 97.71 9.04
 -3 -15 -5 502.35 19.28
 3 16 -6 6.92 1.87
 -3 16 6 6.68 2.02
 -3 16 5 9.84 2.62
 -3 16 5 9.15 2.42
 3 16 -5 9.48 2.26
 3 16 -4 1.24 1.25
 3 16 -4 1.49 1.12
 -3 16 4 1.47 1.46
 -3 16 3 21.94 4.25
 3 16 -3 20.74 3.47
 -3 16 3 22.09 4.02
 3 16 -3 22.97 4.34
 -3 16 2 20.16 4.26
 -3 16 2 20.68 3.82
 3 16 -2 25.85 4.74
 -3 16 1 15.24 4.07
 3 16 -1 17.25 4.17
 -3 16 0 22.84 4.78
 3 16 0 18.76 4.44
 -3 16 -1 42.89 6.34
 3 16 1 39.38 5.63
 -3 -16 -1 23.97 4.25
 -3 16 -2 4.79 2.64
 -3 16 -2 4.24 1.77
 3 16 2 3.36 1.98
 -3 -16 -2 3.52 2.03
 -3 16 -3 2.36 1.4
 -3 16 -3 2.04 1.13
 3 16 3 0.22 1.24
 -3 -16 -3 2.04 1.61
 -3 -16 -4 56.5 6.18
 3 17 -4 19.53 3.04
 3 17 -4 23.72 3.19
 -3 17 3 124.5 9.1
 3 17 -3 117.49 8.48
 -3 17 3 113.97 8.14
 -3 17 2 73.63 7.42
 3 17 -2 68.93 6.92
 -3 17 1 6.3 2.64
 3 17 -1 8.32 2.73
 -3 17 0 251.92 14.12
 3 17 0 221.41 12.14
 -3 17 -1 172.78 11.44
 3 17 1 158.41 10.12
 -3 17 -2 39.5 5.01
 3 17 2 40.04 4.92
 -3 17 -3 156.31 9.21
 3 17 3 145.13 8.61
 -3 18 2 8.49 2.32
 3 18 -2 8.46 2.4
 -3 18 1 1 1.18
 3 18 -1 0.45 0.95
 -3 18 0 6.31 2.37
 3 18 0 6.97 2.31
 -3 18 -1 0.97 1.11
 3 18 1 0.74 1.24
 4 0 -10 172.67 13.56
 4 0 -9 170.25 14.05
 4 0 -8 275.13 13.03
 4 0 -8 313.83 16.54
 4 0 -7 93.3 7.6
 4 0 -7 112.36 9.19
 4 0 -6 1190.58 27.06
 4 0 -5 233.84 21.8
 4 0 -5 365.16 19.92
 4 0 -4 2623.25 46.82
 4 0 -4 2068.2 62.96
 4 0 -3 513.98 19.74
 4 0 -3 509.7 29.38
 -4 0 2 80.76 6.44
 -4 0 2 83.1 7.17
 -4 0 1 20.43 3.21
 -4 0 0 7017.17 61.05
 4 0 0 6875.49 76.41
 -4 0 -1 4006.28 47.44
 4 0 1 3904.5 54.07
 -4 0 -2 123.64 8.66
 4 0 2 135.62 9.91
 -4 0 -3 133.38 9.35
 4 0 3 137.73 10.16
 -4 0 -4 32.31 4.98
 4 0 4 37.41 5.73
 -4 0 -5 628.89 39.09
 4 0 5 578.36 23.13
 4 0 6 28.83 5.48
 -4 0 -6 22.75 4.22
 4 0 7 208.35 14.11
 4 0 8 0.79 1.36
 4 -1 -10 17.42 4.14
 4 1 -10 25.15 6.04
 4 -1 -9 30.35 4.53
 4 -1 -9 30.63 6.17
 4 1 -9 31.56 6.14
 4 -1 -8 3.68 1.84
 4 1 -8 2.38 2.1
 4 -1 -8 6.39 2.74
 4 -1 -7 1.36 0.95
 4 1 -7 5.81 2.59
 4 -1 -7 4.27 2.12
 4 1 -6 179.74 10.76
 4 -1 -6 165.92 10.22
 4 -1 -5 30.73 8.01
 4 1 -5 45.73 5.17
 -4 1 5 24.64 6.18
 4 -1 -5 50.25 7.48
 4 1 -5 45.64 7.96
 4 -1 -4 57.61 7.08
 4 1 -4 51.96 7.38
 4 -1 -4 48.28 9.7
 4 1 -4 41.28 9.22
 4 -1 -3 23.69 4.16
 4 1 -3 26.22 4.93
 -4 1 3 25.61 6.55
 -4 -1 3 6.61 3.47
 4 -1 -3 29.89 6.81
 4 1 -3 27.31 3.91
 -4 1 2 221.54 15.83
 -4 -1 2 191.71 9.96
 -4 1 2 205.29 10.7
 4 1 -1 240.43 18.19
 4 1 -1 175.81 8.76
 -4 1 1 218.83 11.07
 -4 -1 1 188.35 9.9
 -4 1 0 293.21 12.64
 -4 -1 0 284.8 12.55
 4 -1 0 282.29 14.65
 -4 1 -1 16.82 4.13
 -4 1 -1 29.43 4.14
 -4 -1 -1 29.13 4.17
 4 -1 1 31.85 4.89
 4 1 1 31.58 5.44
 -4 1 -2 42.53 8.2
 -4 1 -2 40.7 5
 -4 -1 -2 36.88 4.94
 4 -1 2 43.36 5.57
 4 1 2 42.45 6.05
 -4 1 -3 253.68 21.8
 -4 1 -3 218.11 11.92
 -4 -1 -3 227.59 12.93
 4 -1 3 217.66 12.76
 4 1 3 241.92 14.21
 -4 1 -4 102.97 8.67
 -4 -1 -4 103.8 9.16
 -4 1 -4 112.47 15.14
 4 -1 4 106.18 9.23
 4 1 4 119.17 10.83
 4 -1 5 4.61 2.88
 4 1 5 4.1 2.36
 -4 1 -5 -1.19 3.85
 -4 1 -5 5.07 2.29
 -4 -1 -5 4.37 2.38
 4 -1 6 10.86 3.47
 4 1 6 12.09 4.54
 -4 1 -6 -1.28 3.2
 -4 1 -6 9.78 2.89
 -4 -1 -6 9.21 2.85
 4 -1 7 0.48 1.61
 4 1 7 3.11 2.48
 -4 1 -7 -2.83 5.11
 4 -1 8 21.09 4.11
 4 1 8 25.28 5.07
 4 -2 -10 127.75 8.57
 4 2 -10 162.02 15.03
 4 -2 -9 42.98 6.64
 4 -2 -9 41.57 5.5
 4 2 -9 44.07 6.81
 4 2 -8 303.41 15.97
 4 -2 -8 287.42 14.99
 4 -2 -8 279.42 16.44
 4 2 -7 461.65 18.49
 4 -2 -7 425.08 18.21
 -4 2 6 -3.46 3.76
 4 2 -6 3.04 1.92
 4 2 -5 287 12.74
 4 2 -5 256.61 18.82
 4 2 -4 725.95 28.53
 4 2 -4 818.35 36.26
 4 -2 -4 912.28 37.47
 -4 2 4 705.99 35.73
 4 2 -4 842.34 20.62
 4 -2 -4 911.33 26.96
 4 -2 -3 645.65 28.41
 4 -2 -3 620.64 20.43
 4 2 -3 563.03 24.42
 4 2 -3 683.09 18.93
 4 2 -3 646.15 34.08
 -4 2 3 504.1 19.95
 -4 2 3 593.38 27.9
 4 -2 -2 4.38 1.78
 -4 2 2 5.41 2.35
 4 2 -2 4.48 1.58
 -4 2 2 4.12 1.72
 4 2 -1 1183.64 32.05
 4 2 -1 1162.08 22.42
 -4 -2 1 1135.52 24.34
 4 2 0 20.19 5.09
 -4 2 0 9.47 2.53
 -4 2 0 20.52 3.6
 -4 -2 0 16.68 2.99
 -4 2 -1 708.32 19.9
 -4 -2 -1 766.83 21.67
 4 -2 1 734.41 21.83
 -4 2 -2 649.15 19.32
 -4 -2 -2 679.84 21.37
 4 -2 2 612.49 20.17
 4 2 2 712.61 25.29
 -4 2 -3 44.44 8.22
 -4 2 -3 38.84 4.98
 -4 -2 -3 42.1 5.7
 4 -2 3 38.84 5.28
 4 2 3 49.05 6.64
 -4 2 -4 131.66 15.51
 -4 2 -4 137.98 9.81
 -4 -2 -4 154.89 11.31
 4 -2 4 158.56 10.79
 4 2 4 169.78 13.33
 -4 2 -5 953.19 43.31
 -4 2 -5 860.32 25.46
 -4 -2 -5 937.23 28.63
 4 -2 5 930.68 27.28
 -4 2 -6 44.72 8.43
 -4 2 -6 40.01 5.3
 -4 -2 -6 45.78 6.21
 4 -2 6 57.74 7.02
 4 2 6 67.16 9.06
 -4 2 -7 39.71 7.84
 -4 -2 -7 33.44 4.85
 4 -2 7 44.49 6.07
 4 2 7 56.55 8.27
 4 -2 8 195.18 11.32
 4 2 8 307.89 17.47
 4 -3 -10 14.95 3.21
 4 3 -10 15.59 4.96
 4 -3 -9 85.85 8.52
 4 3 -9 91.8 9.6
 4 -3 -8 1.93 1.15
 -4 3 8 2.44 2.09
 4 3 -8 5.85 2.73
 4 -3 -8 5.8 2.76
 4 3 -7 28.98 5.15
 4 -3 -7 22.87 4.6
 -4 3 7 11.37 4.39
 -4 3 6 60.55 10.42
 4 3 -6 179.84 11.57
 4 3 -5 70.03 6.64
 4 3 -5 52.23 9.14
 4 3 -4 28.03 6.41
 4 -3 -4 43.85 8.14
 4 3 -4 33.62 6.72
 -4 3 4 50.43 9.41
 4 3 -4 50.29 5.68
 4 3 -4 42.8 4.95
 4 -3 -4 42.39 6.08
 4 -3 -3 80.33 7.35
 4 3 -3 71.39 9.82
 4 -3 -3 80.14 9.71
 4 3 -3 85.76 6.89
 4 3 -3 94.27 12.23
 -4 3 3 92.39 10.46
 4 3 -3 85.35 6.64
 4 -3 -2 184.59 10.48
 4 3 -2 217.15 10.51
 -4 3 2 195.81 13.81
 -4 3 2 216.78 12.45
 4 3 -1 168.62 9.28
 -4 3 1 179.71 10.92
 -4 -3 1 149.76 9.3
 -4 3 0 66.87 7.59
 4 3 0 62.05 5.55
 -4 3 0 81.16 7.13
 -4 -3 0 74.47 6.81
 -4 3 -1 26.35 5.44
 -4 3 -1 21.25 3.84
 -4 -3 -1 21.9 3.89
 4 -3 1 19.76 3.78
 4 3 1 26.39 5.51
 -4 3 -2 128.48 13.04
 -4 3 -2 105.21 8.17
 -4 -3 -2 104.2 8.8
 4 -3 2 100.5 8.29
 4 3 2 117.79 10.86
 -4 3 -3 150.11 14.7
 -4 3 -3 132.76 9.57
 -4 -3 -3 147.54 10.83
 4 -3 3 138.47 9.93
 4 3 3 166.43 13.07
 4 -3 4 7.25 2.68
 4 3 4 7.66 3.19
 -4 3 -4 -0.41 5.29
 -4 3 -4 7.37 2.48
 -4 -3 -4 9.72 3.31
 4 -3 5 24.32 4.49
 4 3 5 30.38 6.7
 -4 3 -5 9.95 3.32
 -4 3 -5 22.93 4.31
 -4 -3 -5 19.35 4.36
 -4 3 -6 26.02 6.05
 4 -3 6 33.23 5.37
 -4 -3 -6 21.93 4.81
 4 -3 7 2.63 1.76
 4 3 7 5.76 3.13
 -4 3 -7 -2.31 4.86
 -4 -3 -7 4.81 2.3
 4 3 8 4.5 2.58
 -4 3 -8 1.35 1.42
 4 -4 -10 24.23 4.35
 4 4 -10 30.4 6.6
 4 -4 -9 167.53 12.53
 4 4 -9 183.02 13.09
 -4 4 8 75.65 10.21
 4 -4 -8 115.6 10.95
 4 4 -8 136.42 11.26
 4 -4 -8 86.27 9.41
 4 -4 -7 208.52 13.51
 4 4 -7 274.8 14.92
 -4 4 6 317.37 23.58
 4 4 -6 934.44 25.74
 4 4 -5 507.95 28.7
 -4 4 5 589.98 30.7
 4 4 -5 734.65 22.59
 4 4 -5 738.93 21.93
 4 4 -4 52.75 8.76
 4 -4 -4 77.77 9.82
 4 4 -4 62.58 7.82
 -4 4 4 93.52 11.49
 4 4 -4 69.88 6.4
 4 4 -4 71.64 6.5
 4 -4 -3 2481.61 41.41
 4 4 -3 2265.25 56.57
 4 4 -3 2443.46 53.71
 4 -4 -3 2673.66 52.97
 -4 4 3 2765.05 53.61
 4 4 -3 2688.67 38.6
 4 4 -3 2730.96 37.31
 4 4 -2 646.28 19.04
 -4 4 2 526.84 21.75
 4 4 -2 551.19 15.93
 -4 4 2 660.18 22.96
 -4 4 1 153.34 11.1
 4 4 -1 221.32 11.1
 -4 4 1 176.51 11.9
 4 4 -1 141.69 7.79
 -4 4 1 233.56 12.99
 -4 -4 1 169.48 10.27
 -4 4 0 601.7 22.36
 4 4 0 547.2 17.72
 -4 4 0 578 19.53
 -4 -4 0 527.65 18.53
 -4 4 -1 62.29 7.77
 -4 4 -1 40.69 5.06
 -4 -4 -1 47.36 5.76
 4 4 1 55.96 7.72
 -4 4 -2 214.38 11.65
 -4 -4 -2 226.17 12.89
 4 -4 2 201.84 11.53
 4 4 2 236.97 15.48
 -4 4 -3 321.64 19.98
 -4 4 -3 302.94 14.27
 -4 -4 -3 315.41 16.2
 4 -4 3 280.21 14
 -4 4 -4 275.76 19.23
 -4 4 -4 255.94 13.58
 -4 -4 -4 308.71 17.21
 4 -4 4 278.74 14.21
 4 -4 5 20.71 4.1
 4 4 5 28.77 6.43
 -4 4 -5 13.23 2.99
 -4 4 -5 24.28 4.46
 -4 -4 -5 25.66 5.26
 -4 4 -6 50.49 8.02
 -4 -4 -6 56.04 7.46
 4 -4 6 62.38 6.93
 -4 -4 -7 135.8 10.51
 4 -4 7 124.3 9.09
 4 4 8 2.63 2.1
 -4 4 -8 2.32 1.53
 4 -5 -10 1.03 1.44
 4 5 -10 2.79 2.4
 4 -5 -9 16.08 4.18
 -4 5 9 10.19 3.45
 4 5 -9 21.7 4.6
 4 -5 -8 -1.16 2.76
 -4 5 8 -0.73 1.76
 4 5 -8 2.37 1.81
 -4 5 7 -3.71 3.15
 4 5 -7 3.4 2.68
 -4 5 6 2.97 3.64
 4 5 -6 3.25 1.96
 4 5 -5 15.94 5.01
 4 5 -5 26.51 4.91
 4 5 -5 27.28 4.51
 -4 5 5 26.79 6.57
 4 5 -4 30.13 7.19
 4 -5 -4 26.84 5.83
 -4 5 4 35.22 7.5
 4 5 -4 29.03 4.55
 4 5 -4 29.28 4.46
 4 5 -3 3.19 3.68
 4 -5 -3 4.23 2.8
 4 5 -3 2.83 1.74
 4 5 -3 1.02 1.07
 -4 5 3 3.43 2.7
 4 -5 -2 68.16 8.19
 4 5 -2 66.22 6.8
 -4 5 2 51.79 7.03
 4 5 -2 52.08 5.28
 -4 5 1 98.95 9.38
 4 5 -1 111.81 8.69
 4 5 -1 70.61 5.9
 -4 5 1 86.01 8.82
 -4 5 1 111.72 9.79
 -4 -5 1 82.17 7.54
 4 5 0 67.37 6.54
 -4 5 0 84.37 8.38
 -4 5 0 73.2 7.54
 -4 -5 0 71.17 7.26
 4 5 1 3.58 2.42
 -4 5 -1 2.25 2.28
 4 5 1 0.41 0.59
 -4 5 -1 0.24 1.24
 -4 -5 -1 1.57 1.6
 4 -5 2 20.19 3.77
 4 5 2 22.12 4.88
 -4 5 -2 28.85 5.45
 -4 5 -2 22.07 4.05
 -4 -5 -2 27.12 4.9
 -4 5 -3 247.7 16.42
 -4 5 -3 215.99 12.62
 -4 -5 -3 246.28 15.22
 4 -5 3 216.78 12.65
 4 5 3 257.33 16.48
 4 -5 4 7.32 2.61
 4 5 4 12.29 4.27
 -4 5 -4 2.08 3.66
 -4 5 -4 7.19 2.48
 -4 -5 -4 9.23 3.98
 4 5 5 35.1 7.15
 -4 5 -5 24.88 4.79
 -4 5 -5 21.69 4.36
 4 -5 5 26.11 4.6
 -4 -5 -5 26.51 5.95
 4 -5 6 16.67 3.5
 -4 5 -6 12.38 2.56
 -4 -5 -6 21.56 4.98
 -4 5 -7 44.01 6.93
 -4 -5 -7 32.27 5.43
 4 5 8 1.16 1.17
 -4 5 -8 4.07 2.04
 4 -6 -10 99.12 9.07
 4 6 -10 189.26 13.92
 4 -6 -9 14.72 4.05
 4 6 -9 21.43 4.38
 4 6 -8 36.44 5.98
 4 -6 -8 22.24 4.75
 -4 6 7 17.36 5.42
 4 6 -7 16.15 4.48
 -4 6 6 46.9 8.84
 4 6 -6 40.19 6.06
 -4 6 5 106.36 12.15
 4 6 -5 95.67 9.07
 4 6 -5 96.75 8.47
 4 6 -5 115.45 12.98
 4 6 -4 967.07 35.84
 4 -6 -4 813.37 30.98
 -4 6 4 956.74 33.58
 4 6 -4 807.06 24.21
 4 6 -4 807.9 23.01
 4 -6 -3 658.48 26.04
 4 6 -3 719.64 23.12
 -4 6 3 737.86 27.46
 4 6 -3 630.39 19.09
 4 -6 -2 195.47 13.67
 -4 6 2 171.7 12.34
 4 6 -2 167.13 9.42
 -4 6 1 849.62 26.73
 4 6 -1 881.4 24.88
 -4 6 1 742.69 26.14
 -4 6 1 886.16 29.41
 -4 -6 1 692.89 22.92
 -4 6 0 150.15 10.44
 4 6 0 138.33 9.78
 -4 6 0 138.99 11.42
 -4 6 0 142.59 10.93
 -4 -6 0 134.9 10.27
 4 6 0 154.32 11.58
 4 6 1 12.96 3.19
 -4 6 -1 14.8 3.63
 4 6 1 8.06 2.64
 -4 6 -1 8.6 2.86
 -4 -6 -1 13.13 3.29
 -4 6 -2 908.84 26.77
 -4 6 -2 871.35 25.92
 -4 -6 -2 888.85 28.33
 -4 6 -3 524.13 21.88
 -4 6 -3 513.66 20.24
 -4 -6 -3 589.18 24.52
 4 6 3 599.53 24.04
 4 -6 4 8.31 2.54
 4 6 4 11.62 4.22
 -4 6 -4 7.47 2.6
 -4 6 -4 6.25 2.34
 -4 -6 -4 11.47 4.21
 -4 6 -5 281.55 17.45
 -4 6 -5 241.05 14.09
 -4 -6 -5 335.18 20.41
 4 6 5 388.06 21.69
 4 6 6 15.92 4.63
 -4 6 -6 6.95 2.31
 -4 -6 -6 10.32 3.27
 -4 6 -7 224.81 13.85
 -4 -6 -7 184.76 13.2
 4 7 -10 51.89 6.51
 4 -7 -9 58.61 8.06
 4 7 -9 85.68 9.74
 4 7 -9 69.19 7.69
 -4 7 8 0.89 1.85
 4 -7 -8 -0.26 2.88
 4 7 -8 4.18 2.4
 4 7 -7 39.49 6.33
 -4 7 7 37.46 7.72
 4 7 -6 177.52 13.55
 -4 7 6 192.26 17.35
 4 7 -5 5.6 2.35
 4 7 -5 3.7 2.59
 4 7 -5 4.5 2.56
 -4 7 5 3.32 2.6
 4 7 -4 -0.39 1.48
 4 7 -4 2.53 2.04
 4 7 -4 1.47 2
 -4 7 4 2.09 2.34
 4 7 -3 8.78 3.45
 4 -7 -3 6.54 3.08
 4 7 -3 7.66 3.34
 4 7 -3 6.57 2.38
 -4 7 3 5.82 2.99
 -4 7 2 80.56 8.44
 -4 7 2 91.92 9.67
 4 7 -2 111.49 10.42
 4 7 -2 89.8 7.53
 4 -7 -2 96.26 9.96
 -4 7 1 36.86 5.84
 4 -7 -1 34.87 5.97
 4 7 -1 32.26 5.29
 -4 7 1 34.85 6.04
 -4 -7 1 26.95 4.94
 -4 7 0 12.93 4.05
 -4 7 0 14.51 3.57
 4 7 0 9.74 2.87
 -4 7 0 6.87 2.83
 -4 -7 0 10.31 3.34
 -4 7 -1 71.32 7.05
 4 7 1 62.63 7.21
 -4 7 -1 69.48 8.41
 -4 7 -1 66.25 7.85
 -4 -7 -1 61.66 7.79
 4 7 1 66.85 7.2
 -4 7 -2 16.63 4.08
 4 7 2 11.62 3.27
 -4 7 -2 9.23 2.89
 -4 -7 -2 10.83 3.53
 -4 7 -3 63.94 7.55
 -4 7 -3 49.63 6.7
 -4 -7 -3 65.02 9.2
 4 7 3 66.39 7.81
 4 7 4 3.62 2.89
 -4 7 -4 4.44 2.82
 -4 7 -4 0.67 1.53
 -4 -7 -4 3.2 2.68
 4 7 5 10.91 4.08
 -4 7 -5 5.08 2.44
 -4 -7 -5 13.66 5.01
 -4 7 -6 4.62 2.18
 -4 -7 -6 6.29 3.04
 4 7 7 11.87 3.56
 -4 7 -7 9.59 2.93
 -4 -7 -7 3.54 2.07
 -4 8 9 63.21 7.89
 4 -8 -9 58.89 7.56
 4 8 -9 77.67 8.07
 4 8 -9 65.64 6.99
 -4 8 8 69.47 9.35
 4 -8 -8 56.53 8.59
 4 8 -8 66.89 7.79
 -4 8 7 17.11 5.02
 4 8 -7 17.49 4.09
 4 8 -6 859.93 32.22
 4 8 -6 967.13 30.85
 -4 8 5 351.81 20.92
 4 8 -5 290.58 17.91
 4 8 -5 320.67 17.25
 4 8 -5 320.05 18.78
 4 8 -4 28.07 5.49
 4 8 -4 27.81 4.97
 4 8 -4 25.66 5.66
 -4 8 4 31.16 6.27
 4 8 -3 506.03 22.07
 4 -8 -3 492.72 23.14
 -4 8 3 534.79 24.06
 4 8 -3 499.24 20.04
 4 8 -3 544.9 24.21
 4 8 -2 64.13 8.3
 -4 8 2 49.32 6.06
 4 -8 -2 68.64 8.46
 -4 8 2 69.26 8.47
 4 8 -2 58.59 6.79
 -4 8 1 4.22 2.17
 4 -8 -1 4.55 2.66
 -4 8 1 3.59 1.91
 4 8 -1 3.93 2.13
 -4 8 0 439.31 17.02
 4 8 0 445.61 20.43
 -4 8 0 458.06 22.03
 -4 -8 0 390.3 20.1
 -4 8 -1 297.55 13.8
 4 8 1 304.9 17.09
 -4 8 -1 290.29 17.69
 -4 -8 -1 287.39 17.49
 4 8 2 5.02 2.01
 -4 8 -2 11.97 3.54
 -4 8 -2 8.51 3.31
 4 8 2 8.17 2.9
 -4 -8 -2 5.61 2.99
 -4 8 -3 149 10.76
 -4 -8 -3 149.59 14.26
 4 8 3 148.52 10.66
 4 8 4 5.25 2.49
 -4 8 -4 9.23 3.7
 -4 -8 -4 10.69 4.74
 4 8 5 2.39 1.36
 -4 8 -5 6.9 3.25
 -4 -8 -5 4.12 3.71
 4 8 6 25.44 4.51
 -4 8 -6 25.4 4.55
 -4 -8 -6 19.87 5
 -4 8 -7 78.16 6.66
 -4 -8 -7 64.56 8.04
 4 8 7 86.64 7.76
 4 9 -9 10.56 2.74
 4 -9 -9 9.9 2.99
 -4 9 9 7.55 2.68
 4 9 -9 10.2 2.52
 -4 9 8 0.37 1.52
 4 9 -8 -2.92 2.95
 -4 9 7 24.28 5.92
 4 9 -7 29.15 5.62
 4 9 -6 16 4.98
 4 9 -6 18.34 4.67
 -4 9 6 24.16 6.59
 4 9 -5 11.2 3.6
 4 9 -5 11.92 4.32
 4 9 -5 14.72 4.38
 -4 9 5 18.95 5.79
 4 9 -4 7.59 2.56
 4 9 -4 5.34 3.56
 4 9 -4 9.95 3.29
 -4 9 4 7.66 3.25
 4 9 -3 4.33 2.4
 4 9 -3 11.46 4.55
 4 9 -3 6.75 2.76
 -4 9 3 6.91 3.54
 4 -9 -2 6.63 2.39
 -4 9 2 2.66 1.72
 4 9 -2 7.95 3.65
 4 9 -2 4.16 1.8
 -4 9 2 10.86 4.44
 -4 9 1 9.92 3.96
 4 -9 -1 11.63 3.85
 -4 9 1 12.33 3.32
 4 9 -1 9.91 3.25
 -4 9 0 16.66 4.21
 -4 9 0 19.11 3.92
 4 9 0 15.52 4.36
 -4 -9 0 14.98 4.34
 -4 9 -1 9.66 3.59
 -4 9 -1 17.44 3.86
 4 9 1 13.43 4.06
 -4 -9 -1 11.45 3.64
 -4 9 -2 1.63 1.31
 4 9 2 4.79 2.38
 -4 -9 -2 -0.08 2.32
 -4 9 -3 17.2 4.09
 4 9 3 16.77 3.5
 -4 9 -3 11.37 3.39
 -4 9 -3 27.17 4.99
 -4 -9 -3 18.97 5.57
 4 9 4 3.56 1.92
 -4 9 -4 6 3.22
 -4 -9 -4 1.29 2.67
 4 9 5 2.46 1.72
 -4 9 -5 6.68 2.99
 -4 -9 -5 2.86 3.36
 4 9 6 7.06 2.22
 -4 -9 -6 1.7 2.39
 -4 9 -7 8.52 2.23
 -4 -9 -7 7.13 2.76
 4 -10 -9 31.04 4.57
 4 10 -9 30.99 4.06
 -4 10 8 228.75 14.45
 4 -10 -8 200.01 13.6
 4 10 -8 199.73 12.62
 -4 10 7 63.57 8.38
 4 10 -7 44.95 6.59
 -4 10 6 110.79 11.39
 4 10 -6 100.47 10.37
 4 10 -6 84.36 10.41
 4 10 -5 90.2 9.68
 4 10 -5 83.61 10.66
 4 10 -4 38.7 5.51
 -4 10 4 62.79 8.51
 4 10 -4 48.49 6.65
 4 10 -4 42.11 7.53
 4 10 -3 128.56 9.84
 -4 10 3 180.67 14.48
 4 10 -3 146.9 11.53
 4 10 -3 174.69 16.18
 4 10 -2 245.67 13.46
 -4 10 2 292.91 18.51
 4 10 -2 234.68 14.94
 4 10 -2 288.89 19.5
 -4 10 1 388.96 16.66
 -4 10 1 446.96 22.52
 4 10 -1 397.36 22.1
 -4 10 0 257.2 13.13
 -4 10 0 271.64 17.25
 4 10 0 273.96 18.26
 -4 -10 0 226.41 16.88
 -4 10 -1 135.04 11.78
 4 10 1 153.77 13.68
 -4 10 -1 146.27 9.72
 -4 -10 -1 141 13.7
 -4 10 -2 21.5 4.55
 -4 10 -2 27.14 4.7
 -4 10 -2 27.55 5.09
 4 10 2 26.13 5.63
 -4 -10 -2 24.94 5.92
 -4 10 -3 94.31 9.06
 -4 10 -3 112.76 8.9
 -4 -10 -3 113.01 13.46
 -4 10 -4 10.29 3.31
 -4 -10 -4 2.99 2.69
 -4 -10 -5 57.31 9.17
 -4 10 -5 59.53 6.28
 -4 10 -6 66.89 5.81
 -4 -10 -6 70.1 9.27
 4 11 -8 -0.26 0.77
 4 -11 -8 5.11 2.46
 -4 11 8 3.87 1.52
 4 11 -8 2.17 1.35
 -4 11 7 0.66 1.47
 4 11 -7 -1.88 2.76
 4 11 -6 -2.35 3.4
 -4 11 6 0.5 2.52
 4 11 -6 -2.66 3.17
 4 11 -5 9.76 3.92
 4 11 -5 2.12 2.13
 4 11 -4 -2.78 3.47
 4 11 -4 -0.78 2.61
 -4 11 4 0.84 2.43
 4 11 -3 5.61 3.66
 4 11 -3 6.98 2.65
 -4 11 3 9.31 3.88
 4 11 -2 1.63 0.84
 4 11 -2 -0.43 2.11
 -4 11 2 -0.56 1.78
 4 11 -1 1.44 2.26
 -4 11 1 1.15 1.86
 -4 11 1 4.47 2.64
 -4 11 0 20.22 4.39
 4 11 0 16.25 4.66
 -4 11 0 17.11 4.74
 -4 -11 0 13.9 4.62
 -4 11 -1 13.29 3.43
 4 11 1 10.34 4.2
 -4 -11 -1 12.02 3.98
 -4 11 -1 13.85 3.88
 -4 11 -2 3.44 2.29
 -4 11 -2 3.33 2.18
 4 11 2 0.12 2.36
 -4 -11 -2 4.74 3.54
 -4 11 -3 10.51 3.17
 -4 11 -3 14.49 3.38
 -4 -11 -3 15.94 5.23
 -4 11 -4 16.99 3.58
 -4 -11 -4 8.01 3.83
 -4 11 -5 5.55 1.98
 -4 -11 -5 2.67 1.88
 -4 11 -6 13.19 2.52
 -4 -11 -6 17.71 4.69
 4 -12 -8 9.96 2.55
 -4 12 8 14.61 3.1
 4 12 -8 12.69 2.79
 -4 12 7 155.71 11.4
 4 12 -7 137.18 10.52
 -4 12 6 95.83 9.91
 4 12 -6 80.08 8.67
 4 12 -6 71.26 8.68
 4 12 -5 8.39 3.22
 4 12 -5 7.32 2
 -4 12 5 11.34 3.69
 4 12 -4 151.22 12.23
 4 12 -4 145.19 13.8
 -4 12 3 251.11 16.77
 4 12 -3 193.17 13.92
 4 12 -3 234.04 18.33
 -4 12 2 168.67 13.6
 4 12 -2 146.85 14.16
 -4 12 1 462.68 18.31
 -4 12 1 516.33 23.46
 4 12 -1 482.53 24.7
 -4 12 0 178.61 11.34
 -4 12 0 178.87 13.33
 4 12 0 195.27 15.64
 -4 12 -1 76.41 8.2
 -4 12 -1 91.52 8.19
 4 12 1 75.87 9.83
 -4 -12 -1 73.98 9.75
 -4 12 -2 23.62 4.39
 -4 12 -2 24.12 4.23
 4 12 2 27.84 5.84
 -4 -12 -2 20.39 5.53
 -4 12 -3 22.9 4.22
 -4 12 -3 22.76 3.79
 -4 -12 -3 20.92 5.98
 -4 12 -4 1.9 1.44
 -4 -12 -4 3.48 2.12
 -4 12 -5 32.61 3.84
 -4 -12 -5 30.61 5.89
 -4 12 -6 19.71 2.7
 -4 -12 -6 21.85 4.49
 -4 13 7 50.81 6.12
 4 -13 -7 38.47 5.03
 4 13 -7 47.23 5.5
 -4 13 6 4.94 2.19
 4 13 -6 4.76 2.33
 4 13 -5 7.63 2.95
 4 13 -5 5.21 2.25
 -4 13 5 9.44 3.3
 4 13 -4 -1.92 3.39
 4 13 -4 4.76 2.18
 -4 13 4 2.68 2.37
 4 13 -3 4.87 2.6
 4 13 -3 5.3 2.07
 -4 13 3 9.29 3.54
 4 13 -2 16.29 4.93
 -4 13 2 13.01 4.03
 4 13 -1 8.04 4.13
 -4 13 1 5.16 2.78
 -4 13 0 4.58 2.1
 4 13 0 6.69 3.88
 -4 13 -1 15.59 4.06
 -4 13 -1 20.4 4.24
 4 13 1 22.32 5.45
 -4 -13 -1 13.2 4.19
 -4 13 -2 12.77 3.26
 -4 13 -2 17.05 3.67
 4 13 2 19.59 4.81
 -4 -13 -2 14.88 4.52
 -4 13 -3 1.37 1.33
 -4 13 -3 0.98 1.36
 4 13 3 0.62 1.45
 -4 -13 -3 3.5 2.66
 -4 13 -4 8.89 2.21
 -4 -13 -4 5.92 2.35
 -4 13 -5 7.54 1.87
 -4 -13 -5 7.85 2.95
 4 14 -7 4.8 1.67
 -4 14 7 -0.19 1.1
 -4 14 6 190.39 11.97
 4 14 -6 163.3 9.9
 -4 14 5 184.22 12.16
 4 14 -5 191.73 11.32
 4 14 -5 174.51 11.66
 4 14 -4 0.6 2.05
 4 14 -4 7.99 2.58
 -4 14 4 5.39 2.27
 -4 14 3 67.06 7.97
 4 14 -3 55.54 7.64
 -4 14 2 113.62 10.27
 4 14 -2 113.11 11.47
 -4 14 1 36.74 6.08
 4 14 -1 40.12 6.99
 -4 14 0 360.21 18.01
 -4 14 0 347.31 15.28
 4 14 0 383.7 19.88
 -4 14 -1 615.94 20.04
 4 14 1 640.44 25.37
 -4 14 -2 28.61 4.55
 -4 14 -2 33.34 4.51
 4 14 2 38.29 6.08
 -4 -14 -2 27.36 5.12
 -4 14 -3 66.52 6.53
 -4 14 -3 84.24 6.87
 4 14 3 70.22 7.59
 -4 -14 -3 75.7 8.59
 -4 14 -4 13.21 2.56
 -4 -14 -4 10.43 3.2
 -4 15 6 -0.46 1.02
 -4 15 5 52.94 6.25
 4 15 -5 40.96 4.62
 4 15 -5 40.81 5.04
 -4 15 5 40.85 5.12
 -4 15 4 9.74 3.1
 4 15 -4 6.09 2.14
 4 15 -4 6.83 2
 -4 15 4 9.43 2.97
 -4 15 4 4.23 1.75
 -4 15 3 30.21 5.18
 -4 15 3 26.08 4.68
 -4 15 3 20.51 3.58
 4 15 -3 23.68 4.64
 -4 15 2 1.33 1.73
 4 15 -2 0.86 1.75
 -4 15 1 13.5 3.93
 4 15 -1 15.96 4.31
 -4 15 0 20.75 4.23
 4 15 0 31.39 5.63
 -4 15 -1 2.84 2.03
 -4 15 -1 4.55 1.77
 4 15 1 7.8 3.21
 -4 15 -2 3.76 1.82
 -4 15 -2 2.1 1.32
 4 15 2 6.5 2.66
 -4 -15 -2 2.12 1.8
 -4 15 -3 6.3 1.91
 -4 15 -3 9.13 2.18
 -4 -15 -3 6.44 2.38
 -4 16 4 354.53 14.42
 4 16 -4 332.95 13.32
 -4 16 3 127.37 9.33
 4 16 -3 109.67 8.28
 -4 16 2 31.49 4.83
 4 16 -2 31.64 4.79
 -4 16 1 171.07 11.07
 4 16 -1 180.38 11.86
 -4 16 0 14.87 3.29
 4 16 0 16.29 3.73
 -4 16 -1 11 2.76
 4 16 1 12.47 3.07
 -4 16 -2 88.57 7.08
 4 16 2 84.77 7.28
 -4 17 3 15.19 2.97
 4 17 -3 14.85 2.76
 -4 17 2 10.9 2.76
 4 17 -2 8.71 2.27
 -4 17 1 3.39 1.69
 4 17 -1 1.36 1.15
 -4 17 0 23.11 3.82
 4 17 0 21.35 3.87
 -4 17 -1 21.38 3.59
 4 17 1 18.86 3.39
 5 0 -9 5.13 2.41
 5 0 -8 61.07 7.45
 5 0 -7 6.4 2.42
 5 0 -6 4.2 2.13
 5 0 -5 6.17 3.51
 5 0 -5 5.59 2.92
 5 0 -4 6.7 3.11
 5 0 -4 6.42 4.3
 -5 0 4 4.54 2.9
 5 0 -3 129.39 11.33
 -5 0 3 128.68 17.2
 -5 0 2 9.47 4.4
 -5 0 2 9.69 2.82
 -5 0 1 59.02 6.46
 -5 0 0 82.14 7.53
 -5 0 -1 198.72 11.94
 5 0 1 243.25 16.73
 5 0 2 14.94 4.44
 -5 0 -2 16.65 3.77
 5 0 3 1.3 2.01
 -5 0 -3 2.48 1.85
 5 0 4 39.87 6.87
 -5 0 -4 31.65 5.43
 5 0 5 1.83 2.42
 -5 0 -5 0.77 1.45
 -5 0 -6 46.49 5.82
 5 0 6 71.59 9.03
 5 0 7 3.73 1.92
 5 1 -10 19.84 4.35
 5 -1 -9 0.42 0.99
 5 1 -9 2.62 1.72
 5 -1 -9 -0.41 1.85
 5 1 -8 187.63 12.38
 5 -1 -8 193.81 13.2
 5 1 -7 120.87 9.82
 5 -1 -7 112.32 9.43
 5 1 -6 12.12 3.15
 5 -1 -6 8.18 2.31
 5 1 -5 458.34 32.07
 5 -1 -5 525.03 35.05
 5 1 -5 423.17 16.46
 5 -1 -5 476.79 22.54
 5 1 -5 481.29 25.39
 5 -1 -4 127.49 10.69
 5 1 -4 127.88 12.3
 5 -1 -4 163.23 18.58
 5 1 -4 164.09 20.26
 -5 1 4 110.82 16.1
 -5 1 3 19.71 6.74
 -5 -1 3 16.46 6.71
 5 -1 -3 17.37 3.95
 5 1 -3 18.19 4.49
 5 1 -3 30.85 9.49
 5 -1 -3 25.81 7.71
 -5 1 3 11.19 2.93
 5 -1 -2 544.28 21.11
 -5 1 2 527.04 28
 -5 -1 2 529.58 33.37
 -5 1 2 515.21 19.48
 -5 -1 2 461.26 17.83
 -5 -1 1 54 5.94
 -5 1 1 8.42 2.56
 -5 1 0 468.79 18.21
 -5 -1 0 433.63 17.09
 -5 1 -1 168.97 11.06
 -5 -1 -1 154.56 10.58
 5 -1 1 173.21 13.07
 -5 1 -2 49.75 6.19
 -5 -1 -2 62.81 7.24
 5 -1 2 54.13 7.28
 5 1 2 62.31 8.75
 -5 1 -3 62.51 7.17
 -5 -1 -3 68.07 7.67
 5 -1 3 67.96 8.11
 5 1 3 85.09 10.16
 5 -1 4 3.82 2.64
 5 1 4 3.74 3.08
 -5 1 -4 5.02 2.38
 -5 -1 -4 6.01 2.95
 5 -1 5 6.87 3.24
 -5 1 -5 3.91 2.08
 -5 -1 -5 5.89 2.78
 -5 1 -6 41.64 5.32
 -5 -1 -6 44.13 5.84
 5 -1 6 60.66 7.61
 5 1 6 72.62 9.38
 5 -1 7 18.58 3.96
 5 1 7 27 5.16
 5 2 -10 8.87 3.19
 5 2 -9 0.69 1.22
 5 -2 -9 1.8 1.24
 5 -2 -8 46.84 5.67
 5 2 -8 68.66 7.6
 5 -2 -8 60.53 7.84
 5 2 -7 78.37 8.1
 5 -2 -7 65.24 7.59
 5 2 -6 41.07 5.83
 -5 2 6 17.52 5.62
 5 2 -5 16 4.99
 5 2 -5 12.22 4.33
 5 -2 -5 14.17 4.65
 5 2 -5 13.15 3.14
 -5 2 5 5.05 2.38
 5 -2 -4 111.57 10.11
 5 2 -4 117.97 13.1
 5 -2 -4 144.82 16.23
 5 2 -4 131.86 17.16
 -5 2 4 117.01 16.05
 5 2 -4 108.46 8.53
 5 -2 -3 40.56 5.8
 5 2 -3 48.31 8.34
 5 -2 -3 46.97 9.17
 5 2 -3 66.59 13.31
 -5 2 3 41.68 8.47
 -5 2 3 35.89 5.95
 5 -2 -2 15.45 3.62
 -5 2 2 13.77 4.29
 -5 -2 2 13.7 6.31
 5 2 -2 13.67 3.06
 -5 2 2 14.72 3.64
 -5 -2 2 14.47 3.32
 5 2 -1 26.66 4.11
 -5 2 1 29.95 4.74
 -5 -2 1 22.98 4.12
 -5 2 0 85.21 8
 -5 -2 0 74.51 7.38
 -5 2 -1 189.13 11.97
 -5 -2 -1 183.85 11.98
 -5 2 -2 52.01 6.68
 -5 -2 -2 51.25 6.71
 5 -2 2 51.33 7.18
 5 2 2 69.09 10.12
 5 -2 3 2.52 1.58
 5 2 3 3.76 2.88
 -5 2 -3 4.53 2.63
 -5 -2 -3 2.06 1.72
 -5 2 -4 67.04 7.69
 -5 -2 -4 72.35 8.4
 5 -2 4 77.43 8.84
 5 2 4 98.76 12.29
 -5 2 -5 50.24 6.43
 -5 -2 -5 56.77 7.12
 5 -2 5 59.17 7.68
 -5 2 -6 20.9 3.85
 -5 -2 -6 31.29 5.19
 5 -2 6 32.6 5.44
 5 -2 7 10.46 2.78
 5 2 7 25.04 5.57
 5 3 -10 135.31 12.66
 5 -3 -9 6.09 2
 5 3 -9 3.74 1.77
 5 -3 -8 52.38 6.35
 5 3 -8 71.32 7.85
 5 -3 -8 58.21 7.64
 5 3 -7 392.2 17.61
 5 -3 -7 330.07 16.9
 5 3 -6 8.63 2.98
 -5 3 6 -1.16 4.18
 5 3 -5 354.31 25
 5 3 -5 400.15 17.24
 5 3 -4 98.89 12.86
 5 -3 -4 108.28 12.51
 5 3 -4 110.88 13.37
 -5 3 4 116.22 14.69
 5 3 -4 112.12 8.74
 5 -3 -4 101.09 9.47
 -5 3 3 6.74 3.34
 5 -3 -3 9.17 2.76
 5 3 -3 13.21 4.5
 5 -3 -3 10.51 4.41
 5 3 -3 19.65 6.72
 5 3 -3 6.09 2.32
 5 3 -3 7.1 2.46
 5 -3 -2 32.18 4.87
 5 3 -2 42.36 5.16
 -5 3 2 36.55 6.74
 5 3 -2 35.66 4.52
 -5 3 2 37.97 5.76
 -5 -3 2 25.77 4.43
 -5 3 1 16.01 4.38
 -5 3 1 12.52 3.09
 5 3 -1 20.21 3.37
 5 3 -1 15.17 2.74
 -5 -3 1 21.45 4.02
 -5 3 1 21.31 4.22
 -5 3 0 63.26 7.29
 -5 3 0 85.34 8.15
 -5 -3 0 74.87 7.52
 5 3 1 2.85 1.99
 -5 3 -1 3.75 2.14
 -5 3 -1 3.44 2.12
 -5 -3 -1 4.71 2.28
 -5 3 -2 111.41 10.63
 -5 3 -2 97.09 8.69
 -5 -3 -2 94.56 9.23
 5 -3 2 99.67 9.27
 5 3 2 132.73 14.01
 -5 3 -3 229.25 13.66
 -5 -3 -3 238.98 15.06
 5 -3 3 230.34 14.33
 5 -3 4 0.18 1.47
 5 3 4 3.55 2.52
 -5 3 -4 4.76 3.26
 -5 3 -4 3.34 2.02
 -5 -3 -4 5.55 2.73
 -5 3 -5 76.1 9.55
 -5 3 -5 54.05 6.48
 -5 -3 -5 61.06 7.61
 5 -3 5 61.79 7.32
 -5 -3 -6 42.42 5.84
 5 -3 6 42.69 5.74
 5 3 7 12.17 4.37
 5 4 -10 9.38 3.43
 5 -4 -9 2.78 1.73
 5 4 -9 6.22 2.52
 5 -4 -8 17.72 4.1
 -5 4 8 11.17 3.48
 5 -4 -8 15.86 4.17
 -5 4 7 -0.3 1.47
 5 4 -7 7.51 3.12
 5 -4 -7 4.29 2.3
 5 4 -6 30.6 5.18
 -5 4 6 11.62 4.65
 5 4 -5 2.07 1.51
 -5 4 5 2.98 2.13
 5 4 -4 40.28 8.64
 5 -4 -4 36.42 7.52
 5 4 -4 29.01 6.02
 -5 4 4 40.54 8.49
 5 4 -4 33.07 5.35
 5 4 -4 31.39 5
 5 -4 -3 41.12 5.92
 5 4 -3 53.8 10.34
 5 4 -3 52.61 9.42
 -5 4 3 46.7 7.92
 5 4 -3 45.08 5.94
 5 4 -3 44.09 5.67
 5 -4 -3 45.15 8.12
 5 4 -2 46.03 5.58
 -5 4 2 38.13 6.77
 5 4 -2 42.55 5.17
 -5 4 2 44.62 6.85
 -5 4 1 22.89 5.11
 -5 4 1 18.26 3.9
 5 4 -1 26.64 4.13
 -5 4 1 27.76 5.26
 -5 -4 1 23.26 4.43
 5 4 0 94.95 7.71
 -5 4 0 132.3 10.73
 -5 -4 0 121.2 10.17
 -5 4 0 117.55 10.62
 -5 4 -1 106.43 10.25
 -5 4 -1 111.88 9.6
 -5 -4 -1 101.97 9.66
 5 4 1 134.94 14.43
 5 4 2 7.44 3.7
 -5 4 -2 11.63 3.91
 -5 4 -2 7.18 2.92
 -5 -4 -2 8.62 2.96
 5 4 3 0.67 2.49
 -5 4 -3 3.05 3.16
 -5 4 -3 -0.53 1.3
 -5 -4 -3 -0.44 1.69
 5 -4 4 26.86 4.75
 5 4 4 47.66 9.02
 -5 4 -4 42.82 7.16
 -5 4 -4 28.53 5.03
 -5 -4 -4 30.23 5.73
 5 -4 5 1.34 1.41
 5 4 5 -1.04 2.65
 -5 4 -5 2.62 2.74
 -5 4 -5 1.05 1.34
 -5 -4 -5 2.03 2.18
 5 4 6 22.61 6.11
 -5 4 -6 17.38 4.12
 -5 -4 -6 12.02 3.38
 5 4 7 0.51 2.07
 5 -5 -9 6.2 2.45
 5 5 -9 8.21 2.84
 5 -5 -8 84.93 9.27
 5 -5 -8 72.06 8.8
 -5 5 7 8 4.18
 5 -5 -7 7.94 2.28
 -5 5 6 98.09 13.26
 5 5 -6 103.88 9.57
 -5 5 5 1358.35 45.92
 5 5 -5 1286.5 32.4
 5 5 -4 15.83 5.46
 5 -5 -4 12.3 4.07
 5 5 -4 13.86 3.89
 5 5 -4 13.27 3.24
 -5 5 4 16.52 5.04
 5 -5 -3 175.32 14.28
 5 5 -3 141.29 12.64
 -5 5 3 179.31 14.39
 5 5 -3 173.47 11.26
 5 5 -3 169.79 11.01
 5 -5 -2 484.54 22.63
 5 5 -2 485.37 18.4
 -5 5 2 456.57 21.78
 5 5 -2 488.55 17.73
 -5 5 1 556.69 23.62
 5 5 -1 582.27 19.89
 -5 5 1 524.94 23.37
 -5 -5 1 549.36 21.9
 -5 5 0 38 5.85
 5 5 0 38.85 5.1
 -5 5 0 42.76 6.7
 -5 5 0 49.42 6.85
 -5 -5 0 38.31 6.02
 -5 5 -1 157.28 12.12
 -5 5 -1 139.16 11.01
 -5 -5 -1 144.4 11.85
 5 5 1 173.52 15.23
 -5 5 -2 120.97 10.51
 -5 5 -2 97.02 9.33
 -5 -5 -2 114.27 11.08
 5 5 2 131.86 13.55
 -5 5 -3 70.01 8.2
 -5 5 -3 60.21 7.23
 -5 -5 -3 58.2 8.04
 5 5 3 78.51 10.53
 -5 5 -4 192.48 13.56
 -5 5 -4 150.14 11.42
 -5 -5 -4 182.67 14.47
 5 5 5 18.16 4.86
 -5 5 -5 18.05 4.37
 -5 5 -5 11.58 3.1
 -5 -5 -5 12.93 3.97
 -5 5 -6 35.05 5.08
 -5 -5 -6 30.69 5.3
 5 5 7 88.63 9.6
 5 -6 -9 2.84 1.76
 5 6 -9 3.25 1.9
 5 -6 -8 29.42 5.4
 -5 6 8 19.66 4.76
 -5 6 7 17.93 5.21
 5 6 -7 19.23 4.61
 5 6 -6 24.81 5.51
 -5 6 6 25.68 7.61
 5 6 -5 39.31 8.37
 -5 6 5 44.51 8.12
 5 6 -5 43.01 6.93
 5 6 -5 39.4 6.24
 5 6 -4 19.14 6.36
 5 -6 -4 17.89 4.81
 5 6 -4 22.23 4.81
 5 6 -4 14.29 3.64
 -5 6 4 18.24 5.3
 5 6 -3 13.34 6.3
 5 -6 -3 6.77 3.25
 5 6 -3 9.82 3.25
 5 6 -3 7.65 2.68
 -5 6 3 13.3 4.76
 -5 6 2 3.03 2.31
 5 -6 -2 3.58 2.54
 5 6 -2 3.84 2.63
 5 6 -2 2.15 1.43
 -5 6 1 8.89 3.57
 -5 6 1 12.09 3.71
 5 6 -1 15.04 3.73
 -5 6 1 12.77 4.18
 -5 -6 1 9.12 3.06
 -5 6 0 8.97 3.47
 -5 6 0 4.01 2.73
 5 6 0 4.67 1.83
 -5 6 0 3.59 2.05
 -5 -6 0 3.65 2.16
 -5 6 -1 36.89 6.06
 -5 6 -1 36.56 6
 -5 -6 -1 34.73 6.45
 5 6 1 36.15 6.6
 -5 6 -2 38.41 6.1
 5 6 2 43.45 7.23
 -5 6 -2 28.85 5.26
 -5 -6 -2 33.38 6.45
 5 6 3 14.83 4.97
 -5 6 -3 19.33 4.42
 -5 6 -3 9.78 2.97
 -5 -6 -3 13.84 4.5
 -5 6 -4 53.88 7.07
 -5 6 -4 33.43 5.55
 -5 -6 -4 49.41 8.02
 5 6 4 57.74 8.98
 5 6 5 2.01 2.44
 -5 6 -5 7.5 3
 -5 -6 -5 4.23 2.59
 -5 6 -6 39.29 5.11
 -5 -6 -6 36.12 5.99
 5 6 6 52.43 7.79
 5 -7 -9 1.38 1.18
 -5 7 9 -0.15 1.24
 5 7 -9 1.34 1.07
 5 -7 -8 0.53 1.15
 -5 7 8 -1.72 2.44
 5 7 -8 3.29 2.06
 -5 7 7 77.61 10.31
 5 7 -7 71.91 8.28
 -5 7 6 438.15 24.83
 5 7 -6 453.15 21.77
 5 7 -5 24.12 5.88
 5 7 -5 33.34 6.78
 5 7 -5 33.41 5.95
 -5 7 5 25.48 5.84
 5 -7 -4 453.77 23.51
 -5 7 4 509.26 24.66
 5 7 -4 482.3 21.76
 5 7 -4 485.54 20.61
 5 -7 -3 179.83 14.48
 -5 7 3 200.15 15.3
 5 7 -3 186.6 13.19
 5 7 -3 183.91 12.02
 5 -7 -2 247.11 16.69
 -5 7 2 234.48 15.9
 5 7 -2 260.09 15.58
 5 7 -2 229.98 13.22
 -5 7 1 438.56 20.67
 5 -7 -1 394.25 20.87
 5 7 -1 402.42 19.45
 -5 7 1 368.55 19.89
 -5 -7 1 331.98 19
 -5 7 0 28.82 5.56
 -5 -7 0 26.57 5.59
 -5 7 -1 172.06 11.73
 -5 7 -1 138.88 12.65
 -5 7 -1 155.24 12.96
 -5 -7 -1 145.32 13.33
 -5 7 -2 249.65 13.82
 -5 7 -2 217.25 15.4
 -5 7 -2 211.98 14.45
 -5 -7 -2 242.92 17.8
 5 7 2 255.43 15.77
 -5 7 -3 194.41 12.14
 -5 7 -3 174.46 12.92
 -5 -7 -3 198.8 16.39
 5 7 3 215.69 15.12
 5 7 4 35.75 6.21
 -5 7 -4 34.73 5.23
 -5 -7 -4 26.42 5.61
 -5 7 -5 145.99 9.82
 -5 -7 -5 147.04 13.03
 -5 7 -6 25.75 3.78
 -5 -7 -6 23.94 4.84
 5 7 6 30.02 5.28
 5 8 -9 12.67 2.87
 5 -8 -9 15.34 3.48
 5 8 -9 11.48 2.63
 5 -8 -8 7.82 3.26
 -5 8 8 4.63 2.26
 5 8 -8 5.85 2.7
 -5 8 7 7.68 3.74
 5 8 -7 4.91 2.9
 5 8 -6 27.17 5.7
 -5 8 6 29.34 6.82
 -5 8 5 67.69 9.72
 5 8 -5 71.84 9.93
 5 8 -5 72.92 9.06
 5 8 -5 65.86 9.17
 5 8 -4 20.66 5.21
 5 8 -4 23.4 5.94
 5 8 -4 22.5 5
 -5 8 4 23.62 6.11
 5 8 -3 53.99 8.14
 5 -8 -3 40.39 7.26
 -5 8 3 44.57 7.71
 5 8 -3 52.39 7.95
 5 8 -3 38.5 6.2
 5 -8 -2 16.95 4.53
 5 8 -2 23.45 5.62
 -5 8 2 17.59 4.98
 -5 8 1 4.44 3.14
 5 -8 -1 6.81 2.91
 -5 8 1 3.81 1.75
 5 8 -1 4.4 2.66
 -5 8 0 81.28 8.71
 5 -8 0 65 8.46
 5 8 0 76.68 9.24
 -5 8 0 57.8 8.45
 -5 -8 0 62.88 9.21
 -5 8 -1 49.18 6.52
 5 8 1 42.28 6.73
 -5 8 -1 40 6.89
 -5 -8 -1 48.95 8.39
 5 8 2 3.44 1.64
 -5 8 -2 2.13 1.4
 -5 8 -2 9.41 3.12
 -5 -8 -2 11.13 4.22
 5 8 3 3.71 1.96
 -5 8 -3 3.13 1.59
 -5 8 -3 8.1 2.98
 -5 -8 -3 0.86 2.95
 -5 8 -4 21.65 4.36
 -5 8 -4 35.6 5.11
 5 8 4 33.25 5.56
 -5 -8 -4 30.16 6.58
 5 8 5 7.06 2.61
 -5 8 -5 6.28 2.39
 -5 -8 -5 0.89 2.34
 -5 8 -6 -0.14 0.74
 -5 -8 -6 0.99 1.22
 -5 9 8 199.42 13.16
 5 -9 -8 196.47 13.22
 5 9 -8 183.41 11.8
 -5 9 7 -1.12 1.8
 5 9 -7 1.13 1.81
 -5 9 6 540.38 24.77
 5 9 -6 513.94 23.07
 -5 9 5 861.44 31.31
 5 9 -5 845.4 29.69
 5 9 -5 839.26 33.27
 5 9 -4 79.08 8.68
 -5 9 4 93.4 10.76
 5 9 -4 86.8 9.26
 5 9 -4 82.53 10.33
 5 9 -3 59.22 7.7
 -5 9 3 61.65 8.69
 5 9 -3 59.65 7.5
 5 9 -3 55.42 8.4
 5 9 -2 282.71 16.28
 5 -9 -2 276.08 17.86
 -5 9 2 303.61 19.46
 5 9 -2 290.96 18.98
 -5 9 1 349.5 17.33
 5 -9 -1 325.73 18.98
 -5 9 1 332.95 19.89
 5 9 -1 370.73 21.57
 -5 9 0 66.55 7.17
 5 -9 0 58.65 7.92
 -5 9 0 62.13 8.33
 5 9 0 71.12 9.56
 -5 -9 0 57.92 9.05
 -5 9 -1 262.28 13.99
 5 9 1 247.44 17.04
 -5 9 -1 213.48 15.06
 -5 -9 -1 241.51 18.73
 -5 9 -2 126.95 10.47
 -5 9 -2 141.73 9.98
 -5 9 -2 117.63 10.75
 -5 -9 -2 149.53 15.1
 -5 9 -3 11.21 3.06
 -5 9 -3 16.28 3.52
 -5 -9 -3 14.06 4.03
 -5 9 -4 149.21 9.28
 -5 -9 -4 163.75 15.33
 5 9 4 136.69 9.73
 -5 9 -5 28.87 3.83
 5 9 5 22.83 3.69
 -5 -9 -5 28.24 5.82
 -5 10 8 26.04 4.5
 5 -10 -8 27.47 4.59
 5 10 -8 24.17 4.08
 -5 10 7 1.1 1.24
 5 10 -7 -4.15 3.11
 5 10 -6 2.56 2.51
 -5 10 6 -0.88 2.04
 5 10 -5 18.79 5.28
 5 10 -5 19.87 4.75
 -5 10 5 25 5.83
 5 10 -4 -0.23 1.93
 5 10 -4 0.9 2.46
 5 10 -4 0.05 1.45
 -5 10 4 3.45 2.67
 5 10 -3 20.4 4.36
 5 10 -3 26.01 6.33
 5 10 -3 20.55 4.65
 -5 10 3 28.74 6.07
 5 10 -2 21.85 4.46
 5 -10 -2 23.38 5.39
 5 10 -2 26.24 6.3
 -5 10 2 27.45 6.17
 -5 10 1 0.44 2.55
 5 10 -1 3.63 3.31
 -5 10 1 5.16 3.1
 -5 10 0 15.23 3.64
 5 10 0 14.95 4.84
 -5 -10 0 11.23 4.03
 -5 10 0 17.7 5.1
 -5 10 -1 3.15 2.2
 -5 10 -1 5.92 3
 5 10 1 1.58 1.75
 -5 -10 -1 1.75 1.64
 -5 10 -2 2.27 1.87
 -5 10 -2 5.67 2.32
 -5 10 -2 3.92 2.24
 -5 -10 -2 6.2 3.92
 -5 10 -3 13.24 3.04
 -5 -10 -3 13.93 4.14
 -5 10 -4 2.43 1.41
 -5 -10 -4 0.52 2.57
 -5 10 -5 2.85 1.23
 -5 -10 -5 4.59 2.5
 -5 11 7 486.83 19.44
 5 11 -7 481.33 19.8
 5 11 -6 11.59 3.04
 -5 11 6 17.73 4.15
 5 11 -5 3.84 1.94
 5 11 -5 5.49 1.82
 -5 11 5 9.18 3.25
 5 11 -4 253.92 15.93
 5 11 -4 251.69 17.8
 5 11 -4 213.39 12.49
 5 11 -3 13.91 3.13
 5 11 -3 17.48 4.46
 -5 11 3 22.94 5.41
 5 11 -2 28.58 4.6
 -5 11 2 38.94 6.88
 5 11 -2 36.59 7.17
 5 11 -1 261.77 13.94
 -5 11 1 278.95 14.5
 -5 11 1 308.37 18.7
 5 11 -1 304.25 20.66
 -5 11 0 27.12 4.69
 5 11 0 34 7.05
 -5 -11 0 21.59 5.2
 -5 11 0 23.94 5.13
 -5 11 -1 11.4 3.11
 -5 11 -1 20.71 4.17
 5 11 1 17.36 5.04
 -5 -11 -1 10 4.23
 -5 11 -1 8.25 2.66
 -5 11 -2 170.57 11.05
 -5 11 -2 236.88 12.45
 -5 11 -2 159.53 11.04
 -5 -11 -2 225.6 18.05
 -5 11 -3 11.7 2.75
 -5 -11 -3 6.92 3.56
 -5 11 -4 27.42 3.72
 -5 -11 -4 28.71 5.95
 -5 11 -5 22.04 3.06
 -5 -11 -5 26.08 4.89
 -5 12 7 10.54 2.82
 5 12 -7 8.7 2.51
 -5 12 6 51.67 6.9
 5 12 -6 48.58 6.48
 5 12 -5 22.99 4.95
 5 12 -5 21.11 4.38
 -5 12 5 30.41 5.5
 5 12 -4 7.18 2.83
 5 12 -4 2.64 1.39
 -5 12 4 11.4 4.31
 5 12 -3 5.35 1.98
 -5 12 3 14.68 4.67
 5 12 -2 9.11 2.41
 5 12 -2 6.97 2.47
 -5 12 2 11.96 3.92
 5 12 -1 8.51 2.63
 5 12 -1 9.45 3.44
 -5 12 1 11.01 3.91
 -5 12 0 11.91 3.24
 5 12 0 14.27 4.26
 -5 12 0 13.65 3.86
 -5 12 -1 32.68 5.23
 -5 12 -1 26.78 4.75
 5 12 1 33.33 6.68
 -5 -12 -1 30.12 6.33
 -5 12 -1 38.63 5.24
 -5 12 -2 16.93 3.44
 -5 12 -2 25.51 4.25
 -5 -12 -2 23.66 5.17
 -5 12 -3 14.16 2.93
 -5 -12 -3 13.14 4.27
 -5 12 -4 8.48 2.09
 -5 -12 -4 7.81 3
 -5 13 6 127.66 9.46
 5 13 -6 103.2 7.95
 -5 13 5 35.77 5.59
 5 13 -5 26.13 4.27
 5 13 -5 29.05 4.89
 -5 13 4 236.49 14.79
 5 13 -4 186.53 13.1
 5 13 -3 5.92 1.82
 -5 13 3 12.37 3.41
 -5 13 2 165.23 12.33
 5 13 -2 145.18 12.52
 5 13 -1 9.88 3.28
 -5 13 1 8.61 2.95
 -5 13 0 341.02 16.43
 5 13 0 381.82 20.89
 -5 13 -1 678.63 20.03
 5 13 1 698.85 27.25
 -5 13 -2 7.05 2.12
 -5 13 -2 7.42 2.16
 -5 -13 -2 6.24 2.74
 -5 13 -3 6.12 1.88
 -5 -13 -3 4.79 2.41
 -5 14 5 8.03 2.41
 5 14 -5 8.13 2.39
 -5 14 5 13.24 3.17
 -5 14 5 6.87 1.92
 5 14 -4 10.21 2.82
 -5 14 4 6.11 1.83
 -5 14 4 13.94 3.41
 -5 14 3 48.53 6.4
 5 14 -3 41.19 5.81
 5 14 -2 5.17 2.3
 -5 14 2 6.16 2.37
 -5 14 1 12.08 3.19
 5 14 -1 10.02 3.26
 -5 14 1 7.61 2.37
 -5 14 0 36.93 5.12
 5 14 0 39.71 6.15
 -5 14 -1 11.18 2.74
 5 14 1 16.12 3.79
 -5 14 -2 5.02 1.83
 -5 14 -2 4.91 1.63
 -5 -14 -2 3.18 1.6
 -5 14 -3 1.05 0.76
 -5 15 4 388.24 15.13
 5 15 -4 370.43 14.34
 -5 15 3 82.54 7.01
 5 15 -3 99.14 7.86
 -5 15 2 22.56 3.84
 5 15 -2 20.52 3.73
 -5 15 1 58.76 6.16
 5 15 -1 61.16 6.7
 -5 15 0 117.52 8.46
 5 15 0 125.45 9.5
 -5 15 -1 177.36 9.73
 5 15 1 154.84 9.75
 -5 16 2 0.38 0.72
 5 16 -2 1.86 1.12
 -5 16 1 0.61 1.05
 5 16 -1 -0.47 1.13
 6 0 -9 34.72 5.47
 6 0 -8 29.38 4.83
 6 0 -7 2.26 2.08
 6 0 -6 42.6 5.75
 6 0 -5 61.01 13.66
 6 0 -5 42.54 5.56
 6 0 -5 51 8.17
 6 0 -4 99.42 10.63
 -6 0 4 95.17 15.53
 6 0 -3 651.88 26.95
 -6 0 3 807.2 45.92
 6 0 -2 451.16 22.21
 -6 0 2 508.78 34.93
 -6 0 1 0.19 3.11
 -6 0 1 2.02 2.1
 -6 0 0 304.87 16.21
 -6 0 -1 2870.38 50.6
 -6 0 -2 68.16 8.13
 -6 0 -3 20.94 4.38
 -6 0 -4 124.22 10.15
 -6 0 -5 129.63 9.81
 6 1 -9 18.43 4.06
 6 -1 -9 18.15 4.22
 6 1 -8 9.2 2.85
 6 -1 -8 10.29 3.09
 6 1 -7 9.32 3.06
 6 -1 -7 13.68 3.63
 6 1 -6 38.55 5.67
 6 -1 -6 43.84 5.87
 6 1 -5 138.59 18.9
 6 -1 -5 147.41 20.32
 -6 1 5 66 11.69
 6 1 -5 92.85 8.33
 6 -1 -5 100.72 10.98
 6 1 -5 109.02 13.04
 6 -1 -4 49.53 7.47
 6 1 -4 58.01 9.08
 6 -1 -4 79.58 14.67
 -6 1 4 62.22 13.72
 6 1 -4 48.25 5.98
 -6 1 3 4.41 4.11
 -6 -1 3 -1.52 3.93
 6 -1 -3 4.76 2.28
 6 1 -3 2.01 3.08
 6 -1 -3 5.27 4.76
 6 1 -3 11.19 8.15
 -6 1 3 -0.19 1.85
 6 -1 -2 10.7 3.57
 6 1 -2 9.18 3.71
 -6 1 2 9.83 4.62
 -6 -1 2 9.39 5.27
 -6 1 2 11.36 3.31
 -6 -1 2 6.03 2.36
 -6 1 1 88.67 12.38
 -6 1 1 80.82 8.69
 -6 -1 1 73.53 8.16
 -6 1 0 2.41 1.28
 -6 -1 0 4.58 2.31
 -6 1 -1 18.79 4.65
 -6 -1 -1 21.77 5.17
 -6 1 -2 78.92 8.67
 -6 -1 -2 70.92 8.56
 -6 1 -3 6.89 2.59
 -6 -1 -3 3.17 1.75
 6 1 4 47.2 8.33
 -6 1 -4 36.25 5.66
 -6 -1 -4 36.83 5.9
 -6 1 -5 1.14 1.14
 -6 -1 -5 -1.16 1.27
 6 2 -9 2.88 1.35
 6 -2 -9 -1.82 1.55
 6 2 -8 20.79 3.95
 6 -2 -8 18.62 4.17
 6 2 -7 634.56 21.47
 6 -2 -7 611.94 22.38
 6 2 -6 5.93 2.46
 6 -2 -6 3.85 1.47
 6 2 -5 107.17 14.57
 -6 2 5 79.94 13.4
 6 2 -5 91.71 8.23
 6 2 -5 114.19 14.13
 6 2 -4 1286.62 45.25
 6 -2 -4 1590.57 57.73
 6 2 -4 1622.43 62.37
 -6 2 4 1485.04 60.06
 6 2 -4 1093.41 28.04
 6 -2 -4 1117.29 32.84
 6 -2 -3 32.96 5.34
 -6 2 3 37.05 8.63
 6 2 -3 40.03 8.43
 6 -2 -3 42.03 9.62
 6 2 -3 26.03 4.26
 6 -2 -2 19.26 4.17
 -6 2 2 19.37 5.87
 6 2 -2 24.04 6.47
 -6 -2 2 18.25 7.31
 6 2 -2 15.32 3.19
 -6 2 2 14.54 3.51
 -6 -2 2 15.09 3.85
 6 -2 -1 379.18 17.76
 -6 2 1 387.05 23.9
 -6 2 1 370.43 18.55
 -6 -2 1 352.55 17.93
 -6 2 0 16.88 3.98
 -6 -2 0 19.54 4.53
 -6 2 -1 34.99 5.71
 -6 -2 -1 32.67 5.57
 -6 -2 -2 28.77 5.76
 -6 2 -2 23.5 4.82
 -6 2 -3 84.43 8.68
 -6 -2 -3 83.99 9.04
 6 2 4 0.26 4.08
 -6 2 -4 1.15 1.49
 -6 -2 -4 1.45 1.75
 -6 2 -5 73.92 7.32
 -6 -2 -5 85.73 8.26
 6 3 -9 5.6 2.26
 6 3 -8 9.39 2.94
 6 -3 -8 12.18 3.53
 6 3 -7 2.2 1.74
 6 -3 -7 3.04 1.33
 -6 3 6 9.28 4.29
 6 3 -6 20.01 4.32
 6 3 -5 60.44 11.3
 6 -3 -5 67.26 11.82
 -6 3 5 51.51 10.58
 6 3 -5 54.62 6.86
 6 3 -4 85.24 12.89
 6 -3 -4 82.88 12.48
 6 3 -4 81.16 12.35
 -6 3 4 75.48 13.22
 6 3 -4 58.99 6.86
 6 -3 -4 62.67 7.69
 -6 3 3 7.07 3.32
 6 -3 -3 4.88 1.9
 6 3 -3 9.87 4.92
 6 -3 -3 6.04 4.01
 6 3 -3 13.63 7
 6 3 -3 8.55 2.76
 -6 3 2 10.15 4.37
 6 -3 -2 12.93 3.38
 6 3 -2 18.94 6.98
 6 3 -2 8.35 2.54
 -6 3 2 7.54 3.14
 -6 3 1 55.06 8.83
 -6 3 1 53.96 7.25
 -6 -3 1 53.98 7.3
 -6 3 0 17.81 4.38
 -6 -3 0 17.57 4.36
 -6 3 -1 2.31 2.46
 -6 -3 -1 1.95 2.18
 -6 3 -2 36.36 6.09
 -6 -3 -2 37.27 6.45
 6 3 3 23.66 6.8
 -6 3 -3 17.85 4.27
 -6 -3 -3 17.13 4.56
 -6 3 -4 55.4 6.95
 -6 -3 -4 67.08 8.22
 6 3 5 18.12 5.28
 -6 3 -5 10.46 2.75
 -6 -3 -5 8.97 2.84
 6 4 -9 45.1 5.43
 6 4 -8 10.65 2.96
 6 -4 -8 12.23 3.57
 -6 4 7 3.65 1.91
 6 4 -7 7.03 2.79
 6 -4 -7 2.34 1.4
 -6 4 6 39.44 8.63
 6 4 -6 32.89 5.18
 -6 4 5 184.54 18.23
 6 4 -5 171.69 11.91
 6 4 -5 200.51 20.8
 6 4 -4 34.52 8.5
 6 -4 -4 32.18 6.98
 6 4 -4 28.22 6.04
 -6 4 4 45.95 9.32
 6 4 -4 33.78 5.33
 6 4 -3 9.18 5.6
 6 -4 -3 7.19 3.79
 6 4 -3 8.85 3.69
 6 4 -3 4.55 2.2
 -6 4 3 10.24 4.51
 6 -4 -2 582.07 27.63
 -6 4 2 542.54 26.36
 -6 4 1 17.98 4.85
 -6 4 1 17.46 4.3
 -6 -4 1 19.46 4.62
 -6 4 0 27.76 5.73
 -6 4 0 17.43 3.88
 -6 4 0 27.01 5.21
 -6 -4 0 24.63 5.06
 -6 4 -1 490.84 21.86
 -6 -4 -1 430.3 20.75
 -6 4 -2 54.79 7.41
 -6 -4 -2 51.8 7.39
 -6 4 -3 4.17 2.17
 -6 -4 -3 5.76 2.93
 -6 4 -4 288.25 15.38
 -6 -4 -4 306.24 16.84
 -6 4 -5 2.06 1.31
 -6 -4 -5 -0.46 2
 6 -5 -8 9.09 2.62
 6 5 -8 12.36 3.12
 6 -5 -8 9.36 3.16
 -6 5 7 2.88 1.92
 6 5 -7 5.28 2.38
 6 -5 -7 0.95 1.2
 -6 5 6 56.8 10.11
 6 5 -6 44.09 6.28
 6 5 -5 20.06 6.05
 6 5 -5 16.02 4.01
 -6 5 5 17.95 5.94
 6 5 -4 25.06 6.69
 6 -5 -4 19.78 5.64
 6 5 -4 21.58 4.33
 -6 5 4 21.73 6.39
 6 5 -3 4.23 5.17
 6 -5 -3 1.35 2.1
 6 5 -3 0.58 1.77
 6 5 -3 1.12 1.62
 -6 5 3 4.52 3.13
 -6 5 2 9.33 4.03
 6 5 -2 15.65 7.76
 6 -5 -2 5.69 3.23
 6 5 -2 6.11 2.59
 -6 5 1 22.27 5.58
 6 5 -1 17.21 3.75
 -6 5 1 19.86 4.57
 -6 -5 1 20.09 4.84
 -6 5 0 1.16 2.9
 -6 5 0 2.52 1.66
 -6 5 0 -0.26 2.5
 -6 -5 0 3.1 2.57
 -6 5 -1 1.99 1.73
 -6 5 -1 1.13 1.42
 -6 5 -1 -2.18 2.9
 -6 -5 -1 1.24 1.78
 -6 5 -2 39.93 6.12
 -6 5 -2 44.1 6.83
 -6 -5 -2 47.04 7.42
 -6 5 -3 2.21 1.76
 -6 5 -3 -1.46 1.79
 -6 5 -4 32.08 5.2
 -6 -5 -4 39.84 6.44
 -6 5 -5 12.19 3.04
 -6 -5 -5 22.16 4.35
 6 -6 -8 24.47 4.49
 6 -6 -8 29.34 5.13
 -6 6 8 22.53 4.74
 -6 6 7 50.39 8.09
 6 6 -7 59.01 7.1
 6 -6 -7 39.91 6.23
 -6 6 6 167.67 15.53
 6 6 -6 146.78 11.59
 6 6 -5 44.66 8.45
 6 6 -5 43.46 6.22
 -6 6 5 40.92 7.49
 6 -6 -4 513.13 24.92
 6 6 -4 489.31 20.23
 6 6 -3 22.54 6.87
 6 -6 -3 25.95 5.79
 6 6 -3 13.66 4.02
 6 6 -3 9.77 3.03
 -6 6 3 15.67 4.88
 6 6 -2 56.44 10.42
 6 -6 -2 29.1 5.81
 6 6 -2 41.96 6.07
 -6 6 2 45.51 7.5
 6 -6 -1 281.04 17.95
 6 6 -1 266.8 14.89
 -6 6 1 262.99 17.4
 -6 6 0 3.74 1.93
 -6 6 0 0.29 1.92
 -6 -6 0 5.1 2.79
 -6 6 -1 25.82 5.43
 -6 6 -1 32.94 5.58
 -6 -6 -1 37.14 6.78
 -6 6 -1 31.42 5.73
 -6 6 -2 224.17 14.03
 -6 6 -2 182.98 14.11
 -6 6 -2 192.43 13.94
 -6 -6 -2 201.29 15.45
 -6 6 -3 219.3 12.95
 -6 6 -3 182.93 13.31
 -6 6 -3 199.07 13.57
 -6 -6 -3 229.16 16.19
 -6 6 -4 39.74 5.12
 -6 6 -4 35.99 5.45
 -6 -6 -4 48.89 7.21
 -6 -6 -5 33.2 5.36
 6 7 -8 17.03 3.44
 6 -7 -8 12.22 3.28
 -6 7 8 12.45 3.44
 -6 7 7 1.5 2.27
 6 7 -7 1.43 1.47
 6 -7 -7 2.38 1.76
 6 7 -6 19.06 4.19
 -6 7 6 24.96 5.96
 6 7 -5 33.83 7.25
 6 7 -5 32.84 6.04
 -6 7 5 30.11 6.35
 6 7 -4 28.55 6.59
 6 7 -4 20.84 4.75
 -6 7 4 27.3 6.12
 6 7 -3 2.91 3.84
 6 -7 -3 1.51 2.16
 6 7 -3 2.92 2.63
 6 7 -3 2.81 2.12
 -6 7 3 -0.35 3.58
 6 7 -2 11.77 5.13
 6 -7 -2 7.49 3.42
 6 7 -2 5.76 2.81
 -6 7 2 6.94 3.91
 -6 7 1 26.33 5.86
 6 -7 -1 24.63 5.51
 6 7 -1 23.69 4.86
 -6 7 0 1.3 1.72
 -6 7 0 -1.95 2.43
 6 -7 0 0.56 1.28
 -6 -7 0 3.41 2.17
 -6 7 -1 2.19 1.94
 -6 7 -1 4.5 2.37
 -6 -7 -1 3.69 2.83
 -6 7 -2 27.03 5.5
 -6 7 -2 41.95 6.02
 -6 -7 -2 38.73 7.29
 -6 7 -3 0.57 1.08
 -6 7 -3 -0.69 1.24
 -6 -7 -3 0.76 1.48
 -6 7 -4 31.8 4.38
 -6 7 -4 23.12 4.21
 -6 -7 -4 34.27 6
 -6 -7 -5 3.56 1.85
 6 8 -8 6 1.74
 -6 8 7 33.98 5.79
 6 8 -7 31.08 4.9
 6 -8 -7 23.86 4.59
 -6 8 6 107.14 10.54
 6 8 -6 98.19 9.36
 -6 8 5 146.45 12.49
 6 8 -5 129.02 10.92
 6 8 -5 141.3 12.79
 6 8 -4 27.3 5.57
 6 8 -4 37.77 6.89
 6 8 -4 27.59 5.03
 -6 8 4 25.75 5.57
 6 8 -3 12.82 4.17
 6 -8 -3 12.32 3.69
 6 8 -3 9.4 3.46
 -6 8 3 10.82 3.58
 6 8 -2 48.63 7.73
 6 -8 -2 35.99 6.32
 -6 8 2 43.39 6.9
 6 8 -2 39.59 6.56
 -6 8 1 4.6 3.14
 6 -8 -1 4.02 2.61
 6 8 -1 6.38 2.72
 -6 8 0 2.92 1.98
 6 -8 0 5.82 2.66
 -6 8 0 1.34 1.66
 -6 -8 0 7.04 2.8
 -6 8 -1 199.97 12.77
 6 -8 1 161.94 12.2
 -6 8 -1 162.9 12.83
 -6 -8 -1 185.3 15.3
 -6 8 -2 8.59 2.82
 -6 8 -2 13.49 3.3
 -6 -8 -2 8.63 3.48
 -6 8 -3 4.62 1.91
 -6 8 -3 7.6 2.27
 -6 -8 -3 8.82 3.43
 -6 8 -4 61.33 5.76
 -6 -8 -4 68.71 8.59
 -6 9 7 2.34 1.44
 6 9 -7 1.79 1.16
 6 -9 -7 1.78 1.59
 6 9 -6 8.47 2.85
 -6 9 6 5.84 2.3
 6 9 -5 -0.42 1.68
 6 9 -5 2.09 1.4
 -6 9 5 3.7 2.61
 6 9 -4 1.28 1.22
 6 9 -4 5.33 3.13
 6 9 -4 3.31 1.83
 -6 9 4 3.85 2.18
 6 9 -3 1.11 1.34
 6 9 -3 -0.53 1.86
 -6 9 3 -1.19 2.84
 6 9 -2 4.93 2.81
 6 -9 -2 6.7 2.94
 6 9 -2 2.92 1.46
 -6 9 2 2.72 2.11
 6 -9 -1 3.91 2.21
 6 9 -1 5.22 2.65
 -6 9 1 2.67 2.48
 -6 9 0 9.55 3.63
 6 -9 0 11.2 3.38
 -6 9 0 6.57 2.49
 6 9 0 7.8 2.92
 -6 -9 0 9.4 3.37
 -6 9 -1 3.87 2.22
 -6 9 -1 -0.91 1.49
 -6 -9 -1 -1.29 2
 -6 9 -2 30.74 4.64
 -6 9 -2 25.44 4.65
 -6 -9 -2 31.98 6.54
 -6 9 -3 2.22 1.33
 -6 9 -3 1.08 1.16
 -6 -9 -3 4.1 3.1
 -6 9 -4 3.92 1.61
 -6 -9 -4 2.04 1.76
 -6 10 7 81 7.31
 6 10 -7 70.79 6.74
 6 10 -6 3.07 1.73
 -6 10 6 2.83 1.7
 6 10 -5 8.65 2.7
 -6 10 5 12.75 3.46
 6 10 -4 9.49 2.9
 6 10 -4 12.54 3.68
 -6 10 4 16.32 4.44
 6 10 -3 8.6 2.6
 6 10 -3 9.42 3.22
 -6 10 3 8.28 3.07
 6 10 -2 21.88 4.07
 6 10 -2 25.3 5.43
 -6 10 2 30.26 5.56
 6 10 -1 110.19 9.32
 -6 10 1 124.2 11.38
 6 10 -1 110.64 10.84
 6 10 0 27.13 5.12
 -6 10 0 27.24 5.13
 -6 10 -1 38.53 5.18
 -6 10 -1 52.76 5.95
 -6 10 -1 48.79 6.39
 -6 -10 -1 44.12 6.95
 -6 10 -2 42.64 4.95
 -6 10 -2 32.22 4.66
 -6 -10 -2 36.46 6.46
 -6 10 -3 12.85 2.73
 -6 -10 -3 8.74 3.11
 6 11 -6 -0.42 1.62
 -6 11 6 1.02 0.87
 6 11 -5 0.11 0.82
 -6 11 5 1.98 1.78
 6 11 -4 -0.16 0.88
 6 11 -4 -2.04 2.08
 -6 11 4 -0.73 1.52
 6 11 -3 -0.8 1.36
 6 11 -3 -3.38 2.97
 -6 11 3 2.14 1.8
 6 11 -2 2.52 1.51
 6 11 -2 1.1 1.3
 -6 11 2 2.96 1.87
 6 11 -1 3.03 1.78
 6 11 -1 2.35 1.65
 -6 11 1 0.09 1.31
 6 11 0 11.83 3.01
 6 11 0 10.2 3.3
 -6 11 0 5.93 2.26
 -6 11 -1 1.86 1.21
 -6 11 -1 1.54 0.99
 -6 -11 -1 3.92 2.04
 -6 11 -1 3.37 1.71
 -6 11 -2 4.85 1.72
 -6 -11 -2 4.61 2.47
 -6 11 -3 2.47 1.14
 -6 -11 -3 2.25 1.84
 -6 12 5 8.2 2.51
 6 12 -4 8.81 2.57
 -6 12 4 15.86 3.68
 -6 12 3 26.03 4.63
 6 12 -3 22.62 4.42
 6 12 -2 13.09 2.64
 6 12 -2 19.54 3.98
 -6 12 2 23.23 4.37
 6 12 -1 88.16 7.11
 -6 12 1 111.62 9.21
 6 12 -1 99.23 9.56
 6 12 0 59.34 5.76
 -6 12 0 62.75 6.35
 -6 12 0 59.45 6.28
 6 12 0 52.96 6.58
 6 12 1 10.97 2.47
 -6 12 -1 11.29 2.44
 -6 12 -2 26.5 3.36
 -6 13 4 1.4 1
 6 13 -3 0.29 1.19
 -6 13 3 4.35 2
 6 13 -2 1.45 1.19
 -6 13 2 4.39 1.98
 -6 13 1 3.2 1.66
 6 13 -1 4.27 2.01
 -6 13 1 3.42 1.64
 -6 13 0 0.67 0.85
 -6 14 2 17.82 3.09
 7 0 -8 16.53 3.39
 7 0 -7 50.76 5.8
 7 0 -6 18.38 3.81
 7 0 -5 -0.47 1.3
 7 0 -4 45.73 5.64
 7 0 -4 63.48 8.64
 7 0 -3 37.96 6.43
 7 0 -3 32.99 4.81
 -7 0 3 45.13 10.07
 7 0 -2 50.57 7.52
 -7 0 2 60.3 11.87
 7 0 -2 29.21 4.27
 -7 0 2 37.71 6.76
 7 0 -1 25.76 5.34
 -7 0 1 26.2 7.38
 -7 0 1 23.53 5.17
 7 0 0 45.99 6.87
 -7 0 0 44.49 9.37
 -7 0 0 43.43 6.65
 -7 0 -1 4.33 2.32
 -7 0 -2 61.09 7.31
 -7 0 -3 0.79 1.03
 -7 0 -4 6.92 2.34
 7 1 -8 6.57 2.23
 7 -1 -8 6.5 2.24
 7 1 -7 14.68 3.1
 7 -1 -7 18.14 3.65
 7 1 -6 85.1 7.53
 7 -1 -6 78.68 7.35
 7 1 -5 9.94 4.14
 7 1 -5 4.37 1.81
 7 -1 -5 5.76 2.35
 7 1 -4 46.68 8.13
 7 1 -4 57.68 11.99
 7 1 -4 27.56 4.4
 7 -1 -4 31.76 4.63
 -7 1 4 44.95 9.3
 7 -1 -4 42.12 6.56
 7 -1 -3 33.14 5.41
 7 1 -3 42.83 7.43
 7 -1 -3 61.45 12.18
 7 1 -3 65.2 13.14
 -7 1 3 57.45 11.54
 7 1 -3 30.21 4.4
 7 -1 -3 27.63 4.14
 -7 1 2 30.18 8.03
 -7 -1 2 20.88 7.06
 7 -1 -2 16.62 3.89
 7 1 -2 22.97 5.31
 7 -1 -2 36.92 9.69
 7 1 -2 42.79 10.9
 -7 1 2 18.07 4.81
 -7 -1 2 16.55 4.49
 7 -1 -1 334.45 16.99
 7 1 -1 418.74 22.28
 -7 1 1 405.3 27.23
 -7 -1 1 457.62 32.17
 -7 1 1 312.24 17.88
 -7 -1 1 322.65 18.3
 7 -1 0 54.55 6.7
 -7 1 0 52.78 9.3
 -7 -1 0 62.19 11.42
 -7 1 0 54.75 7.52
 -7 -1 0 51.89 7.01
 7 -1 1 97.43 8.69
 -7 1 -1 129.63 13.61
 -7 1 -1 121.15 10.46
 -7 -1 -1 115.49 10.32
 -7 1 -2 57.63 7.13
 -7 -1 -2 57.74 7.2
 -7 1 -3 5.55 2.34
 -7 -1 -3 5.6 2.34
 -7 1 -4 12.74 3.05
 -7 -1 -4 13.39 3.16
 7 2 -8 6.49 2.2
 7 -2 -8 6.05 2.1
 7 2 -7 14.84 3.13
 7 -2 -7 16.38 3.54
 7 2 -6 19.69 3.7
 7 -2 -6 17.33 3.56
 7 2 -5 0.89 1.32
 7 -2 -5 1.14 1.01
 7 -2 -4 11.15 3.37
 7 2 -4 15.66 4.62
 7 2 -4 14.26 5.17
 7 -2 -4 26.14 7.84
 7 2 -4 11.02 3.05
 -7 2 4 16.73 6.05
 7 2 -3 123.81 13.79
 7 -2 -3 143.08 16.94
 7 2 -3 145.28 18.48
 -7 2 3 128.4 16.65
 7 2 -3 71.52 6.98
 7 -2 -3 86.4 8.64
 -7 2 2 37.77 8.37
 7 -2 -2 21.98 4.23
 7 2 -2 36.47 7.62
 7 -2 -2 36.06 8.4
 7 2 -2 47.74 11.37
 -7 2 1 9.45 3.98
 7 2 -1 14.04 4.77
 -7 -2 1 10.41 5.34
 -7 2 1 6.03 2.86
 -7 -2 1 7.14 2.85
 -7 2 0 24 6.13
 -7 -2 0 35.01 8.63
 -7 2 0 32.45 5.84
 -7 -2 0 33.58 6
 -7 2 -1 2.38 1.74
 -7 2 -1 5.6 2.6
 -7 -2 -1 4.99 2.41
 -7 2 -2 29.76 6.18
 -7 -2 -2 27.98 5.2
 -7 2 -2 28.25 4.96
 -7 2 -3 -0.51 1.74
 -7 2 -3 1.99 1.5
 -7 -2 -3 3.51 1.95
 -7 2 -4 0.85 1.38
 -7 2 -4 1.42 1.27
 -7 -2 -4 1.07 1.41
 7 3 -7 71.6 6.7
 7 -3 -7 64.66 6.94
 7 3 -6 115.84 8.72
 7 -3 -6 104.46 8.68
 7 3 -5 12.67 4.86
 7 3 -5 7.13 2.56
 -7 3 5 9.97 4.28
 7 -3 -5 7.51 2.33
 7 3 -4 309.14 22.89
 7 3 -4 243.94 18.34
 7 -3 -4 324.16 22.89
 -7 3 4 316.51 24.04
 7 3 -3 140.8 15.7
 7 -3 -3 139 14.8
 7 3 -3 122.4 14.37
 -7 3 3 141.76 15.6
 7 3 -3 89.41 7.5
 -7 3 2 30.83 7.37
 7 3 -2 34.11 7.7
 7 3 -2 50.55 10.28
 7 -3 -2 30.68 6.66
 7 -3 -1 218.59 17.43
 -7 3 1 193.44 16.32
 -7 3 1 186.89 14.1
 -7 -3 1 167.68 13.47
 -7 3 0 5.16 2.73
 -7 3 0 6.87 2.4
 -7 -3 0 10.1 3.28
 -7 3 -1 2.68 1.85
 -7 3 -1 3.88 2.13
 -7 -3 -1 1.89 1.73
 -7 3 -2 110.5 10.82
 -7 3 -2 114.04 9.84
 -7 -3 -2 113.39 10.22
 -7 3 -3 32.57 5.48
 -7 3 -3 33.94 5.16
 -7 -3 -3 35.82 5.61
 -7 3 -4 16.82 3.64
 -7 -3 -4 17.64 3.68
 7 4 -7 41.45 5.32
 7 -4 -7 38.17 5.5
 -7 4 6 6.91 3.05
 7 4 -6 5.93 2.01
 7 -4 -6 5.25 2.18
 7 4 -5 -3.28 4.27
 7 4 -5 1.9 1.54
 -7 4 5 0.4 1.9
 7 4 -4 10.76 5.13
 7 4 -4 4.95 2.61
 7 -4 -4 16.54 4.99
 7 4 -4 8.05 2.47
 -7 4 4 10.87 4.57
 7 4 -3 53.59 10
 7 -4 -3 42.83 7.96
 7 4 -3 29.78 5.97
 -7 4 3 48.24 8.82
 -7 4 2 16.73 5.38
 7 4 -2 20.92 6.39
 7 -4 -2 9.36 3.81
 7 4 -2 11.52 4.61
 -7 4 1 12.23 4.16
 7 4 -1 24.06 7.1
 7 -4 -1 14.17 4.03
 -7 -4 1 9.74 3.47
 -7 4 0 7.98 3.14
 -7 4 0 5.95 2.52
 -7 -4 0 6.83 2.58
 -7 4 -1 8.51 3.12
 -7 4 -1 15.36 4.07
 -7 -4 -1 12.44 3.64
 -7 4 -2 32.27 5.67
 -7 4 -2 43.18 6.23
 -7 -4 -2 41.54 6.38
 -7 4 -3 1.48 1.04
 -7 4 -3 3.28 1.79
 -7 -4 -3 2.55 1.64
 7 5 -7 4.09 1.61
 7 -5 -7 5.17 2.28
 -7 5 6 69.67 9.32
 7 5 -6 75.61 7.38
 7 -5 -6 57.65 6.84
 -7 5 5 198.85 16.33
 7 5 -5 227.32 19.48
 7 5 -4 111.58 13.33
 7 -5 -4 101.12 11.01
 -7 5 4 116.27 12.39
 7 5 -4 76.78 7.22
 7 5 -3 97.44 12.82
 7 -5 -3 88.49 10.15
 -7 5 3 99.18 11.36
 7 -5 -2 85.14 9.78
 7 5 -2 60.58 7.92
 -7 5 2 83.29 10.19
 7 5 -1 49.91 9.54
 7 -5 -1 30.55 6.04
 -7 5 1 31.53 6.3
 -7 5 0 6.26 3.03
 7 -5 0 7.3 2.76
 -7 -5 0 12.13 3.82
 -7 5 -1 82.04 9.01
 -7 -5 -1 102.02 10.25
 -7 5 -2 18.8 3.92
 -7 -5 -2 22.32 4.97
 -7 5 -3 0.7 1.1
 -7 -5 -3 3.28 2.09
 7 6 -7 19.3 3.41
 7 -6 -7 16.64 3.68
 7 6 -6 12.39 2.89
 -7 6 6 17.24 4.45
 7 -6 -6 10.99 3.06
 7 6 -5 22.19 5.8
 7 6 -5 15.79 3.6
 -7 6 5 21.76 5.35
 7 6 -4 7.6 3.07
 7 6 -4 5.62 2.06
 -7 6 4 12.38 4.24
 7 6 -3 49.5 8.67
 7 -6 -3 42.17 6.95
 -7 6 3 49.49 7.77
 7 6 -2 6.5 3.55
 7 -6 -2 3.53 2.32
 -7 6 2 1.98 1.92
 -7 6 1 3.92 2.58
 7 6 -1 6.18 4.23
 7 -6 -1 3.02 2.07
 7 -6 0 28.73 5.19
 -7 6 0 27.07 5.32
 -7 -6 0 26.79 5.47
 -7 6 -1 -0.09 1.23
 7 -6 1 -0.96 1.98
 -7 -6 -1 2.81 1.67
 -7 6 -2 5.39 2.18
 7 -6 2 2.54 1.4
 -7 -6 -2 3.48 2.11
 -7 6 -3 7.03 2.28
 -7 -6 -3 10.45 3.23
 7 7 -6 7.14 2.16
 -7 7 6 9.08 2.93
 7 -7 -6 7.14 2.56
 -7 7 5 178.58 13.09
 7 7 -5 212.88 15.19
 7 7 -4 184.32 14.42
 -7 7 4 150.47 12.1
 7 -7 -3 207.75 13.87
 -7 7 3 218.56 14.69
 7 7 -2 6.31 3.08
 7 -7 -2 4.46 1.99
 -7 7 2 6.87 2.77
 7 -7 -1 375.86 18.16
 -7 7 1 398.19 19.09
 7 -7 0 87.16 8.39
 -7 7 0 91.47 8.83
 -7 -7 0 70.62 8.44
 -7 7 -1 4.43 2.18
 7 -7 1 4.4 2.03
 -7 -7 -1 3 2.1
 -7 7 -2 75.37 7.18
 -7 -7 -2 89.08 9.33
 -7 8 6 1.84 1.28
 7 -8 -6 3.98 1.92
 -7 8 5 8.75 2.99
 7 8 -4 4.61 2.29
 -7 8 4 6.56 2.69
 7 8 -3 3.28 2.29
 -7 8 3 2.28 1.95
 7 8 -2 0.87 1.71
 7 -8 -2 2.51 1.68
 -7 8 2 0.34 1.61
 7 8 -1 11.63 3.62
 7 -8 -1 5.85 2.37
 -7 8 1 8.95 3.12
 7 8 0 0.21 1.56
 7 -8 0 2.78 1.74
 -7 8 0 1.5 1.5
 -7 -8 -1 2 1.62
 -7 8 -1 2.27 1.67
 -7 -8 -2 16.53 3.93
 -7 8 -2 14.75 3.1
 -7 9 5 291.18 14.37
 7 9 -4 3.53 1.61
 -7 9 4 5.93 2.23
 7 9 -3 14.66 3.19
 -7 9 3 14.15 3.46
 7 9 -2 86.33 7.9
 -7 9 2 89.11 8.29
 7 9 -1 5.72 2.23
 -7 9 1 3.04 1.73
 7 9 0 5.17 2.49
 -7 9 0 1.96 1.52
 7 9 1 147.47 9.81
 -7 9 -1 106.62 8.3
 -7 10 4 2.7 1.6
 7 10 -3 4.63 1.74
 -7 10 3 11.71 3.03
 7 10 -2 -0.04 0.91
 -7 10 2 1.51 1.64
 7 10 -1 2.13 1.42
 -7 10 1 0.48 1.07
 7 10 0 20.92 3.45
 -7 10 0 16.49 3.18
 -7 11 3 60.94 5.98
 -7 11 2 14.86 3
 8 0 -5 70.38 6.12
 8 0 -4 60.08 5.74
 8 0 -3 3.65 1.82
 8 0 -3 4.02 3.33
 8 0 -2 4.4 1.83
 8 0 -2 11.1 4.69
 -8 0 1 14.28 4.59
 8 0 -1 17.07 5.19
 -8 0 0 75.21 10.1
 -8 0 0 59.74 7.54
 8 0 1 344.2 21.06
 -8 0 -1 191.3 12.78
 8 1 -5 18.7 3.21
 8 -1 -5 17.66 3.26
 8 -1 -4 17.94 3.26
 8 1 -4 12.33 2.55
 8 1 -3 3.67 2.03
 8 1 -3 8.34 3.73
 8 -1 -3 10.35 4.78
 8 1 -2 6.38 2.5
 8 -1 -2 8.44 3.84
 8 1 -2 9.62 4.26
 -8 1 2 9.51 3.99
 -8 1 1 7.73 3.29
 8 1 -1 8.32 2.7
 8 -1 -1 7.45 3.76
 8 1 -1 7.84 3.9
 -8 1 0 24.3 5.65
 -8 -1 0 25.41 5.98
 8 1 0 18.64 3.71
 8 -1 0 34.4 7.13
 8 1 0 41.44 8.29
 -8 -1 0 18.77 4.48
 -8 1 -1 5.65 2.64
 8 -1 1 2.47 2.18
 -8 1 -1 2.14 1.32
 -8 -1 -1 1.2 0.99
 8 -2 -5 4.65 1.56
 8 -2 -4 28.44 4.07
 8 2 -4 47.84 7.23
 8 2 -3 283.65 18.77
 -8 2 3 262.91 18.28
 8 2 -3 311.85 17.93
 8 2 -2 30.6 5.38
 8 -2 -2 37.92 7.08
 8 2 -2 36.45 7.13
 -8 2 2 35.95 7.07
 8 2 -1 53.98 7
 8 -2 -1 64.82 9
 8 2 -1 74.35 10.58
 -8 2 1 55.72 8.49
 8 2 0 47.76 6.29
 8 -2 0 61.63 8.34
 8 2 0 79.5 11.02
 -8 2 0 54.87 7.85
 -8 -2 0 34.99 5.79
 8 -2 1 158.02 12.41
 -8 2 -1 120.81 10.83
 8 -3 -5 17.75 3.43
 8 3 -4 10.33 3.7
 8 -3 -4 5.58 1.88
 8 3 -3 4.63 3.06
 8 3 -3 3.91 2.29
 8 -3 -3 5.53 2.65
 8 -3 -3 1.62 1
 -8 3 3 5.28 2.52
 8 3 -2 6.69 2.87
 8 3 -2 6.58 2.94
 -8 3 2 2.17 2.08
 8 3 -1 4.7 2.37
 8 -3 -1 7.02 2.98
 8 3 -1 5.74 3.05
 -8 3 1 7.87 3.39
 -8 3 0 8.91 3.19
 8 3 0 6.68 2.75
 8 -3 0 8.83 3.08
 8 3 0 8.72 3.43
 8 4 -4 -2.05 2.14
 8 -4 -4 0.37 0.78
 -8 4 4 0.46 1.76
 8 4 -3 52.14 7.82
 8 -4 -3 44.04 6.65
 -8 4 3 42.06 6.66
 8 4 -2 44.47 6.93
 8 -4 -2 39.5 6.1
 -8 4 2 41.36 6.87
 8 -4 -1 0.66 1.22
 -8 4 1 -2 2.05
 8 4 0 2.3 1.98
 8 -4 0 0.87 1.42
 -8 4 0 1.28 1.19
 8 5 -4 14.37 4.27
 8 -5 -4 6.34 1.98
 8 5 -3 7.92 2.9
 -8 5 3 10.85 3.22
 8 5 -2 5.53 2.35
 8 -5 -2 6.27 2.38
 -8 5 2 2.79 1.3
 8 5 -1 1.68 1.32
 8 -5 -1 6.58 2.34
 -8 5 1 6.48 2.35
 8 5 0 11.51 3.55
 -8 5 0 8.4 2.56
 8 6 -3 159.61 12.13
 -8 6 3 137.43 10.18
 8 6 -2 1.89 1.59
 8 -6 -2 1.88 1.33
 -8 6 2 -0.01 0.92
 8 6 -1 38.69 5.86
 -8 6 1 26.58 4.35

_iucr_refine_instructions_details
;

    1111.res created by SHELXL-2014/7

TITL 1111_a.res in P2(1)/m
REM Old TITL 1111_a.res in P2(1)/m
REM SHELXT solution in P2(1)/m
REM R1 0.258, Rweak 0.020, Alpha 0.069, Orientation as input
REM Formula found by SHELXT: C16 Cl5 Fe N O10
CELL 1.54184 7.1944 16.99 9.5845 90 102.153 90
ZERR 2 0.0001 0.0002 0.0001 0 0.002 0
LATT 1
SYMM -X,0.5+Y,-Z
SFAC C H Br Cl Fe N O
UNIT 34 34 2 8 2 2 20
EQIV $1 1-X,0.5+Y,1-Z
EQIV $2 1-X,1-Y,1-Z
EQIV $3 -X,0.5+Y,1-Z
EQIV $4 -X,1-Y,1-Z
 
L.S. 50
PLAN  20
SIZE 0.1 0.5 0.05
HTAB O007 O00A_$1
HTAB O007 O00A_$2
HTAB O008 O009_$3
HTAB O008 O009_$4
CONF
BOND $H
MORE -1
list 4
fmap 2
acta
REM <olex2.extras>
REM <HklSrc "%.\\1111.hkl">
REM </olex2.extras>
 
WGHT    0.102900    2.827200
FVAR       0.49090
FE01  5    0.256286    0.750000    0.508406    10.50000    0.03206    0.00370 =
         0.02909    0.00000    0.00674    0.00000
CL03  4    0.203754    0.518642    0.816991    11.00000    0.05125    0.03045 =
         0.02676    0.00713    0.00834   -0.00558
CL04  4    0.294087    0.529494    0.171471    11.00000    0.05732    0.03107 =
         0.02927   -0.00709    0.01395    0.00213
O005  7    0.249033    0.658928    0.637094    11.00000    0.03761    0.01096 =
         0.02422   -0.00229    0.00741   -0.00121
O006  7    0.262123    0.663909    0.369208    11.00000    0.04707    0.00956 =
         0.02801    0.00351    0.01117    0.00040
O007  7    0.547727    0.750000    0.560045    10.50000    0.03574    0.01500 =
         0.06932    0.00000    0.00851    0.00000
AFIX   7
H00A  2    0.589127    0.702630    0.571534    10.50000   -1.50000
H00B  2    0.586147    0.771339    0.642095    10.50000   -1.50000
AFIX   0
O008  7   -0.032774    0.750000    0.471672    10.50000    0.03346    0.01148 =
         0.06227    0.00000    0.00370    0.00000
AFIX   7
H00C  2   -0.075505    0.702500    0.461175    10.50000   -1.50000
H00D  2   -0.079064    0.771873    0.390756    10.50000   -1.50000
AFIX   0
O009  7    0.212964    0.383650    0.619944    11.00000    0.05953    0.01051 =
         0.04824    0.00857    0.00155   -0.00581
O00A  7    0.287401    0.388722    0.354807    11.00000    0.05688    0.01440 =
         0.04665   -0.00877    0.00503    0.00476
 
N00B  6    0.620978    0.750000    0.039179    10.50000    0.03590    0.04041 =
         0.02848    0.00000    0.00147    0.00000
C00C  1    0.247849    0.591364    0.576127    11.00000    0.02322    0.00926 =
         0.02279   -0.00161    0.00495    0.00148
C00D  1    0.230960    0.521138    0.642736    11.00000    0.02955    0.00936 =
         0.02790    0.00425    0.00533   -0.00234
C00E  1    0.261034    0.594315    0.419738    11.00000    0.02177    0.01204 =
         0.02586    0.00312    0.00446    0.00038
C00F  1    0.266807    0.451596    0.412865    11.00000    0.02862    0.00749 =
         0.03624   -0.00114    0.00093    0.00094
C00G  1    0.234677    0.448456    0.568354    11.00000    0.02880    0.01201 =
         0.02862    0.00458   -0.00222   -0.00247
C00H  1    0.271936    0.526388    0.346309    11.00000    0.03264    0.01751 =
         0.02331   -0.00234    0.00794    0.00095
C00I  1    0.514484    0.750000    0.156122    10.50000    0.04633    0.06761 =
         0.03120    0.00000    0.01933    0.00000
PART -1
AFIX 137
H00E  2    0.506842    0.802764    0.190305    10.50000   -1.50000
H00F  2    0.579194    0.717262    0.232753    10.50000   -1.50000
H00G  2    0.388566    0.729974    0.120913    10.50000   -1.50000
AFIX   0
PART 0
C00K  1    0.564644    0.680841   -0.049116    11.00000    0.11125    0.08117 =
         0.07342   -0.04166    0.02402    0.00233
AFIX 137
H00H  2    0.614914    0.634491    0.002658    11.00000   -1.50000
H00I  2    0.613415    0.684793   -0.134696    11.00000   -1.50000
H00J  2    0.428430    0.677604   -0.073570    11.00000   -1.50000
AFIX   0
PART -1
BR1   3    1.020584    0.728787   -0.120185    10.50000    0.04990    0.11555 =
         0.07023   -0.04118    0.02550   -0.01480
C10   1    0.825110    0.774724    0.104031    10.50000    0.03377    0.07143 =
         0.03755   -0.02172    0.00696   -0.00373
AFIX  23
H10A  2    0.819855    0.815379    0.174151    10.50000   -1.20000
H10B  2    0.889201    0.729795    0.155241    10.50000   -1.20000
AFIX   0
C6    1    0.948115    0.804847    0.006022    10.50000    0.04353    0.05956 =
         0.09625   -0.02391    0.00027   -0.01398
AFIX  23
H6A   2    1.062820    0.827098    0.064171    10.50000   -1.20000
H6B   2    0.880704    0.847192   -0.051118    10.50000   -1.20000
AFIX   0
HKLF 4
 
REM  1111_a.res in P2(1)/m
REM R1 =  0.0664 for    1815 Fo > 4sig(Fo)  and  0.0707 for all    2013 data
REM    179 parameters refined using      0 restraints
 
END  
     
WGHT      0.1029      2.8272 

REM Highest difference peak  0.738,  deepest hole -0.724,  1-sigma level  0.172
Q1    1   0.9328  0.7500 -0.2554  10.50000  0.05    0.74
Q2    1   0.3545  0.7216  0.6404  11.00000  0.05    0.65
Q3    1   0.4705  0.4771  0.4143  11.00000  0.05    0.63
Q4    1   1.1049  0.7500 -0.0057  10.50000  0.05    0.59
Q5    1   0.0246  0.4780  0.5647  11.00000  0.05    0.56
Q6    1   0.4459  0.5415  0.6735  11.00000  0.05    0.55
Q7    1   0.1359  0.7174  0.3921  11.00000  0.05    0.53
Q8    1   0.4606  0.4177  0.4711  11.00000  0.05    0.52
Q9    1   0.0579  0.4955  0.6817  11.00000  0.05    0.51
Q10   1   0.4876  0.5566  0.2026  11.00000  0.05    0.51
Q11   1   0.5011  0.4335  0.4165  11.00000  0.05    0.51
Q12   1   0.0715  0.4127  0.3469  11.00000  0.05    0.50
Q13   1   0.3947  0.6987  0.4960  11.00000  0.05    0.48
Q14   1   0.9036  0.7500 -0.0441  10.50000  0.05    0.48
Q15   1   0.0400  0.4128  0.5280  11.00000  0.05    0.48
Q16   1   0.1313  0.6917  0.5072  11.00000  0.05    0.48
Q17   1   0.4292  0.4083  0.6575  11.00000  0.05    0.47
Q18   1   0.4718  0.4503  0.5636  11.00000  0.05    0.45
Q19   1   0.4624  0.4977  0.2820  11.00000  0.05    0.45
Q20   1   0.0500  0.5478  0.7119  11.00000  0.05    0.45

  REM The information below was added by Olex2.
  REM
  REM R1 = 0.0664 for 1815 Fo > 4sig(Fo) and 0.0707 for all 6295 data
  REM n/a parameters refined using n/a restraints
  REM Highest difference peak 0.74, deepest hole -0.72
  REM Mean Shift 0, Max Shift 0.000.

  REM +++ Tabular Listing of Refinement Information +++
  REM R1_all = 0.0707
  REM R1_gt = 0.0664
  REM wR_ref = 0.1840
  REM GOOF = 1.089
  REM Shift_max = 0.000
  REM Shift_mean = 0
  REM Reflections_all = 6295
  REM Reflections_gt = 1815
  REM Parameters = n/a
  REM Hole = -0.72
  REM Peak = 0.74
  REM Flack = n/a

  
;
_olex2_submission_special_instructions  'No special instructions were received'
_oxdiff_exptl_absorpt_empirical_details
;
Empirical correction (ABSPACK) includes:
- Absorption correction using spherical harmonics
- Frame scaling
- Detector area scaling
;
_oxdiff_exptl_absorpt_empirical_full_max  3.829
_oxdiff_exptl_absorpt_empirical_full_min  0.493
