# Supplementary material for: Magnetoelectric effect generated through electron transfer from organic radical to metal ion
Source: Natl Sci Rev. 2023 Mar 6;10(4):nwad059. doi: 10.1093/nsr/nwad059 (PMC10187783; doi:10.1093/nsr/nwad059)
Supplement: nwad059_Supplemental_Files [file nwad059_supplemental_files.zip › 2-100K.cif]

data_exp_10901
_audit_creation_date               2020-09-08
_audit_creation_method
;
Olex2 1.2
(compiled 2018.05.29 svn.r3508 for OlexSys, GUI svn.r5506)
;
_shelx_SHELXL_version_number       '2014/7'
_audit_contact_author_address      ?
_audit_contact_author_email        ?
_audit_contact_author_name         ''
_audit_contact_author_phone        ?
_publ_contact_author_id_orcid      ?
_publ_section_references
;
Dolomanov, O.V., Bourhis, L.J., Gildea, R.J, Howard, J.A.K. & Puschmann, H.
 (2009), J. Appl. Cryst. 42, 339-341.

Sheldrick, G.M. (2015). Acta Cryst. A71, 3-8.

Sheldrick, G.M. (2015). Acta Cryst. C71, 3-8.
;
_chemical_name_common              ?
_chemical_name_systematic          ?
_chemical_formula_moiety           'C12 H4 Cl4 Fe O10, C5 H13 Cl N'
_chemical_formula_sum              'C17 H17 Cl5 Fe N O10'
_chemical_formula_weight           628.42
_chemical_melting_point            ?
loop_
  _atom_type_symbol
  _atom_type_description
  _atom_type_scat_dispersion_real
  _atom_type_scat_dispersion_imag
  _atom_type_scat_source
 'C' 'C' 0.0033 0.0016 'International Tables Vol C Tables 4.2.6.8 and 6.1.1.4'
 'H' 'H' 0.0000 0.0000 'International Tables Vol C Tables 4.2.6.8 and 6.1.1.4'
 'Cl' 'Cl' 0.1484 0.1585 'International Tables Vol C Tables 4.2.6.8 and 6.1.1.4'
 'Fe' 'Fe' 0.3463 0.8444 'International Tables Vol C Tables 4.2.6.8 and 6.1.1.4'
 'N' 'N' 0.0061 0.0033 'International Tables Vol C Tables 4.2.6.8 and 6.1.1.4'
 'O' 'O' 0.0106 0.0060 'International Tables Vol C Tables 4.2.6.8 and 6.1.1.4'

_shelx_space_group_comment
;
The symmetry employed for this shelxl refinement is uniquely defined
by the following loop, which should always be used as a source of
symmetry information in preference to the above space-group names.
They are only intended as comments.
;
_space_group_crystal_system        'monoclinic'
_space_group_IT_number             11
_space_group_name_H-M_alt          'P 1 21/m 1'
_space_group_name_Hall             '-P 2yb'
loop_
  _space_group_symop_operation_xyz
 'x, y, z'
 '-x, y+1/2, -z'
 '-x, -y, -z'
 'x, -y-1/2, z'

_cell_length_a                     6.9936(2)
_cell_length_b                     17.0385(5)
_cell_length_c                     9.4690(3)
_cell_angle_alpha                  90
_cell_angle_beta                   101.748(4)
_cell_angle_gamma                  90
_cell_volume                       1104.69(6)
_cell_formula_units_Z              2
_cell_measurement_reflns_used      4910
_cell_measurement_temperature      100.01(10)
_cell_measurement_theta_max        30.2800
_cell_measurement_theta_min        4.0330
_shelx_estimated_absorpt_T_max     0.877
_shelx_estimated_absorpt_T_min     0.824
_exptl_absorpt_coefficient_mu      1.345
_exptl_absorpt_correction_T_max    1.00000
_exptl_absorpt_correction_T_min    0.83401
_exptl_absorpt_correction_type     multi-scan
_exptl_absorpt_process_details
;
CrysAlisPro 1.171.39.46e (Rigaku Oxford Diffraction, 2018)
Empirical absorption correction using spherical harmonics,
 implemented in SCALE3 ABSPACK scaling algorithm.
;
_exptl_absorpt_special_details     ?
_exptl_crystal_colour              'clear dark black'
_exptl_crystal_colour_lustre       clear
_exptl_crystal_colour_modifier     dark
_exptl_crystal_colour_primary      black
_exptl_crystal_density_diffrn      1.889
_exptl_crystal_density_meas        ?
_exptl_crystal_density_method      ?
_exptl_crystal_description         plate
_exptl_crystal_F_000               634
_exptl_crystal_size_max            0.15
_exptl_crystal_size_mid            0.12
_exptl_crystal_size_min            0.1
_exptl_transmission_factor_max     ?
_exptl_transmission_factor_min     ?
_diffrn_reflns_av_R_equivalents    0.0364
_diffrn_reflns_av_unetI/netI       0.0363
_diffrn_reflns_Laue_measured_fraction_full  0.997
_diffrn_reflns_Laue_measured_fraction_max  0.903
_diffrn_reflns_limit_h_max         8
_diffrn_reflns_limit_h_min         -9
_diffrn_reflns_limit_k_max         24
_diffrn_reflns_limit_k_min         -23
_diffrn_reflns_limit_l_max         13
_diffrn_reflns_limit_l_min         -13
_diffrn_reflns_number              10979
_diffrn_reflns_point_group_measured_fraction_full  0.997
_diffrn_reflns_point_group_measured_fraction_max  0.903
_diffrn_reflns_theta_full          25.242
_diffrn_reflns_theta_max           30.412
_diffrn_reflns_theta_min           3.529
_diffrn_ambient_environment        N~2~
_diffrn_ambient_temperature        100.01(10)
_diffrn_detector                   'CCD plate'
_diffrn_detector_area_resol_mean   10.4741
_diffrn_detector_type              Atlas
_diffrn_measured_fraction_theta_full  0.997
_diffrn_measured_fraction_theta_max  0.903
_diffrn_measurement_details
;
List of Runs (angles in degrees, time in seconds):

  # Type    Start    End  Width  t~exp~   \w     \q     \k     \f   Frames
--------------------------------------------------------------------------
  1  \w    -19.00  12.00   1.00   10.61    --  -14.16 -99.00 -30.00   31
  2  \w     31.00  57.00   1.00   10.61    --   14.63 -99.00   0.00   26
  3  \w    -38.00  16.00   1.00   10.61    --   14.63 -38.00 120.00   54
  4  \w    -61.00  33.00   1.00   10.61    --   14.63 -38.00 -60.00   94
  5  \w     -8.00  76.00   1.00   10.61    --   14.63  38.00 120.00   84
  6  \w    -19.00  60.00   1.00   10.61    --   14.63  77.00-120.00   79
;
_diffrn_measurement_device         'four-circle diffractometer'
_diffrn_measurement_device_type    'SuperNova, Dual, Cu at home/near, Atlas'
_diffrn_measurement_method         '\w scans'
_diffrn_orient_matrix_type        
 'CrysAlisPro convention (1999,Acta A55,543-557)'
_diffrn_orient_matrix_UB_11        -0.0486160000
_diffrn_orient_matrix_UB_12        -0.0322275000
_diffrn_orient_matrix_UB_13        0.0246018000
_diffrn_orient_matrix_UB_21        -0.0674147000
_diffrn_orient_matrix_UB_22        -0.0009539000
_diffrn_orient_matrix_UB_23        -0.0669402000
_diffrn_orient_matrix_UB_31        0.0617645000
_diffrn_orient_matrix_UB_32        -0.0263389000
_diffrn_orient_matrix_UB_33        -0.0277190000
_diffrn_radiation_monochromator    mirror
_diffrn_radiation_probe            x-ray
_diffrn_radiation_type             MoK\a
_diffrn_radiation_wavelength       0.71073
_diffrn_source                     'micro-focus sealed X-ray tube'
_diffrn_source_type                'SuperNova (Mo) X-ray Source'
_reflns_Friedel_coverage           0.000
_reflns_Friedel_fraction_full      .
_reflns_Friedel_fraction_max       .
_reflns_number_gt                  2876
_reflns_number_total               3111
_reflns_odcompleteness_completeness  99.70
_reflns_odcompleteness_iscentric   1
_reflns_odcompleteness_theta       27.42
_reflns_special_details
;
 Reflections were merged by SHELXL according to the crystal
 class for the calculation of statistics and refinement.
 
 _reflns_Friedel_fraction is defined as the number of unique
 Friedel pairs measured divided by the number that would be
 possible theoretically, ignoring centric projections and
 systematic absences.
;
_reflns_threshold_expression       'I > 2\s(I)'
_computing_cell_refinement         'CrysAlisPro 1.171.39.46e (Rigaku OD, 2018)'
_computing_data_collection         'CrysAlisPro 1.171.39.46e (Rigaku OD, 2018)'
_computing_data_reduction          'CrysAlisPro 1.171.39.46e (Rigaku OD, 2018)'
_computing_molecular_graphics      'Olex2 (Dolomanov et al., 2009)'
_computing_publication_material    'Olex2 (Dolomanov et al., 2009)'
_computing_structure_refinement    'ShelXL (Sheldrick, 2015)'
_computing_structure_solution      'ShelXT (Sheldrick, 2015)'
_refine_diff_density_max           1.302
_refine_diff_density_min           -1.561
_refine_diff_density_rms           0.224
_refine_ls_extinction_coef         .
_refine_ls_extinction_method       none
_refine_ls_goodness_of_fit_ref     1.361
_refine_ls_hydrogen_treatment      constr
_refine_ls_matrix_type             full
_refine_ls_number_parameters       177
_refine_ls_number_reflns           3111
_refine_ls_number_restraints       0
_refine_ls_R_factor_all            0.1117
_refine_ls_R_factor_gt             0.1069
_refine_ls_restrained_S_all        1.361
_refine_ls_shift/su_max            0.000
_refine_ls_shift/su_mean           0.000
_refine_ls_structure_factor_coef   Fsqd
_refine_ls_weighting_details      
 'w=1/[\s^2^(Fo^2^)+25.0197P] where P=(Fo^2^+2Fc^2^)/3'
_refine_ls_weighting_scheme        calc
_refine_ls_wR_factor_gt            0.2506
_refine_ls_wR_factor_ref           0.2524
_refine_special_details            ?
_olex2_refinement_description
;
1. Fixed Uiso
 At 1.2 times of:
  All C(H,H) groups
 At 1.5 times of:
  All C(H,H,H) groups, All O(H) groups
2. Others
 Fixed Sof: H00A(0.5) H00B(0.5) H00C(0.5) C00L(0.5) H00G(0.5) H00H(0.5)
 C3(0.5) H3A(0.5) H3B(0.5) Cl1(0.5)
3.a Secondary CH2 refined with riding coordinates:
 C00L(H00G,H00H), C3(H3A,H3B)
3.b Tetrahedral OH refined with riding coordinates:
 O007(H007), O008(H008)
3.c Idealised Me refined as rotating group:
 C00I(H00A,H00B,H00C), C00J(H00D,H00E,H00F)
;
_atom_sites_solution_hydrogens     geom
_atom_sites_solution_primary       dual
_atom_sites_solution_secondary     ?
loop_
  _atom_site_label
  _atom_site_type_symbol
  _atom_site_fract_x
  _atom_site_fract_y
  _atom_site_fract_z
  _atom_site_U_iso_or_equiv
  _atom_site_adp_type
  _atom_site_occupancy
  _atom_site_site_symmetry_order
  _atom_site_calc_flag
  _atom_site_refinement_flags_posn
  _atom_site_refinement_flags_adp
  _atom_site_refinement_flags_occupancy
  _atom_site_disorder_assembly
  _atom_site_disorder_group
 Fe01 Fe 0.2554(2) 0.7500 0.51909(15) 0.0095(3) Uani 1 2 d S T P . .
 Cl02 Cl 0.1964(3) 0.51657(11) 0.8240(2) 0.0193(4) Uani 1 1 d . . . . .
 Cl03 Cl 0.3021(3) 0.53237(12) 0.1730(2) 0.0194(4) Uani 1 1 d . . . . .
 O005 O 0.2460(8) 0.6579(3) 0.6453(6) 0.0134(10) Uani 1 1 d . . . . .
 O006 O 0.2660(8) 0.6652(3) 0.3753(5) 0.0133(10) Uani 1 1 d . . . . .
 O007 O -0.0409(11) 0.7500 0.4800(9) 0.0192(17) Uani 1 2 d S T P . .
 H007 H -0.0808 0.7046 0.4748 0.029 Uiso 1 1 calc R . . . .
 O008 O 0.5539(12) 0.7500 0.5754(10) 0.0216(17) Uani 1 2 d S T P . .
 H008 H 0.5937 0.7046 0.5830 0.032 Uiso 1 1 calc R . . . .
 O009 O 0.2101(9) 0.3830(3) 0.6233(7) 0.0224(13) Uani 1 1 d . . . . .
 O00A O 0.2812(9) 0.3898(3) 0.3534(7) 0.0240(13) Uani 1 1 d . . . . .
 N00B N 0.6249(14) 0.7500 0.0412(10) 0.0173(18) Uani 1 2 d S T P . .
 C00C C 0.2449(11) 0.5910(4) 0.5834(8) 0.0127(13) Uani 1 1 d . . . . .
 C00D C 0.2611(11) 0.5950(4) 0.4257(8) 0.0124(13) Uani 1 1 d . . . . .
 C00E C 0.2311(11) 0.4485(4) 0.5717(8) 0.0156(14) Uani 1 1 d . . . . .
 C00F C 0.2652(11) 0.4530(5) 0.4137(9) 0.0172(15) Uani 1 1 d . . . . .
 C00G C 0.2268(11) 0.5195(4) 0.6472(8) 0.0132(13) Uani 1 1 d . . . . .
 C00H C 0.2745(12) 0.5279(4) 0.3495(8) 0.0151(14) Uani 1 1 d . . . . .
 C00I C 0.5205(17) 0.7500 0.1647(13) 0.021(2) Uani 1 2 d S T P . .
 H00A H 0.5296 0.8012 0.2081 0.031 Uiso 0.5 1 calc GR . . A -1
 H00B H 0.5795 0.7120 0.2351 0.031 Uiso 0.5 1 calc GR . . A -1
 H00C H 0.3857 0.7368 0.1300 0.031 Uiso 0.5 1 calc GR . . A -1
 C00J C 0.565(2) 0.6791(6) -0.0474(12) 0.047(3) Uani 1 1 d . . . . .
 H00D H 0.6144 0.6331 0.0066 0.071 Uiso 1 1 calc GR . . . .
 H00E H 0.6165 0.6816 -0.1338 0.071 Uiso 1 1 calc GR . . . .
 H00F H 0.4250 0.6765 -0.0724 0.071 Uiso 1 1 calc GR . . . .
 C00L C 0.961(2) 0.6971(12) 0.005(2) 0.029(4) Uani 0.5 1 d . . . B -1
 H00G H 0.8903 0.6558 -0.0548 0.034 Uiso 0.5 1 calc R . . B -1
 H00H H 1.0793 0.6742 0.0604 0.034 Uiso 0.5 1 calc R . . B -1
 C3 C 0.835(2) 0.7261(10) 0.1095(16) 0.019(3) Uani 0.5 1 d . . . B -1
 H3A H 0.8292 0.6849 0.1792 0.023 Uiso 0.5 1 calc R . . B -1
 H3B H 0.8993 0.7708 0.1619 0.023 Uiso 0.5 1 calc R . . B -1
 Cl1 Cl 1.0270(6) 0.7706(3) -0.1113(5) 0.0305(12) Uani 0.5 1 d . . . B -1

loop_
  _atom_site_aniso_label
  _atom_site_aniso_U_11
  _atom_site_aniso_U_22
  _atom_site_aniso_U_33
  _atom_site_aniso_U_23
  _atom_site_aniso_U_13
  _atom_site_aniso_U_12
 Fe01 0.0157(7) 0.0051(6) 0.0089(6) 0.000 0.0053(5) 0.000
 Cl02 0.0228(9) 0.0188(9) 0.0151(8) 0.0056(7) 0.0013(7) -0.0050(7)
 Cl03 0.0231(9) 0.0189(9) 0.0162(8) -0.0054(7) 0.0038(7) 0.0029(7)
 O005 0.018(3) 0.007(2) 0.015(2) 0.0004(19) 0.003(2) -0.0024(19)
 O006 0.024(3) 0.006(2) 0.011(2) -0.0004(18) 0.007(2) 0.0000(19)
 O007 0.015(4) 0.008(3) 0.034(5) 0.000 0.003(3) 0.000
 O008 0.017(4) 0.011(4) 0.034(5) 0.000 -0.001(3) 0.000
 O009 0.029(3) 0.008(2) 0.026(3) 0.004(2) -0.004(2) -0.002(2)
 O00A 0.024(3) 0.012(3) 0.033(3) -0.008(2) -0.002(2) 0.005(2)
 N00B 0.013(4) 0.023(5) 0.017(4) 0.000 0.007(3) 0.000
 C00C 0.014(3) 0.012(3) 0.011(3) 0.003(3) 0.001(2) 0.000(3)
 C00D 0.013(3) 0.009(3) 0.015(3) 0.001(3) 0.002(3) 0.001(2)
 C00E 0.018(3) 0.009(3) 0.016(3) 0.000(3) -0.003(3) -0.002(3)
 C00F 0.010(3) 0.013(3) 0.026(4) 0.000(3) -0.003(3) -0.001(3)
 C00G 0.013(3) 0.011(3) 0.014(3) 0.003(3) 0.001(2) -0.002(2)
 C00H 0.023(4) 0.013(3) 0.009(3) -0.001(3) 0.001(3) 0.003(3)
 C00I 0.017(5) 0.028(6) 0.020(5) 0.000 0.009(4) 0.000
 C00J 0.097(10) 0.019(4) 0.031(5) -0.013(4) 0.027(6) 0.002(6)
 C00L 0.009(7) 0.038(10) 0.043(10) 0.015(9) 0.014(7) 0.012(7)
 C3 0.018(7) 0.029(8) 0.012(6) 0.015(5) 0.006(5) 0.003(5)
 Cl1 0.0218(18) 0.042(3) 0.031(2) 0.0136(17) 0.0130(15) 0.0069(15)

_geom_special_details
;
 All esds (except the esd in the dihedral angle between two l.s. planes)
 are estimated using the full covariance matrix.  The cell esds are taken
 into account individually in the estimation of esds in distances, angles
 and torsion angles; correlations between esds in cell parameters are only
 used when they are defined by crystal symmetry.  An approximate (isotropic)
 treatment of cell esds is used for estimating esds involving l.s. planes.
;
loop_
  _geom_bond_atom_site_label_1
  _geom_bond_atom_site_label_2
  _geom_bond_distance
  _geom_bond_site_symmetry_2
  _geom_bond_publ_flag
 Fe01 O005 1.982(5) . ?
 Fe01 O005 1.982(5) 4_575 ?
 Fe01 O006 1.997(5) 4_575 ?
 Fe01 O006 1.997(5) . ?
 Fe01 O007 2.030(8) . ?
 Fe01 O008 2.047(8) . ?
 Cl02 C00G 1.731(8) . ?
 Cl03 C00H 1.722(7) . ?
 O005 C00C 1.281(9) . ?
 O006 C00D 1.290(8) . ?
 O007 H007 0.8200 . ?
 O008 H008 0.8200 . ?
 O009 C00E 1.238(9) . ?
 O00A C00F 1.235(10) . ?
 N00B C00I 1.499(14) . ?
 N00B C00J 1.483(11) 4_575 ?
 N00B C00J 1.483(11) . ?
 N00B C3 1.532(17) . ?
 C00C C00D 1.522(10) . ?
 C00C C00G 1.378(10) . ?
 C00D C00H 1.366(10) . ?
 C00E C00F 1.564(11) . ?
 C00E C00G 1.408(10) . ?
 C00F C00H 1.421(10) . ?
 C00I H00A 0.9600 . ?
 C00I H00B 0.9600 . ?
 C00I H00C 0.9600 . ?
 C00J H00D 0.9600 . ?
 C00J H00E 0.9600 . ?
 C00J H00F 0.9600 . ?
 C00L H00G 0.9700 . ?
 C00L H00H 0.9700 . ?
 C00L C3 1.54(2) . ?
 C00L Cl1 1.787(18) . ?
 C3 H3A 0.9700 . ?
 C3 H3B 0.9700 . ?

loop_
  _geom_angle_atom_site_label_1
  _geom_angle_atom_site_label_2
  _geom_angle_atom_site_label_3
  _geom_angle
  _geom_angle_site_symmetry_1
  _geom_angle_site_symmetry_3
  _geom_angle_publ_flag
 O005 Fe01 O005 104.7(3) . 4_575 ?
 O005 Fe01 O006 174.0(2) 4_575 . ?
 O005 Fe01 O006 81.3(2) 4_575 4_575 ?
 O005 Fe01 O006 81.3(2) . . ?
 O005 Fe01 O006 174.0(2) . 4_575 ?
 O005 Fe01 O007 87.3(2) . . ?
 O005 Fe01 O007 87.3(2) 4_575 . ?
 O005 Fe01 O008 90.0(2) 4_575 . ?
 O005 Fe01 O008 90.0(2) . . ?
 O006 Fe01 O006 92.7(3) 4_575 . ?
 O006 Fe01 O007 93.1(2) 4_575 . ?
 O006 Fe01 O007 93.1(2) . . ?
 O006 Fe01 O008 90.0(2) 4_575 . ?
 O006 Fe01 O008 90.0(2) . . ?
 O007 Fe01 O008 175.5(4) . . ?
 C00C O005 Fe01 115.2(4) . . ?
 C00D O006 Fe01 114.3(4) . . ?
 Fe01 O007 H007 109.5 . . ?
 Fe01 O008 H008 109.5 . . ?
 C00I N00B C3 104.3(9) . . ?
 C00J N00B C00I 108.3(7) 4_575 . ?
 C00J N00B C00I 108.4(7) . . ?
 C00J N00B C00J 109.2(11) . 4_575 ?
 C00J N00B C3 126.3(10) 4_575 . ?
 C00J N00B C3 99.1(9) . . ?
 O005 C00C C00D 114.5(6) . . ?
 O005 C00C C00G 125.4(7) . . ?
 C00G C00C C00D 120.1(7) . . ?
 O006 C00D C00C 114.7(6) . . ?
 O006 C00D C00H 124.8(7) . . ?
 C00H C00D C00C 120.5(7) . . ?
 O009 C00E C00F 118.4(7) . . ?
 O009 C00E C00G 123.8(7) . . ?
 C00G C00E C00F 117.8(7) . . ?
 O00A C00F C00E 116.4(7) . . ?
 O00A C00F C00H 124.7(8) . . ?
 C00H C00F C00E 118.9(7) . . ?
 C00C C00G Cl02 119.3(6) . . ?
 C00C C00G C00E 121.6(7) . . ?
 C00E C00G Cl02 119.1(6) . . ?
 C00D C00H Cl03 120.6(6) . . ?
 C00D C00H C00F 120.8(7) . . ?
 C00F C00H Cl03 118.6(6) . . ?
 N00B C00I H00A 109.5 . . ?
 N00B C00I H00B 109.5 . . ?
 N00B C00I H00C 109.5 . . ?
 H00A C00I H00B 109.5 . . ?
 H00A C00I H00C 109.5 . . ?
 H00B C00I H00C 109.5 . . ?
 N00B C00J H00D 109.5 . . ?
 N00B C00J H00E 109.5 . . ?
 N00B C00J H00F 109.5 . . ?
 H00D C00J H00E 109.5 . . ?
 H00D C00J H00F 109.5 . . ?
 H00E C00J H00F 109.5 . . ?
 H00G C00L H00H 107.5 . . ?
 C3 C00L H00G 108.5 . . ?
 C3 C00L H00H 108.5 . . ?
 C3 C00L Cl1 115.2(13) . . ?
 Cl1 C00L H00G 108.5 . . ?
 Cl1 C00L H00H 108.5 . . ?
 N00B C3 C00L 116.0(12) . . ?
 N00B C3 H3A 108.3 . . ?
 N00B C3 H3B 108.3 . . ?
 C00L C3 H3A 108.3 . . ?
 C00L C3 H3B 108.3 . . ?
 H3A C3 H3B 107.4 . . ?

loop_
  _geom_hbond_atom_site_label_D
  _geom_hbond_atom_site_label_H
  _geom_hbond_atom_site_label_A
  _geom_hbond_distance_DH
  _geom_hbond_distance_HA
  _geom_hbond_distance_DA
  _geom_hbond_angle_DHA
  _geom_hbond_site_symmetry_A
 O007 H007 O009 0.82 1.89 2.650(7) 153.9 3_566
 O008 H008 O00A 0.82 1.87 2.672(7) 165.2 3_666

loop_
  _geom_torsion_atom_site_label_1
  _geom_torsion_atom_site_label_2
  _geom_torsion_atom_site_label_3
  _geom_torsion_atom_site_label_4
  _geom_torsion
  _geom_torsion_site_symmetry_1
  _geom_torsion_site_symmetry_2
  _geom_torsion_site_symmetry_3
  _geom_torsion_site_symmetry_4
  _geom_torsion_publ_flag
 Fe01 O005 C00C C00D 2.9(8) . . . . ?
 Fe01 O005 C00C C00G -175.8(6) . . . . ?
 Fe01 O006 C00D C00C 1.0(8) . . . . ?
 Fe01 O006 C00D C00H -177.2(6) . . . . ?
 O005 C00C C00D O006 -2.6(9) . . . . ?
 O005 C00C C00D C00H 175.7(7) . . . . ?
 O005 C00C C00G Cl02 1.8(11) . . . . ?
 O005 C00C C00G C00E -178.7(7) . . . . ?
 O006 C00D C00H Cl03 0.6(11) . . . . ?
 O006 C00D C00H C00F -179.2(7) . . . . ?
 O009 C00E C00F O00A -4.4(11) . . . . ?
 O009 C00E C00F C00H 175.2(7) . . . . ?
 O009 C00E C00G Cl02 1.6(11) . . . . ?
 O009 C00E C00G C00C -178.0(8) . . . . ?
 O00A C00F C00H Cl03 2.2(11) . . . . ?
 O00A C00F C00H C00D -178.0(8) . . . . ?
 C00C C00D C00H Cl03 -177.5(5) . . . . ?
 C00C C00D C00H C00F 2.7(11) . . . . ?
 C00D C00C C00G Cl02 -176.8(5) . . . . ?
 C00D C00C C00G C00E 2.7(11) . . . . ?
 C00E C00F C00H Cl03 -177.4(5) . . . . ?
 C00E C00F C00H C00D 2.4(11) . . . . ?
 C00F C00E C00G Cl02 -178.2(5) . . . . ?
 C00F C00E C00G C00C 2.3(11) . . . . ?
 C00G C00C C00D O006 176.2(7) . . . . ?
 C00G C00C C00D C00H -5.5(11) . . . . ?
 C00G C00E C00F O00A 175.3(7) . . . . ?
 C00G C00E C00F C00H -5.0(10) . . . . ?
 C00I N00B C3 C00L 162.3(12) . . . . ?
 C00J N00B C3 C00L -71.5(17) 4_575 . . . ?
 C00J N00B C3 C00L 50.6(15) . . . . ?
 Cl1 C00L C3 N00B 69.4(17) . . . . ?

loop_
  _refln_index_h
  _refln_index_k
  _refln_index_l
  _refln_F_squared_meas
  _refln_F_squared_sigma
 0 0 2 516.65 13.45
 0 0 3 419.98 12
 0 0 4 2358.74 57.14
 0 0 5 885.67 24.33
 0 0 6 983.39 27.36
 0 0 7 100.4 6.01
 0 0 8 9.44 2.07
 0 0 9 293.27 12.91
 0 0 10 7.45 2.23
 0 0 11 161.68 14.44
 0 0 11 176.33 10.66
 0 0 12 146.76 14.55
 0 0 -12 139.21 14.06
 0 1 2 10.16 1.01
 0 -1 2 9.58 1
 0 -1 3 112.42 4.67
 0 1 3 119.05 4.64
 0 -1 4 85.98 4.32
 0 1 4 84.02 4.22
 0 -1 5 78.72 4.55
 0 1 5 77.31 4.48
 0 1 6 148.11 7
 0 -1 6 148.57 7.08
 0 1 7 12.6 2.08
 0 -1 7 14.76 2.33
 0 1 8 147.45 8.09
 0 -1 8 169.35 8.6
 0 1 9 52.3 4.9
 0 -1 9 40.46 4.38
 0 -1 10 3.83 1.49
 0 1 10 4.14 1.65
 0 -1 10 5.09 3.47
 0 -1 11 58.22 8.74
 0 1 11 53.18 5.7
 0 -1 12 56.67 9.34
 0 1 12 51.55 8.92
 0 1 -12 54.8 8.6
 0 1 12 54.87 6.08
 0 -1 -12 48.01 8.33
 0 2 2 3147.27 73.82
 0 -2 2 3227.24 76.59
 0 -2 3 65.66 3.33
 0 -2 3 66.46 4.75
 0 2 3 65.81 3.19
 0 -2 4 728.47 19.93
 0 2 4 720.88 19.66
 0 -2 5 1669.16 42.44
 0 2 5 1666.32 42.2
 0 2 6 169.28 7.74
 0 -2 6 180.57 7.93
 0 -2 -6 171.09 7.8
 0 -2 7 142.36 10.21
 0 -2 7 138.72 7.3
 0 2 7 136.18 7.18
 0 -2 8 665.33 21.97
 0 2 8 702.04 22.14
 0 -2 8 690.03 27.82
 0 2 9 99.9 6.85
 0 -2 9 108.15 10.18
 0 2 10 43.79 4.76
 0 -2 10 41.47 7.03
 0 -2 11 160.96 14.78
 0 2 11 160.4 10.16
 0 2 -11 193.31 15.72
 0 2 -12 185.97 16.4
 0 -2 12 168.5 16.06
 0 -2 -12 180.93 15.63
 0 2 12 177.73 11.34
 0 3 0 -0.09 0.25
 0 -3 0 -0.39 0.74
 0 3 1 33.45 1.72
 0 -3 -1 34.78 2.52
 0 -3 1 31.75 2.77
 0 -3 1 29.39 2.35
 0 -3 2 27.88 2.97
 0 3 2 21.79 1.53
 0 3 3 234.76 7.71
 0 -3 3 245.64 10.64
 0 3 4 217.64 7.77
 0 -3 4 226.14 10.94
 0 -3 5 39.21 4.67
 0 3 5 42.96 3.17
 0 -3 6 155.86 10.39
 0 3 6 162.95 7.49
 0 3 7 28.6 3.15
 0 -3 7 33.34 5.05
 0 3 8 44.16 4.22
 0 -3 8 49.26 6.6
 0 3 9 22.98 3.33
 0 -3 9 32.67 5.86
 0 3 10 25.43 3.61
 0 -3 10 12.75 4.19
 0 -3 11 39.7 7.76
 0 3 -11 30.27 6.3
 0 3 11 28.93 4.34
 0 -3 12 20.65 5.62
 0 3 12 25.97 4.29
 0 3 -12 18.1 5.14
 0 -3 -12 24.55 5.99
 0 -4 0 3202.68 76.91
 0 -4 0 3312.96 74.73
 0 4 0 3163.91 74.24
 0 -4 -1 449.84 12.96
 0 -4 1 438.37 14.37
 0 4 -1 437.02 12.74
 0 -4 1 436.95 13.28
 0 -4 -2 28.52 2.69
 0 4 2 29.46 1.89
 0 -4 2 34.05 3.56
 0 -4 3 4687.81 109.56
 0 4 3 4399.64 104.51
 0 4 4 195.46 7.29
 0 -4 4 195.32 10.56
 0 4 4 198.54 9.68
 0 4 5 97.44 5.01
 0 -4 5 83.92 7.19
 0 -4 6 654.61 26.24
 0 4 6 752.87 21.44
 0 -4 7 1.96 1.69
 0 4 7 6.39 1.65
 0 4 8 77.61 5.69
 0 -4 8 80.02 8.68
 0 -4 9 132.25 12.05
 0 4 9 117.74 7.54
 0 4 10 17.53 3.11
 0 -4 10 25.07 5.89
 0 -4 11 49.41 8.39
 0 4 11 43.08 5.14
 0 4 -11 57.09 8.63
 0 -4 12 74.1 11.12
 0 -4 -12 88.23 10.61
 0 4 12 82.16 7.61
 0 5 0 0.05 0.3
 0 -5 0 0.2 0.4
 0 -5 0 0.46 1.07
 0 -5 1 84.47 4.79
 0 -5 -1 83.15 4.48
 0 -5 1 88.84 5.5
 0 5 -1 97.32 4.31
 0 -5 2 272.64 10.95
 0 -5 -2 284.15 10.84
 0 5 2 289.07 8.77
 0 -5 2 315.81 12.49
 0 -5 3 109.52 7.23
 0 5 3 100.52 6.5
 0 5 3 106.83 4.6
 0 -5 4 104.24 7.5
 0 5 4 101.99 4.85
 0 5 4 93.53 6.64
 0 5 5 61.3 3.9
 0 -5 5 60.97 6.23
 0 -5 -5 54.84 3.8
 0 5 6 74.76 6.98
 0 5 6 78.94 4.89
 0 -5 6 82.38 7.8
 0 -5 7 113.48 9.89
 0 5 7 106.83 6.27
 0 5 8 59.63 4.92
 0 -5 8 48.16 6.8
 0 5 9 16.62 2.84
 0 -5 9 19.38 4.85
 0 5 -10 4.15 2.62
 0 5 10 7.36 2.09
 0 -5 10 8.07 4.36
 0 -5 11 160.15 15.31
 0 5 -11 133.06 13.44
 0 5 11 169.09 10.47
 0 -5 12 79.57 11.45
 0 -5 -12 86.54 10.53
 0 6 0 30.32 1.54
 0 -6 0 27.38 2.88
 0 -6 1 965.42 27.71
 0 -6 1 927.59 26.64
 0 6 -1 956.65 24.8
 0 -6 -1 954.52 22.55
 0 -6 -1 955.22 26.06
 0 -6 2 1600.55 44.15
 0 -6 -2 1567.6 42.33
 0 -6 2 1653.82 42.5
 0 6 -2 1591.96 41.42
 0 6 2 1577.57 39.03
 0 6 3 407.96 12.44
 0 -6 -3 441.26 15.23
 0 -6 3 436.22 17.17
 0 -6 4 342.86 15.89
 0 6 4 369.82 11.71
 0 6 5 554.95 16.92
 0 6 5 573.14 21.51
 0 -6 -5 551.3 17.19
 0 -6 5 569.65 22.41
 0 6 6 252.88 10.07
 0 -6 6 286.52 15.22
 0 -6 7 69.83 7.83
 0 6 7 61.42 4.67
 0 6 8 70.41 5.39
 0 -6 8 69.61 8.34
 0 6 9 57.88 5.28
 0 -6 9 70.18 8.86
 0 6 -9 66.3 8.3
 0 6 10 51.23 5.31
 0 6 -10 50.37 8.01
 0 -6 10 52.55 8.22
 0 6 11 261.12 13.42
 0 -6 11 267.71 19.89
 0 -6 -12 4.44 3.23
 0 7 0 0.6 0.38
 0 -7 0 0.16 1.2
 0 7 0 -0.03 0.91
 0 -7 -1 58.05 2.25
 0 7 -1 54.01 3.24
 0 -7 1 55.46 4.37
 0 -7 -1 57.75 4.14
 0 7 -1 55.57 4.35
 0 -7 1 56.23 4.75
 0 -7 2 79.46 2.78
 0 7 -2 85.09 5.1
 0 7 2 85.36 4.06
 0 -7 2 80.82 6.39
 0 -7 2 88.48 5.76
 0 -7 -2 82.54 5.82
 0 7 3 42.94 3.99
 0 -7 -3 41.02 4.12
 0 -7 3 37.63 4.76
 0 7 -3 46.47 4.37
 0 -7 3 42.48 4.35
 0 7 3 42.01 2.89
 0 -7 4 210.84 12.13
 0 7 4 208.47 8.01
 0 7 5 12.38 2.97
 0 -7 5 14.04 3.33
 0 7 5 15.84 2.04
 0 -7 6 175.45 12.24
 0 7 6 181.39 8.15
 0 7 7 26.3 3.05
 0 -7 7 30.83 5.4
 0 -7 8 75.81 8.71
 0 7 8 60.52 5.03
 0 7 -8 71.57 8.12
 0 7 9 23.56 3.38
 0 7 -9 18.75 4.94
 0 -7 9 21.52 5.27
 0 7 10 49.14 5.2
 0 7 -10 51.36 8.04
 0 -7 10 44.43 7.54
 0 7 -11 7.92 3.57
 0 -7 11 6.01 4.12
 0 7 11 14.32 3.18
 0 -7 -12 9.9 3.97
 0 8 0 1496.04 35.52
 0 -8 0 1476.65 40.62
 0 8 0 1496.02 40.4
 0 -8 -1 261.85 7.56
 0 -8 -1 267.24 10.76
 0 8 -1 257.46 8.95
 0 8 -1 295.39 11.59
 0 -8 1 285.97 12.11
 0 -8 2 23 2.99
 0 -8 -2 17.64 2.87
 0 8 -2 21.92 2.54
 0 8 2 23.39 2.12
 0 -8 2 20.57 1.1
 0 -8 2 21.66 3.62
 0 8 -3 396.14 15.17
 0 8 3 430.72 15.76
 0 -8 3 402.19 17.8
 0 -8 3 397.62 16.11
 0 8 3 402.68 12.65
 0 -8 -3 418.4 15.98
 0 -8 4 20.32 4.25
 0 -8 4 19.36 3.36
 0 8 4 26.21 3.45
 0 8 4 24.11 2.39
 0 8 -4 22.69 3.54
 0 8 -5 50.42 5.57
 0 8 5 51.09 5.98
 0 8 5 54.36 3.89
 0 -8 5 56.98 6.7
 0 8 6 391.83 13.95
 0 8 -6 404.79 18.93
 0 -8 6 405.27 20.29
 0 8 7 139.72 7.48
 0 -8 7 129.75 11.44
 0 8 -7 140.61 11.06
 0 -8 8 28.71 5.87
 0 8 8 33.83 3.76
 0 8 -8 32.87 5.75
 0 -8 9 48.97 7.72
 0 8 -9 48.36 7.23
 0 8 9 46.86 4.78
 0 -8 10 5.15 3.26
 0 8 10 2.37 1.34
 0 8 -10 3.17 3.42
 0 8 -11 17.75 5.4
 0 8 11 22.75 3.94
 0 -8 11 15.46 4.77
 0 -8 -12 1.02 2.37
 0 9 0 0.8 1.25
 0 -9 0 0.29 1.21
 0 9 0 -0.03 0.32
 0 9 -1 70.95 3.78
 0 -9 -1 66.32 5.1
 0 -9 1 72.32 5.94
 0 -9 -1 68.06 3.02
 0 -9 -2 152.46 4.54
 0 9 2 146.28 8.85
 0 -9 2 160.35 9.77
 0 -9 2 154.18 4.31
 0 9 -2 161.32 7.54
 0 -9 -2 168.63 9.46
 0 -9 2 148.96 8.69
 0 9 3 40.85 3.07
 0 9 -3 40.17 4.04
 0 -9 3 37.84 5.13
 0 -9 3 41.39 4.61
 0 -9 -3 38.32 4.44
 0 9 3 31.61 3.85
 0 -9 3 37.29 1.98
 0 9 -4 34.17 4.21
 0 -9 4 46.04 6
 0 9 4 32.89 4.09
 0 9 4 46.19 3.45
 0 -9 -4 40.37 4.57
 0 -9 4 36.15 4.71
 0 9 5 27.4 2.83
 0 -9 5 27.11 4.85
 0 9 -5 24.28 3.81
 0 9 6 81.42 5.34
 0 -9 6 85.05 9.03
 0 9 -6 72.81 7.52
 0 9 -7 8.59 3.2
 0 9 7 10.16 2
 0 9 -8 63.76 8.04
 0 9 8 68.17 5.46
 0 -9 8 76.89 9.42
 0 9 9 26.22 3.68
 0 9 -9 33.59 6.23
 0 -9 9 31.03 6.59
 0 9 10 6.5 2.07
 0 9 -10 8.74 4.1
 0 -9 10 7.56 4.02
 0 9 -11 33.12 7.29
 0 9 11 39.62 5.21
 0 -9 11 46.8 9.11
 0 -9 -11 50.5 7.3
 0 -10 0 462.16 17.4
 0 10 0 460.47 12.27
 0 10 1 277.28 13.65
 0 10 -1 297.53 9.69
 0 -10 1 294.42 13.63
 0 -10 -1 316.39 12.79
 0 10 -2 273.7 10.67
 0 -10 -2 296.13 13.63
 0 -10 2 291.38 14.06
 0 10 2 281.7 13.53
 0 -10 -2 277.03 7.64
 0 -10 2 291.85 13.37
 0 10 3 221.83 8.65
 0 -10 3 221.59 12.89
 0 -10 -3 238.01 12.09
 0 -10 3 215.58 11.65
 0 -10 3 215.15 6.43
 0 10 3 227.72 11.68
 0 10 -3 220.58 10.31
 0 10 4 46.24 3.55
 0 10 -4 44.39 4.83
 0 -10 4 48.24 6.43
 0 -10 4 44.29 2.51
 0 -10 -4 39.47 4.77
 0 10 -5 127.34 8.99
 0 10 5 125.6 6.57
 0 -10 5 128.38 11.02
 0 -10 6 65.3 8.05
 0 10 -6 62.71 6.79
 0 10 6 63.78 4.71
 0 10 7 11.2 2.17
 0 10 -7 12.3 3.45
 0 -10 7 13.46 4.72
 0 10 8 64.17 5.37
 0 10 -8 55.46 7.44
 0 -10 8 71.44 9.46
 0 -10 9 40.1 7.94
 0 10 -9 38.3 6.53
 0 10 9 34.6 4.23
 0 -10 10 5.44 4.86
 0 10 10 1.05 1.46
 0 10 -10 -0.69 2.75
 0 10 11 7.8 2.45
 0 -10 11 6.17 4.86
 0 11 0 4.55 2.09
 0 -11 0 2.04 1.66
 0 11 1 1.87 0.3
 0 11 -1 0.43 0.49
 0 -11 -1 3.77 1.87
 0 11 -1 1.5 1.64
 0 11 1 -1.12 1.86
 0 -11 1 0.68 1.46
 0 11 -2 35.05 3.23
 0 -11 -2 44.82 5.26
 0 -11 2 38.8 4.97
 0 -11 -2 38.47 1.89
 0 -11 3 43.26 5.72
 0 11 -3 57.76 4.85
 0 -11 -3 50.75 2.14
 0 11 3 51.31 3.79
 0 -11 3 48.35 5.49
 0 -11 -3 60.99 6.07
 0 -11 3 54.58 2.28
 0 11 4 72.38 4.68
 0 11 -4 72.37 6.15
 0 -11 -4 68.35 6.54
 0 -11 4 86.79 8.66
 0 -11 4 62.71 3.1
 0 -11 5 30.99 2.31
 0 11 -5 40.52 4.96
 0 11 5 29.19 3.08
 0 -11 5 34.25 5.89
 0 -11 6 48.11 7.19
 0 11 6 49.15 4.2
 0 -11 6 40.9 3.04
 0 11 -6 49.01 5.87
 0 -11 7 55.85 8.17
 0 11 -7 48.32 6.6
 0 11 7 50.39 4.55
 0 11 -8 49.27 6.93
 0 11 8 57.04 5.11
 0 -11 8 39.89 7.82
 0 -11 9 21.87 5.9
 0 11 9 19.37 3.16
 0 11 -9 15.23 4.1
 0 11 10 16.44 3.12
 0 -11 10 18.5 6.13
 0 11 -10 15.57 4.36
 0 -12 0 299.53 13.97
 0 12 0 290.94 13.79
 0 -12 -1 258.38 12.59
 0 12 -1 271.11 13.42
 0 12 1 269.21 13.51
 0 -12 1 297.65 14.45
 0 12 -1 276.95 9.15
 0 12 -2 285.57 10.67
 0 -12 2 286.71 14.9
 0 -12 3 68.75 7.37
 0 12 3 71.24 4.64
 0 -12 -3 55.92 6.24
 0 12 -3 65.99 5.17
 0 -12 3 66.64 2.38
 0 -12 -3 68.75 2.54
 0 -12 4 120.8 4.51
 0 -12 4 128.5 10.57
 0 12 -4 120.91 8.23
 0 12 4 127.14 6.61
 0 -12 -4 130.91 9.42
 0 -12 5 80.08 8.87
 0 12 -5 73.99 6.75
 0 -12 5 69.18 3.62
 0 12 5 71.56 5.03
 0 12 -6 26.14 4.45
 0 -12 6 23.97 5.35
 0 12 6 26.06 3.13
 0 -12 7 60.51 9.06
 0 12 7 65.06 5.43
 0 12 -7 76.71 8.13
 0 -12 8 32.38 6.57
 0 12 8 37.66 4.25
 0 12 -8 25.46 5.22
 0 -12 9 7.16 4.11
 0 12 -9 7.16 3.21
 0 12 9 8.11 2.16
 0 12 10 4.36 1.58
 0 -12 10 5.99 5.54
 0 12 -10 6.71 4.11
 0 13 0 6.3 2.67
 0 -13 0 6.16 2.48
 0 13 1 112.88 8.49
 0 -13 1 111.62 8.67
 0 -13 -1 94.48 7.35
 0 13 -1 110.89 8.32
 0 13 -1 104.94 4.84
 0 13 2 43.32 2.14
 0 13 -2 55.35 3.94
 0 -13 2 43.1 5.71
 0 13 3 26.87 2.97
 0 -13 -3 22.78 4.22
 0 13 -3 26.68 3.26
 0 -13 3 25.6 4.92
 0 -13 -4 52.83 6.23
 0 13 4 57.19 4.35
 0 -13 -4 48.97 2.07
 0 -13 4 47.34 6.63
 0 -13 4 47.16 2.38
 0 13 -4 53.35 5.31
 0 -13 5 34.45 6.15
 0 -13 -5 38.54 5.48
 0 13 -5 42.31 5.14
 0 -13 5 29.72 2.22
 0 13 5 35.89 3.58
 0 13 -6 17.38 3.61
 0 13 6 21.18 2.92
 0 -13 6 18.22 4.85
 0 13 7 78.78 6.08
 0 13 -7 97.58 9.15
 0 -13 7 93.48 11.21
 0 13 -8 5.82 2.58
 0 13 8 5.45 1.89
 0 -13 8 10.23 4.42
 0 13 9 13.17 2.79
 0 -13 9 10 4.72
 0 13 -9 5.35 3.69
 0 13 10 18.6 3.57
 0 13 -10 15.01 5.27
 0 14 0 1432.34 43.85
 0 -14 0 1456.23 43.76
 0 14 -1 221.47 7.85
 0 -14 1 220.25 13.04
 0 -14 -1 215.64 12.08
 0 14 -1 228.93 13
 0 14 1 225.12 12.92
 0 14 -2 97.7 5.46
 0 14 2 92.39 3.3
 0 -14 2 95.94 8.59
 0 -14 -3 101.88 9.11
 0 14 3 116.44 6.6
 0 -14 3 106.01 9.43
 0 14 -3 121.56 7.05
 0 -14 -4 4.8 2.29
 0 -14 4 3.51 2.45
 0 14 4 2.04 1.01
 0 -14 4 3.1 0.5
 0 14 -4 1.12 1.26
 0 -14 5 14.14 4.36
 0 14 5 17.1 2.55
 0 14 -5 9.42 2.78
 0 -14 -5 14.63 3.77
 0 14 -6 235.13 13.62
 0 -14 6 211.13 16.27
 0 14 6 199.1 10.05
 0 14 7 14.68 2.78
 0 14 -7 18.06 4.21
 0 -14 7 21.25 5.97
 0 14 -8 5.96 2.94
 0 -14 8 11.05 4.85
 0 14 8 7.33 1.95
 0 14 9 119.65 8.54
 0 -14 9 119.48 14.47
 0 14 -9 106.14 11.11
 0 -15 0 2.22 1.47
 0 15 0 5.65 2.43
 0 -15 -1 103.24 8.25
 0 15 1 83.01 7.86
 0 -15 1 92.55 8.4
 0 15 -1 89.88 8.19
 0 15 -1 94.54 4.49
 0 15 2 38.54 1.7
 0 -15 2 44.24 6.2
 0 15 2 44.46 1.9
 0 -15 -2 51.4 6.56
 0 15 -2 49.43 3.65
 0 15 -3 5.41 1.64
 0 15 3 5.23 0.84
 0 15 3 4.81 1.59
 0 -15 -3 5.46 2.66
 0 -15 3 6.07 2.55
 0 -15 -4 26.74 4.86
 0 15 -4 26.94 3.6
 0 15 4 25.49 3.2
 0 -15 4 32.89 6.23
 0 15 5 131.29 7.82
 0 -15 5 142.86 12.73
 0 15 -5 145.19 9.76
 0 -15 -5 137.12 11.06
 0 -15 6 51.8 8.14
 0 15 -6 47.97 6.02
 0 15 6 50.26 4.79
 0 15 -7 28.93 5.04
 0 15 7 27.25 3.73
 0 -15 7 27.36 6.41
 0 15 8 52.87 5.46
 0 15 -8 34.19 6.16
 0 -15 8 47.66 8.8
 0 15 -9 12.32 4.03
 0 -15 9 17.57 6.63
 0 15 9 18.91 3.47
 0 -16 0 52.63 6.17
 0 16 0 60.09 6.92
 0 16 1 96.1 8.65
 0 16 -1 90.47 8.55
 0 -16 1 85.2 8.19
 0 -16 -1 75.09 7.31
 0 16 2 304.39 16.96
 0 -16 -2 299.46 17.21
 0 16 -2 298.14 10.77
 0 -16 2 292.93 16.95
 0 -16 3 26.93 5.4
 0 16 3 34.27 3.72
 0 16 -3 29.4 3.37
 0 -16 -3 27.11 5.18
 0 16 -4 362.81 14.93
 0 -16 -4 323.16 18.31
 0 -16 4 353 20.35
 0 16 4 342.18 13.93
 0 -16 -5 106.43 10.1
 0 -16 5 111.88 11.42
 0 16 -5 106.13 8.16
 0 16 5 119.45 7.46
 0 -16 6 21.56 5.84
 0 16 6 17.75 2.91
 0 16 -6 20.12 3.97
 0 16 7 23.1 3.52
 0 -16 7 31.85 6.87
 0 16 -7 34.02 5.59
 0 16 8 45.24 5.11
 0 16 -8 44.59 6.62
 0 -16 8 45.14 8.65
 0 16 -9 8.84 3.55
 0 17 0 -0.17 1.85
 0 -17 0 0.78 1.86
 0 -17 1 76 8.11
 0 17 1 76.44 8.2
 0 17 -1 85.49 8.72
 0 -17 -1 83.56 8
 0 17 -2 39.94 3.23
 0 -17 -2 41.75 6.57
 0 -17 2 36.9 6.03
 0 17 2 34.68 5.63
 0 -17 3 14.31 4.01
 0 -17 -3 14.99 4.29
 0 17 3 7.61 1.96
 0 17 -3 10.89 2.06
 0 17 -4 211.74 10.85
 0 -17 -4 218.47 14.97
 0 -17 4 230.67 16.39
 0 17 4 207.11 10.4
 0 -17 -5 4.59 2.59
 0 17 5 5.64 1.61
 0 17 -5 6.96 2.46
 0 -17 5 9.92 4.27
 0 -17 6 9.34 3.58
 0 17 6 9.45 2.38
 0 17 -6 11 2.87
 0 17 -7 85.26 8.5
 0 17 7 86.46 7.08
 0 17 8 9.26 2.63
 0 17 -8 4.82 2.57
 0 17 -9 0.22 3.05
 0 -18 0 122.84 10.33
 0 18 0 137.12 11.25
 0 18 -1 1.93 1.88
 0 18 1 0.82 1.64
 0 -18 1 0.99 2.15
 0 -18 -1 -1.04 1.96
 0 -18 -2 9.39 3.44
 0 18 2 17.61 4.11
 0 18 -2 10.71 1.64
 0 -18 2 15.82 4.3
 0 18 3 368.7 15.17
 0 -18 -3 359.91 20.91
 0 -18 3 379.39 21.44
 0 18 -3 369.99 13.67
 0 18 3 392.02 21.44
 0 -18 4 141.8 12.92
 0 18 -4 129.25 7.99
 0 -18 -4 114.95 11.13
 0 18 4 129.74 8.11
 0 -18 5 5.77 3.47
 0 18 5 2.43 1.11
 0 -18 -5 5.83 2.65
 0 18 -5 5.62 2.07
 0 -18 6 201 17.14
 0 18 -6 213.71 12.65
 0 18 6 214.53 11.5
 0 18 7 8.42 2.47
 0 18 -7 4.04 1.92
 0 -18 7 -0.03 3.53
 0 18 -8 32.97 5.54
 0 -19 0 2.13 2.28
 0 19 0 -2.89 2.72
 0 19 1 67.84 8.17
 0 -19 1 71.76 8.26
 0 19 -1 55.87 7.8
 0 -19 -1 71.99 7.98
 0 19 2 242.6 16.47
 0 -19 -2 236.04 16.9
 0 -19 2 231.09 16.13
 0 -19 3 30.17 6.08
 0 19 3 24.31 3.62
 0 -19 -3 20.59 5.09
 0 19 3 33.68 6.39
 0 19 4 8.82 2.36
 0 -19 -4 8.1 3.34
 0 -19 4 7.83 3.52
 0 19 5 84.61 6.86
 0 -19 5 63.27 9.38
 0 19 -5 82.11 6.94
 0 -19 -5 93.94 10.36
 0 -19 6 20.71 5.87
 0 19 6 19.48 3.31
 0 19 -6 19.81 3.79
 0 19 -7 78.11 7.85
 0 19 -8 29.34 5.53
 0 20 0 11.01 3.79
 0 -20 0 9.77 3.33
 0 20 -1 238.28 17.13
 0 20 1 282.43 18.08
 0 -20 1 278.38 17.26
 0 -20 -1 286.43 17.23
 0 -20 -2 239.4 17.49
 0 20 2 243.41 16.72
 0 20 2 209.91 11.55
 0 -20 2 244.43 16.73
 0 20 3 13.23 4.42
 0 20 3 17.3 3.11
 0 -20 3 16.83 4.66
 0 -20 -3 9.86 3.95
 0 20 4 117.54 12.3
 0 20 4 119.01 8.32
 0 -20 -4 128.56 12.35
 0 -20 4 99.3 11.54
 0 20 5 27.94 3.94
 0 -20 5 13.29 5.12
 0 -20 -5 28.55 5.67
 0 20 6 25.61 4.06
 0 -21 0 1.67 2.19
 0 21 0 0.13 2.49
 0 21 -1 115.78 11.95
 0 -21 -1 120.13 11.15
 0 -21 1 125.91 11.56
 0 21 1 112.52 11.55
 0 -21 -2 5.07 3.53
 0 21 2 2.01 1.61
 0 21 2 -1.12 2.13
 0 -21 2 4.97 3.35
 0 21 3 3.07 3.02
 0 -21 -3 3.96 3.61
 0 21 3 1.56 1.23
 0 -21 3 1.99 3
 0 21 4 71.64 6.55
 0 21 4 91.51 11.03
 0 -21 -4 76.14 9.94
 0 21 5 79.26 7.12
 0 -21 -5 69.23 9.69
 0 -22 0 273.99 18.1
 0 22 0 280.29 19.26
 0 -22 -1 57.11 9.08
 0 22 1 56.16 8.29
 0 -22 1 61.75 8.33
 0 22 2 4.76 2.07
 0 -22 -2 6.96 3.22
 0 22 2 8.97 4.42
 0 22 3 13.03 2.93
 0 -22 -3 11.28 4.41
 0 22 3 11.93 4.65
 0 22 4 4.2 3.2
 0 -22 -4 1.34 3.66
 0 23 0 2.01 2.92
 0 23 1 76.69 10.01
 0 23 2 27.5 6.4
 0 23 3 -3.12 3.92
 0 24 0 21.72 5.9
 -1 0 13 32.55 7.61
 1 0 -12 3.33 2.51
 -1 0 12 1.88 3.19
 -1 0 11 14.11 4.19
 1 0 -11 24.08 5.33
 1 0 -10 144.99 11.96
 -1 0 10 151.36 8.99
 -1 0 10 147.37 12.34
 -1 0 9 -0.86 1.25
 1 0 -9 -1.16 2.61
 -1 0 8 329.27 12.89
 1 0 -8 305.5 16.39
 -1 0 7 55.23 4.27
 1 0 -7 57.2 6.2
 -1 0 6 58.86 4.03
 1 0 -6 57.16 5.62
 1 0 -6 53.86 3.88
 1 0 -5 351.05 14.6
 -1 0 5 371.62 11.86
 1 0 -4 4.75 1.75
 1 0 -4 7.8 1.23
 -1 0 4 8.28 1.24
 -1 0 3 236.98 7.34
 1 0 -3 221.59 7.31
 1 0 -3 249.88 9.06
 1 0 -2 1.91 0.84
 -1 0 2 0.65 0.47
 1 0 1 27.42 1.44
 -1 0 -1 27.04 1.49
 1 0 2 10.49 1.13
 1 0 3 1.61 0.64
 1 0 4 66.15 3.89
 1 0 5 3.63 1.11
 1 0 6 46.1 3.76
 1 0 7 41.85 3.91
 1 0 8 2.58 1.24
 1 0 9 136.66 8.43
 1 0 10 0.64 1.07
 1 0 11 80.78 7.2
 -1 -1 13 1.17 3.95
 -1 1 13 -1.07 3.84
 -1 1 12 29.46 6.57
 -1 -1 12 24.65 6.3
 1 1 -12 29.53 6.11
 1 -1 -12 24.89 5.39
 -1 -1 11 10.41 4.31
 -1 1 11 11.05 3.9
 1 1 -11 3.35 2.69
 1 -1 -11 6.74 3.01
 -1 1 11 6.55 2.17
 -1 -1 10 8.5 3.16
 -1 1 10 11.46 2.44
 1 -1 -10 10.1 3.24
 1 1 -10 13.21 3.93
 -1 -1 9 34.22 5.88
 -1 -1 9 43.53 4.33
 1 -1 -9 31.3 5.02
 1 1 -9 38.43 5.84
 -1 1 9 34.8 3.86
 1 -1 -8 30.11 4.76
 -1 1 8 36.04 3.67
 -1 -1 8 31.26 4.96
 1 1 -8 28.33 4.84
 -1 -1 8 34.65 3.53
 1 1 -7 155.53 10.44
 -1 -1 7 170.31 7.9
 -1 1 7 160.51 7.67
 1 1 -6 102.06 5.6
 -1 1 6 107.93 5.54
 -1 -1 6 105.11 5.58
 1 -1 -6 101.41 5.48
 1 1 -6 96.12 7.46
 -1 1 5 273.93 9.43
 1 -1 -5 271.53 9.41
 1 1 -5 250.97 12.02
 -1 -1 5 260.66 9.36
 1 -1 -4 23.02 2.82
 1 -1 -4 19.29 1.81
 -1 1 4 23.66 1.95
 -1 -1 4 21.97 2.87
 -1 -1 4 22.99 1.99
 1 1 -4 22.82 2.04
 1 1 -4 20.71 2.95
 1 1 -3 482.76 14.9
 1 -1 -3 457.14 12.62
 -1 1 3 453.87 12.68
 1 -1 -3 477.42 14.44
 -1 -1 3 487.44 14.71
 1 1 -2 589 16.01
 -1 1 2 581.54 14.47
 1 -1 -2 565.02 15.49
 -1 -1 2 572.57 15.96
 1 -1 -2 592.23 14.45
 1 1 -2 556.13 15.96
 1 -1 -1 521.17 13.08
 -1 -1 1 544.5 13.61
 -1 -1 -1 1037.66 24.99
 -1 1 -1 1036.23 24.97
 1 -1 1 1050.24 24.97
 1 1 1 1037.28 24.97
 1 -1 2 150.75 5.29
 1 1 2 155.37 5.23
 1 1 3 133.78 5.32
 1 -1 3 142.47 5.48
 1 -1 4 1.53 0.77
 1 1 4 2.7 0.96
 1 1 5 8.39 1.49
 1 -1 5 9.34 1.66
 1 1 6 215.95 9.12
 1 -1 6 201.24 8.86
 1 -1 7 17.9 2.55
 1 1 7 16.9 2.48
 1 1 8 17.11 2.66
 1 -1 8 21.31 2.94
 1 -1 9 18.93 3.05
 1 1 9 24.11 3.5
 1 -1 10 0.99 1.3
 1 -1 10 -0.33 2.04
 1 1 10 0.28 1.21
 1 -1 11 5.8 3.92
 1 1 11 1.97 1.36
 1 -1 11 4.78 1.9
 -1 2 13 31.49 7.26
 -1 -2 13 24.99 6.97
 -1 -2 12 15.44 5.34
 1 -2 -12 12.75 3.94
 -1 2 12 24.61 6.15
 -1 2 12 26.84 4.21
 1 2 -12 23.24 5.18
 1 -2 -11 8.92 3.56
 -1 2 11 5.05 1.78
 -1 -2 11 13.35 4.73
 1 2 -11 11.12 3.61
 1 2 -10 67.72 8.23
 -1 -2 10 65.85 8.32
 1 -2 -10 71.36 8.26
 -1 2 10 87.66 6.66
 1 -2 -9 4.29 1.87
 -1 2 9 11.19 2.33
 -1 -2 9 8.17 3.19
 1 2 -9 14.14 3.65
 -1 -2 8 276.32 15.6
 1 2 -8 287.03 15.89
 -1 2 8 289.35 11.74
 1 -2 -8 276.94 15.07
 -1 -2 7 74.91 7.09
 -1 2 7 70.16 4.76
 1 2 -7 62.05 6.69
 -1 2 6 100.94 5.5
 1 2 -6 116.83 8.34
 1 -2 -6 103.54 5.57
 -1 -2 6 110.74 7.92
 1 2 -6 104.07 5.8
 -1 2 5 274.54 9.73
 -1 -2 5 304.91 12.97
 1 2 -5 280.53 12.82
 1 -2 -4 32.64 2.39
 -1 2 4 37.86 2.51
 1 2 -4 32.39 3.58
 1 -2 -4 36.94 3.41
 -1 -2 4 38.36 3.84
 -1 -2 3 157.61 7.42
 1 -2 -3 167.69 5.59
 1 -2 -3 167.73 6.78
 -1 2 3 158.07 5.46
 1 2 -3 166.85 7.48
 1 -2 -2 2.4 0.69
 1 2 -2 2.37 0.93
 1 -2 -2 0.66 0.3
 -1 2 2 -0.17 0.61
 -1 2 2 0.94 0.41
 -1 -2 2 1.27 0.99
 1 2 -1 3.56 0.74
 1 -2 -1 3.04 0.99
 -1 2 1 4.14 0.64
 1 -2 -1 3.35 0.58
 -1 -2 1 4.01 0.92
 -1 2 1 3.17 0.37
 -1 -2 1 4.19 0.6
 1 -2 0 2.31 0.8
 -1 2 0 2.11 0.45
 1 -2 0 1.7 0.7
 -1 -2 0 1.82 0.4
 1 2 1 50.58 2.43
 1 2 1 53.85 2.33
 1 -2 1 54.97 3.48
 -1 -2 -1 53.69 2.23
 -1 2 -1 51.12 2.19
 1 -2 2 33.96 2.12
 1 2 2 33.75 2.1
 1 -2 3 20.51 1.94
 1 2 3 23.1 1.92
 1 2 4 7.18 1.23
 1 -2 4 6.69 1.27
 1 -2 5 42.61 3.4
 1 2 5 38.08 3.14
 1 2 6 69.6 4.71
 1 -2 6 76.93 5
 1 -2 7 43.47 3.99
 1 2 7 40.39 3.86
 1 2 8 16.69 2.68
 1 -2 8 17.43 2.83
 1 2 9 185.7 10.03
 1 -2 9 192.02 10.2
 1 -2 9 202.04 14.93
 1 -2 10 1 2.18
 1 2 10 2 1.4
 1 -2 11 36.96 7.41
 1 2 11 27.22 4.25
 -1 3 13 -1.53 3.55
 -1 -3 12 34.42 7.63
 -1 3 12 20.69 3.71
 1 -3 -12 22.32 5.11
 1 3 -12 30.96 6.38
 -1 -3 11 5.84 3.83
 -1 3 11 2.9 1.74
 1 3 -11 5.86 3.28
 1 -3 -11 3.28 2.5
 1 -3 -10 62.76 7.58
 -1 -3 10 60.29 8.35
 1 3 -10 75.47 8.73
 -1 3 10 69.29 5.9
 1 -3 -9 4.26 2.36
 1 3 -9 10.48 3.21
 -1 3 9 11.18 2.29
 -1 -3 9 13.98 3.96
 -1 -3 8 153.99 11.59
 1 3 -8 165.62 11.7
 1 -3 -8 160.85 11.01
 -1 3 8 187.17 8.79
 1 3 -7 373.07 17.63
 -1 3 7 368.34 13.32
 -1 -3 7 375.54 17.86
 -1 3 6 5.89 1.31
 1 3 -6 5.02 1.28
 -1 -3 6 9.28 2.48
 1 3 -6 5.13 2.42
 1 -3 -6 7.08 1.46
 1 3 -5 495.49 18.57
 -1 3 5 492.08 14.71
 -1 -3 5 479.7 18.59
 -1 3 4 465.89 13.47
 1 -3 -4 442.67 15.25
 1 3 -4 501.09 16.9
 -1 -3 4 507.65 17.33
 1 -3 -4 467.49 13.54
 1 -3 -3 81.55 4.08
 -1 -3 3 68.67 4.87
 1 3 -3 78.88 4.83
 1 -3 -3 71.5 3.25
 -1 3 3 74.92 3.28
 1 3 -3 70.25 4.84
 1 -3 -2 782.64 22.31
 -1 3 2 815.83 19.63
 -1 -3 2 787.78 22.71
 1 -3 -2 787.27 19.81
 1 3 -2 804.23 21.62
 1 -3 -2 796.21 19.66
 1 -3 -1 806.71 23.25
 -1 -3 1 863.19 21.23
 -1 3 1 866.41 20.24
 1 3 -1 875.86 21.51
 -1 -3 1 852.37 20.73
 1 -3 -1 871.19 21.48
 -1 3 1 846.57 21.82
 -1 -3 1 826.72 22.68
 1 3 0 22.3 1.22
 1 -3 0 20.49 2.01
 -1 -3 0 23.79 1.99
 -1 -3 0 25.11 1.23
 -1 3 0 25.54 1.28
 -1 3 -1 1064.01 25.41
 1 -3 1 1121.34 28.55
 1 -3 1 1061.43 25.53
 1 -3 1 1054.51 28.29
 -1 -3 -1 1008.02 26.38
 1 3 1 1072.25 25.93
 1 -3 2 144.7 7.3
 1 3 2 142.65 6.01
 1 -3 2 146.16 4.97
 1 3 2 146.12 5.23
 1 3 3 41.68 2.72
 1 3 3 45.74 3.49
 1 -3 3 43.36 2.56
 1 -3 3 41.07 4.2
 1 -3 4 5.87 1.25
 1 3 4 7.38 1.23
 1 -3 4 8.46 2.37
 1 3 5 131.01 6.26
 1 -3 5 132.57 6.41
 1 -3 5 146.01 9.44
 1 -3 6 1.71 0.91
 1 3 6 2.06 1.15
 1 -3 6 1.55 1.77
 1 -3 7 26.81 3.15
 1 3 7 25.72 3.06
 1 -3 7 14.18 3.4
 1 3 8 216.51 10.47
 1 -3 8 231.13 15.1
 1 3 9 0.93 1.15
 1 -3 9 -0.79 2.48
 1 -3 10 0.53 2.27
 1 3 10 1.15 0.95
 1 -3 11 46.12 8.18
 1 3 11 39.24 4.9
 1 -4 -13 26.94 6.33
 -1 -4 12 0.05 3.84
 -1 4 12 7.02 2.36
 1 -4 -12 4.05 2.38
 1 4 -12 7.85 3.57
 -1 4 11 34.58 4.51
 1 4 -11 28.27 5.65
 -1 -4 11 34.09 7.08
 1 -4 -11 30.2 5.61
 1 4 -10 100.5 10.07
 -1 -4 10 95.44 10.44
 1 -4 -10 90.36 9.22
 -1 4 10 104.56 7.34
 -1 -4 9 10.08 3.61
 -1 4 9 7.15 1.93
 1 -4 -9 13.06 3.27
 1 4 -9 11.04 3.65
 1 -4 -8 160.33 10.77
 -1 -4 8 150.25 11.67
 1 4 -8 163.65 11.66
 -1 4 8 164.39 8.4
 -1 -4 7 163.67 11.44
 1 4 -7 176.38 11.5
 -1 4 7 179.07 8.28
 1 -4 -6 78.14 4.78
 -1 -4 6 76.22 7.01
 -1 4 6 86.67 4.92
 1 4 -6 87.2 7.36
 -1 -4 5 281.82 13.15
 1 4 -5 266.69 12.58
 -1 4 5 261.28 9.31
 1 -4 -4 12.79 1.94
 1 -4 -4 12.51 1.45
 1 4 -4 10.68 2.17
 -1 4 4 15.03 1.59
 1 4 -4 15.27 2.51
 -1 -4 4 11.54 2.43
 -1 4 3 158.96 5.52
 1 -4 -3 149.68 5.53
 1 -4 -3 166.54 6.15
 1 4 -3 138.33 7.82
 -1 -4 3 157.27 8.17
 1 4 -3 163.6 7.5
 1 4 -2 34.09 2.7
 -1 4 2 31.14 2.38
 -1 4 2 36.45 1.92
 1 -4 -2 32.93 1.62
 1 -4 -2 29.02 3.01
 -1 -4 2 33.11 3.35
 -1 -4 1 4.63 0.88
 -1 4 1 4.84 1.14
 1 4 -1 5.79 1.01
 -1 -4 1 4.94 1.43
 -1 -4 1 4.65 0.56
 1 -4 -1 4.66 1.01
 1 -4 0 54.31 3.67
 -1 4 0 56.7 2.14
 1 -4 0 52.38 2.21
 1 4 0 53.94 2.08
 -1 -4 0 52.97 2.5
 -1 -4 0 58.15 2.08
 -1 -4 0 58.84 3.49
 1 -4 1 192.74 8.21
 1 -4 1 169.39 7.61
 1 -4 1 176.62 5.34
 1 4 1 180.55 5.4
 -1 4 -1 177.7 5.27
 1 4 1 176.28 5.92
 1 -4 2 92.15 5.89
 1 4 2 92.33 3.69
 -1 -4 -2 95.8 4.69
 1 4 2 84.25 4.82
 1 -4 2 106.08 6.29
 1 4 2 89.53 3.96
 1 -4 2 92.24 3.6
 1 4 3 20.25 1.92
 1 -4 3 16.8 1.54
 1 -4 3 18.49 3.01
 1 4 3 20.56 2.48
 1 4 4 98.52 4.92
 1 4 4 104.16 6.38
 1 -4 4 89.39 7.1
 1 4 5 35.49 3.05
 1 -4 5 45.39 5.52
 1 -4 6 67.6 6.99
 1 4 6 65.26 4.57
 1 -4 7 95.06 8.96
 1 4 7 83.35 5.65
 1 -4 8 17.53 4.57
 1 4 8 19.33 2.88
 1 4 9 87.23 6.61
 1 -4 9 72.08 9.02
 1 -4 10 5.84 3.57
 1 4 10 12.81 2.76
 1 4 11 49.07 5.51
 1 -4 11 45.44 8.13
 1 -5 -13 -3 3.58
 -1 -5 12 126.99 13.62
 1 -5 -12 103.44 10.69
 -1 5 12 106.29 8.54
 1 5 -12 130.35 13.34
 -1 -5 11 33.77 6.85
 1 -5 -11 45.09 6.66
 1 5 -11 40.86 7
 -1 5 11 31.63 4.36
 -1 -5 10 8.64 3.52
 -1 5 10 6.01 1.88
 1 5 -10 8.27 3.47
 1 -5 -10 5.09 2.58
 -1 5 9 145.23 8.42
 1 -5 -9 143.08 10.76
 1 5 -9 155.97 12.07
 -1 -5 9 142.47 12.21
 -1 -5 8 0.87 2.05
 1 -5 -8 3.54 2.2
 -1 5 8 0.17 1.09
 1 5 -8 0.15 1.89
 -1 -5 7 35.15 5.34
 1 5 -7 34.48 5.08
 -1 5 7 38.19 3.47
 -1 -5 6 1042.1 33.42
 1 -5 -6 926.46 26.88
 -1 5 6 1001.47 26.95
 1 5 -6 969.62 32.03
 -1 5 5 219.4 8.06
 1 5 -5 197.93 10.68
 -1 -5 5 204.13 11.38
 1 -5 -4 152.5 6.78
 -1 -5 4 151.77 8.99
 -1 5 4 147.81 5.9
 1 5 -4 155.59 8.31
 1 5 -4 140.92 8.55
 1 -5 -4 151.44 6.05
 1 -5 -3 1087.47 27.33
 1 5 -3 1044.02 29.83
 -1 -5 3 1070.87 31.98
 -1 5 3 1093.51 29.07
 1 -5 -3 1052.2 27.3
 -1 5 3 1112.75 27.17
 1 -5 -3 1101.2 31.06
 -1 -5 2 297.26 10.6
 1 -5 -2 310.58 11.99
 1 5 -2 306.63 10.32
 1 -5 -2 318.11 7.82
 -1 5 2 303.48 10.43
 -1 -5 2 296.07 11.89
 -1 5 2 300.8 8.86
 -1 -5 1 499.73 11.92
 -1 -5 1 459.14 13.81
 1 5 -1 493.18 14.04
 1 5 -1 495 13.26
 -1 -5 1 480.1 15.43
 -1 -5 1 437.4 13.83
 1 -5 -1 469.23 14.23
 -1 5 1 472.51 14.88
 1 -5 0 686.29 19.53
 -1 5 0 625.76 19.88
 -1 -5 0 680.42 19.03
 1 5 0 651.59 16.04
 -1 -5 0 674.97 15.98
 1 -5 0 644.02 16.45
 -1 -5 0 652.88 16.98
 -1 5 0 675.11 16.18
 1 -5 1 62.47 4.74
 -1 5 -1 68.98 2.57
 1 -5 1 68.48 4.67
 1 5 1 63.64 2.63
 1 -5 1 68.26 2.63
 1 -5 2 722.13 18.24
 1 5 2 733.73 19.15
 -1 -5 -2 733.4 20.51
 1 5 2 701.79 18.4
 1 -5 2 698.49 22.87
 1 -5 2 709.04 22.54
 1 5 3 1151.68 32.54
 1 -5 3 1244 35.23
 1 -5 3 1161.63 29.07
 1 5 3 1149.71 29.83
 1 -5 4 51.72 5.5
 1 -5 4 47.29 2.98
 1 5 4 48.82 3.37
 1 5 4 58.75 4.84
 1 5 5 20.95 2.35
 -1 5 -5 23.63 2.67
 1 -5 5 24.6 4.18
 1 5 6 522.62 20.44
 1 -5 6 508.25 22.53
 1 5 6 514.86 16.79
 1 5 7 75.53 5.34
 1 -5 7 75.91 8.33
 1 -5 8 48.3 7.15
 1 5 8 64.07 5.34
 1 5 9 142.65 8.84
 1 -5 9 160.06 13.95
 1 -5 10 8.84 4.35
 1 5 10 8.5 2.32
 1 5 11 44.39 5.27
 1 -5 11 45.1 8.74
 1 -6 -13 8.23 4.01
 -1 -6 12 38.75 7.96
 -1 6 12 30.89 4.55
 1 -6 -12 37.28 6.35
 -1 6 11 210.07 11.7
 1 6 -11 169.31 14.5
 -1 -6 11 204.57 16.94
 1 -6 -11 210.57 14.49
 -1 -6 10 48.87 7.9
 -1 6 10 46.3 4.91
 1 6 -10 64.97 8.36
 1 -6 -10 56.33 6.97
 1 -6 -9 57.8 6.63
 -1 -6 9 53.28 7.52
 -1 6 9 61.9 5.35
 1 6 -9 67.03 7.9
 1 -6 -8 61.85 6.51
 -1 -6 8 73.63 8.24
 -1 6 8 75.66 5.43
 1 6 -8 65.21 7.37
 -1 -6 7 9.41 3.11
 1 -6 -7 16.54 3.17
 -1 6 7 14.42 2.12
 1 6 -7 14.83 3.28
 -1 -6 6 154.02 10.83
 -1 6 6 151.52 7.06
 1 6 -6 163.88 10.32
 -1 6 5 632.61 23.86
 1 6 -5 670.98 22.97
 1 -6 -5 618.43 20.05
 -1 -6 5 647.97 24.37
 -1 6 5 649.59 18.57
 1 -6 -5 644.75 18.78
 1 6 -4 2.76 1.63
 1 -6 -4 0.43 0.64
 -1 6 4 2.12 0.88
 -1 -6 4 2.46 1.6
 1 -6 -4 1.03 0.61
 1 -6 -3 189.64 6.28
 1 6 -3 197.31 8.74
 -1 -6 3 184.9 10.16
 1 -6 -3 189.65 9.42
 -1 6 3 200.56 6.81
 -1 6 3 190.84 8.35
 1 6 -2 102.74 5.05
 -1 6 2 86.56 5.22
 1 -6 -2 88 6.12
 -1 6 2 104.22 4.13
 -1 -6 2 91.81 5.13
 -1 -6 2 100.62 6.39
 -1 -6 2 94.93 5.61
 -1 -6 1 68.28 4.03
 -1 -6 1 78.83 2.55
 -1 -6 1 79.05 5.2
 1 -6 -1 76.11 4.46
 -1 6 1 85.03 5.15
 1 6 -1 76.73 4.28
 1 6 -1 85.09 3.73
 -1 6 1 77.65 3.14
 -1 -6 0 5.29 1.43
 1 -6 0 6.22 1.59
 -1 6 0 5.73 0.61
 1 6 0 5.25 0.55
 -1 -6 0 7.14 0.59
 1 -6 0 4.87 0.64
 -1 -6 0 6.45 0.92
 -1 6 0 6.53 1.64
 -1 6 -1 13.36 0.99
 1 -6 1 13.69 1.04
 1 -6 1 12.92 2.17
 1 -6 1 14.35 2.46
 1 6 1 13.94 1.08
 1 6 2 23.12 2.01
 1 -6 2 20.13 1.48
 1 -6 2 19.36 3.14
 -1 -6 -2 16.01 2.32
 1 6 2 21.24 1.58
 1 -6 2 21.54 3.01
 1 -6 3 115.6 7.91
 1 -6 3 120.17 8.18
 1 -6 3 121.9 4.75
 -1 6 -3 117.15 5.55
 1 6 3 124.31 5.46
 -1 6 -4 31.57 2.95
 1 -6 4 38.77 4.95
 1 6 4 32.45 2.8
 1 -6 4 35.52 2.53
 1 6 4 30.98 3.79
 1 6 5 26.01 2.71
 1 -6 5 24.98 2.33
 1 -6 5 26.87 4.69
 1 -6 6 81.18 8.23
 1 6 6 75.88 5.1
 1 6 6 66.8 6.5
 1 6 7 62.21 4.88
 1 -6 7 72.01 8.3
 1 -6 8 3.68 3.24
 1 6 8 0.91 1.01
 1 6 9 79.8 6.44
 1 -6 9 86.93 10.49
 1 -6 10 -4.54 4.17
 1 6 10 3.3 1.69
 1 -6 11 98.01 12.38
 1 6 11 110.51 8.66
 -1 7 12 11.75 2.92
 -1 -7 12 17.01 6.11
 1 -7 -12 12.58 3.76
 1 -7 -11 234.96 15.17
 1 7 -11 190.83 15.69
 -1 -7 11 224.32 18.29
 -1 7 10 290.39 13.66
 1 -7 -10 298.42 16.44
 1 7 -10 318.58 19.08
 -1 -7 10 293.01 19.85
 -1 7 9 121.36 7.67
 1 -7 -9 106.55 8.94
 -1 -7 9 121.08 11.69
 1 7 -9 125.6 10.87
 -1 -7 8 21.15 4.79
 1 -7 -8 22 3.85
 1 7 -8 24.55 4.58
 -1 7 8 23.08 2.94
 -1 -7 7 21.52 4.67
 1 -7 -7 20.38 3.3
 1 7 -7 25.64 4.46
 -1 7 7 26.15 2.94
 -1 7 6 673.02 19.88
 1 -7 -6 632.92 21.45
 -1 -7 6 710.71 27.15
 1 7 -6 656.84 24.5
 1 7 -5 283.1 12.99
 1 7 -5 245.66 13.53
 1 -7 -5 265.8 9.88
 -1 -7 5 272.71 14.46
 -1 7 5 262.27 9.57
 1 -7 -5 256.32 10.32
 -1 7 4 2414.94 59.14
 -1 7 4 2503.38 62.45
 -1 -7 4 2462.92 66.74
 1 7 -4 2238.36 65.61
 1 7 -4 2489.66 63.35
 1 -7 -4 2465.7 59.1
 1 7 -3 167.79 7.93
 1 -7 -3 182.86 9.28
 -1 -7 3 176.41 9.94
 -1 7 3 161.39 6.15
 -1 7 3 153.31 7.72
 -1 -7 3 174.28 8.53
 1 -7 -3 159.82 5.07
 -1 -7 2 2594.95 64.83
 -1 7 2 2596.3 62.23
 -1 7 2 2651.47 65.74
 1 -7 -2 2585.15 64.32
 1 7 -2 2702.97 63.73
 -1 -7 2 2689.97 67.36
 1 -7 -2 2584.77 67.31
 -1 -7 2 2491.78 65.54
 -1 -7 1 538.04 16.95
 1 7 -1 580.85 15.82
 1 7 -1 590.02 17.6
 -1 7 1 562.11 14.92
 -1 -7 1 590.94 13.94
 -1 7 1 575.23 18.98
 1 -7 -1 604.6 18.14
 -1 -7 1 615.62 19.39
 -1 -7 0 1108.33 27.66
 1 7 0 1066.05 25.71
 1 -7 0 1124.86 30.98
 -1 7 0 1097.21 25.89
 -1 -7 0 1176.09 30.64
 -1 7 0 1048.48 32.04
 1 -7 1 97.16 3.33
 -1 7 -1 95.12 3.18
 1 7 1 88.89 3.34
 -1 -7 -1 92.08 5.59
 -1 -7 -1 97.62 3.83
 1 -7 1 93.15 6.46
 1 -7 1 82.51 5.96
 -1 -7 -2 767.09 23.91
 1 7 2 812.56 21.74
 1 -7 2 810.51 20.22
 1 7 2 784.76 20.47
 1 -7 2 856.81 25.96
 1 -7 2 851.15 27.21
 -1 -7 -3 340.75 13.08
 1 -7 3 355.84 15.88
 1 -7 3 345.9 10.13
 1 7 3 357.06 11.33
 1 7 4 515.87 15.26
 1 -7 4 486.71 20.42
 -1 7 -4 476.77 15.52
 1 -7 4 497.33 14.04
 1 -7 5 695.39 26.56
 1 7 5 658 20
 1 7 5 668.16 24.26
 1 7 6 515.18 16.95
 1 -7 6 513.55 23.15
 1 -7 7 203.56 14.34
 1 7 7 214.8 9.86
 1 7 8 12.75 2.45
 1 -7 8 18.65 4.95
 1 -7 9 66.47 9.16
 1 7 9 55.38 5.39
 1 7 10 23.46 3.8
 1 -7 10 18.86 6.31
 1 7 11 318.19 15.81
 1 -7 11 331.27 23.34
 1 -8 -12 6.42 2.61
 -1 -8 12 6.57 4.62
 1 -8 -11 92.89 9.04
 -1 8 11 90.46 7.54
 -1 -8 11 77.13 10.95
 1 8 -11 94.35 10.62
 -1 -8 10 191.98 16.24
 1 8 -10 196.23 14.77
 1 -8 -10 178.72 12.09
 -1 8 10 176.11 10.33
 1 -8 -9 52.96 6.05
 -1 -8 9 73.41 9.35
 -1 8 9 63.07 5.43
 1 8 -9 66.73 7.93
 1 -8 -8 2.45 1.5
 1 8 -8 2.73 2.15
 -1 8 8 5.71 1.66
 -1 8 7 168.07 8.2
 -1 -8 7 192.95 13.72
 1 8 -7 171.95 11.6
 1 -8 -7 177.95 9.82
 -1 -8 6 51.36 6.59
 -1 8 6 46.96 3.73
 1 8 -6 52.43 5.85
 1 -8 -6 42 4.08
 1 -8 -5 11.47 1.92
 -1 8 5 14.55 1.9
 -1 -8 5 17.71 4.03
 -1 8 5 16.14 2.79
 1 8 -5 13.15 2.78
 -1 8 4 102.22 6.69
 -1 -8 4 93.85 7.05
 1 8 -4 91.26 7.86
 1 -8 -4 104.27 4.51
 1 -8 -4 111.56 7.76
 -1 -8 4 114.56 8.84
 1 8 -4 116.65 7.2
 -1 8 4 101.4 5.05
 1 8 -3 205.91 9.24
 1 -8 -3 219.83 11.04
 -1 8 3 204.74 9.88
 -1 -8 3 220.42 11.64
 -1 8 3 215.86 7.69
 -1 -8 3 201.42 9.84
 1 8 -2 26.7 2.53
 -1 -8 2 27.36 1.5
 1 -8 -2 31.41 3.16
 -1 8 2 32.97 3.61
 -1 -8 2 28.46 3.11
 -1 -8 2 29.2 3.82
 -1 -8 2 34.08 3.5
 1 -8 -2 25.25 3.53
 -1 -8 1 150.33 3.99
 1 -8 -1 156.69 7.64
 -1 -8 1 148.55 6.84
 1 8 -1 163.38 5.89
 1 8 -1 155.68 7.4
 -1 8 1 138.85 8.15
 -1 8 1 150.95 4.94
 -1 -8 1 153.81 8.45
 -1 8 0 74.18 2.55
 1 -8 0 76.59 5.51
 -1 -8 0 84.13 5.52
 -1 -8 0 73.35 3.76
 1 8 0 68.47 2.36
 1 8 0 73.35 4.81
 -1 8 0 67.14 3.41
 -1 8 0 65.95 5.73
 -1 8 -1 288.58 7.61
 1 8 1 274.71 7.88
 -1 8 -1 264.47 12.93
 1 -8 1 313.92 13.25
 -1 -8 -1 277.06 8.54
 1 -8 1 268.27 12.42
 -1 -8 -1 294.22 11.68
 1 -8 1 284.28 7.79
 1 -8 2 11.09 1.06
 1 -8 2 13.89 3.15
 -1 -8 -2 8.79 2.03
 1 8 2 11.81 1.18
 1 -8 2 10.69 2.35
 1 8 2 10.59 1.59
 1 -8 3 17.23 3.63
 1 -8 3 15.18 1.43
 -1 -8 -3 14.97 2.47
 1 -8 3 9.3 2.45
 1 8 3 13.03 1.77
 1 -8 4 191.02 12.21
 1 -8 4 177.75 6.68
 1 8 4 189.95 7.8
 -1 8 -4 166.64 7.86
 1 8 5 79.8 5.01
 1 -8 5 74.68 7.88
 1 -8 6 43.88 6.31
 1 8 6 43.83 3.87
 1 8 7 64.77 5.06
 1 -8 7 63.3 8.09
 1 8 8 4.33 1.43
 1 -8 8 8.41 3.3
 1 -8 9 31.04 6.34
 1 8 9 38.34 4.46
 1 8 10 118.65 8.67
 1 -8 10 124.15 13.49
 1 -8 11 71.69 11.2
 1 9 -11 96.89 10.96
 -1 9 11 86.21 7.41
 -1 -9 11 106.72 13.03
 1 -9 -11 86.68 8.45
 -1 -9 10 89.79 11.08
 -1 9 10 81 6.79
 1 9 -10 103.71 10.54
 1 -9 -10 89.7 8.23
 1 9 -9 169.45 12.89
 -1 -9 9 164.26 14.48
 1 -9 -9 148.08 10.1
 -1 9 9 149.78 8.79
 1 9 -8 36.16 5.56
 -1 9 8 30.97 3.55
 1 -9 -8 35.01 4.4
 -1 -9 8 34.75 6.34
 1 -9 -7 51.7 4.81
 -1 9 7 58.07 4.48
 1 9 -7 50.93 6.16
 -1 -9 7 50.69 7.29
 -1 -9 6 1582.67 51.33
 1 9 -6 1558.82 47.05
 1 -9 -6 1610.99 42.48
 -1 9 6 1592.49 41.85
 -1 9 5 88.05 6.75
 1 9 -5 80.28 6.66
 1 -9 -5 89.49 4.84
 -1 -9 5 91.78 8.73
 -1 -9 5 77.57 7.12
 -1 9 5 104.81 5.46
 1 -9 -4 6.72 0.89
 1 -9 -4 9.02 2.62
 -1 9 4 6.5 1.27
 -1 -9 4 3.94 2.27
 -1 9 4 8.75 2
 -1 -9 4 4 1.64
 1 9 -4 6.67 1.89
 -1 9 3 560.88 16.33
 -1 -9 3 554.04 19.51
 1 -9 -3 567.32 21.16
 -1 -9 3 610.36 22.1
 -1 9 3 532.35 19.72
 1 9 -3 571.65 18.23
 -1 -9 2 44.85 4.95
 1 9 -2 49.07 3.52
 -1 9 2 57.6 5.13
 -1 -9 2 54.31 2
 1 -9 -2 49.43 5.14
 -1 -9 2 55.96 4.63
 1 -9 -2 51.75 4.28
 -1 -9 1 167.68 7.73
 1 -9 -1 189.95 8.91
 -1 9 1 175.22 9.7
 -1 9 1 169.47 5.4
 -1 -9 1 182.58 9.66
 1 9 -1 185.62 6.55
 1 9 -1 174.7 8.37
 -1 9 0 1154.94 28.12
 -1 9 0 1092.43 34.86
 -1 -9 0 1158.94 32.83
 -1 9 0 1107.25 26.76
 1 9 0 1161.04 32
 1 9 0 1130.72 26.51
 -1 -9 0 1131.35 29.44
 1 -9 0 1200.07 33.66
 1 -9 1 73.08 6.09
 -1 -9 -1 78.53 5.61
 -1 9 -1 71.74 6.44
 -1 -9 -1 74.17 3.52
 1 -9 1 79.97 2.92
 1 9 1 72.42 2.88
 1 -9 2 700.3 17.45
 1 -9 2 709.49 25.4
 1 9 2 661.74 19.6
 1 -9 2 682.55 24.02
 -1 9 -2 662.39 24.64
 1 9 2 686.65 17.83
 -1 -9 -2 696.08 22.89
 -1 -9 -3 540.64 18.8
 1 -9 3 477.67 19.9
 1 -9 3 517.54 14.12
 1 9 3 530.5 15.96
 1 9 3 504.41 14.55
 1 -9 3 542.18 22.19
 1 -9 4 0.83 0.5
 1 -9 4 2.51 2.59
 1 9 4 0.16 0.81
 1 -9 5 26.23 5.03
 1 9 5 32.16 3.19
 1 9 6 847.69 25.46
 1 -9 6 865.52 34.03
 1 -9 7 312.71 19.55
 1 9 7 360.43 13.85
 1 9 8 41.5 4.3
 1 -9 8 42.23 7.19
 1 -9 9 153.16 14.68
 1 9 9 156.73 9.48
 1 -9 10 7.02 4.32
 1 9 10 2.85 1.77
 -1 9 -10 5.73 3.56
 -1 10 11 37.97 4.99
 1 10 -11 37.06 7.11
 -1 -10 11 47.01 8.81
 1 -10 -10 19.09 3.8
 -1 10 10 23.08 3.67
 -1 -10 10 24.86 6.46
 1 10 -10 31.07 6.05
 -1 -10 9 79.01 10.36
 1 10 -9 77.19 8.71
 -1 10 9 86.55 6.54
 1 -10 -9 86.25 7.19
 -1 10 8 310.45 13.13
 -1 -10 8 327.53 20.67
 1 10 -8 319.64 17.77
 1 -10 -8 335.86 14.48
 -1 10 7 45.12 4.02
 -1 -10 7 40.5 6.75
 1 -10 -7 44.02 4.23
 1 10 -7 47.15 6.07
 -1 -10 6 94.38 9.45
 1 10 -6 98.55 8.13
 1 -10 -6 90.95 5.44
 -1 10 6 96.66 5.78
 -1 -10 5 371.78 19.06
 1 10 -5 373 15.86
 1 -10 -5 359.41 11.33
 -1 10 5 352.47 12.52
 1 10 -4 49.51 4.81
 -1 -10 4 50.6 5.39
 -1 -10 4 57.49 6.37
 1 -10 -4 54.4 2.12
 -1 10 4 56.91 3.82
 -1 10 4 47.19 5.02
 1 -10 -4 67.82 6.37
 -1 -10 3 33.88 4.7
 1 -10 -3 35.7 4.71
 -1 10 3 33.75 2.82
 -1 10 3 33.88 4.18
 1 10 -3 37.21 3.44
 -1 -10 3 32.47 3.87
 1 -10 -2 151.83 9.75
 -1 -10 2 144.99 9.4
 -1 10 2 133.59 8.79
 1 -10 -2 149.48 8.03
 1 10 -2 165.79 6.97
 1 -10 -1 7.91 1.87
 -1 -10 1 12.17 2.86
 -1 10 1 7.54 2.4
 -1 -10 1 10.09 1.86
 -1 10 1 11.3 0.97
 1 10 -1 9.62 1.3
 1 10 -1 11.22 2.27
 -1 10 0 57.25 2.08
 -1 -10 0 52.56 3.62
 1 -10 0 57.44 5.24
 -1 -10 0 62.08 5.25
 -1 10 0 57.28 2.86
 1 10 0 52.33 4.66
 -1 10 0 53.31 5.31
 -1 10 0 51.97 5.78
 -1 10 -1 94.26 7.27
 1 -10 1 106.87 7.72
 -1 -10 -1 103.39 6.83
 1 10 1 101.51 3.53
 -1 -10 -1 103.22 4.65
 -1 10 -1 105.42 5.49
 -1 10 -1 98.27 8.05
 -1 -10 -2 95.07 7.05
 1 -10 2 85.37 7.3
 1 -10 2 95.69 7.92
 -1 -10 -2 98.02 4.18
 -1 10 -2 102.57 8.32
 1 10 2 97.86 3.98
 1 -10 2 102.82 3.7
 1 10 2 103.57 5.44
 1 10 3 37.75 2.53
 1 -10 3 35.64 2.22
 1 10 3 36.39 3.15
 -1 -10 -3 30.33 3.91
 1 -10 3 36.01 5.33
 -1 -10 -4 78.46 6.45
 1 -10 4 78.75 3.9
 1 -10 4 70.89 7.74
 1 10 4 76.56 4.91
 1 -10 5 18.4 4.38
 1 10 5 15.27 2.28
 1 -10 6 116.14 5.96
 1 -10 6 144.11 12.36
 1 10 6 139.45 7.46
 1 -10 7 4.16 3.04
 1 10 7 2.35 1.29
 1 -10 8 109.7 11.88
 1 10 8 110.16 7.43
 1 10 9 150.76 9.4
 1 -10 9 144.06 14.78
 -1 10 -10 8.92 4.33
 1 10 10 9.68 2.57
 1 -10 10 9.07 4.88
 -1 11 11 14.64 3.3
 -1 -11 11 22.4 6.85
 1 11 -10 39.65 6.84
 -1 11 10 42.12 4.85
 -1 -11 10 39.87 8.28
 1 -11 -9 40.19 4.68
 1 11 -9 55.33 7.36
 -1 11 9 39.22 4.41
 -1 -11 9 35.02 7.32
 -1 -11 8 478.91 26.33
 1 11 -8 486.19 22.57
 1 -11 -8 470.37 17.55
 -1 11 8 465.62 17.28
 -1 11 7 374.53 14.4
 -1 -11 7 390.96 22.29
 1 -11 -7 390.66 14.22
 1 11 -7 388.13 18.67
 1 11 -6 36.42 4.93
 1 -11 -6 35.37 2.98
 -1 11 6 36.73 3.54
 -1 -11 6 37.05 6.28
 1 -11 -5 261.93 8
 -1 -11 5 253.62 15.61
 -1 11 5 254.08 10.17
 1 11 -5 248.57 12.61
 -1 -11 4 150.02 10.77
 -1 -11 4 130.63 9.06
 1 -11 -4 154.76 10.2
 1 11 -4 135.61 8.02
 -1 11 4 146.32 6.78
 -1 11 3 347.44 11.63
 1 -11 -3 342.45 16.24
 -1 11 3 301.08 14.95
 1 11 -3 347.31 12.75
 -1 -11 3 328.76 9.03
 -1 -11 3 371.6 16.94
 -1 -11 3 323.01 14.71
 1 11 -2 312.82 10.83
 1 -11 -2 299.46 12.9
 1 -11 -2 306.59 15.1
 -1 11 2 284.59 14.27
 -1 -11 2 312.59 14.95
 1 11 -1 1054.43 26.86
 -1 -11 1 972.82 29.49
 1 -11 -1 1101.73 31.69
 -1 -11 1 1014.74 32.48
 -1 11 1 1032.29 24.88
 -1 11 1 1076.58 33.54
 -1 11 1 955.4 33.18
 -1 11 0 8.47 0.62
 -1 11 0 8.81 1.02
 -1 11 0 3.8 1.46
 -1 -11 0 12.14 2.75
 -1 -11 0 6.95 1.51
 -1 11 0 11.09 2.53
 1 -11 0 10.78 2.46
 -1 -11 -1 549.43 19.85
 -1 11 -1 569.82 16.73
 -1 -11 -1 563.56 15.87
 1 -11 1 553.79 21.36
 1 11 1 538.78 13.8
 -1 11 -1 533.39 22.46
 -1 11 -1 572.27 21.53
 -1 -11 -2 378.01 11.29
 1 11 2 368.61 13.01
 1 -11 2 404.14 18.12
 -1 -11 -2 392.75 16.52
 1 11 2 378.86 10.78
 -1 11 -2 378.8 14.34
 1 -11 2 394.04 10.3
 -1 -11 -3 259.15 12.89
 1 -11 3 289.29 15.73
 1 11 3 262.86 10.28
 1 11 3 253.1 8.58
 -1 11 -3 267.88 12.53
 1 -11 3 274.83 8.12
 1 11 4 30.45 3.09
 1 -11 4 33.89 5.66
 -1 -11 -4 28.97 4.09
 1 -11 4 27.91 2.17
 1 11 4 24.69 2.29
 1 11 5 185.78 8.76
 1 -11 5 188.7 14.03
 1 11 6 35.52 3.69
 1 -11 6 31.61 2.9
 1 -11 6 42.48 6.91
 1 11 7 84.79 6.22
 1 -11 7 79.55 10.03
 1 -11 8 490.78 27.38
 1 11 8 466.27 17.91
 -1 11 -8 453.83 24.1
 1 11 9 1.79 1.42
 -1 11 -9 2.07 2.66
 1 -11 9 6.55 5.41
 -1 11 -10 8.28 4.61
 1 11 10 7.82 2.48
 1 -11 10 11.06 4.59
 -1 12 11 3.44 2.03
 1 12 -10 77.77 9.46
 -1 12 10 80.84 6.94
 -1 -12 10 66.99 10.92
 1 12 -9 20.64 4.89
 -1 12 9 9.77 2.35
 -1 -12 9 13.9 5.5
 -1 12 8 9.28 2.19
 1 -12 -8 7.73 1.93
 1 12 -8 9.91 3.34
 -1 -12 8 16.47 5.31
 -1 -12 7 313.76 20.16
 -1 12 7 321.92 13.17
 1 12 -7 333.45 17.12
 1 -12 -7 318.19 11.82
 -1 12 6 58.31 4.6
 -1 -12 6 66.57 8.51
 1 12 -6 66.99 6.53
 1 -12 -6 47.47 3.06
 1 12 -5 8.19 4.59
 -1 12 5 6.86 1.58
 1 -12 -5 5.54 2.3
 -1 -12 5 5.63 3.32
 1 -12 -4 132.67 9.78
 -1 12 4 113.99 6.09
 1 12 -4 112.2 7.2
 -1 -12 4 109.97 9.42
 -1 -12 3 42.19 5.6
 1 12 -3 47.21 3.98
 -1 12 3 44.04 3.54
 -1 -12 3 42.13 1.65
 1 -12 -3 30.85 5.12
 -1 -12 3 46.07 1.65
 -1 -12 3 37.96 4.69
 -1 -12 2 151.18 10.21
 1 12 -2 152.78 6.72
 1 -12 -2 151.68 8.77
 1 -12 -2 145.05 10.26
 -1 12 2 136.24 5.21
 -1 12 1 177.69 11
 1 12 -1 193.08 7.03
 -1 -12 1 181.59 10.71
 1 -12 -1 182.98 10.09
 -1 12 1 172.63 5.19
 -1 -12 0 22.85 2.65
 -1 -12 0 23.78 3.71
 -1 12 0 25.77 4.09
 1 -12 0 25.19 3.87
 -1 12 0 26.75 1.67
 -1 -12 -1 92.29 4.88
 1 12 1 100.06 3.27
 1 -12 1 96.08 7.85
 -1 12 -1 97.4 5.1
 -1 12 -1 111.91 8.59
 -1 -12 -1 117.3 7.89
 -1 12 -2 4.9 1.39
 -1 -12 -2 7.19 1.16
 1 12 2 4.93 0.79
 -1 -12 -2 7.22 2.62
 1 -12 2 6.55 0.75
 1 -12 2 2.95 2.32
 1 -12 3 45.65 2.37
 1 -12 3 42.97 6.12
 -1 -12 -3 41.09 2.62
 -1 -12 -3 50.06 5.6
 1 12 3 39.1 2.61
 1 12 3 38.52 3.52
 -1 12 -3 43.47 4.63
 -1 12 -4 101.85 7.94
 -1 -12 -4 95.69 7.74
 1 12 4 83.53 4.5
 1 -12 4 102.55 9.78
 1 -12 4 90.36 4.13
 1 12 4 94.56 5.76
 -1 12 -5 40.36 5.48
 1 12 5 34.04 3.56
 1 -12 6 13.25 4.28
 1 12 6 8.62 2.07
 -1 12 -6 5.77 2.84
 1 12 7 215.59 10.73
 -1 12 -7 205.93 14.8
 1 -12 7 214.11 17.17
 -1 12 -8 49.94 7.66
 1 -12 8 48.35 8.85
 1 12 8 42.68 4.74
 1 12 9 20.66 3.48
 -1 12 -9 25.78 5.79
 1 -12 9 15.96 5.6
 -1 12 -10 60.1 9.07
 1 13 -10 7.57 4.01
 -1 13 10 6.36 2.2
 -1 -13 10 9.69 5.6
 -1 -13 9 91.19 11.87
 1 13 -9 82.9 9.19
 -1 13 9 88.56 6.91
 -1 13 8 12.46 2.56
 -1 -13 8 12.96 4.6
 1 13 -8 7.92 2.91
 1 13 -7 43.12 5.75
 -1 13 7 38.97 4.08
 -1 -13 7 42.43 7.37
 -1 -13 6 230.57 16.18
 1 -13 -6 237.94 6.93
 1 13 -6 223.88 12.84
 -1 13 6 245.25 10.7
 -1 13 5 10.51 1.98
 1 -13 -5 3.87 2.53
 1 13 -5 6.45 2.21
 -1 -13 5 8.54 3.18
 1 -13 -4 95.2 8.58
 -1 13 4 85.62 5.35
 1 13 -4 89.48 6.38
 -1 -13 4 104.02 9.29
 -1 -13 4 90.3 3.31
 -1 -13 4 94.3 3.64
 1 13 -3 493.44 16.25
 -1 -13 3 438.71 20.6
 -1 13 3 472.41 15.43
 -1 13 2 72.92 3.3
 1 -13 -2 70.47 6.15
 -1 -13 2 79.18 7.5
 1 -13 -2 79.41 7.86
 1 13 -2 77.83 4.53
 1 -13 -1 211.98 11.28
 1 13 -1 209.5 11.24
 -1 13 1 206.46 5.66
 -1 13 1 217.52 12.71
 -1 -13 1 199.55 11.86
 -1 13 0 1657.03 48.65
 -1 13 0 1652.71 38.74
 -1 -13 0 1633.98 47.17
 1 13 0 1716.25 46.88
 1 -13 0 1623.66 47.69
 -1 -13 -1 513.71 20.01
 1 13 1 516.35 20.1
 -1 13 -1 506.13 15.31
 1 -13 1 530 21.64
 1 13 1 511.64 12.41
 -1 -13 -1 476.74 15.56
 -1 13 -1 545.64 22.04
 -1 13 -2 18.16 2.51
 1 13 2 18.21 1.44
 1 -13 2 19.28 3.75
 -1 -13 -2 16.5 1.77
 -1 -13 -2 25.58 4.2
 1 13 3 250.54 10.14
 -1 -13 -3 214.4 7.59
 1 -13 3 229.62 6.89
 1 -13 3 251.13 15.13
 1 13 3 211.32 7.58
 -1 13 -3 256.7 11.8
 -1 -13 -3 233.85 13.14
 -1 -13 -4 2.12 1.66
 1 13 4 1.5 0.62
 1 13 4 0.51 1.02
 -1 13 -4 -0.97 1.72
 1 -13 4 1.37 0.5
 1 13 5 266.4 11.51
 1 -13 5 273.71 18.01
 -1 13 -5 283.07 15.24
 -1 13 -6 94.77 9.15
 1 13 6 96.19 6.61
 1 -13 6 90.09 10.68
 1 -13 7 27.83 6.4
 1 13 7 24.34 3.49
 -1 13 -7 24.19 4.84
 1 13 8 64.83 5.88
 -1 13 -8 49.46 7.4
 1 -13 8 60.11 9.86
 1 -13 9 32.47 7.71
 -1 13 -9 35.38 6.64
 1 13 9 39.19 4.84
 1 14 -10 28.2 5.89
 -1 14 10 23.07 3.89
 -1 14 9 44.18 5
 1 14 -9 39.58 6.41
 -1 -14 9 40.67 7.87
 1 14 -8 109.21 9.99
 -1 -14 8 125.27 13.52
 -1 14 8 111.48 7.65
 1 14 -7 6.1 2.51
 -1 14 7 8.21 1.89
 -1 -14 7 10.51 4.39
 1 14 -6 68.06 6.68
 -1 14 6 69.57 5.4
 -1 -14 5 263.69 16.72
 -1 14 5 261.02 11.07
 1 14 -5 255.59 12.76
 1 -14 -5 260.44 15.6
 -1 -14 4 24.93 1.22
 -1 14 4 26.57 2.99
 1 14 -4 26.4 3.45
 1 -14 -4 27.21 4.85
 -1 -14 4 24.62 1.17
 -1 -14 4 19.81 4.5
 -1 14 3 1.39 1.02
 1 14 -3 1.43 1.19
 -1 -14 3 2.53 2.26
 1 -14 -3 0.23 2.47
 1 -14 -2 19.47 4.15
 1 -14 -2 17.2 3.35
 1 14 -2 17.93 2.18
 -1 14 2 16.99 1.39
 -1 -14 2 14.34 3.47
 1 -14 -1 59.33 5.9
 -1 -14 1 48.36 5.79
 -1 14 1 58.12 6.53
 1 14 -1 63.44 6.17
 1 -14 0 87.59 7.66
 -1 -14 0 85.8 7.36
 1 14 0 84.59 7.11
 -1 14 0 87.82 8.08
 -1 14 -1 342.51 11.01
 1 14 1 340.12 15.88
 1 -14 1 335.73 16.99
 -1 14 -1 335.1 17.1
 -1 -14 -1 333.78 15.67
 -1 -14 -1 301.25 11.41
 1 14 2 17.58 1.35
 -1 -14 -2 17.71 3.73
 -1 14 -2 24.03 2.84
 -1 -14 -2 17.15 1.92
 1 -14 2 19.96 4.26
 -1 -14 -3 5.48 1.06
 -1 -14 -3 5.04 2.36
 1 -14 3 5.07 0.66
 1 14 3 3.39 0.78
 1 -14 3 2.51 2.8
 1 14 3 5.88 1.63
 -1 14 -3 2.77 1.25
 -1 -14 -4 51.88 3.07
 1 14 4 61.8 4.9
 -1 -14 -4 66.92 6.95
 1 -14 4 67.78 8.37
 1 14 4 51.43 3.4
 1 -14 4 51.51 2.78
 -1 14 -4 50.73 5.48
 1 -14 5 90.66 10.33
 -1 14 -5 92.69 8.21
 1 14 5 91.85 6.3
 -1 14 -6 84.24 8.4
 1 -14 6 78.74 10.2
 1 14 6 72.05 5.8
 1 -14 7 13.37 5.12
 -1 14 -7 10.27 3.54
 1 14 7 8.59 2.15
 -1 14 -8 1.51 2.13
 1 14 8 1.23 1.23
 1 -14 8 4.87 3.18
 1 -14 9 60.87 11.23
 -1 14 -9 75.5 9.56
 1 14 9 64.1 6.35
 -1 15 9 9.51 2.56
 1 15 -9 9.77 3.53
 -1 -15 9 14.42 5.38
 -1 15 8 114.85 7.85
 1 15 -8 93.8 9.26
 -1 -15 8 104.24 12.62
 1 15 -7 15.26 3.62
 -1 15 7 16.33 2.9
 -1 -15 7 14.65 4.87
 -1 15 6 34.11 3.85
 1 15 -6 38.27 4.93
 -1 -15 6 37.46 6.74
 -1 15 5 462.71 16.97
 1 -15 -5 491.74 23.23
 -1 -15 5 514.97 25.06
 1 15 -5 509.81 19.39
 -1 15 4 503.59 17.8
 1 -15 -4 548.98 24.62
 1 15 -4 561.51 19.33
 -1 -15 4 576.56 25.74
 -1 15 3 192.28 9.03
 1 15 -3 202.79 8.99
 1 -15 -3 174.43 12.95
 -1 -15 3 207.23 13.82
 -1 15 3 184.12 6.84
 1 15 -2 166.03 7.35
 -1 15 2 156.39 11.61
 -1 15 2 161.06 5.08
 1 -15 -2 172.62 12.56
 -1 -15 2 154.36 11.3
 1 -15 -2 172.03 10.59
 1 15 -1 26.24 4.25
 -1 -15 1 31.48 4.75
 -1 15 1 21.09 4.22
 1 -15 -1 25.49 4.08
 1 -15 0 549.22 22.54
 1 15 0 568.09 22.17
 -1 15 0 554.11 23.56
 -1 -15 0 520.92 21.92
 -1 15 -1 48.76 3.13
 1 15 1 41.02 5.29
 -1 -15 -1 50.04 5.81
 -1 15 -1 46.12 6.21
 -1 -15 -1 36.74 3.38
 1 -15 1 48.81 6.25
 1 15 2 90.36 3.32
 1 -15 2 102.29 9.37
 -1 -15 -2 84.62 4.71
 -1 15 -2 98.16 5.74
 -1 -15 -2 88.04 8.47
 -1 -15 -3 16.14 3.8
 1 15 3 21.35 2.83
 -1 -15 -3 14.56 1.63
 -1 15 -3 17.55 2.93
 1 -15 3 19.78 4.56
 -1 -15 -4 302.98 16.27
 1 -15 4 326.84 19.08
 -1 15 -4 291.18 14.21
 1 15 4 284.78 12.37
 -1 -15 -5 416.73 20.01
 1 -15 5 411.01 23.45
 -1 15 -5 423.77 19.1
 1 15 5 389.94 15.65
 -1 15 -6 -1.52 2.08
 1 -15 6 3.33 2.67
 1 15 6 0.59 1.23
 1 15 7 23.98 3.67
 1 -15 7 27.33 6.72
 -1 15 -7 20.4 4.67
 -1 15 -8 80.3 9.32
 1 -15 8 64.78 10.73
 1 15 8 73.23 6.6
 -1 15 -9 -1.04 1.95
 1 16 -9 12.17 3.68
 -1 16 9 9.59 2.36
 1 16 -8 3.78 2.15
 -1 16 8 6.97 2.26
 1 16 -7 105 9
 -1 -16 7 104.99 12.02
 -1 16 7 103.22 7.36
 -1 16 6 29.99 3.72
 1 16 -6 34.46 4.72
 1 16 -5 6.22 1.85
 -1 16 5 6.98 1.91
 1 -16 -5 7.31 2.7
 -1 -16 5 10.24 3.77
 -1 -16 4 196.7 14.48
 1 16 -4 203.94 10.09
 1 -16 -4 195.47 14.05
 -1 16 4 191.17 9.42
 -1 -16 3 26.11 5.11
 -1 16 3 24.83 3.11
 -1 16 3 22.4 1.85
 1 16 -3 21.27 2.7
 1 -16 -3 33.55 5.89
 -1 16 2 26.32 1.29
 -1 -16 2 23.56 4.32
 1 -16 -2 22.38 4.72
 -1 16 2 37.23 5.7
 1 -16 -2 28.66 4.65
 1 16 -2 30.33 2.86
 1 16 -1 133.55 10.14
 -1 16 1 149.55 11.49
 1 -16 -1 140.2 10.04
 -1 -16 1 143.3 10.62
 -1 16 0 5.65 2.98
 -1 -16 0 8.48 2.69
 1 -16 0 6.36 2.46
 1 16 0 5.84 2
 1 -16 1 33.24 5.34
 -1 16 -1 33.98 5.49
 1 16 1 33.11 4.77
 -1 16 -1 36.22 2.57
 -1 -16 -1 40.23 5.42
 -1 16 -2 1.42 0.91
 -1 -16 -2 1.78 1.94
 1 -16 2 -0.34 2.11
 -1 -16 -3 -0.13 2.18
 -1 16 -3 1.4 1.33
 1 -16 3 2.81 2.83
 1 16 3 0.29 1.34
 -1 -16 -4 115.24 9.84
 -1 16 -4 98.89 7.69
 1 16 4 95.47 6.72
 1 -16 4 112.44 11.11
 -1 -16 -5 5.61 2.83
 -1 16 -5 8.51 2.85
 1 -16 5 3.38 2.34
 1 16 5 6.13 1.83
 -1 16 -6 17.67 4.14
 1 16 6 22.24 3.47
 1 -16 6 19.02 5.98
 1 16 7 86.21 7.03
 -1 16 -7 91.55 9.36
 1 -16 7 69.45 10.28
 -1 16 -8 2.98 2.76
 1 16 8 -0.1 1.56
 -1 16 -9 7.56 4.38
 1 17 -9 8.04 3.2
 -1 17 8 12.35 2.8
 -1 -17 8 5.97 4.42
 1 17 -8 15.13 3.61
 -1 17 7 4.18 1.76
 -1 -17 7 4.13 2.9
 1 17 -7 2.82 2.01
 1 17 -6 134.02 9.6
 -1 17 6 133.1 8.29
 -1 -17 6 148.99 13.9
 1 -17 -5 39.83 6.58
 1 17 -5 40.57 4.55
 -1 17 5 35.35 4.02
 -1 -17 5 43.91 7.29
 -1 17 4 37.56 3.98
 1 -17 -4 46.74 6.89
 -1 -17 4 31.14 6.04
 1 17 -4 32.84 3.72
 -1 17 3 267.76 17.14
 -1 17 3 254.2 11.45
 1 17 -3 260.25 10.78
 -1 -17 3 251.31 16.41
 1 -17 -3 264.48 17.22
 -1 -17 2 16.85 3.97
 1 -17 -2 18.71 3.87
 -1 17 2 17.05 4.36
 1 -17 -2 25.19 5.47
 1 -17 -1 45.62 5.88
 -1 17 1 48.48 6.67
 1 17 -1 43.33 5.9
 -1 -17 1 44.46 6.14
 -1 17 0 150.43 11.95
 -1 -17 0 147.25 11.04
 1 -17 0 176.72 11.96
 1 17 0 148.68 11.05
 -1 17 -1 39.68 2.58
 1 17 1 49.98 6.28
 -1 -17 -1 53.04 6.29
 -1 17 -1 51.93 7.16
 1 -17 1 44.11 6.24
 -1 -17 -2 26.98 5.27
 1 -17 2 31.79 5.7
 1 17 2 29.29 3.57
 -1 17 -2 31.38 2.94
 1 17 2 24.61 4.91
 1 17 3 118.05 7.56
 -1 17 -3 120.57 7.34
 -1 -17 -3 110.81 10.29
 1 -17 3 142.05 12.36
 1 17 4 50.57 4.86
 1 -17 4 34.85 6.63
 -1 -17 -4 50.79 6.82
 -1 17 -4 47.05 5.09
 1 17 5 19.53 3.24
 -1 -17 -5 19.57 4.48
 -1 17 -5 18.81 3.59
 1 -17 5 27.02 6.29
 -1 17 -6 45.08 6.23
 1 17 6 45.6 4.94
 1 -17 6 43.41 7.49
 1 17 7 36.12 4.7
 1 -17 7 39.14 8.02
 -1 17 -7 32.6 5.72
 -1 17 -8 17.17 4.58
 -1 18 8 22.66 3.79
 1 18 -8 22.72 4.58
 -1 18 7 13.66 2.9
 -1 -18 7 10.91 5.13
 1 18 -7 10 2.99
 -1 18 6 17.83 3.06
 1 18 -6 24.74 3.99
 -1 -18 6 26.53 6.4
 -1 -18 5 30.43 6.7
 -1 18 5 28.64 3.69
 1 -18 -5 29.37 6.05
 1 18 -5 27.75 3.82
 -1 -18 4 16.41 4.87
 -1 18 4 13.1 2.55
 1 18 -4 14.16 2.51
 1 -18 -4 12.75 4.1
 1 18 -3 2.07 0.75
 -1 18 3 3.18 1.67
 -1 18 3 7.17 3.84
 -1 -18 3 3.2 2.58
 1 -18 -3 3.01 2.33
 1 -18 -2 52.34 7.79
 1 -18 -2 54.97 6.73
 -1 18 2 57.93 7.63
 -1 -18 2 49.23 6.9
 1 18 -1 2.55 1.91
 1 -18 -1 2.09 2.43
 -1 18 1 -3.85 2.88
 -1 -18 1 4.95 2.56
 -1 18 0 22.52 5.06
 1 18 0 21.65 4.3
 -1 -18 0 24.62 4.67
 1 -18 0 23.34 4.47
 1 -18 1 26.37 5.28
 -1 18 -1 26.32 5.41
 -1 -18 -1 27.15 4.7
 1 18 1 23.84 4.69
 -1 -18 -2 40.1 6.58
 1 18 2 37.45 6.02
 1 -18 2 39.87 6.37
 1 18 2 35.05 4.14
 1 18 3 43.27 4.63
 -1 -18 -3 54.06 7.65
 1 -18 3 42.02 6.83
 -1 -18 -4 36 6.05
 1 18 4 39.25 4.49
 1 -18 4 38 7.1
 -1 18 -4 34.25 4.23
 -1 -18 -5 27.16 5.45
 -1 18 -5 17.17 3.59
 1 18 5 34.27 4.34
 1 -18 5 31.62 6.55
 1 -18 6 6.34 3.76
 -1 18 -6 2.77 1.86
 1 18 6 0.87 1.18
 -1 18 -7 6.9 2.5
 -1 18 -8 0.42 2.19
 1 19 -8 46.45 6.43
 -1 19 7 7.36 2.19
 1 19 -7 5.79 2.52
 -1 19 6 49.01 5.2
 -1 -19 6 46.87 8.51
 1 19 -6 48.35 5.36
 -1 -19 5 36.2 7.13
 1 19 -5 49.06 4.96
 1 -19 -5 46.48 7.65
 -1 19 5 51.73 5.17
 1 -19 -4 39.62 7.04
 -1 19 4 34.36 4.1
 -1 -19 4 33.62 6.36
 1 19 -4 33.35 3.75
 -1 19 3 61.5 5.48
 -1 19 3 72.04 9.23
 -1 -19 3 77.61 9.19
 1 -19 -3 54.07 8.2
 -1 19 2 113.09 11.21
 1 -19 -2 101.66 11.21
 -1 -19 2 110.04 10.53
 1 -19 -1 121.08 10.51
 -1 -19 1 122.57 10.88
 -1 19 1 133.38 12.14
 1 19 -1 118 10.6
 1 -19 0 64.89 7.63
 1 19 0 74.12 8.16
 -1 19 0 57.58 8.04
 -1 -19 0 70.03 8.06
 1 19 1 81.34 8.76
 1 -19 1 93.64 9.61
 -1 19 -1 84.81 9.95
 1 -19 2 82.51 9.55
 -1 -19 -2 87.67 9.9
 1 19 2 82.91 9.07
 1 19 2 90.25 6.91
 1 19 3 19.27 3.41
 1 19 3 23.44 5.15
 1 -19 3 25.15 5.72
 -1 -19 -3 22.44 5.19
 1 19 4 1.77 1.22
 -1 -19 -4 1.08 2.19
 1 19 5 18.32 3.31
 1 -19 5 20.78 6.35
 -1 -19 -5 19.93 4.97
 1 19 6 7.03 2.37
 -1 20 6 3.2 1.65
 -1 -20 5 21.85 6.2
 1 -20 -5 31.88 6.42
 -1 20 5 23.26 3.64
 1 -20 -4 32.35 6.32
 -1 20 4 36.62 4.36
 -1 -20 4 25.83 5.65
 -1 20 4 25.59 6.22
 -1 20 3 0.98 2.41
 -1 20 3 -0.75 1.19
 1 -20 -3 1.11 3.42
 -1 -20 3 -1.76 2.93
 1 -20 -2 14.89 4.98
 -1 -20 2 14.93 4.25
 -1 20 2 24.16 5.43
 -1 20 1 7.66 3.2
 1 20 -1 8.67 3
 -1 -20 1 10.75 3.4
 1 -20 -1 9.61 3.36
 -1 20 0 3.85 3.09
 1 -20 0 4.7 2.77
 -1 -20 0 3.53 2.66
 1 20 0 0.97 1.96
 1 -20 1 14.68 4.25
 1 20 1 9.66 3.64
 -1 20 -1 13.31 3.96
 1 20 2 1.3 1.62
 1 20 2 2.5 2.28
 1 -20 2 5.7 3.22
 -1 -20 -2 2.44 2.41
 1 -20 3 1.68 2.79
 1 20 3 4.41 1.67
 -1 -20 -3 2.31 2.76
 1 20 3 5.07 3.51
 1 20 4 4.88 1.98
 1 -20 4 5.7 3.78
 -1 -20 -4 0.02 2.08
 1 20 5 20.67 3.72
 -1 -20 -5 16.6 4.73
 -1 21 5 16.7 5.91
 -1 21 5 22.87 3.62
 1 -21 -4 72.95 10.08
 -1 21 4 79.08 6.76
 -1 21 4 81.49 10.59
 1 -21 -3 50.14 8.53
 -1 21 3 39.13 7.18
 -1 21 3 49.28 5.23
 -1 -21 3 61.61 8.59
 -1 -21 2 20.76 4.85
 -1 21 2 36.56 6.63
 -1 21 2 34.7 4.45
 1 -21 -2 41.21 7.52
 -1 -21 1 37.12 6.07
 1 -21 -1 55.2 7.29
 -1 21 1 43.04 7.44
 1 21 0 60.16 8.2
 -1 21 0 45.31 7.72
 1 -21 0 51.92 7.38
 -1 -21 0 42.97 6.85
 1 -21 1 12.32 4.11
 1 21 1 12.72 4.14
 -1 21 -1 9.02 3.63
 1 -21 2 27.82 5.69
 1 21 2 33.44 6.16
 -1 -21 -2 33.28 6.69
 1 21 2 28.37 4.16
 1 21 3 19.48 3.58
 -1 -21 -3 18.89 5.11
 1 -21 3 25.18 6.18
 1 21 3 22.35 4.92
 1 21 4 19.97 5.91
 -1 -21 -4 17.03 4.73
 -1 -21 -5 42.15 7.33
 -1 22 4 24.65 3.86
 -1 22 3 7.91 4.35
 -1 22 3 3.24 1.81
 -1 22 2 -1.51 1.26
 1 -22 -2 0.59 3.84
 -1 22 2 5.73 2.7
 -1 -22 1 21.42 5.54
 -1 22 1 24.39 5.92
 1 -22 -1 28.59 5.51
 1 -22 -1 26.24 6.98
 1 22 0 -1.4 2.95
 -1 -22 0 -0.04 2.58
 -1 22 0 4.9 2.78
 1 -22 0 2.41 2.58
 -1 -22 -1 13.13 4.66
 1 -22 1 7.89 3.84
 1 22 1 17.28 4.92
 -1 -22 -2 -4.23 3.68
 1 22 2 4.54 3.58
 -1 -22 -3 2.77 2.14
 1 22 3 9.82 4.47
 1 22 4 4.91 3.55
 -1 -22 -4 5.65 3.83
 1 22 5 17.01 5.69
 -1 23 2 26.36 4.22
 -1 23 1 21.69 5.73
 -1 23 0 84.09 11.17
 1 23 0 73.78 9.66
 -1 -23 -1 26.91 6.96
 1 23 1 27.48 6.24
 1 23 2 11.41 4.68
 -1 -23 -2 13.59 5.37
 1 23 3 29.81 6.34
 1 24 0 6.44 4.22
 -2 0 13 -1.72 3.16
 2 0 -12 306.66 19.1
 -2 0 12 297.85 20.32
 2 0 -11 48.74 6.84
 -2 0 11 53.91 7.8
 -2 0 10 180.1 13.14
 2 0 -10 179.99 12.7
 -2 0 9 404.59 19.64
 2 0 -9 423.98 19.45
 2 0 -8 -0.11 1.43
 -2 0 8 2.38 1.8
 -2 0 8 1.59 1.08
 2 0 -7 33.24 4.27
 -2 0 7 21.86 2.48
 -2 0 7 22.71 3.55
 -2 0 6 1012.95 30.55
 -2 0 6 1017.74 27.26
 2 0 -6 979.72 30.57
 -2 0 5 117.55 6.68
 2 0 -5 119.34 5.4
 -2 0 5 119.44 5.29
 2 0 -5 122.71 6.91
 -2 0 4 2750.93 73.39
 -2 0 4 2957.94 71.15
 2 0 -4 2899.91 69.38
 -2 0 4 2964.89 69.2
 2 0 -4 2965.79 71.66
 -2 0 3 168.72 6.16
 2 0 -3 173.93 6.63
 2 0 -3 151.02 5.29
 2 0 -2 17.17 1.56
 -2 0 2 12.62 1.37
 2 0 -2 14.58 0.98
 -2 0 1 570.29 15.08
 -2 0 1 533.69 14.51
 2 0 -1 550.48 13.47
 -2 0 0 9060.88 219.37
 2 0 0 8962.3 220.92
 -2 0 0 9194.38 220.41
 2 0 0 9450.54 219.4
 2 0 1 9999 223.75
 -2 0 -1 9884.5 223.73
 -2 0 -1 9735.66 224.31
 2 0 2 143.87 5.2
 -2 0 -2 136.62 5.23
 -2 0 -2 135.42 5.15
 -2 0 -3 276.6 9.16
 2 0 3 267.22 9.06
 -2 0 -4 101.85 5.2
 2 0 4 95.27 5.06
 -2 0 -5 1576.85 42.22
 2 0 5 1676.2 42.34
 2 0 6 342.5 12.76
 2 0 7 364.48 13.96
 2 0 8 75.74 5.87
 2 0 9 116.91 7.94
 2 0 10 23.48 3.82
 2 0 11 179.75 11.28
 -2 -1 13 46.7 8.51
 -2 1 13 39.8 7.6
 2 -1 -12 110.44 10.98
 -2 1 12 101.71 11.23
 -2 -1 12 101.1 11.62
 2 1 -12 122.6 11.64
 2 1 -11 22.12 4.58
 -2 -1 11 6.07 3.07
 -2 1 11 13 3.84
 2 -1 -11 19.9 4.61
 -2 1 10 96.54 6.78
 2 1 -10 78.65 8.45
 2 -1 -10 101.78 9.19
 -2 -1 10 73.15 8.55
 -2 1 10 82.63 8.77
 2 -1 -9 105.28 8.83
 -2 -1 9 122.49 10.16
 2 1 -9 117.74 9.63
 -2 1 9 114.17 7.03
 2 -1 -8 40.36 5.1
 2 1 -8 35.33 4.96
 -2 -1 8 32.65 4.9
 -2 1 8 39.17 3.67
 2 1 -7 260.85 13.26
 -2 1 7 272.72 10.58
 2 -1 -7 275.93 13.1
 -2 -1 7 289.46 13.89
 -2 1 6 83.84 4.67
 2 -1 -6 91.49 6.38
 2 1 -6 78.12 6.12
 -2 -1 6 68.44 5.83
 2 1 -6 77.07 4.7
 2 -1 -5 18.35 1.87
 -2 -1 5 19.84 2.75
 2 1 -5 23.09 2.92
 2 -1 -5 23.97 2.87
 -2 1 5 22.36 2.07
 2 1 -5 17.85 1.97
 2 1 -4 209.62 8.77
 2 -1 -4 206.48 6.98
 2 1 -4 199.13 7.19
 2 -1 -4 216.61 8.49
 -2 -1 4 197.54 8.58
 -2 1 4 202.97 9.57
 -2 1 4 208.96 6.97
 -2 1 3 338.18 9.17
 2 -1 -3 326.15 9.12
 2 -1 -3 334 10.43
 2 1 -3 346.92 11.02
 2 1 -3 319.77 9.48
 -2 1 3 314.13 11.31
 -2 -1 3 311.48 10.56
 2 -1 -2 187.56 5.19
 2 -1 -2 199.14 6.39
 2 1 -2 191.54 6.64
 -2 1 2 192.85 6.86
 -2 -1 2 197.07 6.23
 2 1 -2 188.65 6.39
 -2 -1 2 192.01 6.65
 -2 1 1 168.11 5.6
 -2 1 1 157.93 6.28
 2 1 -1 151.15 5.25
 -2 -1 1 172.04 5.57
 -2 1 0 28.76 1.21
 2 1 0 26.99 1.4
 2 -1 0 26.44 2.17
 2 -1 0 27.23 1.94
 -2 -1 0 28.44 1.82
 2 -1 0 27.76 1.26
 -2 1 0 25.14 2.23
 -2 1 0 33.26 2.01
 2 1 0 26.55 1.73
 -2 1 -1 36.38 1.86
 -2 -1 -1 31.11 1.82
 2 1 1 31.52 1.86
 2 -1 1 31.4 1.83
 -2 1 -1 29.22 2.05
 -2 -1 -1 35.03 2.11
 2 1 2 73.75 3.44
 2 -1 2 75.35 3.5
 -2 1 -2 70.48 3.45
 -2 -1 -2 71.18 3.46
 -2 -1 -2 71.67 3.5
 -2 1 -2 76.18 3.48
 -2 1 -3 15.51 1.67
 2 1 3 12.67 1.53
 2 -1 3 15.64 1.69
 -2 -1 -3 15.31 1.71
 2 1 4 22.49 2.29
 2 -1 4 21.91 2.26
 -2 -1 -4 21.55 2.23
 -2 1 -4 23.18 2.29
 -2 1 -5 47.64 3.74
 2 -1 5 42.38 3.49
 2 1 5 51.44 3.82
 -2 -1 -5 50.42 3.84
 2 -1 6 60.31 4.49
 2 1 6 52.27 4.29
 2 -1 7 231.06 10.37
 2 1 7 212.2 10.01
 2 -1 8 127.9 7.88
 2 1 8 128.15 7.86
 2 1 9 57.08 5.46
 2 -1 9 65.24 5.79
 2 -1 10 86.32 7.11
 2 1 10 79.57 6.95
 2 -1 11 24.22 4.01
 2 -1 11 25.82 6.21
 2 1 11 21.57 3.81
 2 -2 -13 4.68 3.81
 -2 -2 13 6.54 3.92
 -2 2 13 6.66 3.86
 2 -2 -12 175.99 13.85
 2 2 -12 195.99 15.04
 -2 2 12 170.9 14.6
 -2 -2 12 180.01 15.52
 2 2 -11 9.7 3.29
 2 -2 -11 14.51 4.06
 -2 -2 11 5.84 3.22
 -2 2 11 12.36 4.04
 -2 2 11 10.05 2.4
 2 -2 -10 177.32 12.27
 -2 -2 10 179.15 13.65
 2 2 -10 170.32 12.61
 -2 2 10 188.37 9.93
 2 2 -9 39.7 5.61
 -2 -2 9 28.92 5.05
 2 -2 -9 32.71 4.72
 -2 2 9 35.99 3.81
 -2 2 8 104.62 6.21
 2 -2 -8 104.06 8
 -2 -2 8 95.89 8.5
 2 2 -8 108.1 8.62
 2 2 -7 970.66 31.33
 -2 -2 7 902.32 31.46
 2 -2 -7 947.22 30.11
 -2 2 7 969.02 26.84
 -2 2 6 254.79 9.21
 2 2 -6 237.33 9.52
 -2 -2 6 223.32 11.72
 2 2 -6 246.17 11.88
 2 -2 -6 237.36 10.94
 2 -2 -5 214.74 9.46
 -2 2 5 225.32 7.91
 -2 -2 5 220.48 10.3
 2 2 -5 223.07 10.25
 2 -2 -5 211 7.82
 2 2 -5 222.08 8.35
 -2 -2 4 1886.83 50.45
 2 -2 -4 1940.89 47.42
 2 -2 -4 2004.81 49.2
 -2 2 4 2025.8 47.54
 2 2 -4 1944.31 48.11
 2 2 -4 2005.09 50.49
 2 -2 -3 570.35 14.49
 -2 2 3 541.54 16.7
 2 2 -3 547.69 16.8
 2 -2 -3 575.64 15.64
 2 2 -3 582.05 16.77
 -2 -2 3 559.59 17.04
 -2 2 3 562.78 14.57
 -2 -2 2 53.17 3.04
 2 2 -2 57.78 3.14
 2 -2 -2 57.98 2.7
 2 2 -2 54.17 3.34
 -2 2 2 55.69 1.96
 -2 -2 2 53.32 2.9
 2 -2 -2 51.31 1.87
 -2 2 2 50.52 2.88
 2 -2 -1 1440.19 33.75
 2 -2 -1 1445.7 36.21
 2 2 -1 1375 35.12
 -2 -2 1 1411.45 34.37
 -2 2 1 1401.5 34.56
 -2 -2 1 1450.54 34.63
 -2 2 0 3518.3 80.6
 2 2 0 3298.01 79.98
 -2 2 0 3487.52 82.66
 2 -2 0 3422.13 82.58
 -2 -2 0 3526.44 80.51
 2 -2 0 3511.75 81.7
 -2 2 0 3469.04 79.4
 2 -2 1 2.84 0.61
 -2 -2 -1 3.4 0.76
 -2 2 -1 4.95 0.68
 -2 -2 -1 3.08 0.75
 2 -2 1 3.73 1.09
 2 2 1 2.72 0.63
 -2 2 -1 2.02 0.62
 -2 -2 -2 706.81 18.79
 -2 2 -2 701.2 18.63
 -2 -2 -2 705.35 18.65
 -2 2 -2 714.67 18.66
 2 2 2 699.89 18.6
 2 -2 2 717.73 18.69
 -2 2 -3 38.03 2.71
 2 -2 3 42.52 2.83
 2 2 3 36.37 2.63
 -2 -2 -3 39.61 2.81
 2 2 4 142.32 6.37
 -2 2 -4 142.88 6.5
 2 -2 4 151.13 6.6
 -2 -2 -4 153.82 6.68
 -2 2 -5 1152.14 32.2
 2 2 5 1219.43 32.27
 2 -2 5 1213.45 32.38
 2 2 6 11.31 2.01
 2 -2 6 8.44 1.73
 2 -2 7 4.12 1.5
 2 2 7 2.99 1.54
 2 -2 8 567.05 20.18
 2 2 8 589.12 20.29
 2 2 9 4.87 1.48
 2 -2 9 3.57 2.73
 2 -2 9 5.43 1.88
 2 -2 10 25.11 3.95
 2 -2 10 33.18 6.81
 2 2 10 31.51 4.26
 2 2 11 177.41 11.22
 2 -2 11 148.09 15.17
 2 -3 -13 21.65 5.33
 -2 -3 13 23.64 5.76
 -2 3 13 19.46 5.29
 2 3 -12 134.49 12.39
 2 -3 -12 129.94 11.57
 -2 -3 12 125.54 13.05
 -2 3 12 116.17 11.77
 -2 3 12 129.81 9.15
 2 3 -11 17.43 4.76
 -2 3 11 11.43 2.53
 2 -3 -11 10.41 3.5
 -2 -3 11 11.85 4.27
 2 3 -10 110.33 10.09
 2 -3 -10 101.84 9.11
 -2 -3 10 113.77 10.87
 -2 3 10 110.42 7.45
 2 3 -9 113.55 9.62
 2 -3 -9 114.29 8.99
 -2 3 9 111.97 7
 -2 -3 9 117.87 10.19
 -2 -3 8 9.24 2.64
 -2 3 8 12.54 3.18
 2 -3 -8 14.35 3.09
 2 3 -8 11.31 3.3
 2 -3 -7 213.24 10.93
 -2 -3 7 199.47 11.94
 -2 3 7 220.59 9.1
 2 3 -7 226.26 12.16
 2 3 -6 10.06 2.55
 -2 -3 6 9.48 2.41
 -2 3 6 8.65 1.49
 2 3 -6 11.11 1.81
 2 -3 -6 11.8 2.23
 2 -3 -5 6.29 1.64
 -2 -3 5 6.61 1.82
 -2 3 5 6.88 1.22
 2 -3 -5 9.79 1.37
 2 3 -5 6.44 1.94
 2 3 -4 166.96 8.28
 -2 -3 4 166.57 8.43
 2 -3 -4 170.69 6.82
 2 -3 -4 163.46 5.86
 -2 3 4 158.97 5.86
 2 3 -4 174.11 7.99
 2 3 -4 159.25 6.44
 2 3 -3 29.15 2.99
 -2 3 3 32.96 2.75
 -2 -3 3 30.41 3.11
 -2 3 3 37.54 1.96
 2 -3 -3 33.41 2.25
 2 3 -3 36.67 3.02
 2 -3 -3 32.76 1.84
 -2 3 2 46.23 1.84
 -2 -3 2 44.45 3.15
 2 -3 -2 45.81 3.68
 2 3 -2 48.07 2.99
 -2 3 2 48.66 2.7
 -2 3 2 43.56 2.29
 2 3 -2 48.93 3.61
 -2 -3 2 51.97 2.83
 2 -3 -1 96.19 5.46
 -2 -3 1 105.96 4.65
 2 3 -1 107.55 4.33
 2 3 -1 103.7 5.04
 2 -3 -1 105.14 4.13
 -2 3 1 111.86 4.34
 -2 -3 1 113.66 4.11
 -2 3 1 108.91 4.3
 2 3 0 80.28 3.46
 2 -3 0 84.14 4.84
 -2 3 0 80 2.78
 2 3 0 79.26 4.22
 2 -3 0 82.5 4.33
 -2 3 0 87.1 3.49
 -2 -3 0 82 3.35
 2 -3 1 14.78 2.24
 -2 3 -1 14.72 1.25
 2 -3 1 14.88 2.21
 2 3 1 12.6 1.28
 -2 3 -1 14.02 1.3
 -2 -3 -1 14.32 1.32
 -2 -3 -2 7.71 1.1
 -2 3 -2 6.3 1.06
 2 -3 2 9.08 2.04
 2 3 2 6.74 1.12
 2 3 2 7.65 1.18
 -2 3 -2 7.77 1.12
 2 -3 2 6.28 1.04
 2 -3 3 5.52 1.07
 2 3 3 3.66 1.16
 -2 3 -3 5.12 1.05
 2 -3 3 4.71 0.96
 2 3 3 7.54 1.24
 -2 3 -4 304.14 10.91
 -2 -3 -4 313.9 10.98
 2 -3 4 322.75 10.96
 2 -3 4 308.12 10.59
 2 3 4 306.05 10.67
 2 -3 5 147.07 7.15
 2 3 5 155.13 7.14
 2 -3 6 47.63 3.99
 2 3 6 37.88 3.62
 2 3 7 232.57 10.65
 2 -3 7 259.93 15.68
 2 -3 7 235.59 10.63
 2 -3 8 62.75 8.04
 2 3 8 54.17 4.99
 2 -3 8 66.17 5.5
 2 3 9 22.85 3.41
 2 -3 9 21.14 5.37
 2 3 10 135.16 9.14
 2 -3 10 131.65 13.45
 2 3 11 13.58 3.22
 2 -3 11 28.8 7.05
 -2 -4 13 26.91 7.09
 2 -4 -13 22.01 5.18
 -2 4 13 21.31 6.03
 -2 -4 12 158.6 14.72
 2 -4 -12 153.92 12.56
 -2 4 12 161.97 10.34
 2 4 -12 162.85 13.82
 -2 -4 11 5.65 2.55
 -2 4 11 10.53 2.58
 2 -4 -11 7.07 2.73
 2 4 -11 15.35 4.36
 2 4 -10 29.84 5.41
 -2 -4 10 19.32 4.62
 -2 4 10 22.75 3.29
 2 -4 -10 26.76 4.7
 2 4 -9 354.65 18.56
 -2 -4 9 377.69 19.85
 -2 4 9 407.59 15.14
 2 -4 -9 391.93 17.83
 -2 -4 8 61.81 6.82
 2 4 -8 60.16 6.53
 2 -4 -8 58.7 5.79
 -2 4 8 67.94 5.43
 2 -4 -7 9.99 2.4
 -2 -4 7 14.12 3.2
 -2 4 7 7.27 1.54
 2 4 -7 10.83 2.61
 2 -4 -6 429.68 15.33
 -2 -4 6 409.27 17.55
 -2 4 6 410.63 13.4
 2 4 -6 414.7 16.89
 2 -4 -6 419.61 13.41
 2 4 -6 408.51 14.18
 -2 4 5 172.47 6.6
 2 -4 -5 162.25 6.45
 -2 -4 5 158.64 9.33
 2 4 -5 165.37 8.8
 2 -4 -5 158.95 7.38
 -2 4 4 96.68 4.15
 2 -4 -4 98.19 4.18
 -2 -4 4 89.39 6.35
 2 4 -4 94.76 6.35
 2 -4 -4 96.39 4.62
 2 4 -4 100.56 5.87
 -2 4 3 1265.48 33.01
 2 -4 -3 1286.24 31.16
 -2 -4 3 1326.77 35.29
 2 -4 -3 1278.1 31.4
 -2 4 3 1282.74 32.08
 2 4 -3 1365.29 34.07
 2 4 -3 1241.52 35.17
 -2 4 3 1264.76 31.09
 2 -4 -2 207.47 8.92
 -2 -4 2 208.47 8.29
 -2 4 2 199.15 6.99
 -2 4 2 194.76 6.52
 2 4 -2 186.04 8.72
 -2 4 2 193.97 6.98
 -2 -4 2 205 6.71
 2 4 -2 197.2 7.25
 -2 4 2 207.03 5.76
 -2 4 1 708.36 18.87
 2 4 -1 733.69 19.04
 2 4 -1 732.62 21.22
 -2 -4 1 754.33 18.62
 -2 -4 1 750.67 20.39
 2 -4 -1 738.34 19.62
 -2 4 1 716.02 19.97
 2 -4 -1 739.45 21.82
 2 -4 0 1.5 0.91
 -2 4 0 2.54 0.66
 -2 4 0 2.79 0.88
 2 -4 0 0.41 0.43
 2 4 0 1.76 0.9
 2 4 0 1.54 0.54
 -2 -4 0 1.88 0.57
 2 -4 1 10.05 1.18
 2 4 1 11.12 1.27
 -2 -4 -1 9.99 1.1
 2 -4 1 7.92 1.75
 2 4 1 12.43 1.28
 2 -4 1 10.19 1.83
 -2 4 -1 10.26 1.09
 -2 4 -1 10.28 1.14
 -2 -4 -1 10.14 1.17
 2 4 2 442.63 13.05
 2 -4 2 457.35 16.75
 2 -4 2 458.23 13.09
 -2 4 -2 461.73 13.15
 -2 4 -2 459.39 12.79
 2 -4 2 448.51 16.6
 2 4 2 449.6 13.11
 2 4 3 901.23 23.82
 2 4 3 879.29 24.85
 2 -4 3 957.79 28.96
 -2 4 -3 874.22 24.04
 2 -4 3 875.11 23.61
 2 4 3 896.22 23.79
 2 4 4 1281.5 34.26
 2 -4 4 1275.79 38.27
 2 4 4 1179 32.12
 2 4 4 1255.35 32.46
 -2 4 -4 1219.29 32.78
 2 -4 5 30.19 4.75
 2 4 5 30.15 3.56
 2 4 5 30.91 2.96
 2 4 6 601.6 21.86
 2 -4 6 634.89 25.54
 2 4 6 590.27 19.09
 2 -4 7 119.36 10.49
 2 4 7 116.72 7.01
 2 -4 8 125.79 11.55
 2 4 8 145.74 8.51
 2 -4 9 21.27 5.25
 2 4 9 31.86 4.05
 2 4 10 40.15 4.85
 2 -4 10 30.42 6.72
 2 4 11 50.84 5.9
 2 -4 11 50.35 9.56
 -2 -5 13 25.66 7.27
 2 -5 -13 25.1 5.47
 -2 -5 12 86.53 11.34
 2 5 -12 86.22 10.1
 2 -5 -12 92.33 9.41
 -2 5 12 87.36 7.46
 2 -5 -11 100.37 9.3
 -2 5 11 107.85 7.89
 -2 -5 11 103.81 11.32
 2 5 -11 117.16 11.26
 -2 5 10 145.23 8.59
 -2 -5 10 122.13 11.83
 2 -5 -10 149.06 10.65
 2 5 -10 134.93 11.51
 -2 -5 9 58.93 7.57
 2 5 -9 70.05 7.61
 2 -5 -9 68.32 6.74
 -2 5 9 67.45 5.31
 -2 5 8 5.17 1.53
 -2 -5 8 1.63 1.74
 2 5 -8 6.14 2.63
 2 -5 -8 5.34 2.11
 2 5 -7 76.35 6.93
 2 -5 -7 79.29 5.94
 -2 5 7 73.82 4.82
 -2 -5 7 67.45 7.13
 -2 5 6 72.85 4.33
 2 -5 -6 70.34 5.05
 2 -5 -6 61.27 4.03
 2 5 -6 68.11 6.12
 -2 -5 6 76.58 6.98
 2 -5 -5 94.86 4.63
 -2 5 5 92.05 4.51
 -2 -5 5 87.19 6.99
 2 5 -5 90.95 6.35
 2 5 -5 79.63 4.87
 2 -5 -5 92.07 5.05
 -2 5 4 29.25 2.11
 2 -5 -4 30.12 2.16
 2 5 -4 24.07 3.38
 -2 5 4 30.19 2.71
 2 -5 -4 27.68 2.2
 -2 -5 4 29.85 3.77
 2 5 -4 27.73 3.03
 2 5 -3 50.6 4.6
 -2 5 3 57.15 2.75
 2 -5 -3 50.84 4.65
 -2 -5 3 53.82 4.56
 2 -5 -3 56.32 2.62
 -2 5 3 54.55 3.45
 2 5 -3 58.99 4.02
 -2 5 3 57.48 3.47
 -2 5 2 111.57 4.86
 -2 5 2 117.88 3.98
 -2 -5 2 116.94 4.51
 2 5 -2 123.75 5.31
 2 -5 -2 121.74 4.92
 2 -5 -2 123.49 7.06
 -2 -5 2 109.09 4.69
 -2 -5 2 111.96 6.2
 -2 5 2 111.71 5.35
 2 5 -2 99.43 6.48
 -2 5 2 114.58 4.24
 -2 5 1 24.9 1.83
 -2 -5 1 27.1 2.68
 2 -5 -1 27.62 2.44
 2 5 -1 24.2 2.78
 -2 -5 1 28.11 1.74
 -2 5 1 23.19 2.5
 2 5 -1 27.86 1.9
 -2 -5 0 35.28 2.46
 -2 -5 0 35.19 2
 2 -5 0 37.14 2.3
 2 5 0 32.51 3.1
 -2 5 0 36.63 2.09
 2 -5 0 31.37 3.18
 -2 5 0 31.69 3.13
 2 5 0 33.69 2.03
 2 -5 1 60.67 4.9
 2 5 1 61.25 3.29
 2 -5 1 58.86 4.84
 2 5 1 59.78 3.02
 2 -5 1 64.61 3.17
 -2 5 -1 61.61 4.75
 -2 5 -1 59.49 2.93
 -2 -5 -1 63.13 2.96
 2 -5 2 67.15 5.49
 2 -5 2 60.77 5.28
 -2 5 -2 57.67 3.36
 2 5 2 60.35 3.42
 -2 5 -2 59.77 3.09
 2 -5 2 62.07 3.31
 2 5 2 63.86 3.37
 2 5 3 91.67 4.68
 2 -5 3 97.72 4.63
 2 5 3 93.61 4.6
 2 -5 3 91.24 7.23
 -2 5 -3 104.25 5.03
 2 5 4 79.69 4.64
 2 5 4 71.23 5.32
 2 -5 4 87.1 7.55
 2 5 4 82.83 4.57
 -2 5 -4 73.56 4.7
 2 -5 5 182.38 11.89
 2 5 5 170.5 9.39
 2 5 5 171.75 7.75
 2 -5 6 38.73 5.97
 2 5 6 41.61 3.7
 2 5 6 32.44 4.22
 2 5 7 26.18 3.29
 2 -5 7 16.87 4.26
 2 -5 8 2.39 3.49
 2 5 8 3.52 1.59
 2 5 9 35.05 4.37
 2 -5 9 38.49 7.46
 2 -5 10 49.48 8.7
 2 5 10 54.99 5.75
 2 -6 -13 4.1 2.88
 2 -6 -12 5.21 2.56
 -2 -6 12 1.69 3.73
 -2 6 12 4.68 1.98
 2 -6 -11 140.62 10.93
 -2 -6 11 146.71 13.97
 2 6 -11 149.07 12.75
 -2 6 11 148.39 9.36
 -2 -6 10 120.44 11.99
 2 -6 -10 142.12 10.21
 2 6 -10 143.37 11.81
 -2 6 10 126.23 8.11
 2 -6 -9 5.17 1.98
 2 6 -9 7.61 3.01
 -2 -6 9 7.02 3.06
 -2 6 9 9.62 1.91
 2 6 -8 17.21 3.72
 -2 6 8 16.4 2.59
 2 -6 -8 17.21 3.04
 -2 -6 8 17.94 4.14
 -2 -6 7 77.86 7.82
 2 6 -7 77.47 7.08
 -2 6 7 83.15 5.13
 2 -6 -7 81 5.9
 2 -6 -6 412.1 13.64
 2 -6 -6 410.85 14.5
 2 6 -6 421.2 17.29
 -2 -6 6 418.61 18.94
 -2 6 6 432.96 13.69
 -2 6 5 84.69 4.39
 2 -6 -5 87 4.68
 2 6 -5 82.56 6.94
 -2 -6 5 96.68 7.72
 2 6 -5 93.87 6.51
 -2 6 4 968.25 27.28
 -2 6 4 979.26 25.4
 -2 -6 4 987.92 31
 2 -6 -4 993.29 25.2
 2 6 -4 1009.44 28.6
 -2 6 3 32.13 2.87
 -2 -6 3 31.52 3.6
 2 6 -3 27.91 3.68
 2 6 -3 37.87 3.23
 2 -6 -3 32.51 3.87
 -2 -6 3 30.71 2.9
 -2 6 3 33.24 2.09
 2 6 -2 302.24 13.6
 -2 6 2 361.65 9.85
 -2 -6 2 359.47 10.05
 -2 -6 2 345.98 10.86
 2 6 -2 346.61 11.23
 2 -6 -2 348.98 14.04
 -2 -6 2 352.99 13.21
 -2 6 2 353.22 9.67
 -2 6 2 341.81 12.09
 -2 -6 2 345.99 12.49
 -2 6 2 339.57 10.67
 2 -6 -2 352.84 11.17
 2 6 -1 590.84 15.84
 -2 -6 1 592.37 18.42
 -2 -6 1 588.09 17.31
 2 -6 -1 616.58 17.97
 2 6 -1 598.39 19.7
 -2 -6 1 600.37 15.4
 -2 6 1 563.46 18.68
 2 6 -1 621.65 16.3
 -2 6 1 601.36 15.87
 2 6 0 195.72 6.38
 2 -6 0 202.58 6.86
 -2 6 0 195.92 9.07
 -2 -6 0 207.38 7.31
 -2 -6 0 202.31 6.27
 -2 -6 0 194.99 8.5
 -2 6 0 203.03 6.41
 2 -6 0 206.34 9.19
 -2 6 -1 55.25 2.77
 2 6 1 51.31 3.18
 2 -6 1 54.25 4.8
 -2 -6 -1 59.73 2.86
 -2 6 -1 53.22 4.74
 2 -6 1 55.92 2.95
 2 -6 1 62.77 5.14
 2 6 1 60.13 2.96
 2 6 2 1397.71 35.59
 -2 -6 -2 1414.03 36.38
 2 6 2 1384 35.09
 2 -6 2 1438.82 35.11
 -2 6 -2 1421.96 34.71
 2 -6 2 1407.88 40.71
 2 -6 2 1426.66 40.68
 -2 6 -2 1405.59 35.57
 2 6 3 35.65 2.85
 2 -6 3 42.04 4.88
 2 -6 3 36.47 2.65
 -2 6 -3 39.2 3.05
 2 -6 3 43 4.79
 2 6 3 44.16 2.94
 2 6 4 365.12 12.41
 -2 6 -4 362.05 12.7
 2 -6 4 368.32 17.35
 2 6 4 358.64 12.1
 2 6 4 387.88 14.58
 2 -6 5 246.45 14.52
 2 6 5 250.32 9.84
 2 -6 5 220.18 9.02
 2 -6 6 9.77 3.04
 2 6 6 20.94 2.72
 2 6 6 20.57 3.46
 2 6 7 166.16 8.58
 2 -6 7 144.53 12.5
 2 -6 8 37.54 7.27
 2 6 8 46.63 4.59
 2 -6 9 4.93 3.11
 2 6 9 2.98 1.42
 2 6 10 7.93 2.61
 2 -6 10 5.36 3.62
 2 -7 -12 59.14 7.19
 -2 -7 12 52.96 9.32
 -2 7 12 57.41 6.07
 2 -7 -11 29.06 4.88
 -2 -7 11 23.98 6.43
 2 7 -11 22.04 5.14
 -2 7 11 32.08 4.27
 2 -7 -10 102.05 8.47
 2 7 -10 92.17 9.57
 -2 -7 10 104.08 11.48
 -2 7 10 123.67 7.88
 -2 -7 9 66.93 8.54
 -2 7 9 51.1 4.72
 2 -7 -9 52.18 5.53
 2 7 -9 51.32 6.57
 -2 -7 8 10.83 3.91
 2 -7 -8 9.14 2.25
 -2 7 8 8.24 1.9
 2 7 -8 13.12 3.26
 -2 7 7 163.94 7.74
 -2 -7 7 187.87 12.88
 2 -7 -7 157.57 8.35
 2 7 -7 161.52 10.52
 -2 -7 6 27.32 4.82
 2 -7 -6 24.53 2.76
 2 7 -6 23.94 3.69
 2 -7 -6 20.45 2.35
 -2 7 6 26.85 2.61
 -2 7 5 64.16 3.79
 -2 7 5 61.58 4.79
 2 -7 -5 63.86 3.64
 2 7 -5 61.5 5.29
 -2 -7 5 63.35 6.43
 2 7 -5 52.76 5.82
 -2 7 4 24.56 2.08
 -2 -7 4 21.45 3.47
 2 -7 -4 24.02 1.67
 -2 7 4 22.23 2.77
 -2 -7 4 25.93 3.73
 2 7 -4 27.49 3.06
 -2 7 3 14.48 1.43
 -2 -7 3 13.36 2.68
 2 7 -3 15.62 2.1
 -2 -7 3 14.61 2.09
 -2 7 3 13.17 2.01
 2 -7 -3 14.44 2.77
 -2 -7 3 10.87 1.37
 2 7 -2 21.45 3.43
 -2 -7 2 29.22 1.86
 -2 -7 2 29.96 2.59
 -2 7 2 26.67 1.59
 2 -7 -2 29.54 3.72
 2 7 -2 31.93 2.61
 2 -7 -2 27.01 2.59
 -2 -7 2 31.82 3.61
 -2 7 2 30.14 3.16
 -2 7 2 29.11 2.23
 -2 -7 2 27.94 3.01
 -2 -7 1 95.51 3.54
 2 7 -1 94.49 3.9
 -2 -7 1 99.18 6
 -2 -7 1 90.03 4.96
 2 -7 -1 97.88 5.56
 2 7 -1 91.89 6.48
 -2 7 1 93.64 3.91
 2 7 -1 90.12 4.51
 -2 7 1 87.56 6.09
 2 7 0 15.76 1.33
 -2 -7 0 17.14 2.49
 -2 7 0 13.91 1.28
 -2 7 0 14.14 2.47
 2 -7 0 14.26 1.48
 -2 -7 0 14.6 1.22
 -2 -7 0 13.58 1.62
 2 -7 0 13.56 2.38
 -2 7 -1 78.74 6.24
 2 -7 1 69.23 5.91
 2 -7 1 82.79 6.39
 -2 7 -1 83.81 3.52
 2 7 1 76.24 3.51
 2 -7 1 79.16 3.67
 -2 7 -2 18.76 3.28
 2 7 2 18.46 2.04
 2 -7 2 21.27 1.83
 2 7 2 18.06 1.74
 -2 -7 -2 17.12 2.25
 2 -7 2 14.41 2.72
 -2 7 -2 21.81 1.71
 2 -7 2 16.22 3.25
 2 -7 3 4.47 2.01
 2 -7 3 3.35 1.89
 -2 7 -3 5.27 1.15
 2 7 3 4.14 1.11
 2 7 3 5.75 1.11
 2 -7 3 5.79 1.12
 2 7 4 54.54 3.91
 2 7 4 53.18 3.66
 2 -7 4 52.3 6.16
 -2 7 -4 54.52 4.05
 2 7 5 31.3 3.16
 2 -7 5 41.66 5.88
 2 -7 5 32.63 2.96
 2 7 6 12.81 3.14
 2 -7 6 19.69 4.57
 2 7 6 15.64 2.38
 2 7 7 213.92 10.25
 2 -7 7 245.56 16.28
 2 -7 8 48.98 7.62
 2 7 8 39.13 4.31
 2 7 9 72.08 6.36
 2 -7 9 62.7 9.19
 2 -7 10 86.97 11.48
 2 7 10 91.95 7.68
 -2 -8 12 15.29 5.67
 -2 8 12 17.37 3.37
 -2 -8 11 24.88 6.6
 -2 8 11 26.13 3.9
 2 8 -11 12.64 3.84
 2 -8 -11 20.4 4
 2 -8 -10 10.5 2.78
 2 8 -10 7.86 2.86
 -2 -8 10 5.62 4.09
 -2 8 10 8.56 2.29
 2 8 -9 96.73 9.26
 2 -8 -9 100.4 7.54
 -2 -8 9 98.57 10.6
 -2 8 9 99.57 6.74
 2 8 -8 2.91 2.1
 2 -8 -8 3.82 1.24
 -2 8 8 4.69 1.55
 -2 -8 8 3.04 2.13
 -2 8 7 228.13 9.7
 2 8 -7 237.79 13.22
 -2 -8 7 268.29 16.04
 2 -8 -7 235.43 10.24
 2 -8 -6 294.07 10.72
 -2 8 6 322.81 11.12
 -2 8 6 280.87 12.88
 2 8 -6 302.46 14.21
 -2 -8 6 310.81 16.82
 2 -8 -5 149.84 5.84
 2 8 -5 161.11 8.91
 -2 -8 5 155.51 10.54
 -2 8 5 141.49 8.03
 -2 8 5 144.82 6.42
 2 8 -4 8.12 2.29
 -2 -8 4 12.53 2.85
 2 -8 -4 12.18 1.05
 -2 -8 4 13.23 2.29
 2 -8 -4 10.15 2.57
 -2 8 4 13.16 2.24
 2 8 -4 9.91 1.92
 -2 8 4 12.28 1.54
 -2 8 3 16.51 1.62
 -2 8 3 11.16 2.2
 -2 -8 3 12.76 2.09
 -2 -8 3 14.7 2.86
 2 -8 -3 15.77 2.89
 2 8 -3 15.72 2.2
 -2 -8 3 13.3 1.4
 2 -8 -2 2.41 1.54
 2 -8 -2 0.04 0.69
 -2 8 2 -0.32 1.1
 2 8 -2 1.22 0.8
 -2 -8 2 -0.16 0.36
 -2 8 2 0.66 0.27
 -2 -8 2 1.37 1.27
 -2 8 2 0.48 0.46
 -2 -8 1 17.1 2.13
 -2 -8 1 18.01 1.31
 -2 8 1 14.62 2.74
 2 -8 -1 20.98 2.7
 2 8 -1 22.05 2.24
 -2 8 1 18.23 1.53
 -2 -8 1 17.38 2.74
 -2 8 0 263.08 12.4
 -2 8 0 268.39 8.17
 -2 -8 0 262.21 9.37
 2 8 0 290.06 8.27
 2 -8 0 300.39 12.27
 2 -8 0 275.06 8.84
 -2 -8 0 280.24 8
 -2 -8 0 281.9 11.59
 2 8 1 171.54 5.79
 -2 8 -1 155.54 5.48
 2 -8 1 141.1 9.15
 -2 8 -1 162.97 9.59
 2 -8 1 157.74 9.52
 2 -8 1 164.6 5.88
 2 8 2 26.67 2.48
 2 -8 2 31.58 4.32
 -2 -8 -2 25 2.94
 -2 8 -2 20.28 3.54
 2 8 2 26.96 2.13
 2 -8 2 26.37 2.04
 -2 8 -2 27.97 1.98
 2 -8 2 24.84 3.66
 2 8 3 7.74 1.28
 2 -8 3 8.65 3.08
 -2 8 -3 7.37 1.36
 2 8 3 5.87 1.3
 2 -8 3 7.55 1.22
 -2 -8 -3 7.31 1.77
 2 8 4 185.91 8
 2 -8 4 188.85 12.32
 2 8 4 165.97 7.25
 2 8 5 56.85 4.37
 2 -8 5 58.3 7.05
 2 -8 5 58.12 3.97
 2 8 6 235.05 10.49
 2 -8 6 264.64 16.23
 2 -8 7 195.75 14.59
 2 8 7 178.18 9.2
 2 8 8 24.82 3.51
 2 -8 8 24.38 5.53
 2 -8 9 27.46 6
 2 8 9 29.93 4.14
 2 -8 10 11.93 4.56
 2 8 10 8.59 2.5
 -2 9 12 16.71 3.39
 -2 -9 12 14.89 6.15
 2 9 -11 17.39 4.87
 -2 -9 11 18.21 5.69
 -2 9 11 14.76 3.09
 2 9 -10 99.67 10.07
 -2 9 10 102.36 7.47
 2 -9 -10 105.57 8.04
 -2 -9 10 103.63 12.03
 2 -9 -9 26.71 3.72
 2 9 -9 35.42 5.65
 -2 -9 9 26.08 6.01
 -2 9 9 32.2 3.78
 -2 -9 8 58.72 8.26
 2 9 -8 59.6 6.77
 2 -9 -8 63.92 5.21
 -2 9 8 65.68 5.03
 2 9 -7 43.75 5.4
 2 -9 -7 45.76 3.75
 -2 -9 7 48.12 6.77
 -2 9 7 46.97 3.94
 -2 -9 6 38.09 5.73
 -2 9 6 40.89 4.65
 2 -9 -6 39.84 2.99
 2 9 -6 42.94 4.83
 -2 9 6 44.78 3.54
 -2 9 5 27.5 2.54
 2 -9 -5 24.51 1.77
 -2 9 5 18.82 2.98
 -2 -9 5 24.95 3.74
 2 9 -5 24.95 3.41
 -2 -9 5 26.59 4.67
 -2 9 4 13.81 1.73
 -2 -9 4 12.12 2.25
 2 -9 -4 17.12 3.47
 -2 -9 4 13.33 3.14
 -2 9 4 15.24 2.57
 2 9 -4 14.74 2.51
 2 9 -3 1.51 1.69
 -2 -9 3 2.81 1.43
 -2 9 3 3.66 0.88
 2 9 -3 4.04 1.12
 -2 -9 3 2.97 1.08
 -2 -9 3 4.45 0.82
 -2 9 3 3.68 1.55
 2 -9 -3 5.28 2.48
 -2 -9 3 3.53 1.79
 2 -9 -2 20.8 3.59
 2 9 -2 23.51 2.35
 -2 -9 2 16.65 2.95
 -2 -9 2 21.73 1.48
 -2 9 2 23.15 1.97
 2 -9 -2 21.02 2.68
 2 9 -2 19.08 3.63
 -2 9 2 23.9 3.36
 -2 -9 1 9.73 0.94
 -2 -9 1 10.81 2.33
 2 9 -1 9.99 1.7
 2 9 -1 11.22 2.75
 2 -9 -1 6.56 1.59
 -2 9 1 7.84 0.99
 -2 -9 1 8.64 1.63
 -2 9 1 8.76 2.3
 2 9 0 12.53 1.89
 -2 9 0 16.81 3.11
 -2 -9 0 14.26 1.18
 -2 -9 0 16.6 1.93
 -2 -9 0 16.3 2.75
 2 9 0 15.08 1.33
 2 -9 0 16.61 2.78
 -2 9 0 14.54 1.31
 2 9 1 18.51 1.56
 -2 9 -1 18.95 3.44
 2 -9 1 19.14 1.7
 -2 -9 -1 20.75 2.07
 -2 9 -1 19.49 1.55
 2 -9 1 21.69 3.59
 2 9 2 17.32 2.13
 -2 9 -2 14.55 3.1
 2 -9 2 16.84 1.62
 2 -9 2 12.09 3.06
 2 9 2 15.13 1.6
 -2 -9 -2 14.15 2.44
 2 9 3 63.97 4.26
 -2 -9 -3 64.98 5.1
 2 -9 3 65.75 6.95
 2 -9 3 62.47 3.55
 2 9 3 59.34 3.61
 2 9 4 78.27 5
 2 9 4 78.36 4.57
 2 -9 4 89.07 8.67
 2 -9 5 73.53 8.33
 2 -9 5 67.25 4.35
 2 9 5 67.08 4.85
 2 9 6 37.52 3.83
 2 -9 6 38.88 6.35
 2 -9 7 121.79 11.96
 2 9 7 107.97 7.06
 2 9 8 67.28 5.78
 2 -9 8 72.11 9.61
 2 9 9 53.08 5.49
 2 -9 9 57.01 8.99
 2 -9 10 40.49 8.72
 2 9 10 39.67 5.2
 -2 10 12 8.16 2.98
 -2 10 11 1.71 1.53
 2 10 -11 3.29 3.5
 -2 -10 11 0.18 3.27
 -2 -10 10 9.01 4.22
 2 10 -10 6.78 3.47
 -2 10 10 4.64 1.61
 -2 10 9 15.29 2.66
 2 -10 -9 18.63 2.88
 2 10 -9 20.51 4.4
 -2 -10 9 15.56 4.92
 -2 -10 8 68.74 8.94
 2 10 -8 58.32 6.67
 2 -10 -8 54.19 4.49
 -2 10 8 57.61 4.82
 -2 10 7 98.97 6.02
 2 -10 -7 105.37 5.48
 2 10 -7 107.35 8.46
 -2 -10 7 97.55 10.03
 2 10 -6 3.58 1.62
 -2 10 6 3.57 1.28
 2 -10 -6 2.67 0.72
 -2 -10 6 2.39 2.57
 -2 10 5 64.99 4.17
 2 -10 -5 62.65 2.61
 2 10 -5 63.36 5.39
 -2 -10 5 68.56 7.13
 -2 -10 5 54.12 5.41
 -2 10 5 47.83 5.09
 -2 -10 4 67.36 3.61
 -2 10 4 62.05 3.86
 -2 -10 4 65.28 6.55
 2 -10 -4 60.22 6.44
 2 10 -4 72.81 5.36
 -2 10 4 56.5 5.46
 -2 -10 4 60.36 5.29
 -2 10 3 26.65 3.67
 -2 -10 3 30.35 1.99
 -2 10 3 27.17 2.39
 -2 -10 3 26.2 3.21
 2 10 -3 33.63 3.13
 -2 -10 3 28.51 4.18
 -2 -10 3 30.23 4.03
 2 -10 -3 35.52 4.82
 2 -10 -2 108.81 6.6
 -2 -10 2 103.02 7.51
 -2 10 2 96.39 7.36
 2 -10 -2 113.87 8.49
 2 10 -2 104.51 5.36
 2 10 -2 93.81 8.32
 -2 -10 2 106.62 3.75
 -2 10 2 110.64 4.71
 -2 10 1 151.64 5.39
 -2 -10 1 147.92 8.72
 2 10 -1 147.04 9.98
 2 10 -1 164.85 7.77
 -2 -10 1 155.62 4.79
 -2 10 1 140.67 9.51
 2 -10 -1 150.36 8.38
 -2 10 0 107.15 4.24
 2 10 0 115.59 6.48
 -2 -10 0 121.83 7.64
 2 10 0 108.16 8.21
 2 -10 0 127.32 8.04
 -2 10 0 108.52 8.19
 2 10 0 111.73 4.24
 -2 -10 0 125.43 6.08
 2 10 1 68.15 3.22
 -2 -10 -1 66.49 3.97
 2 -10 1 80.9 6.82
 -2 10 -1 73.76 6.69
 2 -10 1 70.83 3.49
 -2 10 -1 66.56 3.07
 2 10 2 119.33 5.1
 2 10 2 125.63 6.26
 -2 -10 -2 119.4 7.53
 2 -10 2 131.92 5.2
 2 -10 2 131.76 9.81
 2 -10 3 20.31 4.3
 2 10 3 23.55 2.62
 2 10 3 21.73 2.1
 -2 -10 -3 22.4 3.2
 2 -10 3 20.42 1.93
 2 10 4 138.92 6.99
 2 10 4 126.78 6.11
 2 -10 4 140.39 11.33
 2 -10 5 51.78 7.27
 2 10 5 50.33 4.22
 2 -10 5 36.86 3.15
 2 10 6 91.96 6.21
 2 -10 6 90.4 9.98
 2 -10 7 12.85 4.79
 2 10 7 14.27 2.55
 2 -10 8 26.31 6.33
 2 10 8 24.88 3.63
 2 -10 9 5.08 3.46
 2 10 9 5.16 2.11
 -2 -11 11 11.69 5.08
 -2 11 11 20.4 3.65
 -2 -11 10 40.89 8.56
 2 11 -10 42.63 6.46
 -2 11 10 33.1 4.36
 -2 -11 9 35.88 7.28
 2 11 -9 38.85 5.89
 -2 11 9 35.51 4.12
 2 -11 -8 49.16 3.89
 2 11 -8 59.77 6.92
 -2 11 8 59.07 4.9
 -2 -11 8 45.32 7.48
 -2 11 7 20.89 2.69
 2 11 -7 20.21 3.78
 2 -11 -7 17.29 1.92
 -2 -11 7 15.46 4.3
 -2 11 6 32.06 3.15
 2 11 -6 26.59 3.87
 -2 -11 6 33.13 5.62
 2 -11 -6 30.08 1.91
 2 11 -5 58.26 5.29
 -2 11 5 65.72 4.31
 -2 -11 5 52.31 5.5
 -2 -11 5 53.58 6.55
 2 -11 -4 16.2 3.8
 -2 11 4 18.33 2.11
 -2 -11 4 13.77 2.72
 2 11 -4 17.21 2.58
 -2 -11 4 13.84 1.56
 -2 11 4 12.77 2.88
 -2 -11 4 14.99 3.47
 -2 -11 3 11.43 2.65
 -2 11 3 7.39 2.33
 -2 11 3 11 1.57
 -2 11 3 10.14 1.5
 2 -11 -3 12.53 3.31
 -2 -11 3 15.82 3.3
 2 11 -3 9.91 1.8
 -2 -11 3 9.95 1.01
 -2 11 2 85.78 4.04
 2 11 -2 89.15 4.95
 -2 -11 2 84.96 6.36
 2 -11 -2 86.49 6.08
 -2 -11 2 86.82 7.22
 2 -11 -2 84.37 7.81
 -2 -11 2 85.38 3.11
 -2 11 2 82.68 7.18
 -2 11 1 22.3 3.81
 -2 11 1 18.19 3.47
 -2 11 1 18.37 1.52
 2 11 -1 18.36 2.59
 -2 -11 1 19.84 1.22
 -2 -11 1 17.7 3.12
 2 -11 -1 22.24 3.26
 -2 11 0 6.29 0.85
 -2 11 0 5.32 2.46
 -2 11 0 9.81 2.99
 2 11 0 2.98 1.25
 -2 -11 0 5.98 2.11
 2 -11 0 4.98 2.1
 2 11 0 5.01 0.75
 -2 -11 0 4.99 1.22
 2 -11 1 40.81 2.56
 2 -11 1 32.76 4.55
 -2 11 -1 35.49 5.05
 -2 -11 -1 32.23 2.76
 2 11 1 36.25 2.2
 -2 11 -1 33.77 2.06
 -2 -11 -2 34.56 4.3
 2 11 2 46.92 3.77
 -2 -11 -2 40.74 3.1
 2 -11 2 42.8 2.69
 2 -11 2 37.53 5.35
 2 11 2 42.65 2.7
 2 -11 3 32.29 5.41
 2 11 3 25.94 2.84
 2 -11 3 30.33 2.36
 2 11 3 27.57 2.39
 -2 -11 -3 30.04 3.91
 2 -11 4 9.05 3.08
 2 11 4 13.64 2.27
 2 11 4 11.87 1.71
 2 -11 5 49.58 7.24
 2 -11 5 33.88 3
 2 11 5 41.71 3.95
 2 11 6 57.26 4.93
 2 -11 6 55.17 8.11
 2 11 7 49.24 4.83
 2 -11 7 55.15 8.42
 2 11 8 39.66 4.59
 2 -11 8 52.93 8.95
 2 11 9 23.98 3.85
 2 -11 9 30.88 6.94
 -2 12 11 5.43 1.98
 -2 -12 11 9.24 5.35
 2 12 -10 53.44 7.26
 -2 12 10 44.6 5.02
 -2 -12 10 48.89 8.84
 2 12 -9 16.57 4.14
 -2 12 9 14.08 2.74
 -2 -12 9 10.95 4.47
 2 12 -8 22.58 4.49
 -2 12 8 32.73 3.66
 -2 -12 8 30.25 6.29
 -2 12 7 150.22 7.83
 2 -12 -7 137.13 5.31
 2 12 -7 135.75 9.75
 -2 -12 7 140.27 12.45
 -2 12 6 8.6 1.8
 2 12 -6 9.95 2.48
 -2 -12 6 4.09 2.65
 2 -12 -5 19.82 4.13
 -2 12 5 17.58 2.29
 -2 -12 5 18.49 1.95
 2 12 -5 15.58 2.85
 -2 -12 5 25.65 4.86
 -2 12 4 100.7 5.44
 -2 -12 4 89.79 7.25
 -2 -12 4 107.94 9.08
 -2 -12 4 100.82 4.22
 2 -12 -4 102.11 8.83
 2 12 -4 107.19 6.56
 -2 12 3 5.18 1.23
 -2 12 3 6.68 1.25
 -2 12 3 3.4 1.91
 2 12 -3 6.92 1.54
 -2 -12 3 6.08 0.75
 -2 -12 3 9.92 2.98
 2 -12 -3 6.26 3.1
 2 -12 -2 46.38 5.83
 -2 -12 2 42.03 1.73
 2 12 -2 40.81 3.32
 -2 12 2 39.31 2.53
 -2 -12 2 44.72 5.31
 2 -12 -2 43.8 4.46
 -2 -12 2 37.95 4.34
 -2 12 2 38.15 5.27
 -2 12 1 225.51 12.85
 -2 -12 1 220.49 11.57
 2 -12 -1 220.34 11.13
 -2 12 1 194.13 12.49
 -2 12 1 203.63 6.64
 2 12 0 22.14 1.53
 -2 12 0 18.74 1.49
 -2 -12 0 23.38 3.73
 -2 12 0 19.61 2
 2 -12 0 17.4 3.13
 -2 12 0 21.78 3.79
 -2 12 -1 67.31 6.98
 -2 -12 -1 67.38 4.27
 2 -12 1 64.35 6.54
 -2 12 -1 60.75 2.83
 2 12 1 62.29 2.99
 2 -12 2 149.1 5.73
 2 12 2 151.09 7.45
 -2 -12 -2 149.37 9.48
 -2 -12 -2 143.37 6.44
 2 -12 2 147.74 10.83
 2 12 2 143.28 5.65
 2 12 3 -0.13 0.49
 2 12 3 -0.44 0.98
 -2 -12 -3 -0.2 1.28
 2 -12 3 0.46 0.43
 2 -12 3 0.83 1.83
 2 -12 4 72.03 8.49
 2 12 4 64.53 4.16
 2 12 4 76.54 5.33
 -2 -12 -4 72.42 6.47
 2 12 5 122.07 7.14
 2 -12 5 103.88 5.57
 2 -12 6 16.92 5.26
 2 12 6 28.33 3.55
 2 12 7 39.87 4.5
 2 -12 7 38.05 7.56
 2 12 8 83.39 6.8
 2 -12 8 80.36 11.28
 2 12 9 2.76 1.93
 2 -12 9 2.78 3.92
 -2 13 11 23.29 3.95
 -2 13 10 28.22 4.04
 2 13 -10 31.62 5.95
 -2 -13 10 30.83 7.34
 -2 13 9 32.01 4.05
 2 13 -9 33.51 5.54
 -2 -13 9 39.28 7.71
 -2 13 8 16.87 2.74
 2 13 -8 16.88 3.61
 -2 -13 8 11.05 3.88
 2 13 -7 75.89 7.19
 -2 -13 7 83.32 9.74
 -2 13 7 74.5 5.58
 -2 13 6 54.64 4.48
 2 13 -6 71.01 6.33
 -2 -13 6 68.59 8.24
 2 -13 -5 19.04 4.54
 -2 -13 5 13.48 1.59
 -2 13 5 11.36 1.9
 -2 -13 5 20.01 4.62
 2 13 -5 18.51 3.08
 -2 13 4 21.45 2.53
 -2 -13 4 21.06 1.59
 2 -13 -4 22.67 4.4
 -2 -13 4 19.11 4.12
 2 13 -4 22.6 2.99
 -2 -13 3 6.57 2.69
 -2 13 3 3.26 1.21
 -2 -13 3 3.48 0.47
 2 13 -3 3.47 1.21
 -2 13 3 3.02 0.85
 2 -13 -3 5.25 2.62
 -2 13 2 3.36 2.72
 2 -13 -2 13.14 3.81
 -2 -13 2 2.57 1.51
 2 -13 -2 7.35 2.19
 -2 -13 2 7.97 2.17
 2 13 -2 11.3 1.83
 -2 13 2 8.87 1.15
 2 -13 -1 2.54 1.72
 -2 13 1 0.73 0.43
 -2 13 1 4.03 2.45
 -2 -13 1 2.4 1.77
 -2 13 0 48.34 2.39
 -2 -13 0 56.18 5.79
 2 -13 0 52.21 5.8
 -2 13 0 44.1 2.87
 -2 13 0 47.49 5.91
 2 -13 1 107.85 8.79
 -2 13 -1 91.33 5.8
 2 13 1 95.65 3.86
 -2 13 -1 102.9 9.03
 -2 -13 -2 10.08 2.78
 2 13 2 11.02 1.29
 2 13 2 9.8 1.89
 2 -13 2 8.8 2.87
 2 -13 2 9.51 1.29
 2 -13 3 25.28 2.12
 2 13 3 26.23 3.09
 2 13 3 23.98 2.22
 -2 -13 -3 25.07 3.91
 2 -13 3 34.52 5.71
 2 13 4 92.41 6.07
 -2 -13 -4 97.88 7.78
 2 13 4 81.56 4.78
 2 -13 4 89.83 9.69
 2 -13 5 24.89 5.93
 2 13 5 25.12 3.33
 2 -13 6 26.32 6.62
 2 13 6 25.29 3.47
 2 13 7 124.4 8.3
 2 -13 7 129.62 14.16
 2 13 8 73.53 6.47
 2 -13 8 57.19 9.73
 -2 13 -9 -7.13 4.04
 -2 14 10 9.12 2.33
 -2 -14 10 6.79 4.8
 -2 14 9 14.04 2.66
 2 14 -9 20.22 4.54
 -2 -14 9 18.48 5.58
 -2 14 8 42.38 4.42
 -2 -14 8 52.31 8.52
 2 14 -8 52.89 6.53
 -2 14 7 17.31 2.77
 -2 -14 7 17.81 4.47
 2 14 -7 13.6 3.21
 -2 14 6 155.4 8.11
 -2 -14 6 146.19 6.51
 2 14 -6 160.62 10.03
 -2 -14 6 136.81 12.14
 -2 14 5 57.27 4.45
 2 14 -5 61.97 5.53
 2 -14 -5 64.09 7.56
 -2 -14 5 59.77 3.19
 -2 -14 5 51.94 7.12
 2 14 -4 92.59 6.25
 -2 -14 4 87.98 8.74
 -2 -14 4 96.01 3.41
 -2 14 4 87.85 5.11
 2 -14 -4 95.24 9.23
 -2 14 4 88.75 5.5
 -2 14 3 35.26 3.33
 2 14 -3 39.15 3.58
 -2 14 3 37.11 2.74
 -2 -14 3 31.79 5.04
 2 -14 -3 28.63 5.21
 2 -14 -2 5.06 2.58
 -2 -14 2 4.13 1.88
 -2 14 2 6.59 0.98
 2 -14 -2 4.96 1.74
 -2 -14 2 5 2.38
 -2 14 1 72.55 7.57
 -2 -14 1 66.94 6.64
 2 -14 -1 67.79 6.4
 -2 14 1 73.36 3.12
 -2 -14 1 55.45 5.28
 2 14 -1 73.65 6.32
 -2 -14 0 490.23 20.51
 2 14 0 508.68 19.47
 -2 14 0 524.88 13.75
 -2 14 0 491.65 13.07
 2 -14 0 512.01 21.36
 -2 14 0 494.43 22.38
 2 14 1 327.88 9.66
 2 14 1 373.59 16.18
 2 -14 1 390.86 18.39
 -2 14 -1 345.73 18.29
 -2 14 -1 385.23 12.87
 2 -14 2 19.39 4.31
 -2 -14 -2 18.2 3.57
 -2 14 -2 22.78 3.26
 2 14 2 23.02 2.99
 2 14 2 18.13 1.66
 2 -14 3 82.35 8.88
 2 14 3 66.12 5.11
 -2 -14 -3 70.89 6.95
 2 14 3 61.12 3.65
 2 -14 3 61.83 3.44
 -2 14 -3 68.76 6.44
 -2 -14 -4 5.41 2.34
 2 14 4 6.14 1.52
 2 -14 4 4.68 3.19
 2 14 5 20.4 3.08
 2 -14 5 21.52 5.36
 2 -14 6 50.57 8.7
 2 14 6 53.54 5.16
 2 14 7 68.98 6.15
 2 -14 7 52.17 9.34
 -2 14 -7 61.16 8.34
 -2 14 -8 1.63 3.57
 2 14 8 -0.06 1.44
 2 -14 8 -2.38 3.02
 -2 14 -9 15.52 5.48
 -2 15 10 15.48 3.27
 -2 15 9 6.28 2.06
 -2 -15 9 8.47 3.21
 2 15 -9 12.25 3.42
 -2 15 8 71.25 6.05
 2 15 -8 94.74 8.73
 -2 -15 8 100.08 11.7
 -2 -15 7 3.6 2.6
 -2 15 7 2.08 1.37
 2 15 -7 0.32 1.63
 -2 15 6 42.69 4.2
 -2 -15 6 44.16 7
 2 15 -6 43.63 5.03
 2 15 -5 151.08 8.81
 -2 -15 5 144.31 12.1
 2 -15 -5 127.33 11.19
 -2 15 5 127.35 7.28
 -2 15 4 0.39 0.81
 -2 15 4 1.67 0.9
 2 -15 -4 2.86 2.7
 2 15 -4 0.31 0.98
 -2 -15 4 -0.82 2.04
 -2 15 3 32.66 3.32
 2 15 -3 35.92 3.52
 -2 15 3 37.19 2.68
 -2 -15 3 28.2 4.88
 2 -15 -3 41.21 6.44
 2 -15 -2 20.6 4.72
 -2 15 2 31.16 5.44
 -2 15 2 27.13 1.89
 -2 -15 2 27.34 4.58
 2 -15 -2 29.52 4.27
 -2 15 1 62.69 7.32
 -2 15 1 68.61 2.89
 -2 -15 1 64.86 6.9
 2 -15 -1 65.08 6.47
 -2 -15 1 59.87 5.65
 2 15 -1 65.56 6.32
 -2 15 0 23.43 4.66
 -2 15 0 29.48 1.61
 2 15 0 28.72 4.17
 -2 -15 0 26 4.43
 2 -15 0 30.76 4.83
 2 15 1 44.98 5.36
 -2 15 -1 44.17 3.45
 -2 15 -1 42.24 6.36
 2 -15 1 41.95 5.75
 -2 -15 -2 4.06 2.18
 2 -15 2 2.1 1.96
 2 15 2 3.44 1.42
 -2 15 -2 6.82 1.92
 2 -15 3 41.18 6.36
 2 15 3 43.5 4.24
 -2 15 -3 52.41 5.41
 -2 -15 -3 44.11 5.68
 2 15 4 11.5 2.31
 2 -15 4 5.79 3.21
 -2 15 -4 9.05 2.67
 -2 -15 -4 13.61 3.36
 -2 15 -5 31.8 5.33
 2 15 5 32.28 4
 2 -15 5 40.02 7.28
 2 15 6 159.49 9.51
 -2 15 -6 169.06 13.11
 2 -15 6 178.12 16.14
 2 -15 7 -1.43 2.47
 -2 15 -7 3.6 2.5
 2 15 7 1.57 1.15
 -2 15 -8 67.67 9.21
 -2 15 -9 41.58 7.66
 -2 16 10 103.03 8.26
 2 16 -9 4.53 2.59
 -2 16 9 3.57 1.56
 -2 16 8 28.79 3.88
 2 16 -8 31.29 5.1
 -2 -16 8 25.99 6.23
 -2 16 7 91.03 6.66
 2 16 -7 99.27 8.41
 -2 -16 7 85.37 10.57
 2 16 -6 23.08 3.61
 -2 16 6 19.85 2.99
 -2 -16 6 24.17 5.53
 -2 16 5 59.49 4.45
 -2 16 5 63.26 5
 2 -16 -5 64.98 8.17
 -2 -16 5 65.36 8.33
 2 16 -5 67.9 5.82
 -2 16 4 257.73 11.18
 -2 16 4 269.26 9.86
 2 -16 -4 303.46 18.09
 -2 -16 4 266.24 16.83
 2 16 -4 283.51 12.1
 -2 16 3 21.37 4.97
 -2 16 3 20.82 2.69
 2 -16 -3 23.41 5.32
 2 16 -3 23.75 2.89
 -2 -16 3 24.53 4.95
 -2 16 3 21 1.91
 2 -16 -2 12.85 3.65
 2 -16 -2 12.27 2.75
 -2 -16 2 13.67 3.38
 -2 16 2 8.68 3.55
 -2 16 2 9.29 1.04
 -2 -16 1 100.7 8.83
 2 -16 -1 110.18 8.76
 2 16 -1 94.66 7.96
 -2 16 1 115.89 10.25
 -2 16 1 100.65 3.4
 -2 -16 0 113.89 9.32
 2 -16 0 111.4 9.36
 2 16 0 108.4 8.33
 -2 16 0 116.05 10.52
 -2 -16 0 78.26 6.32
 -2 16 -1 10.13 3.32
 2 16 1 15.05 3.29
 -2 16 -1 20.4 2.18
 2 -16 1 20.47 4.46
 2 16 2 227.35 10.86
 2 -16 2 212.75 14.74
 -2 -16 -2 229.44 14.27
 -2 16 -2 239.08 10.73
 -2 16 -3 18.97 3.32
 2 16 3 18.13 2.91
 -2 -16 -3 17.84 3.76
 2 -16 3 15.68 4.45
 2 16 4 104.71 7.06
 -2 -16 -4 91.15 8.59
 2 -16 4 98.67 10.63
 -2 16 -4 89.91 7.88
 2 16 5 284.28 13.16
 -2 16 -5 275.23 15.79
 2 -16 5 299.12 20.44
 2 16 6 5.87 2.1
 2 -16 6 6.22 3.92
 -2 16 -6 6.11 2.65
 -2 16 -7 -3.25 2.63
 2 -16 7 -2.91 4.04
 2 16 7 2.08 1.73
 -2 16 -8 91.01 10.47
 -2 17 9 43.53 5.08
 2 17 -9 42.82 6.37
 -2 17 8 17.12 3.22
 -2 -17 8 19.43 6.24
 2 17 -8 18.27 4.02
 -2 17 7 45.38 4.74
 -2 -17 7 57.99 8.84
 2 17 -7 49.94 5.9
 -2 17 6 52.26 4.91
 2 17 -6 49.57 5.41
 -2 -17 6 59.57 8.75
 -2 17 5 32.38 3.71
 -2 -17 5 25.88 5.68
 2 -17 -5 34.37 6.34
 2 17 -5 33.91 4.09
 -2 17 4 60.35 4.94
 2 17 -4 64.01 5.23
 2 -17 -4 53.19 7.83
 -2 -17 4 55.44 7.51
 -2 17 3 67.81 8.97
 -2 17 3 64.91 5.12
 -2 -17 3 69.72 8.09
 2 -17 -3 69.94 9.06
 -2 17 2 109.14 10.54
 2 -17 -2 104.1 8.77
 -2 -17 2 100.48 9.35
 2 -17 -2 121.06 11.53
 2 17 -1 16.21 3.77
 2 -17 -1 26.55 4.47
 -2 17 1 20.13 4.8
 -2 -17 1 18.19 3.94
 -2 17 0 44.09 6.74
 2 17 0 46.87 5.76
 2 -17 0 50.72 6.36
 -2 -17 0 46.5 6.14
 2 17 1 147.75 10.42
 2 -17 1 135.43 11.44
 -2 17 -1 135.22 12.2
 2 17 2 11.84 3.37
 -2 -17 -2 12.57 3.32
 2 17 2 13.3 2.68
 2 -17 2 14.48 4.35
 -2 17 -3 2.96 1.65
 2 17 3 4.33 1.64
 2 -17 3 -0.22 2.07
 -2 -17 -3 6.73 2.84
 2 17 4 175.92 9.99
 -2 -17 -4 194.01 13.14
 -2 17 -4 188.46 11.51
 2 -17 4 185.29 15.18
 -2 17 -5 18.31 4.06
 2 17 5 15.74 3.01
 2 -17 5 11.47 4.61
 -2 17 -6 0.37 1.96
 2 17 6 2.09 1.61
 2 -17 6 3.6 3.21
 -2 17 -7 96.55 10.37
 -2 17 -8 26.16 6.1
 -2 18 8 10.91 2.63
 2 18 -8 6.1 2.52
 -2 18 7 25.8 3.69
 -2 -18 7 20.24 5.47
 2 18 -7 23.97 4.07
 -2 18 6 74.84 6.14
 -2 -18 6 93.32 11.09
 2 18 -6 74.34 6.66
 -2 18 5 94.5 6.78
 2 -18 -5 101.61 11.04
 2 18 -5 113.2 7.65
 -2 -18 5 127.18 12.41
 -2 18 4 27.37 6.13
 2 -18 -4 40.26 7.03
 -2 18 4 26.12 3.38
 2 18 -4 24.56 3.19
 -2 -18 4 21.71 5.31
 -2 18 3 335.12 13.87
 -2 18 3 353.22 21.19
 -2 -18 3 369.59 20.05
 2 -18 -3 349.56 21.23
 2 -18 -2 26.01 4.42
 2 -18 -2 32.59 6.5
 -2 18 2 24.69 5.32
 -2 -18 2 27.63 5.19
 -2 -18 1 30.99 5.39
 2 18 -1 34.3 5.03
 2 -18 -1 34.25 5.13
 -2 18 1 34.61 6.38
 -2 -18 0 40.01 5.88
 2 18 0 29.43 4.69
 -2 18 0 27.19 5.83
 2 -18 0 30.45 5.36
 -2 18 -1 -1.39 2.49
 2 -18 1 2.74 2.5
 2 18 1 -1.25 2.3
 2 18 2 9.48 2.99
 2 18 2 5.76 1.82
 -2 -18 -2 8.09 3.19
 2 -18 2 8.51 3.31
 2 18 3 134.17 8.56
 -2 -18 -3 132.72 11.41
 2 -18 3 148.34 13.19
 2 18 4 150.62 9.37
 -2 -18 -4 151.6 11.94
 2 -18 4 161.77 14.51
 2 18 5 6.68 2.13
 2 -18 5 9.12 4.25
 2 18 6 95.64 7.79
 2 -18 6 112.9 13.15
 -2 18 -7 38.92 6.56
 2 19 -8 71.15 7.59
 -2 19 8 65.25 6.24
 -2 19 7 24.13 3.77
 2 19 -7 24.46 4.09
 -2 19 6 17.84 3.01
 2 19 -6 17.64 3.27
 -2 -19 6 20.78 5.91
 -2 -19 5 106.87 11.69
 2 -19 -5 92.33 10.74
 2 19 -5 102.84 7.34
 -2 19 5 91.77 6.89
 -2 19 4 15.96 5.39
 2 -19 -4 6.66 3.62
 -2 19 4 8.59 2.08
 -2 -19 4 10.41 3.97
 2 19 -4 8.15 2.04
 -2 19 3 1.15 2.63
 -2 19 3 -0.03 0.99
 -2 -19 3 3.06 2.94
 2 -19 -3 2.43 3.17
 2 -19 -2 101.62 9.44
 -2 -19 2 104.89 10.28
 -2 19 2 106.97 11.23
 2 -19 -2 128.8 12.82
 2 19 -1 -2.97 2.96
 -2 19 1 0.99 2.12
 -2 -19 1 3.95 3.05
 2 -19 -1 3.96 2.44
 -2 19 0 32.1 6.62
 -2 -19 0 40.08 6.27
 2 -19 0 37.11 5.76
 2 19 0 43.48 6.13
 -2 19 -1 29.36 5.94
 2 -19 1 48.52 6.88
 2 19 1 46.46 6.32
 -2 -19 -2 9.31 3.15
 2 19 2 17.61 3.16
 2 19 2 11.86 3.54
 2 19 3 169.66 10.08
 2 19 3 183.48 13.84
 2 -19 3 176.84 14.95
 -2 -19 -3 153 12.69
 2 19 4 5.51 1.84
 -2 -19 -4 5.34 3.03
 2 19 5 30.86 4.41
 2 -19 5 30.08 7
 -2 20 7 15.34 3.11
 2 20 -7 15.66 3.28
 -2 20 6 81.92 6.77
 -2 20 5 15.25 5.62
 2 -20 -5 8.02 4.28
 -2 -20 5 14.12 4.96
 -2 20 5 11.57 2.46
 -2 20 4 43.7 4.7
 -2 -20 4 48.95 7.8
 -2 20 4 66.17 9.95
 2 -20 -4 59.61 9.01
 -2 20 3 10.91 2.41
 -2 -20 3 15.89 4.17
 2 -20 -3 19.58 6.18
 -2 20 3 7.58 4.2
 2 -20 -2 48.06 8.22
 -2 -20 2 36.77 6.41
 2 -20 -2 41.42 6.03
 -2 20 2 45.1 7.53
 -2 -20 1 227.9 15.68
 2 -20 -1 198.73 14.11
 -2 20 1 226.69 17.13
 2 20 0 4.9 2.71
 -2 20 0 11.44 4.94
 2 -20 0 5.27 2.86
 2 20 1 12.21 3.46
 2 -20 1 19.92 4.94
 2 20 2 242.91 12.83
 2 20 2 280.31 16.78
 2 -20 2 275.39 18.45
 -2 -20 -2 243.37 17.13
 2 20 3 6.07 3.16
 -2 -20 -3 6.64 3.43
 2 20 3 6.48 2.05
 2 -20 3 8.66 4.23
 2 20 4 30.58 4.41
 -2 -20 -4 36.07 6.26
 2 -20 4 33.43 7.13
 -2 21 6 29.85 4.25
 -2 21 5 97.56 7.49
 -2 21 4 10.04 5.6
 -2 21 4 5.95 1.95
 2 -21 -3 44.63 8.48
 -2 21 3 25.86 3.7
 -2 21 3 34.22 7.17
 -2 -21 3 39.5 7.11
 -2 21 2 79.74 10.15
 -2 21 2 84.76 6.81
 -2 -21 2 63.07 8.61
 2 -21 -2 63.95 9.72
 2 -21 -1 77.92 10.66
 -2 -21 1 80.55 9.41
 2 -21 -1 77.5 8.9
 -2 21 1 84.98 10.73
 2 -21 0 32.21 6.26
 2 21 0 32.7 5.63
 -2 21 0 35.76 7.1
 2 21 1 162.64 12.92
 -2 -21 -1 183.19 15.05
 2 -21 1 173.06 14.08
 2 21 2 1.49 1.61
 2 21 2 -1.64 2.39
 2 -21 2 -0.16 2.36
 -2 -21 -2 4 2.34
 2 21 3 1.9 2.47
 2 -21 3 7.44 4.32
 -2 -21 -3 10.9 4.36
 2 21 4 43.42 7.5
 -2 -21 -4 37.56 6.62
 -2 22 5 87.47 7.31
 -2 22 4 35.48 4.45
 -2 22 3 0.5 1.28
 -2 22 2 5.73 3.79
 -2 22 2 13.83 2.89
 -2 22 1 -0.51 3.6
 2 -22 -1 -1.42 2.13
 -2 22 0 130.05 13.79
 2 -22 0 137.62 12.35
 -2 -22 -1 33.69 6.7
 2 -22 1 46.09 7.43
 -2 -22 -2 0.1 2.53
 -2 -22 -3 3.31 3.49
 -2 23 3 -0.29 1.7
 -2 23 2 20.16 3.66
 -2 -23 -1 34.71 7.65
 -2 -23 -2 1.82 3.07
 -3 0 12 16.73 4.62
 3 0 -12 13.5 3.93
 3 0 -11 1.67 2.11
 -3 0 11 0.64 1.92
 -3 0 10 9.03 3.14
 3 0 -10 15.06 3.85
 -3 0 9 43.46 5.69
 3 0 -9 45.97 5.44
 -3 0 8 -1.81 1.97
 3 0 -8 0.64 1.51
 3 0 -7 49.51 3.78
 3 0 -7 51.68 4.82
 -3 0 7 45.15 4.83
 -3 0 6 -1.04 1.44
 3 0 -6 0.13 1.29
 -3 0 5 0.61 1.11
 -3 0 5 1.66 0.99
 3 0 -5 2.13 0.74
 3 0 -5 1.11 0.98
 3 0 -4 34.45 2.88
 -3 0 4 29 3.37
 -3 0 4 35.74 2.63
 3 0 -4 30.77 2.1
 3 0 -3 21.87 2.12
 -3 0 3 22.57 1.34
 -3 0 3 22.89 2.51
 -3 0 3 23.22 2.3
 3 0 -3 24.3 1.51
 -3 0 2 3.06 0.92
 3 0 -1 1.26 0.27
 -3 0 1 -0.02 0.62
 -3 0 1 0.63 0.69
 -3 0 1 0.16 0.68
 3 0 0 63.47 2.47
 3 0 0 56.97 3.5
 -3 0 0 58.8 3.27
 3 0 1 3.79 0.73
 -3 0 -1 5.2 0.8
 3 0 1 5.07 1.29
 -3 0 -1 6.24 1.25
 3 0 2 187.59 6.69
 -3 0 -2 186.15 6.73
 -3 0 -2 189.48 7.15
 3 0 3 9.58 1.46
 -3 0 -3 6.26 1.15
 -3 0 -4 40.77 3.27
 3 0 4 41.92 3.3
 3 0 5 179.93 8.19
 3 0 6 28.3 3.15
 3 0 7 56.66 4.88
 3 0 8 74.55 6.05
 3 0 9 1.65 1.51
 3 0 10 11.63 2.95
 3 -1 -12 -2.38 2.55
 3 1 -12 0.47 2.14
 -3 -1 12 4.66 3.29
 -3 1 12 4.19 2.94
 3 1 -11 28.78 5.22
 -3 -1 11 22.09 5.04
 -3 1 11 23.1 4.89
 3 -1 -11 25.19 4.62
 3 -1 -10 13.15 3.34
 3 1 -10 16.99 3.79
 -3 -1 10 15.44 4.01
 -3 1 10 17.8 4.15
 3 -1 -9 78.42 7.05
 3 1 -9 82.5 7.46
 -3 1 9 78.79 7.36
 -3 -1 9 73.46 7.52
 3 -1 -8 64.87 5.95
 -3 -1 8 81.03 7.23
 -3 1 8 73.01 6.54
 3 1 -8 83.33 6.82
 -3 -1 7 3.03 1.6
 -3 1 7 0.92 1.08
 3 -1 -7 0.69 1.27
 3 1 -7 0.66 0.66
 3 -1 -7 1.54 0.89
 3 1 -7 0.41 1.39
 3 -1 -6 367.38 13.72
 3 1 -6 376.62 14.29
 -3 1 6 348.86 13.42
 -3 -1 6 345.47 13.97
 3 -1 -5 57.62 3.18
 3 -1 -5 54.85 4
 3 1 -5 52.72 4.13
 3 1 -5 53.34 3.34
 -3 -1 5 48.2 4.07
 -3 1 5 41.99 3.45
 -3 -1 5 46.45 4.95
 -3 1 5 55.05 5.19
 3 -1 -4 64.25 3.02
 -3 -1 4 62.35 3.97
 3 -1 -4 71.48 4.12
 3 1 -4 69.36 4.29
 -3 1 4 63.37 4.87
 -3 1 4 63.45 3.29
 3 1 -4 65.74 3.34
 3 -1 -3 170.9 5.03
 -3 1 3 177.43 8.58
 3 -1 -3 162.25 6.47
 3 1 -3 164.9 6.77
 -3 -1 3 171 5.81
 -3 1 3 171.44 7.41
 3 1 -3 161.53 6.02
 -3 -1 3 169.01 6.95
 -3 1 3 167.23 7.01
 3 1 -3 167.66 5.55
 -3 1 2 297.93 10.7
 -3 1 2 283.19 9.41
 -3 1 2 286.75 9.39
 -3 -1 2 278.04 9.22
 3 1 -2 261.63 8.55
 -3 -1 1 741.87 19.4
 3 1 -1 707.42 19.06
 -3 1 1 748.81 20.49
 -3 -1 1 743.06 19.55
 -3 1 1 730.09 19.58
 -3 -1 1 732.77 18.98
 3 1 0 1364.01 33.25
 -3 1 0 1428.9 32.84
 3 -1 0 1352.38 35.99
 3 -1 0 1393.69 34.66
 -3 1 0 1378.96 34.63
 3 1 0 1387.55 34.63
 -3 -1 0 1388.67 34.62
 3 -1 0 1397.97 32.94
 3 1 1 220.81 7.05
 -3 1 -1 227.74 6.91
 -3 -1 -1 236.24 7.25
 3 -1 1 222.57 9.32
 3 -1 1 219.52 6.97
 -3 -1 -1 223.82 7.77
 -3 1 -1 212.18 7.65
 3 1 2 584.44 15.6
 -3 1 -2 567.22 15.51
 -3 -1 -2 560.11 15.65
 -3 -1 -2 545.52 15.92
 -3 1 -2 532.23 15.86
 3 -1 2 550.05 15.48
 3 -1 3 9.65 1.41
 -3 1 -3 11.83 1.54
 -3 -1 -3 11.4 1.56
 3 1 3 11.44 1.52
 -3 1 -3 9.3 1.47
 -3 1 -4 167.04 7.41
 -3 -1 -4 162.12 7.34
 3 1 4 168.8 7.32
 3 -1 4 176.91 7.45
 3 1 5 27.36 2.92
 3 -1 5 34.76 3.22
 3 -1 6 29.02 3.24
 3 1 6 27.57 3.16
 3 -1 7 178.86 9.21
 3 1 7 181.38 9.25
 3 -1 8 5.96 1.81
 3 1 8 4.88 1.69
 3 -1 9 24.53 3.72
 3 1 9 35.98 4.36
 3 -1 10 2.45 1.69
 3 1 10 1.24 1.65
 3 -2 -13 0.49 2.46
 -3 -2 12 59.37 8.5
 -3 2 12 68.58 8.91
 3 -2 -12 68.12 7.85
 3 2 -12 82.85 9.1
 -3 -2 11 1.14 2.32
 -3 2 11 4.18 2.58
 3 2 -11 2.8 2.01
 3 -2 -11 5.69 2.61
 3 -2 -10 3.02 1.78
 3 2 -10 -0.66 1.69
 -3 -2 10 3.78 2.82
 -3 2 10 2.18 2.09
 -3 2 9 54.88 4.59
 -3 2 9 54.92 6.14
 -3 -2 9 55.8 6.57
 3 -2 -9 55.89 5.81
 3 2 -9 57.34 6.33
 3 2 -8 1.86 1.67
 -3 -2 8 1.15 1.49
 3 -2 -8 -0.77 1.07
 -3 2 8 0.5 0.85
 -3 2 8 -0.63 1.29
 3 -2 -7 40.42 3.35
 3 -2 -7 50.77 4.56
 3 2 -7 47.48 4.86
 -3 -2 7 49.14 5.21
 -3 2 7 47.13 3.59
 -3 -2 6 16.47 2.85
 -3 2 6 15.26 1.86
 3 2 -6 16.87 2.68
 3 -2 -6 15.13 2.28
 -3 -2 5 0.62 0.98
 -3 -2 5 0.99 1.34
 -3 2 5 0.52 0.38
 -3 2 5 1.36 1.15
 3 2 -5 0.6 0.53
 3 -2 -5 0.69 0.45
 3 -2 -5 0.92 0.8
 3 2 -5 -0.13 1.18
 -3 2 4 8.62 1.81
 -3 2 4 7.95 0.96
 3 2 -4 8.63 1.22
 -3 2 4 9.48 1.17
 3 -2 -4 8.05 0.95
 -3 2 4 7.48 2.09
 -3 -2 4 10.3 1.7
 3 -2 -4 7.71 1.31
 3 2 -4 11.39 1.75
 3 -2 -3 41.46 1.79
 3 2 -3 40.86 3.08
 -3 2 3 41.67 4.02
 -3 -2 3 45.26 3.22
 -3 -2 3 43.87 2.92
 -3 2 3 44.7 3.39
 -3 2 3 46.28 3.3
 3 2 -3 39.87 3.04
 -3 -2 2 9.52 1.38
 -3 2 2 9.31 1.34
 -3 2 2 7.07 1.21
 -3 2 2 6.57 1.65
 -3 -2 2 7.6 1.06
 3 2 -2 6.6 1.18
 3 -2 -1 5.47 1.29
 3 -2 -1 6.53 1
 -3 2 1 8.55 1.35
 -3 2 1 7.27 1.45
 -3 -2 1 6.24 1.04
 3 2 -1 6.63 1.15
 -3 2 0 97.22 3.11
 3 2 0 93.08 3.64
 3 -2 0 91.38 5.4
 3 -2 0 93.66 4.91
 3 2 0 91.75 3.87
 -3 -2 0 104.07 4.45
 -3 2 0 102.73 4.47
 -3 2 0 87.07 5.38
 -3 2 -1 20.46 1.5
 3 2 1 21.11 1.67
 3 -2 1 19.21 2.67
 -3 -2 -1 19.78 1.92
 -3 2 -1 24.87 2.13
 3 -2 1 22.85 1.64
 -3 2 -2 204.9 7.1
 3 2 2 206.09 7.25
 -3 -2 -2 206.67 7.41
 -3 -2 -2 200.38 7.46
 -3 2 -2 198.78 7.45
 3 -2 2 205.31 7.11
 3 -2 2 190.52 9.89
 3 2 3 22.1 2.18
 -3 2 -3 19.38 2
 -3 -2 -3 20.87 2.12
 -3 2 -3 20.24 2.1
 3 -2 3 21.02 2.07
 3 2 4 48.4 3.55
 -3 2 -4 45.18 3.45
 -3 -2 -4 48.34 3.68
 3 -2 4 50.86 3.68
 3 2 5 60.29 4.4
 3 -2 5 60.3 4.39
 3 -2 6 26.66 3.09
 3 2 6 31.23 3.36
 3 -2 7 52.75 4.72
 3 2 7 53.44 4.82
 3 -2 8 44.69 4.66
 3 2 8 43.04 4.53
 3 -2 9 12.25 2.8
 3 2 9 8.82 2.45
 3 -2 9 10.66 3.34
 3 -2 10 29.48 4.28
 3 2 10 29.79 4.44
 3 -2 10 32 6.93
 3 -3 -13 -1.13 2.56
 3 -3 -12 33.47 5.45
 3 3 -12 44.28 6.76
 -3 -3 12 34.71 6.86
 -3 3 12 37.75 6.23
 3 3 -11 16.28 4.1
 -3 -3 11 17.39 4.7
 -3 3 11 17.14 3.05
 3 -3 -11 16.71 3.9
 -3 3 11 13.19 3.93
 3 -3 -10 41.54 5.18
 3 3 -10 35.81 5.43
 -3 -3 10 41.8 6.27
 -3 3 10 37.1 5.55
 -3 3 10 39.49 4.18
 3 -3 -9 5.36 1.95
 -3 -3 9 3.6 2.06
 3 3 -9 5.47 2.41
 -3 3 9 5.81 1.51
 3 3 -8 33.3 4.48
 -3 -3 8 36.27 5.13
 3 -3 -8 39.83 4.43
 -3 3 8 37.53 3.47
 3 -3 -7 148.02 7
 3 -3 -7 169.38 8.66
 3 3 -7 167.78 9.61
 -3 -3 7 171.68 10.39
 -3 3 7 158.59 7.25
 -3 3 6 146.57 6.24
 3 -3 -6 136.78 7.11
 -3 -3 6 153.24 8.99
 3 3 -6 148.7 8.31
 3 3 -6 134.1 6.62
 -3 -3 5 5.55 1.67
 -3 3 5 5.75 0.97
 -3 3 5 7.46 1.86
 3 -3 -5 6.08 0.99
 -3 3 5 7.37 2.1
 3 -3 -5 7.83 1.42
 3 3 -5 2.36 1.27
 -3 3 4 608.9 20
 3 -3 -4 624.84 16.51
 -3 3 4 659.3 22.64
 3 -3 -4 628.39 17.94
 -3 3 4 652.49 16.63
 3 3 -4 657.32 19.4
 -3 3 4 651.88 16.69
 -3 -3 4 631.05 19.65
 3 3 -4 638.08 19.93
 3 3 -3 11.61 1.82
 3 -3 -3 10.31 0.8
 -3 -3 3 11.63 1.67
 3 3 -3 10.42 1.68
 -3 3 3 11.02 1.73
 -3 3 3 9.91 2.24
 -3 -3 3 12.07 1.7
 -3 3 3 10.7 0.86
 -3 3 3 12.63 1.76
 -3 3 2 17.91 2.65
 -3 3 2 16.7 1.69
 -3 -3 2 16.09 1.73
 3 3 -2 15 2.01
 -3 -3 2 16.36 1.69
 -3 3 2 16.74 1.78
 -3 3 1 1247.84 33.37
 3 -3 -1 1257.77 32.94
 3 3 -1 1167.17 31.86
 3 -3 -1 1241.68 30.74
 3 3 -1 1195.73 31.25
 -3 -3 1 1204.94 30.66
 -3 3 1 1245.14 30.92
 3 -3 0 278.63 11.13
 3 3 0 277.07 10.1
 -3 -3 0 286.84 8.95
 -3 3 0 286.22 8.99
 3 -3 0 272.69 10.19
 3 3 0 263.23 9.12
 3 3 0 284.09 8.02
 -3 3 0 277.77 7.42
 -3 3 0 275.6 11.12
 3 3 0 268.3 8.29
 -3 3 -1 122.35 4.47
 3 3 1 117.55 4.75
 3 -3 1 119.69 6.97
 -3 3 -1 117.33 5.09
 3 3 1 125.66 5.4
 -3 -3 -1 124.97 5.2
 3 -3 1 115.75 6.62
 3 -3 2 1967.29 46.01
 -3 3 -2 1871.6 45.92
 3 3 2 1884.6 46.13
 -3 -3 -2 1895.57 46.57
 -3 3 -2 1825.76 46.33
 -3 -3 -2 1876.3 46.4
 3 -3 2 1837.79 50.98
 -3 3 -3 27.82 2.43
 3 3 3 27.2 2.43
 -3 -3 -3 24.73 2.38
 3 3 3 28.79 2.28
 3 3 3 24.04 2.46
 3 -3 3 27.55 2.6
 -3 3 -3 30.57 2.54
 3 -3 3 27.68 2.42
 3 3 4 48.72 3.55
 -3 3 -4 42.84 3.36
 -3 -3 -4 46.28 3.62
 3 3 4 44.54 3.52
 3 -3 4 42.73 3.33
 3 3 5 274.65 10.68
 3 3 5 261.47 11.28
 3 -3 5 270.13 10.65
 3 -3 6 2.42 1.17
 3 3 6 1.38 1.16
 3 3 7 15.15 2.7
 3 -3 7 15.49 2.66
 3 -3 8 76.28 9.46
 3 -3 8 66.5 5.68
 3 3 8 60.88 5.52
 3 3 9 31.56 4.11
 3 -3 9 41.08 7.13
 3 3 10 5.38 2.23
 3 -3 10 7.78 3.58
 3 -4 -13 22.93 4.88
 3 4 -12 67.17 8.33
 3 -4 -12 56.14 6.87
 -3 -4 12 63.49 9.15
 -3 4 12 60.48 5.96
 3 4 -11 6.04 3.18
 -3 -4 11 -0.72 2.31
 -3 4 11 3.29 1.46
 -3 4 11 2.11 2.49
 3 -4 -11 0.08 2.08
 3 -4 -10 35.95 4.85
 3 4 -10 43.97 5.99
 -3 -4 10 44.26 6.66
 -3 4 10 39.1 4.16
 -3 -4 9 46.92 6.44
 3 -4 -9 43.84 4.88
 3 4 -9 47.5 5.8
 -3 4 9 43.99 4.15
 3 4 -8 4.43 2.05
 -3 4 8 5.09 1.43
 3 -4 -8 6.11 1.86
 3 -4 -7 40.66 3.33
 -3 -4 7 54.28 5.95
 3 -4 -7 42.71 4.08
 3 4 -7 46.4 5.01
 -3 4 7 51.88 3.73
 3 -4 -6 112.76 6.17
 3 4 -6 111.51 7.2
 -3 -4 6 108.21 7.93
 3 4 -6 103.72 5.85
 -3 4 6 113.75 5.38
 -3 -4 5 4.44 1.69
 -3 4 5 4.25 0.92
 3 4 -5 3.1 1.32
 3 -4 -5 4.15 0.83
 -3 4 5 1.39 2.52
 3 -4 -5 4.83 1.15
 3 4 -5 6.48 1.78
 3 -4 -4 64.11 2.95
 3 -4 -4 68.89 3.66
 3 4 -4 76.31 4.82
 -3 4 4 57.83 5.69
 -3 4 4 67.19 3.31
 -3 -4 4 62.56 4.73
 3 4 -4 60.67 4.98
 -3 4 4 64.51 4.67
 -3 4 4 63.8 3.08
 -3 4 3 5.87 1.98
 -3 4 3 3.38 0.73
 -3 4 3 7.15 1.44
 3 4 -3 3.83 1.34
 -3 4 3 3.44 0.53
 3 4 -3 4.78 1.22
 -3 -4 3 2.03 1.03
 -3 -4 3 2.65 0.8
 -3 4 3 4.81 1.04
 -3 4 2 1.68 0.53
 -3 4 2 1.09 0.24
 -3 4 2 1.56 0.83
 3 -4 -2 0.21 1.03
 -3 -4 2 2.23 0.85
 -3 -4 2 1 0.8
 3 -4 -2 0.96 0.42
 -3 4 2 2.48 0.68
 3 4 -2 0.79 0.77
 -3 4 1 2.06 0.3
 -3 4 1 1.72 1.49
 3 -4 -1 0.67 0.58
 -3 -4 1 1.44 0.56
 3 4 -1 1.99 1.01
 -3 4 1 3.24 0.94
 3 4 -1 2.26 0.88
 3 -4 -1 1.28 1.02
 3 -4 -1 1.3 0.72
 -3 4 0 21.31 2.89
 3 -4 0 16.69 2.27
 3 4 0 24.36 1.86
 3 4 0 22.83 2.55
 -3 -4 0 24.66 2.02
 -3 4 0 22.11 1.95
 3 4 0 22.68 2.05
 3 -4 0 22.27 2.1
 -3 4 0 23.66 1.41
 3 -4 1 6.87 1.79
 -3 4 -1 7.57 1.24
 3 -4 1 9.05 2.05
 -3 4 -1 8.63 1.06
 3 4 1 7.27 1.15
 3 4 1 7.85 1.21
 -3 -4 -1 7.81 1.22
 3 -4 1 8.34 1.27
 -3 4 -2 218.04 7.6
 3 4 2 207.84 7.69
 3 -4 2 218.06 10.84
 3 -4 2 217.28 11.02
 -3 -4 -2 211.4 7.77
 -3 4 -2 207.37 7.71
 3 4 2 227.79 8.31
 3 -4 3 0.58 1.73
 -3 4 -3 1.84 0.76
 3 4 3 2.37 0.91
 -3 -4 -3 1.69 0.83
 3 -4 3 2.53 1.48
 -3 4 -3 2.45 0.87
 3 4 3 1.28 0.76
 3 -4 3 2.27 0.96
 3 4 4 99.91 5.37
 -3 4 -4 92.69 5.29
 3 4 4 91.03 5.39
 3 -4 4 90.87 7.87
 3 4 5 111.26 6.16
 3 4 5 108.13 6.62
 3 -4 5 111.81 9.36
 3 4 6 18.34 2.6
 3 -4 6 14.78 3.62
 3 4 7 96.3 6.48
 3 4 7 69.38 6.68
 3 -4 7 81.43 9.05
 3 -4 8 103.57 10.83
 3 4 8 90.25 6.87
 3 4 9 3.78 2.02
 3 -4 9 1.76 2.84
 3 -4 10 27.48 6.54
 3 4 10 42.77 5.21
 3 -5 -13 15.58 3.67
 -3 -5 12 68.73 9.72
 3 -5 -12 74.19 7.68
 -3 5 12 79.09 6.88
 3 5 -11 42.06 6.73
 -3 -5 11 32.01 6.59
 -3 5 11 36.99 4.34
 3 -5 -11 26.65 4.37
 3 -5 -10 83.17 7.18
 3 5 -10 83.05 8.19
 -3 -5 10 98.84 10.12
 -3 5 10 78.33 6.02
 3 -5 -9 151.11 9.11
 3 5 -9 139.33 10.33
 -3 -5 9 146.44 11.75
 -3 5 9 133.68 7.62
 -3 -5 8 30.36 5.1
 3 5 -8 22.86 3.94
 -3 5 8 27.65 3.05
 3 -5 -8 30.6 3.59
 3 -5 -7 88.9 5.23
 -3 5 7 112.46 5.82
 3 -5 -7 115.59 6.56
 3 5 -7 107.6 7.71
 -3 -5 7 107.35 8.72
 3 -5 -6 801.06 22.82
 3 5 -6 791.15 25.48
 -3 -5 6 775.48 27.34
 -3 5 6 770.57 21.82
 3 -5 -5 210.38 7.38
 3 -5 -5 210.92 7.91
 -3 5 5 222.5 8.35
 3 5 -5 213.37 9.88
 -3 -5 5 217.62 10.96
 -3 5 5 202.3 7.44
 -3 5 4 7.3 1.57
 3 5 -4 5.36 1.66
 -3 5 4 7.94 1.01
 -3 -5 4 7.7 1.41
 3 -5 -4 8.14 1.2
 -3 5 4 6.45 1.13
 3 5 -4 8.11 1.61
 -3 -5 4 7.52 1.75
 -3 5 4 8.84 2.24
 -3 5 3 950.92 22.54
 -3 5 3 927.11 29.5
 3 5 -3 894.83 25.37
 -3 -5 3 924.24 26.59
 -3 5 3 924.53 24.78
 -3 5 3 904.3 24.24
 3 5 -3 879 27.95
 -3 -5 3 884.86 24.43
 -3 5 3 933.05 25.25
 -3 5 2 131.98 3.86
 -3 5 2 117.01 4.95
 3 -5 -2 135.15 7.63
 -3 5 2 112.36 5.33
 3 -5 -2 126.58 4.86
 -3 -5 2 127.83 6.22
 3 5 -2 120.71 7.04
 -3 -5 2 127.71 5.21
 -3 5 2 128.27 5.57
 -3 5 1 41.51 3.17
 3 -5 -1 33.43 3.65
 -3 5 1 31.02 2.36
 -3 5 1 40.17 3.98
 3 5 -1 34.05 3.37
 3 -5 -1 33.42 2.75
 3 5 -1 34.89 2.62
 3 -5 -1 39.27 2.98
 -3 -5 1 34.5 2.32
 -3 5 0 335.44 13.41
 3 5 0 311.42 12.2
 3 -5 0 306.23 10.53
 3 -5 0 345.01 12.57
 -3 -5 0 322.47 9.99
 3 5 0 343.22 10.48
 -3 5 0 319.23 10.05
 -3 5 0 322.24 9.05
 3 5 1 337.77 10.55
 3 -5 1 339.96 11.05
 -3 -5 -1 344.75 9.62
 3 -5 1 336.21 14.13
 -3 -5 -1 342.38 10.55
 -3 5 -1 325.71 10.49
 3 -5 1 359.37 13.77
 3 5 1 326.84 10.75
 -3 5 -1 339.4 10.06
 3 -5 2 12.34 2.63
 3 -5 2 13.64 2.66
 -3 5 -2 14.35 1.63
 3 5 2 14.26 1.72
 -3 -5 -2 13.81 1.69
 3 5 2 17.66 1.95
 -3 5 -2 13.97 1.64
 3 5 3 270.26 9.72
 3 -5 3 264.26 13.68
 -3 5 -3 282.86 9.55
 3 5 3 255.28 9.77
 3 -5 3 274.92 9.94
 3 -5 3 270.07 13.79
 -3 5 -3 265.36 9.73
 -3 5 -4 485.83 15.87
 3 5 4 492.91 15.75
 3 -5 4 520.27 21.49
 3 -5 5 6.13 2.47
 3 5 5 6.08 1.42
 3 5 5 5.59 1.58
 3 5 6 75.64 5.42
 3 -5 6 93.31 9.31
 3 5 7 321.88 13.44
 3 -5 7 329.44 19.47
 3 -5 8 53.2 8.28
 3 5 8 45.24 4.75
 3 -5 9 35.91 7.2
 3 5 9 36.9 4.61
 3 -5 10 56.12 9.58
 3 5 10 48.65 5.51
 -3 -6 12 67.08 9.8
 3 -6 -12 68.34 7.22
 -3 6 12 60.26 6.11
 3 6 -11 57.76 7.41
 -3 -6 11 70.87 9.82
 3 -6 -11 78.34 7.3
 -3 6 11 67.17 5.95
 -3 -6 10 68.36 8.85
 3 -6 -10 74.34 6.56
 3 6 -10 80.97 8.27
 -3 6 10 73.43 5.86
 -3 -6 9 1.46 2.07
 -3 6 9 3.17 1.39
 3 -6 -9 4.42 1.74
 -3 -6 8 32.29 5.39
 3 -6 -8 29.58 3.5
 -3 6 8 35.42 3.44
 3 6 -8 41.25 5.1
 -3 -6 7 16.87 3.88
 -3 6 7 20.02 2.37
 3 -6 -7 18.52 2.31
 3 -6 -7 26.78 2.93
 3 6 -7 20.44 3.47
 -3 6 6 94.86 5.77
 3 -6 -6 102.66 5.31
 3 6 -6 104.32 7.13
 -3 -6 6 92.34 7.9
 -3 6 6 93.3 4.98
 -3 6 5 59.77 3.43
 3 -6 -5 58.25 3.47
 -3 6 5 63.62 4.16
 3 6 -5 64.01 5.04
 -3 -6 5 64.92 5.85
 -3 6 4 186.7 6.38
 -3 -6 4 191.95 7.79
 3 6 -4 197.47 8.71
 -3 6 4 176.87 7.66
 -3 -6 4 203.27 9.92
 -3 6 4 174.23 11.02
 -3 6 4 183.07 8.26
 3 6 -4 181.3 10.1
 3 6 -3 30.19 3.86
 -3 6 3 26.51 1.74
 3 6 -3 34.79 3.08
 -3 6 3 31.63 2.76
 -3 6 3 36.85 2.71
 -3 6 3 31.57 2.84
 -3 -6 3 31.38 2.47
 -3 -6 3 29.58 2.29
 3 -6 -3 29.52 3.88
 -3 -6 3 27.6 3.25
 -3 6 2 105.89 5.03
 -3 6 2 113 3.79
 -3 6 2 108.48 5.73
 -3 6 2 113.28 4.59
 3 -6 -2 108.09 7.2
 3 -6 -2 107.11 4.9
 -3 -6 2 106.9 6.07
 3 6 -2 105.97 7.08
 -3 -6 2 113 4.77
 3 -6 -1 19.93 2.17
 3 -6 -1 20.39 3.23
 -3 6 1 17.83 2.38
 -3 6 1 26.03 3.5
 3 6 -1 24.43 2.18
 -3 -6 1 22.87 1.86
 -3 6 1 20.82 1.9
 3 -6 -1 23.4 2.51
 -3 -6 1 21.02 2.73
 3 6 -1 19.96 2.86
 3 6 0 154.96 8.32
 -3 -6 0 158.56 6.05
 -3 6 0 160.18 6.1
 -3 6 0 157.81 8.98
 3 -6 0 169.66 6.82
 3 -6 0 161.03 8.44
 -3 6 0 167.52 8.27
 3 6 0 159.69 6.3
 3 6 1 100.5 4.8
 3 -6 1 91.59 7.01
 -3 -6 -1 94.96 4.49
 -3 -6 -1 98.63 4.54
 3 -6 1 104.68 7.07
 3 6 1 99.12 4.77
 3 -6 1 101.04 4.93
 -3 6 -1 101.96 4.6
 -3 6 -1 98.31 4.35
 3 -6 2 107.08 7.72
 3 6 2 111.04 5.36
 3 -6 2 118.02 8.21
 3 6 2 115.54 5.47
 -3 -6 -2 115.76 5.19
 -3 6 -2 112.01 5.1
 -3 6 -2 111.45 5.17
 3 6 3 94.31 5.14
 3 -6 3 98.74 5.17
 3 -6 3 89.61 7.61
 3 6 3 94.67 5.15
 -3 6 -3 90.86 5.07
 3 6 4 116.59 6.08
 3 -6 4 115.83 9.48
 -3 6 -4 102.44 5.89
 3 6 5 153.08 7.53
 3 6 5 131.3 7.99
 3 -6 5 145.83 11.4
 3 6 6 114.4 6.82
 3 -6 6 106.48 10.31
 3 -6 7 9.65 3.69
 3 6 7 6.11 1.85
 3 -6 8 8.02 4
 3 6 8 0.1 1.19
 3 -6 9 10.01 4.37
 3 6 9 14.31 3.38
 3 -6 10 15.83 5.78
 3 6 10 13.12 3.26
 -3 -7 12 8.28 3.8
 -3 7 12 6.37 2.07
 3 -7 -12 13.42 3.2
 -3 -7 11 94.57 11.27
 3 -7 -11 114.17 8.53
 3 7 -11 91.45 9.48
 -3 7 11 106.47 7.63
 3 -7 -10 459.83 18.49
 3 7 -10 477.83 22.2
 -3 -7 10 438.34 24.36
 -3 7 10 459.27 17.43
 -3 7 9 2.06 1.25
 3 -7 -9 2.11 1.34
 -3 -7 8 11.4 3.4
 -3 7 8 22.87 2.78
 3 -7 -8 18.57 2.67
 3 7 -8 24.9 4.16
 -3 -7 7 12.15 3.45
 -3 7 7 11.95 1.87
 3 -7 -7 8.93 1.67
 -3 7 7 7.76 1.95
 3 7 -7 7.3 2.15
 -3 7 6 439.99 13.77
 -3 -7 6 460.5 19.56
 3 -7 -6 430.03 13.56
 -3 7 6 405.5 15.09
 3 7 -6 454.25 17.22
 -3 7 5 109.6 4.93
 3 -7 -5 105.59 4.74
 3 7 -5 112.86 6.89
 -3 7 5 108.46 6.13
 -3 -7 5 110.62 7.99
 3 7 -5 95.66 7.94
 -3 7 4 1246.13 35.03
 -3 -7 4 1364.01 34.39
 -3 7 4 1334.07 32.75
 3 7 -4 1325.03 35.86
 -3 7 4 1315.8 35.33
 -3 -7 4 1336.75 38.41
 -3 -7 4 1266.93 35.36
 -3 7 3 502.05 13.16
 3 -7 -3 499.17 18.96
 -3 -7 3 492.86 14.25
 -3 -7 3 483.58 17.45
 -3 7 3 466.07 15.91
 -3 7 3 462.3 14.22
 3 7 -3 486.61 15.59
 -3 -7 3 498.37 14.22
 -3 7 3 492.68 15.16
 -3 -7 2 294.99 9.36
 -3 7 2 304.97 8.66
 -3 7 2 299.92 9.07
 3 -7 -2 296.32 10.24
 -3 -7 2 301.01 12.02
 3 -7 -2 298.89 13.7
 -3 -7 2 287.91 11.69
 -3 7 2 299.22 9.93
 -3 7 2 288.56 11.48
 -3 7 1 2076.79 54.54
 -3 7 1 2120.92 57.04
 -3 -7 1 2092.66 54.47
 3 -7 -1 2102.56 53.75
 -3 7 1 2108.37 51.41
 -3 -7 1 2130.68 50.94
 3 -7 -1 2253.9 57.53
 3 7 -1 2100.24 51.77
 -3 7 0 71.07 6.13
 -3 -7 0 70.69 3.52
 3 7 0 68.6 3.72
 -3 7 0 63.22 5.11
 3 -7 0 66.71 3.99
 -3 7 0 67.06 3.52
 3 -7 0 76.41 5.68
 3 -7 1 35.78 4.36
 3 -7 1 30.3 4.18
 3 7 1 33.43 2.74
 -3 7 -1 32.33 4.37
 3 7 1 41.96 4.28
 -3 -7 -1 40.33 3.03
 -3 -7 -1 35.33 2.49
 -3 7 -1 35.21 2.5
 3 7 1 39.19 2.75
 3 -7 1 38.67 2.87
 -3 7 -1 35.93 2.52
 3 7 2 1563.25 39.09
 -3 -7 -2 1497.59 38.71
 3 7 2 1506.99 43.44
 -3 7 -2 1542.15 38.26
 3 -7 2 1472.89 44.68
 3 7 2 1538.06 38.81
 -3 7 -2 1519.28 38.73
 3 7 3 275.24 10.13
 3 7 3 270.02 9.98
 3 -7 3 284.16 14.57
 3 -7 3 266.7 9.81
 -3 7 -3 256.25 9.87
 3 -7 4 237.55 13.79
 3 7 4 200.94 8.76
 3 7 5 935.59 27.12
 3 -7 5 918.94 34.76
 3 7 6 57.25 4.66
 3 -7 6 54.25 7.37
 3 7 7 282.02 12.49
 3 -7 7 283.5 18.71
 3 -7 8 3 2.45
 3 7 8 2.79 1.31
 3 -7 9 12.61 4.78
 3 7 9 16.61 3.32
 -3 -8 12 73.06 10.85
 -3 8 12 81.91 7.09
 -3 -8 11 20.33 5.9
 -3 8 11 13.98 2.76
 3 -8 -11 15.8 2.95
 3 8 -11 21.15 4.63
 3 -8 -10 233.48 11.85
 3 8 -10 264.78 15.67
 -3 8 10 229.96 11.36
 -3 -8 10 228.5 17.46
 3 -8 -9 107.46 7.02
 3 8 -9 111.51 9.31
 -3 -8 9 91.56 10.19
 -3 8 9 98.6 6.62
 -3 8 8 1.69 0.88
 3 -8 -8 3.06 1.23
 3 8 -8 4.04 2.08
 -3 8 7 3.55 1.09
 -3 8 7 4.07 1.49
 3 -8 -7 4.75 1.32
 3 8 -7 2.84 1.54
 -3 -8 7 1.4 1.87
 -3 8 6 190.35 7.8
 3 -8 -6 187.78 7.24
 -3 8 6 180.04 9.21
 3 8 -6 201.41 10.63
 -3 -8 6 190.48 12.05
 -3 8 5 135.75 5.81
 3 8 -5 117.57 9.29
 3 8 -5 150.23 8.19
 -3 8 5 116.14 7.06
 -3 -8 5 147.75 9.57
 -3 8 4 46.77 2.87
 3 8 -4 48.88 4.1
 -3 -8 4 49.94 5.1
 -3 8 4 43 3.96
 3 -8 -4 42.46 5.26
 -3 -8 4 38.71 3.55
 3 8 -4 31.44 4.41
 -3 -8 4 48.31 3.33
 -3 8 3 60.53 3.5
 -3 8 3 61.68 3.15
 -3 -8 3 62.96 3.86
 3 8 -3 54.86 5.99
 3 8 -3 70.5 4.64
 -3 8 3 63.26 4.03
 3 -8 -3 67.39 6.17
 -3 -8 3 64.2 5.51
 -3 8 3 60.4 4.86
 -3 -8 3 68.28 3.59
 -3 -8 3 56.06 5.23
 3 -8 -2 4.42 1.24
 -3 8 2 4.39 1.66
 -3 -8 2 2.5 0.64
 -3 8 2 4.07 1.06
 -3 -8 2 2.28 1.28
 -3 8 2 3.12 0.69
 3 -8 -2 3.81 1.43
 -3 -8 2 1.99 0.86
 -3 -8 1 20.49 2.96
 -3 8 1 15.46 2.53
 -3 8 1 15.76 3.18
 -3 -8 1 20.66 1.75
 -3 8 1 22.22 1.95
 3 -8 -1 16.46 2.43
 -3 -8 1 19.38 2.44
 3 8 -1 14.13 2.88
 3 8 -1 19.23 1.9
 -3 8 0 20.51 3.19
 -3 8 0 23.74 3.68
 -3 8 0 22.76 1.94
 -3 -8 0 27.66 2.09
 3 8 0 25.46 2.14
 3 -8 0 24.81 2.37
 3 8 0 18.18 3.07
 3 -8 0 22.15 3.25
 3 8 1 63.05 4.02
 -3 8 -1 62.8 5.91
 3 -8 1 68.4 6.22
 -3 -8 -1 68.06 3.6
 3 8 1 61.88 5.63
 3 8 1 72.91 3.95
 -3 8 -1 74.14 3.77
 -3 8 -1 64.69 6.33
 3 8 2 153.84 6.86
 -3 -8 -2 144.92 6.91
 -3 8 -2 162.23 6.3
 3 -8 2 166.19 10.58
 3 8 2 145.48 6.44
 -3 8 -2 148.61 6.59
 -3 8 -3 1.04 0.74
 3 8 3 0.47 0.89
 3 8 3 -0.02 0.66
 3 -8 3 1.84 0.88
 3 8 4 237.06 9.88
 3 -8 4 250.05 14.83
 3 8 5 76.72 5.36
 3 -8 5 89.27 9.05
 3 -8 6 21 4.54
 3 8 6 16.69 2.69
 3 8 7 59.69 5.24
 3 -8 7 57.44 8.41
 3 -8 8 27.18 6.12
 3 8 8 25.08 3.59
 3 -8 9 6.61 3.94
 3 8 9 4.1 1.89
 -3 -9 12 81.83 11.33
 -3 9 12 71.93 6.69
 -3 -9 11 4.42 3.26
 -3 9 11 1.91 1.51
 3 9 -11 -1.77 2.75
 3 -9 -10 188.12 10
 3 9 -10 204.32 13.61
 -3 -9 10 167.91 15.06
 -3 9 10 175.62 9.78
 3 -9 -9 171.2 8.65
 3 9 -9 166.88 11.63
 -3 -9 9 170.52 14.1
 -3 9 9 147.97 8.49
 -3 9 8 56.47 4.55
 3 -9 -8 54.84 4.17
 3 9 -8 72.28 6.99
 -3 -9 8 59.25 7.73
 -3 9 7 11.44 1.94
 -3 9 7 7.2 2.16
 3 -9 -7 6.88 1.25
 3 9 -7 14.23 3.03
 -3 -9 7 9.96 3.31
 3 -9 -6 978.35 25.13
 3 9 -6 1044.93 30.97
 -3 -9 6 987.1 34.02
 -3 9 6 984.94 26.54
 -3 9 5 304.97 10.31
 3 9 -5 319.12 12.92
 -3 9 5 269.34 12.41
 -3 -9 5 331.96 15.62
 -3 -9 5 275.41 12.69
 -3 -9 5 302.06 10.92
 -3 9 4 78.81 4.01
 3 -9 -4 76.34 7.02
 3 9 -4 77.76 5.28
 -3 9 4 80.22 4.96
 -3 -9 4 69.47 4.91
 -3 -9 4 79.59 6.73
 -3 9 4 76.55 5.75
 -3 -9 4 77.03 4.22
 -3 9 3 352.91 10.79
 -3 9 3 370.6 10.84
 3 9 -3 359.53 12.79
 3 -9 -3 372.44 16.58
 -3 -9 3 359.85 15.25
 -3 9 3 325.99 14.04
 -3 -9 3 359.59 10.92
 -3 9 3 349.79 11.87
 -3 9 2 103.37 8.05
 -3 -9 2 101.38 4.3
 -3 9 2 103.77 3.99
 3 -9 -2 105.84 5.92
 -3 -9 2 97.8 6.66
 3 -9 -2 93.8 7.75
 -3 -9 2 104.03 6.64
 3 9 -2 83.03 7.55
 -3 9 2 90.02 6.65
 -3 9 2 99.49 4.79
 -3 9 1 98.4 7.66
 -3 -9 1 90.03 6.34
 -3 -9 1 79.54 5.33
 3 -9 -1 99.09 6.34
 3 9 -1 88.56 7.25
 -3 9 1 85.78 6.46
 -3 9 1 86.12 4.16
 3 9 -1 81.11 4.27
 -3 -9 1 86.39 3.9
 3 9 0 558.89 16.55
 -3 -9 0 511.66 17
 3 9 0 529.13 20.97
 3 -9 0 565.17 20.03
 3 -9 0 564.41 16.61
 -3 9 0 536.76 21.32
 -3 9 0 548.05 15.42
 -3 9 0 494.35 19.92
 3 9 0 555.93 15.67
 -3 -9 0 566.47 15.25
 3 9 1 468.24 14.73
 -3 9 -1 455.05 13.37
 -3 -9 -1 436.78 14.72
 -3 -9 -1 454.92 13.27
 3 9 1 451.78 13.68
 -3 9 -1 449.99 18.56
 3 -9 1 470.84 19.2
 -3 9 -1 468.83 19.74
 3 9 2 82.21 4.88
 -3 -9 -2 78.97 5.16
 3 9 2 77.91 4.33
 -3 9 -2 78.18 4.07
 3 -9 2 73.82 7.33
 -3 9 -2 74.79 4.47
 3 9 3 112.69 6.05
 3 9 3 109.87 5.67
 3 -9 3 104.12 5.48
 3 -9 3 130.25 10.1
 -3 9 -3 103.5 5.84
 3 9 4 208.12 9.25
 3 -9 4 219.06 14.36
 3 -9 5 17.08 4.34
 3 9 5 12.16 2.19
 3 9 6 240.01 11.04
 3 -9 6 244.63 16.84
 3 9 7 621.5 21.61
 3 -9 7 634.84 30.56
 3 -9 8 11.03 4.26
 3 9 8 15.68 2.97
 3 -9 9 17.85 5.18
 3 9 9 18.06 3.23
 -3 -10 12 29.55 7.83
 -3 10 12 24.4 3.94
 -3 -10 11 17.72 5.42
 -3 10 11 15.56 3.02
 3 10 -10 4.15 2.27
 -3 -10 10 1.64 2.71
 -3 10 9 -0.99 1.33
 3 -10 -9 0.37 0.77
 3 10 -9 1.21 1.71
 -3 -10 9 -3.67 3.7
 -3 10 8 175.82 8.66
 3 -10 -8 157.49 7.21
 3 10 -8 180.36 11.5
 -3 -10 8 166.35 13.26
 -3 10 7 65.2 4.61
 3 -10 -7 65.04 3.75
 3 10 -7 68.05 6.47
 -3 -10 7 63.96 7.72
 -3 10 6 14.3 1.94
 -3 -10 6 9.69 2.55
 -3 10 6 16.28 3.04
 3 10 -6 16.48 2.94
 -3 -10 6 14.06 3.62
 -3 10 5 122.84 5.78
 3 10 -5 134.98 7.75
 -3 10 5 98.94 7.36
 -3 -10 5 133.56 9.73
 -3 -10 5 104.58 7.19
 -3 -10 5 119.75 5.98
 -3 10 4 47.23 3.15
 -3 -10 4 44.56 4.09
 3 10 -4 54.42 4.47
 -3 10 4 44.47 4.65
 3 -10 -4 44.48 5.7
 -3 -10 4 47.59 3.14
 -3 -10 4 47.21 5.48
 -3 10 4 48.96 3.85
 -3 10 3 115.99 5.04
 3 10 -3 116.95 6.33
 3 -10 -3 104.85 8.63
 -3 -10 3 118.42 8.24
 -3 10 3 92.33 7.19
 -3 -10 3 109.96 4.72
 -3 10 3 105.33 5.42
 -3 10 2 143.13 10.18
 3 -10 -2 146.21 7.8
 -3 -10 2 155.14 9.15
 -3 10 2 169.32 5.37
 3 -10 -2 153.95 10.62
 -3 -10 2 147.68 8.58
 -3 10 2 131.71 8.96
 -3 -10 2 155.52 5.71
 -3 10 2 161.06 6.46
 -3 -10 1 13.72 2.81
 -3 10 1 14.06 2.94
 3 10 -1 11.64 1.78
 -3 -10 1 11.92 1.31
 -3 10 1 10.91 2.79
 -3 10 1 10.67 1.38
 3 -10 -1 12.62 2.53
 -3 -10 1 12.95 2.19
 -3 10 0 115.12 4.94
 3 10 0 107.58 5.79
 -3 -10 0 106.2 6.04
 3 -10 0 105.72 5.48
 3 -10 0 120.5 8.12
 -3 -10 0 116.83 4.73
 -3 10 0 115.34 8.92
 -3 10 0 105.25 8.02
 3 10 0 111.96 5
 3 10 1 33.04 3.05
 -3 10 -1 31.58 4.5
 -3 -10 -1 33.11 3.1
 -3 10 -1 33.44 2.46
 -3 10 -1 39.14 5.25
 3 10 1 34.18 2.62
 3 -10 1 32.13 4.64
 3 -10 2 48.53 6.24
 3 10 2 55.41 4.09
 -3 -10 -2 50.49 4.55
 -3 10 -2 59.24 3.47
 3 10 2 56.39 3.61
 3 10 3 140.53 7.05
 3 -10 3 138.53 11
 3 10 3 131.43 6.35
 3 -10 3 125.46 6.16
 3 -10 4 24.43 5.08
 3 10 4 21.31 2.75
 3 -10 5 49.26 7.17
 3 10 5 37.57 3.85
 3 10 6 186.98 9.69
 3 -10 6 184.62 14.99
 3 -10 7 17.1 5.24
 3 10 7 19.85 3.15
 3 10 8 84.39 6.84
 3 -10 8 70.21 10.3
 3 10 9 130.08 9.13
 3 -10 9 86.25 12.04
 -3 11 11 11.26 2.79
 -3 -11 11 13.4 4.39
 3 11 -10 95.06 9.23
 -3 -11 10 73.75 10.16
 -3 11 10 71.64 6.14
 -3 11 9 6.81 1.89
 3 11 -9 11.77 3.43
 -3 -11 9 6.55 3.57
 -3 11 8 77.57 5.51
 3 11 -8 72.11 7.26
 -3 -11 8 75.44 8.93
 -3 11 7 605.96 19.66
 3 11 -7 666.95 24.38
 -3 -11 7 641.98 27.71
 -3 11 6 4.05 1.16
 -3 -11 6 3.19 1.94
 3 11 -6 4.87 1.68
 -3 -11 6 5.01 1.31
 -3 -11 6 1.16 1.84
 -3 -11 5 -0.15 0.67
 -3 11 5 0.53 0.81
 -3 11 5 -1.47 1.48
 -3 -11 5 1.31 1.43
 -3 -11 5 -1.88 1.85
 3 11 -5 0.55 0.89
 -3 11 4 340.28 11.08
 -3 -11 4 296.16 12.87
 3 -11 -4 333.74 16.95
 3 11 -4 342.96 13.11
 -3 -11 4 299.71 15.58
 -3 11 4 285.96 14.22
 -3 -11 4 330.68 10.46
 -3 11 4 329.41 12.02
 -3 -11 3 139.91 5.41
 -3 11 3 137.68 5.97
 3 11 -3 147.21 7.37
 3 -11 -3 137.76 10.28
 -3 -11 3 138.31 9.34
 -3 11 3 142.08 6.36
 -3 11 3 111.46 8.46
 3 -11 -2 0.44 1.71
 -3 11 2 4.16 2.34
 -3 11 2 0.87 1.46
 -3 11 2 2.68 0.82
 3 -11 -2 2.34 1.19
 -3 -11 2 0.61 1.31
 -3 -11 2 2.19 0.6
 -3 11 2 1.93 0.44
 -3 -11 1 989.57 31.14
 -3 11 1 1066 34.21
 3 -11 -1 1010.9 30.66
 -3 -11 1 935.28 28.92
 -3 -11 1 993.66 24.8
 -3 11 1 974.66 25.44
 3 11 -1 1007.95 27.74
 3 11 0 137.12 6.92
 -3 -11 0 126.06 6.94
 3 -11 0 136.9 9.03
 -3 -11 0 145.37 5.33
 -3 11 0 135.33 5.51
 -3 11 0 138.45 10.13
 -3 11 0 119.19 8.91
 3 11 0 129.58 5.56
 3 11 1 77.4 5
 -3 -11 -1 66 4.64
 3 -11 1 84.05 7.49
 3 11 1 79.36 4.11
 -3 11 -1 77.48 3.88
 -3 11 -1 78.52 7.71
 3 11 2 995.86 27.45
 -3 -11 -2 949.75 29.31
 -3 11 -2 962.57 25.06
 3 -11 2 959.8 34.24
 3 11 2 902.35 25.37
 3 -11 3 3.09 2.78
 3 11 3 0.06 1.05
 -3 -11 -3 1.73 1.27
 3 11 3 0.44 0.77
 3 -11 3 1.28 0.67
 3 11 4 75.6 5.37
 3 -11 4 83.67 9.18
 3 11 5 317.93 13.24
 3 -11 5 358.65 20.78
 3 -11 6 -0.39 3.01
 3 11 6 -0.15 1.39
 3 -11 7 4.2 3.37
 3 11 7 1.74 1.12
 3 11 8 259.76 13.13
 3 -11 8 295.39 21.7
 -3 12 11 31.86 4.38
 -3 -12 11 30.73 7.3
 -3 12 10 31.42 3.98
 -3 -12 10 24.04 6.45
 -3 12 9 79.95 6.15
 3 12 -9 82.41 8.39
 -3 -12 9 79.71 10.21
 3 12 -8 33.66 5.15
 -3 12 8 27.66 3.32
 -3 -12 8 30.6 6.08
 -3 12 7 79.06 5.34
 3 12 -7 80.94 7.1
 -3 -12 7 86.5 9.3
 -3 12 6 91.01 5.55
 3 12 -6 111.85 7.66
 -3 -12 6 97.62 9.4
 -3 -12 6 92.12 5.38
 -3 12 5 44.75 3.53
 3 -12 -5 49.34 6.52
 -3 -12 5 47.68 3.27
 -3 -12 5 32.27 4.27
 3 12 -5 45.81 4.56
 -3 12 5 41.31 3.86
 -3 -12 5 50.14 6.43
 -3 12 4 10.57 1.59
 3 12 -4 13.72 2.4
 3 -12 -4 6.33 2.25
 -3 12 4 7.88 1.53
 -3 -12 4 7.9 2.47
 -3 12 4 6.92 2.32
 -3 -12 4 11.65 1.44
 -3 12 3 81.26 4.52
 3 12 -3 84.01 5.44
 3 -12 -3 70.26 7.64
 -3 -12 3 77.55 7.17
 -3 -12 3 79.23 3.68
 -3 12 3 56.53 6.21
 -3 12 3 81.67 4.56
 -3 -12 2 83.91 3.65
 -3 12 2 85.46 8.19
 3 -12 -2 95.03 6.6
 -3 -12 2 86.07 7.15
 3 -12 -2 92.59 8.58
 -3 12 2 69.76 6.95
 -3 12 2 84.54 4.35
 3 12 -1 2.81 1.27
 -3 12 1 1.66 1.7
 -3 -12 1 4.34 2.37
 -3 -12 1 1.78 0.55
 -3 12 1 4.68 2.55
 -3 12 1 2.11 0.74
 3 -12 -1 2.63 1.71
 3 12 0 46.7 4.05
 -3 -12 0 39.73 3.93
 -3 12 0 38.34 5.57
 -3 12 0 44.06 2.81
 3 12 0 39.94 2.76
 3 -12 0 42.75 5.09
 -3 -12 -1 186.61 8.78
 3 -12 1 228.8 13.03
 3 12 1 203.14 7.56
 3 -12 1 195.14 8.1
 -3 12 -1 232.05 14.17
 -3 12 -1 218.37 7.5
 3 12 2 42.48 3.81
 -3 -12 -2 35.05 3.32
 3 12 2 33.53 2.76
 -3 -12 -2 47.38 4.93
 3 -12 2 45.94 6.34
 3 -12 3 12.88 3.77
 3 12 3 12.22 2.12
 -3 -12 -3 13.07 2.69
 3 12 3 13.18 1.83
 3 -12 3 12.27 1.77
 3 12 4 84.11 5.85
 3 -12 4 89.1 9.95
 3 -12 5 32.39 6.4
 3 12 5 26.62 3.41
 3 -12 6 17.39 5.05
 3 12 6 9.18 2.22
 3 12 7 121.23 8.23
 3 -12 7 122.45 13.45
 3 12 8 54.55 5.69
 3 -12 8 79.24 11.36
 -3 13 11 20.85 3.64
 -3 13 10 37 4.47
 3 13 -10 47.19 6.78
 -3 13 9 126.79 8.08
 3 13 -9 148.36 11.3
 -3 -13 9 130.03 13.1
 -3 13 8 9.09 2.06
 3 13 -8 7.65 2.37
 -3 -13 8 6.44 3.17
 -3 13 7 18.97 2.69
 3 13 -7 18.47 3.59
 -3 -13 7 18.18 2.45
 -3 -13 7 19 4.9
 -3 13 6 196.5 8.85
 3 13 -6 197.59 10.84
 -3 -13 6 188.76 13.75
 -3 -13 6 191.15 8.12
 -3 13 5 25.44 2.71
 3 -13 -5 33.04 5.77
 -3 -13 5 24.53 2.24
 -3 13 5 28.44 3.21
 3 13 -5 27.79 3.59
 -3 -13 5 34.1 5.65
 -3 13 4 140.27 6.65
 3 13 -4 139.9 7.84
 3 -13 -4 144.86 11.26
 -3 13 4 136.95 6.79
 -3 -13 4 151.25 10.96
 -3 -13 4 137.74 5.43
 -3 13 3 73.62 4.3
 -3 13 3 67.95 4.32
 -3 -13 3 67.99 6.89
 -3 -13 3 73.93 3.34
 3 -13 -3 70.54 7.79
 -3 -13 2 267.84 7.98
 -3 13 2 251.54 15.15
 3 -13 -2 260.6 12.49
 -3 -13 2 262.74 13.87
 3 -13 -2 284.23 16.27
 -3 13 2 266.17 9.15
 3 13 -1 21.22 2.88
 -3 13 1 25.79 1.43
 -3 13 1 27.83 2.19
 -3 13 1 17.51 3.86
 3 -13 -1 25.21 3.85
 3 13 0 1371.31 36.2
 3 -13 0 1358.77 40.47
 -3 13 0 1289.6 31.7
 -3 13 0 1341.63 42.89
 -3 -13 -1 715.59 23.67
 3 -13 1 906.32 30.84
 -3 13 -1 869.56 21.58
 3 13 1 754.86 21.5
 -3 13 -1 910.25 32.81
 3 13 2 31.11 3.36
 -3 -13 -2 45.04 5.03
 3 -13 2 33.79 5.48
 3 13 2 33.73 2.74
 3 13 3 181.89 8.89
 -3 -13 -3 174.1 10.09
 3 -13 3 160.22 7.22
 3 -13 3 182.23 13.63
 3 -13 4 57.47 8.28
 3 13 4 54.45 4.75
 3 13 5 86.77 6.35
 3 -13 5 72.29 9.79
 3 -13 6 8.17 3.72
 3 13 6 4.7 1.78
 3 -13 7 96.78 12.29
 3 13 7 85.55 6.95
 3 13 8 40.98 5
 3 -13 8 27.89 7.18
 -3 14 10 10.11 2.58
 -3 -14 10 11.92 4.84
 -3 14 9 2.34 1.3
 3 14 -9 4.05 2.32
 -3 -14 9 3.5 2.64
 -3 14 8 75.86 5.8
 3 14 -8 98.24 8.46
 -3 -14 8 76.58 9.54
 -3 14 7 32.45 3.53
 -3 -14 7 33.37 3.14
 3 14 -7 38.35 4.87
 -3 -14 7 32.66 6.13
 -3 -14 6 3.11 0.97
 -3 14 6 3.15 1.17
 3 14 -6 7.81 2.28
 -3 -14 6 5.71 2.9
 -3 14 5 197.84 8.85
 -3 -14 5 191.13 7.22
 3 -14 -5 213.37 14.81
 3 14 -5 214.03 10.65
 -3 -14 5 190.95 13.61
 -3 14 5 219.14 9.65
 -3 14 4 66.62 4.48
 3 14 -4 61.41 5.08
 -3 14 4 62.57 4.3
 -3 -14 4 54.14 6.75
 -3 -14 4 60.85 3.08
 3 -14 -4 62.37 7.59
 -3 14 3 8.44 3.11
 -3 -14 3 11.39 1.13
 -3 14 3 12.71 1.96
 3 -14 -3 10.32 3.5
 -3 -14 3 11.66 3.14
 -3 14 3 14.51 1.85
 3 -14 -2 17.6 4.14
 -3 14 2 10.01 2.86
 -3 -14 2 18.4 1.34
 -3 14 2 20.32 1.97
 3 -14 -2 14.71 2.89
 -3 -14 2 17.87 3.7
 -3 -14 1 45.29 5.68
 3 -14 -1 49.04 5.47
 -3 14 1 45.57 2.89
 -3 14 1 42.62 6.36
 3 -14 0 82.38 7.73
 -3 14 0 94.72 4.31
 -3 14 0 104.48 9.58
 -3 14 -1 48.43 6.78
 3 14 1 45.78 4.88
 3 14 1 46.38 3.02
 -3 14 -1 51.81 3.01
 3 -14 1 49.55 6.41
 3 14 2 8.6 1.9
 3 -14 2 9.45 3.29
 -3 -14 -2 10.35 3
 3 14 3 81.92 5.91
 -3 -14 -3 83.46 7.08
 3 -14 3 76.27 9.02
 3 14 4 2.03 1.18
 3 -14 4 0.37 2.44
 3 -14 5 86.13 10.89
 3 14 5 71.05 5.91
 3 14 6 197.06 10.82
 3 -14 6 201.03 17.58
 3 -14 7 4.57 3.5
 3 14 7 -0.34 1.07
 -3 15 9 4.23 1.45
 3 15 -9 10.11 3.27
 -3 -15 9 7.09 3.93
 -3 15 8 7.6 1.87
 -3 -15 8 10.16 3.79
 3 15 -8 6.37 2.36
 -3 15 7 73.28 5.62
 3 15 -7 91.68 7.72
 -3 -15 7 90.72 10.26
 -3 -15 6 15.14 4.45
 -3 15 6 12.94 2.23
 3 15 -6 11.33 2.77
 -3 15 6 10.93 2.14
 -3 15 5 48.27 4.07
 3 15 -5 50.83 4.94
 3 -15 -5 51.7 7.25
 -3 15 5 46.65 3.99
 -3 -15 5 42.53 6.48
 -3 15 4 714.6 21.91
 3 15 -4 730.49 23.6
 3 -15 -4 687.13 30.2
 -3 -15 4 770.39 29.99
 -3 15 4 727.75 21.23
 -3 15 3 86.83 5.35
 -3 15 3 79.71 9.08
 -3 -15 3 91.43 8.48
 3 -15 -3 69.71 8.37
 -3 -15 3 80.06 2.95
 -3 15 3 81.82 4.47
 -3 15 2 146.92 12.03
 3 -15 -2 164.23 10.26
 -3 -15 2 176.84 11.69
 3 -15 -2 160.46 12.85
 -3 15 2 168.36 6.47
 -3 -15 1 85.32 7.94
 3 -15 -1 68.44 6.77
 -3 15 1 78.09 8.42
 -3 15 1 73.18 3.71
 -3 15 0 82.41 4.41
 3 -15 0 70.57 7.35
 -3 15 0 86.22 9.06
 3 15 0 79.24 6.43
 -3 15 0 77.64 3.72
 3 15 1 158.92 9.68
 3 -15 1 148.3 11.46
 -3 15 -1 153.22 12.59
 3 15 2 144.35 8.23
 -3 -15 -2 137.05 10.11
 3 -15 2 151.88 11.99
 3 15 3 104.52 6.87
 -3 -15 -3 90.69 7.82
 3 -15 3 98.67 10.28
 3 15 4 70.82 5.82
 3 -15 4 74.17 9.51
 3 15 5 521.46 19.82
 3 -15 5 565.86 29.76
 3 -15 6 41.23 8.46
 3 15 6 33.72 4.31
 3 -15 7 3.5 4.51
 3 15 7 6.56 2.17
 -3 16 9 12.39 2.67
 3 16 -9 16.91 4.09
 -3 -16 9 10.16 4.44
 -3 16 8 4.1 1.55
 3 16 -8 7.89 2.56
 -3 16 7 14.1 2.56
 -3 16 7 13.53 2.53
 3 16 -7 20.72 3.81
 -3 -16 7 14.98 4.51
 -3 16 6 25.13 3.22
 3 16 -6 22.23 3.51
 -3 -16 6 31.63 6.14
 -3 16 6 19.56 2.82
 3 -16 -5 16.88 4.53
 -3 16 5 13.78 2.32
 3 16 -5 11.55 2.4
 -3 -16 5 14.09 4.21
 -3 16 5 13.64 2.11
 -3 16 4 12.5 1.83
 -3 16 4 12.98 2.22
 3 -16 -4 24.89 5.76
 3 16 -4 17.61 2.93
 -3 -16 4 19.77 4.58
 -3 16 3 95.76 5.92
 -3 16 3 114.18 11.13
 -3 -16 3 87.16 8.63
 3 -16 -3 106.73 10.77
 -3 16 3 94.25 4.79
 3 -16 -2 33.06 6.03
 -3 16 2 24.82 5.13
 -3 16 2 26.58 2.18
 3 -16 -2 27.06 4.16
 -3 -16 2 17.57 3.84
 -3 16 1 15.12 4.21
 -3 16 1 16.77 1.6
 -3 -16 1 17.9 4.03
 3 -16 -1 11.85 3.16
 3 -16 0 71.41 7.64
 3 16 0 68.57 6.25
 -3 16 0 76.15 9.9
 3 16 1 102.57 7.9
 3 -16 1 101.42 9.55
 -3 16 -1 109.65 11.08
 -3 16 -2 18.28 3.26
 3 16 2 19.94 3.06
 3 -16 2 22.54 5.04
 -3 -16 -2 16.36 3.76
 3 16 3 4.67 1.75
 -3 -16 -3 8.07 3.01
 3 -16 3 1.35 2.21
 3 16 4 182.56 10.15
 3 -16 4 194.13 15.69
 3 16 5 53.4 5.42
 3 -16 5 68.58 9.97
 3 16 6 0.31 1.13
 3 -16 6 2.45 3.28
 -3 16 -7 20.94 5.37
 -3 16 -8 28.67 7.12
 -3 17 8 11.89 2.52
 3 17 -8 9.03 2.56
 -3 -17 8 15.58 5.43
 -3 17 7 4.01 1.58
 3 17 -7 6.26 2.35
 -3 -17 7 4.33 3.21
 -3 17 6 79.13 5.89
 3 17 -6 83.72 6.99
 -3 -17 6 76.6 9.66
 -3 17 5 32.74 3.61
 3 -17 -5 36.03 6.54
 3 17 -5 29.31 3.8
 -3 -17 5 29.36 5.77
 -3 17 4 31.58 6.61
 -3 -17 4 36.42 6.08
 -3 17 4 34.17 3.55
 3 -17 -4 37.75 6.88
 -3 17 3 94.51 6.05
 -3 17 3 91.86 10.26
 -3 -17 3 89.53 8.98
 3 -17 -3 77.9 9.62
 3 -17 -2 98.55 8.35
 -3 -17 2 108.72 9.62
 -3 17 2 88.88 9.85
 3 -17 -2 85.94 10.25
 3 -17 -1 3.02 2.27
 -3 17 1 0.86 2.31
 -3 -17 1 4.1 2.56
 3 -17 0 191.46 13.21
 -3 17 0 191.73 14.85
 3 17 0 184.02 11.14
 3 17 1 118.44 7.79
 3 17 1 115.97 8.74
 3 -17 1 125 11
 -3 17 -1 123.19 12.21
 3 17 2 30.12 4.7
 3 17 2 33.58 4.11
 3 -17 2 42.52 6.86
 -3 -17 -2 27.27 5.07
 3 17 3 128.26 8.37
 -3 -17 -3 144.75 10.81
 3 -17 3 148.59 13.22
 3 17 4 75.04 6.38
 -3 -17 -4 75.48 7.78
 3 -17 4 86.06 10.63
 -3 17 -5 20.22 5.12
 3 17 5 9.5 2.34
 3 -17 5 14.23 4.58
 -3 17 -6 12.84 4.33
 3 -17 6 19.17 6.28
 -3 17 -7 24.73 6.09
 3 18 -8 36.08 5.18
 -3 18 7 20.15 3.23
 3 18 -7 27.58 4.44
 -3 -18 7 19.15 5.75
 -3 18 6 2.28 1.27
 -3 -18 6 1.74 2.86
 3 18 -6 2.72 1.67
 -3 18 5 34.69 3.86
 -3 -18 5 30.57 5.94
 3 -18 -5 20.55 5.34
 3 18 -5 34.69 4.3
 -3 18 4 3.51 3.87
 -3 18 4 6.76 1.83
 3 -18 -4 9.44 4.31
 -3 -18 4 5.44 2.76
 -3 18 3 4.26 1.55
 -3 18 3 2.78 2.08
 -3 -18 3 4.97 2.67
 3 -18 -3 0.76 2.99
 3 -18 -2 51.53 8.09
 -3 -18 2 49.16 6.86
 3 -18 -2 41.09 5.9
 -3 18 2 40.38 6.91
 -3 18 1 4.35 2.5
 -3 -18 1 3.02 2.22
 3 -18 -1 2.38 1.97
 3 18 0 12.49 2.92
 -3 18 0 12.5 4.32
 3 -18 0 14.87 3.7
 3 18 1 1.79 1.13
 3 18 1 1.85 2.07
 -3 18 -1 -1.7 3.24
 3 -18 1 3.42 2.92
 3 18 2 34.17 5.26
 3 18 2 33.36 4.25
 3 -18 2 38.21 6.87
 -3 -18 -2 30.08 5.36
 3 18 3 58.12 5.61
 3 -18 3 57.78 8.4
 -3 -18 -3 53.89 6.71
 3 18 4 7.34 2.19
 -3 -18 -4 12.48 4.02
 3 -18 4 12.77 4.47
 3 -18 5 2.66 2.88
 3 19 -7 25.45 4.17
 -3 -19 6 10.16 4.67
 -3 19 6 11 2.34
 3 19 -6 6.26 2.11
 -3 19 5 22.84 6.59
 -3 19 5 25.75 3.38
 -3 -19 5 18.36 4.8
 3 -19 -5 17.97 5.23
 -3 19 4 55.9 4.98
 -3 19 4 49.7 8.46
 3 -19 -4 45.2 7.65
 -3 -19 4 51.1 7.48
 3 -19 -3 6.58 3.88
 -3 19 3 8.63 2.07
 -3 19 3 9.46 4.16
 -3 -19 3 8.27 3.53
 3 -19 -2 96 8.92
 -3 -19 2 85.2 9.42
 3 -19 -2 113.4 12.39
 -3 19 2 107.76 11.72
 -3 -19 1 102.63 10.26
 3 -19 -1 116.59 10.09
 3 -19 -1 112.63 12.32
 -3 19 1 106.71 11.65
 3 -19 0 123.36 10.78
 3 19 0 107 9.12
 -3 19 0 125.82 12.81
 3 19 1 106.63 7.83
 3 19 1 89.08 8.35
 3 -19 1 93.58 10.04
 -3 -19 -1 105.22 10.36
 3 19 2 131.08 8.86
 3 19 2 160.38 11.53
 -3 -19 -2 130.93 11.56
 3 -19 2 166.43 14.05
 3 19 3 78.67 6.77
 3 19 3 75.08 8.26
 -3 -19 -3 89.11 8.99
 3 -19 3 87.4 10.59
 3 -19 4 8.84 3.94
 3 20 -6 3.82 1.98
 -3 20 5 8.08 2.1
 -3 -20 5 3.31 3.33
 -3 20 4 4.3 1.63
 -3 20 4 1.59 3.31
 3 -20 -4 8.27 4.65
 -3 -20 4 -1.87 2.87
 -3 20 3 5.21 1.82
 -3 20 3 7.02 3.32
 3 -20 -3 5.66 3.65
 -3 -20 3 7.18 3.52
 -3 20 2 11.82 4.71
 -3 20 2 10.97 2.41
 -3 -20 2 12.93 3.91
 3 -20 -2 4.94 2.55
 3 -20 -2 7.93 3.75
 3 -20 -1 1.02 2.34
 -3 20 1 5.55 3.07
 3 -20 -1 1.48 2.42
 3 -20 0 17.7 4.28
 -3 20 0 16.85 4.81
 -3 -20 -1 19.34 4.92
 3 20 1 14.2 2.98
 3 -20 1 14.35 4.09
 3 20 2 10.93 2.89
 3 -20 2 14.24 4.59
 -3 -20 -2 20.61 5.14
 3 -20 3 14.06 4.35
 -3 21 4 36.75 4.2
 -3 21 3 28.58 3.76
 -3 21 2 47.76 8.5
 3 -21 -2 40.95 6.1
 -3 21 2 37.62 4.42
 -3 -21 2 50.47 7.58
 -3 21 1 52.1 9.06
 3 -21 -1 58.16 7.49
 -3 21 0 48.09 8.39
 3 -21 0 65.57 8.25
 -3 -21 -1 25.37 5.54
 3 -21 1 29.32 6.03
 -3 -21 -2 26.98 6.15
 3 -21 2 25.27 5.93
 -3 22 3 17.73 3.2
 -3 22 2 2.29 1.73
 3 -22 -1 3.33 2.43
 3 -22 0 14.31 4.55
 -3 -22 -1 11.36 3.83
 3 -22 1 22.95 5.57
 4 0 -12 222.7 14.32
 4 0 -11 29.44 4.96
 4 0 -10 223.93 12.65
 -4 0 10 204.9 12.96
 4 0 -9 68.63 6.39
 -4 0 9 51.19 5.66
 4 0 -8 331.47 14.03
 -4 0 8 280.59 13.54
 4 0 -7 41.26 3.3
 4 0 -7 49.96 4.51
 -4 0 7 49.97 4.55
 4 0 -6 697.81 19.53
 4 0 -6 715.38 21.82
 -4 0 6 686.43 21.05
 4 0 -5 484.11 13.53
 4 0 -5 477.4 15.63
 -4 0 5 459.39 13.47
 -4 0 5 456.06 16.01
 -4 0 4 1470.34 41.9
 -4 0 4 1529.9 40.41
 4 0 -4 1555.24 37.1
 -4 0 3 21.49 2.84
 -4 0 3 25.73 2.83
 -4 0 3 24.51 2.47
 4 0 -3 21.86 1.3
 4 0 -2 200.38 5.22
 -4 0 2 191.22 7.64
 -4 0 2 193.36 8.2
 -4 0 2 197.85 8.55
 4 0 -2 193.15 6.07
 -4 0 2 193.68 7.71
 4 0 -1 13.65 0.92
 -4 0 1 15.89 1.81
 4 0 0 3760.02 86.18
 4 0 0 3690.06 89.52
 -4 0 0 3612.33 88.35
 4 0 1 4639.51 107.14
 -4 0 -1 4627.23 107.21
 -4 0 -1 4591.2 108.77
 4 0 1 4415.97 110.67
 -4 0 -2 59.66 3.42
 -4 0 -2 53.52 3.69
 4 0 2 51.61 4.86
 4 0 2 61.59 3.5
 -4 0 -3 21.83 2.22
 -4 0 -3 18.83 2.27
 4 0 3 20.16 2.22
 4 0 4 11.65 1.83
 4 0 5 784.75 23.63
 4 0 6 22.33 2.97
 4 0 7 326.18 13.75
 4 0 8 17.75 3.02
 4 0 9 3.65 1.87
 4 0 10 133.21 9.59
 4 -1 -12 112.72 9.76
 4 1 -12 98.26 9.41
 4 -1 -11 28.45 4.76
 4 1 -11 34.68 5.25
 -4 1 10 74.97 7.59
 4 1 -10 94.81 8.22
 -4 -1 10 90.44 8.56
 -4 -1 9 42.96 5.35
 -4 1 9 42.79 5.07
 4 -1 -9 37.87 4.69
 4 1 -9 38.82 4.86
 4 -1 -8 126.17 7.98
 4 1 -8 125.93 8.28
 -4 -1 8 110.06 8.07
 -4 1 8 112.22 7.57
 4 1 -7 49.14 3.72
 4 -1 -7 45.31 3.43
 4 -1 -7 61.69 4.97
 4 1 -7 58.02 5.07
 -4 1 7 51.54 4.4
 -4 -1 7 58.4 5.17
 4 -1 -6 198.8 7.4
 4 -1 -6 207.24 9.11
 4 1 -6 209.35 9.52
 -4 -1 6 188.78 8.96
 -4 1 6 192.44 8.19
 4 -1 -5 29.19 2.05
 -4 1 5 22.74 3.46
 4 -1 -5 24.89 2.64
 4 1 -5 31.66 3.19
 -4 -1 5 23.82 2.33
 -4 1 5 26.92 1.88
 -4 1 5 29.25 3.2
 -4 -1 5 23.73 2.87
 4 1 -5 25.22 2.15
 4 -1 -4 179.87 5.6
 4 1 -4 184.2 7.97
 -4 1 4 176.11 9.89
 -4 -1 4 174.44 5.86
 -4 1 4 176.64 8.95
 -4 -1 4 174.41 9.2
 -4 -1 4 176.06 7.99
 -4 1 4 198.44 8.5
 4 1 -4 182.59 6.3
 4 1 -3 30.08 2.08
 -4 1 3 36.25 3.04
 4 -1 -3 33.36 1.31
 -4 1 3 30.04 3.48
 -4 1 3 36.51 3.34
 -4 -1 3 35.22 3.41
 -4 -1 3 35.91 3.01
 -4 1 2 17.28 2.22
 -4 1 2 18.91 2.23
 -4 -1 2 17.1 1.73
 4 1 -2 17.61 1.72
 -4 -1 2 20.17 2.35
 -4 1 2 20.77 2.15
 -4 -1 2 16.04 1.92
 -4 1 2 21.45 2.73
 4 1 -1 60.99 2.47
 4 1 -1 56.17 3.36
 -4 -1 1 54.24 3.32
 -4 1 1 60.99 3.74
 -4 -1 1 59.96 3.68
 -4 1 1 53.97 4.06
 4 1 0 172.14 5.7
 4 -1 0 163.35 8.01
 4 1 0 173.69 7.23
 -4 -1 0 182.68 7.16
 -4 1 0 179.4 7.16
 4 -1 0 170.53 5.4
 4 1 1 38.77 2.43
 -4 1 -1 39.51 2.32
 4 -1 1 38.49 2.56
 4 -1 1 37.42 3.74
 -4 -1 -1 38.64 3.03
 -4 1 -1 46.85 3.37
 4 1 1 38.43 3.5
 4 -1 1 36.91 2.33
 4 -1 2 -0.03 0.61
 4 1 2 0.57 0.52
 -4 1 -2 0 0.47
 -4 -1 -2 -0.8 0.66
 -4 -1 -2 1.08 0.96
 4 -1 2 0.16 1.03
 -4 1 -2 -0.11 0.69
 4 1 3 101.63 5.23
 -4 1 -3 103.46 5.23
 -4 -1 -3 95.3 5.13
 -4 -1 -3 111.46 5.74
 -4 1 -3 102.79 5.53
 4 -1 3 106.13 5.25
 -4 1 -4 71.73 4.72
 4 -1 4 82.64 4.95
 4 1 4 79.69 4.97
 4 -1 5 9.01 1.83
 4 1 5 6.07 1.44
 4 -1 6 7.3 1.84
 4 1 6 7.38 1.89
 4 -1 7 13.82 2.57
 4 1 7 12.6 2.44
 4 1 8 67.59 5.92
 4 -1 8 68.61 6.05
 4 -1 9 28 4.13
 4 1 9 34.25 4.5
 4 -1 10 3.77 1.71
 4 1 10 3.95 2.24
 4 -2 -12 99.99 9.05
 4 2 -12 111.47 10.07
 -4 -2 11 13.27 3.91
 4 -2 -11 14.12 3.23
 4 2 -11 16.42 3.76
 4 -2 -10 322.1 15.19
 4 2 -10 298.85 15.6
 -4 -2 10 275.12 16.17
 -4 2 10 272.84 15.15
 -4 -2 9 19.07 3.86
 -4 2 9 24.36 3.91
 4 -2 -9 19.35 3.3
 4 2 -9 19.13 3.43
 -4 2 8 45.28 4.61
 -4 -2 8 48.97 5.45
 4 -2 -8 49.87 4.78
 4 2 -8 58.8 5.53
 4 -2 -7 672.54 20.72
 4 2 -7 683.69 21.89
 -4 -2 7 640.7 22.34
 -4 2 7 640.12 20.22
 -4 2 6 6.13 1.19
 4 -2 -6 9.6 1.33
 4 2 -6 12.77 2.29
 4 -2 -6 9.14 1.77
 -4 -2 6 10.95 2.08
 4 -2 -5 52.43 2.71
 -4 2 5 50.06 5.5
 4 -2 -5 58.82 3.98
 -4 2 5 44.34 4.7
 4 2 -5 52.39 4.14
 -4 2 5 49.09 1.99
 -4 -2 5 50.46 3.69
 -4 2 5 45.06 2.21
 -4 -2 5 53.43 4.23
 -4 2 5 41.69 3.89
 4 2 -5 47.06 3.13
 -4 -2 4 1165.2 31.39
 4 -2 -4 1147.67 27.41
 4 2 -4 1192.82 31.43
 -4 2 4 1127.02 34.72
 -4 -2 4 1139.87 29.14
 -4 2 4 1100.27 32.38
 -4 -2 4 1065.35 33.28
 4 2 -4 1165.3 30.2
 -4 2 4 1118.13 31.49
 4 2 -4 1157.8 28.97
 -4 2 3 380 13.27
 -4 2 3 364.59 14.97
 4 2 -3 369.83 12.07
 -4 -2 3 395.2 12.67
 -4 2 3 376.71 12.72
 -4 2 2 9.38 1.79
 -4 2 2 11.36 1.71
 -4 -2 2 11.13 1.18
 -4 -2 2 10.94 1.59
 -4 2 2 8.56 1.54
 4 2 -2 11.25 1.81
 4 2 -2 8.67 1.35
 4 2 -1 1209.17 29.34
 -4 -2 1 1209.24 30.38
 4 2 -1 1221.71 31.62
 -4 -2 1 1254.1 31.47
 -4 2 1 1184.21 31.41
 -4 2 1 1202.06 33.28
 4 -2 -1 1178.84 30.82
 4 -2 0 3.62 0.56
 4 2 0 4.09 0.97
 4 2 0 2.75 0.61
 -4 2 0 4.77 0.62
 4 -2 0 3.04 1.01
 -4 -2 0 4.86 1.12
 -4 2 0 4.92 1.13
 4 2 1 430.98 12.69
 -4 2 -1 455.47 12.27
 4 -2 1 438.39 16.25
 -4 -2 -1 451.78 13.84
 -4 2 -1 428.16 13.7
 4 2 1 442.21 14.56
 4 -2 1 435.9 12.33
 4 2 2 449.66 13.43
 -4 2 -2 438.03 13.13
 -4 -2 -2 441.24 13.72
 -4 -2 -2 449.33 14.18
 -4 2 -2 452.56 14.23
 4 -2 2 415.28 17.08
 4 -2 2 471.25 13.45
 4 2 3 23.63 2.35
 -4 2 -3 24.99 2.35
 -4 -2 -3 22.03 2.35
 4 -2 3 23.51 3.69
 4 2 3 22.56 1.44
 -4 -2 -3 24.56 2.59
 -4 2 -3 26.56 2.64
 4 -2 3 28.38 2.54
 4 2 4 76.66 4.85
 -4 2 -4 71.96 4.73
 4 2 4 80.1 4.28
 4 -2 4 92.87 5.25
 4 -2 5 686.33 21
 4 2 5 657.29 20.9
 4 -2 6 70.21 5.26
 4 2 6 65.17 5.22
 4 -2 7 78.53 5.97
 4 2 7 77.76 6.07
 4 -2 8 265.94 12.73
 4 2 8 266.21 12.81
 4 -2 9 26.47 3.95
 4 2 9 27.41 3.96
 4 -2 9 22.63 6.13
 4 -3 -13 15.66 4.13
 4 -3 -12 49.69 6.13
 4 3 -12 47.72 6.75
 -4 -3 11 59.64 7.86
 4 -3 -11 67.83 6.9
 4 3 -11 63.18 7.33
 -4 -3 10 48.62 6.76
 -4 3 10 46.06 5.77
 4 -3 -10 53.01 5.72
 4 3 -10 67.42 7.02
 4 -3 -9 124.28 8.06
 4 3 -9 110.31 8.5
 -4 -3 9 101.94 8.99
 -4 3 9 108.75 8.21
 -4 -3 8 20.73 3.8
 -4 3 8 25.18 3.46
 4 -3 -8 28.34 3.46
 4 3 -8 28.51 4.01
 4 -3 -7 135.51 7.26
 4 3 -7 137.72 8.19
 -4 -3 7 124.41 8.5
 -4 3 7 121.03 6.92
 4 -3 -6 175.74 6.74
 4 -3 -6 199.98 8.49
 4 3 -6 212.42 9.74
 -4 3 6 161.12 10.56
 -4 -3 6 187.53 9.45
 -4 3 6 187.22 7.57
 4 3 -6 173.49 7.7
 4 3 -5 8.47 1.93
 -4 3 5 9.32 2.16
 4 3 -5 7.26 1.29
 4 -3 -5 7.07 0.91
 4 -3 -5 10.92 1.72
 -4 -3 5 7.14 1.57
 -4 -3 5 10.32 1.96
 -4 3 5 8.29 1.87
 4 -3 -4 72.49 2.67
 4 3 -4 86.4 5.19
 -4 3 4 75.64 6.5
 -4 -3 4 71.4 4.24
 -4 3 4 77.49 5.39
 4 3 -4 71.99 4.86
 -4 -3 4 74.4 4.76
 -4 3 4 75.85 4.97
 -4 -3 3 119.74 5.33
 -4 3 3 121.73 6.23
 -4 3 3 120.12 7.91
 4 3 -3 119.16 6.34
 -4 -3 3 122.14 5.91
 -4 3 3 124.92 6.16
 4 3 -2 50.33 3.89
 -4 3 2 54.14 4.63
 -4 3 2 56.55 3.77
 4 3 -2 49.46 3.78
 -4 -3 2 55.66 3.55
 -4 3 2 60.85 3.8
 4 3 -1 29.01 1.96
 4 -3 -1 32.21 3.18
 -4 3 1 29.15 3.37
 4 3 -1 34.12 3.04
 4 -3 -1 30.65 2.55
 -4 -3 1 30.83 2.55
 -4 3 1 32.54 2.68
 4 3 -1 32.27 2.98
 -4 3 0 11.11 0.89
 4 -3 0 6.78 1.59
 4 3 0 10.03 1.23
 4 3 0 11.18 1.22
 -4 3 0 11.18 1.67
 4 3 0 11.56 1.92
 -4 -3 0 11.93 1.66
 4 3 0 11.02 1.71
 4 -3 0 9.36 1.58
 4 -3 0 7.63 1.57
 4 -3 1 6.46 1.79
 -4 3 -1 7.69 0.99
 4 3 1 8.04 1.2
 4 -3 1 10.63 2.3
 -4 -3 -1 6.59 1.33
 -4 3 -1 11.42 1.71
 4 3 1 7.92 1.46
 4 -3 1 4.72 1.21
 4 -3 2 11.83 1.48
 4 3 2 13.36 1.65
 -4 3 -2 13.54 1.57
 4 -3 2 9.6 2.29
 -4 3 -2 13.99 1.89
 -4 -3 -2 14.64 1.88
 4 3 3 49.91 3.51
 -4 3 -3 49.91 3.48
 -4 -3 -3 44.56 3.52
 -4 -3 -3 50.78 3.76
 -4 3 -3 53.72 3.82
 4 -3 3 57.35 3.66
 4 -3 4 -0.18 0.84
 4 3 4 0.39 0.78
 -4 3 -4 1.61 0.88
 4 3 4 1.9 0.79
 4 3 5 126.62 6.89
 4 3 5 124.83 6.54
 4 -3 5 132.83 6.98
 4 -3 6 24.03 3
 4 3 6 21.87 3.03
 4 3 6 23.22 3.15
 4 -3 7 13.13 2.54
 4 3 7 13.9 2.54
 4 -3 7 16.33 4.5
 4 3 8 33.93 4.27
 4 -3 8 46.97 7.94
 4 3 9 5.58 2.12
 4 -3 9 8.65 4.34
 4 -4 -13 25.23 4.8
 4 -4 -12 95.78 8.57
 -4 -4 11 39.87 6.68
 4 -4 -11 41.06 5.15
 4 4 -11 40.2 6.09
 -4 -4 10 24.5 5.05
 4 -4 -10 29.53 4.2
 4 4 -10 36.04 5.18
 4 -4 -9 112.13 7.52
 4 4 -9 111.71 8.68
 -4 -4 9 95.89 8.99
 -4 4 9 93.67 7.5
 -4 4 9 112.36 6.47
 -4 4 8 156.15 8.69
 4 -4 -8 160.69 8.47
 4 4 -8 156.85 9.75
 -4 -4 8 132.35 9.9
 -4 4 8 143.04 7.05
 4 -4 -7 185.46 8.71
 4 4 -7 192.32 10.16
 -4 4 7 190.67 8.81
 -4 -4 7 198.71 11.2
 -4 4 7 194.35 7.8
 4 -4 -6 342.43 10.72
 4 -4 -6 359.93 12.43
 4 4 -6 341.23 13.8
 -4 4 6 343.74 10.82
 -4 -4 6 364.17 14.55
 -4 4 6 363.5 11.68
 -4 4 6 371.24 11.08
 4 4 -6 321.76 12.09
 4 -4 -5 644.44 16.38
 4 4 -5 631.14 20.05
 -4 4 5 608.62 15.9
 -4 -4 5 618.17 19.93
 -4 4 5 575.28 21
 -4 4 5 605.32 16.06
 4 4 -5 619.17 20.6
 -4 -4 5 649.73 19.79
 -4 4 5 629.66 20.08
 -4 4 5 630.82 16.53
 -4 4 4 22.67 2.82
 4 4 -4 24.05 2.97
 4 4 -4 24.13 2.71
 -4 -4 4 23.3 2.58
 -4 4 4 24.39 2.8
 -4 -4 4 19.53 2.34
 -4 4 4 18.7 3.39
 -4 -4 3 1475.52 37.77
 -4 4 3 1453.55 38.32
 4 4 -3 1375.86 39.79
 -4 -4 3 1492.58 37.86
 -4 4 3 1510.33 38.31
 -4 4 2 864.15 27.21
 -4 4 2 870.03 24.25
 4 -4 -2 907.3 21.35
 4 4 -2 894.26 25.95
 -4 -4 2 888.52 24.06
 -4 4 2 901.52 24.39
 4 4 -2 803.75 24.82
 4 -4 -1 93.15 5.89
 4 4 -1 83.31 5.39
 -4 4 1 77.16 5.76
 -4 -4 1 90.73 4.58
 -4 4 1 83.87 4.57
 4 4 -1 92.42 5.12
 4 -4 -1 81.57 5.1
 4 -4 -1 89.18 4.78
 -4 4 0 106.18 3.57
 4 4 0 102.21 4.48
 4 4 0 100.31 3.77
 4 4 0 98.92 6.04
 4 -4 0 115.89 6.5
 -4 -4 0 100.34 5.01
 -4 4 0 104.15 5.1
 4 -4 0 114.68 6.29
 4 4 0 94.87 5.25
 4 -4 0 101.06 5.56
 -4 4 0 102.92 7.11
 -4 4 -1 141.45 5.09
 4 4 1 135.57 5.62
 4 -4 1 126.37 8.23
 -4 4 -1 130.53 6.03
 -4 -4 -1 136.5 6.11
 4 4 1 132.03 6.43
 4 -4 1 135.73 6.61
 4 -4 1 134.31 8.04
 -4 4 -2 217.98 7.75
 4 4 2 225.73 8.26
 4 -4 2 204.11 11.33
 -4 -4 -2 216.21 8.5
 -4 4 -2 218.8 8.58
 4 -4 2 241.96 11.95
 -4 4 -3 119.86 5.77
 4 4 3 124.85 6.02
 -4 4 -3 119.88 6.06
 4 -4 3 125.35 8.95
 4 4 4 490.87 15.4
 4 -4 4 495.6 21.07
 4 -4 5 9.95 3.23
 4 4 5 8.82 1.94
 4 4 5 6.68 1.53
 4 4 6 43.29 4.21
 4 -4 6 43.27 6.71
 4 -4 7 257.01 17.58
 4 4 7 268 12.37
 4 4 8 26.18 3.79
 4 -4 8 32.99 6.63
 4 4 9 14.13 2.88
 4 -4 9 15.21 5.06
 4 -5 -12 23.26 4.12
 4 -5 -11 172.43 10.71
 4 5 -11 181.55 12.83
 -4 -5 11 149.43 13.3
 -4 -5 10 16.55 4.15
 -4 5 10 18.97 2.8
 4 -5 -10 16.4 2.97
 4 5 -10 13.19 3.37
 -4 -5 9 41.41 6.09
 4 -5 -9 53.38 4.99
 4 5 -9 55.1 6.09
 -4 5 9 51.36 4.28
 4 -5 -8 33.74 3.54
 4 5 -8 33.4 4.36
 -4 5 8 28.8 2.91
 -4 -5 8 36.41 5.27
 -4 5 7 16.44 2
 -4 5 7 17.18 2.15
 4 -5 -7 18.22 2.42
 4 5 -7 16.48 3.08
 -4 -5 7 11.45 2.83
 4 5 -6 8.73 1.66
 -4 5 6 11.59 1.5
 4 -5 -6 9.81 1.26
 -4 5 6 8.32 1.31
 4 -5 -6 11.93 1.85
 4 5 -6 9.11 2.08
 -4 -5 6 11.09 2.46
 4 5 -5 92.81 5.93
 -4 -5 5 81.87 5.89
 -4 5 5 84.03 3.85
 -4 -5 5 84.63 5.33
 -4 5 5 69.43 5.74
 4 5 -5 68.4 5.86
 -4 5 5 87.48 5.76
 -4 5 5 78.94 3.66
 4 5 -4 52.81 4.24
 -4 -5 4 49.35 4.13
 -4 5 4 55.49 6.02
 -4 5 4 51.22 4.29
 4 5 -4 49.7 4.62
 -4 5 4 54.62 4.2
 -4 -5 4 66.15 4.29
 -4 5 4 56.21 2.42
 4 5 -3 9.93 2.36
 -4 -5 3 8.34 1.64
 -4 -5 3 14.77 1.91
 -4 5 3 14.83 2.07
 -4 5 3 14.15 1.92
 -4 5 2 54.27 5.12
 4 -5 -2 58.81 5.09
 -4 5 2 58.21 3.68
 4 -5 -2 53.01 2.72
 4 5 -2 44.82 4.3
 -4 -5 2 52.81 3.46
 -4 5 2 56.96 3.73
 4 -5 -1 61.98 4.41
 4 -5 -1 70.36 5.43
 4 5 -1 55.18 4.68
 -4 5 1 58.96 5.24
 4 -5 -1 57.91 4.01
 -4 -5 1 59.92 3.66
 -4 5 1 61.26 3.84
 4 5 -1 61.06 4.13
 -4 5 0 62.74 2.65
 -4 -5 0 60.65 3.73
 4 5 0 63.36 3.47
 4 -5 0 56.09 4.66
 -4 5 0 58.48 3.7
 4 5 0 52.65 3.8
 4 -5 0 60.96 4.22
 4 -5 0 57.35 4.85
 -4 5 0 57.98 5.49
 4 -5 1 2.27 1.18
 -4 -5 -1 3.42 0.97
 4 -5 1 4.35 1.71
 -4 5 -1 3.38 0.74
 4 5 1 2.11 0.84
 4 5 1 1.38 1.06
 -4 5 -1 2.68 0.96
 4 5 1 2.21 0.87
 4 -5 1 3.69 1.2
 4 -5 2 0.24 1.61
 -4 5 -2 1.79 0.58
 4 5 2 2.68 0.92
 -4 -5 -2 4.23 1.16
 -4 5 -2 4.83 1.29
 -4 5 -3 213.89 8.64
 4 5 3 240.04 9.24
 -4 5 -3 239.98 9.22
 4 -5 3 230.36 13.13
 4 -5 4 0.38 1.84
 4 5 4 0.72 0.83
 4 5 5 52.37 4.3
 4 -5 5 58.22 7.2
 4 -5 6 26.3 5.34
 4 5 6 24.41 3.19
 4 5 7 35.92 4.13
 4 -5 7 32.52 6.43
 4 -5 8 16.92 5.44
 4 5 8 22.11 3.59
 4 -5 9 2.6 3.71
 4 5 9 6.04 2.24
 4 -6 -12 -0.22 1.37
 -4 -6 11 76.72 9.53
 4 -6 -11 91.75 7.35
 4 6 -11 84.46 8.58
 -4 6 11 81.67 6.37
 4 -6 -10 281.56 12.99
 4 6 -10 291.66 15.92
 -4 -6 10 241.17 16.53
 -4 6 10 252.64 11.61
 -4 -6 9 10.03 3.4
 -4 6 9 9.91 1.95
 4 -6 -9 13.68 2.5
 4 6 -9 8.01 2.57
 -4 6 8 14.02 2.12
 4 -6 -8 16.18 2.45
 4 6 -8 12.28 2.7
 -4 -6 8 9.35 2.71
 4 -6 -7 13.23 1.74
 -4 6 7 17.17 2.22
 4 -6 -7 18.38 2.35
 4 6 -7 19.58 3.21
 -4 -6 7 15.27 3.11
 -4 6 7 21.71 2.29
 4 6 -6 24.72 3.77
 4 -6 -6 25.14 2.51
 4 6 -6 33.26 3.76
 -4 6 6 21.15 2.37
 -4 -6 6 26.9 3.2
 -4 -6 6 23.8 3.63
 -4 6 6 24.91 2.22
 -4 6 5 13.95 2.6
 -4 6 5 12.72 2.26
 4 6 -5 15.09 2.47
 -4 -6 5 7.06 1.87
 -4 -6 5 11.41 1.91
 -4 6 5 11.79 1.58
 -4 6 5 13.04 1.41
 4 6 -4 720.49 21.35
 -4 -6 4 684.34 21.65
 -4 6 4 619.65 20.53
 -4 6 4 679.1 18.36
 4 6 -4 593.18 22.66
 -4 -6 4 711.18 20.09
 -4 6 4 686.48 20.79
 -4 6 4 669.14 17.15
 -4 6 3 472.08 11.58
 -4 -6 3 477.71 14.45
 -4 -6 3 451.27 15.68
 -4 6 3 459.39 14.63
 4 6 -3 429.29 17.73
 -4 6 3 442.64 13.31
 -4 6 3 464.88 14.94
 -4 6 2 114.54 3.2
 -4 6 2 107.48 7.71
 -4 6 2 118.01 5.43
 4 -6 -2 119.12 7.73
 4 -6 -2 108.32 4.81
 4 6 -2 104 7.12
 -4 -6 2 112.56 5.32
 -4 6 2 109.2 5.51
 4 -6 -1 756.23 24.92
 -4 6 1 767.58 25.26
 4 -6 -1 735.58 21.84
 -4 6 1 717.12 20.67
 -4 -6 1 737.56 20.46
 4 6 -1 746.68 21.66
 4 -6 -1 721.79 22.1
 -4 6 1 747.22 18.09
 4 6 0 78.08 4.18
 4 -6 0 75.1 5.72
 -4 -6 0 81.16 4.4
 -4 6 0 75.67 4.28
 4 6 0 81.69 4.72
 4 -6 0 72.5 4.73
 -4 6 0 91.55 7.07
 -4 6 0 81.21 3.4
 4 -6 1 11 2.77
 4 -6 1 8.31 2.19
 4 6 1 11.21 1.61
 4 6 1 10.77 2.37
 -4 -6 -1 10.45 1.51
 -4 6 -1 11.92 1.68
 4 6 1 9.4 1.58
 4 -6 1 9.3 1.67
 -4 6 -1 12.31 1.42
 -4 6 -2 541 16.39
 4 6 2 578.64 17.18
 -4 -6 -2 564.16 17.09
 -4 6 -2 580.01 17.17
 -4 6 -3 266.58 10.29
 4 6 3 310.2 11.02
 -4 6 -3 300.75 10.73
 4 -6 3 305.57 15.74
 4 -6 4 10.21 3.51
 4 6 4 6.38 1.46
 4 6 5 253.43 10.7
 4 -6 5 236.66 15.63
 4 -6 6 11.08 3.71
 4 6 6 8.24 1.97
 4 -6 7 177.19 14.87
 4 6 7 170.94 9.53
 4 -6 8 2.88 3.51
 4 6 8 4.69 1.74
 4 -6 9 3.52 3.88
 4 6 9 0.43 1.2
 -4 -7 11 33.38 6.51
 -4 7 11 37.33 4.24
 4 -7 -11 34.88 4.28
 4 7 -11 40.82 6.18
 4 -7 -10 75.63 6.05
 4 7 -10 89.97 8.6
 -4 -7 10 79.4 9.35
 -4 7 10 72.16 5.77
 4 -7 -9 117.99 7.11
 4 7 -9 110.39 8.96
 -4 -7 9 107.2 10.14
 -4 7 9 113.22 6.73
 -4 7 8 20.66 2.51
 4 -7 -8 20.06 2.59
 4 7 -8 25.16 3.9
 -4 -7 8 17.65 4.07
 4 -7 -7 54.74 3.98
 4 7 -7 60.49 5.64
 -4 7 7 47.86 4.1
 -4 -7 7 62.2 6.42
 -4 7 7 55.8 3.84
 4 7 -6 152.58 8.48
 -4 7 6 118.72 6.52
 -4 -7 6 148.74 9.47
 4 7 -6 115.21 8.81
 -4 -7 6 127.22 7.19
 -4 7 6 133.55 5.86
 4 7 -5 30.86 4.35
 -4 7 5 28.71 3.52
 4 7 -5 33.51 3.69
 -4 7 5 33.27 2.98
 -4 -7 5 33.18 3.24
 -4 7 5 36.65 3.69
 -4 -7 5 34.14 4.27
 -4 7 5 36.32 2.43
 -4 7 4 10.48 1.7
 -4 7 4 8.99 1.76
 -4 -7 4 8.24 1.29
 -4 7 4 9.26 1.06
 4 7 -4 10.31 2.13
 -4 -7 4 10.37 2.2
 -4 -7 4 8.55 1.46
 -4 7 4 8.35 1.83
 -4 7 3 53.21 2.33
 4 -7 -3 49 5.32
 -4 -7 3 59.17 4.72
 -4 7 3 49.16 3.63
 -4 7 3 50.69 3.62
 -4 -7 3 59.03 3.69
 -4 7 3 54.33 3.87
 -4 7 2 17.82 1.14
 -4 7 2 19.51 2.43
 -4 7 2 18.35 3.25
 -4 7 2 19.82 2.03
 -4 -7 2 21.26 2.14
 4 -7 -2 14.9 3
 4 -7 -2 15.15 1.83
 -4 -7 2 15.06 2.32
 -4 7 2 18.87 2.1
 4 -7 -1 18.63 3.23
 -4 -7 1 14.21 1.75
 -4 7 1 14.51 1.8
 4 7 -1 11.85 1.87
 4 -7 -1 16.79 2.25
 -4 7 1 14.02 1.15
 4 -7 -1 10.25 1.88
 -4 7 1 15.38 3.18
 4 -7 0 21.2 3.13
 4 7 0 21.07 2.19
 -4 7 0 25.59 4.1
 -4 -7 0 24.4 2.31
 -4 7 0 23.59 2.29
 4 7 0 22.4 2.4
 4 -7 0 24.05 2.64
 4 7 0 22.31 3.38
 -4 7 0 25.03 1.84
 4 7 1 66.31 4.02
 -4 -7 -1 62.5 3.07
 4 7 1 50.25 5.19
 -4 7 -1 60.13 3.86
 4 -7 1 69.21 6.17
 4 7 1 58.18 4.04
 4 -7 1 65.78 4.42
 -4 -7 -1 59.54 3.78
 -4 7 -1 56.81 3.34
 4 -7 2 12.11 3.06
 -4 7 -2 11.52 1.66
 4 7 2 11.6 1.77
 -4 -7 -2 10.22 1.63
 -4 7 -2 12.28 1.74
 -4 7 -3 41.93 3.41
 4 7 3 47.52 3.72
 4 -7 3 50.09 6.08
 -4 7 -3 44.49 3.47
 4 -7 4 3.51 1.92
 4 7 4 1.52 0.93
 4 -7 5 9.54 3.28
 4 7 5 10.27 2.03
 4 -7 6 15.23 4.38
 4 7 6 16.66 2.71
 4 -7 7 2.47 3.22
 4 7 7 3.65 1.88
 4 7 8 40.62 4.77
 4 -7 8 33.9 7.03
 4 -7 9 13.43 6.03
 4 7 9 11.58 2.95
 -4 8 11 0.6 1.22
 4 8 -11 2.12 2.28
 -4 -8 11 -1.68 2.54
 -4 8 10 9.89 2.15
 4 8 -10 11.02 2.81
 4 -8 -10 9.83 2.07
 -4 -8 10 6.96 2.8
 -4 8 9 25.07 3.06
 4 -8 -9 21.37 2.8
 4 8 -9 23.33 4.21
 -4 -8 9 23.43 5.13
 4 -8 -8 82.61 5.25
 4 8 -8 85.8 7.34
 -4 -8 8 71.23 7.7
 -4 8 8 83.4 5.32
 -4 8 7 19.77 2.31
 4 -8 -7 19.23 2.24
 4 8 -7 24.1 3.5
 -4 -8 7 17.48 2.65
 -4 -8 7 22.11 4.11
 4 8 -6 525.69 18.69
 -4 -8 6 514.22 20.63
 -4 -8 6 504.11 17.09
 -4 8 6 516.29 15.18
 -4 8 5 354.83 10.65
 4 8 -5 361.76 13.93
 -4 -8 5 376.6 15.86
 -4 8 5 316.66 12.46
 4 8 -5 309.89 15.85
 -4 -8 5 358.16 12.52
 -4 8 5 350.03 13.36
 -4 8 5 308.16 13.32
 -4 -8 5 320.24 12.41
 -4 8 4 51.03 2.72
 4 8 -4 39.09 5.13
 -4 -8 4 46.57 3.07
 4 8 -4 64.87 4.85
 -4 -8 4 57.61 3.83
 -4 -8 4 55.61 5.09
 -4 8 4 46.44 3.91
 -4 8 4 52.69 4.12
 -4 8 4 50.42 4.15
 -4 8 3 274.07 7.79
 4 -8 -3 274.68 13.75
 -4 -8 3 251.47 11.49
 -4 8 3 251.72 9.43
 4 8 -3 219.51 13.03
 -4 8 3 235.82 10.08
 -4 -8 3 275.68 9.52
 -4 8 3 264.64 10
 -4 8 2 67.92 2.85
 -4 8 2 68.49 6.49
 -4 8 2 64.21 3.71
 -4 -8 2 63.51 5.16
 4 -8 -2 69.4 6.52
 4 -8 -2 60.49 4.08
 4 8 -2 55.87 5.7
 -4 -8 2 62.7 3.74
 -4 8 2 66.22 4.08
 -4 8 2 66.29 4.91
 4 -8 -1 10.38 2.67
 -4 8 1 10.39 2.11
 -4 -8 1 9.73 1.47
 -4 8 1 9.68 1.5
 4 8 -1 6.86 2.11
 4 8 -1 11.79 1.79
 4 -8 -1 8.78 1.98
 -4 8 1 6.26 2.24
 -4 8 0 223.6 8.38
 4 8 0 211 8.51
 4 8 0 235.56 6.56
 4 8 0 194.94 11.36
 4 -8 0 225.41 11.29
 -4 -8 0 224.57 8.24
 4 -8 0 208.35 9.16
 4 8 0 204.66 8.55
 -4 8 0 227.02 12.64
 -4 8 0 216.62 7.43
 4 8 1 284.48 10.26
 -4 -8 -1 282.7 9.55
 -4 -8 -1 280.03 9.8
 -4 8 -1 280.23 9.9
 4 8 1 258 10.07
 4 -8 1 259.29 10.48
 4 -8 1 287.87 14.22
 -4 8 -1 273.35 9.28
 4 -8 2 13.11 3.11
 -4 8 -2 11.44 1.68
 4 8 2 14.05 2.04
 -4 8 -2 14.06 1.84
 4 8 3 64.36 4.46
 -4 8 -3 59.01 4.04
 4 -8 3 62.21 7.02
 -4 8 -3 53.3 4.05
 4 -8 4 4.92 2.21
 4 8 4 6.51 1.59
 4 -8 5 0.75 2.15
 4 8 5 0.91 0.96
 4 -8 6 32.16 6.27
 4 8 6 27.24 3.48
 4 8 7 149.78 9.06
 4 -8 7 158.96 14.33
 4 -8 8 25.04 6.55
 4 8 8 13.11 2.81
 -4 -9 11 37.86 7.31
 -4 9 10 8.03 2.03
 4 9 -10 7.74 2.62
 -4 -9 10 10.94 4.23
 4 -9 -9 68.53 4.86
 4 9 -9 77.35 7.37
 -4 -9 9 69.03 8.31
 -4 9 9 64.94 5.12
 4 -9 -8 30.41 2.93
 4 9 -8 26.92 4.29
 -4 -9 8 26.49 4.81
 -4 9 8 27.17 3.05
 4 9 -7 51.31 5.26
 -4 -9 7 48.6 4.44
 -4 -9 7 43.18 5.76
 -4 9 7 45.8 3.65
 -4 9 6 8.25 1.38
 -4 9 6 6.6 1.69
 -4 -9 6 5.49 1.79
 4 9 -6 8.55 2.16
 -4 -9 6 10.01 2.96
 -4 -9 6 6.59 1.63
 -4 9 6 6.11 1.61
 -4 9 5 124.22 5.22
 4 9 -5 115.35 7.22
 -4 -9 5 108.64 8.17
 -4 -9 5 92.73 5.83
 -4 9 5 100.28 6.62
 -4 -9 5 119.17 6.18
 -4 9 5 126.49 7.1
 -4 9 4 3.01 1.37
 -4 9 4 4.82 1.24
 -4 9 4 7.92 1.09
 4 -9 -4 6.36 2.52
 4 9 -4 6.81 1.83
 -4 -9 4 8.31 2.38
 -4 -9 4 7.1 1.37
 -4 9 4 9.78 1.82
 4 9 -3 44.22 5.78
 -4 9 3 48.88 2.65
 4 -9 -3 58.34 6.26
 -4 9 3 46.94 4.32
 -4 -9 3 52.1 4.93
 -4 9 3 51.41 3.46
 -4 -9 3 53.4 3.48
 -4 9 3 53.21 3.85
 -4 9 2 21.96 2.32
 -4 9 2 22.15 1.7
 -4 9 2 17.04 2.83
 -4 9 2 23.54 2.1
 -4 9 2 14.76 3.4
 -4 -9 2 24.21 2.18
 -4 -9 2 18.89 3.13
 4 -9 -2 21.79 2.58
 4 -9 -2 23.67 4.18
 4 9 -2 15.35 3.51
 4 -9 -1 25.42 4.18
 -4 9 1 19.39 3.08
 -4 -9 1 29.22 2.44
 -4 9 1 27.12 2.5
 4 9 -1 26.49 2.77
 4 -9 -1 30.69 3.52
 -4 9 1 29.97 4.53
 -4 9 0 29.7 4.63
 4 9 0 33.11 2.08
 -4 9 0 32.86 2.74
 4 9 0 25.11 2.59
 -4 -9 0 31.42 2.57
 4 -9 0 24.26 2.78
 -4 9 0 31.14 2.34
 4 -9 0 34.56 4.26
 4 -9 1 8.22 2.55
 -4 9 -1 7.45 1.28
 4 9 1 11.41 1.8
 -4 -9 -1 13.87 1.75
 -4 9 -1 9.64 1.5
 4 9 1 11.33 1.77
 4 -9 1 10.96 1.92
 -4 -9 -1 10.96 1.79
 4 -9 2 6.07 2.69
 -4 9 -2 3.77 0.96
 4 9 2 4.61 1.3
 -4 9 -2 5.52 1.19
 4 -9 3 35.89 5.69
 4 9 3 38.12 3.53
 -4 9 -3 33.98 3.05
 4 -9 4 4.11 2.82
 4 9 4 1.88 0.82
 4 -9 5 13.97 4.52
 4 9 5 13.37 2.45
 4 9 6 39.7 4.24
 4 -9 6 30.4 6.05
 4 -9 7 4.2 3.07
 4 9 7 2.32 1.15
 4 -9 8 27.08 6.3
 4 9 8 32.72 4.33
 -4 -10 11 3.65 3.03
 -4 10 10 4.06 1.58
 4 10 -10 -0.86 1.57
 -4 -10 10 2.19 3
 -4 10 9 20.95 2.95
 4 10 -9 29.67 4.84
 -4 -10 9 26.27 5.12
 4 10 -8 132.76 9.37
 -4 -10 8 126.29 10.82
 -4 -10 8 123.02 7.77
 -4 10 8 125.78 6.97
 -4 10 7 48.84 3.8
 4 10 -7 48.05 5.21
 -4 -10 7 52.19 4.55
 -4 -10 7 53.55 6.6
 -4 10 6 55.31 3.67
 4 10 -6 47.66 4.83
 -4 -10 6 53.79 6.22
 -4 -10 6 51.9 4.16
 -4 10 6 48.25 4.56
 -4 10 5 79.26 4.15
 4 10 -5 73.42 5.73
 -4 -10 5 62.07 4.72
 -4 -10 5 77.79 7.11
 -4 10 5 55.15 5.15
 -4 -10 5 80.69 4.78
 -4 10 5 69.46 5.23
 -4 10 4 30.07 3.76
 -4 10 4 32.99 2.39
 4 10 -4 35 3.72
 4 -10 -4 35.62 5.18
 -4 10 4 25.49 2.73
 -4 -10 4 29.96 2.65
 -4 10 4 30.2 3.1
 -4 -10 4 26.21 3.97
 -4 10 3 141.94 5.4
 -4 10 3 141.56 10.52
 4 -10 -3 140.88 10.24
 -4 -10 3 133.86 8.63
 -4 10 3 130.07 5.88
 -4 10 3 117.46 7.75
 -4 -10 3 145.23 6.12
 -4 10 3 135.76 6.55
 -4 10 2 165.38 5.98
 -4 10 2 181.02 11.62
 -4 10 2 158.81 6.25
 -4 -10 2 161.89 9.34
 4 -10 -2 150.82 7.86
 4 -10 -2 174.69 11.44
 -4 10 2 153.11 9.02
 -4 10 2 158.68 6.99
 -4 -10 2 162.71 6.55
 4 -10 -1 264.24 11.93
 -4 10 1 286.13 14.97
 4 -10 -1 257.02 14.31
 -4 -10 1 256.62 8.93
 -4 10 1 263.68 9.34
 -4 10 1 220.16 11.9
 4 10 -1 238.76 9.62
 4 10 0 187.83 6.54
 4 -10 0 169.78 10.03
 -4 -10 0 171 6.85
 -4 10 0 168.74 7.05
 4 10 0 147.76 7.05
 4 -10 0 156.13 7.84
 -4 10 0 185.18 12.04
 -4 10 0 152.92 9.87
 4 10 1 163.19 7.48
 -4 -10 -1 135.57 7.23
 -4 -10 -1 153.99 6.49
 4 -10 1 154.56 10.47
 -4 10 -1 140.68 6.4
 4 10 1 132.14 6.53
 4 -10 1 137.43 7.07
 -4 10 -1 131.78 6.2
 4 10 2 59.43 4.42
 -4 -10 -2 60.75 4.29
 -4 10 -2 61.17 3.97
 4 -10 2 64.41 7.26
 -4 10 -2 52.29 3.86
 4 10 3 64.64 4.8
 4 -10 3 69.34 7.89
 4 -10 4 5.68 2.83
 4 10 4 6.54 1.53
 4 10 5 61.96 5.17
 4 -10 5 59.35 8.49
 4 10 6 39.14 4.31
 4 -10 6 32.54 6.67
 4 -10 7 2.98 2.91
 4 10 7 8.52 2.33
 4 -10 8 5.49 3.26
 4 10 8 6.12 2.32
 -4 -11 11 12.43 5.08
 4 11 -10 6.18 2.64
 -4 -11 10 -0.76 2.29
 -4 11 9 29.19 3.52
 4 11 -9 35.56 5.23
 -4 -11 9 31.6 4
 -4 -11 9 36.39 6.47
 4 11 -8 22.51 3.86
 -4 -11 8 29.67 3.56
 -4 -11 8 32.37 5.63
 -4 11 8 26.87 3.11
 -4 11 7 46.33 3.72
 4 11 -7 53.1 5.47
 -4 -11 7 42.15 4.08
 -4 -11 7 52.04 6.79
 4 11 -6 3.33 1.44
 -4 11 6 3.21 0.94
 -4 -11 6 4.38 2.51
 -4 -11 6 3.14 1.18
 -4 11 6 1.89 1.07
 -4 11 5 48.67 3.33
 4 11 -5 36.78 4.13
 -4 -11 5 51.18 3.72
 -4 11 5 47.79 4.3
 -4 -11 5 43.17 5.54
 -4 11 5 32.55 4.33
 -4 11 4 5.95 2.39
 -4 11 4 9.16 1.36
 -4 -11 4 7.04 2.42
 -4 -11 4 7.73 1.37
 -4 11 4 9.95 1.79
 4 -11 -4 11.18 3.51
 -4 11 3 14.15 1.67
 -4 11 3 22.25 4.39
 -4 11 3 12.03 2.68
 -4 11 3 18.32 1.79
 -4 -11 3 15.6 3.1
 -4 11 3 15.38 2.07
 4 -11 -3 17.21 3.83
 -4 -11 3 15.84 1.81
 -4 11 2 3.48 1.74
 -4 11 2 0.13 2.16
 -4 -11 2 3.54 4.2
 4 -11 -2 5.46 1.68
 -4 -11 2 3.95 1
 -4 11 2 2.57 0.9
 -4 11 2 3.17 0.82
 4 -11 -2 2.32 1.89
 -4 11 1 16.49 3.89
 4 -11 -1 19.31 4.18
 -4 11 1 14.18 2.98
 -4 -11 1 22.19 2.11
 -4 11 1 20.68 2.23
 4 -11 -1 13.44 2.66
 4 11 -1 16.93 2.15
 -4 11 0 44.65 5.95
 -4 11 0 34.47 4.83
 4 11 0 37.1 2.85
 -4 -11 0 38.26 2.86
 -4 11 0 36.79 2.94
 4 11 0 40.77 3.26
 4 -11 0 29 3.16
 4 -11 0 42.07 4.99
 -4 -11 -1 3.93 1.45
 -4 11 -1 5.87 1.24
 4 11 1 5.37 1.51
 -4 11 -1 6.47 1.25
 4 11 1 8.62 1.56
 4 -11 1 5.48 1.35
 4 -11 1 9.6 2.8
 4 -11 2 13.62 3.62
 -4 11 -2 13.53 2.05
 4 11 2 15.11 2.32
 -4 -11 -2 17.06 2.44
 -4 11 -2 17.12 2.06
 4 11 3 58.83 4.73
 4 -11 3 75.35 8.6
 4 -11 4 21.23 4.85
 4 11 4 25.33 3.18
 4 -11 5 7.13 3.7
 4 11 5 4.96 1.66
 4 11 6 32.87 4.1
 4 -11 6 43.92 7.54
 4 -11 7 6.59 4.39
 4 11 7 7.65 2.06
 4 -11 8 7.23 4.42
 4 11 8 1.38 1.67
 -4 -12 11 25.86 6.52
 -4 -12 10 15.08 3.03
 -4 -12 10 14.14 4.22
 4 12 -9 26.79 4.49
 -4 -12 9 15.51 2.79
 -4 -12 9 26.49 5.65
 -4 12 8 25.37 3.06
 4 12 -8 36.33 4.91
 -4 -12 8 36.9 6.2
 -4 -12 8 26.49 3.29
 -4 12 7 125.69 6.68
 4 12 -7 126.3 8.81
 -4 -12 7 119.61 10.6
 -4 -12 7 129.69 7.2
 -4 12 7 116.79 7.88
 -4 12 6 49.8 3.73
 4 12 -6 56.47 5.43
 -4 -12 6 52.89 4.02
 -4 12 6 55.56 4.89
 -4 -12 6 54.31 6.71
 -4 12 5 29.17 2.66
 -4 -12 5 32.06 2.81
 -4 12 5 31.98 3.47
 4 12 -5 27.26 3.57
 -4 -12 5 30.33 4.8
 -4 12 4 107.55 5.23
 4 -12 -4 124.69 10.44
 -4 -12 4 107.1 8.56
 -4 12 4 94.5 7.94
 -4 -12 4 116.3 5.44
 -4 12 4 115.58 6.29
 -4 12 3 186.66 7.08
 -4 12 3 184.53 13.07
 4 -12 -3 177.14 9.06
 4 -12 -3 190.44 12.84
 -4 -12 3 165.64 10.53
 -4 12 3 152.29 10.09
 -4 -12 3 178.15 6.93
 -4 12 3 168.03 6.31
 -4 12 3 186.21 7.87
 -4 -12 2 79.42 6.85
 -4 12 2 67.61 3.47
 4 -12 -2 69.32 5.54
 -4 12 2 64.92 7.46
 -4 -12 2 69.26 3.84
 -4 12 2 69.08 6.47
 -4 12 2 65.9 4.14
 4 -12 -2 64.69 7.49
 4 -12 -1 376.24 15.93
 4 -12 -1 368.93 18.75
 -4 12 1 368.1 18.8
 -4 -12 1 377.25 11.46
 -4 12 1 357.84 11.83
 4 12 0 128.2 6.49
 4 -12 0 154.32 10.11
 -4 -12 0 145.76 6.15
 4 12 0 160.4 6.98
 -4 12 0 144.41 6.42
 -4 12 0 150.86 11.64
 4 12 1 36.48 3.58
 -4 -12 -1 45.26 4.53
 -4 12 -1 37.24 2.97
 4 12 1 39.52 3.26
 4 -12 1 37.96 3.62
 4 -12 1 40.23 5.51
 4 12 2 30.51 3.33
 -4 -12 -2 32.93 3.64
 -4 12 -2 28.46 2.67
 4 -12 2 27.02 4.88
 4 -12 3 16.72 4.46
 4 12 3 22.63 2.94
 4 -12 4 3.3 2.71
 4 12 4 3.74 1.48
 4 -12 5 38.02 7.03
 4 12 5 44.2 4.53
 4 -12 6 17.13 4.41
 4 12 6 22.35 3.47
 4 -12 7 22.62 6.22
 4 12 7 16.42 3.15
 -4 -13 10 14.42 4.18
 4 13 -9 35.28 5.3
 -4 -13 9 40.81 7.04
 -4 13 8 8.27 1.9
 4 13 -8 5.78 2.28
 -4 -13 8 7.51 3.35
 -4 -13 8 6.44 1.72
 -4 13 7 49.43 4.09
 4 13 -7 53.9 5.7
 -4 -13 7 46.55 3.99
 -4 13 7 50.3 5.07
 -4 -13 7 56.64 7.42
 -4 13 6 87.61 5.3
 4 13 -6 92.3 7.12
 -4 -13 6 94.26 9.32
 -4 -13 6 89.61 5.25
 -4 13 6 92.33 6.47
 -4 13 5 34.46 3.05
 4 -13 -5 35.31 5.96
 -4 -13 5 32.64 2.84
 -4 13 5 33.92 3.57
 4 13 -5 35.5 4.16
 -4 -13 5 36.24 5.45
 -4 13 4 3.94 1.1
 4 -13 -4 4.7 2.95
 -4 -13 4 1.57 1.72
 -4 -13 4 1.75 0.73
 -4 13 4 4.17 1.25
 -4 13 3 49.94 3.4
 -4 13 3 35.1 5.72
 4 -13 -3 40.74 4.3
 -4 -13 3 50.15 5.8
 -4 -13 3 45.96 3.04
 -4 13 3 42.43 3.41
 4 -13 -3 42.27 6.26
 -4 -13 2 15.71 1.69
 -4 13 2 20.22 4.71
 -4 -13 2 13.64 3.42
 4 -13 -2 14.45 2.69
 -4 13 2 12.79 1.77
 4 -13 -2 15.6 4.1
 4 -13 -1 2.12 1.71
 -4 13 1 2.36 2.46
 -4 -13 1 1.68 0.62
 -4 13 1 1.51 0.77
 4 -13 -1 2.09 1.61
 -4 13 0 32.94 5.67
 4 13 0 24.22 2.7
 -4 13 0 23.61 2.35
 4 13 0 22.17 2.52
 4 -13 0 28.19 4.35
 -4 -13 -1 18.43 3.15
 4 13 1 16.83 2.54
 4 13 1 12.57 2.27
 -4 13 -1 16.95 2.02
 4 -13 1 21.27 4.3
 4 13 2 29.84 3.43
 -4 13 -2 29.1 2.74
 -4 -13 -2 33.03 3.88
 4 -13 2 37.37 5.94
 4 13 3 1.22 1.2
 4 -13 3 1 2.12
 4 -13 4 9.8 4.31
 4 13 4 11.29 2.36
 4 -13 5 19.48 5.96
 4 13 5 15.55 2.85
 4 -13 6 12.61 4.75
 4 13 6 9.7 2.5
 4 -13 7 16.97 5.87
 4 13 7 22.11 3.76
 -4 -14 10 17.85 5.65
 4 14 -9 14.07 3.48
 -4 -14 9 10.53 3.85
 4 14 -8 44.65 5.6
 -4 14 8 44.19 5.02
 -4 -14 8 43.21 6.78
 -4 14 7 -0.03 0.99
 4 14 -7 0.05 1.4
 -4 -14 7 0.88 2.2
 -4 14 7 0.24 1.21
 -4 14 6 100.15 5.9
 4 14 -6 103.46 7.71
 -4 -14 6 101.87 9.78
 -4 -14 6 100.87 5.42
 -4 14 6 98.26 6.67
 -4 14 5 195.48 8.43
 4 -14 -5 180.56 14.02
 4 14 -5 218.97 11.04
 -4 -14 5 199.66 13.38
 -4 -14 5 194.85 7.72
 -4 14 5 192.88 9.2
 -4 14 4 4.83 1.28
 4 -14 -4 5.31 2.77
 -4 -14 4 4.28 2.35
 -4 -14 4 7.16 1.19
 -4 14 4 4.32 1.25
 -4 14 3 62.99 4.11
 -4 14 3 56.44 7.73
 -4 -14 3 61.64 3.47
 -4 14 3 59.96 4.17
 -4 -14 3 54.91 6.24
 4 -14 -3 63.8 7.91
 -4 -14 2 87.1 7.87
 4 -14 -2 82.59 6.68
 -4 14 2 94.86 9.55
 4 -14 -2 91.75 9.51
 -4 -14 2 80.67 4
 -4 14 2 85.43 4.79
 4 -14 -1 26.37 5.25
 -4 14 1 22.52 4.95
 4 -14 -1 22.2 3.72
 -4 -14 1 27.67 2.19
 -4 14 1 20.98 2.22
 4 -14 0 258.89 14.51
 -4 14 0 258.48 9.43
 4 14 0 271.72 11.1
 -4 14 0 274.3 17.14
 4 14 1 549.2 19.02
 4 -14 1 572.17 24.24
 -4 -14 -1 531.93 20.89
 -4 14 -1 538.79 16.31
 4 14 2 49.4 4.59
 -4 -14 -2 46.52 4.9
 4 -14 2 42.58 6.26
 4 14 3 41.4 4.3
 4 -14 3 51.4 7.6
 4 14 4 17.44 2.89
 4 -14 4 22.2 5.84
 4 -14 5 63.97 9.69
 4 14 5 73.05 6.21
 4 -14 6 8.06 4.51
 4 14 6 3.98 1.55
 4 -14 7 21.62 7.09
 -4 -15 9 4.99 2.68
 -4 15 9 4.22 1.9
 4 15 -8 56.14 6.32
 -4 15 8 53.01 5.6
 -4 -15 8 54.99 8.4
 4 15 -7 31.4 4.57
 -4 -15 7 32.71 6.26
 -4 15 7 27.54 3.78
 -4 15 6 2.9 1.07
 4 15 -6 2.67 1.49
 -4 -15 6 4.36 2.39
 -4 15 6 2.18 1.3
 -4 15 5 154.98 7.56
 4 -15 -5 161.93 13.59
 -4 -15 5 163.99 12.37
 -4 15 5 150.48 7.89
 -4 15 4 33.3 6.44
 -4 15 4 42.78 3.55
 -4 15 4 39.8 3.53
 4 -15 -4 30.75 5.89
 -4 -15 4 45.31 6.19
 -4 15 3 27.87 2.79
 -4 -15 3 27.02 2.06
 -4 15 3 32.15 5.95
 -4 15 3 27.41 2.73
 4 -15 -3 25.5 5.52
 -4 -15 3 27.29 4.72
 -4 -15 2 12.37 3.3
 -4 -15 2 12.13 1.35
 4 -15 -2 11.46 2.54
 -4 15 2 13.35 1.81
 4 -15 -2 7.48 3.42
 4 -15 -1 4.84 2.96
 -4 15 1 1.82 0.74
 4 -15 -1 0.39 1.83
 4 -15 0 94.76 8.69
 -4 15 0 94.16 4.88
 4 15 0 92.87 6.3
 -4 15 0 90.15 10
 -4 -15 -1 12.03 2.89
 4 15 1 11.88 2.34
 -4 15 -1 10.73 1.59
 4 -15 1 11.36 3.35
 4 15 2 16.34 2.9
 -4 -15 -2 19.05 3.42
 4 -15 2 19.09 4.68
 4 15 3 38.05 4.26
 4 -15 3 43.74 7.06
 4 15 4 10.1 2.31
 4 -15 4 8.32 3.88
 4 15 5 0.11 1.41
 4 -15 5 5.8 3.7
 4 -15 6 63.15 10.29
 4 15 6 51.59 5.66
 -4 -16 9 26.3 6.57
 4 16 -8 33.8 4.87
 -4 -16 8 34.06 6.82
 -4 16 8 28.19 4.08
 4 16 -7 127.03 9.17
 -4 16 7 109.88 7.53
 4 16 -6 7.08 2.26
 -4 -16 6 11.41 4.04
 -4 16 6 11.07 2.2
 -4 16 5 31.82 3.33
 4 -16 -5 38.13 6.96
 -4 16 5 32.49 3.36
 -4 -16 5 28.36 5.48
 -4 16 4 328.16 12.54
 -4 16 4 400.44 22.84
 4 -16 -4 384.44 21.63
 -4 -16 4 375.05 19.28
 -4 16 4 334.21 12.36
 -4 16 3 142.46 7.17
 -4 16 3 150.33 13.07
 -4 -16 3 153.76 11.59
 4 -16 -3 160.95 13.57
 -4 16 3 136.48 6.6
 -4 -16 2 13.27 3.62
 4 -16 -2 17.13 3.42
 -4 16 2 13.06 1.76
 -4 16 2 19.23 4.65
 4 -16 -2 14.76 4.33
 4 -16 -1 161.63 10.9
 4 -16 -1 166.76 13.79
 -4 16 1 145.91 6.41
 -4 16 1 149.77 13.14
 -4 16 0 0.62 2.9
 4 -16 0 0.07 2.1
 -4 -16 -1 14.35 3.32
 4 16 1 17.86 2.94
 4 -16 1 12.49 3.7
 4 16 2 92.09 6.76
 -4 -16 -2 100.88 8.13
 4 -16 2 99.69 10.19
 4 16 3 74.64 6.22
 4 -16 3 88.78 10.07
 4 16 4 13.34 2.64
 4 -16 4 15.46 4.74
 4 16 5 113.06 8.25
 4 -16 5 104.34 12.62
 4 -16 6 10.12 4.74
 4 17 -8 5.54 2.61
 -4 -17 8 3.18 3.5
 4 17 -7 33.55 4.61
 -4 -17 7 35.67 6.52
 4 17 -6 83.92 7.28
 -4 -17 6 83.7 9.61
 -4 17 5 0.55 3.3
 4 -17 -5 8.46 4.24
 -4 -17 5 2.21 2.19
 -4 17 4 4.33 3.62
 -4 17 4 2.76 1.31
 4 -17 -4 2.8 3.41
 -4 -17 4 3.92 2.59
 -4 17 3 90.54 5.78
 -4 -17 3 93 9.3
 4 -17 -3 110.31 11.72
 -4 17 2 10.76 4.01
 -4 -17 2 4.99 2.87
 4 -17 -2 6.79 2.19
 4 -17 -2 0.39 2.91
 4 -17 -1 20.69 5.38
 -4 17 1 15.65 4.86
 4 -17 -1 19.8 4.01
 4 -17 0 80.97 8.41
 -4 17 0 91.42 10.59
 -4 -17 -1 40.39 5.74
 4 17 1 40.13 4.56
 4 -17 1 37.31 5.97
 4 17 2 18.23 3.14
 4 -17 2 20.93 4.93
 4 17 3 27.83 3.9
 4 -17 3 31.4 6.29
 4 17 4 60.59 5.87
 4 -17 4 45.67 8.17
 4 -17 5 58.56 9.89
 4 18 -7 18.19 3.54
 -4 -18 7 32.56 6.78
 -4 -18 6 78.28 9.46
 -4 18 5 159.12 15.25
 4 -18 -5 145.75 13.98
 -4 -18 5 142.33 12.53
 -4 18 4 15.82 4.71
 4 -18 -4 10.29 3.75
 -4 -18 4 19.12 4.69
 -4 18 3 197.35 9.38
 -4 -18 3 236.02 15.59
 4 -18 -3 204.38 16.82
 -4 18 3 192.09 16.05
 -4 18 2 233.29 10.53
 -4 -18 2 236.65 15.71
 4 -18 -2 244.53 14.1
 4 -18 -2 268.33 19.16
 -4 18 2 243.7 17.9
 4 -18 -1 -1.96 3.73
 4 -18 -1 -2.12 2.2
 -4 18 1 -2.01 3.92
 -4 18 0 13.91 4.96
 4 -18 0 11.93 3.63
 -4 -18 -1 44.83 6.15
 4 18 1 65.81 6.03
 4 -18 1 61.03 7.93
 4 18 2 37.65 4.58
 4 -18 2 29.37 5.98
 4 18 3 22.03 3.54
 4 -18 3 23.27 5.14
 4 -18 4 129.51 13.5
 4 19 -7 5.03 2.52
 -4 -19 6 41.12 7.18
 -4 -19 5 116.08 11.55
 -4 19 4 11.47 4.44
 4 -19 -4 3.49 3.18
 -4 -19 4 7.79 3.13
 -4 -19 3 29.53 5.64
 -4 19 3 27.08 6.11
 4 -19 -3 25.05 6.31
 -4 19 2 95.39 11.55
 4 -19 -2 113.45 9.68
 4 -19 -2 127.05 13.35
 4 -19 -1 10.99 3.94
 4 -19 -1 8.98 2.98
 -4 19 0 33.37 7.1
 4 -19 0 41.22 6.29
 4 19 1 11.1 2.64
 4 -19 1 4.42 2.91
 4 19 2 -1.82 1.59
 4 -19 2 0.44 2.24
 4 -19 3 120.03 12.59
 4 -19 4 0.83 3.08
 -4 -20 4 127.8 12.29
 -4 -20 3 38.71 6.75
 4 -20 -2 44.47 6.2
 4 -20 -1 212.5 14.41
 4 -20 -1 225.54 18.65
 -4 20 1 229.98 18.72
 4 -20 0 50.89 7.15
 4 -20 1 5.63 2.78
 4 -20 2 105.26 11.51
 4 -20 3 41.21 7.81
 4 -21 -2 4.11 2.77
 4 -21 -1 4.92 2.79
 4 -21 0 91.66 9.81
 4 -21 1 78.41 9.42
 4 -21 2 43.02 8.11
 4 -22 -1 0.46 2.3
 4 -22 0 50.92 7.69
 5 0 -12 -1.66 1.85
 5 0 -11 24.53 4.16
 5 0 -10 66.31 6.32
 5 0 -9 5.52 1.77
 5 0 -8 129.64 8.02
 -5 0 8 122.1 6.99
 5 0 -7 8.71 2.07
 -5 0 7 8.48 1.4
 -5 0 7 8.14 2.31
 5 0 -6 21.47 1.92
 5 0 -6 25.74 3.14
 -5 0 6 20.69 3.09
 5 0 -5 6.61 0.98
 -5 0 5 9.66 2.02
 5 0 -4 4.14 0.59
 -5 0 4 4.27 1.44
 -5 0 4 4.13 1.36
 5 0 -3 3.63 0.42
 -5 0 3 3.87 1.35
 5 0 -3 3.79 0.38
 -5 0 3 3.64 1.48
 -5 0 3 3.23 1.18
 -5 0 2 1.1 1.01
 -5 0 2 1.09 0.95
 5 0 -2 1.61 0.25
 -5 0 2 2.57 1.13
 5 0 -2 1.86 0.56
 5 0 -1 21.87 1.3
 5 0 -1 22.77 2.17
 -5 0 1 16.65 2.19
 5 0 0 5.81 0.85
 -5 0 0 7.25 1.53
 5 0 1 54.62 4.72
 -5 0 -1 55.85 4.05
 5 0 1 53.83 3.14
 5 0 2 7.84 1.37
 -5 0 -2 6.47 1.22
 5 0 2 6.46 1.97
 -5 0 -2 8.82 1.7
 5 0 3 2.86 0.98
 -5 0 -3 4.14 1.1
 5 0 3 3.35 1.82
 -5 0 -3 5.2 1.42
 5 0 4 20.12 2.54
 5 0 5 0.34 0.84
 5 0 6 105.74 6.91
 5 0 7 14.75 2.72
 5 0 8 39.42 4.74
 5 0 9 37.43 4.86
 5 -1 -12 0.42 1.56
 5 1 -12 4.21 2.68
 5 -1 -11 5.4 2.32
 5 1 -11 1.74 1.47
 5 -1 -10 9.42 2.49
 5 1 -10 8.86 2.63
 5 -1 -9 8.28 2.18
 5 1 -9 5.25 1.82
 5 -1 -8 125.49 7.68
 5 1 -8 125.17 7.96
 -5 -1 8 119.3 7.14
 -5 1 8 106.01 6.24
 5 -1 -7 84.36 5.91
 5 1 -7 85.48 6.11
 -5 -1 7 84.44 4.94
 -5 1 7 83.19 3.85
 -5 1 7 75.72 6.17
 -5 -1 7 82.39 6.33
 5 1 -6 -0.01 0.57
 5 -1 -6 1.27 0.52
 5 -1 -6 0.17 0.84
 -5 -1 6 2.23 0.77
 -5 -1 6 1.46 1.03
 -5 1 6 1.5 1.08
 5 -1 -5 216.74 6.69
 -5 -1 5 225.77 10.07
 -5 1 5 229.89 10.21
 5 1 -5 220.25 7.55
 5 -1 -4 42.69 1.53
 -5 -1 4 39.14 4.52
 -5 1 4 40.63 4.69
 -5 -1 4 43.58 3.71
 -5 1 4 42.67 3.8
 5 1 -4 42.87 2.34
 -5 1 3 18.99 2.64
 -5 -1 3 21.18 2.26
 5 1 -3 20.7 1.53
 -5 -1 3 22.28 2.95
 -5 -1 3 21.89 2.48
 -5 1 3 22.65 2.61
 -5 1 3 16.31 2.86
 5 1 -2 246.6 6.77
 -5 -1 2 229.53 9.66
 5 -1 -2 242.19 6.83
 5 1 -2 242.3 8.48
 -5 1 2 227.93 9.98
 5 -1 -2 228.38 6.91
 -5 -1 2 250.19 9.58
 -5 1 2 253.96 9.74
 5 1 -1 17.08 1.3
 5 1 -1 16.38 1.92
 -5 -1 1 16.61 2.12
 -5 1 1 19.61 2.27
 5 -1 -1 19.03 0.91
 5 1 0 254.64 7.86
 -5 -1 0 240.72 9.61
 -5 1 0 250.36 9.74
 5 -1 0 253.02 7.48
 5 1 1 129.31 5.36
 -5 1 -1 124.42 5.08
 5 -1 1 123.17 7.68
 5 1 1 131.95 7.16
 -5 -1 -1 127.56 6.48
 -5 1 -1 130.64 6.52
 5 -1 1 134.74 5.22
 5 1 2 1.34 0.99
 5 -1 2 -0.9 1.19
 5 1 2 0.85 0.76
 -5 1 -2 1.73 0.74
 -5 -1 -2 1.38 0.64
 -5 -1 -2 1.87 1.17
 -5 1 -2 1.95 0.99
 5 -1 2 1.03 0.51
 -5 1 -3 17.45 2.13
 -5 -1 -3 20.51 2.35
 -5 -1 -3 18.24 2.31
 -5 1 -3 23.34 2.72
 5 -1 3 19.76 2.22
 5 1 3 21.93 2.43
 5 -1 4 6.47 1.43
 5 1 4 0.67 0.85
 5 1 4 3.94 0.62
 5 -1 5 15.05 2.41
 5 1 5 14.97 2.41
 5 -1 6 14.49 2.6
 5 1 6 17.52 2.73
 5 1 7 30.6 3.92
 5 -1 7 36.52 4.21
 5 -1 8 10.59 2.54
 5 1 8 13.06 2.84
 5 -1 9 3.78 1.38
 5 1 9 7.3 2.53
 5 -2 -12 6.76 2.51
 5 -2 -11 48.58 5.6
 5 2 -11 48.85 6.03
 5 -2 -10 32.23 4.36
 5 2 -10 31.58 4.55
 5 -2 -9 10.94 2.44
 5 2 -9 16.17 3.19
 5 -2 -8 132.66 7.83
 5 2 -8 131.57 8.3
 -5 -2 8 115.37 7.42
 5 2 -7 14.52 2.03
 5 -2 -7 14.7 1.69
 -5 2 7 16.69 1.32
 5 -2 -7 20.06 2.79
 5 2 -7 18.37 3
 -5 -2 7 18.6 2.51
 -5 -2 7 21.26 3.25
 -5 2 7 14.54 2.9
 5 -2 -6 30.35 2.11
 5 2 -6 38.44 3.87
 -5 -2 6 31.7 2.67
 -5 -2 6 36.6 3.89
 -5 2 6 36.94 4
 5 -2 -5 15.01 1.11
 -5 -2 5 18.47 1.61
 -5 -2 5 15.04 2.43
 -5 2 5 17.57 2.58
 5 2 -5 15.21 1.67
 5 2 -4 2.32 0.69
 5 2 -4 1.38 0.6
 -5 -2 4 0.34 0.69
 -5 2 4 0.67 0.82
 -5 2 4 0.99 1.49
 5 2 -3 1.1 0.82
 -5 2 3 0.62 1.18
 -5 2 3 0.87 1.26
 -5 -2 3 1.3 1.06
 -5 -2 3 1.76 0.68
 -5 -2 3 0.4 0.78
 -5 2 3 1.82 1.01
 5 2 -2 15.15 1.26
 -5 2 2 15.41 2.45
 -5 -2 2 14.85 2.05
 -5 -2 2 15.34 2.07
 -5 2 2 14.08 2.01
 5 2 -2 14.26 1.94
 5 -2 -1 7.4 1.47
 5 2 -1 5.51 0.83
 5 2 -1 7.02 1.36
 -5 -2 1 6.77 1.44
 -5 2 1 7.97 1.56
 5 2 0 7.88 1.09
 -5 -2 0 7.52 1.66
 -5 2 0 5.59 1.32
 5 2 1 76.06 3.91
 -5 2 -1 76.14 3.53
 5 -2 1 71.44 6.07
 5 -2 1 81.87 4.41
 5 2 1 68.25 4.79
 -5 -2 -1 69.89 4.6
 -5 2 -1 74.01 4.71
 5 -2 1 71.89 3.56
 5 2 2 19.98 2.12
 -5 2 -2 23.23 2.15
 -5 -2 -2 22.26 2.58
 -5 2 -2 23.71 2.66
 5 2 2 18.54 2.98
 5 -2 2 22.01 2.09
 5 -2 2 18.84 3.38
 5 2 3 20.18 2.34
 -5 2 -3 19.17 2.19
 -5 -2 -3 18.45 2.49
 -5 2 -3 22.06 2.7
 5 -2 3 21.8 2.36
 5 -2 4 34.74 3.32
 5 2 4 33.63 3.33
 5 -2 5 4.6 1.45
 5 2 5 5.35 1.46
 5 -2 6 79.06 5.86
 5 2 6 70.55 5.61
 5 -2 7 27.06 3.6
 5 2 7 32.39 4.02
 5 -2 8 17.86 3.26
 5 2 8 18.66 3.39
 5 -2 8 15.31 4.95
 5 2 9 42.16 5.28
 5 -3 -12 7.52 2.38
 5 -3 -11 6.06 2.2
 5 3 -11 6.97 2.41
 5 -3 -10 103.29 7.7
 5 3 -10 116.6 8.89
 5 -3 -9 2.87 1.74
 5 3 -9 3.05 1.84
 5 -3 -8 13.66 2.41
 5 3 -8 9.65 2.32
 -5 -3 8 9.93 2.34
 5 -3 -7 292.99 9.91
 5 -3 -7 334.82 12.75
 5 3 -7 335.5 13.79
 -5 -3 7 341.99 12.86
 -5 -3 7 344.01 14.01
 -5 3 7 355.49 14.44
 5 -3 -6 12.18 1.24
 5 3 -6 13.48 2.5
 -5 -3 6 11.4 1.86
 -5 -3 6 18.37 2.69
 -5 3 6 13.71 2.54
 -5 -3 5 129.87 5.66
 -5 -3 5 140.07 7.28
 -5 3 5 113.9 6.96
 5 3 -5 114.66 5.47
 -5 3 4 102.99 8.2
 5 3 -4 110.66 5.99
 -5 -3 4 124.62 6.52
 -5 3 4 120.3 6.64
 -5 3 3 41.59 4.39
 -5 3 3 40.06 3.73
 5 3 -3 35.4 3.37
 -5 -3 3 43.55 3.56
 -5 3 3 40.69 3.53
 -5 -3 3 39.83 2.15
 -5 3 2 27.69 3.59
 5 3 -2 30.16 2.01
 -5 -3 2 30.16 2.82
 -5 3 2 28.8 3.06
 5 3 -2 30.41 3.06
 -5 -3 2 33.73 3
 -5 3 2 31.07 2.98
 5 3 -1 20.1 1.68
 -5 3 1 20.71 3.01
 5 -3 -1 21.99 2.31
 -5 -3 1 20.5 2.38
 5 3 -1 20.69 2.62
 -5 3 1 23.25 2.5
 5 3 0 94.14 4.3
 5 -3 0 100.57 5.72
 -5 -3 0 102.18 5.47
 -5 3 0 89.4 5.25
 5 -3 0 89.16 5.99
 5 3 1 2.93 1.14
 5 -3 1 4.23 1.56
 5 -3 1 4.36 1.75
 5 3 1 2.21 0.77
 -5 3 -1 2.93 0.65
 -5 -3 -1 2.06 0.98
 -5 3 -1 3.42 1.28
 5 -3 1 1.04 0.82
 5 3 2 194.86 7.72
 -5 3 -2 186.77 7.17
 -5 -3 -2 201.36 8.64
 -5 3 -2 197.52 8.51
 5 -3 2 210 11.6
 5 3 2 174.97 9.24
 5 3 3 152.86 7.1
 -5 3 -3 140.88 6.65
 -5 -3 -3 158.3 7.69
 -5 3 -3 164.26 7.77
 5 -3 3 162.68 7.03
 5 -3 4 9.48 1.78
 5 3 4 9.91 1.84
 5 3 5 89 5.97
 5 -3 5 94.17 5.95
 5 -3 6 22.85 3.12
 5 3 6 22.06 3.1
 5 -3 6 19.39 4.53
 5 3 7 17.21 2.89
 5 -3 7 16.05 4.99
 5 -3 8 48.13 8.3
 5 3 8 60.72 5.91
 5 3 9 9.32 2.74
 5 -4 -12 1.36 1.24
 5 -4 -11 28.6 4.06
 5 4 -11 36.02 5.19
 5 -4 -10 73.67 6.3
 5 4 -10 87.18 7.73
 5 -4 -9 11.84 2.36
 5 4 -9 7.06 2.31
 -5 -4 9 6.29 2.27
 5 -4 -8 62.3 5.04
 5 4 -8 63.67 5.9
 -5 -4 8 61.97 5.69
 -5 -4 8 58.62 5.5
 5 -4 -7 38.77 2.74
 5 -4 -7 44.79 3.99
 5 4 -7 52.58 5
 -5 -4 7 46.9 4.45
 -5 -4 7 36.81 4.18
 -5 4 7 44.84 4.77
 5 -4 -6 52.48 2.75
 5 4 -6 63.17 5.18
 -5 -4 6 57.4 4.44
 -5 -4 6 67.14 5.21
 -5 4 6 66.93 5.42
 5 4 -6 50.3 3.79
 -5 -4 5 43.74 3.48
 5 4 -5 36.75 3.74
 -5 -4 5 47.2 4.03
 -5 4 5 52.58 4.54
 5 4 -4 12.26 2.25
 -5 -4 4 16.26 2.34
 -5 4 4 13.54 2.25
 -5 4 4 13.23 2.4
 -5 4 3 46.09 4.84
 -5 4 3 39.32 3.66
 5 4 -3 39.24 3.88
 -5 -4 3 41.7 3.48
 -5 4 3 38.75 3.5
 -5 4 2 3.08 1.16
 -5 -4 2 4.21 1.22
 -5 4 2 3.88 1.19
 -5 4 2 2.95 1.6
 5 4 -2 3.93 1.28
 5 -4 -1 18.17 2.37
 5 4 -1 20.05 1.79
 -5 -4 1 18.15 1.56
 -5 4 1 21.26 3.24
 5 -4 -1 24.13 3.11
 -5 -4 1 18.32 2.21
 5 4 -1 16.96 2.58
 -5 4 1 19.08 2.37
 5 4 0 36.85 2.61
 -5 4 0 37.31 1.76
 5 -4 0 39.17 3.81
 -5 -4 0 35.04 3.16
 -5 4 0 40.13 3.34
 5 -4 0 37.15 3.82
 5 4 1 50.4 3.35
 -5 4 -1 50.38 2.79
 5 -4 1 49.49 5.39
 5 -4 1 62.85 4.86
 -5 -4 -1 52.5 3.91
 -5 4 -1 53.92 3.98
 5 4 1 45.68 3.52
 5 -4 1 51.82 5.22
 5 -4 2 5.92 2.06
 5 4 2 4.23 1.11
 -5 4 -2 5.23 1.04
 -5 -4 -2 4.22 1.2
 -5 4 -2 4.79 1.32
 5 -4 3 6.83 2.42
 5 4 3 6.39 1.4
 -5 4 -3 6.39 1.22
 -5 -4 -3 9.61 1.81
 -5 4 -3 7.84 1.78
 5 4 4 26.3 2.95
 5 -4 4 28.03 4.89
 5 -4 5 7.65 3.14
 5 4 5 7.71 1.91
 5 -4 6 24.11 5.5
 5 4 6 37.78 4.12
 5 4 7 13.47 2.68
 5 -4 7 9.84 4.16
 5 -4 8 52.11 8.6
 5 4 8 53.78 5.61
 5 -5 -12 17.91 3.42
 5 -5 -11 86.94 7.12
 5 5 -11 110.52 9.29
 5 -5 -10 18.84 3.11
 5 5 -10 20.31 3.75
 5 -5 -9 6.6 1.97
 5 5 -9 4.92 2.02
 -5 -5 9 6.57 2.48
 5 -5 -8 115.01 6.89
 5 5 -8 104.46 7.69
 -5 -5 8 109.75 7.98
 -5 -5 8 120.54 7.97
 5 5 -7 8.19 2.13
 -5 -5 7 7.66 2.14
 -5 -5 7 7.21 1.84
 -5 5 7 9.02 2.1
 5 5 -6 49.38 4.72
 -5 -5 6 51.48 4.55
 -5 -5 6 58 4.77
 -5 5 6 52.36 4.86
 5 5 -6 47.02 3.79
 -5 -5 5 1001.12 26.89
 -5 5 5 780.09 28.34
 5 5 -5 828.47 27.97
 -5 -5 5 997.6 27.4
 -5 5 5 969.82 27.93
 5 5 -4 0.03 1.04
 -5 -5 4 1.11 0.97
 -5 -5 4 0.92 1.02
 -5 5 4 0.94 1.02
 -5 5 4 2.39 1.14
 -5 5 3 94.64 7.31
 -5 5 3 81.52 5.31
 5 5 -3 82.49 6.33
 -5 -5 3 95.31 5.37
 -5 5 3 86.54 5.36
 -5 5 2 383.74 14.09
 5 -5 -2 428.02 11.39
 -5 5 2 442.67 17.45
 5 5 -2 406.97 15.96
 -5 -5 2 447.09 14.12
 -5 5 2 430.01 14.28
 5 5 -1 341.86 10.68
 5 -5 -1 348.93 14.08
 5 -5 -1 316.23 12.07
 -5 -5 1 329.91 11.68
 -5 5 1 326.33 11.75
 -5 5 1 346.19 15.27
 -5 5 0 15.01 1.09
 5 -5 0 15.68 2.67
 5 5 0 15.78 1.76
 5 5 0 14.86 2.54
 -5 -5 0 16.76 2.18
 -5 5 0 17.43 2.26
 5 -5 0 16.35 2.79
 -5 5 -1 143.38 5.37
 5 5 1 133.05 6.17
 5 5 1 137.44 8.62
 -5 -5 -1 148.58 7
 -5 5 -1 148.39 7.03
 5 -5 1 157.62 9.36
 5 5 1 140.15 6.28
 -5 5 -2 21.71 2.1
 5 5 2 27.02 2.62
 5 -5 2 20.34 3.7
 -5 -5 -2 27.82 2.85
 -5 5 -2 23.78 2.73
 5 -5 3 21.32 4.13
 5 5 3 17.63 2.29
 -5 5 -3 16.33 2.06
 -5 -5 -3 17.7 2.42
 -5 5 -3 18.8 2.49
 5 5 4 231.37 9.92
 5 -5 4 224.4 14.64
 5 -5 5 8.45 3.22
 5 5 5 6.18 1.68
 5 -5 6 4.69 3.08
 5 5 6 4.13 1.35
 5 -5 7 161.05 14.71
 5 5 7 154.02 9.36
 5 -5 8 11.18 4.65
 5 5 8 4.7 1.97
 5 -6 -11 105.08 7.72
 5 6 -11 127.98 10.2
 5 -6 -10 163.78 9.3
 5 6 -10 163.07 11.24
 5 -6 -9 2.12 1.22
 5 6 -9 3.52 1.98
 -5 -6 9 4.65 1.98
 -5 -6 9 6.71 2.59
 5 -6 -8 72.92 5.29
 5 6 -8 82.73 6.82
 -5 -6 8 63.28 6.37
 -5 -6 8 69.07 6.06
 5 6 -7 6.02 1.83
 -5 -6 7 5.78 2.04
 -5 -6 7 3.9 1.65
 -5 6 7 6.99 1.99
 5 6 -6 58.31 5.16
 -5 -6 6 49.39 4.79
 -5 -6 6 60.92 4.87
 -5 6 6 65.34 5.45
 -5 -6 5 100.31 6.21
 -5 -6 5 94.33 5.81
 -5 6 5 103.76 6.52
 -5 -6 4 16.88 2.45
 -5 -6 4 12.98 2.05
 -5 6 4 15.76 2.43
 -5 6 4 13.05 2.2
 -5 6 3 26.59 4.14
 -5 -6 3 25.62 2.73
 -5 6 3 23.16 2.71
 -5 6 3 22.67 2.68
 5 -6 -2 11.46 2.69
 -5 6 2 4.45 1.71
 -5 6 2 6.93 1.55
 5 -6 -2 6.14 0.98
 -5 -6 2 8.25 1.56
 -5 6 2 6.42 1.63
 -5 6 1 33.56 4.59
 5 6 -1 34.04 2.72
 5 -6 -1 41.64 4.46
 5 -6 -1 33.92 3.35
 -5 -6 1 38.99 3.24
 -5 6 1 36.02 3.23
 5 6 -1 29.88 3.88
 5 -6 0 5.63 1.87
 -5 6 0 7.62 0.85
 5 6 0 7.4 1.29
 -5 -6 0 9.34 1.63
 5 6 0 9.72 2.3
 -5 6 0 5.03 1.27
 5 -6 0 7.87 2.37
 -5 6 -1 21.22 1.77
 5 6 1 22.01 2.34
 5 -6 1 26.43 3.96
 -5 6 -1 28.21 2.87
 -5 -6 -1 22.03 2.53
 5 6 1 21.25 2.07
 -5 6 -2 48.95 3.27
 5 6 2 50.53 3.76
 -5 -6 -2 50.52 3.96
 5 -6 2 56.26 6.12
 -5 6 -2 59.61 4.26
 -5 6 -3 65.96 4.29
 5 6 3 69.04 4.77
 -5 6 -3 76.41 5.04
 5 -6 3 66.55 7.32
 5 6 4 46.51 4
 5 -6 4 41.47 6.34
 5 -6 5 1.13 2.11
 5 6 5 1.99 0.86
 5 6 6 124.62 7.81
 5 -6 6 131.24 12.57
 5 -6 7 17.78 5.58
 5 6 7 21.08 3.39
 5 -6 8 -1.07 3.17
 5 6 8 3.94 1.9
 5 -7 -10 379.7 15.16
 5 7 -10 366.35 17.96
 5 -7 -9 47.49 4.39
 5 7 -9 50.18 5.85
 -5 -7 9 45.85 5.11
 -5 -7 9 52.45 6.44
 5 7 -8 24.72 3.82
 -5 -7 8 22.78 3.93
 -5 -7 8 25.53 3.58
 -5 7 8 27.52 3.98
 -5 7 8 27.87 2.64
 5 7 -7 71.57 6.12
 -5 -7 7 74.76 6.66
 -5 -7 7 66.28 5.52
 -5 7 7 71.36 6.08
 -5 7 7 70.14 3.94
 5 7 -6 219.13 10.79
 -5 -7 6 211.3 10.89
 -5 -7 6 211.88 9.72
 -5 7 6 207.75 10.43
 -5 7 6 204.73 6.96
 -5 -7 5 128.43 7.63
 -5 -7 5 130.48 5.27
 -5 7 5 105.33 7.4
 5 7 -5 109.67 8.25
 -5 -7 5 134.36 7
 -5 7 5 130.54 7.45
 -5 -7 4 355.34 13.76
 -5 -7 4 356.9 12.61
 -5 7 4 379.23 13.46
 -5 7 3 276.59 14.32
 -5 7 3 241.5 10.13
 -5 -7 3 254.15 9.89
 -5 7 3 272.87 10.53
 -5 7 2 110.99 6.07
 5 -7 -2 119.04 8.41
 5 -7 -2 124.09 5.44
 -5 7 2 122.81 8.9
 5 7 -2 105.23 7.97
 -5 -7 2 129.81 6.2
 -5 7 2 125.64 6.41
 -5 7 1 366.54 9.12
 5 7 -1 370.39 12.21
 5 -7 -1 390.2 16.53
 5 7 -1 323.09 15.49
 5 -7 -1 388.79 13.91
 -5 -7 1 379.62 12.72
 -5 7 1 377 12.86
 -5 7 1 383.96 17.38
 -5 7 0 67.43 6.9
 -5 7 0 63.26 2.86
 5 7 0 60.43 3.93
 5 -7 0 69.4 6.26
 5 -7 0 58.08 5.49
 -5 -7 0 63.48 4.2
 -5 7 0 59.86 4.24
 -5 7 -1 251.44 8.64
 5 7 1 273.56 10.12
 -5 -7 -1 290.48 10.6
 -5 7 -1 273.05 10.49
 5 -7 1 290.75 14.22
 -5 7 -2 223.53 8.63
 5 7 2 241.38 9.65
 -5 -7 -2 258.9 10.08
 -5 7 -2 251.97 9.96
 5 -7 2 232.04 13.51
 5 7 3 195.54 8.71
 -5 7 -3 194.07 8.68
 5 -7 3 218.07 13.49
 5 -7 4 9.86 3.51
 5 7 4 9.38 1.9
 5 7 5 266.24 11.72
 5 -7 5 271.49 17.55
 5 7 6 45.73 4.7
 5 -7 6 33.29 6.14
 5 7 7 313.32 14.34
 5 -7 7 310.94 21.38
 5 -7 8 2.94 3.62
 5 7 8 5.4 2.2
 5 8 -10 147.57 10.89
 -5 -8 10 159.83 10.38
 5 8 -9 121.66 9.24
 -5 -8 9 109.61 9.59
 -5 -8 9 115.9 8.27
 5 8 -8 75.23 6.79
 -5 -8 8 87.95 8.03
 -5 -8 8 73.26 6.13
 -5 8 8 78.83 6.81
 5 8 -7 23.54 3.52
 -5 -8 7 18.26 3.43
 -5 -8 7 21.72 2.98
 -5 8 7 22.67 3.51
 -5 8 7 18.63 2.03
 5 8 -6 141.24 8.47
 -5 -8 6 136.06 8.86
 -5 -8 6 127.29 7.25
 -5 8 6 125.28 7.88
 -5 8 6 127.4 5.21
 -5 -8 5 78.35 6.15
 -5 8 5 71.34 5.88
 -5 8 5 68.07 3.26
 -5 -8 5 90.5 5.53
 -5 8 5 89.19 5.99
 -5 8 5 84 3.33
 -5 -8 4 72.56 5.74
 5 8 -4 53.75 6.13
 -5 8 4 62.98 4.93
 -5 -8 4 74.38 4.74
 -5 8 4 81.33 5.33
 -5 8 4 67.38 2.33
 5 8 -3 44.15 5.68
 5 -8 -3 56.6 6.08
 -5 8 3 55.74 6.35
 -5 8 3 54.3 4.09
 -5 -8 3 58.15 4.06
 -5 8 3 54.64 4.19
 -5 8 2 20.9 2.41
 5 -8 -2 20.59 3.64
 -5 8 2 23.21 4.06
 5 -8 -2 16.32 2.01
 -5 -8 2 20 2.32
 -5 8 2 18.94 2.38
 5 8 -2 18.77 3.65
 -5 8 1 6.1 2.31
 -5 -8 1 12.25 1.85
 -5 8 1 9.76 1.69
 5 -8 -1 7.54 2.6
 5 -8 -1 8.25 1.9
 -5 8 1 9.9 0.88
 -5 8 0 58.61 3.02
 5 8 0 64.2 4.17
 -5 -8 0 62.75 3.21
 5 -8 0 67.28 6.46
 -5 -8 0 66.14 4.33
 -5 8 0 68.16 5.33
 5 -8 0 64.75 5.92
 -5 8 0 57.65 6.63
 -5 8 -1 26.43 2.23
 5 -8 1 25.82 4.18
 5 8 1 26.42 2.78
 -5 -8 -1 27.64 2.79
 -5 8 -1 23.57 2.68
 5 -8 2 19.41 3.91
 -5 8 -2 15 1.9
 5 8 2 15.94 2.25
 -5 -8 -2 23.2 2.59
 -5 8 -2 19.36 2.41
 5 -8 3 3.41 2.13
 5 8 3 2.94 1.25
 -5 8 -3 2.39 0.97
 5 8 4 50.89 4.47
 5 -8 4 55.13 7.27
 5 8 5 36.03 3.91
 5 -8 5 35.99 6.59
 5 -8 6 7.63 3.74
 5 8 6 5.23 1.91
 5 -8 7 1.27 2.87
 5 8 7 6.79 2.1
 5 -8 8 36.54 7.96
 5 8 8 28.05 4.26
 -5 -9 11 34.61 4.93
 5 9 -10 124.63 9.99
 -5 -9 10 133.82 9.4
 5 9 -9 14.23 3.24
 -5 -9 9 17.75 4.08
 -5 -9 9 17.19 3.21
 5 9 -8 226.08 12.42
 -5 -9 8 205.61 13.16
 -5 -9 8 219.18 11.04
 -5 9 8 205 11.64
 5 9 -7 -0.17 1.4
 -5 -9 7 0.24 1.3
 -5 -9 7 0.73 0.88
 -5 9 7 2.6 0.99
 5 9 -6 244.35 11.92
 -5 -9 6 240.31 12.73
 -5 -9 6 246.66 10.5
 -5 9 6 248.01 11.56
 -5 9 6 229 8.08
 -5 -9 5 807.66 26.35
 -5 -9 5 807.46 23.27
 -5 9 5 790.75 24.34
 -5 9 5 747.69 19.88
 -5 -9 4 42.8 4.59
 -5 9 4 32.52 3.52
 -5 -9 4 38.34 3.33
 -5 9 4 33.95 2.91
 -5 9 4 42.23 3.79
 -5 9 4 41.56 2.01
 -5 9 3 7.41 0.69
 -5 9 3 7.6 2.51
 5 -9 -3 5.48 2.45
 -5 -9 3 7.07 1.46
 -5 9 3 7.29 1.55
 -5 9 3 7.03 1.53
 -5 9 2 323.6 8.43
 -5 9 2 286.09 11.02
 5 -9 -2 308.71 15.73
 5 -9 -2 318.78 11.59
 -5 9 2 348.48 17.07
 -5 -9 2 318.31 11.27
 -5 9 2 326.1 11.74
 -5 9 2 305.1 8.47
 5 -9 -1 211.41 12.84
 5 -9 -1 233.16 10.63
 -5 -9 1 224.97 8.84
 -5 9 1 218.4 8.96
 -5 9 1 215.15 13.37
 -5 9 1 210.37 6.75
 5 -9 0 36.47 5.03
 5 9 0 38.6 3.29
 -5 -9 0 33.63 3.08
 -5 9 0 35.8 3.21
 -5 9 0 30.09 5.42
 5 -9 0 39.07 4.69
 -5 9 0 33.55 2.38
 5 9 1 267.39 10.35
 -5 -9 -1 268.38 10.17
 5 -9 1 268.18 14.54
 -5 9 -1 259.23 10.18
 -5 9 -1 232.73 8.77
 -5 9 -2 74.34 4.51
 5 9 2 76.5 5.12
 -5 9 -2 75.26 4.93
 5 -9 2 86.53 8.42
 5 9 3 33.1 3.46
 5 -9 3 35.9 5.92
 -5 9 -3 25.5 2.88
 5 9 4 212.44 10.08
 5 -9 4 207.49 15.09
 5 -9 5 27.36 5.9
 5 9 5 32.91 3.81
 5 -9 6 38.76 7.56
 5 9 6 34.78 4.12
 5 9 7 387.06 16.7
 5 -9 7 401.02 25.02
 -5 -10 11 55.05 6.08
 -5 -10 10 45.82 5.31
 5 10 -9 6.53 2.37
 -5 -10 9 12.12 3.99
 -5 -10 9 10.16 2.5
 -5 10 9 7.56 2.55
 5 10 -8 149.98 9.95
 -5 -10 8 126.63 10.49
 -5 -10 8 123.36 7.94
 -5 10 8 134.89 9.16
 5 10 -7 74.42 6.56
 -5 -10 7 64.47 6.95
 -5 -10 7 71.57 5.51
 -5 10 7 61.5 5.77
 5 10 -6 3.51 1.6
 -5 -10 6 1.69 1.75
 -5 -10 6 2.13 1.09
 -5 10 6 0.56 1.03
 -5 10 5 71.88 3.52
 -5 -10 5 68.48 6.36
 -5 -10 5 66.99 4.69
 -5 10 5 77.98 5.6
 -5 10 4 18.87 1.49
 -5 10 4 24.93 4.77
 -5 -10 4 21.11 3.43
 -5 -10 4 21.32 2.48
 -5 10 4 21.82 2.72
 -5 10 3 65.64 2.79
 -5 10 3 70.96 7.61
 5 -10 -3 67.55 7.23
 -5 10 3 56.44 4.18
 -5 -10 3 61.08 4.13
 -5 10 3 58.85 4.42
 -5 10 3 48.35 4.39
 -5 10 2 78.67 3.26
 -5 10 2 73.62 4.56
 5 -10 -2 68.37 7.14
 5 -10 -2 88.84 5.49
 -5 10 2 90.18 8.53
 -5 -10 2 77.03 4.71
 -5 10 2 80.12 5.05
 5 -10 -1 39.73 4.33
 -5 -10 1 38.14 3.2
 -5 10 1 42.06 3.49
 -5 10 1 39.23 5.72
 -5 10 1 37.45 2.4
 5 -10 -1 47.56 6.08
 5 -10 0 50.63 6.27
 5 10 0 57.88 4.32
 -5 10 0 58.88 7.17
 5 -10 0 65.25 6.16
 -5 -10 0 64.81 4.22
 -5 10 0 60.33 4.22
 -5 10 0 50.58 3.2
 -5 10 -1 7.05 1.36
 5 10 1 6.35 1.6
 -5 -10 -1 6.89 1.21
 -5 -10 -1 7.75 1.57
 -5 10 -1 7.12 1.52
 5 -10 1 10.85 3.11
 5 -10 2 19.54 4.19
 5 10 2 21.07 2.72
 -5 10 -2 23.66 2.71
 5 10 3 67.35 5.12
 -5 10 -3 61.85 4.62
 5 -10 3 70.85 8.38
 5 -10 4 2.09 1.97
 5 10 4 3.19 1.37
 5 -10 5 22.92 5.57
 5 10 5 16.57 2.86
 5 10 6 134.98 8.6
 5 -10 6 137.2 14.06
 5 10 7 50.88 5.42
 5 -10 7 50.52 8.95
 -5 -11 11 22.61 4.02
 -5 -11 10 69.74 6.48
 5 11 -9 17.89 3.72
 -5 -11 9 16.61 4.57
 -5 -11 9 14.17 2.74
 -5 11 9 12.46 3
 5 11 -8 19.7 3.6
 -5 -11 8 10.34 3.41
 -5 -11 8 13.05 2.52
 -5 11 8 18.5 3.37
 5 11 -7 494.03 19.78
 -5 -11 7 471.61 21.64
 -5 -11 7 475.07 17.07
 -5 11 7 488.86 19.01
 5 11 -6 99.91 7.49
 -5 -11 6 95.19 8.3
 -5 -11 6 98.68 6.03
 -5 11 6 105.65 7.12
 -5 -11 5 27.53 2.96
 -5 -11 5 22.45 3.85
 -5 11 5 25.75 3.21
 -5 11 4 233.51 7.46
 -5 11 4 228.84 15.16
 5 -11 -4 237.24 14.8
 -5 -11 4 225.1 12.27
 -5 -11 4 210.49 8.97
 -5 11 4 218.81 9.79
 -5 11 3 6.34 0.93
 -5 11 3 7.83 3.13
 5 -11 -3 5.49 2.63
 -5 -11 3 12.63 2.87
 -5 -11 3 8.43 1.46
 -5 11 3 5.13 1.43
 -5 11 2 68.73 3.29
 5 -11 -2 66.89 5.05
 -5 11 2 84.93 8.56
 -5 -11 2 69.44 4.36
 -5 11 2 65.99 4.57
 5 -11 -2 58.82 6.96
 5 -11 -1 204.6 10.72
 5 -11 -1 184.27 12.8
 -5 -11 1 197.85 8.17
 -5 11 1 196.72 8.46
 -5 11 1 191 13.25
 5 11 0 86.63 5.61
 5 -11 0 90.77 7.57
 5 -11 0 93.39 8.8
 -5 -11 0 88.21 5.08
 -5 11 0 91.45 5.34
 -5 11 0 95.35 9.47
 5 11 1 26.04 2.19
 5 11 1 27.01 3.07
 -5 -11 -1 26.69 2.73
 -5 11 -1 27.26 2.85
 -5 -11 -1 15.57 2.01
 5 -11 1 30.35 4.9
 5 11 2 247.8 10.87
 -5 11 -2 253.83 10.2
 5 -11 2 258.12 16.09
 5 -11 3 32.38 6.02
 5 11 3 24.44 3.15
 5 -11 4 66.75 8.86
 5 11 4 66.08 5.49
 5 -11 5 32.75 6.87
 5 11 5 33.42 4.09
 5 11 6 60.63 5.74
 5 -11 6 67.22 10.09
 5 -11 7 42.65 8.56
 5 11 7 38.47 4.8
 -5 12 10 11.98 3.4
 5 12 -9 63.58 6.93
 -5 -12 9 68.89 5.95
 -5 12 9 73.84 7.02
 -5 -12 9 67 8.47
 -5 -12 8 35.83 3.96
 5 12 -8 39.2 5.22
 -5 -12 8 32.06 5.7
 -5 12 8 36.26 4.76
 5 12 -7 103.95 8.1
 -5 -12 7 110.25 9.73
 -5 -12 7 106.05 6.56
 -5 12 7 103.55 7.55
 5 12 -6 162.86 9.83
 -5 -12 6 137.34 10.47
 -5 -12 6 151.72 7.61
 -5 12 6 145.57 8.57
 -5 -12 5 15.06 3.4
 -5 -12 5 20.68 2.49
 -5 12 5 20.8 2.89
 -5 12 4 33.02 5.98
 5 -12 -4 26.73 5.32
 -5 -12 4 33.88 3.07
 -5 12 4 35.65 3.52
 -5 -12 4 44.58 5.29
 -5 12 3 55.31 3.13
 -5 -12 3 56.26 6.02
 -5 12 3 59.03 7.57
 -5 -12 3 61.03 4.06
 -5 12 3 59.72 4.43
 5 -12 -3 57.24 7.18
 -5 12 2 8.36 1.18
 5 -12 -2 9.66 2.04
 -5 -12 2 9.68 1.63
 -5 12 2 8.89 1.68
 5 -12 -2 10.56 3.55
 -5 12 2 11.62 3.37
 5 -12 -1 27.05 5.12
 -5 -12 1 25.97 2.63
 -5 12 1 23.95 2.67
 -5 12 1 18.46 4.2
 5 -12 -1 30.01 4.12
 5 -12 0 43.84 6.32
 5 12 0 35.37 3.66
 -5 12 0 36.19 6.19
 -5 -12 0 39.24 3.3
 -5 12 0 37.03 3.35
 5 -12 0 33.78 4.74
 5 12 1 49.7 4.4
 5 -12 1 58.39 6.79
 -5 12 -1 54.93 4.1
 5 12 2 59.22 4.91
 5 -12 2 69.97 8.15
 -5 12 -2 67.72 4.66
 5 -12 3 26.26 5.88
 5 12 3 26.25 3.28
 5 -12 4 5.33 3.28
 5 12 4 14.22 2.68
 5 -12 5 17.46 5.09
 5 12 5 21.22 3.4
 5 -12 6 5.96 3.69
 5 12 6 7.61 2.2
 5 -12 7 31.68 8.32
 -5 -13 9 23.82 5.27
 -5 13 9 16.2 3.52
 5 13 -8 107.43 8.61
 -5 -13 8 86.84 9.5
 -5 -13 8 85.32 6.1
 -5 13 8 93.23 7.53
 5 13 -7 20.47 3.7
 -5 -13 7 21.43 4.74
 -5 -13 7 21.13 2.75
 -5 13 7 17.46 2.97
 -5 -13 6 40.82 3.61
 -5 13 6 43.37 4.37
 -5 -13 6 42.96 5.89
 -5 -13 5 73.46 7.33
 -5 -13 5 70.12 4.63
 -5 13 5 75.56 5.53
 -5 13 4 151.25 12.72
 5 -13 -4 139.49 11.83
 -5 -13 4 134.7 10.01
 -5 -13 4 120.4 6.15
 -5 13 4 143.3 7.47
 -5 13 3 4.85 2.69
 -5 -13 3 3.33 2.01
 5 -13 -3 7.49 3.41
 -5 -13 3 7.63 1.42
 -5 13 3 4.7 1.25
 -5 13 2 179.76 6.84
 5 -13 -2 177.14 9.6
 5 -13 -2 183.7 13.46
 -5 13 2 182.2 13.61
 -5 -13 2 167.51 7.35
 -5 13 2 169.69 7.94
 5 -13 -1 8.32 3.15
 -5 -13 1 7.96 1.39
 -5 13 1 7.94 1.62
 5 -13 -1 5.69 2.05
 -5 13 1 0.77 2.63
 5 13 0 194.46 9.57
 5 -13 0 213.82 12.65
 -5 -13 0 195 8.19
 5 -13 0 211.06 14.52
 -5 13 0 182.88 8.33
 -5 13 0 218.82 15.49
 5 13 1 683.56 22.27
 5 -13 1 717.04 28.07
 -5 13 -1 674.22 20.61
 5 13 2 22.26 3.05
 -5 13 -2 18.18 2.35
 5 -13 2 25.06 4.99
 5 13 3 5.23 1.79
 5 -13 3 7.94 4.06
 5 13 4 103.27 7.32
 5 -13 4 111.28 12.1
 5 -13 5 93.15 11.58
 5 13 5 74.33 6.36
 5 -13 6 13.47 5.29
 5 13 6 15.51 3.21
 -5 -14 9 0.95 2.58
 -5 14 9 0.55 1.3
 5 14 -8 66.77 6.84
 -5 14 8 55.57 5.8
 -5 -14 8 62.41 8.24
 5 14 -7 16.24 3.46
 -5 -14 7 9.04 3.62
 -5 14 7 11.33 2.58
 -5 -14 6 9.26 3.34
 -5 14 6 7.54 2.04
 -5 14 5 51.14 7.89
 -5 -14 5 48.24 3.68
 -5 14 5 52.43 4.61
 -5 -14 5 45.79 6.06
 -5 14 4 65.76 8.73
 5 -14 -4 82.1 9.34
 -5 -14 4 81.29 7.91
 -5 -14 4 65.13 4.2
 -5 14 4 64.98 4.9
 5 -14 -3 151.32 12.57
 -5 -14 3 138.93 10.4
 -5 14 3 157.06 13.03
 -5 -14 3 143.78 6.56
 -5 14 3 140.16 7.24
 -5 14 2 8.44 3.02
 5 -14 -2 11 2.53
 -5 -14 2 17.79 2.06
 -5 14 2 15.37 2.21
 5 -14 -2 23.8 5.35
 -5 14 1 9.1 3.47
 -5 -14 1 6.8 1.35
 -5 14 1 5.02 1.26
 5 -14 -1 6.45 2.18
 5 14 0 92.94 6.53
 5 -14 0 101.15 8.76
 5 -14 0 113.11 10.91
 -5 14 0 101.58 5.71
 -5 14 0 86.17 10.1
 5 14 1 58.18 5.07
 -5 14 -1 49.76 3.9
 5 -14 1 57.38 7.04
 5 14 2 35.94 4.05
 -5 14 -2 35.24 3.28
 5 -14 2 39.42 6.3
 5 14 3 19.13 3.03
 5 -14 3 24.49 5.55
 5 14 4 2.85 1.71
 5 -14 4 0.9 2.4
 5 -14 5 -1.38 3.65
 5 14 5 -0.66 1.38
 5 -14 6 102.03 13.29
 -5 -15 9 18.62 5.31
 -5 15 9 22.96 4.04
 5 15 -8 9.4 3.15
 -5 -15 8 6.28 3.47
 -5 15 8 6.92 2.25
 5 15 -7 91.73 7.82
 -5 -15 7 72 8.63
 -5 15 7 75.34 6.26
 -5 -15 6 28.87 5.1
 -5 15 6 28.91 3.66
 -5 15 5 11.43 4.85
 -5 -15 5 2.66 2.19
 -5 15 5 12.72 2.29
 5 -15 -4 389.24 21.91
 -5 15 4 398.1 22.72
 -5 -15 4 374.89 18.85
 -5 15 4 340.48 13.37
 5 -15 -3 175.18 14
 -5 15 3 164.76 13.87
 -5 15 3 145.53 7.41
 -5 15 2 16.93 4.24
 5 -15 -2 16.28 3
 -5 -15 2 11.53 1.61
 -5 15 2 15.58 2.18
 5 -15 -2 15.91 4.5
 -5 15 1 70.32 9.05
 5 -15 -1 72.08 6.93
 5 -15 -1 81.92 9.57
 -5 -15 1 66.34 4.08
 -5 15 1 68.13 4.58
 5 -15 0 71.55 8.94
 5 15 0 70.97 5.78
 5 -15 0 77.11 7.78
 -5 15 0 65.54 4.47
 -5 15 0 65.9 8.96
 5 15 1 199.64 10.32
 5 -15 1 214.84 14.28
 -5 15 -1 182.73 8.25
 5 15 2 2.02 1.2
 5 -15 2 1.41 2.76
 5 15 3 28.15 3.73
 5 -15 3 18.85 4.87
 5 15 4 33.36 4.26
 5 -15 4 36.41 7.4
 5 -15 5 140.8 14.85
 -5 -16 8 7.29 3.61
 -5 -16 7 17.55 4.79
 -5 16 7 12.81 2.61
 -5 16 6 59.31 9.31
 -5 16 6 50.59 4.79
 -5 -16 6 60.29 7.58
 -5 16 5 42.31 7.5
 5 -16 -5 39.29 7.05
 -5 16 5 29.36 3.41
 -5 -16 5 27.68 5.04
 -5 16 4 17.5 5.12
 5 -16 -4 12.4 4.35
 -5 -16 4 14.1 3.94
 -5 16 4 10.22 2
 5 -16 -3 12.27 4.35
 -5 16 3 16.7 5.03
 -5 16 3 17.41 2.41
 -5 16 2 -2.51 2.52
 -5 16 2 1.84 0.94
 5 -16 -2 -2.85 2.64
 5 -16 -1 5.95 3.73
 -5 16 1 -1.41 2.9
 5 -16 -1 -1.26 1.83
 5 -16 0 53.56 7.96
 5 16 0 48.14 4.87
 -5 16 0 61.45 9.18
 5 -16 0 42.93 6.03
 5 16 1 1.91 1.36
 5 -16 1 0.33 2.04
 5 16 2 38.95 4.47
 5 -16 2 29 5.64
 5 16 3 15.04 2.9
 5 -16 3 16.54 4.78
 5 16 4 54.52 5.68
 5 -16 4 46.59 8.19
 5 -16 5 64.52 10.33
 -5 -17 8 2.24 4.09
 -5 -17 7 6.75 2.8
 -5 -17 6 45.74 6.88
 -5 17 5 79.19 10.69
 5 -17 -5 84.41 10.53
 -5 -17 5 71.51 8.48
 -5 17 4 28.3 6.29
 5 -17 -4 24.51 6.17
 -5 -17 4 27.08 5.39
 5 -17 -3 52.54 8.13
 -5 17 3 42.92 7.74
 -5 17 2 48.54 7.98
 5 -17 -2 36.05 4.91
 5 -17 -2 47 7.98
 5 -17 -1 12.33 4.27
 -5 17 1 8.53 3.8
 5 -17 -1 12.75 2.97
 5 -17 0 -0.02 3.28
 5 17 0 2.49 1.63
 -5 17 0 -0.82 3.51
 5 -17 0 4.93 2.57
 5 17 1 109 7.77
 5 -17 1 106.49 10.4
 5 17 2 22.83 3.58
 5 -17 2 25.39 5.39
 5 17 3 7.71 2.32
 5 -17 3 12.94 4.55
 5 -17 4 80.21 10.67
 -5 -18 7 2.91 3.72
 -5 -18 6 2.16 2.49
 -5 -18 5 9.44 3.28
 -5 18 4 13.11 4.86
 5 -18 -4 8.49 4.19
 -5 -18 4 8.87 3.41
 -5 18 3 40.45 7.9
 5 -18 -3 33.09 6.85
 -5 18 2 22.6 6.03
 5 -18 -2 23.9 4.24
 5 -18 -2 28.92 6.75
 -5 18 1 3.17 3.37
 5 -18 -1 -0.1 1.67
 5 -18 -1 5.73 4.01
 5 -18 0 23.81 5.95
 5 18 0 31.67 4.22
 -5 18 0 33.44 7.42
 5 -18 0 23 4.46
 5 18 1 13.04 2.9
 5 -18 1 17.4 4.52
 5 -18 2 1.2 2.83
 5 -18 3 37.59 7.07
 5 -18 4 6.34 4.78
 -5 -19 5 28.73 6.21
 -5 -19 4 35.71 6.44
 5 -19 -1 41.7 6.02
 5 -19 -1 53.74 9.01
 5 -19 0 11 4.92
 5 -19 0 1.1 1.84
 5 -19 1 18.66 4.53
 5 -19 2 33.03 6.43
 5 -19 3 16.88 5.62
 5 -20 0 7.96 3.06
 5 -20 1 1.63 2.38
 5 -20 2 2.29 3.77
 6 0 -11 91.94 7.98
 6 0 -10 87.91 7.52
 -6 0 10 100.99 8.51
 6 0 -9 0.06 1.24
 -6 0 9 2.87 2.05
 6 0 -8 135.76 8.59
 -6 0 8 143.89 9.3
 -6 0 7 4.27 1.8
 -6 0 6 35.16 3.94
 6 0 -5 205.12 5.81
 -6 0 5 213.32 10.01
 -6 0 4 115.88 6.76
 -6 0 4 101.18 7.76
 -6 0 4 116.67 6.76
 -6 0 3 523.27 16.97
 -6 0 3 518.52 16.97
 6 0 -2 288.4 9.28
 -6 0 2 284.42 11.34
 6 0 -1 1.68 0.4
 6 0 -1 1.04 0.91
 -6 0 1 -0.7 1.14
 -6 0 0 260.16 10.78
 6 0 0 264.68 8.22
 -6 0 -1 2722.82 68.4
 6 0 1 2871.16 65.66
 6 0 2 140.13 9.15
 -6 0 -2 170.44 8.33
 6 0 2 164.35 7.01
 6 0 3 11.02 1.84
 -6 0 -3 10.43 2
 6 0 4 141.37 7.39
 6 0 5 160 8.53
 6 0 6 122.42 7.77
 6 0 7 139.89 8.95
 6 0 8 0.04 1.03
 6 -1 -11 82.5 7.43
 6 1 -11 73.5 7.27
 6 -1 -10 103.17 7.98
 6 1 -10 101.65 8.2
 -6 -1 10 114.05 9.05
 -6 1 10 82.84 7.79
 6 -1 -9 5.83 2.08
 6 1 -9 3.73 1.79
 -6 -1 9 6.83 2.47
 -6 1 9 3.82 1.98
 6 1 -8 44.91 4.83
 -6 -1 8 33.77 4.39
 -6 1 8 34.93 4.56
 -6 -1 7 69.8 6
 -6 1 7 66.25 5.86
 -6 -1 6 8 2.19
 -6 1 6 4.88 1.69
 6 1 -5 62.74 2.95
 -6 -1 5 67.13 5.23
 -6 1 5 70.14 5.38
 6 1 -4 58.66 2.28
 -6 1 4 64.82 5.26
 -6 -1 4 46.27 4.98
 -6 -1 4 59.5 4.34
 -6 1 4 50.95 5.55
 -6 -1 4 57.04 4.6
 -6 1 4 62.97 4.82
 6 1 -4 54.85 2.36
 6 1 -3 48.3 1.86
 -6 -1 3 40.35 4.3
 -6 1 3 48.78 4.42
 -6 -1 3 50.14 4.18
 -6 1 3 56.11 4.47
 -6 -1 3 48.35 3.75
 6 1 -3 48.09 1.96
 6 -1 -2 3.89 0.75
 6 1 -2 3.21 0.51
 -6 -1 2 3.48 1.17
 -6 1 2 5.52 1.64
 6 -1 -2 3.32 0.62
 6 1 -2 2.12 0.9
 6 1 -1 8.28 0.99
 6 -1 -1 7.51 1.61
 6 -1 -1 8.79 1.45
 6 1 -1 9.82 1.76
 -6 -1 1 10.3 2
 -6 1 1 10.97 2.14
 6 -1 0 4.46 0.72
 6 1 0 4.51 0.87
 -6 -1 0 6.2 1.54
 -6 1 0 4.79 1.49
 6 -1 1 69.21 6.13
 6 1 1 71.05 5.68
 -6 -1 -1 85.03 5.59
 -6 1 -1 83.03 5.51
 6 -1 1 81.41 4.02
 6 1 1 76.9 4.19
 -6 1 -2 44.54 3.28
 6 1 2 41.18 4.54
 -6 -1 -2 53.41 4.4
 -6 1 -2 52.43 4.39
 6 -1 2 54.98 3.6
 6 1 2 51.43 3.66
 6 -1 3 3.21 0.98
 6 1 3 2.88 1.09
 -6 -1 -3 2.39 1.14
 -6 1 -3 2.23 1.34
 6 -1 4 59.61 4.59
 6 1 4 64.52 4.77
 6 -1 5 -0.23 0.9
 6 1 5 -0.75 1.14
 6 -1 6 22.4 3.23
 6 1 6 22.17 3.24
 6 -1 7 32.21 4.07
 6 1 7 34.47 4.33
 6 -1 8 15.12 2.96
 6 1 8 19.53 3.52
 6 -2 -11 107.74 8.45
 6 2 -11 119.32 9.34
 6 -2 -10 143.16 9.27
 6 2 -10 147.9 9.99
 -6 -2 10 157.58 10.64
 6 -2 -9 42.41 4.74
 6 2 -9 42.16 4.92
 -6 2 9 42.84 5.33
 -6 -2 9 36.77 4.78
 6 2 -8 44.01 4.82
 -6 -2 8 47.85 5.13
 -6 2 8 40.29 4.85
 -6 -2 7 497.34 18.85
 -6 2 7 496.1 19.02
 -6 -2 6 60 5.1
 -6 2 6 54.37 5.01
 -6 -2 5 155.45 8.09
 -6 2 5 145.63 7.96
 -6 2 4 696.52 23.22
 -6 -2 4 628.63 22.81
 -6 -2 4 692.66 19.35
 -6 2 4 600.19 23.99
 -6 -2 4 716.37 21.55
 -6 2 4 685.93 21.52
 6 2 -4 651.7 17.5
 6 2 -3 50.9 2.37
 -6 -2 3 44.22 4.25
 -6 2 3 47.74 4.67
 6 2 -3 49.01 3.36
 -6 -2 3 53.03 4.26
 -6 2 3 48.63 4.16
 6 2 -2 4.23 0.71
 -6 -2 2 2.41 0.99
 -6 2 2 4.12 1.25
 6 2 -2 5.43 1.44
 -6 2 2 3.33 1.6
 6 2 -1 349.02 10.18
 6 2 -1 322.31 12.65
 -6 -2 1 367.79 13.14
 -6 2 1 351.65 12.95
 6 -2 -1 342.29 12.49
 6 2 0 40.71 2.71
 -6 -2 0 47.81 3.99
 -6 2 0 45.93 3.91
 6 -2 0 46.19 4.38
 6 2 1 120.06 5.51
 6 2 1 111.1 6.81
 -6 -2 -1 130.32 6.95
 -6 2 -1 119.19 6.71
 6 2 2 38.47 3.16
 -6 2 -2 37.62 2.88
 6 2 2 38.26 4.23
 -6 -2 -2 43.04 3.96
 -6 2 -2 40.13 3.78
 6 -2 2 42.65 3.05
 6 -2 3 184 6.96
 -6 -2 -3 191.39 9.21
 -6 2 -3 192.6 9.24
 6 -2 3 185.58 8.01
 6 2 3 176.24 8.23
 6 -2 4 35.82 3.49
 6 2 4 37.25 3.67
 6 -2 5 145.38 7.95
 6 2 5 148.53 8.28
 6 -2 6 222.29 10.94
 6 2 6 242.52 11.55
 6 -2 7 40.49 7.51
 6 -2 7 37.63 4.43
 6 2 7 44.28 4.83
 6 2 8 13.18 2.88
 6 -3 -12 40.06 5.33
 6 -3 -11 29.44 4.3
 6 -3 -10 33.19 4.34
 6 3 -10 36.13 4.98
 -6 -3 10 35.19 4.99
 -6 3 10 24.51 4.21
 6 3 -9 9.48 2.61
 -6 -3 9 5.91 2.3
 6 3 -8 34.79 4.32
 -6 -3 8 39.9 4.65
 -6 3 8 37.54 4.77
 -6 -3 7 40.27 4.42
 -6 3 7 43.08 4.76
 -6 -3 6 28.66 3.53
 -6 3 6 22.18 3.32
 -6 -3 5 64.61 5.06
 -6 3 5 71.99 5.48
 6 3 -5 54.41 3.39
 -6 3 4 37.43 4.61
 -6 -3 4 35.09 4.26
 6 3 -4 35.57 2.99
 -6 -3 4 38.12 3.74
 -6 3 4 48.55 4.25
 -6 -3 4 42.43 2.52
 6 3 -3 33.36 2.14
 6 3 -3 31.96 3.27
 -6 -3 3 38.92 3.66
 -6 3 3 38.44 3.71
 -6 -3 3 30.16 3.39
 -6 3 3 35.19 4.29
 6 3 -2 33.87 2.18
 -6 -3 2 29.31 2.77
 -6 3 2 41.02 4.55
 -6 -3 2 28.99 3.14
 -6 3 2 34.28 3.42
 6 3 -2 28.21 3.2
 6 3 -1 24.24 1.98
 6 -3 -1 24.17 2.7
 -6 -3 1 24.45 2.86
 -6 3 1 25.55 3
 6 3 -1 18.8 2.69
 6 -3 0 9.06 2.27
 6 3 0 10.79 1.46
 6 3 0 8.36 1.91
 -6 -3 0 11.3 2.08
 -6 3 0 8.48 1.83
 6 3 1 12.08 1.97
 6 -3 1 9.59 2.54
 6 3 1 10.72 1.53
 6 -3 1 11.48 1.87
 -6 -3 -1 11.98 2.12
 -6 3 -1 12.31 2.21
 6 3 2 25.7 2.6
 6 3 2 18.64 2.93
 6 -3 2 23.68 4.2
 -6 3 -2 29.89 3.23
 -6 -3 -2 26.5 3.15
 6 -3 2 20.19 2.41
 6 -3 3 3.08 1.29
 6 3 3 2.64 1.22
 6 -3 3 1.2 1.69
 -6 -3 -3 3.22 1.3
 -6 3 -3 3.34 1.5
 6 -3 4 129.28 10.94
 6 3 4 112.81 6.78
 6 -3 5 53.53 7.44
 6 3 5 49.32 4.6
 6 -3 6 47.89 7.86
 6 3 6 53.69 5.1
 6 -3 7 78.43 10.43
 6 3 7 69.5 6.24
 6 3 8 30.1 4.31
 6 -4 -11 50.45 5.53
 6 -4 -10 11.92 2.58
 6 4 -10 10.76 2.91
 -6 -4 10 12.68 3.07
 -6 4 10 15.7 3.45
 6 4 -9 29.25 4.4
 -6 -4 9 29.71 4.24
 -6 4 9 29.79 4.49
 6 4 -8 88.86 7.11
 -6 -4 8 90.94 7.12
 -6 4 8 94.9 7.58
 -6 -4 7 23.02 3.32
 -6 4 7 23.85 3.67
 -6 -4 6 5.83 1.68
 -6 4 6 9.65 2.22
 -6 -4 5 228.38 7.81
 -6 -4 5 233.01 10.42
 -6 4 5 231.28 10.72
 6 4 -5 214.32 9.27
 6 4 -4 19.62 2.54
 -6 4 4 23.67 3.88
 -6 -4 4 21.5 2.75
 -6 4 4 22.88 2.98
 6 4 -3 2.35 1.21
 -6 -4 3 2.84 1.24
 -6 4 3 4.64 2.1
 -6 -4 3 2.5 1.2
 -6 4 3 1.12 1.03
 6 4 -2 644.91 17.22
 -6 -4 2 583.71 18.18
 6 4 -2 593.15 20.72
 -6 -4 2 647.52 19.86
 -6 4 2 638.89 20.02
 -6 4 2 671.1 23.52
 6 -4 -1 1.9 1.16
 6 4 -1 1.72 0.65
 -6 -4 1 0.48 0.91
 -6 4 1 1.43 0.82
 6 4 0 18.36 1.98
 6 -4 0 22.61 3.21
 6 4 0 15.55 2.75
 -6 -4 0 22.63 2.77
 -6 4 0 20.88 2.71
 6 4 1 400.66 12.77
 -6 4 -1 366.12 11
 6 4 1 358.05 12.86
 6 -4 1 436.76 14.85
 -6 -4 -1 403.23 14.19
 -6 4 -1 382.76 14.05
 6 -4 1 373.3 16.71
 6 4 2 23.04 2.46
 6 -4 2 18.7 3.81
 6 4 2 19.83 2.85
 -6 -4 -2 23.66 2.98
 -6 4 -2 27.64 3.14
 6 -4 2 19.63 2.75
 6 -4 3 0.87 1.63
 6 4 3 1.06 0.95
 -6 -4 -3 0.65 0.91
 -6 4 -3 1.28 1.05
 6 4 4 368.67 14.12
 6 -4 4 412.28 20.75
 6 -4 5 12.71 4.22
 6 4 5 11.98 2.61
 6 4 6 1.51 1.34
 6 -4 6 -1.13 2.81
 6 -4 7 167.13 15.24
 6 4 7 149.97 9.5
 6 4 8 2.04 1.64
 6 -5 -11 52.87 5.52
 6 5 -10 157.17 10.79
 -6 -5 10 136.94 9.97
 -6 5 10 137.47 10.38
 6 5 -9 7.25 2.3
 -6 -5 9 2.46 1.64
 -6 5 9 2.76 1.95
 6 5 -8 46.28 5.22
 -6 5 8 38.09 4.84
 -6 -5 8 36.47 4.45
 -6 -5 7 16.3 2.73
 -6 5 7 18.89 3.25
 -6 -5 6 17.55 2.35
 -6 -5 6 19.21 2.91
 -6 5 6 16.32 2.93
 -6 -5 5 15.36 2.39
 -6 5 5 19.62 2.89
 6 5 -4 -0.06 1.15
 -6 5 4 0.69 1.62
 -6 -5 4 -0.07 0.75
 -6 5 4 0.36 0.93
 6 5 -3 -0.67 1.49
 -6 5 3 1.75 1.71
 -6 -5 3 3.58 1.32
 -6 5 3 0.72 1.04
 6 5 -2 8.81 1.34
 -6 -5 2 5.37 1.75
 -6 -5 2 10.52 1.88
 -6 5 2 9.94 1.91
 -6 5 2 9.37 2.66
 6 -5 -1 3.43 1.24
 6 5 -1 5.22 1.13
 -6 -5 1 5.73 1.49
 -6 5 1 5.56 1.53
 6 5 -1 5.37 1.85
 6 5 0 22.33 2.26
 6 -5 0 22.93 3.4
 6 -5 0 27.2 3.52
 6 5 0 17.2 3.19
 -6 -5 0 21.4 2.69
 -6 5 0 25.72 3.03
 6 5 1 7.29 1.37
 6 -5 1 10.61 2.79
 6 5 1 7.66 1.45
 -6 -5 -1 6.62 1.68
 -6 5 -1 8.84 1.94
 6 -5 1 8.04 2.03
 6 -5 2 9.73 2.31
 6 -5 2 10.13 3.11
 6 5 2 8.64 1.58
 6 5 2 6.85 1.65
 -6 -5 -2 8.95 1.8
 -6 5 -2 11.77 2.15
 6 5 3 47.2 3.99
 6 -5 3 43.87 6.33
 -6 -5 -3 46.09 4.27
 -6 5 -3 50.09 4.4
 6 5 4 122.65 7.12
 6 -5 4 126.13 11.31
 6 -5 5 21.63 5.18
 6 5 5 26.38 3.41
 6 -5 6 47.16 8.01
 6 5 6 44.48 4.81
 6 -5 7 9.91 4.69
 6 5 7 16 3.08
 6 6 -10 227.88 13.59
 -6 -6 10 244.13 13.58
 -6 6 10 236.58 13.96
 6 6 -9 17.98 3.54
 -6 -6 9 20.97 3.71
 -6 6 9 21.81 3.89
 6 6 -8 69.22 6.47
 -6 -6 8 63.84 5.84
 -6 6 8 62.77 6.18
 -6 -6 7 43.17 4.48
 -6 6 7 43.06 4.82
 -6 -6 6 37.49 3.67
 -6 -6 6 37.56 3.96
 -6 6 6 44.58 4.58
 -6 -6 5 87.89 5.93
 -6 6 5 91.77 6.34
 -6 6 4 354.42 17.16
 -6 -6 4 345.41 13.16
 -6 6 4 343.29 13.49
 -6 6 3 82.41 7.42
 -6 -6 3 75.95 5.19
 -6 6 3 83.39 5.58
 6 6 -2 12.98 1.68
 6 -6 -2 15.04 1.16
 -6 6 2 14.25 3.07
 -6 -6 2 13.87 2.15
 -6 6 2 15.49 2.39
 6 6 -2 12.93 2.69
 6 6 -1 251.99 9.11
 6 -6 -1 282.76 13.01
 6 -6 -1 252.34 10.41
 -6 -6 1 247.84 10.31
 -6 6 1 248.57 10.36
 -6 6 1 257.87 14.33
 6 6 0 54.08 3.68
 6 -6 0 61.19 5.61
 6 -6 0 59.85 5.51
 -6 -6 0 52.02 4.2
 -6 6 0 49.96 4.29
 6 -6 1 1.66 1.51
 6 6 1 4.8 1.3
 -6 -6 -1 4.89 1.55
 -6 6 -1 5.16 1.52
 6 -6 1 7.9 2.31
 6 6 2 183.03 8.47
 6 -6 2 213.66 11.06
 -6 -6 -2 187.92 9.13
 -6 6 -2 201.55 9.35
 6 -6 2 202.52 12.56
 6 6 3 332.02 12.49
 6 -6 3 338.05 18.11
 -6 6 -3 298.1 12.63
 6 -6 4 9.42 3.53
 6 6 4 11.08 2.15
 6 6 5 53.86 4.94
 6 -6 5 48.23 7.48
 6 -6 6 34.16 6.9
 6 6 6 24.56 3.57
 6 -6 7 86.49 11.29
 6 6 7 92.95 7.49
 -6 -7 10 32.41 4.76
 -6 7 10 43.75 5.98
 6 7 -9 29.25 4.44
 -6 -7 9 32.27 4.42
 -6 7 9 36.23 5.07
 6 7 -8 29.22 4.32
 -6 -7 8 32.14 4.08
 -6 7 8 25.03 3.89
 -6 -7 7 5.69 1.97
 -6 7 7 3.34 1.73
 -6 -7 6 25.05 3.19
 -6 -7 6 29.82 3.53
 -6 7 6 26.91 3.65
 -6 -7 5 77.64 5.54
 -6 7 5 77.36 5.8
 6 7 -4 8.06 2.43
 -6 7 4 9.84 3.17
 -6 -7 4 9.44 1.98
 -6 7 4 6.17 1.78
 6 7 -3 25.12 4.25
 -6 -7 3 32.01 3.25
 -6 7 3 31.28 3.4
 -6 7 3 31.73 4.88
 6 7 -2 15.27 1.94
 -6 7 2 11.76 3.18
 6 -7 -2 15.89 1.51
 -6 -7 2 17.45 2.45
 -6 7 2 14.43 2.24
 6 7 -2 13.96 3.23
 6 7 -1 37.59 3.08
 6 -7 -1 35.08 3.57
 -6 7 1 43.42 5.84
 -6 -7 1 37.13 3.49
 -6 7 1 31.07 3.27
 6 -7 -1 33.21 4.4
 6 -7 0 11.37 2.71
 6 7 0 11.58 1.8
 -6 -7 0 12.09 2
 -6 7 0 8.63 1.85
 6 -7 0 10.74 2.65
 6 -7 1 20.52 3.97
 6 7 1 18.35 2.37
 -6 -7 -1 20.47 2.7
 -6 7 -1 18.99 2.6
 6 -7 1 13.36 2.95
 6 7 2 62.82 4.63
 -6 -7 -2 68.71 5.1
 -6 7 -2 69.28 5.11
 6 -7 2 62.14 7.04
 6 -7 3 1.66 1.67
 6 7 3 6.27 1.57
 -6 7 -3 4.26 1.52
 6 7 4 73.35 5.48
 6 -7 4 69.72 8.36
 6 -7 5 25.38 5.67
 6 7 5 19.01 2.97
 6 -7 6 7.63 3.49
 6 7 6 0.17 1.23
 6 -7 7 33.17 7.12
 6 7 7 30.04 4.25
 -6 -8 10 2.07 1.81
 6 8 -9 -0.86 1.35
 -6 -8 9 4.09 1.69
 -6 8 9 3.85 1.89
 6 8 -8 22.39 3.97
 -6 -8 8 17.38 3.03
 -6 8 8 14.98 3.24
 -6 -8 7 19.97 3.05
 -6 8 7 21.79 3.48
 -6 -8 6 87.76 6.56
 -6 -8 6 103.39 6.61
 -6 8 6 92.31 6.76
 -6 -8 5 137.78 7.69
 -6 8 5 166.68 8.78
 -6 8 4 50.47 6.48
 -6 -8 4 43.19 3.9
 -6 8 4 45.03 4.22
 -6 8 3 9.94 2.74
 -6 -8 3 9.53 1.83
 -6 8 3 13.45 2.27
 6 8 -2 60.67 4.16
 6 -8 -2 66.9 6.63
 6 -8 -2 64.27 3.65
 -6 -8 2 61.62 4.55
 -6 8 2 67.1 4.9
 -6 8 2 64.58 7.01
 6 8 -1 3.25 1.09
 6 -8 -1 3.83 1.85
 -6 -8 1 2.99 1.08
 -6 8 1 2.17 1.06
 -6 8 1 -0.14 2.28
 6 -8 -1 2.8 1.17
 6 8 0 4.2 1.15
 -6 -8 0 6.48 1.66
 -6 8 0 6.16 1.6
 6 -8 0 4.67 2.4
 6 -8 0 8.74 2.54
 6 8 1 225.58 9.56
 6 -8 1 228.39 12.99
 -6 -8 -1 233.14 10.05
 -6 8 -1 228.6 10.09
 6 -8 1 222.77 13.29
 6 -8 2 20.23 4.09
 6 8 2 25.44 3
 -6 -8 -2 25.49 3.1
 -6 8 -2 27.49 3.17
 6 -8 3 11.8 4.09
 6 8 3 10.28 2.15
 -6 8 -3 11.24 2.18
 6 8 4 65.72 5.25
 6 -8 4 57.75 7.94
 6 -8 5 3.26 2.68
 6 8 5 1.45 0.91
 6 -8 6 -1.14 3.04
 6 8 6 2.44 1.55
 6 8 7 55.12 5.71
 6 -8 7 39.96 7.85
 -6 -9 10 57.22 6.05
 6 9 -9 8.69 2.86
 -6 -9 9 8.58 2.22
 -6 9 9 9.89 2.6
 6 9 -8 22.15 4
 -6 -9 8 23.9 3.59
 -6 9 8 30.95 4.51
 -6 -9 7 1.06 1.19
 -6 -9 7 1.45 1.1
 -6 9 7 1.65 1.33
 -6 -9 6 4.55 1.83
 -6 -9 6 9.9 2.13
 -6 9 6 9.46 2.08
 -6 9 5 12.24 4.06
 -6 -9 5 13.24 2.28
 -6 9 5 12.83 2.42
 -6 9 4 5.71 2.43
 -6 -9 4 15.71 2.42
 -6 9 4 13.64 2.34
 -6 9 3 -1.32 1.71
 -6 -9 3 0.92 0.96
 -6 9 3 -1.2 1.27
 -6 9 2 18.94 4.16
 6 -9 -2 14.51 3.47
 6 -9 -2 16.66 1.99
 -6 -9 2 15.55 2.33
 -6 9 2 15.39 2.35
 6 9 -1 26.42 2.84
 -6 9 1 22.46 4.6
 -6 -9 1 25.33 2.94
 6 -9 -1 25.1 4.35
 -6 9 1 20.82 2.77
 6 -9 -1 23.82 3.19
 6 9 0 60.19 4.35
 6 -9 0 56.4 6.43
 6 -9 0 59.93 5.96
 -6 -9 0 51.67 4.26
 -6 9 0 52.09 4.37
 6 -9 1 13.29 3.23
 6 -9 1 20.86 4.16
 6 9 1 19.95 2.63
 -6 -9 -1 16.33 2.45
 -6 9 -1 19.22 2.63
 6 -9 2 27.25 4.93
 6 9 2 28 3.15
 -6 -9 -2 31.15 3.44
 -6 9 -2 28.75 3.29
 6 -9 3 32.44 5.71
 6 9 3 25.78 3.22
 -6 9 -3 28.43 3.34
 6 9 4 34.96 3.98
 6 -9 4 30.64 6.18
 6 -9 5 18.66 5.21
 6 9 5 12.44 2.47
 6 -9 6 28.26 6.72
 6 9 6 23.01 3.58
 6 -9 7 39.41 8.21
 -6 -10 10 16.93 3.21
 -6 -10 9 5.04 2.03
 -6 10 9 1.29 1.24
 6 10 -8 63.51 6.56
 -6 -10 8 64.18 5.66
 -6 10 8 67.3 6.51
 -6 -10 7 71.32 6.76
 -6 -10 7 86.48 6.22
 -6 10 7 85.53 6.89
 -6 -10 6 9.17 2.42
 -6 -10 6 8.19 1.8
 -6 10 6 6.51 2.01
 -6 10 5 4.56 3.16
 -6 -10 5 4.46 1.91
 -6 -10 5 1.9 1.03
 -6 10 5 2.11 1.26
 -6 10 4 38.33 6.03
 -6 -10 4 32.65 3.36
 -6 10 4 33.14 3.67
 6 -10 -3 4.94 3.08
 -6 -10 3 1.93 0.86
 -6 10 3 4.42 2.91
 -6 10 3 5.14 1.5
 6 -10 -2 43.99 3.57
 -6 10 2 43.11 6.31
 -6 -10 2 42.54 3.76
 -6 10 2 45.83 4.07
 6 -10 -2 51.77 6.31
 6 10 -1 104.63 6.15
 6 -10 -1 117.9 9.7
 6 -10 -1 119.54 7.47
 -6 -10 1 107.95 6.27
 -6 10 1 112.13 6.58
 -6 10 1 126.36 10.87
 6 10 0 57.13 4.4
 6 -10 0 50.67 5.52
 -6 -10 0 54.01 4.27
 -6 10 0 53.5 4.39
 6 -10 0 48.44 6.27
 6 10 1 64.92 4.88
 6 -10 1 64.92 7.4
 6 -10 1 64.92 7.24
 -6 -10 -1 67.13 4.92
 -6 10 -1 64.94 4.95
 6 -10 2 53.94 7.17
 6 10 2 46.02 4.21
 -6 10 -2 44.85 4.1
 6 -10 3 33.89 6.02
 6 10 3 37.55 3.99
 -6 10 -3 30.18 3.44
 6 10 4 30.06 3.84
 6 -10 4 31.04 6.18
 6 -10 5 28.21 6.29
 6 10 5 27.97 3.8
 6 -10 6 36.7 7.58
 6 10 6 25.81 3.78
 -6 -11 10 20.67 3.54
 -6 -11 9 6.26 1.97
 -6 11 9 7.76 2.7
 6 11 -8 8.94 2.68
 -6 -11 8 7.18 2.06
 -6 11 8 4.69 1.94
 -6 -11 7 9.14 2.53
 -6 -11 7 13.35 2.4
 -6 11 7 12.86 2.74
 -6 -11 6 20.52 3.76
 -6 -11 6 20.74 2.82
 -6 11 6 24.34 3.41
 -6 11 5 9.03 3.1
 -6 -11 5 6.74 2.43
 -6 -11 5 6.8 1.69
 -6 11 5 12.53 2.36
 -6 11 4 3.76 2.26
 -6 -11 4 7.65 1.72
 -6 11 4 7.24 1.87
 6 -11 -3 16.51 3.96
 -6 -11 3 17.03 2.39
 -6 11 3 15.92 2.5
 -6 11 3 20.31 4.66
 -6 11 2 13.08 3.74
 6 -11 -2 13.45 3.7
 6 -11 -2 19.15 2.53
 -6 -11 2 17.15 2.45
 -6 11 2 22.5 2.89
 -6 11 1 3.24 1.84
 6 11 -1 2.42 1.27
 -6 -11 1 3.96 1.4
 -6 11 1 3.69 1.32
 6 -11 -1 2.22 2.37
 6 -11 -1 5.2 1.95
 6 11 0 7.99 1.77
 -6 -11 0 5.2 1.28
 -6 11 0 5.59 1.54
 6 -11 0 8.9 2.67
 6 -11 0 7.34 3.01
 6 -11 1 13.09 3.68
 6 11 1 13.74 2.35
 -6 -11 -1 17.64 2.5
 -6 11 -1 16.28 2.39
 6 -11 1 13.08 3.28
 6 -11 2 4.44 2.35
 6 11 2 8.52 1.9
 -6 11 -2 5.48 1.53
 6 -11 3 4.74 3.44
 6 11 3 7.17 1.96
 -6 11 -3 7.22 1.8
 6 -11 4 29.3 6.42
 6 11 4 35.82 4.23
 6 -11 5 24.53 6.21
 6 11 5 24.18 3.58
 6 -11 6 31.27 7.08
 6 11 6 25.34 3.98
 -6 -12 9 16.37 2.88
 -6 12 9 18.42 3.84
 -6 -12 8 5.55 1.8
 -6 12 8 7.51 2.2
 -6 -12 7 38.14 3.97
 -6 -12 7 36.36 5.47
 -6 12 7 34.98 4.35
 -6 -12 6 50.46 4.39
 -6 12 6 50.7 5
 -6 -12 6 41.59 5.29
 -6 12 5 6.96 2.47
 -6 -12 5 8.31 2.67
 -6 -12 5 8.16 1.72
 -6 12 5 8.16 1.92
 -6 12 4 22.44 5.22
 -6 -12 4 18.66 2.5
 -6 12 4 21.82 2.93
 -6 -12 3 35.85 3.45
 6 -12 -3 32.05 5.79
 -6 12 3 38.14 3.8
 -6 -12 2 32.94 3.29
 -6 12 2 39.69 3.79
 -6 12 2 37.17 6.36
 6 -12 -2 36.09 5.79
 6 12 -1 124.35 7.2
 6 -12 -1 125.67 10.92
 6 -12 -1 114.04 7.99
 -6 -12 1 121.51 6.61
 -6 12 1 111.14 6.68
 -6 12 1 131.99 11.97
 6 12 0 117.77 7.07
 6 -12 0 128.13 11.08
 6 -12 0 125.56 9.25
 -6 -12 0 115.83 6.58
 -6 12 0 113.48 6.71
 6 12 1 34.93 3.74
 6 -12 1 30.68 5.43
 -6 12 -1 31.77 3.38
 6 -12 1 37.14 5.41
 6 12 2 42.11 4.23
 -6 12 -2 40.64 3.94
 6 -12 2 43.32 6.59
 6 -12 3 13 4.35
 6 12 3 10.59 2.29
 6 -12 4 -0.05 2.76
 6 12 4 2.39 1.45
 6 -12 5 17.81 5.21
 6 12 5 25.76 3.77
 6 -12 6 4.42 3.38
 -6 13 9 10.36 3.12
 -6 13 8 3.53 1.73
 -6 -13 7 -1.79 2.38
 -6 -13 7 1.21 0.99
 -6 13 7 1.62 1.62
 -6 13 6 34.62 7.06
 -6 -13 6 24.47 4.57
 -6 -13 6 26.18 3.12
 -6 13 6 24.58 3.54
 -6 13 5 4.89 3.18
 -6 -13 5 10.22 3.01
 -6 -13 5 11.84 2.02
 -6 13 5 13.26 2.44
 -6 13 4 26.14 5.54
 -6 -13 4 21.29 2.66
 -6 13 4 18.47 2.8
 -6 13 3 8.16 3.84
 6 -13 -3 3.33 2.69
 -6 -13 3 5.09 1.36
 -6 13 3 4.94 1.51
 -6 13 2 1.61 2.61
 6 -13 -2 6.76 2.95
 -6 -13 2 1.57 0.78
 -6 13 2 5.31 1.56
 -6 13 1 34.52 6.35
 6 13 -1 38.67 4.02
 -6 -13 1 33.44 3.34
 -6 13 1 31.55 3.4
 6 -13 -1 38.72 4.7
 6 -13 -1 31.12 5.77
 6 -13 0 14.73 4.27
 6 13 0 18.38 2.76
 -6 -13 0 20.08 2.6
 -6 13 0 19.3 2.64
 6 -13 0 17.84 3.83
 6 -13 1 3.14 2.35
 6 13 1 3.63 1.6
 -6 13 -1 0.22 0.92
 6 -13 1 2.7 2.26
 6 13 2 64.56 5.49
 6 -13 2 73.27 8.62
 -6 13 -2 58.15 4.8
 6 13 3 17.81 3.03
 6 -13 3 13.84 4.18
 6 -13 4 20.94 6.29
 6 13 4 23.12 3.54
 6 -13 5 46.7 8.74
 6 13 5 44.93 5.21
 -6 14 8 45.97 5.29
 -6 14 7 6.9 2.19
 -6 14 6 15.03 5.09
 -6 -14 6 13.06 3.69
 -6 14 6 9.49 2.36
 -6 14 5 107.32 11.68
 -6 -14 5 81.44 8.04
 -6 14 5 93.34 6.59
 6 -14 -4 5.01 3.17
 -6 14 4 2.95 3.29
 -6 -14 4 4.26 1.34
 -6 14 4 1.13 0.91
 -6 14 3 11.36 4.49
 6 -14 -3 12.99 4.19
 -6 -14 3 8.2 1.65
 -6 14 3 8.66 1.98
 -6 -14 2 32.65 3.15
 -6 14 2 35.82 3.61
 6 -14 -2 40.15 6.73
 -6 14 2 36.54 6.58
 -6 14 1 4.47 3.83
 6 14 -1 4.59 1.72
 -6 -14 1 2.28 0.95
 -6 14 1 1.04 0.86
 6 -14 -1 5.66 3.01
 6 -14 0 52.55 7.66
 6 14 0 38.48 4.17
 -6 14 0 40.97 3.85
 6 -14 0 35.82 5.19
 6 14 1 255.91 12.03
 6 -14 1 259.66 15.78
 6 -14 1 295.26 18.5
 -6 14 -1 246.26 10.82
 6 14 2 121.77 7.82
 6 -14 2 111.14 10.74
 -6 14 -2 95.73 6.28
 6 14 3 21.98 3.45
 6 -14 3 6.83 3
 6 14 4 35.1 4.47
 6 -14 4 51.28 8.56
 6 -14 5 3.09 4.01
 -6 15 8 1.13 1.6
 -6 15 7 31.27 4.07
 -6 15 6 13.97 4.88
 -6 -15 6 28.32 5.23
 -6 15 6 23 3.43
 -6 15 5 6.44 3.68
 -6 -15 5 7.87 3.05
 -6 15 5 5.5 1.63
 6 -15 -4 31.65 6.33
 -6 15 4 35.19 3.79
 -6 15 4 32.85 6.78
 -6 15 3 16.47 4.49
 6 -15 -3 19.47 5.1
 -6 15 3 14.56 2.38
 6 -15 -2 5.21 3.12
 -6 15 2 8.87 1.88
 -6 15 2 7.3 3.45
 6 15 -1 7.94 2.18
 -6 15 1 14.82 4.78
 -6 15 1 10.53 1.99
 6 -15 -1 9.64 4.05
 6 -15 0 50.39 7.9
 6 15 0 61.22 5.52
 6 -15 0 64.13 7.16
 -6 15 0 58.35 4.62
 6 -15 1 5.99 3.6
 6 15 1 3.8 1.66
 -6 15 -1 4.51 1.72
 6 -15 1 6.65 2.71
 6 15 2 1.58 1.17
 6 -15 2 1.38 2.81
 6 15 3 29.94 4.07
 6 -15 3 29.49 6.48
 6 -15 4 28.14 6.32
 -6 -16 6 40.56 6.41
 -6 16 5 21.26 6.03
 -6 -16 5 34.94 5.88
 6 -16 -4 108.2 11.64
 -6 16 4 133.39 13.34
 6 -16 -3 112.71 11.76
 -6 16 3 110.99 12.06
 -6 16 2 -4.76 4.59
 6 -16 -2 3.68 2.71
 -6 16 1 34.13 7.06
 6 16 -1 33.36 4.16
 6 -16 -1 32.9 6.57
 6 -16 0 20.25 5.29
 6 16 0 19.98 3.23
 6 -16 1 41.49 7.23
 6 16 1 37.18 4.39
 6 -16 1 29.97 5.58
 6 16 2 52.41 5.36
 6 -16 2 43.37 7.09
 6 -16 3 79.51 10.01
 6 -16 4 24.14 6.33
 -6 -17 6 38.77 6.42
 6 -17 -4 21.74 6.29
 -6 17 3 71.43 10.18
 6 -17 -3 45.75 8
 -6 17 2 7.01 4.61
 6 -17 -2 0.27 3.31
 6 17 -1 15.13 2.85
 -6 17 1 17.5 5.72
 6 -17 -1 14.34 4.82
 6 -17 0 17.09 4.9
 6 17 0 7.1 2.12
 6 -17 1 2.06 2.69
 6 17 1 0.56 1.24
 6 -17 3 5.96 3.45
 6 -18 -1 10.53 5.33
 6 -18 0 2.42 4.32
 -7 0 9 36.26 4.88
 -7 0 8 1.6 1.46
 -7 0 7 58.91 5.64
 -7 0 6 -0.64 1.13
 -7 0 5 4.52 1.44
 -7 0 5 6.68 1.99
 -7 0 4 23.38 3.12
 -7 0 4 27.69 3.51
 -7 0 3 5.84 1.65
 7 0 -2 21.83 2.02
 -7 0 2 25.25 3.17
 -7 0 1 21.75 2.99
 -7 0 0 33.59 3.72
 7 0 0 25.16 1.87
 7 0 1 -0.14 0.57
 -7 0 -1 0.8 1.14
 -7 0 -2 45.21 4.48
 7 0 2 41.93 3.28
 7 0 3 1.48 1.04
 -7 0 -3 -1.77 1.43
 7 0 4 1.09 0.9
 7 0 5 37.33 3.98
 7 0 6 0.07 1.15
 7 0 7 19.77 3.38
 -7 -1 9 34.16 4.71
 -7 1 9 26.53 4.24
 -7 -1 8 35.24 4.56
 -7 1 8 34.63 4.58
 -7 -1 7 36.51 4.39
 -7 1 7 40.48 4.75
 -7 1 6 67.96 6.24
 -7 -1 6 68.82 5.84
 -7 1 6 67.85 5.85
 -7 1 5 9.38 2.23
 -7 -1 5 14.25 2.65
 -7 1 5 13.75 2.66
 -7 1 4 24.3 3.37
 -7 -1 4 30.86 3.6
 -7 1 4 29.59 3.54
 -7 -1 3 30.96 3.54
 -7 1 3 28.91 3.46
 -7 -1 2 93.05 6.21
 -7 1 2 93.17 6.2
 -7 -1 1 243.18 10.81
 -7 1 1 231.29 10.61
 7 -1 -1 237.72 10.13
 7 1 -1 228.64 6.99
 -7 -1 0 99.2 6.47
 -7 1 0 88.58 6.17
 7 -1 0 95.19 6.98
 7 1 0 92.56 4.28
 -7 -1 -1 147 8.24
 -7 1 -1 155.64 8.44
 7 -1 1 143.16 5.82
 7 1 1 154.62 6.48
 -7 -1 -2 41.09 4.17
 -7 1 -2 35.54 3.93
 7 -1 2 38.68 3.04
 7 1 2 34.9 3.1
 7 -1 3 0.28 0.78
 7 1 3 -0.07 0.94
 -7 -1 -3 1.39 1.28
 -7 1 -3 0.23 1.29
 7 -1 4 17.86 2.55
 7 1 4 15.58 2.43
 7 -1 5 1.64 0.8
 7 1 5 -0.02 1.03
 7 -1 6 5.53 1.68
 7 1 6 8.45 2.21
 7 -1 7 7.61 2.19
 7 1 7 6.16 2.08
 -7 -2 9 22.92 3.95
 -7 2 9 23.88 4.03
 -7 -2 8 7.75 2.27
 -7 2 8 10.78 2.95
 -7 -2 7 40.24 4.67
 -7 2 7 48.71 5.19
 -7 2 6 4.11 1.98
 -7 -2 6 5.02 1.76
 -7 2 6 8.47 2.16
 -7 2 5 8.15 2.32
 -7 -2 5 7.55 1.92
 -7 2 5 9.96 2.29
 -7 2 4 22.37 3.56
 -7 -2 4 28.51 3.52
 -7 2 4 22.37 3.1
 -7 2 3 11.6 2.69
 -7 -2 3 14.93 2.42
 -7 2 3 13.94 2.51
 7 2 -2 15.99 1.26
 -7 -2 2 19.02 2.77
 -7 2 2 13.69 2.43
 7 2 -1 12.68 1.34
 7 -2 -1 11.17 1.91
 -7 -2 1 10.88 2.16
 -7 2 1 11.31 2.3
 7 -2 0 9.91 2.28
 7 2 0 11.81 1.49
 -7 -2 0 11.51 2.23
 -7 2 0 12.67 2.4
 7 2 1 0.83 0.66
 7 -2 1 1.24 1.62
 -7 -2 -1 1.57 1.31
 -7 2 -1 0.69 0.91
 -7 -2 -2 40.76 4.26
 -7 2 -2 48.97 4.68
 7 -2 2 58.81 6.64
 7 2 2 43.79 3.59
 7 2 3 7.9 1.71
 7 -2 3 8.33 2.93
 -7 -2 -3 8.27 2
 -7 2 -3 9.07 2.24
 7 2 4 4.09 1.46
 7 -2 4 6.24 2.94
 7 2 5 22.32 3.21
 7 -2 5 15.01 4.28
 7 2 6 3.91 1.73
 7 -2 6 1.5 2.37
 7 2 7 26.03 3.94
 -7 -3 9 62.63 6.36
 -7 3 9 68.68 6.89
 -7 -3 8 4.62 1.99
 -7 3 8 4.86 1.92
 -7 -3 7 91.26 6.97
 -7 3 7 84.06 6.97
 -7 3 6 175.1 11.38
 -7 -3 6 169.79 9.52
 -7 3 6 187.31 10.17
 -7 3 5 2.38 1.48
 -7 -3 5 -0.66 0.9
 -7 3 5 1.57 1.46
 7 3 -4 170.65 5.76
 -7 3 4 178.99 10.62
 -7 -3 4 175.85 9.16
 -7 3 4 195.42 9.72
 7 3 -3 153.97 5.42
 -7 -3 3 168.26 8.64
 -7 3 3 169.4 8.83
 -7 3 3 157.79 9.99
 7 3 -2 13.89 1.44
 -7 -3 2 15.78 2.5
 -7 3 2 13.91 2.36
 7 3 -1 117.36 5
 7 -3 -1 109.87 6.27
 -7 -3 1 129.36 7.41
 -7 3 1 127.21 7.42
 7 3 0 78.41 4.29
 -7 -3 0 91.62 6.19
 -7 3 0 84.46 6.04
 7 -3 0 87.81 6.59
 7 -3 1 6.49 2.37
 7 3 1 8.72 1.51
 -7 -3 -1 8.15 2.02
 -7 3 -1 11.08 2.2
 7 3 2 93.5 5.47
 -7 -3 -2 90.17 6.37
 -7 3 -2 96.38 6.6
 7 -3 2 87.97 8.25
 -7 -3 -3 119.95 7.65
 -7 3 -3 113.93 7.43
 7 -3 3 133.84 11.02
 7 3 3 107.65 6.5
 7 3 4 3.84 1.32
 7 -3 4 3.47 2.57
 7 3 5 5.06 1.68
 7 -3 5 5.28 3.32
 7 3 6 31.92 4.06
 7 -3 6 36.97 7.02
 7 3 7 12.08 2.53
 -7 -4 9 34.76 4.69
 -7 4 9 26.6 4.57
 -7 -4 8 11.33 2.84
 -7 4 8 11.95 2.9
 -7 -4 7 49.51 5.08
 -7 4 7 54.76 5.55
 -7 4 6 5.34 2.39
 -7 -4 6 4.46 1.68
 -7 4 6 11.12 2.48
 -7 4 5 29.01 4.56
 -7 -4 5 22.93 3.18
 -7 4 5 22.09 3.32
 -7 4 4 4.64 2.26
 7 4 -4 5.42 0.92
 -7 -4 4 5.96 1.7
 -7 4 4 10.37 2.32
 -7 4 3 6.77 2.35
 7 4 -3 3.87 0.83
 -7 -4 3 6.38 1.87
 -7 4 3 7.52 1.98
 7 4 -2 26.88 2.18
 -7 -4 2 33.14 3.59
 -7 4 2 29.32 3.42
 7 -4 -1 19.42 2.46
 7 4 -1 18.92 1.95
 -7 -4 1 27.02 3.25
 -7 4 1 20.27 2.88
 7 -4 0 3.81 1.7
 7 4 0 4.37 1.05
 -7 -4 0 3.99 1.68
 -7 4 0 4.87 1.7
 7 -4 1 7.31 2.59
 7 4 1 7.72 1.47
 -7 -4 -1 5.3 1.65
 -7 4 -1 8.54 2.04
 7 4 2 69.57 4.74
 -7 -4 -2 71.79 5.68
 -7 4 -2 73.4 5.73
 7 -4 2 73.58 7.66
 7 -4 3 13.65 3.85
 7 4 3 8.88 1.89
 -7 -4 -3 12.71 2.57
 -7 4 -3 11.09 2.42
 7 -4 4 3.78 2.57
 7 4 4 2.39 1.29
 7 -4 5 41.52 7.42
 7 4 5 44.05 4.65
 7 -4 6 2.18 2.84
 7 4 6 2.76 1.46
 7 4 7 5.58 1.92
 -7 -5 9 6.95 2.39
 -7 5 9 7.13 2.65
 -7 -5 8 44.65 5
 -7 5 8 38.3 4.85
 -7 -5 7 1.12 1.11
 -7 5 7 1.53 1.51
 -7 5 6 38.11 5.76
 -7 -5 6 40.11 4.33
 -7 5 6 37.52 4.43
 -7 5 5 365.29 17.81
 -7 -5 5 367.34 14.68
 -7 5 5 345.41 14.72
 7 5 -4 118.08 5.38
 -7 5 4 136.71 9.89
 -7 -5 4 127.91 7.58
 -7 5 4 147.33 8.28
 7 5 -3 58.53 3.45
 -7 -5 3 61.09 4.94
 -7 5 3 68.7 5.35
 -7 5 3 67.98 6.93
 7 5 -2 206.41 7.7
 -7 -5 2 212.29 9.99
 -7 5 2 208.21 10.01
 7 5 -1 32.34 2.69
 -7 -5 1 35.11 3.81
 -7 5 1 34.34 3.77
 7 5 0 38.77 3.14
 7 -5 0 34.53 4.34
 -7 -5 0 39.29 3.95
 -7 5 0 33.42 3.72
 7 5 1 192.27 8.19
 -7 -5 -1 188.99 9.5
 -7 5 -1 178.29 9.38
 7 -5 1 177.36 11.25
 7 -5 2 20.42 4.25
 7 5 2 17.09 2.34
 -7 -5 -2 16.41 2.71
 -7 5 -2 10.58 2.29
 7 -5 3 7.77 2.95
 7 5 3 5.18 1.53
 -7 -5 -3 7.19 1.94
 -7 5 -3 10.97 2.41
 7 5 4 111.75 7.13
 7 -5 4 110.19 11.07
 7 -5 5 -0.7 3.19
 7 5 5 3.59 1.61
 7 -5 6 -0.18 2.28
 7 5 6 5.22 2.01
 7 5 7 52.83 5.78
 -7 -6 9 28.27 4.11
 -7 6 9 29.83 4.67
 -7 -6 8 17.67 3.28
 -7 6 8 21.76 3.7
 -7 -6 7 36.09 4.34
 -7 6 7 40.64 4.79
 -7 6 6 27.69 5.09
 -7 -6 6 22.1 3.23
 -7 6 6 24.32 3.52
 -7 6 5 121.23 9.96
 -7 -6 5 96.51 6.74
 -7 6 5 110.4 7.45
 -7 -6 4 48.1 4.5
 -7 6 4 39.2 4.26
 -7 6 4 47.25 6
 7 6 -3 8.13 1.37
 -7 -6 3 11.39 2.24
 -7 6 3 15.13 2.64
 7 6 -2 3.68 0.98
 -7 6 2 0.41 2.34
 -7 -6 2 2.47 1.38
 -7 6 2 4.64 1.65
 7 6 -1 9.49 1.57
 -7 -6 1 11.15 2.25
 -7 6 1 7.71 1.62
 7 -6 0 15.6 2.97
 7 6 0 23.34 2.51
 -7 -6 0 20.59 2.81
 7 -6 1 1.24 1.85
 7 6 1 1.45 0.79
 7 -6 1 2.55 1.56
 -7 -6 -1 1.38 0.95
 -7 6 -1 1.87 1.32
 7 -6 2 2.13 2.02
 7 6 2 3.07 1.1
 -7 -6 -2 4.42 1.6
 -7 6 -2 3.44 1.39
 7 -6 3 22.55 4.94
 7 6 3 16.42 2.5
 -7 6 -3 21.53 3.16
 7 -6 4 27.44 5.68
 7 6 4 22.72 3.21
 7 -6 5 17.56 5.19
 7 6 5 19.72 3.12
 7 -6 6 2.23 2.54
 7 6 6 6.33 2.11
 -7 -7 9 158.93 10.19
 -7 -7 8 42.27 4.88
 -7 7 8 49.4 5.55
 -7 -7 7 17.69 3.03
 -7 7 7 15.73 3.17
 -7 7 6 4.35 2.7
 -7 -7 6 2.19 1.48
 -7 7 6 2.69 1.57
 -7 7 5 218.15 14.2
 -7 -7 5 227.39 10.83
 -7 7 5 233.01 11.36
 -7 7 4 103.26 9.38
 -7 -7 4 108.37 6.91
 -7 7 4 114.58 7.32
 7 7 -3 431.85 14.11
 -7 -7 3 444.18 16.19
 -7 7 3 443.16 16.58
 -7 7 3 482.45 21.64
 -7 7 2 7.53 2.7
 7 7 -2 9.06 1.54
 -7 -7 2 12.46 2.27
 -7 7 2 11.58 2.3
 7 7 -1 447.61 14.59
 -7 -7 1 453.21 16.44
 -7 7 1 442.91 16.5
 7 7 0 230.42 9.51
 7 -7 0 240.45 12.5
 7 -7 0 222.01 12.05
 -7 -7 0 239.08 10.87
 -7 7 0 242.2 11.06
 7 -7 1 20.83 3.97
 7 7 1 25.29 2.86
 7 -7 1 31.07 4.14
 -7 -7 -1 22.23 3.08
 -7 7 -1 23.92 3.3
 7 7 2 42.99 3.92
 7 -7 2 46.22 6.39
 -7 -7 -2 45.23 4.46
 -7 7 -2 47.28 4.58
 7 7 3 206.75 9.91
 -7 7 -3 221.91 10.88
 7 -7 3 183.76 13.97
 7 -7 4 0.7 2.24
 7 7 4 4.85 1.7
 7 7 5 42.35 4.62
 7 -7 5 38.64 7.08
 7 -7 6 67.84 9.87
 7 7 6 58.85 5.77
 -7 -8 9 98.06 7.81
 -7 -8 8 9.95 2.54
 -7 8 8 9.75 2.62
 -7 -8 7 3.69 1.71
 -7 8 7 4.64 1.67
 -7 8 6 11.99 4.07
 -7 -8 6 18.57 2.98
 -7 8 6 13.59 2.82
 -7 8 5 90.79 9.32
 -7 -8 5 91.11 6.45
 -7 8 5 96.34 6.94
 -7 -8 4 12.59 2.33
 -7 8 4 10.64 2.35
 -7 8 4 15.14 4.31
 7 8 -3 31.84 3
 -7 -8 3 36.99 3.82
 -7 8 3 34.98 5.7
 -7 8 3 32.28 3.75
 7 8 -2 10.96 1.72
 -7 8 2 4.07 2.42
 -7 -8 2 11.52 2.24
 -7 8 2 11.68 2.34
 7 8 -1 45.07 3.71
 7 -8 -1 52.24 6.03
 -7 -8 1 49.68 4.47
 -7 8 1 51.63 4.71
 7 8 0 5.41 1.37
 7 -8 0 5.56 2.36
 -7 -8 0 5 1.7
 -7 8 0 6.62 1.81
 7 -8 1 7.32 2.28
 7 8 1 11.02 1.99
 -7 -8 -1 16.38 2.61
 -7 8 -1 17.6 2.77
 7 -8 1 17.17 3.48
 7 8 2 74.86 5.5
 -7 -8 -2 85.36 6.19
 -7 8 -2 75.49 5.91
 7 -8 2 72.24 8.13
 7 8 3 1.24 0.96
 -7 8 -3 0.8 0.85
 7 -8 4 2.96 2.51
 7 8 4 1.62 1.12
 7 8 5 75.69 6.3
 7 -8 5 70.74 9.8
 7 -8 6 -2.66 3.55
 7 8 6 3.22 1.92
 -7 -9 9 51.44 5.47
 -7 -9 8 91.04 7.1
 -7 9 8 99.26 8
 -7 -9 7 14.41 2.79
 -7 9 7 14.45 3.07
 -7 9 6 67.02 8.47
 -7 -9 6 64.54 5.49
 -7 9 6 77 6.43
 -7 9 5 527.35 24.9
 -7 -9 5 514.79 18.47
 -7 9 5 509.57 19.14
 -7 -9 4 19 2.82
 -7 9 4 15.89 2.67
 -7 9 4 9.62 3.03
 7 9 -3 3.56 1.23
 -7 9 3 7.31 2.93
 -7 -9 3 4.22 1.41
 -7 9 3 3.79 1.5
 7 9 -2 155.42 7.64
 -7 -9 2 176.92 8.91
 -7 9 2 165.99 8.92
 -7 9 2 175.1 13.27
 7 9 -1 18.48 2.43
 7 -9 -1 24.54 4.49
 -7 -9 1 18.45 2.78
 -7 9 1 19.14 2.91
 7 9 0 7.01 1.46
 7 -9 0 7.44 2.97
 -7 -9 0 9.37 2.11
 -7 9 0 7.05 1.87
 7 9 1 274.93 11.48
 7 -9 1 286.53 15.28
 -7 -9 -1 287.49 12.26
 7 -9 1 252.74 16.23
 -7 9 -1 253.65 11.85
 7 -9 2 1.92 2.51
 7 9 2 3.91 1.52
 -7 -9 -2 5.5 1.68
 -7 9 -2 1.77 1.22
 7 9 3 49.18 4.65
 7 -9 3 47.11 7.27
 -7 9 -3 49.53 4.85
 7 9 4 57.01 5.26
 7 -9 4 57.66 8.42
 7 -9 5 5.14 3.53
 7 9 5 10.05 2.57
 7 -9 6 12.85 6.01
 -7 -10 9 13.19 2.88
 -7 -10 8 36.28 4.4
 -7 10 8 36.49 4.99
 -7 -10 7 88.92 6.68
 -7 10 7 91.78 7.42
 -7 -10 6 3.5 1.44
 -7 10 6 5.46 2
 -7 10 5 32.03 5.91
 -7 -10 5 27.6 3.42
 -7 10 5 29.84 3.85
 -7 -10 4 35.8 3.87
 -7 10 4 35.11 4.06
 -7 10 4 28.07 5.74
 7 10 -3 14.7 2.32
 -7 10 3 11.53 3.4
 -7 -10 3 13.7 2.38
 -7 10 3 14.7 2.64
 7 10 -2 5.36 1.5
 -7 -10 2 4.35 1.73
 -7 10 2 6.99 1.91
 -7 10 2 4.13 2.3
 7 10 -1 14.46 2.28
 7 -10 -1 12.32 3.31
 -7 -10 1 16.71 2.67
 -7 10 1 11.47 2.3
 7 10 0 30.37 3.32
 -7 -10 0 36.76 3.88
 -7 10 0 34.31 3.88
 7 -10 0 38.12 5.65
 7 10 1 15.37 2.49
 -7 -10 -1 12.97 2.37
 -7 10 -1 16.91 2.79
 7 -10 1 6.28 2.59
 7 -10 2 4.83 2.13
 7 10 2 2.36 1.13
 -7 10 -2 1.2 1.16
 7 -10 3 33.78 6.34
 7 10 3 31.51 3.89
 -7 10 -3 35.21 4.08
 7 -10 4 4.96 3.07
 7 10 4 2.74 1.51
 7 -10 5 9.24 4.66
 7 10 5 1.71 1.32
 -7 -11 9 37.19 4.57
 -7 -11 8 8.49 2.24
 -7 11 8 7.44 2.59
 -7 11 7 195.87 16.18
 -7 -11 7 186.38 10.03
 -7 11 7 181.01 10.85
 -7 11 6 148.7 13.52
 -7 -11 6 133.27 8.04
 -7 11 6 124.55 8.48
 -7 11 5 26.56 5.56
 -7 -11 5 16.53 2.67
 -7 11 5 18.66 3.01
 -7 11 4 98.73 10.52
 -7 -11 4 101.38 6.64
 -7 11 4 106.01 7.17
 7 11 -3 158.88 8.24
 -7 -11 3 157.25 8.43
 -7 11 3 157.22 8.8
 -7 11 3 164.07 13.41
 7 11 -2 41.12 3.84
 -7 -11 2 40.56 4
 7 -11 -2 44.33 6.37
 -7 11 2 42.82 4.31
 -7 11 2 36.75 6.54
 7 11 -1 145.36 7.85
 7 -11 -1 155.59 11.95
 -7 -11 1 151.8 8.19
 -7 11 1 153.59 8.55
 7 11 0 167.47 8.63
 7 -11 0 170.33 12.48
 -7 -11 0 167.73 8.79
 -7 11 0 155.71 8.75
 7 11 1 2.14 1.19
 -7 -11 -1 5.13 1.72
 -7 11 -1 4.7 1.74
 7 -11 1 7.23 3.08
 7 -11 2 50.26 6.81
 7 11 2 46.09 4.6
 -7 11 -2 55.29 4.98
 7 11 3 109.88 7.5
 -7 11 -3 112.79 7.54
 7 -11 3 91.74 10.62
 7 -11 4 32.52 7.08
 7 11 4 33.43 4.19
 7 -11 5 1.26 2.65
 -7 -12 7 2.63 1.4
 -7 12 7 5.22 2.13
 -7 12 6 87.25 10.65
 -7 -12 6 78.65 6.01
 -7 12 6 94.28 7.19
 -7 12 5 7.39 3.42
 -7 -12 5 6.88 1.81
 -7 12 5 12.43 2.67
 -7 12 4 20.61 5.42
 -7 -12 4 20.77 2.92
 -7 12 4 18.34 3.03
 -7 -12 3 59.44 4.96
 -7 12 3 57.6 5.17
 -7 12 3 62.47 8.58
 7 12 -2 22.54 3.03
 7 -12 -2 23.33 5.02
 -7 -12 2 19.17 2.74
 -7 12 2 25.36 3.39
 -7 12 2 28.5 5.87
 7 12 -1 44.12 4.18
 -7 -12 1 38.75 3.96
 -7 12 1 40.84 4.26
 7 -12 -1 39.08 6.14
 7 12 0 3.49 1.25
 -7 12 0 6.36 1.91
 7 -12 0 2.77 2.05
 7 12 1 21.87 3.17
 -7 12 -1 20.77 3.04
 7 -12 1 12.02 3.64
 7 12 2 80.21 6.29
 7 -12 2 83.13 9.09
 -7 12 -2 81.08 6.21
 7 12 3 -0.35 1.43
 7 -12 4 3.7 3.19
 7 12 4 1.62 1.45
 -7 13 7 5 3.84
 -7 13 7 8.88 2.47
 -7 13 6 26.51 6.04
 -7 13 6 21.47 3.61
 -7 -13 5 91.16 6.26
 -7 13 5 90.34 6.92
 -7 13 4 25.47 5.93
 -7 -13 4 16.65 2.61
 -7 13 4 18.95 2.98
 -7 13 3 -0.57 2.46
 -7 -13 3 1.27 1.22
 -7 13 3 3.36 1.53
 -7 13 2 85.24 10.59
 7 13 -2 95.49 6.59
 7 -13 -2 95.97 10
 -7 -13 2 100.5 6.41
 -7 13 2 89.16 6.49
 7 13 -1 54.99 4.96
 -7 -13 1 54.79 4.67
 -7 13 1 56.41 5
 7 -13 -1 69.14 8.49
 7 13 0 69.56 5.7
 7 -13 0 73.7 8.81
 -7 -13 0 75.45 5.6
 -7 13 0 67.73 5.54
 7 13 1 404.05 16.27
 7 -13 1 413.76 22.53
 -7 13 -1 421.79 16.13
 7 13 2 88.01 6.74
 7 -13 2 92.59 10.15
 -7 13 -2 90.24 6.53
 7 13 3 3.52 1.59
 -7 14 7 13.19 3.09
 -7 14 6 -5.78 4.64
 -7 14 6 8.06 2.21
 -7 14 5 32.63 6.9
 -7 14 5 18.13 3.11
 -7 14 4 29.19 6.55
 -7 14 4 35.64 4.05
 7 -14 -3 17.25 4.72
 -7 14 3 18.59 2.98
 -7 14 3 12.96 4.84
 -7 14 2 9.6 3.74
 7 14 -2 4.07 1.35
 7 -14 -2 5.28 2.71
 -7 14 2 7.27 1.85
 7 14 -1 1.14 1.29
 -7 -14 1 -0.22 1.09
 -7 14 1 -1.57 1.41
 7 14 0 48.91 4.87
 -7 -14 0 47.68 4.41
 -7 14 0 50.86 4.69
 7 -14 0 49.89 7.64
 7 14 1 14.62 2.75
 -7 14 -1 17.28 2.87
 7 -14 1 17.21 4.92
 7 -14 2 37.91 6.74
 7 14 2 34.74 4.35
 -7 14 -2 35.34 4.06
 -7 15 6 11.43 2.63
 -7 15 5 9.98 2.44
 -7 15 4 148.86 14.54
 -7 15 4 135.87 8.34
 7 -15 -3 254.52 17.93
 -7 15 3 219.25 10.96
 -7 15 3 269.6 19.68
 7 15 -2 32.85 4.03
 -7 15 2 32.57 7.11
 7 -15 -2 34.09 6.52
 -7 15 2 26.48 3.36
 7 15 -1 77.65 6.29
 7 -15 -1 73.38 9.44
 7 15 0 10.28 2.29
 7 -15 0 18.03 5.11
 7 15 1 78.13 6.45
 7 -15 1 88.55 10.57
 7 -15 2 8.27 3.85
 7 15 2 7.19 2.48
 7 16 -3 46.49 4.98
 7 -16 -3 49.03 8.26
 7 16 -2 1.51 1.3
 7 -16 -2 -0.07 2.35
 7 16 -1 7.78 2
 7 -16 -1 10.5 3.34
 7 16 0 27.6 3.86
 7 -16 0 32.04 6.59
 7 -16 1 6.93 4.4
 -8 0 8 237.11 13.01
 -8 0 7 -1.66 1.4
 -8 0 6 8.35 2.21
 -8 0 5 281.68 13.29
 -8 0 4 25.28 3.58
 -8 0 3 92.37 6.79
 -8 0 2 20.76 3.2
 -8 0 1 18.92 3.04
 -8 0 0 14.63 2.71
 -8 0 -1 544.03 20.07
 -8 0 -2 317.69 14.2
 -8 0 -3 30.9 4.09
 -8 -1 8 45.51 5.53
 -8 -1 7 16.77 3.13
 -8 1 7 8.94 2.33
 -8 -1 6 49.06 5.2
 -8 1 6 55.61 5.52
 -8 -1 5 36.03 4.4
 -8 1 5 42.59 4.73
 -8 -1 4 29.01 3.8
 -8 1 4 26.9 3.71
 -8 -1 3 60.65 5.42
 -8 1 3 55.17 5.19
 -8 -1 2 2.29 1.55
 -8 1 2 0.42 0.9
 -8 -1 1 1.57 1.66
 -8 1 1 -1.54 1.39
 -8 -1 0 20.74 3.27
 -8 1 0 21.93 3.32
 -8 -1 -1 30.44 3.94
 -8 1 -1 26.73 3.75
 -8 -1 -2 6.26 1.88
 -8 1 -2 7.86 2.27
 8 -1 3 15.7 3.98
 -8 -1 -3 11.32 2.74
 -8 1 -3 13.02 2.72
 8 -1 4 2.1 2.46
 8 -1 5 0.83 3.36
 -8 -2 8 0.86 1.65
 -8 -2 7 57.41 5.79
 -8 2 7 43.31 5.18
 -8 -2 6 296.63 13.79
 -8 2 6 275.73 13.58
 -8 -2 5 19.53 3.26
 -8 2 5 16.51 3.02
 -8 -2 4 40.01 4.45
 -8 2 4 37.06 4.36
 -8 -2 3 412.71 16.4
 -8 2 3 412.78 16.46
 -8 -2 2 30.72 3.84
 -8 2 2 26.77 3.61
 -8 2 1 41.81 4.53
 -8 -2 1 30.88 3.87
 -8 -2 0 156.51 9.15
 -8 2 0 164.09 9.39
 -8 -2 -1 206.79 10.69
 -8 2 -1 178.21 10.05
 -8 -2 -2 2.61 1.63
 -8 2 -2 2.78 1.22
 8 -2 3 43.64 6.5
 -8 -2 -3 37.91 4.55
 -8 2 -3 32.18 4.16
 8 -2 4 5.23 3.35
 8 -2 5 6.01 4.16
 -8 -3 8 32.24 4.55
 -8 -3 7 4.51 1.89
 -8 3 7 2.32 1.69
 -8 -3 6 63.68 5.96
 -8 3 6 62.05 5.92
 -8 -3 5 12.72 2.62
 -8 3 5 11.55 2.69
 -8 -3 4 6.85 2.09
 -8 3 4 3.48 1.6
 -8 -3 3 23.3 3.39
 -8 3 3 28.14 3.77
 -8 -3 2 13 2.65
 -8 3 2 14.86 2.79
 -8 -3 1 4.91 1.91
 -8 3 1 3.84 1.79
 -8 -3 0 14.1 2.79
 -8 3 0 14.24 2.66
 -8 -3 -1 9.48 2.31
 -8 3 -1 10.74 2.53
 -8 -3 -2 2.29 1.46
 -8 3 -2 -0.59 1
 -8 -3 -3 4.08 1.99
 -8 3 -3 6.01 2.09
 8 -3 4 0.55 2.38
 8 -3 5 19.4 5.64
 -8 -4 8 180.74 11.01
 -8 -4 7 13.96 2.87
 -8 4 7 13.13 2.88
 -8 -4 6 15.31 2.85
 -8 4 6 17.61 3.24
 -8 -4 5 241.69 12.06
 -8 4 5 249.54 12.41
 -8 -4 4 16.42 2.79
 -8 4 4 15.25 2.96
 -8 -4 3 9.07 2.29
 -8 4 3 8.55 2.2
 -8 -4 2 141.21 8.64
 -8 4 2 157.74 9.03
 -8 -4 1 11.4 2.46
 -8 4 1 13.12 2.47
 -8 -4 0 17.9 3.01
 -8 4 0 24.81 3.52
 -8 -4 -1 33.62 4.07
 -8 4 -1 33.45 4.11
 -8 -4 -2 21.34 3.42
 -8 4 -2 16.76 3.07
 -8 -4 -3 70.9 6.28
 -8 4 -3 67.28 6.08
 -8 -5 8 64.9 6.41
 -8 -5 7 5.01 1.73
 -8 5 7 7.96 2.52
 -8 -5 6 14.64 2.81
 -8 5 6 15.17 3
 -8 -5 5 30.66 3.94
 -8 5 5 28.74 3.95
 -8 5 4 24.75 4.62
 -8 -5 4 32.81 4.02
 -8 5 4 34.94 4.19
 -8 -5 3 11.71 2.44
 -8 5 3 15.68 2.93
 -8 -5 2 10.25 2.31
 -8 5 2 8.56 2.19
 -8 -5 1 7.19 1.89
 -8 5 1 7.7 2.26
 -8 -5 0 15.91 2.92
 -8 5 0 15.53 2.85
 -8 -5 -1 -1.06 1.4
 -8 5 -1 -0.11 1.31
 -8 -5 -2 3.3 1.53
 -8 5 -2 -1.86 1.88
 -8 5 -3 16.36 3.05
 -8 -6 8 3.62 2.08
 -8 -6 7 3.28 1.54
 -8 6 7 3.33 2.18
 -8 -6 6 25.76 3.69
 -8 6 6 27.93 4.04
 -8 6 5 25.4 4.73
 -8 -6 5 29.75 3.83
 -8 6 5 22.98 3.65
 -8 6 4 35.69 5.53
 -8 -6 4 39.98 4.39
 -8 6 4 34.9 4.26
 -8 -6 3 225.81 11.24
 -8 6 3 228.35 11.49
 -8 -6 2 0.74 1.06
 -8 6 2 0.75 1.15
 -8 -6 1 28.78 3.65
 -8 6 1 26.17 3.66
 -8 -6 0 106.54 7.38
 -8 6 0 108.23 7.49
 -8 -6 -1 22.27 3.44
 -8 6 -1 22.38 3.44
 -8 -6 -2 33.99 4.25
 -8 6 -2 34.25 4.21
 -8 6 -3 102.47 7.65
 -8 -7 8 8.96 2.51
 -8 -7 7 11.61 2.77
 -8 7 7 10.71 2.95
 -8 7 6 38.29 6.09
 -8 -7 6 34.68 4.33
 -8 7 6 32.75 4.36
 -8 7 5 12.25 3.7
 -8 -7 5 9.69 2.41
 -8 7 5 13.7 2.72
 -8 7 4 16.4 3.87
 -8 -7 4 19.69 3.22
 -8 7 4 17.79 3.18
 -8 -7 3 13.53 2.65
 -8 7 3 10.65 2.47
 -8 7 3 7.72 3.13
 -8 -7 2 0.25 1.12
 -8 7 2 0.68 1.13
 -8 -7 1 6.72 1.94
 -8 7 1 7.02 2.25
 -8 -7 0 28.95 3.78
 -8 7 0 24.86 3.6
 -8 -7 -1 4.59 1.69
 -8 7 -1 8.09 2.3
 -8 -7 -2 13.57 2.76
 -8 7 -2 11.65 2.57
 -8 7 -3 6.65 2.25
 -8 -8 8 39.39 4.94
 -8 8 7 0.92 2.33
 -8 -8 7 3.96 1.57
 -8 8 6 85.91 9.51
 -8 -8 6 84.95 6.77
 -8 8 6 94.6 7.52
 -8 8 5 147.93 12.41
 -8 -8 5 156.43 9.26
 -8 8 5 167.91 9.95
 -8 8 4 39.19 6.21
 -8 -8 4 34.72 4.11
 -8 8 4 43.81 4.78
 -8 8 3 16.43 4.33
 -8 -8 3 24.03 3.42
 -8 8 3 22.39 3.47
 -8 -8 2 33.8 4.04
 -8 8 2 25.21 3.68
 -8 -8 1 1.38 1.1
 -8 8 1 2.59 1.29
 -8 -8 0 2.74 1.52
 -8 8 0 4.61 1.84
 -8 -8 -1 10.33 2.5
 -8 8 -1 11.42 2.56
 -8 -8 -2 17.08 3
 -8 8 -2 18.16 3.01
 -8 9 7 7.12 3.51
 -8 -9 7 11.58 2.56
 -8 9 6 5.78 3.7
 -8 -9 6 1.34 1.32
 -8 9 6 4.25 2.04
 -8 9 5 25.34 5.41
 -8 -9 5 32.06 4.02
 -8 9 5 28.4 4.05
 -8 -9 4 8.46 2.27
 -8 9 4 8.23 2.12
 -8 9 4 1.53 2.45
 -8 9 3 -0.42 2.59
 -8 -9 3 2.28 1.42
 -8 9 3 0.02 1.09
 -8 -9 2 0.71 1.19
 -8 9 2 1.71 1.38
 -8 -9 1 4.67 1.55
 -8 9 1 6.15 1.99
 -8 -9 0 11.51 2.42
 -8 9 0 9.13 2.21
 -8 -9 -1 14.88 2.77
 -8 9 -1 14.06 2.72
 -8 9 -2 14.6 2.88
 -8 10 7 53.2 8.46
 -8 -10 7 56.35 5.54
 -8 -10 6 39.65 4.51
 -8 10 6 38.55 6.81
 -8 10 6 37.48 4.72
 -8 10 5 9.53 4.05
 -8 -10 5 11.69 2.59
 -8 10 5 8.79 2.28
 -8 -10 4 12.91 2.56
 -8 10 4 18.65 3.11
 -8 10 4 12.06 3.98
 -8 10 3 21.32 5.02
 -8 -10 3 21.97 3.29
 -8 10 3 22.7 3.44
 -8 -10 2 20.03 3.13
 -8 10 2 21.12 3.35
 -8 -10 1 15.1 2.86
 -8 10 1 19.87 3.16
 -8 -10 0 38.03 4.31
 -8 10 0 43.74 4.73
 -8 -10 -1 10.33 2.46
 -8 10 -1 7.54 2.1
 -8 10 -2 6.97 2.23
 -8 11 7 14.33 5.23
 -8 -11 7 7.13 2.15
 -8 11 6 10.15 4.38
 -8 -11 6 3.86 1.64
 -8 11 5 6.81 3.52
 -8 -11 5 5.84 2.09
 -8 11 5 5.23 1.89
 -8 -11 4 19.74 3.2
 -8 11 4 19.47 3.29
 -8 11 4 13.88 4.28
 -8 11 3 3.22 2.63
 -8 -11 3 1.31 1.31
 -8 11 3 4.46 1.78
 -8 -11 2 1.87 1.3
 -8 11 2 0.49 1.07
 -8 -11 1 28.59 3.69
 -8 11 1 24.04 3.59
 -8 -11 0 17.54 2.95
 -8 11 0 16.52 3
 -8 -11 -1 6.33 1.88
 -8 11 -1 3.25 1.43
 -8 11 -2 -0.56 1.49
 -8 -12 6 45.52 4.82
 -8 12 6 67.01 9.73
 -8 12 5 3.43 2.78
 -8 -12 5 3.52 1.68
 -8 12 5 7.87 2.32
 -8 12 4 -0.58 3.44
 -8 -12 4 4.43 1.68
 -8 12 4 5.62 1.98
 -8 12 3 30.12 6.65
 -8 -12 3 28.1 3.65
 -8 12 3 34 4.24
 -8 -12 2 28.75 3.69
 -8 12 2 20.77 3.39
 -8 -12 1 11.98 2.44
 -8 12 1 17.38 3.04
 -8 -12 0 85.94 6.52
 -8 12 0 79.82 6.52
 -8 12 -1 3.81 1.56
 -8 12 -2 2.44 1.87
 -8 13 5 1.68 3.15
 -8 13 5 16.3 3.4
 -8 13 4 -5.13 4.46
 -8 13 4 0.59 1.35
 -8 -13 3 -0.93 1.22
 -8 13 3 1.09 1.44
 -8 -13 2 0.78 1.25
 -8 13 2 0.67 1.13
 -8 -13 1 7.64 2
 -8 13 1 7.43 2.11
 -8 -13 0 2.08 1.37
 -8 13 0 2.65 1.69
 -8 13 -1 8.93 2.55
 -8 14 3 15.54 3.12
 -8 14 2 19.77 3.29
 -9 0 4 -2.11 1.88
 -9 0 3 12.43 2.78
 -9 0 2 17.15 3.27
 -9 0 1 4.26 2.12
 -9 -1 4 4.56 1.94
 -9 1 4 4.16 1.96
 -9 -1 3 -1.75 1.85
 -9 1 3 1.28 1.9
 -9 -1 2 19.13 3.49
 -9 1 2 15.93 3.16
 -9 -1 1 25.89 3.99
 -9 1 1 26.81 3.97
 -9 -2 4 1.54 1.54
 -9 -2 3 14.34 3.11
 -9 2 3 16.05 3.48
 -9 -2 2 32.75 4.4
 -9 2 2 27.49 3.99
 -9 -2 1 11.71 2.87
 -9 2 1 7.85 2.49
 -9 -3 4 2.55 1.61
 -9 -3 3 54.01 5.62
 -9 3 3 59.34 5.92
 -9 -3 2 1.9 1.78
 -9 3 2 1.49 1.77
 -9 -3 1 13.75 3.09
 -9 -4 4 6.57 2.17
 -9 -4 3 3.28 1.86
 -9 -4 2 16.07 3.38
 -9 4 2 11.12 2.66
 -9 -4 1 1.85 1.57
 -9 -5 4 64.35 6.12
 -9 -5 3 2.97 1.77
 -9 -5 2 81.66 6.87
 -9 -5 1 8.47 2.71
 -9 -6 4 20.98 3.48
 -9 -6 3 10.83 2.73
 -9 -6 2 19.32 3.47
 -9 -7 3 84.16 6.95
 -9 -7 2 17.71 3.35
 -9 -8 3 7.65 2.43

_iucr_refine_instructions_details
;

    exp_10901.res created by SHELXL-2014/7

TITL exp_10901_a.res in P2(1)/m
REM Old TITL exp_10901 in P2(1)/m
REM SHELXT solution in P2(1)/m
REM R1 0.179, Rweak 0.034, Alpha 0.092, Orientation as input
REM Formula found by SHELXT: C18 N O10 Fe Cl5
CELL 0.71073 6.9936 17.0385 9.469 90 101.748 90
ZERR 2 0.0002 0.0005 0.0003 0 0.004 0
LATT 1
SYMM -X,0.5+Y,-Z
SFAC C H Cl Fe N O
UNIT 34 34 10 2 2 20
EQIV $1 -X,1-Y,1-Z
EQIV $2 1-X,1-Y,1-Z
 
L.S. 10
PLAN  20
SIZE 0.12 0.15 0.1
HTAB O007 O009_$1
HTAB O008 O00A_$2
CONF
BOND $H
MORE -1
list 4
fmap 2
ACTA
REM <olex2.extras>
REM <HklSrc "%.\\exp_10901.hkl">
REM </olex2.extras>
 
WGHT    0.000000   25.019701
FVAR       0.39155
FE01  4    0.255394    0.750000    0.519086    10.50000    0.01572    0.00507 =
         0.00891    0.00000    0.00533    0.00000
CL02  3    0.196400    0.516568    0.824039    11.00000    0.02281    0.01884 =
         0.01508    0.00555    0.00132   -0.00498
CL03  3    0.302131    0.532366    0.173045    11.00000    0.02312    0.01895 =
         0.01621   -0.00544    0.00384    0.00292
O005  6    0.246036    0.657901    0.645339    11.00000    0.01847    0.00703 =
         0.01460    0.00035    0.00326   -0.00240
O006  6    0.266014    0.665215    0.375328    11.00000    0.02427    0.00585 =
         0.01118   -0.00041    0.00677    0.00004
O007  6   -0.040921    0.750000    0.480022    10.50000    0.01468    0.00821 =
         0.03384    0.00000    0.00273    0.00000
AFIX  83
H007  2   -0.080827    0.704626    0.474783    11.00000   -1.50000
AFIX   0
O008  6    0.553874    0.750000    0.575407    10.50000    0.01670    0.01118 =
         0.03431    0.00000   -0.00101    0.00000
AFIX  83
H008  2    0.593735    0.704626    0.582955    11.00000   -1.50000
AFIX   0
O009  6    0.210106    0.383042    0.623339    11.00000    0.02899    0.00770 =
         0.02634    0.00414   -0.00413   -0.00235
O00A  6    0.281184    0.389791    0.353438    11.00000    0.02388    0.01195 =
         0.03271   -0.00822   -0.00232    0.00452
 
N00B  5    0.624922    0.750000    0.041183    10.50000    0.01327    0.02336 =
         0.01696    0.00000    0.00723    0.00000
C00C  1    0.244905    0.591035    0.583426    11.00000    0.01383    0.01232 =
         0.01124    0.00317    0.00095   -0.00037
C00D  1    0.261126    0.595047    0.425707    11.00000    0.01299    0.00896 =
         0.01507    0.00074    0.00244    0.00127
C00E  1    0.231093    0.448500    0.571711    11.00000    0.01844    0.00928 =
         0.01641   -0.00010   -0.00267   -0.00190
C00F  1    0.265160    0.453050    0.413740    11.00000    0.00973    0.01281 =
         0.02609   -0.00027   -0.00299   -0.00056
C00G  1    0.226832    0.519473    0.647194    11.00000    0.01321    0.01147 =
         0.01410    0.00318    0.00064   -0.00245
C00H  1    0.274499    0.527907    0.349452    11.00000    0.02320    0.01260 =
         0.00877   -0.00146    0.00122    0.00287
C00I  1    0.520545    0.750000    0.164696    10.50000    0.01655    0.02791 =
         0.02002    0.00000    0.00947    0.00000
PART -1
AFIX 137
H00A  2    0.529618    0.801151    0.208059    10.50000   -1.50000
H00B  2    0.579503    0.712014    0.235118    10.50000   -1.50000
H00C  2    0.385690    0.736834    0.129988    10.50000   -1.50000
AFIX   0
PART 0
C00J  1    0.564919    0.679053   -0.047440    11.00000    0.09672    0.01948 =
         0.03132   -0.01314    0.02682    0.00227
AFIX 137
H00D  2    0.614408    0.633124    0.006565    11.00000   -1.50000
H00E  2    0.616533    0.681594   -0.133831    11.00000   -1.50000
H00F  2    0.424964    0.676502   -0.072436    11.00000   -1.50000
AFIX   0
PART -1
C00L  1    0.960694    0.697108    0.004595    10.50000    0.00856    0.03779 =
         0.04324    0.01502    0.01413    0.01170
AFIX  23
H00G  2    0.890252    0.655824   -0.054792    10.50000   -1.20000
H00H  2    1.079258    0.674179    0.060387    10.50000   -1.20000
AFIX   0
C3    1    0.834572    0.726082    0.109452    10.50000    0.01816    0.02891 =
         0.01160    0.01507    0.00570    0.00321
AFIX  23
H3A   2    0.829245    0.684857    0.179193    10.50000   -1.20000
H3B   2    0.899292    0.770813    0.161908    10.50000   -1.20000
AFIX   0
CL1   3    1.026968    0.770601   -0.111281    10.50000    0.02178    0.04174 =
         0.03123    0.01360    0.01299    0.00690
HKLF 4
 
REM  exp_10901_a.res in P2(1)/m
REM R1 =  0.1069 for    2876 Fo > 4sig(Fo)  and  0.1117 for all    3111 data
REM    177 parameters refined using      0 restraints
 
END  
     
WGHT      0.0000     25.0043 

REM Highest difference peak  1.302,  deepest hole -1.561,  1-sigma level  0.224
Q1    1   0.3491  0.7500 -0.1222  10.50000  0.05    1.30
Q2    1  -0.2318  0.6689  0.5317  11.00000  0.05    1.25
Q3    1  -0.2419  0.7500  0.5275  10.50000  0.05    1.17
Q4    1   0.3329  0.5607  0.3976  11.00000  0.05    0.96
Q5    1   1.1768  0.7500  0.0815  10.50000  0.05    0.96
Q6    1  -0.1965  0.7073  0.4345  11.00000  0.05    0.82
Q7    1   0.1425  0.6696  0.7432  11.00000  0.05    0.82
Q8    1   0.0846  0.4985  0.5640  11.00000  0.05    0.81
Q9    1   1.1211  0.7500  0.1763  10.50000  0.05    0.79
Q10   1   0.0978  0.7500  0.4358  10.50000  0.05    0.78
Q11   1   0.2426  0.6888  0.4407  11.00000  0.05    0.77
Q12   1   0.9849  0.7797  0.1006  11.00000  0.05    0.77
Q13   1   0.8619  0.7062 -0.1218  11.00000  0.05    0.76
Q14   1   0.0278  0.5012  0.7800  11.00000  0.05    0.76
Q15   1   0.2082  0.3317  0.6453  11.00000  0.05    0.75
Q16   1   1.1072  0.7500  0.2829  10.50000  0.05    0.74
Q17   1   0.6579  0.7500  0.2370  10.50000  0.05    0.74
Q18   1   1.1762  0.6697 -0.0605  11.00000  0.05    0.70
Q19   1   0.2143  0.7500  0.0127  10.50000  0.05    0.69
Q20   1   0.3232  0.7210  0.0396  11.00000  0.05    0.69

  REM The information below was added by Olex2.
  REM
  REM R1 = 0.1069 for 2876 Fo > 4sig(Fo) and 0.1117 for all 11003 data
  REM n/a parameters refined using n/a restraints
  REM Highest difference peak 1.30, deepest hole -1.56
  REM Mean Shift 0, Max Shift 0.000.

  REM +++ Tabular Listing of Refinement Information +++
  REM R1_all = 0.1117
  REM R1_gt = 0.1069
  REM wR_ref = 0.2524
  REM GOOF = 1.361
  REM Shift_max = 0.000
  REM Shift_mean = 0
  REM Reflections_all = 11003
  REM Reflections_gt = 2876
  REM Parameters = n/a
  REM Hole = -1.56
  REM Peak = 1.30
  REM Flack = n/a

  
;
_olex2_date_sample_data_collection  2020-05-08
_olex2_submission_special_instructions  'No special instructions were received'
_oxdiff_exptl_absorpt_empirical_details
;
Empirical correction (ABSPACK) includes:
- Absorption correction using spherical harmonics
- Frame scaling
- Detector area scaling
;
_oxdiff_exptl_absorpt_empirical_full_max  1.751
_oxdiff_exptl_absorpt_empirical_full_min  0.522
