# Supplementary material for: Magnetoelectric effect generated through electron transfer from organic radical to metal ion
Source: Natl Sci Rev. 2023 Mar 6;10(4):nwad059. doi: 10.1093/nsr/nwad059 (PMC10187783; doi:10.1093/nsr/nwad059)
Supplement: nwad059_Supplemental_Files [file nwad059_supplemental_files.zip › 2-200K.cif]

data_exp_10902
_audit_creation_date               2020-09-08
_audit_creation_method
;
Olex2 1.2
(compiled 2018.05.29 svn.r3508 for OlexSys, GUI svn.r5506)
;
_shelx_SHELXL_version_number       '2014/7'
_audit_contact_author_address      ?
_audit_contact_author_email        ?
_audit_contact_author_name         ''
_audit_contact_author_phone        ?
_publ_contact_author_id_orcid      ?
_publ_section_references
;
Dolomanov, O.V., Bourhis, L.J., Gildea, R.J, Howard, J.A.K. & Puschmann, H.
 (2009), J. Appl. Cryst. 42, 339-341.

Sheldrick, G.M. (2015). Acta Cryst. A71, 3-8.

Sheldrick, G.M. (2015). Acta Cryst. C71, 3-8.
;
_chemical_name_common              ?
_chemical_name_systematic          ?
_chemical_formula_moiety           'C12 H4 Cl4 Fe O10, C5 H13 Cl N'
_chemical_formula_sum              'C17 H17 Cl5 Fe N O10'
_chemical_formula_weight           628.42
_chemical_melting_point            ?
loop_
  _atom_type_symbol
  _atom_type_description
  _atom_type_scat_dispersion_real
  _atom_type_scat_dispersion_imag
  _atom_type_scat_source
 'C' 'C' 0.0033 0.0016 'International Tables Vol C Tables 4.2.6.8 and 6.1.1.4'
 'H' 'H' 0.0000 0.0000 'International Tables Vol C Tables 4.2.6.8 and 6.1.1.4'
 'Cl' 'Cl' 0.1484 0.1585 'International Tables Vol C Tables 4.2.6.8 and 6.1.1.4'
 'Fe' 'Fe' 0.3463 0.8444 'International Tables Vol C Tables 4.2.6.8 and 6.1.1.4'
 'N' 'N' 0.0061 0.0033 'International Tables Vol C Tables 4.2.6.8 and 6.1.1.4'
 'O' 'O' 0.0106 0.0060 'International Tables Vol C Tables 4.2.6.8 and 6.1.1.4'

_shelx_space_group_comment
;
The symmetry employed for this shelxl refinement is uniquely defined
by the following loop, which should always be used as a source of
symmetry information in preference to the above space-group names.
They are only intended as comments.
;
_space_group_crystal_system        'monoclinic'
_space_group_IT_number             11
_space_group_name_H-M_alt          'P 1 21/m 1'
_space_group_name_Hall             '-P 2yb'
loop_
  _space_group_symop_operation_xyz
 'x, y, z'
 '-x, y+1/2, -z'
 '-x, -y, -z'
 'x, -y-1/2, z'

_cell_length_a                     7.0565(2)
_cell_length_b                     17.0191(4)
_cell_length_c                     9.5061(2)
_cell_angle_alpha                  90
_cell_angle_beta                   101.654(2)
_cell_angle_gamma                  90
_cell_volume                       1118.10(5)
_cell_formula_units_Z              2
_cell_measurement_reflns_used      9484
_cell_measurement_temperature      200.00(10)
_cell_measurement_theta_max        30.1380
_cell_measurement_theta_min        3.9890
_shelx_estimated_absorpt_T_max     0.879
_shelx_estimated_absorpt_T_min     0.826
_exptl_absorpt_coefficient_mu      1.329
_exptl_absorpt_correction_T_max    1.00000
_exptl_absorpt_correction_T_min    0.79151
_exptl_absorpt_correction_type     multi-scan
_exptl_absorpt_process_details
;
CrysAlisPro 1.171.39.46e (Rigaku Oxford Diffraction, 2018)
Empirical absorption correction using spherical harmonics,
 implemented in SCALE3 ABSPACK scaling algorithm.
;
_exptl_absorpt_special_details     ?
_exptl_crystal_colour              'clear dark black'
_exptl_crystal_colour_lustre       clear
_exptl_crystal_colour_modifier     dark
_exptl_crystal_colour_primary      black
_exptl_crystal_density_diffrn      1.867
_exptl_crystal_density_meas        ?
_exptl_crystal_density_method      ?
_exptl_crystal_description         plate
_exptl_crystal_F_000               634
_exptl_crystal_size_max            0.15
_exptl_crystal_size_mid            0.12
_exptl_crystal_size_min            0.1
_exptl_transmission_factor_max     ?
_exptl_transmission_factor_min     ?
_diffrn_reflns_av_R_equivalents    0.0439
_diffrn_reflns_av_unetI/netI       0.0276
_diffrn_reflns_Laue_measured_fraction_full  0.997
_diffrn_reflns_Laue_measured_fraction_max  0.919
_diffrn_reflns_limit_h_max         9
_diffrn_reflns_limit_h_min         -10
_diffrn_reflns_limit_k_max         22
_diffrn_reflns_limit_k_min         -24
_diffrn_reflns_limit_l_max         13
_diffrn_reflns_limit_l_min         -13
_diffrn_reflns_number              19579
_diffrn_reflns_point_group_measured_fraction_full  0.997
_diffrn_reflns_point_group_measured_fraction_max  0.919
_diffrn_reflns_theta_full          25.242
_diffrn_reflns_theta_max           30.660
_diffrn_reflns_theta_min           3.508
_diffrn_ambient_environment        N~2~
_diffrn_ambient_temperature        200.00(10)
_diffrn_detector                   'CCD plate'
_diffrn_detector_area_resol_mean   10.4741
_diffrn_detector_type              Atlas
_diffrn_measured_fraction_theta_full  0.997
_diffrn_measured_fraction_theta_max  0.919
_diffrn_measurement_details
;
List of Runs (angles in degrees, time in seconds):

  # Type    Start    End  Width  t~exp~   \w     \q     \k     \f   Frames
--------------------------------------------------------------------------
  1  \w    -20.00  27.00   1.00   16.49    --  -14.16 -99.00-120.00   47
  2  \w    -78.00 -30.00   1.00   16.49    --  -14.16 136.00  -6.39   48
  3  \w    -13.00  89.00   1.00   16.49    --   14.63  57.00-150.00  102
  4  \w     -2.00  66.00   1.00   16.49    --   14.63-115.00-117.72   68
  5  \w    -20.00  57.00   1.00   16.49    --   14.63 -99.00 -30.00   77
  6  \w    -61.00   0.00   1.00   16.49    --   14.63 -38.00 120.00   61
  7  \w      0.00  91.00   1.00   16.49    --   14.63  38.00 120.00   91
  8  \w     -7.00  71.00   1.00   16.49    --   14.63  38.00  60.00   78
  9  \w    -64.00   7.00   1.00   16.49    --   14.63 -77.00  90.00   71
;
_diffrn_measurement_device         'four-circle diffractometer'
_diffrn_measurement_device_type    'SuperNova, Dual, Cu at home/near, Atlas'
_diffrn_measurement_method         '\w scans'
_diffrn_orient_matrix_type        
 'CrysAlisPro convention (1999,Acta A55,543-557)'
_diffrn_orient_matrix_UB_11        -0.0523952000
_diffrn_orient_matrix_UB_12        -0.0326461000
_diffrn_orient_matrix_UB_13        0.0186259000
_diffrn_orient_matrix_UB_21        -0.0616767000
_diffrn_orient_matrix_UB_22        0.0012161000
_diffrn_orient_matrix_UB_23        -0.0688380000
_diffrn_orient_matrix_UB_31        0.0631856000
_diffrn_orient_matrix_UB_32        -0.0258710000
_diffrn_orient_matrix_UB_33        -0.0267496000
_diffrn_radiation_monochromator    mirror
_diffrn_radiation_probe            x-ray
_diffrn_radiation_type             MoK\a
_diffrn_radiation_wavelength       0.71073
_diffrn_source                     'micro-focus sealed X-ray tube'
_diffrn_source_type                'SuperNova (Mo) X-ray Source'
_reflns_Friedel_coverage           0.000
_reflns_Friedel_fraction_full      .
_reflns_Friedel_fraction_max       .
_reflns_number_gt                  2989
_reflns_number_total               3275
_reflns_odcompleteness_completeness  99.70
_reflns_odcompleteness_iscentric   1
_reflns_odcompleteness_theta       27.42
_reflns_special_details
;
 Reflections were merged by SHELXL according to the crystal
 class for the calculation of statistics and refinement.
 
 _reflns_Friedel_fraction is defined as the number of unique
 Friedel pairs measured divided by the number that would be
 possible theoretically, ignoring centric projections and
 systematic absences.
;
_reflns_threshold_expression       'I > 2\s(I)'
_computing_cell_refinement         'CrysAlisPro 1.171.39.46e (Rigaku OD, 2018)'
_computing_data_collection         'CrysAlisPro 1.171.39.46e (Rigaku OD, 2018)'
_computing_data_reduction          'CrysAlisPro 1.171.39.46e (Rigaku OD, 2018)'
_computing_molecular_graphics      'Olex2 (Dolomanov et al., 2009)'
_computing_publication_material    'Olex2 (Dolomanov et al., 2009)'
_computing_structure_refinement    'ShelXL (Sheldrick, 2015)'
_computing_structure_solution      'ShelXT (Sheldrick, 2015)'
_refine_diff_density_max           0.892
_refine_diff_density_min           -1.026
_refine_diff_density_rms           0.163
_refine_ls_extinction_coef         .
_refine_ls_extinction_method       none
_refine_ls_goodness_of_fit_ref     1.332
_refine_ls_hydrogen_treatment      constr
_refine_ls_matrix_type             full
_refine_ls_number_parameters       177
_refine_ls_number_reflns           3275
_refine_ls_number_restraints       1
_refine_ls_R_factor_all            0.0922
_refine_ls_R_factor_gt             0.0868
_refine_ls_restrained_S_all        1.332
_refine_ls_shift/su_max            0.000
_refine_ls_shift/su_mean           0.000
_refine_ls_structure_factor_coef   Fsqd
_refine_ls_weighting_details      
 'w=1/[\s^2^(Fo^2^)+12.6092P] where P=(Fo^2^+2Fc^2^)/3'
_refine_ls_weighting_scheme        calc
_refine_ls_wR_factor_gt            0.1981
_refine_ls_wR_factor_ref           0.1999
_refine_special_details            ?
_olex2_refinement_description
;
1. Fixed Uiso
 At 1.2 times of:
  All C(H,H) groups
 At 1.5 times of:
  All C(H,H,H) groups, All O(H) groups
2. Restrained distances
 C00F-C00G
 1.557 with sigma of 0.001
3. Others
 Fixed Sof: H00A(0.5) H00B(0.5) H00C(0.5) Cl1(0.5) C00L(0.5) H00G(0.5)
 H00H(0.5) C3(0.5) H3A(0.5) H3B(0.5)
4.a Secondary CH2 refined with riding coordinates:
 C00L(H00G,H00H), C3(H3A,H3B)
4.b Tetrahedral OH refined with riding coordinates:
 O007(H007), O009(H009)
4.c Idealised Me refined as rotating group:
 C00I(H00A,H00B,H00C), C00J(H00D,H00E,H00F)
;
_atom_sites_solution_hydrogens     geom
_atom_sites_solution_primary       dual
_atom_sites_solution_secondary     ?
loop_
  _atom_site_label
  _atom_site_type_symbol
  _atom_site_fract_x
  _atom_site_fract_y
  _atom_site_fract_z
  _atom_site_U_iso_or_equiv
  _atom_site_adp_type
  _atom_site_occupancy
  _atom_site_site_symmetry_order
  _atom_site_calc_flag
  _atom_site_refinement_flags_posn
  _atom_site_refinement_flags_adp
  _atom_site_refinement_flags_occupancy
  _atom_site_disorder_assembly
  _atom_site_disorder_group
 Fe01 Fe 0.74420(18) 0.2500 0.48512(12) 0.0164(2) Uani 1 2 d S T P . .
 Cl02 Cl 0.8018(2) 0.48230(9) 0.17832(15) 0.0268(3) Uani 1 1 d . . . . .
 Cl03 Cl 0.6997(2) 0.46889(9) 0.82730(15) 0.0280(3) Uani 1 1 d . . . . .
 O005 O 0.7535(6) 0.3417(2) 0.3581(4) 0.0187(8) Uani 1 1 d . . . . .
 O006 O 0.7352(6) 0.3353(2) 0.6273(4) 0.0208(8) Uani 1 1 d . . . . .
 O007 O 1.0388(9) 0.2500 0.5247(8) 0.0279(14) Uani 1 2 d S T P . .
 H007 H 1.0783 0.2046 0.5300 0.042 Uiso 1 1 calc R . . . .
 O008 O 0.7892(7) 0.6165(3) 0.3774(5) 0.0291(10) Uani 1 1 d . . . . .
 O009 O 0.4484(9) 0.2500 0.4322(8) 0.0307(15) Uani 1 2 d S T P . .
 H009 H 0.4089 0.2046 0.4249 0.046 Uiso 1 1 calc R . . . .
 O00A O 0.7170(7) 0.6109(3) 0.6454(5) 0.0320(11) Uani 1 1 d . . . . .
 N00B N 0.3763(11) 0.2500 0.9614(8) 0.0239(15) Uani 1 2 d S T P . .
 C00C C 0.7540(8) 0.4087(3) 0.4191(6) 0.0164(10) Uani 1 1 d . . . . .
 C00D C 0.7382(8) 0.4054(3) 0.5765(6) 0.0163(10) Uani 1 1 d . . . . .
 C00E C 0.7721(8) 0.4800(3) 0.3545(6) 0.0182(10) Uani 1 1 d . . . . .
 C00F C 0.7338(8) 0.5477(3) 0.5859(5) 0.0217(11) Uani 1 1 d D . . . .
 C00G C 0.7677(8) 0.5512(3) 0.4291(5) 0.0196(10) Uani 1 1 d D . . . .
 C00H C 0.7262(9) 0.4728(3) 0.6511(6) 0.0199(11) Uani 1 1 d . . . . .
 C00I C 0.4782(16) 0.2500 0.8378(10) 0.035(2) Uani 1 2 d S T P . .
 H00A H 0.6106 0.2653 0.8709 0.052 Uiso 0.5 1 calc GR . . A -1
 H00B H 0.4158 0.2865 0.7661 0.052 Uiso 0.5 1 calc GR . . A -1
 H00C H 0.4734 0.1982 0.7971 0.052 Uiso 0.5 1 calc GR . . A -1
 C00J C 0.4347(19) 0.3206(6) 1.0501(10) 0.071(3) Uani 1 1 d . . . . .
 H00D H 0.5731 0.3220 1.0789 0.106 Uiso 1 1 calc GR . . . .
 H00E H 0.3782 0.3189 1.1339 0.106 Uiso 1 1 calc GR . . . .
 H00F H 0.3907 0.3668 0.9952 0.106 Uiso 1 1 calc GR . . . .
 Cl1 Cl -0.0250(6) 0.2697(3) 1.1114(4) 0.0539(17) Uani 0.5 1 d . . . B -1
 C00L C 0.043(2) 0.1958(10) 0.9980(18) 0.041(4) Uani 0.5 1 d . . . B -1
 H00G H 0.1132 0.1549 1.0578 0.049 Uiso 0.5 1 calc R . . B -1
 H00H H -0.0739 0.1723 0.9423 0.049 Uiso 0.5 1 calc R . . B -1
 C3 C 0.1677(17) 0.2253(8) 0.8942(12) 0.029(3) Uani 0.5 1 d . . . B -1
 H3A H 0.1028 0.2700 0.8421 0.034 Uiso 0.5 1 calc R . . B -1
 H3B H 0.1735 0.1842 0.8246 0.034 Uiso 0.5 1 calc R . . B -1

loop_
  _atom_site_aniso_label
  _atom_site_aniso_U_11
  _atom_site_aniso_U_22
  _atom_site_aniso_U_33
  _atom_site_aniso_U_23
  _atom_site_aniso_U_13
  _atom_site_aniso_U_12
 Fe01 0.0242(6) 0.0087(4) 0.0171(5) 0.000 0.0061(4) 0.000
 Cl02 0.0346(8) 0.0264(7) 0.0191(6) 0.0056(5) 0.0047(5) -0.0049(6)
 Cl03 0.0374(8) 0.0272(7) 0.0203(6) -0.0052(5) 0.0080(5) 0.0029(6)
 O005 0.027(2) 0.0102(16) 0.0196(18) 0.0002(14) 0.0055(15) -0.0003(15)
 O006 0.037(2) 0.0112(17) 0.0158(18) -0.0007(14) 0.0087(16) 0.0001(16)
 O007 0.022(3) 0.011(3) 0.048(4) 0.000 0.003(3) 0.000
 O008 0.040(3) 0.0127(18) 0.031(2) 0.0046(17) -0.0006(19) -0.0038(18)
 O009 0.024(3) 0.014(3) 0.053(4) 0.000 0.004(3) 0.000
 O00A 0.041(3) 0.016(2) 0.037(3) -0.0083(18) 0.002(2) 0.0048(19)
 N00B 0.021(3) 0.032(4) 0.021(3) 0.000 0.008(3) 0.000
 C00C 0.019(2) 0.014(2) 0.016(2) 0.0015(18) 0.0021(18) 0.0006(19)
 C00D 0.016(2) 0.014(2) 0.018(2) 0.0028(19) 0.0034(18) 0.0004(18)
 C00E 0.021(2) 0.014(2) 0.018(2) 0.0022(19) 0.0016(19) -0.0027(19)
 C00F 0.017(2) 0.015(2) 0.030(3) -0.003(2) -0.002(2) 0.001(2)
 C00G 0.023(3) 0.013(2) 0.021(2) 0.0011(19) -0.001(2) -0.001(2)
 C00H 0.026(3) 0.017(3) 0.015(2) -0.0017(19) 0.0021(19) 0.001(2)
 C00I 0.038(5) 0.045(6) 0.023(4) 0.000 0.012(4) 0.000
 C00J 0.130(10) 0.042(5) 0.044(5) -0.026(4) 0.029(6) -0.002(6)
 Cl1 0.0394(17) 0.078(5) 0.051(2) -0.028(2) 0.0260(15) -0.0139(19)
 C00L 0.026(7) 0.047(9) 0.052(9) -0.014(7) 0.014(6) -0.015(6)
 C3 0.026(5) 0.042(7) 0.018(5) -0.014(4) 0.003(4) -0.001(5)

_geom_special_details
;
 All esds (except the esd in the dihedral angle between two l.s. planes)
 are estimated using the full covariance matrix.  The cell esds are taken
 into account individually in the estimation of esds in distances, angles
 and torsion angles; correlations between esds in cell parameters are only
 used when they are defined by crystal symmetry.  An approximate (isotropic)
 treatment of cell esds is used for estimating esds involving l.s. planes.
;
loop_
  _geom_bond_atom_site_label_1
  _geom_bond_atom_site_label_2
  _geom_bond_distance
  _geom_bond_site_symmetry_2
  _geom_bond_publ_flag
 Fe01 O005 1.982(4) . ?
 Fe01 O005 1.982(4) 4_565 ?
 Fe01 O006 1.993(4) . ?
 Fe01 O006 1.993(4) 4_565 ?
 Fe01 O007 2.036(6) . ?
 Fe01 O009 2.046(7) . ?
 Cl02 C00E 1.729(6) . ?
 Cl03 C00H 1.724(6) . ?
 O005 C00C 1.279(6) . ?
 O006 C00D 1.288(6) . ?
 O007 H007 0.8200 . ?
 O008 C00G 1.237(7) . ?
 O009 H009 0.8200 . ?
 O00A C00F 1.233(7) . ?
 N00B C00I 1.496(11) . ?
 N00B C00J 1.478(9) 4_565 ?
 N00B C00J 1.478(9) . ?
 N00B C3 1.540(14) . ?
 C00C C00D 1.524(7) . ?
 C00C C00E 1.378(7) . ?
 C00D C00H 1.361(7) . ?
 C00E C00G 1.408(7) . ?
 C00F C00G 1.5571(10) . ?
 C00F C00H 1.423(8) . ?
 C00I H00A 0.9600 . ?
 C00I H00B 0.9600 . ?
 C00I H00C 0.9600 . ?
 C00J H00D 0.9600 . ?
 C00J H00E 0.9600 . ?
 C00J H00F 0.9600 . ?
 Cl1 C00L 1.784(16) . ?
 C00L H00G 0.9700 . ?
 C00L H00H 0.9700 . ?
 C00L C3 1.534(19) . ?
 C3 H3A 0.9700 . ?
 C3 H3B 0.9700 . ?

loop_
  _geom_angle_atom_site_label_1
  _geom_angle_atom_site_label_2
  _geom_angle_atom_site_label_3
  _geom_angle
  _geom_angle_site_symmetry_1
  _geom_angle_site_symmetry_3
  _geom_angle_publ_flag
 O005 Fe01 O005 103.9(2) . 4_565 ?
 O005 Fe01 O006 81.32(15) . . ?
 O005 Fe01 O006 174.82(17) . 4_565 ?
 O005 Fe01 O006 174.81(17) 4_565 . ?
 O005 Fe01 O006 81.32(15) 4_565 4_565 ?
 O005 Fe01 O007 87.39(18) . . ?
 O005 Fe01 O007 87.39(18) 4_565 . ?
 O005 Fe01 O009 90.45(18) 4_565 . ?
 O005 Fe01 O009 90.45(18) . . ?
 O006 Fe01 O006 93.5(2) . 4_565 ?
 O006 Fe01 O007 92.63(19) . . ?
 O006 Fe01 O007 92.63(19) 4_565 . ?
 O006 Fe01 O009 89.8(2) . . ?
 O006 Fe01 O009 89.8(2) 4_565 . ?
 O007 Fe01 O009 176.5(3) . . ?
 C00C O005 Fe01 115.0(3) . . ?
 C00D O006 Fe01 114.5(3) . . ?
 Fe01 O007 H007 109.5 . . ?
 Fe01 O009 H009 109.5 . . ?
 C00I N00B C3 104.2(7) . . ?
 C00J N00B C00I 109.0(6) 4_565 . ?
 C00J N00B C00I 109.0(6) . . ?
 C00J N00B C00J 108.8(10) . 4_565 ?
 C00J N00B C3 98.5(8) 4_565 . ?
 C00J N00B C3 126.3(8) . . ?
 O005 C00C C00D 114.7(5) . . ?
 O005 C00C C00E 125.1(5) . . ?
 C00E C00C C00D 120.2(5) . . ?
 O006 C00D C00C 114.3(5) . . ?
 O006 C00D C00H 125.3(5) . . ?
 C00H C00D C00C 120.3(5) . . ?
 C00C C00E Cl02 119.5(4) . . ?
 C00C C00E C00G 121.3(5) . . ?
 C00G C00E Cl02 119.2(4) . . ?
 O00A C00F C00G 117.0(5) . . ?
 O00A C00F C00H 124.5(5) . . ?
 C00H C00F C00G 118.6(5) . . ?
 O008 C00G C00E 123.8(5) . . ?
 O008 C00G C00F 118.0(5) . . ?
 C00E C00G C00F 118.2(5) . . ?
 C00D C00H Cl03 120.2(4) . . ?
 C00D C00H C00F 121.1(5) . . ?
 C00F C00H Cl03 118.7(4) . . ?
 N00B C00I H00A 109.5 . . ?
 N00B C00I H00B 109.5 . . ?
 N00B C00I H00C 109.5 . . ?
 H00A C00I H00B 109.5 . . ?
 H00A C00I H00C 109.5 . . ?
 H00B C00I H00C 109.5 . . ?
 N00B C00J H00D 109.5 . . ?
 N00B C00J H00E 109.5 . . ?
 N00B C00J H00F 109.5 . . ?
 H00D C00J H00E 109.5 . . ?
 H00D C00J H00F 109.5 . . ?
 H00E C00J H00F 109.5 . . ?
 Cl1 C00L H00G 108.6 . . ?
 Cl1 C00L H00H 108.6 . . ?
 H00G C00L H00H 107.6 . . ?
 C3 C00L Cl1 114.6(11) . . ?
 C3 C00L H00G 108.6 . . ?
 C3 C00L H00H 108.6 . . ?
 N00B C3 H3A 108.1 . . ?
 N00B C3 H3B 108.1 . . ?
 C00L C3 N00B 116.6(10) . . ?
 C00L C3 H3A 108.1 . . ?
 C00L C3 H3B 108.1 . . ?
 H3A C3 H3B 107.3 . . ?

loop_
  _geom_hbond_atom_site_label_D
  _geom_hbond_atom_site_label_H
  _geom_hbond_atom_site_label_A
  _geom_hbond_distance_DH
  _geom_hbond_distance_HA
  _geom_hbond_distance_DA
  _geom_hbond_angle_DHA
  _geom_hbond_site_symmetry_A
 O007 H007 O008 0.82 1.89 2.654(5) 155.2 2_746
 O009 H009 O00A 0.82 1.88 2.676(5) 163.2 2_646

loop_
  _refln_index_h
  _refln_index_k
  _refln_index_l
  _refln_F_squared_meas
  _refln_F_squared_sigma
 0 0 -2 535.59 16.83
 0 0 2 536.73 14.8
 0 0 3 446.31 13.52
 0 0 -3 458.23 16.2
 0 0 -4 2150.66 60.42
 0 0 -4 2305.03 61.4
 0 0 4 2169.97 56.82
 0 0 -5 884.86 30.36
 0 0 5 869.2 25.88
 0 0 -5 907.44 29.43
 0 0 6 832.65 36.46
 0 0 -6 927.3 31.37
 0 0 -6 926 32.98
 0 0 6 943.03 27.89
 0 0 -7 143.16 9.8
 0 0 7 134.46 7.63
 0 0 -7 112.16 9.71
 0 0 -8 8.41 2.71
 0 0 -8 7.35 2.56
 0 0 8 3.95 1.12
 0 0 -9 305.75 11.35
 0 0 -9 291.12 18.3
 0 0 9 259.9 13.22
 0 0 -9 278.39 15.86
 0 0 -10 2.59 1.64
 0 0 -10 2.17 0.83
 0 0 -10 3.96 2.41
 0 0 10 3.48 1.78
 0 0 11 124.93 9.31
 0 0 -11 156.14 14.2
 0 0 -11 147.34 12.07
 0 0 -11 126.9 7.4
 0 0 -12 133.12 13.63
 0 0 12 123.02 9.85
 0 -1 2 1.85 0.54
 0 -1 -2 3.24 1.42
 0 1 2 1.71 0.5
 0 1 -2 0.96 0.68
 0 1 -2 -0.11 0.92
 0 -1 -3 85.87 5.91
 0 -1 3 90.5 4.19
 0 1 -3 86.62 5.31
 0 1 3 87.24 2.81
 0 1 -3 84.21 5.64
 0 1 3 84.2 4.04
 0 1 4 61.18 2.21
 0 -1 -4 57.84 5.37
 0 1 -4 56.89 5.17
 0 1 4 64.14 3.83
 0 -1 4 65.66 3.88
 0 -1 4 55.3 6.22
 0 1 -4 58.39 4.82
 0 1 -5 55.5 5.75
 0 -1 -5 57.92 5.67
 0 1 5 54.72 2.03
 0 -1 -5 60.88 5.64
 0 -1 5 56.36 3.97
 0 1 -5 54.24 5.04
 0 1 5 49.37 3.81
 0 1 -6 84.46 7.82
 0 -1 -6 84.11 7.26
 0 1 6 82.6 2.63
 0 1 6 82.26 9.52
 0 -1 6 90.86 9.73
 0 1 -6 90.6 7.01
 0 -1 6 79.31 5.31
 0 1 6 84.44 5.49
 0 -1 -6 85.12 7.68
 0 1 -7 8.64 2.72
 0 -1 -7 10.3 2.99
 0 1 7 5.95 1.44
 0 -1 7 4.85 1.38
 0 1 -7 8.5 2.24
 0 -1 -7 10.13 2.79
 0 -1 8 101 6.92
 0 1 -8 95.18 9.5
 0 -1 -8 102.98 8.95
 0 1 8 107.11 7.26
 0 -1 -8 107.19 9.95
 0 1 -8 102.75 8.46
 0 1 -9 32.2 5.69
 0 -1 -9 32.19 3.23
 0 -1 -9 25.04 5
 0 1 -9 29.04 2.76
 0 -1 -9 27.16 4.7
 0 1 9 31.66 4.06
 0 -1 9 29.08 3.74
 0 1 -9 30.17 4.77
 0 1 -10 3.78 2.05
 0 1 10 2.58 1.51
 0 -1 -10 1.11 0.77
 0 -1 -10 3.12 2.64
 0 -1 -10 0.55 1.34
 0 1 -10 1.82 2.11
 0 1 -10 3.6 1.16
 0 -1 10 1.56 1.28
 0 -1 -11 47.02 6.73
 0 1 -11 25.61 5.7
 0 -1 -11 29.91 3.48
 0 1 11 34.29 4.85
 0 -1 -11 31.57 6.32
 0 -1 11 31.5 4.51
 0 -1 -12 21.1 5.51
 0 1 12 21.9 4
 0 -1 12 26.4 4.44
 0 1 -12 21.16 5.27
 0 -2 -2 3170.55 83.78
 0 -2 2 3086.91 82.42
 0 2 2 3206.54 80.21
 0 2 -2 3296.64 83.09
 0 -2 2 3235.83 80.12
 0 2 -2 3185.55 80.98
 0 2 2 3418.55 80.66
 0 2 3 56.82 3.14
 0 -2 3 65.79 3.33
 0 -2 3 50.05 4.63
 0 2 -3 62.37 4.04
 0 2 -3 58.05 4.74
 0 -2 -3 51.31 3.22
 0 -2 -3 59.55 4.94
 0 2 -4 701.27 24.33
 0 -2 4 652.68 25.31
 0 2 4 683.85 20.27
 0 2 -4 710.33 22.3
 0 -2 -4 676.54 20.69
 0 -2 4 691.15 20.14
 0 -2 -4 680.46 24.37
 0 2 4 701.66 18.02
 0 2 5 1721.29 42.56
 0 -2 5 1632.06 45.58
 0 -2 -5 1658.37 50.67
 0 2 5 1787.21 46.13
 0 2 -5 1691.83 48.32
 0 -2 -5 1669.33 46.36
 0 -2 5 1587.82 53.55
 0 2 -5 1761.85 51.62
 0 -2 -6 134.33 9.47
 0 -2 6 123.24 11.22
 0 2 -6 131.47 8.31
 0 2 6 125.35 6.94
 0 2 -6 136.44 10.06
 0 -2 6 125.59 6.76
 0 -2 -6 132.97 9.56
 0 2 6 131.42 4.32
 0 2 -7 116.11 10.04
 0 2 7 119.18 7.3
 0 -2 -7 117.33 9.29
 0 -2 -7 131.31 10.22
 0 2 7 119.23 3.83
 0 -2 -7 108.23 7.16
 0 -2 7 116.17 6.91
 0 2 -7 129.99 8.76
 0 -2 8 637.75 22.15
 0 2 8 653.5 22.89
 0 -2 -8 592.31 27.15
 0 -2 -8 680.46 27.09
 0 2 -8 647.04 24.92
 0 2 -8 628.89 28.17
 0 2 9 56.74 5.57
 0 -2 -9 55.62 6.81
 0 2 -9 41.88 6.72
 0 -2 9 57.76 5.33
 0 -2 -9 54.44 7.44
 0 -2 -9 61.26 4.65
 0 2 -9 64.62 6.63
 0 -2 -10 19.96 4.91
 0 -2 -10 22.27 2.91
 0 2 -10 25.73 2.63
 0 -2 10 22.83 3.54
 0 -2 -10 32.05 5.43
 0 2 -10 28.14 4.65
 0 2 10 22.32 3.67
 0 2 -10 29.56 5.9
 0 -2 -11 161.39 9.01
 0 2 11 145.52 10.54
 0 -2 -11 153.29 14.07
 0 -2 11 159.08 10.45
 0 2 -11 171.56 14.88
 0 -2 -11 163.85 13.22
 0 2 12 106.92 9.32
 0 -2 -12 95.23 11.22
 0 2 -12 109.96 12.49
 0 -2 12 102.29 8.66
 0 3 0 -0.03 0.16
 0 -3 0 -0.01 0.11
 0 -3 0 0.25 0.41
 0 3 0 0.02 0.19
 0 -3 -1 26.6 2.49
 0 -3 -1 21.84 1.7
 0 -3 1 22.56 1
 0 3 -1 24.08 1.93
 0 -3 1 22.71 1.01
 0 -3 1 22.39 1.84
 0 3 -1 27.53 1.22
 0 3 1 25.08 1.49
 0 -3 2 17.04 1.93
 0 3 -2 16.15 2.16
 0 -3 2 19.51 1.46
 0 3 2 19.66 1.53
 0 3 -2 18.91 1.47
 0 3 2 17.78 1.57
 0 -3 -2 18.08 2.73
 0 3 3 168.89 6.47
 0 -3 -3 176.24 9.57
 0 -3 -3 161.15 6.59
 0 -3 3 157.77 8.57
 0 -3 3 167.48 6.31
 0 3 -3 180.03 7.11
 0 3 -3 176.67 8.92
 0 -3 -4 130.38 8.79
 0 -3 -4 140.1 6.54
 0 3 4 150.58 6.35
 0 -3 4 137.81 6.07
 0 -3 4 131.08 9.06
 0 3 -4 147.05 7.16
 0 3 -4 156.18 9.17
 0 3 4 140.03 4.95
 0 3 -5 21.44 3.7
 0 3 5 23.51 2.52
 0 3 -5 24.24 2.99
 0 -3 -5 25.05 2.73
 0 -3 5 25.01 4.42
 0 -3 5 24.24 2.46
 0 3 5 24.07 1.63
 0 -3 -5 25.24 4.09
 0 3 -6 105.36 8.89
 0 -3 -6 121.47 8.99
 0 3 6 122.61 4.51
 0 3 -6 123.32 7.74
 0 3 6 117.96 6.7
 0 -3 6 117.99 6.44
 0 -3 -6 128.99 9.5
 0 3 -7 15.03 2.86
 0 3 7 13.14 2.34
 0 -3 7 15.7 2.35
 0 -3 -7 15.77 3.64
 0 -3 -7 14.64 3.63
 0 3 -7 18.31 4.09
 0 3 7 13.9 1.19
 0 -3 -7 12.26 2.3
 0 -3 -8 25.98 4.55
 0 3 8 21.99 3.2
 0 -3 -8 19.54 4.28
 0 -3 8 20.6 2.94
 0 3 -8 23.59 2.02
 0 3 -8 21.68 4.47
 0 3 -8 23.9 4.42
 0 3 8 19.25 1.28
 0 -3 -9 6.69 2.72
 0 -3 -9 10.63 3.21
 0 -3 -9 11.73 2.08
 0 3 9 13.62 2.57
 0 -3 9 13.07 2.51
 0 3 -9 11.32 3.46
 0 3 -9 18 3.53
 0 -3 -10 19.41 4.34
 0 -3 -10 20.33 4.91
 0 3 -10 15.39 4.21
 0 3 10 16.48 3.2
 0 -3 -10 17.82 2.71
 0 -3 10 16.65 3.01
 0 -3 -11 14.73 3.95
 0 3 11 12.96 2.98
 0 -3 -11 10.09 3.62
 0 -3 11 14.14 2.98
 0 -3 -11 11.04 2.26
 0 3 -11 13.09 4.35
 0 3 12 18.35 3.79
 0 -3 -12 17.54 4.74
 0 -3 -12 15.83 2.98
 0 -3 12 20.24 3.8
 0 3 -12 16.3 4.56
 0 4 0 3177.46 78.46
 0 4 0 3114.27 79.85
 0 -4 0 3217.56 78.54
 0 4 0 3235.92 77.82
 0 -4 0 3285.46 79.58
 0 -4 0 3122.63 79.47
 0 -4 0 3268.87 77.83
 0 4 0 3119.33 77.96
 0 4 -1 435.87 12.93
 0 -4 1 447.09 13.1
 0 -4 -1 438.54 14.49
 0 -4 1 433.25 10.98
 0 4 -1 413.46 11
 0 4 1 433.08 15.16
 0 -4 1 426.37 11.21
 0 -4 -1 420.39 12.91
 0 4 1 430.59 12.05
 0 -4 1 437.31 13.71
 0 4 2 22.59 1.83
 0 -4 -2 22.66 2.94
 0 4 2 23.25 1.73
 0 4 -2 23.83 2.61
 0 -4 2 27.41 1.43
 0 -4 2 22.23 2.06
 0 -4 3 3911.52 110.31
 0 4 3 4314.14 107.41
 0 4 -3 4399.59 107.34
 0 4 -3 4302.34 111.37
 0 4 3 4369.23 108
 0 -4 -3 4297.18 112.91
 0 -4 3 4361.35 107.07
 0 -4 -3 4358.38 107.55
 0 -4 4 255.41 9
 0 -4 -4 248.08 9.45
 0 -4 -4 241.57 12.59
 0 4 -4 232.77 11.98
 0 4 -4 241.44 9.49
 0 -4 4 232.24 12.36
 0 4 4 252.27 9.29
 0 4 -5 89.24 5.66
 0 -4 5 90.99 8.12
 0 4 5 97.04 4.04
 0 4 -5 81.95 7.2
 0 -4 -5 92.69 5.51
 0 -4 5 94.31 5.12
 0 -4 -5 92.8 7.68
 0 4 5 87.84 5.21
 0 -4 -6 761.97 28.38
 0 4 -6 717.61 28.35
 0 -4 -6 699.99 23.65
 0 -4 6 728.99 22.79
 0 4 6 755.48 23.53
 0 -4 -6 773.22 27.67
 0 4 6 748.93 20.27
 0 4 -6 741.82 24.33
 0 -4 7 3.99 1.09
 0 4 -7 1.24 0.8
 0 -4 -7 5.7 2.48
 0 4 7 2.76 0.58
 0 4 7 1.56 1.1
 0 4 -7 4.19 2.03
 0 -4 7 2.96 2.48
 0 -4 -7 1.47 1.22
 0 4 -7 3.06 0.64
 0 -4 -8 73.52 8.01
 0 4 8 71.75 3.35
 0 -4 8 73.11 5.62
 0 4 -8 75.11 8.39
 0 4 -8 78.89 3.7
 0 4 8 77.86 6.15
 0 -4 -8 80.82 8.08
 0 4 -8 86.44 6.99
 0 4 -9 123.66 11.56
 0 -4 -9 115.93 10.47
 0 4 9 131.72 8.87
 0 -4 -9 138.94 7.78
 0 4 -9 128.93 5.47
 0 -4 -9 121.94 11.27
 0 -4 9 124.63 7.96
 0 -4 -10 17.86 4.54
 0 -4 -10 20.02 4.26
 0 -4 10 20.75 3.3
 0 4 10 20.96 3.55
 0 -4 -10 20.83 3.03
 0 4 -10 17.85 4.54
 0 4 11 27.34 4.52
 0 4 -11 25.86 6.63
 0 -4 -11 37.97 6.34
 0 -4 -11 27.29 3.76
 0 -4 -11 35.53 6.63
 0 -4 11 30.82 4.31
 0 4 -12 68.76 9.75
 0 -4 -12 68.39 9.42
 0 -4 -12 82.26 9.96
 0 -4 -12 68.99 6.28
 0 4 12 71.89 7.69
 0 5 0 0.28 0.2
 0 -5 0 0.19 0.42
 0 5 0 0.13 0.29
 0 5 0 0.11 0.21
 0 -5 0 0.38 0.64
 0 -5 0 0 0.17
 0 -5 0 0.35 0.28
 0 5 0 1.06 0.73
 0 -5 1 65.55 4
 0 5 -1 68.29 3.48
 0 5 1 62.25 3.02
 0 5 1 61.82 2.58
 0 -5 -1 53.3 3.46
 0 5 1 54.5 4.52
 0 -5 1 59.2 3.65
 0 -5 -1 63.02 4.26
 0 5 -1 59.3 2.15
 0 -5 1 64.03 2.18
 0 -5 1 63.13 2.47
 0 5 2 219.07 7.5
 0 5 -2 208.99 8.85
 0 -5 2 210.64 6.1
 0 5 2 208.99 11.23
 0 -5 2 215.5 8.63
 0 -5 2 206.7 7.49
 0 -5 -2 212.82 10.18
 0 -5 2 205.08 6.09
 0 -5 3 45.74 4.06
 0 5 3 53.41 3.27
 0 5 3 50.81 3.49
 0 -5 3 65.61 3
 0 5 -3 57.78 4.8
 0 -5 -3 63.57 5.65
 0 -5 -3 48.16 3.15
 0 5 4 74.7 4.42
 0 -5 4 68.94 6.05
 0 5 -4 80.24 6.42
 0 5 -4 76.5 4.31
 0 -5 -4 77.4 6.77
 0 -5 4 78.4 4.26
 0 5 4 76.31 4.77
 0 -5 -4 78.95 4.49
 0 5 -5 32.88 4.47
 0 -5 5 34.3 2.94
 0 5 5 33.65 3.14
 0 -5 -5 33.45 4.66
 0 5 5 36.3 2.46
 0 5 -5 37.33 3.31
 0 -5 5 33.97 4.87
 0 5 6 46.18 3.98
 0 5 -6 40.92 1.65
 0 5 -6 48.16 1.96
 0 -5 -6 36.93 3.67
 0 5 -6 44.78 4.08
 0 -5 -6 40.82 5.49
 0 5 6 44.38 2.75
 0 5 -6 41.83 1.73
 0 -5 6 43.28 3.62
 0 5 -6 41.47 5.7
 0 -5 -6 41.94 5.06
 0 -5 7 54.24 7.97
 0 5 7 70.6 5.5
 0 -5 7 76.72 5.3
 0 5 7 66.58 3.66
 0 5 -7 66.61 7.47
 0 5 -7 71.27 5.68
 0 -5 -7 74.37 7.18
 0 -5 -7 77.38 7.91
 0 5 -7 70.29 2.91
 0 5 -8 44.94 6.47
 0 -5 -8 45.77 6.1
 0 -5 -8 38.95 5.79
 0 5 -8 41.15 2.27
 0 -5 8 38.8 4.02
 0 5 8 35.16 2.48
 0 5 8 41.92 4.44
 0 -5 -9 7.92 2.77
 0 -5 -9 12.41 2.2
 0 5 -9 10 1.13
 0 -5 9 11.73 2.43
 0 5 -9 10.32 3.44
 0 5 9 10.11 2.47
 0 -5 -9 12.54 3.75
 0 -5 -10 6.69 2.97
 0 -5 -10 4.9 1.6
 0 -5 -10 9.29 3.2
 0 5 10 6.84 2.01
 0 -5 10 5.81 1.75
 0 5 -10 3.22 2.54
 0 5 11 91.6 8.44
 0 -5 -11 118.36 11.54
 0 -5 11 101.93 8.04
 0 5 -11 97.69 11.28
 0 -5 -11 92.79 10.63
 0 -5 -11 96.14 7.38
 0 -5 -12 33.75 6.58
 0 -5 -12 32.51 4.38
 0 -6 0 25.86 1.36
 0 6 0 25.87 1.79
 0 -6 0 25.05 1.85
 0 -6 0 25.72 2.31
 0 -6 0 24.66 2.04
 0 6 0 26.92 1.43
 0 6 0 26.1 1.36
 0 6 0 28.48 2.57
 0 6 -1 929.36 24.5
 0 6 1 983.63 26.09
 0 -6 1 998.1 25.17
 0 6 -1 976.58 26.53
 0 6 1 950.05 30.04
 0 -6 1 994.34 27.55
 0 -6 1 949.51 27.97
 0 -6 -1 974.57 28.62
 0 -6 -1 1005.95 24.49
 0 -6 1 999.04 24.55
 0 -6 -1 949.71 27.34
 0 6 1 967.94 25.2
 0 -6 2 1664.56 41.67
 0 -6 2 1691.48 41.88
 0 -6 -2 1598.64 47.38
 0 -6 2 1735.81 42.9
 0 6 2 1615.46 49.74
 0 -6 -2 1677.56 43.44
 0 6 -2 1689.63 45.38
 0 6 2 1667.66 43.61
 0 -6 2 1669.6 45.34
 0 6 3 408.51 19.73
 0 -6 -3 416.33 17.46
 0 6 3 417.63 14.01
 0 6 -3 454.31 16.33
 0 -6 3 435.59 15.07
 0 6 3 429.18 13.55
 0 -6 -3 432.45 13.56
 0 -6 3 435.81 11.99
 0 6 4 374.98 14.07
 0 -6 -4 387.63 17.82
 0 6 4 358.18 20.31
 0 6 4 401.45 13.72
 0 -6 4 382.23 16.44
 0 6 -4 380.62 16.65
 0 -6 -4 402.33 13.66
 0 -6 -5 556.77 22.87
 0 6 -5 571.41 22.44
 0 -6 5 551.04 22.88
 0 -6 5 570.63 17.74
 0 6 5 566.99 18.33
 0 6 5 493.73 26.56
 0 6 6 202.56 9.37
 0 -6 -6 195.93 12.67
 0 6 -6 217.83 13.06
 0 6 6 196.25 7.55
 0 -6 6 204.93 8.93
 0 -6 -6 182.02 9.01
 0 -6 -6 219.77 12.03
 0 -6 7 53.18 7.55
 0 6 -7 59.22 2.11
 0 6 7 57.73 4.92
 0 6 -7 56.35 6.82
 0 6 7 56.17 3.46
 0 -6 -7 68.89 7.27
 0 6 -7 59.39 2.1
 0 -6 7 63.34 4.8
 0 -6 -7 61.64 6.52
 0 6 -8 64.95 2.5
 0 6 -8 62.96 7.73
 0 -6 8 68.54 5.34
 0 6 8 71.85 5.91
 0 -6 -8 63.53 7.26
 0 -6 -8 61.07 7.16
 0 6 8 61.08 3.64
 0 6 -9 29.66 5.68
 0 -6 -9 50.97 6.92
 0 -6 -9 38.24 5.99
 0 6 9 33.71 4.37
 0 -6 9 34.34 3.98
 0 -6 -9 40.97 4.34
 0 6 10 33.25 4.67
 0 6 -10 37.94 6.55
 0 -6 -10 40.2 6.41
 0 -6 -10 41.13 6.51
 0 -6 -10 48.4 4.89
 0 -6 10 39.82 4.64
 0 -6 -11 242.85 12.77
 0 -6 -11 217.43 16.47
 0 6 11 236.07 14.31
 0 -6 11 240.67 13.06
 0 -6 -11 249.23 17.39
 0 6 -11 219.36 17.38
 0 -6 -12 2.55 2.07
 0 -6 -12 1.71 1
 0 -6 12 3.07 1.6
 0 -7 0 0.32 0.4
 0 7 0 0.19 0.65
 0 7 0 0.31 0.21
 0 -7 0 0.79 0.5
 0 -7 0 0.13 0.41
 0 -7 0 0.39 0.57
 0 7 0 0.4 0.26
 0 -7 0 0 0.22
 0 7 0 -0.1 0.3
 0 7 1 37.41 2.59
 0 7 -1 32.8 3.12
 0 7 -1 35.74 1.62
 0 -7 1 38.99 2.13
 0 -7 1 35.7 3.07
 0 7 -1 37.79 2.36
 0 7 1 35.12 3.13
 0 -7 -1 28.37 3.05
 0 7 -1 32.98 2.48
 0 -7 1 29.92 3.02
 0 -7 1 33.78 1.62
 0 -7 -1 34.68 1.73
 0 7 1 29.77 3.59
 0 -7 -1 33.87 2.97
 0 7 1 34.49 1.97
 0 -7 -2 48.22 4.56
 0 7 2 54.85 3.35
 0 -7 -2 50.92 3.79
 0 -7 -2 51.62 3.11
 0 -7 2 51.27 2.19
 0 7 2 44.47 5.26
 0 -7 2 53.75 4.08
 0 -7 2 53.63 2.44
 0 7 2 49.33 4.02
 0 7 -2 59.26 4.04
 0 7 2 52.98 2.83
 0 -7 -3 23.89 2.22
 0 7 3 19.53 3.95
 0 7 3 26.03 2.34
 0 -7 -3 24.51 3.66
 0 7 -3 20.52 2.79
 0 -7 3 20.86 2.72
 0 7 3 25.25 2.99
 0 7 3 22.13 2.35
 0 -7 3 24.81 2.56
 0 -7 3 24.13 1.54
 0 -7 4 129.83 4.96
 0 7 -4 136.21 8.5
 0 -7 4 116.02 7.66
 0 7 4 127.03 11.3
 0 7 4 126.68 6.73
 0 7 4 139.3 6.52
 0 7 4 127.99 7.68
 0 -7 -4 129.01 9.15
 0 7 -5 23.82 3.91
 0 7 5 25.28 2.78
 0 7 5 21.79 3.3
 0 7 5 23.69 2.89
 0 -7 -5 20.34 2.4
 0 -7 5 20.18 3.5
 0 -7 5 30.26 2.38
 0 7 5 23.74 5.2
 0 -7 -5 29.75 4.52
 0 7 6 142.89 7.71
 0 -7 6 122.65 10.43
 0 7 6 125.84 6.09
 0 -7 -6 142.06 9.34
 0 -7 -6 154.53 11.05
 0 -7 6 179.06 7.2
 0 7 -6 142.56 10.41
 0 -7 -6 117.61 7.06
 0 7 -7 19.18 1.28
 0 7 -7 34.7 5.41
 0 7 7 17.84 1.98
 0 7 -7 18.07 1.17
 0 7 7 23.18 3.18
 0 -7 7 17.3 3.95
 0 -7 -7 24.91 4.17
 0 -7 7 21.61 2.82
 0 -7 -7 25.91 4.67
 0 -7 -8 30.38 5
 0 7 8 37.2 4.37
 0 -7 8 36.51 3.91
 0 7 -8 37.45 5.9
 0 7 8 31.53 2.71
 0 -7 -8 32.59 5.46
 0 7 9 19.33 3.2
 0 7 -9 19.19 4.7
 0 -7 -9 22.47 3.26
 0 -7 -9 20.62 4.18
 0 -7 9 20.63 3.15
 0 -7 -9 21.07 4.56
 0 -7 10 25.69 3.49
 0 7 10 20.63 3.75
 0 -7 -10 20.39 3.33
 0 -7 -10 28.89 5.67
 0 7 -10 20.43 5.15
 0 -7 10 16.57 3.09
 0 -7 -10 17.44 4.15
 0 7 -11 5.17 2.8
 0 7 11 2.28 1.63
 0 -7 11 3.67 1.75
 0 -7 -11 1.71 1.34
 0 -7 -11 7.02 2.95
 0 -7 11 4.01 1.89
 0 -7 -11 2.52 1.7
 0 -7 -12 1.16 2.04
 0 -7 12 4.19 1.75
 0 -7 -12 3.25 1.68
 0 -8 0 1499.49 40.64
 0 -8 0 1425.75 38.54
 0 -8 0 1520.81 38.46
 0 8 0 1466.11 40.97
 0 8 0 1474.01 37.17
 0 8 0 1505.76 37.15
 0 -8 0 1436.31 39.11
 0 8 0 1453.98 38.58
 0 -8 -1 266.51 8.29
 0 8 1 253.84 12.66
 0 8 -1 277.93 11.4
 0 8 1 293.57 8.62
 0 8 -1 283.67 9.26
 0 -8 -1 250.2 10.76
 0 8 -1 273.85 7.87
 0 -8 -1 280.91 10.95
 0 -8 1 279.54 7.93
 0 8 1 283.64 9.61
 0 8 1 283.61 11.23
 0 -8 1 302.66 8.89
 0 -8 1 282.26 10.96
 0 8 -1 273.52 9.45
 0 -8 1 265.31 11.17
 0 8 2 19.89 3.57
 0 -8 2 22.2 1.59
 0 8 2 23.7 2.19
 0 -8 -2 24.55 2.69
 0 -8 -2 20.19 1.96
 0 8 -2 24.65 2.58
 0 -8 2 21.69 1.33
 0 -8 -2 22.16 3.08
 0 -8 2 22.25 2.68
 0 8 2 22.62 1.77
 0 8 2 20.67 2.66
 0 8 3 359.53 19.33
 0 -8 3 372.99 10.76
 0 8 3 392.14 13.28
 0 -8 3 374.81 12.51
 0 -8 3 398.91 15.04
 0 -8 -3 398.32 16.76
 0 8 3 417.75 13.01
 0 8 -3 363.97 14.53
 0 8 4 16.23 4.17
 0 8 4 15.65 2.17
 0 -8 -4 10.29 2.41
 0 -8 4 15.95 1.37
 0 -8 4 16.56 2.74
 0 8 4 16.09 2.07
 0 -8 4 13.77 2.32
 0 8 4 13.83 2.49
 0 8 -4 15.12 2.56
 0 8 -5 42.8 5.07
 0 8 5 42.15 3.69
 0 -8 5 40.37 2.59
 0 -8 -5 42.65 3.57
 0 -8 5 34.73 4.58
 0 -8 -5 46.58 5.61
 0 8 5 36.36 3.74
 0 -8 6 433.11 13.35
 0 8 6 384.85 13.62
 0 -8 -6 414.95 17.59
 0 -8 -6 435.17 20.23
 0 8 6 409.75 15.47
 0 8 -6 406.07 19.17
 0 8 7 124.68 6.31
 0 -8 7 165.72 7.41
 0 8 -7 145.24 11.13
 0 8 7 153.78 8.54
 0 -8 -7 142.89 10.02
 0 -8 -7 146.65 11.3
 0 8 -7 126.33 4.74
 0 -8 -8 32.69 5.4
 0 8 -8 34.16 5.76
 0 8 8 31.45 3.97
 0 8 -8 31.64 1.54
 0 -8 -8 37.49 5.4
 0 -8 8 39.4 3.77
 0 8 -8 28.48 1.22
 0 -8 9 57.87 5.02
 0 -8 -9 53.59 7.31
 0 8 -9 44.74 6.85
 0 8 9 46.96 5.31
 0 -8 -9 55.63 7
 0 -8 -9 52.75 5.23
 0 -8 -10 8.58 3.18
 0 -8 -10 9.38 2.42
 0 -8 -10 7.75 3.11
 0 8 10 7.95 2.19
 0 -8 10 11.1 2.2
 0 8 -10 5.67 2.97
 0 -8 11 16.68 2.98
 0 8 -11 8.28 3.61
 0 -8 -11 13.6 2.97
 0 -8 -11 9.88 3.37
 0 8 11 8.2 2.53
 0 -8 -11 15.03 4.15
 0 -8 12 -1.15 1.02
 0 -8 -12 1.4 1.55
 0 -8 -12 1.93 2.34
 0 9 0 -0.15 0.28
 0 9 0 0.6 0.55
 0 -9 0 -0.2 0.89
 0 -9 0 0.51 0.42
 0 -9 0 -0.19 0.48
 0 -9 0 -0.04 0.4
 0 9 0 0.49 0.4
 0 -9 1 44.8 2.11
 0 -9 1 51.68 2.85
 0 -9 1 45.58 3.88
 0 9 -1 43.86 4.02
 0 -9 -1 44.77 2.51
 0 9 -1 43.92 2.92
 0 9 -1 45.6 2.08
 0 -9 1 44.18 3.95
 0 9 -1 42.37 2.87
 0 9 1 41.72 4.69
 0 9 1 44.01 3.92
 0 -9 -1 40.8 3.62
 0 9 1 48.12 3.26
 0 9 1 47.74 2.55
 0 -9 -1 48.03 3.97
 0 9 -2 96.96 5.64
 0 -9 -2 103.2 6.85
 0 -9 -2 110.57 6.49
 0 9 2 106.16 8.77
 0 9 -2 135.25 4.42
 0 -9 2 107.12 4.42
 0 -9 -2 104.59 3.59
 0 9 2 101.67 5.39
 0 -9 2 111.32 3.83
 0 -9 2 109.83 6.62
 0 9 2 107.44 4.69
 0 9 3 18.02 2.26
 0 -9 -3 16.62 2.88
 0 9 -3 19.3 2.65
 0 9 3 19.81 1.93
 0 9 3 17.24 2.75
 0 -9 -3 18.46 2.07
 0 -9 3 20 1.39
 0 -9 3 21.93 2.96
 0 9 3 16.19 3.95
 0 -9 4 33.56 4.02
 0 -9 -4 34.44 4.65
 0 9 4 41.16 6.66
 0 -9 -4 32.7 3.03
 0 9 4 34.26 3.14
 0 9 -4 33.61 4.06
 0 9 4 34.01 3.42
 0 -9 4 33.36 3.44
 0 -9 4 35.47 2.12
 0 9 4 32.92 3.99
 0 9 -5 11.84 2.67
 0 -9 5 6.26 1.87
 0 9 5 13.05 2.09
 0 -9 -5 12.47 2.9
 0 9 5 14.78 2.52
 0 -9 5 12.52 1.37
 0 -9 5 9.72 2.32
 0 9 6 35.38 3.19
 0 -9 -6 37.33 4.43
 0 -9 6 38.73 2.79
 0 -9 6 28.67 4.73
 0 9 -6 34.43 4.95
 0 9 6 39.96 4.28
 0 9 6 36.95 3.8
 0 -9 -6 47.11 5.88
 0 9 -7 3.13 0.68
 0 -9 -7 5.11 2
 0 -9 -7 4.95 2.41
 0 -9 7 6.13 1.26
 0 9 7 4.04 1.45
 0 9 -7 2.99 1.81
 0 9 -8 47.77 2.44
 0 9 8 55.79 5.37
 0 9 -8 47.94 6.71
 0 -9 8 55.38 4.04
 0 -9 -8 57.85 7.26
 0 -9 -8 63.41 5.52
 0 -9 -8 49.07 6.13
 0 -9 9 14.97 2.3
 0 9 9 11.57 2.87
 0 9 -9 15.56 4.06
 0 -9 -9 14.87 2.91
 0 -9 -9 8.06 2.51
 0 -9 -9 9.71 3.3
 0 9 -10 5.97 3.08
 0 -9 -10 5.88 2.52
 0 -9 -10 3.91 2.87
 0 -9 -10 7 1.99
 0 9 10 7.47 2.32
 0 -9 10 6.53 1.73
 0 -9 -11 29.03 5.99
 0 -9 11 24.01 3.31
 0 9 11 33.68 5.23
 0 -9 -11 17.82 4.14
 0 9 -11 24.94 5.75
 0 -9 -11 26.1 4.24
 0 -9 -12 4.45 2.32
 0 -9 12 0.96 0.85
 0 10 0 469.97 13.05
 0 -10 0 485.84 14.51
 0 10 0 464.95 14.72
 0 -10 0 446.15 16.49
 0 -10 0 443.64 15.34
 0 -10 0 468.82 13.82
 0 -10 1 297.65 12.13
 0 10 -1 282.53 10.14
 0 10 -1 296.92 8.49
 0 -10 -1 289.89 10.37
 0 -10 1 295.95 8.49
 0 -10 -1 296.65 11.39
 0 -10 -1 290.98 9.51
 0 10 -1 271 9.61
 0 10 1 298.56 9.22
 0 -10 1 302.35 9.81
 0 10 1 285.21 14.12
 0 -10 -1 307.67 10.67
 0 -10 1 281.36 12.19
 0 10 1 296.77 10.65
 0 -10 -1 285.29 12.01
 0 10 -2 281.17 11.18
 0 -10 2 298.76 8.63
 0 10 2 298.18 11.08
 0 -10 -2 290.14 12.34
 0 10 2 257.29 15.22
 0 -10 2 314.66 12.93
 0 -10 2 306.14 9.67
 0 10 2 297.53 9.84
 0 -10 -2 281.26 12.64
 0 10 -2 346.9 9.2
 0 10 2 298.41 12.92
 0 10 -2 289.48 10.37
 0 -10 -2 287.18 8.61
 0 -10 -2 300.87 10.71
 0 10 -3 206.87 9.85
 0 -10 3 209.82 10.49
 0 -10 -3 202.66 8.48
 0 10 3 201.87 7.83
 0 10 3 198.06 10.57
 0 10 3 207.22 9.03
 0 10 3 187.71 13.94
 0 -10 -3 211.08 11.31
 0 -10 3 207.47 7.25
 0 -10 3 209.17 6.54
 0 10 4 44.39 4.05
 0 -10 4 48.22 3.52
 0 10 4 43.17 7.06
 0 -10 -4 56.42 5.88
 0 10 4 48.51 3.47
 0 -10 4 51.02 2.6
 0 10 -4 52.05 4.98
 0 -10 4 59.1 5.47
 0 10 4 50.15 3.97
 0 -10 -5 122.81 9.39
 0 10 5 120.05 6.76
 0 10 5 106.82 7.05
 0 -10 5 117.03 8.35
 0 -10 5 109.29 4.68
 0 10 -5 110.27 8.18
 0 -10 5 96.56 7.1
 0 -10 -6 78.89 6.37
 0 -10 6 77.33 7.25
 0 10 6 81.08 6.32
 0 -10 6 76.21 3.98
 0 10 6 71.56 5.52
 0 10 -6 76.52 7.32
 0 -10 -6 68.71 7.39
 0 -10 6 50.88 6.07
 0 10 -7 6.37 1.04
 0 10 -7 14.67 3.44
 0 -10 -7 10.09 2.5
 0 10 7 10.5 2.26
 0 -10 -7 14.02 3.57
 0 -10 7 5.93 1.15
 0 10 -8 74.57 8.36
 0 -10 -8 78.99 8.69
 0 -10 -8 89.92 6.82
 0 10 -8 67.35 3.35
 0 10 8 68.59 6.11
 0 -10 8 73.21 4.63
 0 -10 -8 79.02 7.56
 0 -10 -9 30.47 4.95
 0 10 -9 33.78 5.88
 0 -10 -9 36.85 6.15
 0 10 9 33 4.53
 0 -10 -9 35.34 4.48
 0 -10 9 28.58 3.03
 0 10 -10 -1.52 2.11
 0 -10 -10 -0.48 1.12
 0 -10 -10 1.3 1.98
 0 10 10 1.85 1.47
 0 -10 -10 3.83 2.22
 0 -10 10 2.75 1.17
 0 -10 11 10.65 2.21
 0 10 11 12.45 3.27
 0 -10 -11 18.52 3.84
 0 11 0 1.15 0.43
 0 -11 0 3.14 0.78
 0 11 0 2.35 0.97
 0 -11 0 2.77 1.31
 0 -11 0 1.9 0.77
 0 11 0 1.66 0.9
 0 -11 -1 2.09 0.89
 0 11 -1 0.54 0.56
 0 -11 -1 0.76 0.38
 0 -11 -1 1.58 0.7
 0 -11 1 1.21 0.4
 0 -11 1 1.23 0.68
 0 -11 1 2.88 1.31
 0 -11 -1 1.42 0.66
 0 11 1 2.7 1
 0 11 1 2.05 0.58
 0 11 -1 1.61 0.8
 0 11 1 1.15 1.14
 0 11 -1 1.13 0.39
 0 -11 -1 0.79 0.59
 0 11 -1 2.34 0.66
 0 11 1 2.39 1.16
 0 -11 -2 21.07 2.94
 0 11 2 16.17 3.52
 0 11 -2 28 1.75
 0 -11 2 18.64 2.78
 0 -11 -2 23.67 2.43
 0 11 -2 21.73 2.41
 0 11 2 20.48 1.93
 0 11 2 21.72 3.2
 0 -11 2 23.18 1.99
 0 11 2 24.22 2.62
 0 11 -2 22.3 2.29
 0 -11 -2 25.58 2.64
 0 -11 -2 25.31 3.14
 0 -11 -2 23.57 1.55
 0 -11 2 22.9 1.46
 0 11 3 28.33 5.22
 0 11 3 30.4 3.15
 0 -11 3 32.36 2.4
 0 11 3 32.98 2.67
 0 -11 -3 36.21 4.36
 0 -11 3 34.65 3.99
 0 11 -3 27.49 3.27
 0 -11 -3 33.47 1.62
 0 -11 3 34.42 1.91
 0 -11 -4 43.2 5.15
 0 11 4 43.05 3.76
 0 -11 4 43.12 2.42
 0 11 -4 46.99 4.76
 0 -11 4 51.55 5.12
 0 11 4 38.51 6.8
 0 11 4 43.34 4.06
 0 11 4 40.98 3.28
 0 11 5 12.53 2.37
 0 11 5 17.4 2.55
 0 11 -5 11.7 2.5
 0 -11 -5 14.67 3.11
 0 -11 5 14.07 1.43
 0 -11 5 15.85 2.98
 0 -11 -5 15.28 2.25
 0 11 6 39.62 4.12
 0 -11 6 24.48 4.03
 0 -11 -6 44.27 5.91
 0 -11 6 34.31 2.56
 0 -11 6 38.46 5.07
 0 11 -6 38.77 5.02
 0 -11 -6 40.83 4.32
 0 11 6 42.86 4.75
 0 -11 7 20.3 4.06
 0 -11 -7 16.91 3.06
 0 11 -7 17.84 3.57
 0 -11 7 20.56 2.13
 0 11 7 21.77 3.19
 0 -11 -7 24.84 3.58
 0 -11 -7 22.53 4.47
 0 -11 -8 18.45 3.13
 0 11 -8 13.91 3.71
 0 -11 8 20.31 4.21
 0 -11 -8 18.68 3.56
 0 -11 8 18.91 2.21
 0 11 8 22.11 3.58
 0 -11 -8 17 4.04
 0 -11 -9 19.15 3.41
 0 11 -9 23.82 4.91
 0 11 9 13.5 2.86
 0 -11 -9 17.69 3.56
 0 -11 9 16.96 2.31
 0 -11 9 19.39 4.44
 0 -11 -9 19.88 4.47
 0 11 -10 5.54 2.29
 0 -11 10 5.2 1.34
 0 -11 -10 7.57 3.27
 0 -11 -10 5.21 1.92
 0 11 10 4.81 2.09
 0 -11 -11 10.25 2.83
 0 -12 0 252.31 8.13
 0 -12 0 231.11 11.25
 0 -12 0 249.13 9.48
 0 12 0 226.93 11.63
 0 12 0 241.12 7.81
 0 12 0 240.94 9.66
 0 -12 1 260.68 9.49
 0 12 -1 256.75 7.8
 0 12 -1 252.21 8.71
 0 -12 -1 263.8 10.17
 0 -12 -1 260.22 9.38
 0 -12 1 264.52 11.99
 0 12 1 255.21 8.52
 0 12 -1 229.06 12.05
 0 -12 1 254.44 7.82
 0 12 -1 244.54 9.79
 0 12 1 260.65 10.35
 0 -12 -1 272.34 10.28
 0 12 1 235.01 12.02
 0 -12 -1 266.47 12.05
 0 12 -2 310.23 8.63
 0 -12 2 263.3 8.01
 0 -12 -2 281.5 11.02
 0 12 -2 255.94 10.31
 0 12 2 246.68 15.47
 0 12 -2 258.6 10.13
 0 -12 -2 264.74 8.28
 0 -12 2 265.68 12.51
 0 12 2 256.44 9.26
 0 -12 -2 276.71 12.07
 0 -12 2 268.32 9.49
 0 -12 -2 254.31 12.09
 0 12 2 259.19 10.76
 0 -12 -3 56.4 5.42
 0 12 -3 47.72 3.67
 0 12 3 36.74 6.27
 0 -12 3 47.85 4.91
 0 -12 3 52.11 2.53
 0 12 3 55.27 4.4
 0 -12 -3 59.63 4.56
 0 -12 -3 54.73 2.26
 0 -12 3 55.36 3.37
 0 12 -3 50.77 4.39
 0 12 3 45.82 3.33
 0 12 4 128.53 7.71
 0 -12 4 119.19 8.43
 0 12 4 131.48 7.11
 0 12 -4 110.56 7.67
 0 -12 -4 140.98 7.75
 0 -12 -4 130.28 9.26
 0 -12 4 132.11 4.9
 0 -12 -5 67.88 7.01
 0 12 5 76.27 6.11
 0 -12 -5 69.69 4.85
 0 -12 -5 73.36 5.65
 0 -12 5 67.22 3.43
 0 12 5 70.86 5.39
 0 12 -5 67.87 6.32
 0 -12 5 74.02 6.79
 0 12 -6 21.37 3.93
 0 -12 -6 24.3 3.14
 0 -12 6 32.3 4.73
 0 -12 -6 27.58 4.52
 0 -12 6 23.51 2.06
 0 12 6 29.72 3.66
 0 -12 -6 26.92 3.54
 0 12 6 23.35 3.52
 0 -12 7 64.67 7.08
 0 -12 -7 73.84 6.17
 0 12 -7 57.11 6.81
 0 12 7 68.16 5.97
 0 -12 -7 71.01 7.89
 0 -12 7 63.33 3.86
 0 -12 -7 58.46 5.52
 0 -12 -8 38.23 4.71
 0 -12 8 47.6 6.51
 0 -12 -8 38.59 6.14
 0 12 8 41.1 4.86
 0 -12 8 39.36 3.19
 0 12 -8 42.94 6.22
 0 -12 -8 40.57 4.79
 0 -12 9 5.36 2.58
 0 12 -9 6.5 3.01
 0 -12 9 4.38 1.21
 0 -12 -9 6.49 2.41
 0 12 9 5 1.98
 0 -12 -9 6.94 3.01
 0 -12 -10 2.84 2.03
 0 12 10 1.7 1.38
 0 -12 10 2.11 2.28
 0 12 -10 -1.78 1.69
 0 13 0 2.79 0.61
 0 -13 0 4.94 1.8
 0 -13 0 5.41 1.33
 0 13 0 5.11 1.43
 0 13 1 70.56 4.82
 0 13 -1 64.24 3.55
 0 13 1 61.59 3.39
 0 -13 -1 68.98 4.4
 0 -13 -1 73.25 4.71
 0 -13 1 57.82 5.36
 0 -13 1 64.79 4.13
 0 13 -1 60.79 2.87
 0 13 -1 71.01 4.6
 0 -13 -1 62.1 5.52
 0 13 -2 25.16 1.81
 0 -13 -2 25.32 2.92
 0 13 2 23.47 4.53
 0 -13 2 22.85 2.22
 0 -13 -2 18.14 2.94
 0 13 2 24.96 2.88
 0 13 -2 19.87 2.29
 0 -13 2 20.03 3.17
 0 -13 2 22.49 1.52
 0 13 2 20.79 2
 0 13 -2 23.72 2.57
 0 -13 -2 22.55 2.95
 0 -13 3 7.32 1.27
 0 13 3 7.93 1.75
 0 13 -3 8.48 1.65
 0 13 -3 9.5 1.89
 0 13 3 6.91 2.82
 0 -13 3 9.14 2.28
 0 -13 3 8.3 0.92
 0 -13 -3 11.93 2.18
 0 -13 -3 9.24 2.21
 0 13 3 7.67 1.38
 0 -13 -4 38.72 4.95
 0 13 -4 34.33 3.28
 0 13 4 29.72 3.61
 0 13 -4 31.28 3.88
 0 -13 4 38.69 4.7
 0 -13 -4 32.6 1.6
 0 13 4 40.7 3.87
 0 -13 -4 42.43 4.14
 0 -13 -4 36.59 2.22
 0 -13 4 36.45 2.15
 0 13 -5 19.87 3.45
 0 -13 -5 19 2.06
 0 13 5 22.36 3.39
 0 -13 -5 21.96 4.02
 0 -13 5 23.01 1.84
 0 13 5 20.81 2.93
 0 -13 -5 28.38 3.61
 0 -13 5 23.1 3.89
 0 -13 6 7.98 1.21
 0 -13 6 8.54 2.66
 0 13 -6 10.5 2.86
 0 -13 -6 11.06 3.03
 0 -13 -6 9.41 1.75
 0 13 6 7.31 2.05
 0 13 6 6.9 2.08
 0 -13 -6 7.38 1.98
 0 13 7 50.64 5.19
 0 -13 -7 53.25 6.91
 0 13 7 56.58 6.05
 0 13 -7 47.04 6.13
 0 -13 7 48.98 3.33
 0 -13 7 46.59 6.17
 0 -13 -7 61.66 5.83
 0 -13 -7 48.43 4.62
 0 13 8 8.79 2.42
 0 -13 8 8.04 1.4
 0 -13 8 9.3 3
 0 -13 -8 7.61 2.16
 0 13 -8 11.68 3.46
 0 -13 -8 9.39 3.03
 0 -13 -9 5.55 2.24
 0 13 -9 5.45 2.62
 0 -13 -9 1.47 1.21
 0 -13 9 -0.89 2.06
 0 13 9 0.5 1.33
 0 13 -10 7.11 3.08
 0 -13 -10 8.66 2.7
 0 -13 10 7.54 3.33
 0 -13 -10 15 4.35
 0 13 10 6.61 2.75
 0 14 0 1212.13 33.17
 0 -14 0 1260.71 39.52
 0 14 0 1310.99 36.64
 0 14 1 223.47 9.91
 0 14 -1 198.96 6.88
 0 14 1 205.38 7.67
 0 -14 -1 203.47 11.26
 0 -14 1 217.56 11.5
 0 -14 -1 240.12 9
 0 -14 -1 242.07 10
 0 -14 1 238.49 9.3
 0 14 -1 222.98 9.56
 0 14 2 83.76 5.74
 0 14 -2 95.16 4
 0 -14 2 91.61 5.01
 0 14 2 73.25 4.23
 0 14 -2 81.76 4.84
 0 -14 -2 72.47 6.22
 0 -14 -2 85.44 5.8
 0 -14 2 83.61 6.8
 0 14 -2 86.9 5.42
 0 -14 -2 93.24 5.95
 0 -14 2 84.29 3.45
 0 -14 3 119.58 8.54
 0 14 3 119.91 7.37
 0 14 -3 120.73 7.02
 0 14 3 107.25 5.72
 0 -14 -3 125.56 8.15
 0 -14 3 118.91 5.92
 0 14 -3 114.6 6.49
 0 -14 3 122.4 4.44
 0 14 3 101.55 10.94
 0 -14 -3 139.68 7.76
 0 14 -4 1.81 0.74
 0 -14 4 1.67 1.2
 0 -14 4 2.54 0.54
 0 -14 -4 3.47 1.2
 0 14 4 3.04 1.47
 0 14 4 4.9 1.54
 0 14 -4 -0.17 0.7
 0 -14 -4 2.93 1.35
 0 14 5 5.63 1.83
 0 -14 5 4.65 0.85
 0 14 5 6.82 1.78
 0 14 -5 2.08 1.29
 0 -14 5 4.88 1.95
 0 -14 -5 5.81 2.35
 0 -14 -5 7.98 2.13
 0 -14 -5 5.69 0.81
 0 14 -6 201.96 12.66
 0 -14 6 209.31 13.34
 0 14 6 207.72 11.05
 0 -14 6 196.46 7.48
 0 14 6 209.71 12.07
 0 -14 -6 215.71 13.79
 0 -14 -6 248.29 12.3
 0 -14 7 13.42 1.6
 0 -14 -7 14.63 3.41
 0 14 7 12.94 2.59
 0 -14 -7 15.07 2.92
 0 14 7 9.05 2.61
 0 14 -7 9.48 2.93
 0 -14 7 13.05 3.41
 0 -14 -8 4.41 2.33
 0 14 8 4.38 1.63
 0 -14 -8 7.45 2.24
 0 -14 8 2.76 1.61
 0 14 -8 5.73 2.45
 0 -14 -9 93.41 8.35
 0 -14 -9 99.82 10.41
 0 14 -9 82.79 9.42
 0 14 9 84.55 7.88
 0 -14 9 92.13 9.97
 0 -15 0 4.21 1.74
 0 -15 0 2.87 1.11
 0 15 1 55.96 4.65
 0 -15 -1 58.77 4.6
 0 -15 -1 56.67 5.68
 0 15 -1 45.57 2.59
 0 15 -1 54.4 4.4
 0 15 1 50.88 3.18
 0 -15 1 52.01 5.42
 0 -15 1 59.53 4.29
 0 -15 2 20.39 2.37
 0 15 2 17.04 2.69
 0 -15 -2 18.36 2.49
 0 -15 -2 20.7 2.8
 0 -15 -2 17.48 3.18
 0 15 2 15.74 1.83
 0 15 -2 16.5 1.99
 0 15 -2 17.53 2.46
 0 -15 2 15.14 3.03
 0 -15 3 0.19 1.05
 0 -15 -3 3.53 1.38
 0 15 -3 2.7 1.06
 0 15 -3 2.88 1.09
 0 15 3 2.21 0.9
 0 -15 3 2.86 0.54
 0 -15 -3 2.87 1.34
 0 -15 3 2.49 0.84
 0 15 3 3.15 2.28
 0 15 -4 20.29 2.69
 0 -15 4 15.91 3.49
 0 -15 -4 17.38 3.14
 0 15 -4 16.73 2.87
 0 -15 -4 18.69 2.83
 0 15 4 15.77 2.91
 0 -15 4 17.57 1.46
 0 15 4 22.02 2.99
 0 15 5 64.33 6.25
 0 15 -5 63.82 6.22
 0 -15 -5 80.41 6.47
 0 15 -5 68.72 5.29
 0 15 5 64.89 5.59
 0 -15 5 66.24 7.01
 0 -15 5 64.87 3.23
 0 -15 -5 71.13 7.1
 0 -15 -6 36.63 5.39
 0 15 -6 36.41 4.99
 0 15 6 39.83 4.52
 0 -15 6 36.15 5.38
 0 15 6 28.16 4.26
 0 -15 -6 44.18 4.95
 0 -15 -7 14.24 3.04
 0 15 7 8.12 2.34
 0 15 7 15.84 3.05
 0 -15 7 15.77 3.79
 0 15 -7 8.95 2.57
 0 -15 -7 9.95 3.34
 0 15 8 22.29 3.91
 0 -15 -8 22.62 3.99
 0 -15 8 14.83 3.86
 0 15 -8 19.81 4.47
 0 -15 -8 28.25 5.27
 0 15 9 9.74 2.82
 0 -15 -9 18.63 4.43
 0 -15 -9 13.84 3.5
 0 15 -9 9.21 3.02
 0 -15 9 9.49 3.2
 0 -16 0 38.2 4.76
 0 16 0 38.65 3.94
 0 -16 0 34.49 3.48
 0 16 0 29.2 2.14
 0 16 1 74 5.6
 0 -16 1 66.01 6.43
 0 -16 -1 77.58 5.61
 0 16 1 61.21 3.64
 0 -16 -1 57.27 5.99
 0 16 -1 73.83 5.35
 0 -16 1 74.52 5.04
 0 -16 -2 304.24 11.84
 0 16 2 223.75 9.29
 0 -16 -2 245.29 13.47
 0 -16 -2 304.09 12.72
 0 16 2 264.93 12.17
 0 16 -2 276.29 11.69
 0 -16 2 265.69 14.01
 0 -16 2 274.53 10.9
 0 16 -2 264.48 10
 0 16 -3 26.9 3.18
 0 16 3 24.88 3.45
 0 -16 -3 26.31 3.48
 0 -16 3 24.42 1.57
 0 16 -3 24.78 2.81
 0 -16 -3 28.91 3.68
 0 -16 3 27.78 4.36
 0 -16 3 27.78 2.9
 0 -16 4 280.02 8.73
 0 -16 -4 332.94 14.5
 0 16 4 318.21 13.49
 0 16 -4 280.11 12.94
 0 -16 4 298.61 15.93
 0 16 -4 311.72 12.76
 0 -16 -4 311.47 14.81
 0 16 4 286.54 13.91
 0 -16 -5 136.94 9.94
 0 16 5 129.2 9.27
 0 -16 5 138.8 10.65
 0 16 -5 132.14 9.06
 0 16 5 138.43 8.75
 0 -16 -5 151.87 9.59
 0 16 -5 133.09 7.82
 0 16 -6 11.06 2.17
 0 16 6 10.66 2.86
 0 16 -6 9.05 2.61
 0 -16 -6 13 3.06
 0 -16 6 11.49 3.12
 0 16 6 12.97 2.74
 0 -16 -6 11.45 2.69
 0 16 7 21.19 4.14
 0 16 7 21.06 3.62
 0 -16 -7 21.87 4.35
 0 16 -7 20.71 4.06
 0 -16 -7 27.45 4.35
 0 16 -7 18.37 2.95
 0 -16 7 19.82 4.45
 0 -16 8 47.57 7.03
 0 16 8 45.66 5.7
 0 16 -8 40.04 6.07
 0 -16 -8 46.04 5.82
 0 -16 -8 44.71 6.72
 0 -16 9 4.98 3.06
 0 16 -9 6.71 2.61
 0 -16 -9 2.51 2
 0 -17 0 -0.59 1.42
 0 17 0 2.34 1.32
 0 -17 0 0.52 0.62
 0 -17 -1 40.78 5.21
 0 17 -1 48.5 4.46
 0 -17 -1 54.12 4.79
 0 17 1 46.6 4.64
 0 -17 1 46.37 5.7
 0 -17 1 52.72 4.42
 0 -17 2 25.06 4.05
 0 17 -2 18 2.76
 0 17 2 20.22 3.19
 0 -17 2 21.9 2.69
 0 -17 -2 23.9 3.25
 0 -17 -2 23.14 3.93
 0 -17 -3 3.33 1.47
 0 -17 -3 5.31 1.71
 0 17 -3 3.6 1.11
 0 -17 3 3.73 1.16
 0 17 3 6.56 2.12
 0 -17 3 4.45 2.24
 0 17 -3 4.32 1.49
 0 -17 -4 130 8.84
 0 -17 -4 128.37 8.82
 0 -17 4 115.03 9.6
 0 17 -4 112.02 7.37
 0 17 4 111.1 8.29
 0 17 4 118.83 7.85
 0 17 -4 113.95 7.34
 0 17 -5 1.75 1.28
 0 -17 5 1.29 1.26
 0 -17 -5 1.31 0.82
 0 17 -5 2.85 1.22
 0 17 5 2.68 1.23
 0 -17 -5 3.56 1.82
 0 17 5 2.88 1.43
 0 17 -6 2.85 1.55
 0 17 -6 6.48 2.14
 0 -17 6 5.53 2.51
 0 17 6 2.85 1.71
 0 -17 -6 3.62 1.79
 0 17 6 5.35 2.13
 0 -17 -6 6.04 2.16
 0 -17 7 47.55 6.82
 0 -17 -7 39.79 5.39
 0 -17 -7 40.65 6.05
 0 17 7 39.54 5.2
 0 17 -7 38.22 5.64
 0 17 -7 39.29 4.45
 0 17 7 35.41 5.45
 0 17 8 -0.87 1.18
 0 -17 8 4.76 2.47
 0 17 -8 4.79 1.92
 0 -17 -8 8.04 3.01
 0 17 -8 5.13 2.37
 0 -18 0 159.02 8.82
 0 -18 0 150.75 10.7
 0 18 0 133.53 8.49
 0 -18 -1 0.07 1.32
 0 -18 1 0.47 0.58
 0 18 1 1.37 1.37
 0 18 -1 -0.47 0.66
 0 -18 1 -0.4 0.87
 0 -18 -1 0.37 0.71
 0 -18 -2 10.78 2.3
 0 -18 2 12.41 2.13
 0 -18 -2 16.13 3.2
 0 18 -2 10.79 2.12
 0 -18 2 7.54 2.29
 0 18 2 12.81 2.56
 0 -18 3 346.48 18.03
 0 18 -3 361.66 15.19
 0 18 -3 341.61 13.22
 0 18 3 366.91 16.43
 0 18 -4 97.5 6.66
 0 -18 -4 123.73 8.71
 0 18 -4 101.44 7.17
 0 18 4 103.46 8.24
 0 18 4 110.01 7.67
 0 -18 4 100.98 9.17
 0 -18 5 8.67 2.91
 0 -18 -5 16.68 3.2
 0 18 -5 14.12 2.67
 0 18 5 9 2.23
 0 18 5 9.3 2.61
 0 -18 -5 9.8 2.73
 0 18 -5 9.23 2.18
 0 -18 -6 185.58 12.66
 0 18 6 169.3 10.93
 0 -18 -6 214.66 12.77
 0 -18 6 162.62 12.85
 0 18 -6 176.47 10.19
 0 18 6 164.19 11.77
 0 18 -6 169.9 11.14
 0 18 -7 2.33 1.32
 0 18 -7 3.08 1.82
 0 -18 7 0.09 1.65
 0 18 7 2.54 1.84
 0 -18 -7 -0.02 1.1
 0 18 7 1.79 1.36
 0 18 -8 16.92 3.73
 0 18 8 22.95 4.56
 0 -18 8 24.21 5.25
 0 19 0 1.82 1.39
 0 -19 0 -1.79 1.3
 0 -19 0 0.53 0.8
 0 -19 -1 31.03 4.71
 0 -19 -1 32.83 4.15
 0 -19 1 31.27 4.98
 0 19 -1 32.98 4.08
 0 -19 1 35.54 3.96
 0 19 1 27.13 3.91
 0 -19 -2 128.94 8.64
 0 -19 2 112.08 7.21
 0 19 -2 105.92 7.59
 0 -19 -2 109.75 9.24
 0 -19 2 106.72 9.49
 0 19 2 109.69 8.17
 0 -19 -3 22.94 3.78
 0 -19 3 30.04 4.98
 0 19 -3 20.54 3.24
 0 19 3 18.22 3.44
 0 19 4 4.46 1.44
 0 -19 -4 6.05 1.98
 0 19 4 4.17 1.72
 0 19 -4 3.74 1.34
 0 -19 4 6.59 2.33
 0 19 -4 6.65 1.95
 0 -19 5 44.33 6.32
 0 19 5 45.38 5.29
 0 -19 -5 49.64 5.89
 0 19 -5 40.82 4.53
 0 19 -5 37.91 4.49
 0 19 5 35.44 5.21
 0 -19 -6 9.74 2.56
 0 19 6 10.12 2.86
 0 19 6 8.47 2.29
 0 19 -6 8.44 2.46
 0 -19 6 13.86 3.78
 0 19 -6 15.95 3.02
 0 19 7 45.68 6.47
 0 -19 7 47.49 7.23
 0 19 -7 46.77 5.95
 0 19 -8 7.9 2.82
 0 19 8 7.65 3.11
 0 20 0 15.62 3.12
 0 -20 0 14.24 2.68
 0 -20 -1 226.62 12.13
 0 20 1 207.15 11.87
 0 -20 1 215.99 11.27
 0 -20 1 205.28 13.71
 0 20 -1 214.74 11.86
 0 -20 -1 205.01 13.5
 0 20 -2 236.87 12.41
 0 20 2 237.65 13.03
 0 -20 -2 225.73 14.27
 0 -20 -2 244.47 13.08
 0 -20 2 224.88 14.68
 0 20 3 9.56 2.33
 0 -20 3 10.51 3
 0 20 -3 14.23 2.73
 0 -20 -3 13.72 2.96
 0 20 4 105.05 8.09
 0 -20 -4 110.16 8.99
 0 20 -4 97.99 7.58
 0 20 4 93.88 8.35
 0 -20 4 91.63 9.27
 0 20 -5 36.01 4.55
 0 20 5 29.7 4.44
 0 20 5 26.03 4.61
 0 -20 -5 40.7 5.5
 0 -20 5 33.77 5.68
 0 20 6 23.87 4.61
 0 -20 6 26.27 5.09
 0 20 7 6.79 2.77
 0 -21 0 -0.73 1.68
 0 21 0 1.74 1.28
 0 -21 0 0.29 0.85
 0 -21 -1 81.23 7.17
 0 -21 -1 71.76 7.91
 0 21 -1 88.96 7.44
 0 -21 1 66.13 7.79
 0 21 1 75.66 7.06
 0 -21 -2 3.89 2.12
 0 21 -2 2.3 1.48
 0 -21 2 2.08 1.28
 0 -21 -2 1.68 1.48
 0 21 2 4.12 1.73
 0 21 3 -0.04 1.38
 0 21 -3 0.49 1.23
 0 -21 3 0.33 1.68
 0 -21 -3 0.01 1.05
 0 -21 4 28.91 5.47
 0 -21 -4 37.95 5.32
 0 21 4 36.32 4.69
 0 21 4 30.34 4.93
 0 21 5 35.55 5.52
 0 -21 5 39.37 6.35
 0 -22 0 259.3 13.67
 0 -22 0 253.92 16.1
 0 22 0 255.16 14.17
 0 22 -1 43.79 5.39
 0 -22 1 36.48 5.86
 0 -22 -1 30.95 4.49
 0 22 1 39.3 5.25
 0 -22 -1 34.31 5.47
 0 22 2 0.44 1.16
 0 -22 2 0.26 1.68
 0 -22 -3 8.98 2.67
 0 -22 3 3.02 1.78
 0 22 3 4.11 2.06
 0 -22 4 2.02 1.57
 0 -22 -4 2.04 1.45
 0 -23 0 0.64 1.55
 0 -23 1 30.6 5.6
 0 -23 -1 39.12 5.12
 0 -23 -1 34.16 5.68
 0 -23 -2 16.97 3.62
 0 -23 2 21.87 4.77
 0 -23 -3 -0.3 1.4
 0 -23 3 0.11 1.78
 0 -24 0 21.67 4.84
 0 -24 1 65.91 8.57
 0 -24 -1 70.67 8.5
 1 0 -12 -1.32 3.06
 -1 0 12 1.19 1.37
 1 0 -11 20.71 4.63
 -1 0 11 20.51 3.5
 1 0 -11 19.98 2.78
 1 0 -10 93.76 9.43
 -1 0 10 105.49 7.68
 1 0 -10 98.2 6.06
 1 0 -9 3.52 1.05
 1 0 -9 5.37 2.42
 -1 0 9 5.17 1.82
 1 0 -8 206.41 12.88
 -1 0 8 185.08 9.62
 -1 0 7 26.42 3.12
 1 0 -7 24.89 3.91
 1 0 -7 32.3 2.62
 -1 0 6 6.96 2.38
 1 0 -6 11.16 1.43
 1 0 -6 10.21 1.73
 -1 0 6 10.31 1.85
 1 0 -6 12.21 0.95
 1 0 -6 15.24 2.8
 1 0 -5 304.66 9.49
 1 0 -5 283.54 8.28
 1 0 -5 311.33 13.18
 -1 0 5 294.22 10.77
 -1 0 4 10.74 0.7
 1 0 -4 10.19 0.87
 -1 0 4 9.98 0.88
 1 0 -4 12.58 1.21
 1 0 -4 11.57 1.97
 -1 0 4 9.87 1.34
 -1 0 3 176.83 4.97
 1 0 -3 182.8 7.33
 -1 0 3 168.9 5.27
 -1 0 3 171.52 6.22
 1 0 -3 168.61 5.23
 1 0 -3 170 5.72
 1 0 -2 1.8 0.38
 -1 0 2 1.84 0.32
 1 0 -2 1.29 0.27
 -1 0 2 1.3 0.41
 -1 0 2 1.67 0.41
 1 0 -2 1.53 0.73
 -1 0 -1 20.58 1.19
 1 0 1 21.21 1.16
 1 0 1 20.05 1.05
 1 0 1 20.03 1.26
 -1 0 -2 6.76 2.05
 1 0 2 9.16 1.08
 1 0 2 8.29 0.71
 1 0 3 2.4 0.31
 -1 0 -3 0.26 1.22
 1 0 3 2.38 0.4
 1 0 3 2.29 0.77
 1 0 4 71.48 4.3
 1 0 4 66.89 2.07
 -1 0 -4 58.95 6.52
 1 0 4 63.64 2.49
 1 0 5 0.39 0.61
 1 0 5 0.17 0.15
 -1 0 -5 -0.44 1.39
 -1 0 -6 12.43 3.41
 1 0 6 16.74 2.41
 1 0 6 14.53 4.61
 -1 0 -7 21.6 4.28
 1 0 7 22.42 3.03
 -1 0 -8 8.37 2.94
 -1 0 -8 5.8 2.2
 1 0 8 3.22 1.47
 -1 0 -9 56.09 7.34
 -1 0 -9 53.15 8.13
 1 0 9 46.7 5.06
 -1 0 -10 -0.08 1.79
 1 0 10 -0.08 1.2
 -1 0 -10 -0.46 1.49
 -1 0 -11 61.48 9.74
 1 0 11 67.47 6.87
 -1 0 -11 68.68 8.66
 -1 0 -12 0.69 3.02
 -1 0 -12 -1.91 2.67
 1 1 -12 27.88 5.68
 1 -1 -12 22.1 5.15
 -1 -1 12 25.17 4.22
 -1 1 12 29.03 4.47
 -1 1 11 -0.18 1.16
 1 1 -11 3.05 1.73
 1 -1 -11 0.33 0.92
 -1 -1 11 1.78 1.13
 -1 -1 10 14.41 2.66
 -1 1 10 13.47 2.75
 1 -1 -10 13.59 2.27
 1 -1 -10 11.8 3.46
 1 1 -10 15.94 2.19
 1 1 -10 12.78 3.44
 1 1 -9 57.29 6.81
 1 -1 -9 52.11 4.12
 -1 1 9 44.4 4.7
 1 -1 -9 45.68 6.13
 -1 -1 9 50 4.82
 1 -1 -8 57 4.97
 -1 1 8 60.21 5.08
 1 -1 -8 66.02 4.3
 1 -1 -8 64.62 6.86
 -1 -1 8 60.61 5.02
 1 1 -8 65.92 6.99
 -1 1 7 173.81 8.67
 1 1 -7 170.89 6.78
 -1 -1 7 161.18 8.24
 1 1 -7 161.52 10.66
 1 -1 -7 165.93 10.69
 1 -1 -7 181.55 10.33
 -1 1 6 144.06 7.24
 1 -1 -6 134.51 6.97
 1 1 -6 136.06 4.42
 -1 1 6 142.76 4.05
 -1 1 6 137.16 11.33
 -1 1 6 141.02 4.83
 1 1 -6 153.71 5.77
 1 -1 -6 149.18 8.55
 1 1 -6 136.51 7.17
 -1 -1 6 142.91 7.08
 1 1 -6 148.11 9.31
 1 -1 -6 136.54 8.8
 1 -1 -6 155.98 6.28
 -1 -1 6 120.2 10.21
 1 -1 -5 277.13 9.09
 1 1 -5 257.84 7.59
 1 -1 -5 289.08 11.82
 1 1 -5 267.53 12.29
 -1 1 5 267.4 7.91
 1 -1 -5 247.94 7.78
 -1 1 5 268.6 10.12
 1 -1 -5 287.57 12.28
 1 1 -5 276.86 8.56
 -1 1 5 275.35 7.32
 -1 -1 5 260.12 9.87
 1 1 -4 29.17 1.51
 1 1 -4 32.14 1.9
 1 -1 -4 31.49 3.13
 -1 1 4 30.22 1.67
 -1 1 4 32.61 1.45
 1 1 -4 28.89 3.09
 1 -1 -4 30.79 2.35
 -1 1 4 27.8 2.37
 1 -1 -4 30.63 1.63
 1 -1 -4 33.2 2.16
 -1 -1 4 30.31 2.39
 1 1 -4 30.18 1.23
 1 -1 -3 502.81 14.99
 1 1 -3 507.6 15.49
 1 1 -3 466.29 12.28
 -1 1 3 464.6 13.74
 -1 -1 3 471.06 12.66
 1 -1 -3 471.73 12.78
 -1 -1 3 482.4 13.72
 -1 1 3 492.42 12.49
 1 -1 -3 497.21 13.5
 -1 1 3 414.97 15.51
 1 1 -3 478.14 12.59
 -1 1 3 461.04 12.78
 1 -1 -3 462.19 13.68
 1 1 -3 486.99 12.97
 1 1 -2 562.72 15.69
 1 -1 -2 589.18 15.44
 -1 -1 2 587.84 15.62
 -1 1 2 598.56 15.71
 1 1 -2 581.9 16.77
 1 1 -2 586.17 15.31
 1 -1 -2 614.91 15.09
 1 -1 -2 572.42 16.25
 1 1 -2 562.62 15.13
 -1 -1 2 574.59 15.36
 -1 -1 2 653.37 15.92
 -1 1 2 598.67 15.25
 -1 1 2 581.08 15.76
 1 -1 -1 565.49 15.02
 -1 1 1 607.81 14.93
 1 1 -1 583.22 14.57
 1 -1 -1 568.36 14.94
 -1 1 1 554.78 15.49
 1 -1 -1 577.87 15.61
 1 1 1 1028.95 26.96
 -1 -1 -1 1073.7 26.87
 1 -1 1 1050.36 26.62
 1 -1 1 1079.67 26.46
 -1 -1 -1 1105.46 32.1
 -1 1 -1 1040.48 26.5
 1 -1 1 1073.65 26.96
 -1 -1 -2 152.69 9.11
 -1 1 -2 134.49 8.18
 1 -1 2 149.86 4.27
 1 1 2 146.57 5.44
 1 -1 2 146.61 4.52
 -1 1 -2 151.46 4.55
 1 -1 2 149.78 5.47
 1 -1 3 106.85 8.47
 1 1 3 118.4 5.32
 -1 -1 -3 137.93 9.47
 1 -1 3 126.28 3.55
 1 -1 3 121.09 5.39
 -1 1 -3 116.07 8.26
 1 -1 3 124.47 3.94
 -1 -1 -4 2.93 1.9
 1 1 4 3.41 0.95
 1 -1 4 4.37 1.11
 1 1 4 3.13 0.49
 1 -1 4 2.69 0.38
 -1 1 -4 2.11 1.28
 1 -1 4 -0.07 1.78
 1 1 5 8.52 0.78
 -1 -1 -5 11.27 3.17
 1 -1 5 9.21 1.75
 -1 1 -5 9.43 2.86
 1 1 5 8.41 1.61
 -1 -1 -6 181.15 13.43
 1 1 6 178.22 8.88
 1 -1 6 149.51 13.9
 -1 1 -6 175.1 12.47
 1 1 6 186.1 5.52
 1 -1 6 193.16 9.02
 -1 -1 -7 32.35 5.75
 1 1 7 34.72 3.78
 1 -1 7 37.43 3.85
 -1 1 -7 31.59 5.3
 1 1 8 19.14 3.1
 1 -1 8 19.54 2.92
 -1 -1 -8 15.09 3.28
 -1 1 -8 25.45 5.11
 -1 1 -8 16.64 4.07
 -1 -1 -8 19.71 4.47
 1 -1 9 31.34 4.06
 -1 -1 -9 33.41 5.9
 -1 1 -9 37.34 6.89
 1 1 9 41.94 4.72
 -1 -1 -9 36.54 6.45
 -1 1 -9 35.31 5.73
 -1 -1 -10 2.78 2.09
 -1 1 -10 0.87 1.32
 1 1 10 1.19 0.89
 -1 -1 -10 -0.97 1.9
 1 -1 10 1.69 1.11
 -1 1 -10 4.52 2.45
 -1 -1 -11 -0.02 1.6
 1 -1 11 1.6 1.39
 -1 1 -11 6.32 2.87
 1 1 11 2.05 1.72
 -1 1 -11 0.65 2.07
 -1 -1 -11 0.56 2.45
 -1 -1 -12 7.9 4.01
 -1 -1 -12 5.2 2.84
 -1 1 -12 2.26 1.81
 1 -2 -13 17.28 4.81
 1 -2 -12 24.23 5.22
 1 2 -12 31.09 6.43
 -1 2 12 22.95 4.05
 -1 -2 12 25.58 4.09
 1 -2 -11 1.4 0.91
 1 -2 -11 2.7 2.2
 1 2 -11 1.26 1.72
 -1 2 11 1.77 1.26
 -1 -2 11 0.73 1.05
 -1 2 10 34.3 4.38
 1 -2 -10 35.44 3.74
 1 2 -10 30.25 5.25
 -1 -2 10 32.71 4.12
 1 -2 -10 30.32 5.3
 -1 -2 9 10.19 2.24
 1 2 -9 10.42 2.87
 -1 2 9 11.33 2.46
 1 -2 -9 11.96 1.96
 1 -2 -9 14.83 3.57
 1 2 -8 134.6 5.91
 1 -2 -8 133.64 6.79
 -1 -2 8 129.03 7.54
 -1 2 8 127.36 7.97
 1 2 -8 129.1 10.11
 1 -2 -8 143.08 10.29
 1 -2 -8 144.5 9.75
 1 2 -7 35.23 4.7
 -1 2 7 28.5 3.25
 -1 2 7 26.78 1.81
 -1 2 7 30.36 1.31
 1 -2 -7 30.4 4.34
 1 -2 -7 26.03 3.87
 1 2 -7 32.53 2.37
 -1 -2 7 29.3 3.11
 1 2 -7 26.13 1.26
 -1 2 6 72.69 3.24
 1 -2 -6 65.54 4.63
 1 -2 -6 77.06 6.31
 -1 -2 6 76.53 4.78
 1 -2 -6 70.25 4.71
 -1 2 6 75.51 2.76
 1 -2 -6 80.86 6.13
 1 2 -6 73.09 2.73
 1 2 -6 78.15 6.66
 1 2 -6 69.52 4.9
 -1 2 6 72.02 4.91
 -1 -2 6 68.13 7.35
 1 2 -6 75.41 3.58
 -1 2 5 154.02 5.53
 -1 2 5 162.42 7.23
 1 -2 -5 169.27 8.85
 -1 2 5 168.41 5.1
 1 2 -5 169.71 5.66
 -1 -2 5 170.61 7.14
 -1 -2 5 135.81 9.2
 1 -2 -5 167.39 6.56
 1 2 -5 154.36 4.96
 1 -2 -5 149.55 6.79
 1 2 -5 165.7 9.22
 1 -2 -5 176.49 8.78
 1 2 -4 44.18 1.98
 -1 2 4 44.13 2.28
 1 -2 -4 39.46 2.82
 1 -2 -4 45.51 3.67
 1 2 -4 43.4 1.71
 1 -2 -4 44.23 2.8
 -1 -2 4 40.62 3.74
 1 -2 -4 49.62 3.9
 1 -2 -4 45 2.75
 1 2 -4 43.67 3.89
 1 2 -4 45.6 2.21
 1 -2 -4 43.01 2.19
 -1 -2 4 44.77 2.93
 -1 2 4 45.75 3.05
 1 -2 -3 128.33 5.1
 1 -2 -3 146.91 5.95
 -1 -2 3 169.12 5.6
 1 2 -3 137.66 6.51
 -1 2 3 132.76 5.16
 -1 2 3 132.15 6.59
 1 -2 -3 126.47 4.75
 -1 -2 3 128.17 5.06
 1 2 -3 131.96 4.52
 -1 -2 3 129.25 4.06
 -1 2 3 133.05 4.67
 -1 -2 3 136.37 5.98
 1 -2 -3 132.08 4.54
 -1 2 2 0.96 0.3
 1 -2 -2 2.02 0.44
 -1 2 2 1.48 0.45
 -1 2 2 0.58 0.38
 1 2 -2 0.65 0.64
 1 -2 -2 1.05 0.35
 -1 2 2 1.69 0.41
 1 -2 -2 0.83 0.32
 -1 -2 2 1.01 0.38
 1 -2 -2 1.61 0.3
 -1 -2 2 1.05 0.32
 1 -2 -1 3.11 0.51
 -1 2 1 2.13 0.27
 -1 -2 1 2.22 0.39
 1 2 -1 2.29 0.53
 -1 2 1 2.26 0.51
 1 2 -1 2.31 0.38
 -1 2 1 2.49 0.34
 1 -2 -1 1.92 0.58
 1 -2 0 1.45 0.33
 1 -2 0 2.22 0.58
 -1 -2 0 1.78 0.38
 -1 2 0 2.01 0.54
 1 2 0 2.36 0.47
 -1 2 0 1.81 0.22
 -1 -2 -1 48.93 4.74
 1 -2 1 46.86 1.78
 1 -2 1 48.77 2.95
 1 -2 1 47.92 1.96
 1 2 1 46.87 2.23
 1 2 1 51.34 2.79
 -1 -2 -1 45.48 2.16
 1 -2 1 43.16 2.06
 -1 2 -2 28.7 1.37
 -1 2 -2 31.07 3.49
 -1 2 -2 31.09 1.54
 1 2 2 30.62 2.06
 1 -2 2 31.74 2.07
 1 -2 2 33.58 1.43
 -1 -2 -2 33.49 4.32
 -1 2 -3 14.18 0.78
 1 -2 3 13.23 1.55
 -1 2 -3 14.57 0.98
 1 -2 3 11.3 2.68
 1 2 3 18.22 1.81
 -1 -2 -3 14.98 3.38
 -1 2 -3 14.13 2.88
 1 -2 4 2.96 0.94
 1 -2 4 1.34 1.46
 -1 -2 -4 3.73 1.9
 -1 2 -4 2.83 0.44
 1 2 4 2.75 0.95
 -1 2 -4 4.12 1.68
 -1 -2 -5 35.18 5.61
 1 -2 5 45.22 3.62
 -1 2 -5 38.21 5.32
 1 2 5 43.06 3.57
 1 2 6 61.83 4.72
 1 2 6 54.26 2.47
 1 -2 6 50.81 4.23
 1 -2 6 50.82 7.65
 -1 -2 -6 47.5 6.63
 -1 2 -6 47.41 5.99
 -1 -2 -6 46.64 4.6
 1 2 6 56.97 2.3
 1 2 7 23.35 3.13
 -1 -2 -7 22.28 4.68
 1 -2 7 25.57 3.18
 -1 2 -7 30.36 5.49
 1 2 7 24.9 1.42
 -1 2 -7 26.66 4.68
 1 2 7 24.79 1.1
 1 -2 8 12.59 2.44
 -1 -2 -8 6.96 2.69
 -1 2 -8 8.7 2.79
 1 2 8 7.33 2.01
 -1 2 -8 6.35 2.6
 -1 -2 -9 111.25 10.85
 -1 2 -9 120.91 10.36
 1 -2 9 115.52 8.04
 1 2 9 117.54 8.39
 -1 -2 -9 118.09 11.81
 -1 2 -9 88.54 10.64
 -1 -2 -10 -1.09 1.44
 1 -2 10 -0.29 0.67
 1 2 10 0.58 1.27
 -1 2 -10 1.17 1.34
 -1 -2 -10 -2.09 1.87
 -1 2 -10 -1.12 2.47
 1 2 11 8.97 2.67
 -1 2 -11 9.18 3.44
 1 -2 11 6.09 2.25
 -1 2 -11 10.6 4.59
 -1 -2 -11 11.65 3.54
 -1 -2 -11 8.14 4.29
 -1 -2 -12 16.33 5.63
 -1 -2 -12 23.31 5.55
 -1 2 -12 20.26 4.77
 1 -3 -13 -1.39 2.56
 1 3 -12 17.88 4.61
 -1 3 12 21.05 3.94
 1 -3 -12 17.06 4.32
 -1 -3 12 16.83 3.4
 1 -3 -12 15.74 2.98
 1 -3 -11 19.66 4.41
 1 3 -11 14.78 3.84
 1 -3 -11 14.97 2.59
 -1 -3 11 18.81 3.25
 -1 3 11 19.1 3.73
 -1 -3 10 74.82 6.29
 1 3 -10 68.64 8.27
 -1 3 10 76.8 6.77
 1 -3 -10 71.86 8.03
 1 -3 -10 80.27 5.9
 1 3 -9 4.72 2.13
 -1 -3 9 4.66 1.41
 1 3 -9 5.17 1.09
 1 -3 -9 4.72 2
 -1 3 9 8.06 2.04
 1 -3 -9 6.62 1.52
 1 3 -8 231.96 14.07
 -1 3 8 210.4 7.46
 -1 3 8 239.89 6.53
 1 -3 -8 244.81 13.79
 -1 -3 8 242.09 10.85
 -1 3 8 236.25 11.35
 1 -3 -8 195.87 10.3
 1 -3 -8 245.33 10.16
 1 -3 -8 239.96 13.4
 1 3 -8 244.48 8.45
 -1 -3 7 365.93 13.88
 -1 3 7 374.92 10.44
 1 3 -7 365.45 9.89
 -1 3 7 369.31 14.54
 -1 3 7 363.13 11.11
 1 -3 -7 409.98 13.6
 1 3 -7 385.01 11.44
 1 -3 -7 363.78 16.8
 1 3 -7 359.13 17.3
 1 -3 -7 397.41 17
 -1 3 6 6.59 1.38
 1 3 -6 3.13 1.07
 1 3 -6 2.87 1.35
 -1 -3 6 2.74 0.88
 1 3 -6 3.69 0.67
 -1 3 6 4.19 0.75
 1 -3 -6 3.1 0.91
 -1 3 6 4.3 0.61
 1 -3 -6 3.79 1.37
 1 -3 -6 6.23 1.7
 1 3 -6 2.97 0.46
 1 -3 -6 3.99 1.08
 -1 3 5 550.26 15.24
 1 3 -5 532.04 13.79
 -1 3 5 561.52 17.15
 1 3 -5 525.33 14.26
 1 3 -5 550.25 14.63
 1 -3 -5 529.87 16.57
 1 3 -5 516.16 19.53
 -1 -3 5 476.19 20.02
 -1 -3 5 539.59 16.67
 1 -3 -5 572.65 19.47
 1 -3 -5 534.3 18.91
 1 3 -4 495.11 17.27
 1 -3 -4 446.14 14.28
 1 -3 -4 487.57 14.69
 -1 -3 4 473.44 16.58
 1 -3 -4 483.07 16.21
 -1 3 4 491.17 14.95
 -1 3 4 483.04 13.88
 -1 -3 4 488.17 14.7
 1 3 -4 491.49 13.19
 1 -3 -4 506.7 16.88
 1 -3 -4 463.53 14.71
 1 -3 -3 64.42 2.93
 -1 3 3 66.39 3.05
 1 -3 -3 62.81 2.88
 -1 -3 3 64.29 3.19
 -1 3 3 61.16 3.19
 1 -3 -3 71.45 3.68
 -1 3 3 64.12 3.14
 1 3 -3 65.78 4.33
 -1 -3 3 68.42 3.79
 1 -3 -3 62.38 3.18
 -1 -3 3 65.62 2.13
 -1 -3 3 68.41 3.12
 1 3 -2 803.24 22.51
 1 -3 -2 797.74 21.08
 -1 3 2 782.46 21.55
 1 -3 -2 811.14 20.81
 -1 3 2 837.1 20.76
 1 -3 -2 802.57 20.51
 -1 -3 2 771.68 20.86
 -1 3 2 820.14 21.07
 -1 3 2 797.86 21.41
 -1 -3 1 872.59 22.2
 1 3 -1 890.02 22.63
 1 3 -1 866.95 22.21
 1 -3 -1 862.04 22.48
 -1 -3 1 837.08 22.47
 1 -3 -1 858.54 23.71
 -1 3 1 873.04 21.82
 -1 3 1 867.31 22.76
 -1 -3 0 27.46 1.46
 1 -3 0 21.97 1.86
 1 -3 0 24.41 1.47
 1 3 0 25.06 1.6
 -1 -3 0 24.45 1.31
 1 3 0 25.38 1.34
 -1 3 0 23.33 1.6
 -1 -3 -1 1117.78 33.97
 1 -3 1 1087.84 29.63
 -1 3 -1 1052.28 27.7
 1 -3 1 1092.56 27.7
 -1 -3 -1 1115.83 28.01
 1 -3 1 1099.03 26.96
 1 3 1 1089.41 28.99
 1 3 2 150.51 6.38
 1 3 2 151.62 5.67
 -1 -3 -2 162.48 10.03
 -1 3 -2 149.79 4.81
 -1 3 -2 151.71 7.96
 -1 3 -2 146.23 4.67
 1 -3 2 150.81 5.42
 1 -3 3 35.7 2.53
 -1 3 -3 34.42 4.09
 -1 3 -3 35.11 1.73
 1 3 3 31.15 2.47
 -1 -3 -3 31.74 4.74
 1 -3 3 31.94 4.16
 -1 3 -3 32.5 1.49
 -1 3 -4 6.12 0.65
 1 3 4 7.96 1.37
 1 -3 4 5.88 2.41
 -1 3 -4 6.55 1.94
 -1 3 -4 6.27 0.48
 1 -3 4 6.46 1.25
 -1 -3 -4 4.31 2.2
 -1 3 -5 130.84 9.33
 -1 3 -5 123.52 4.06
 1 -3 5 132.33 6.49
 -1 -3 -5 126.39 11.12
 -1 -3 -5 123.95 7.25
 1 3 5 131.5 6.68
 -1 -3 -6 -0.12 1.65
 -1 3 -6 1.72 0.94
 1 -3 6 5.72 2.5
 1 -3 6 2.24 0.75
 1 3 6 6.45 1.62
 -1 -3 -7 35.86 6.26
 -1 3 -7 31.01 4.71
 1 3 7 39.27 4.05
 1 3 7 32.28 1.94
 1 3 7 36.42 1.88
 1 -3 7 31.95 3.58
 -1 3 -7 34.37 5.71
 -1 3 -8 207.7 13.1
 -1 3 -8 185.22 14.79
 1 3 8 195.7 10.62
 -1 -3 -8 182.65 14.37
 1 -3 8 190.3 10.01
 1 3 8 190.97 5.37
 1 3 8 184.71 5.77
 1 3 9 3.98 1.49
 -1 -3 -9 5.15 2.86
 -1 3 -9 1.14 1.41
 -1 -3 -9 2.75 2.35
 -1 3 -9 4.92 2.36
 1 -3 9 1.96 1.07
 -1 -3 -10 1.46 1.99
 1 3 10 0.89 1.33
 -1 3 -10 4.89 2.55
 -1 -3 -10 4.61 3.19
 1 -3 10 2.98 1.18
 -1 3 -10 0.87 1.88
 -1 3 -11 47.25 6.63
 1 -3 11 45.15 5.53
 1 3 11 44.33 5.84
 -1 -3 -11 51.99 8.72
 -1 -3 -11 43.23 7.29
 -1 3 -11 47.28 8.23
 -1 -3 -12 18.14 5.47
 -1 3 -12 10.34 3.25
 1 -4 -13 13.97 4.22
 1 4 -12 1.51 1.96
 -1 -4 12 9.64 2.63
 -1 -4 12 10.28 2.69
 1 -4 -12 0.73 1.47
 -1 4 12 9.26 2.92
 1 -4 -12 4.16 1.6
 -1 4 11 26.71 4.4
 1 -4 -11 22.55 4.61
 1 4 -11 23.28 4.95
 1 -4 -11 27.08 3.72
 -1 -4 11 23.73 3.92
 -1 4 10 52.93 5.67
 1 -4 -10 46.66 6.21
 1 -4 -10 55.62 5.01
 1 4 -10 54.42 7.16
 -1 -4 10 56.32 5.33
 1 4 -9 4.19 0.84
 -1 -4 9 8.22 1.98
 1 -4 -9 3.49 1.96
 1 -4 -9 6.69 1.72
 1 4 -9 6.03 2.44
 -1 4 9 2.44 1.32
 1 4 -8 117.88 4.84
 -1 -4 8 112.88 6.94
 1 -4 -8 126.41 9.33
 1 4 -8 103.83 9.08
 -1 4 8 109.22 7.36
 1 -4 -8 122.77 6.85
 1 -4 -8 85.47 6.3
 -1 4 8 117.84 4.21
 1 -4 -8 125.63 9.37
 -1 4 8 105.79 4.72
 1 -4 -7 138.2 6.86
 -1 4 7 123.81 5.2
 1 -4 -7 139.71 9.25
 1 -4 -7 128.4 8.81
 -1 -4 7 101.7 10.37
 -1 4 7 133.04 7.51
 1 4 -7 131.5 4.88
 1 4 -7 124.95 9.3
 -1 -4 7 132.49 7.04
 1 4 -7 117.5 3.97
 1 -4 -6 31.79 4.13
 -1 4 6 23.69 2.71
 1 -4 -6 22.97 2.5
 1 4 -6 25.83 3.86
 1 4 -6 24.19 1.6
 1 -4 -6 25.55 3.5
 -1 4 6 24.09 2
 1 -4 -6 21.74 2.52
 1 4 -6 23.09 1.42
 -1 -4 6 24.33 2.6
 1 -4 -6 29.71 2.78
 1 4 -6 24.32 1.13
 -1 4 5 185.19 6.81
 1 4 -5 184.16 9.98
 -1 -4 5 152.18 9.63
 -1 -4 5 181.39 7.62
 -1 4 5 188.35 8.02
 1 -4 -5 170.2 7.34
 -1 -4 5 225.75 8.14
 1 -4 -5 191.99 9.81
 1 -4 -5 195.99 9.24
 -1 -4 4 2.49 0.97
 -1 -4 4 2.35 0.66
 -1 4 4 3.79 0.96
 1 4 -4 4.22 1.38
 1 -4 -4 4 1.37
 1 -4 -4 2.5 0.61
 -1 -4 4 3.99 0.81
 1 -4 -4 2.84 0.74
 -1 4 4 2.58 0.66
 1 -4 -4 3.49 1.07
 -1 4 3 82.84 3.94
 1 -4 -3 94.2 4.15
 -1 4 3 85.64 3.98
 1 -4 -3 95.49 5.23
 1 -4 -3 84.38 3.6
 -1 -4 3 88.06 3.64
 -1 4 3 85.59 3.82
 1 4 -3 89.74 5.25
 1 4 -2 28.88 1.76
 -1 -4 2 24.35 1.56
 -1 4 2 29.49 1.88
 -1 4 2 32.15 1.87
 1 4 -2 29.26 2.37
 -1 4 2 28.97 2
 -1 4 2 28.19 1.67
 1 -4 -2 27.89 1.57
 1 -4 -2 29.02 1.36
 1 -4 -2 30.14 2.57
 -1 -4 1 2.71 0.45
 1 -4 -1 4.7 1.03
 -1 4 1 3.91 0.71
 1 4 -1 4.2 0.69
 1 4 -1 4.34 0.77
 -1 4 1 4.76 0.82
 -1 4 1 3.57 0.5
 -1 -4 1 3.2 0.63
 -1 4 0 44.85 2.35
 -1 -4 0 45.65 2.18
 1 4 0 44.47 2.4
 1 -4 0 46.96 3.03
 1 4 0 40.84 2.23
 -1 -4 0 40.18 2.21
 -1 -4 -1 154.89 5.16
 -1 4 -1 144.37 4.99
 1 4 1 143.36 5.53
 -1 4 -1 143.24 5.31
 -1 4 -1 145.07 5.02
 1 -4 1 149.61 6.44
 -1 -4 -1 138.22 8.67
 1 4 1 152.12 5.79
 -1 4 -2 61.71 2.68
 1 4 2 66.35 3.39
 -1 4 -2 64.5 4.68
 -1 -4 -2 59.77 6.08
 1 -4 2 66.58 4.42
 1 4 2 65.09 3.92
 1 -4 2 66.73 3.14
 1 -4 3 14.68 2.93
 -1 4 -3 13.43 1.03
 1 4 3 16.31 2.15
 -1 4 -3 12.73 2.51
 1 4 3 11.53 1.54
 -1 -4 -3 14.5 3.49
 1 -4 3 11.78 1.42
 -1 4 -4 54.52 2.42
 -1 4 -4 53.09 5.2
 1 4 4 50.18 3.67
 1 -4 4 55.24 6.17
 1 -4 4 57.78 3.66
 -1 -4 -4 50.33 6.76
 -1 4 -4 52.8 2.13
 1 4 5 23.48 2.65
 -1 4 -5 18.69 0.85
 -1 4 -5 17.98 3.18
 1 -4 5 17.82 2.15
 -1 -4 -5 22.83 4.8
 1 -4 5 20.84 4.54
 -1 -4 -5 19 2.69
 -1 4 -5 18.44 1.24
 -1 4 -5 16.8 2.31
 -1 -4 -6 25.69 5.33
 -1 4 -6 25.63 5.01
 1 -4 6 30.93 3.14
 1 4 6 32.06 3.38
 -1 4 -6 30.63 4.46
 1 -4 6 25.62 5.36
 1 -4 7 54.53 4.49
 -1 -4 -7 58.67 7.73
 -1 4 -7 47.48 6.9
 1 4 7 46.59 2.62
 -1 4 -7 49.17 5.75
 1 4 7 56.45 4.95
 -1 4 -8 19.56 3.79
 -1 -4 -8 12.02 3.92
 1 4 8 16.13 1.38
 1 4 8 16.14 1.33
 1 4 8 25.03 3.67
 -1 4 -8 20.08 4.63
 1 -4 8 15.23 2.52
 -1 4 -9 36.87 6.81
 -1 4 -9 36.88 5.31
 -1 -4 -9 43.42 7.04
 1 4 9 31.64 4.35
 -1 -4 -9 39.97 6.68
 1 -4 9 35.56 4.25
 1 -4 10 4.1 1.65
 -1 4 -10 9.88 2.84
 -1 -4 -10 10.44 4.03
 1 4 10 4.75 1.86
 -1 4 -10 4.2 2.87
 -1 -4 -10 9.39 3.35
 -1 4 -11 40.5 6.13
 -1 -4 -11 32.36 7.04
 1 4 11 43.4 5.72
 1 -4 11 38.24 5.03
 -1 4 -11 60.11 9.42
 -1 -4 -11 46.48 7.55
 -1 -4 -12 1.5 1.08
 -1 -4 -12 2.64 2.67
 1 -5 -13 1.4 2.25
 -1 5 12 115.14 9.78
 1 -5 -12 105.33 8.4
 -1 -5 12 109.42 8.74
 1 -5 -12 116.06 11.15
 -1 -5 12 148.32 10.3
 1 5 -12 115.67 12.15
 1 -5 -11 10.15 2.3
 -1 -5 11 10.33 2.46
 1 5 -11 10.71 3.28
 -1 5 11 14.74 3.28
 1 -5 -11 9.97 3.17
 -1 -5 11 12.72 2.63
 -1 -5 10 3.81 1.53
 1 -5 -10 2.63 1.4
 1 -5 -10 5.17 2.43
 -1 -5 10 0.99 0.87
 1 5 -10 -1.5 2.75
 -1 5 10 2.48 1.36
 1 5 -9 163.19 12.31
 -1 -5 9 194.88 9.63
 -1 5 9 155.34 9.6
 1 -5 -9 163.12 8.91
 -1 -5 9 152.99 8.79
 1 -5 -9 182.73 12.33
 -1 5 9 150.82 5.37
 1 -5 -9 151.18 11.03
 1 5 -8 3.22 1.59
 1 -5 -8 1.18 1.24
 -1 5 8 3.25 1.22
 -1 -5 8 3.15 1.14
 -1 -5 8 4.57 1.45
 -1 5 8 2.73 0.58
 1 -5 -8 2.59 1.29
 1 5 -8 2.65 0.31
 -1 5 8 2.57 0.68
 1 -5 -8 2.64 1.06
 1 5 -7 25.06 1.47
 1 5 -7 27.8 4.24
 -1 5 7 25.72 2.22
 1 -5 -7 23.54 2.75
 -1 -5 7 32.8 3.21
 -1 -5 7 28.71 3.04
 1 -5 -7 30.85 3.12
 1 -5 -7 31.97 4.33
 1 -5 -7 28.48 3.91
 -1 -5 7 16.35 3.97
 -1 5 7 27.73 3.28
 1 -5 -6 1081.75 29.87
 1 -5 -6 1046.54 32.17
 1 -5 -6 1060 33.58
 -1 5 6 977.59 27.92
 1 -5 -6 944.32 28.95
 1 -5 -6 906.88 29.35
 -1 5 6 1001.79 30.11
 -1 -5 6 1006.13 29.4
 1 5 -6 1037.74 33.97
 -1 5 5 227.1 9.08
 1 -5 -5 205.75 8.28
 1 -5 -5 220.12 10.86
 -1 -5 5 246.26 8.49
 -1 -5 5 188.13 10.65
 1 -5 -5 221.27 9.89
 -1 5 5 232.06 8.12
 -1 -5 5 225.77 8.77
 1 5 -5 222.89 11.13
 -1 5 4 175.05 6.51
 1 5 -4 173.4 8.75
 -1 -5 4 171.91 6.25
 1 -5 -4 166.51 6.4
 1 -5 -4 166 7.18
 -1 5 4 171.15 7
 -1 -5 4 158.06 7.68
 -1 5 4 160.55 6.83
 1 -5 -4 175.78 8.59
 1 -5 -3 1196.63 32.53
 -1 5 3 1105.52 30.22
 -1 5 3 1042.65 34.89
 -1 -5 3 1137.26 29.6
 1 -5 -3 1138.48 29.8
 -1 5 3 1210.88 30.47
 1 -5 -3 1153.95 29.88
 -1 5 3 1161.6 30.44
 1 5 -3 1067.35 32.37
 1 -5 -2 266.73 10
 -1 5 2 268.4 8.2
 -1 5 2 259.57 10.49
 -1 -5 2 270.15 7.9
 -1 -5 2 262.54 9.33
 1 -5 -2 263.34 7.94
 1 5 -2 253.2 8.09
 1 5 -2 267.01 9.36
 1 5 -2 262.94 8
 -1 5 1 425.27 12.58
 1 5 -1 431.78 12.34
 -1 -5 1 440.09 12.83
 1 -5 -1 439.7 14.15
 -1 5 1 433.02 13.07
 -1 -5 1 431.77 13.31
 1 5 -1 431.76 12.32
 -1 -5 1 439.94 11.94
 -1 5 1 436.38 11.98
 1 5 -1 421.49 13.12
 1 5 -1 421.69 11.97
 -1 -5 0 710.67 17.99
 1 5 0 670.58 18.6
 1 -5 0 650.46 19.79
 -1 -5 0 656.03 18.45
 -1 -5 0 679.1 17.83
 -1 5 0 659.07 18.2
 1 -5 0 668.57 18.52
 1 5 0 656.7 17.88
 1 5 0 654.53 18.42
 1 5 1 52.39 3.18
 -1 5 -1 58.52 2.8
 -1 -5 -1 58.84 2.82
 1 5 1 57.61 3.27
 1 -5 1 62.32 4.03
 -1 -5 -1 53.98 5.2
 -1 5 -1 59.87 2.88
 -1 5 -2 666.31 20.31
 -1 5 -2 630.75 17.91
 1 5 2 649.61 25.89
 -1 5 -2 639.17 18.34
 -1 -5 -2 671.11 25.27
 1 -5 2 659.97 20.67
 1 5 2 698.26 19.69
 -1 5 -2 647.06 17.56
 1 5 2 637.59 19.36
 -1 5 -3 1082.44 27.98
 1 5 3 1107.9 29.96
 -1 5 -3 1041.22 29.89
 -1 -5 -3 1160.65 38.81
 1 5 3 1049.32 31.03
 -1 5 -3 1051.83 32.71
 1 -5 3 1152.39 29.45
 -1 5 -4 60.51 4.15
 -1 5 -4 56.1 2.5
 -1 5 -4 57.52 2.66
 1 -5 4 61.26 6.33
 1 -5 4 61.46 3.78
 -1 5 -4 55.39 5.03
 1 5 4 60.11 4.04
 -1 -5 -4 43.7 6.38
 -1 5 -5 14.67 3.35
 -1 -5 -5 19.87 4.49
 -1 5 -5 17.52 2.95
 1 -5 5 18.31 2.15
 -1 5 -5 16.04 2.33
 -1 5 -5 15.58 1.22
 1 -5 5 13.18 3.51
 -1 -5 -5 17.11 2.49
 -1 5 -5 16.55 1.04
 1 5 5 15.93 2.24
 -1 5 -6 513.71 23.42
 1 5 6 495.52 17.34
 -1 5 -6 480.83 19.69
 -1 5 -6 473.2 12.98
 -1 -5 -6 458.38 24.14
 1 -5 6 479.8 16.58
 1 -5 7 84.46 5.74
 1 5 7 90.4 6.4
 -1 5 -7 88.05 7.44
 -1 5 -7 79.79 8.87
 -1 -5 -7 83.7 9.68
 1 5 7 77.59 3.94
 -1 5 -8 56.05 6.09
 -1 5 -8 48.89 7.37
 -1 -5 -8 51.34 7.6
 1 5 8 58.71 5.44
 1 -5 8 52.67 4.76
 1 -5 9 163.11 9.47
 -1 -5 -9 151.94 13.57
 1 5 9 148.94 9.94
 -1 -5 -9 151.73 13.37
 -1 5 -9 158.15 11.06
 -1 5 -9 150.21 14
 -1 5 -10 22.97 5.72
 1 -5 10 14.67 2.83
 1 5 10 12.63 2.95
 -1 5 -10 9.17 2.54
 -1 -5 -10 11.08 3.97
 -1 -5 -10 19.53 4.96
 -1 -5 -11 25.82 6.19
 -1 5 -11 27.79 4.8
 1 5 11 14.84 3.58
 -1 -5 -11 22.81 5.74
 1 -5 11 19.74 3.59
 -1 5 -11 25.82 6.43
 -1 -5 -12 31.58 6.77
 -1 -5 -12 34.37 4.59
 1 -6 -13 6.41 3.08
 1 -6 -12 25.09 3.96
 1 -6 -12 20.75 4.54
 -1 -6 12 21.73 3.54
 -1 6 12 26.25 4.75
 1 6 -11 97.94 10.66
 1 -6 -11 88.2 9.01
 -1 -6 11 101.32 7.87
 -1 -6 11 95.11 7.51
 -1 6 11 97.62 8.59
 1 -6 -11 109.95 8.16
 1 6 -10 19.3 4.56
 1 -6 -10 19.95 3.27
 -1 6 10 14.69 3.1
 -1 -6 10 26.83 3.49
 1 -6 -10 16.71 3.73
 -1 -6 10 20.64 3.26
 -1 -6 9 39.43 4.18
 -1 -6 9 54.39 4.94
 -1 6 9 39.09 4.67
 1 -6 -9 46.77 4.63
 1 6 -9 36.96 5.84
 1 -6 -9 47.97 6.16
 -1 6 9 37.65 2.47
 1 -6 -9 38.5 5.16
 -1 6 8 30.18 2.61
 1 6 -8 32.26 1.59
 -1 6 8 35.02 3.94
 -1 -6 8 36.34 3.73
 1 -6 -8 35.01 4.91
 1 -6 -8 38.69 3.87
 1 -6 -8 39.6 4.9
 -1 -6 8 34.58 3.5
 1 6 -8 37.79 5.35
 -1 -6 7 10.02 1.89
 1 6 -7 8.54 2.26
 -1 -6 7 5.28 2.54
 -1 -6 7 11.14 1.71
 1 -6 -7 7.63 1.65
 1 -6 -7 5.97 1.44
 1 -6 -7 6.19 1.96
 1 6 -7 7.82 0.86
 1 -6 -7 8.51 2.15
 -1 6 7 9.43 2
 -1 6 7 6.98 1.22
 -1 6 6 98.72 5.05
 1 -6 -6 102.83 6.83
 1 -6 -6 112.48 6.19
 1 6 -6 99.6 7.86
 -1 -6 6 107.34 5.35
 -1 6 6 106.47 6.21
 1 -6 -6 110.47 7.98
 -1 6 5 430.55 13.47
 -1 6 5 339.26 20.21
 1 6 -5 435.81 17.18
 1 -6 -5 447.71 17.05
 -1 -6 5 420.81 13.12
 -1 6 5 410.26 14.3
 1 -6 -5 447.35 14.66
 -1 6 5 429.36 14.53
 1 -6 -5 416.82 13.61
 -1 -6 5 360.29 16.26
 1 -6 -5 432.17 15.11
 -1 6 4 3.48 0.97
 -1 -6 4 3.26 1
 -1 6 4 4.72 1.09
 -1 -6 4 5.54 0.9
 1 6 -4 6.2 1.72
 -1 6 4 3.69 1.86
 1 -6 -4 3.75 0.88
 1 -6 -4 4.28 1.05
 1 -6 -4 5.78 1.7
 -1 6 4 6.14 1.09
 1 6 -3 140 7.18
 1 -6 -3 152.37 5.67
 -1 6 3 141.33 9.19
 1 -6 -3 156.6 7.37
 -1 6 3 150.28 6.14
 -1 6 3 149.3 5.96
 -1 -6 3 144.73 8.53
 -1 -6 3 148.28 5.33
 -1 6 3 155.51 6.1
 1 -6 -3 149.71 5.13
 1 6 -2 52.06 3.38
 -1 6 2 48.73 4.27
 -1 6 2 54.08 2.84
 -1 -6 2 54.55 3.52
 -1 -6 2 51.06 4.02
 1 -6 -2 50.13 2.59
 1 -6 -2 53.31 3.97
 -1 -6 2 50.06 2.47
 1 6 -2 49.54 2.53
 1 6 -2 55.18 2.82
 1 -6 -1 62.95 4.23
 1 6 -1 63.97 3.15
 -1 -6 1 61.57 3.7
 1 6 -1 55.34 3.54
 1 6 -1 61.96 2.99
 -1 6 1 61.25 3.24
 -1 -6 1 57.89 3.4
 -1 6 1 61.4 3.71
 1 6 -1 60.87 2.77
 -1 6 1 57.97 2.82
 -1 -6 1 65.82 2.82
 1 -6 0 5.16 0.92
 -1 -6 0 5.64 1.07
 1 6 0 6.59 1.03
 -1 -6 0 4.72 1.72
 -1 -6 0 5.88 0.83
 -1 6 0 5.58 0.71
 1 6 0 5.47 0.98
 1 -6 0 5.43 1.2
 -1 6 0 5.42 0.86
 -1 -6 0 5.11 0.78
 1 6 0 6.26 0.85
 1 -6 1 8.35 1.18
 -1 -6 -1 8.08 0.98
 1 6 1 9.33 1.08
 -1 -6 -1 10.36 1.37
 -1 -6 -1 7.65 2.05
 -1 6 -1 9.61 1.16
 1 6 1 7.51 1.24
 1 6 1 8.55 1.25
 -1 6 -1 9.27 1.06
 1 -6 1 9.01 1.68
 1 6 2 19.67 3.94
 -1 6 -2 16.29 1.9
 1 -6 2 20.78 1.09
 1 6 2 17.3 2.12
 -1 6 -2 17.39 1.69
 1 6 2 16.86 1.63
 -1 6 -2 14.32 1.4
 1 6 2 16 2.02
 1 -6 2 20.01 2.59
 -1 -6 -2 16.06 3.32
 -1 6 -2 14.66 1.33
 1 6 3 85.51 5.2
 -1 6 -3 78.94 3.64
 1 -6 3 89.86 6.11
 1 6 3 84.54 4.59
 -1 -6 -3 87.29 8.52
 -1 6 -3 79.78 3.56
 1 6 3 74.95 8.53
 -1 6 -3 84.59 5.34
 -1 6 -3 86.14 4.65
 1 6 4 24.21 5.41
 -1 6 -4 20.6 2.75
 1 6 4 18.03 2.15
 1 -6 4 26.45 2.37
 1 -6 4 23.28 3.85
 1 6 4 24.06 2.88
 -1 6 -4 20.83 2.47
 -1 6 -4 19.97 3.5
 -1 -6 -4 19.66 4.28
 -1 6 -4 19.01 1.45
 -1 -6 -4 21.45 2.52
 1 6 5 14.97 2.29
 1 -6 5 15.06 2.04
 -1 -6 -5 12.38 2.14
 -1 6 -5 13.01 2.38
 1 -6 5 12.58 3.26
 -1 6 -5 16.68 3.65
 -1 6 -5 13.93 1.25
 -1 6 -5 14.5 1.14
 -1 -6 -5 14.93 3.98
 -1 6 -6 61.4 5.57
 1 6 6 64.53 5.01
 -1 6 -6 59.4 2.76
 -1 6 -6 59.39 2.23
 -1 -6 -6 63.49 8.21
 1 -6 6 66.78 4.67
 -1 6 -6 59.7 7.26
 -1 6 -7 37.52 6.18
 1 6 7 36.32 4.1
 1 -6 7 34.95 3.61
 -1 6 -7 34.6 4.26
 -1 -6 -7 44.8 7.06
 1 -6 7 20.47 5.27
 1 6 7 35.35 2.66
 -1 6 -7 34.86 1.8
 1 6 8 4.28 1.57
 -1 6 -8 0.46 2.41
 -1 -6 -8 2.03 1.4
 1 -6 8 4.07 1.43
 -1 6 -8 0.1 1.05
 -1 -6 -9 64.66 8.76
 -1 6 -9 55.48 6.03
 -1 6 -9 48.6 7.91
 1 -6 9 60.63 5.49
 1 6 9 56.58 5.85
 -1 -6 -9 53.66 7.75
 1 6 10 -1.49 1.79
 1 -6 10 4.94 1.95
 -1 6 -10 2.09 1.22
 -1 6 -10 -0.27 1.92
 -1 -6 -10 3.41 2.58
 -1 -6 -10 3.96 2.65
 1 -6 11 47.55 5.51
 -1 -6 -11 47.71 8.11
 -1 6 -11 40.98 7.83
 -1 -6 -11 39.25 7.45
 1 6 11 40.39 5.78
 -1 -6 -12 59.66 6.27
 -1 -6 -12 53.87 8.89
 1 -7 -12 6.5 2.36
 1 -7 -12 2.12 1.43
 -1 7 12 2.68 1.98
 -1 -7 12 3.85 1.31
 -1 7 11 278.66 15.68
 1 -7 -11 282.63 16.82
 1 7 -11 293.67 19.35
 1 -7 -11 298.26 14.97
 -1 -7 11 296.02 13.64
 -1 7 10 267.66 14.55
 1 -7 -10 274.96 15.86
 1 7 -10 294.24 18.31
 1 -7 -10 309.65 14.5
 -1 -7 10 291.48 12.84
 1 -7 -9 77.75 7.37
 1 7 -9 99.98 9.5
 1 -7 -9 92.86 6.86
 -1 7 9 83.49 6.93
 1 -7 -9 94.88 8.96
 -1 -7 9 96.75 6.24
 -1 7 8 31.54 2.82
 1 -7 -8 31.19 4.24
 -1 7 8 34.36 3.99
 1 -7 -8 42.36 5.6
 1 7 -8 34.31 1.4
 1 -7 -8 39.55 4.06
 1 7 -8 33.31 1.84
 1 7 -8 31.67 4.83
 -1 -7 8 34.2 3.32
 1 -7 -7 21.43 2.8
 -1 7 7 17.25 2.06
 1 -7 -7 20.42 2.56
 -1 7 7 20.05 2.84
 1 -7 -7 20.9 3.58
 1 7 -7 20.44 3.5
 -1 -7 7 20.87 2.36
 -1 -7 7 16.86 4.03
 1 -7 -7 23.11 3.38
 -1 7 6 586.68 18.48
 1 -7 -6 592.73 20.59
 1 7 -6 599.24 23.26
 -1 -7 6 610.19 18.24
 1 -7 -6 612.61 23.05
 1 -7 -6 641.9 20.26
 -1 7 6 611.84 20.04
 -1 -7 5 276.23 13.54
 1 -7 -5 359.23 14.79
 1 -7 -5 320.02 11.35
 -1 7 5 325.51 12.07
 1 7 -5 333.99 14.63
 -1 7 5 333.14 12.38
 -1 -7 5 324.42 10.62
 1 -7 -5 325.63 12.04
 -1 7 5 328.68 11.35
 1 -7 -5 369.99 12.67
 -1 7 5 255.13 17.54
 -1 -7 4 1809.39 64.67
 -1 7 4 2371.64 60.06
 -1 7 4 2021.72 68.29
 -1 7 4 2310.98 60.19
 1 -7 -4 2492.54 63.23
 1 7 -4 2258.33 62.8
 -1 -7 4 2252.04 58.38
 -1 -7 4 2255.69 60.71
 1 -7 -4 2488.98 59.08
 1 -7 -4 2339.13 59.23
 -1 7 4 2360.05 59.86
 1 -7 -3 191.09 8.49
 -1 7 3 165.84 10.74
 -1 -7 3 181.8 5.15
 1 7 -3 186.49 8.47
 1 -7 -3 188.99 6.81
 -1 -7 3 175.8 8.34
 -1 -7 3 182.18 6.29
 -1 -7 3 175.02 9.94
 1 -7 -3 182.81 5.46
 -1 7 3 171.31 7
 1 7 -3 231.92 7.41
 -1 7 3 189.92 7.47
 -1 7 3 189.29 7.15
 -1 -7 2 2521.8 67.31
 -1 7 2 2518.88 63.93
 1 7 -2 2590.99 63.23
 1 -7 -2 2544.12 63.62
 1 7 -2 2492.34 64.89
 -1 -7 2 2506.78 65.48
 -1 -7 2 2527.28 63.09
 1 7 -2 2560.5 63.88
 -1 7 2 2290.54 68.2
 1 -7 -2 2587.82 66.83
 -1 -7 1 553.09 15.36
 1 7 -1 579.77 15.84
 1 7 -1 575.08 15.49
 1 7 -1 559.43 16.17
 -1 -7 1 517.72 17.14
 -1 7 1 505.32 17.59
 -1 7 1 560.74 15.82
 1 -7 -1 586.88 16.79
 -1 -7 1 589.96 17.13
 1 -7 -1 558.01 18.39
 1 7 -1 555.38 17.44
 -1 7 0 1072.62 28.78
 -1 7 0 1027.8 28.96
 -1 -7 0 1042.43 33.6
 -1 -7 0 1045.36 29.65
 -1 -7 0 1128.01 28.38
 1 -7 0 1118.21 31.33
 -1 -7 0 1043.23 28.71
 -1 7 0 1097.7 28.68
 -1 7 0 1089.37 26.78
 1 7 0 1131.68 30.18
 1 7 0 1119.66 29.45
 1 7 0 1134.09 28.5
 -1 7 0 1064.4 28.6
 1 -7 0 1086.18 29.25
 -1 7 -1 78.9 5.05
 -1 7 -1 91.56 4.28
 1 7 1 84.54 3.93
 -1 -7 -1 94.34 7.39
 -1 -7 -1 92.85 3.94
 1 7 1 85.85 4.79
 1 -7 1 89.18 4.36
 -1 -7 -1 88.41 4.63
 1 7 1 92.68 4.64
 1 -7 1 91.17 5.54
 -1 7 -1 84.16 3.77
 1 7 2 841.46 24.43
 1 7 2 853.58 31.97
 -1 7 -2 820.97 26.56
 1 -7 2 842.92 26.06
 -1 7 -2 803.2 22.22
 1 7 2 856.91 23.19
 -1 7 -2 790.57 22.36
 -1 7 -2 825.53 23.33
 1 7 2 856.14 25.08
 -1 7 -2 841.96 22.92
 1 -7 2 843.64 20.75
 1 -7 3 373.97 9.39
 1 7 3 272.55 17.53
 -1 7 -3 312.49 14.38
 1 7 3 327.24 12.53
 1 7 3 313.98 12.1
 1 7 3 322.43 11.12
 1 7 3 301.56 10.6
 -1 -7 -3 317.82 17.37
 -1 7 -3 304.89 9.84
 -1 7 -3 277.52 10.6
 -1 7 -3 287.61 9.3
 -1 7 -3 288.01 10.9
 1 -7 3 320.98 13.34
 -1 7 -4 504.15 14.43
 -1 -7 -4 503.51 24.53
 -1 -7 -4 492.09 17.13
 1 -7 4 549.48 19.9
 1 7 4 542.21 16.91
 -1 7 -4 503.67 14.2
 1 7 4 433.84 25.1
 -1 7 -4 517.79 16.82
 1 7 4 511.94 16.13
 1 7 4 514.41 18.07
 -1 7 -4 477.76 16.76
 -1 7 -4 483.18 20.9
 1 7 5 632.49 20.52
 -1 -7 -5 630.26 28.89
 -1 7 -5 638.66 17.07
 -1 7 -5 612.69 25.76
 -1 7 -5 646.89 20.82
 -1 7 -5 590.26 17.29
 1 -7 5 621.3 25.67
 1 7 6 410.04 15.48
 -1 7 -6 400.05 20.68
 -1 7 -6 387.63 11.09
 -1 -7 -6 409.49 22.65
 -1 7 -6 371.93 12.01
 -1 7 -6 418.89 15.86
 -1 7 -6 409.12 11.7
 1 -7 6 428.66 14.79
 1 -7 7 139.98 13.2
 -1 7 -7 177.37 5.94
 -1 7 -7 166.05 13.26
 -1 -7 -7 167.41 14.19
 1 7 7 177.63 9.66
 -1 7 -7 179.11 9.91
 1 -7 7 208.33 9.48
 1 -7 8 10.56 2.18
 1 7 8 10.08 2.32
 -1 -7 -8 9.19 3.32
 -1 7 -8 12.38 4.2
 -1 7 -8 11.2 2.56
 1 7 9 30.47 4.29
 -1 -7 -9 39.14 6.6
 -1 7 -9 31.14 6.44
 -1 -7 -9 26.79 5.79
 -1 7 -9 30.46 4.38
 1 -7 9 33.21 4.09
 1 7 10 17.26 3.54
 -1 -7 -10 15.83 4.74
 -1 -7 -10 17.36 5.02
 -1 7 -10 14.59 4.41
 1 -7 10 14.78 2.93
 1 -7 11 327.83 15.99
 1 7 11 313.32 17.5
 -1 -7 -11 267.5 20.21
 -1 -7 -11 311.2 21.27
 -1 -7 -11 316.64 15.69
 -1 7 -11 338.05 23.25
 -1 -7 -12 7.56 2.33
 -1 -7 -12 9.89 4.29
 1 -8 -12 7.73 2.19
 -1 -8 12 5.74 1.84
 -1 -8 11 63.07 5.52
 1 -8 -11 75.05 7.05
 -1 8 11 64.08 7.13
 1 8 -11 71.05 9.12
 1 -8 -11 63.73 7.35
 -1 8 10 118.28 9.07
 1 -8 -10 126.12 8.87
 1 8 -10 125.97 11.54
 1 -8 -10 107.73 9.18
 -1 -8 10 113.22 7.07
 1 -8 -9 26.71 4.09
 1 -8 -9 25.85 3.59
 -1 -8 9 27.71 3.11
 1 8 -9 29.55 5.11
 -1 8 9 30.21 4.16
 1 -8 -9 37.14 5.63
 -1 8 8 3.31 1.52
 -1 -8 8 0.26 0.61
 1 8 -8 0.39 1.2
 1 -8 -8 0.89 0.83
 1 -8 -8 1.93 1.19
 1 8 -8 0.91 0.37
 1 -8 -7 91.33 6.69
 -1 8 7 102.31 6.66
 1 8 -7 87.99 7.84
 1 -8 -7 109.96 6.85
 -1 8 7 91.08 5.35
 -1 -8 7 100.84 5.33
 1 -8 -7 110.11 8.57
 1 -8 -6 37.3 3.66
 -1 8 6 37.79 3.66
 -1 -8 6 27.69 4.47
 1 -8 -6 30.21 2.9
 1 8 -6 33.24 4.53
 -1 -8 6 32.8 2.67
 -1 8 6 32.61 2.94
 1 -8 -6 34.56 3.51
 1 -8 -6 40.66 4.8
 -1 8 5 7.61 1.42
 -1 8 5 8.88 1.48
 1 -8 -5 7.9 2.09
 -1 -8 5 8.31 1.18
 -1 8 5 8.44 1.62
 1 8 -5 11.25 2.53
 1 -8 -5 8.55 1.75
 -1 -8 5 5.93 1.55
 1 -8 -5 5.88 1.21
 -1 8 4 55.6 3.77
 -1 8 4 50.16 3.63
 1 8 -4 52.62 4.66
 -1 8 4 52.62 3.83
 1 -8 -4 56.96 3.49
 1 -8 -4 54.51 2.88
 1 -8 -4 64.18 5.08
 -1 -8 4 57.72 6.26
 -1 -8 4 51.61 2.92
 -1 8 4 47.03 6.38
 -1 -8 4 49.82 4.54
 -1 -8 4 52.65 3.86
 -1 8 3 153.08 6.85
 -1 8 3 128.29 9.82
 -1 8 3 160.7 6.57
 1 8 -3 150.77 7.54
 -1 8 3 147.17 6.46
 1 8 -3 151.01 6.22
 -1 -8 3 150.19 4.66
 -1 -8 3 153.24 7.72
 1 -8 -3 151.85 6.1
 1 -8 -3 172.19 7.98
 -1 -8 3 147.29 5.54
 -1 8 2 21.64 3.3
 -1 -8 2 27.09 3.13
 -1 -8 2 26.46 2.65
 1 -8 -2 25.63 2.01
 1 8 -2 24.5 1.79
 -1 8 2 27.26 2.27
 1 8 -2 26.9 2.16
 1 -8 -2 26.84 3.08
 -1 -8 2 25.84 1.75
 1 8 -2 25.88 2.36
 1 8 -1 108.96 5.98
 1 -8 -1 125.11 5.62
 -1 8 1 111.81 3.91
 1 8 -1 113.63 5.06
 -1 -8 1 108.38 5.57
 -1 -8 1 106.4 5.81
 -1 -8 1 114.55 4.37
 1 8 -1 113.81 4.67
 1 8 -1 115.59 4.46
 1 -8 -1 103.66 6.33
 -1 8 1 102.61 6.37
 -1 8 1 118.67 4.94
 -1 8 0 42.78 2.68
 -1 8 0 37.55 2.82
 1 -8 0 48.19 3.08
 1 8 0 48.4 3.18
 -1 -8 0 44.05 2.46
 1 8 0 40.26 3.25
 -1 8 0 39.85 2.51
 1 8 0 44.65 2.56
 -1 8 0 43.8 1.57
 -1 -8 0 42.01 3.23
 -1 -8 0 36.79 4.23
 1 -8 0 42.99 3.82
 -1 -8 0 41.9 2.8
 1 8 1 186.05 7.71
 1 -8 1 186.14 9.06
 1 8 1 183.3 8.15
 1 -8 1 188.94 7.36
 -1 -8 -1 196.64 11.4
 -1 8 -1 178.12 8.26
 1 8 1 197.14 6.94
 -1 8 -1 186.58 6.7
 -1 -8 -1 185.72 7.89
 -1 -8 -1 200.05 6.87
 1 -8 2 4.16 1.29
 1 8 2 4.79 0.98
 1 8 2 4.54 1.29
 -1 8 -2 4.1 0.99
 1 8 2 7.92 2.76
 -1 8 -2 4.07 0.86
 -1 -8 -2 4.22 2.18
 -1 8 -2 3.74 0.67
 1 8 2 3.82 1.02
 -1 8 -2 4.92 1.43
 -1 -8 -3 5.74 2.27
 1 8 3 7.46 1.23
 -1 8 -3 6.29 0.83
 -1 8 -3 7.79 1.13
 1 -8 3 5.44 1.82
 1 -8 3 7.08 0.67
 -1 8 -3 8.2 1.46
 1 8 3 11.89 3.72
 -1 8 -3 5.7 1.65
 1 8 3 7.07 1.48
 -1 -8 -3 5.54 1.24
 -1 8 -3 8.05 0.98
 1 8 3 9.13 1.52
 -1 8 -4 117.73 5.61
 -1 -8 -4 118.09 6.64
 1 8 4 127.25 6.55
 1 -8 4 143.87 5.06
 -1 8 -4 117.81 4.48
 -1 8 -4 126.81 9.26
 1 -8 4 117.16 8
 -1 8 -4 115.5 5.03
 1 8 4 121.65 6.07
 1 8 4 120.35 7.58
 -1 -8 -4 125.06 11.09
 -1 8 -4 118.04 6.5
 1 8 4 104.46 11.61
 1 8 4 121.14 7.21
 -1 8 -5 38.57 2.4
 -1 8 -5 37.93 2.09
 1 -8 5 40.47 4.92
 -1 8 -5 39.23 3.32
 1 8 5 41.27 3.79
 -1 -8 -5 48.51 6.96
 -1 8 -5 37.69 5.41
 1 8 5 44.32 4.47
 -1 8 -6 27.6 2.02
 1 8 6 27.04 3.33
 -1 8 -6 26.49 1.85
 -1 8 -6 24.85 4.65
 -1 8 -6 30.85 3.27
 -1 8 -6 28.11 1.68
 -1 -8 -6 36.98 6.3
 1 -8 6 24.04 4.69
 -1 8 -7 29.67 1.54
 1 -8 7 22.92 5.18
 -1 -8 -7 36.75 6.63
 1 8 7 30.4 3.76
 -1 8 -7 33.35 5.73
 -1 8 -7 31.19 2.02
 -1 8 -7 35.63 3.83
 -1 8 -8 2.27 0.47
 -1 8 -8 1.57 1.44
 -1 8 -8 2.92 1.15
 -1 -8 -8 0.47 1.56
 1 -8 8 3.15 1.24
 1 8 8 2.69 1.27
 -1 8 -9 9.43 3.28
 1 8 9 15.67 3.16
 -1 -8 -9 12.5 4.12
 1 -8 9 17.95 3.02
 -1 -8 -9 8.44 2.93
 1 8 10 66.82 7
 -1 -8 -10 55.81 8.37
 -1 -8 -10 78.5 10.01
 -1 8 -10 61.85 9.19
 1 -8 10 69.35 6.33
 -1 -8 -11 41.37 7.56
 -1 -8 -11 53.28 5.98
 -1 -8 -12 11.52 2.96
 1 -8 12 8.98 2.69
 -1 -8 -12 12.15 4.16
 1 -9 -12 68.75 7.3
 -1 -9 12 69.62 5.9
 1 -9 -11 79.99 7.47
 -1 9 11 69.58 7.41
 -1 -9 11 67.42 5.55
 -1 9 10 36.59 4.9
 -1 -9 10 34.36 3.68
 1 -9 -10 31.62 4.71
 1 -9 -10 38.35 4.8
 1 9 -10 29.24 5.61
 -1 -9 9 173.16 8.57
 1 -9 -9 199.83 11.06
 -1 9 9 176.13 10.66
 1 9 -9 168.08 13.05
 1 -9 -9 193.92 11.34
 1 -9 -8 21.95 3.31
 1 -9 -8 24.69 3.44
 1 -9 -8 24.88 4.45
 1 9 -8 25.21 4.6
 -1 9 8 23.23 3.34
 -1 -9 8 24.66 2.63
 1 9 -7 86.44 7.85
 -1 9 7 76.32 5.85
 1 -9 -7 84.63 6.08
 1 -9 -7 93.38 6.48
 -1 -9 7 76.91 4.66
 1 -9 -7 95.6 8.07
 1 9 -6 1425.15 45.35
 1 -9 -6 1504.25 40.73
 1 -9 -6 1637.18 42.8
 -1 -9 6 1240.32 45.21
 -1 9 6 1464.15 42.22
 1 -9 -6 1611.8 46.15
 1 -9 -6 1313.5 39.97
 -1 9 6 1502.43 41.82
 -1 -9 6 1478.77 39.03
 1 -9 -5 89.52 5.1
 -1 9 5 90.9 5.34
 1 -9 -5 94.94 4.74
 1 9 -5 86.97 6.82
 1 -9 -5 104.44 6.21
 -1 -9 5 84.78 6.55
 1 -9 -5 97.29 7.15
 -1 -9 5 98.62 7.15
 -1 -9 5 93.89 4.49
 -1 9 5 98.52 5.99
 -1 9 5 96.47 5.74
 -1 9 4 2.62 1.93
 -1 9 4 3.73 1.08
 -1 -9 4 4.46 1.49
 -1 9 4 6.02 1.28
 1 -9 -4 5.3 0.66
 -1 -9 4 4.67 1.16
 1 -9 -4 5.79 1.59
 -1 9 4 5.84 1.23
 -1 -9 4 7.59 2.4
 1 9 -4 2.42 1.02
 -1 -9 4 4.95 0.85
 1 -9 -3 653.31 20.09
 -1 9 3 511.27 24.08
 -1 9 3 610.63 18.87
 -1 -9 3 603.16 20.07
 1 9 -3 570.38 19.25
 1 9 -3 585.35 17.73
 -1 -9 3 585.02 15.81
 -1 9 3 598.65 18.27
 -1 -9 3 574.91 16.71
 1 9 -3 689.87 17.85
 1 9 -2 34.6 2.63
 1 9 -2 32.88 2.65
 -1 -9 2 35.02 3.82
 -1 9 2 38.22 2.79
 -1 -9 2 33.67 2.11
 1 -9 -2 40.58 3.2
 1 -9 -2 35.09 3.69
 1 9 -2 35.55 2.21
 -1 9 2 27.19 3.99
 -1 -9 2 33.91 3.17
 -1 -9 1 147.75 5.39
 1 9 -1 152.54 5.47
 -1 9 1 124.05 7.8
 -1 9 1 143.27 4.83
 -1 -9 1 153.7 7.33
 1 -9 -1 148.29 6.63
 -1 -9 1 149.16 6.98
 -1 -9 1 140.09 7.91
 1 -9 -1 146.03 7.93
 1 9 -1 135.7 7.21
 -1 9 1 146.98 5.99
 1 9 -1 147.69 6.26
 1 9 0 1217.25 30.59
 -1 9 0 1111.09 30.25
 1 9 0 1134.6 31.71
 -1 9 0 1145.84 32.04
 -1 -9 0 1118.37 31.46
 -1 9 0 1147.05 30.9
 -1 -9 0 1173.55 30.3
 1 9 0 1154.88 33.07
 -1 -9 0 1100.41 35.76
 -1 9 0 1164.03 28.66
 1 -9 0 1152.43 34.05
 1 -9 0 1193.23 31.68
 -1 -9 0 1111.85 32.41
 1 -9 1 73.53 4.14
 1 -9 1 74.67 5.48
 -1 -9 -1 73.75 4.67
 -1 -9 -1 73.9 3.67
 -1 -9 -1 68.84 3.43
 -1 9 -1 74.42 4.67
 1 9 1 76.07 4.5
 1 9 1 69.7 3.67
 1 9 1 74.18 4.86
 -1 -9 -1 75.07 6.78
 1 9 2 614.65 20.49
 1 -9 2 630.38 21.55
 1 9 2 606.97 19.5
 -1 9 -2 597.3 20.93
 1 9 2 630.92 18.27
 -1 9 -2 610.68 17.27
 -1 -9 -2 649.03 25.98
 -1 -9 -3 476.03 22.84
 -1 9 -3 453.49 15.5
 -1 9 -3 485.04 14.66
 -1 9 -3 459.92 18.71
 1 -9 3 471.96 12.36
 1 9 3 466.33 15
 1 9 3 460 24.31
 1 9 3 436.71 16.41
 1 -9 3 507.65 18.56
 -1 9 -3 464.59 13.32
 -1 -9 -3 489.45 16.13
 1 9 4 0.45 0.79
 1 9 4 0.65 1.02
 -1 9 -4 1.57 0.56
 1 9 4 2.21 1.28
 -1 9 -4 1.57 0.41
 -1 9 -4 3.62 1.74
 -1 -9 -4 2.47 1.9
 1 -9 4 1.33 1.17
 1 -9 4 1.7 0.45
 1 9 4 1.82 2.24
 -1 9 -5 35.32 2.46
 1 -9 5 37.42 2.44
 -1 9 -5 35.73 1.85
 1 9 5 33.22 3.66
 -1 -9 -5 37.25 6.34
 1 9 5 32.42 3.81
 -1 9 -5 38.66 5.29
 1 -9 5 37.23 4.79
 -1 9 -5 34.44 2.83
 1 -9 6 811.3 29.8
 -1 9 -6 749.36 19.79
 -1 9 -6 713.55 21.21
 -1 -9 -6 787.44 34.61
 -1 9 -6 768.27 31.41
 -1 9 -6 861.67 24.37
 1 9 6 809.14 25.91
 -1 9 -7 268.63 8.96
 1 9 7 321.72 14.06
 -1 9 -7 301.8 18.37
 -1 9 -7 312.71 9.83
 -1 -9 -7 305.18 19.56
 -1 9 -8 22.33 5.07
 1 9 8 24.59 3.66
 -1 -9 -8 25.71 5.3
 -1 9 -8 24.31 1.75
 1 -9 8 29.48 3.11
 1 9 9 146.53 10.11
 -1 -9 -9 128.87 12.08
 -1 9 -9 152.41 13.74
 1 -9 9 155.97 8.39
 -1 -9 -9 126.12 12.91
 -1 9 -10 6.47 3.46
 -1 -9 -10 3.69 1.99
 1 9 10 2.36 1.54
 -1 -9 -10 2.81 2.44
 1 -9 10 0.87 0.77
 -1 -9 -11 140.97 10.21
 1 -9 11 152.89 9.63
 -1 -9 -11 118.67 12.55
 -1 -10 12 15.69 2.74
 -1 -10 11 15.73 2.56
 1 10 -11 13.78 3.89
 -1 10 11 18.52 3.84
 1 -10 -11 24.99 4.24
 1 10 -10 8.76 2.88
 1 -10 -10 11.1 2.7
 1 -10 -10 11.7 2.85
 -1 10 10 12.87 2.89
 -1 -10 10 10.03 1.91
 -1 -10 9 43.71 3.87
 1 10 -9 55.61 7.23
 1 -10 -9 52.46 5.58
 1 -10 -9 53.65 5.45
 -1 10 9 49.25 5.37
 1 10 -8 163.38 12.12
 -1 10 8 169.82 9.97
 1 -10 -8 177.85 9.78
 -1 -10 8 174.93 8.05
 1 -10 -8 195.63 10.74
 1 -10 -8 197.13 13.02
 1 10 -7 21.64 3.89
 1 -10 -7 30.84 4.64
 -1 -10 7 20.47 2.24
 1 -10 -7 25.11 3.02
 -1 10 7 21.13 3.08
 1 -10 -7 26.65 3.55
 -1 10 6 54.87 4.62
 -1 10 6 51.71 4.73
 1 10 -6 43.69 5.21
 -1 -10 6 40.3 5.24
 1 -10 -6 58.52 5.93
 -1 -10 6 55.22 5.77
 1 -10 -6 58.28 4.99
 -1 -10 6 51.76 3.42
 1 -10 -6 54.86 3.84
 -1 -10 5 217.87 7.85
 -1 10 5 223.27 10.07
 -1 10 5 219.87 9.63
 1 10 -5 206.83 11.23
 1 -10 -5 212.85 7.51
 1 -10 -5 228.53 10.28
 1 -10 -5 191.2 8.55
 -1 -10 5 212.88 11.43
 -1 -10 5 190.52 10.44
 1 -10 -5 231.21 11.66
 1 -10 -4 52.13 4.7
 1 10 -4 51.87 4.59
 -1 -10 4 45.02 5.88
 -1 10 4 53.02 3.88
 -1 -10 4 39.3 3.41
 -1 10 4 48.02 7
 1 -10 -4 54.04 4.31
 -1 -10 4 49.12 2.87
 -1 -10 4 51.24 4.8
 1 10 -4 49.36 3.48
 -1 10 4 48.34 3.84
 1 -10 -4 47.89 3.4
 1 10 -3 28.05 2.93
 -1 -10 3 34.73 3.59
 1 10 -3 36.78 2.54
 -1 -10 3 31.26 2.08
 -1 -10 3 29.61 1.8
 -1 -10 3 32.78 2.2
 1 -10 -3 35.36 3.26
 1 -10 -3 34.02 3.84
 -1 10 3 33.78 2.91
 1 -10 -3 29.94 2.52
 -1 10 3 30.47 4.96
 1 10 -3 31.33 2.66
 -1 10 3 32.62 3.08
 1 10 -2 85.17 3.82
 -1 10 2 75.34 6.94
 1 10 -2 79.12 4.4
 -1 10 2 73.68 4.37
 -1 10 2 80.5 3.69
 1 -10 -2 94.13 5.3
 -1 -10 2 80.94 6.25
 -1 -10 2 82.21 3.66
 1 10 -2 80.03 4.44
 -1 10 2 78.53 6.08
 1 -10 -2 86.31 6.17
 -1 -10 2 73.41 5.17
 -1 10 1 6.98 1.25
 1 -10 -1 7.39 1.39
 -1 -10 1 5.91 1.33
 1 10 -1 7.3 1.72
 -1 10 1 6.36 1.85
 -1 10 1 6.56 0.78
 -1 -10 1 5.74 1.39
 1 10 -1 6.96 1.34
 -1 10 1 5.91 1.63
 1 10 -1 5.42 0.88
 -1 -10 1 5.87 0.87
 -1 -10 1 6.67 1.76
 1 -10 -1 4.94 1.47
 1 10 0 35.45 2.4
 -1 10 0 38.04 2.78
 -1 -10 0 39.67 3.48
 1 -10 0 35.54 3.76
 -1 10 0 35.43 2.21
 -1 -10 0 29.77 2.77
 -1 -10 0 35.68 2.37
 -1 10 0 35.38 3.09
 -1 10 0 37.03 1.55
 -1 10 0 31.28 3.62
 -1 -10 0 35.47 4.29
 1 10 0 35.4 3.48
 1 10 0 40.61 3.18
 1 -10 0 42.31 3.18
 -1 -10 -1 75.8 6.98
 -1 -10 -1 64.16 4.58
 1 -10 1 65.9 4.04
 1 10 1 64.4 4.84
 1 10 1 66.49 3.62
 1 10 1 69.81 4.47
 -1 -10 -1 65.72 3.54
 -1 10 -1 70.51 3.97
 1 -10 1 57.76 4.97
 -1 10 -1 69.74 5.8
 -1 10 -1 58.1 3.99
 1 10 2 74.8 4.99
 1 -10 2 73.12 5.84
 -1 10 -2 76.07 5.44
 1 -10 2 70.03 4.33
 -1 -10 -2 72.84 4.62
 -1 -10 -2 71.05 7.45
 1 10 2 73.85 4.15
 -1 -10 -3 13.05 3.15
 1 10 3 18.19 2.07
 1 10 3 16.34 2.68
 1 10 3 19.87 2.71
 1 10 3 19.87 4.9
 1 -10 3 19.19 3.1
 1 -10 3 17.59 0.99
 -1 10 -3 13.97 2.8
 1 -10 4 41.91 2.08
 1 10 4 44.09 4.39
 1 -10 4 39.17 4.67
 -1 10 -4 38.96 4.88
 -1 -10 -4 33.86 5.99
 1 10 4 38.83 3.61
 1 10 5 9.11 1.96
 1 10 5 3.77 1.22
 1 -10 5 3.67 1.66
 1 -10 5 6.58 0.91
 -1 10 -5 7.44 2.5
 -1 -10 -5 -0.48 1.82
 -1 10 -6 72.14 3.88
 -1 10 -6 96.95 9.11
 -1 -10 -6 79.98 9.48
 1 10 6 74.19 5.89
 1 -10 6 83.86 4.13
 1 -10 6 87.4 7.94
 1 -10 7 2.13 0.82
 -1 10 -7 0.65 1.57
 1 10 7 2.62 1.35
 1 -10 7 3.69 2.13
 1 -10 8 60.46 4.26
 1 10 8 49.73 5.38
 -1 10 -8 52.06 7.56
 1 -10 8 52.24 7.04
 -1 -10 -8 54.24 8.27
 1 -10 9 91.99 5.85
 -1 -10 -9 91.61 10.81
 -1 10 -9 94.1 10.82
 1 10 9 86.11 7.77
 -1 -10 -9 90.15 9.82
 1 10 10 6.1 2.36
 1 -10 10 2.28 1.1
 -1 10 -10 3.21 1.9
 -1 -10 -10 2.34 2.43
 -1 -10 -10 3.27 2.73
 -1 -10 -11 8.02 2.59
 1 -11 -11 31.58 5.05
 -1 -11 11 24.27 3.2
 -1 11 11 24.11 4.59
 -1 -11 10 36.7 3.73
 1 -11 -10 45.05 5.57
 1 11 -10 38.2 6.48
 -1 11 10 41.75 5.4
 -1 11 9 24.75 3.94
 1 -11 -9 27.79 4.13
 -1 -11 9 24.21 2.81
 1 11 -9 25.02 4.93
 -1 -11 8 484.45 16.33
 1 -11 -8 477.98 18
 1 11 -8 446.65 22.27
 -1 11 8 495.4 19.58
 1 -11 -7 444.18 16.97
 -1 11 7 379.18 15.72
 1 -11 -7 387.89 13.91
 1 -11 -7 428.9 19.4
 1 11 -7 343.67 17.73
 -1 -11 7 375.58 18.48
 -1 -11 7 284.81 17.41
 -1 -11 7 372.65 12.91
 -1 -11 6 19.55 3.56
 1 -11 -6 22.13 2.12
 -1 -11 6 23.4 2.21
 1 -11 -6 28.78 3.56
 1 -11 -6 24.88 3.91
 -1 11 6 22.08 2.97
 -1 -11 6 17.98 3.4
 1 11 -6 23.04 3.81
 -1 11 6 27.75 3.48
 -1 -11 5 221.39 11.58
 1 11 -5 245.94 12.6
 1 -11 -5 298.04 13.62
 -1 11 5 261.66 11.65
 1 -11 -5 275.94 7.83
 1 -11 -5 305.34 12.48
 -1 -11 5 253.89 9.13
 -1 11 5 265.46 11.21
 -1 -11 5 259.82 13.16
 -1 -11 4 114.3 3.95
 1 -11 -4 137.11 7.37
 -1 -11 4 102.72 5.73
 1 11 -4 119.28 7.25
 1 11 -4 117.54 5.99
 -1 11 4 119.76 6.38
 -1 -11 4 118.82 5.03
 -1 -11 4 115.68 7.65
 1 -11 -4 107.05 5.69
 1 -11 -4 132.5 7.83
 -1 11 4 123.42 6.62
 -1 11 4 102.5 10.53
 -1 11 3 303.23 11.42
 -1 -11 3 285.17 12.7
 1 11 -3 338.3 10.41
 -1 -11 3 294.03 9.21
 -1 11 3 283.99 9.99
 -1 -11 3 258.97 14.65
 1 11 -3 310.41 11.04
 1 -11 -3 282.68 10.63
 1 -11 -3 306.04 13.71
 -1 -11 3 299.56 9.61
 1 -11 -3 339.17 12.48
 -1 -11 3 310.8 9.28
 1 11 -3 298.85 11.7
 -1 11 3 272.48 16.6
 -1 -11 2 260.24 10.93
 -1 11 2 283.42 9.2
 1 -11 -2 316.77 11.7
 -1 11 2 296.95 10.83
 -1 -11 2 309.51 9.56
 1 11 -2 290.63 10.63
 -1 -11 2 291.2 9.21
 1 -11 -2 287.82 13.07
 1 11 -2 287.6 10.24
 -1 -11 2 283.73 12.1
 1 11 -2 283.87 9.29
 -1 11 2 260.36 14.65
 -1 11 1 1015.48 26.07
 -1 11 1 931.93 32.03
 1 -11 -1 1084.52 29.45
 1 11 -1 1000.74 28.6
 -1 -11 1 986.86 30.48
 -1 -11 1 1013.7 26.85
 -1 11 1 976.73 32.18
 1 -11 -1 999.74 31.71
 -1 11 1 998.4 28.29
 1 11 -1 1010.83 26.91
 -1 -11 1 980.26 29.96
 -1 -11 1 971.46 30.74
 -1 11 0 6.1 0.86
 1 -11 0 6.02 1.31
 -1 -11 0 4.66 1.28
 -1 11 0 5.93 0.58
 -1 11 0 4.09 1.44
 -1 -11 0 5.41 2.11
 1 -11 0 5.84 1.75
 -1 11 0 11.57 1.55
 -1 -11 0 6.46 1.35
 1 11 0 4.84 0.9
 -1 11 0 3.64 0.97
 -1 -11 0 6.35 0.93
 1 11 0 7.46 1.5
 -1 -11 -1 522.7 16.45
 -1 11 -1 552.36 17.14
 1 11 1 551.29 17.98
 1 11 1 536.08 16.27
 -1 -11 -1 521.05 22.05
 1 -11 1 558.05 20.07
 -1 11 -1 565.09 16.99
 1 -11 1 563.85 17.3
 -1 -11 -1 535.57 18.56
 1 11 2 365.25 13.94
 -1 -11 -2 364.92 18.83
 -1 11 -2 370.23 14.34
 -1 -11 -2 388.15 11.45
 1 11 2 366.24 12.44
 1 11 2 355.1 14.86
 1 -11 2 399.57 16.21
 1 -11 2 372.21 13.1
 -1 11 -3 223.89 11.57
 1 11 3 197.65 15.95
 -1 -11 -3 258.41 15.67
 1 -11 3 246.14 6.38
 1 11 3 219.73 11.42
 1 -11 3 258.64 12.66
 1 11 3 214.66 9.1
 1 11 3 221.19 10.6
 -1 11 -3 224.28 9.23
 -1 -11 -4 24.29 5.16
 1 -11 4 22.56 1.38
 -1 11 -4 21.8 2.27
 -1 11 -4 20.43 3.41
 1 -11 4 23.51 3.64
 1 11 4 21.78 2.73
 1 11 4 25.48 3.37
 1 11 5 184.72 9.26
 1 -11 5 189.41 11.65
 1 11 5 185.46 10.41
 -1 11 -5 171.34 11.9
 -1 -11 -5 173.23 13.81
 1 -11 5 172.55 6.07
 -1 -11 -6 17.26 4.16
 1 -11 6 26.65 2.06
 -1 11 -6 25.66 4.65
 1 -11 6 29.72 4.59
 1 11 6 24.22 3.35
 1 11 6 21.99 3.65
 1 -11 7 63.02 7.3
 -1 11 -7 70.15 8.19
 -1 -11 -7 73.54 9.28
 1 -11 7 65.32 3.87
 1 11 7 65.04 5.87
 -1 -11 -8 432.65 24.66
 -1 11 -8 424.14 23.16
 1 11 8 436.38 18.47
 -1 -11 -8 396.32 20.81
 1 -11 8 406.02 13.98
 1 -11 8 426.31 22.07
 1 11 9 0.3 0.97
 1 -11 9 2.31 0.89
 -1 -11 -9 7.52 3.29
 -1 11 -9 6.86 3.21
 1 -11 9 6.09 3.26
 -1 -11 -9 0.91 2.1
 1 -11 10 0.02 2.13
 -1 -11 -10 1.97 1.26
 -1 11 -10 0.62 1.59
 -1 -11 -10 5.76 3.84
 1 11 10 4.42 2.01
 -1 -12 10 31.49 3.47
 -1 12 10 37.75 5.26
 -1 -12 10 39.6 6.58
 1 12 -10 32.04 5.83
 1 -12 -10 46.38 5.84
 1 12 -9 9.05 3.15
 -1 -12 9 5.66 2.49
 -1 -12 9 6.77 1.46
 1 -12 -9 10.36 2.7
 -1 12 9 5.18 1.89
 -1 12 8 6.1 2
 -1 -12 8 6.28 1.36
 1 -12 -8 8.48 2.25
 1 12 -8 5.2 2.25
 -1 -12 8 5.19 2.49
 -1 12 7 171.88 9.85
 -1 -12 7 168.28 11.61
 -1 -12 7 173.09 7.5
 1 -12 -7 163.73 7.35
 1 -12 -7 196.4 10.82
 -1 12 7 178.67 10.4
 1 12 -7 177.23 11.8
 -1 -12 6 23.33 3.74
 1 -12 -6 30.54 4.33
 1 -12 -6 27.44 1.91
 -1 12 6 24.05 3.22
 -1 -12 6 27.21 2.41
 1 -12 -6 33.94 3.94
 -1 -12 6 29.39 4.25
 -1 12 6 33.38 3.93
 1 12 -6 31.4 4.27
 -1 -12 5 4.36 0.92
 -1 12 5 3.17 1.13
 1 12 -5 4.27 1.2
 -1 -12 5 3.25 1.26
 1 12 -5 3.67 1.54
 -1 -12 5 3.79 3.46
 1 -12 -5 3.91 1.73
 -1 12 5 6.18 1.54
 1 -12 -5 4.47 1.54
 -1 12 4 50.49 7.6
 -1 -12 4 58.07 2.71
 -1 12 4 61.16 4.44
 -1 -12 4 58.87 3.29
 1 -12 -4 72.44 5.35
 -1 12 4 51.48 4.29
 1 12 -4 60.15 5.04
 -1 -12 4 50.43 3.51
 -1 -12 4 57.06 5.45
 -1 12 4 49.87 3.55
 1 12 -4 60.02 4.18
 -1 12 3 21.61 2.04
 -1 12 3 23.74 4.47
 1 12 -3 28.11 2.28
 1 -12 -3 27.63 3.1
 -1 12 3 25.35 2.79
 -1 -12 3 23.7 1.6
 -1 -12 3 22.95 1.82
 -1 -12 3 22.4 2.09
 -1 -12 3 26.37 2
 -1 -12 3 28.69 4.43
 1 12 -3 27.58 2.71
 1 12 -3 28.92 2.93
 1 -12 -3 24.93 3.61
 -1 -12 3 24.72 3.29
 -1 -12 2 102.85 4.44
 1 -12 -2 101.14 7.31
 -1 -12 2 95.24 5.3
 -1 -12 2 102.67 4.69
 -1 12 2 99.08 8.57
 -1 12 2 107.8 5.82
 1 -12 -2 114.63 6.39
 1 12 -2 101.49 5.15
 -1 12 2 97.87 4.37
 1 12 -2 94.38 5.48
 -1 -12 2 104.35 6.75
 1 12 -2 97.07 4.41
 -1 -12 1 119.31 7.03
 -1 12 1 92.86 7.26
 -1 -12 1 111.09 6.79
 -1 -12 1 117.22 4.86
 -1 12 1 114.45 5.82
 1 -12 -1 117.61 7.85
 -1 12 1 106.69 4.16
 1 12 -1 105 7.18
 1 12 -1 120.05 6.14
 -1 -12 1 104.35 6.95
 1 12 -1 105.31 4.72
 1 -12 -1 121.44 6.48
 1 12 0 12.88 2.05
 1 -12 0 13.36 1.92
 1 12 0 11.4 2.21
 -1 12 0 11.71 0.85
 -1 -12 0 12.88 1.45
 1 -12 0 12.18 2.31
 -1 -12 0 12.64 1.96
 -1 -12 0 7.9 2.17
 1 12 0 12.01 1.44
 -1 12 0 11.83 1.16
 -1 12 0 14 1.84
 -1 -12 0 9.99 1.99
 1 -12 1 65.3 5.71
 -1 -12 -1 60.4 3.88
 1 12 1 62.82 4.6
 1 -12 1 59.65 4.22
 1 12 1 64.12 3.74
 -1 -12 -1 68.8 5.19
 -1 12 -1 51.58 3.69
 -1 -12 -1 59.18 6.23
 1 12 1 56.41 5.03
 -1 12 -1 63.05 4.06
 1 -12 2 1.61 0.95
 1 -12 2 1.67 0.71
 -1 -12 -2 1.92 0.64
 -1 12 -2 2.09 1.04
 -1 -12 -2 4.14 2.12
 1 12 2 -0.01 0.96
 1 12 2 2.07 0.73
 -1 12 -2 1.37 0.66
 1 12 2 1.55 0.54
 -1 -12 -3 35.94 5.75
 -1 12 -3 31.08 3.72
 1 -12 3 29.47 4.05
 1 12 3 28.98 3.52
 -1 12 -4 50.37 3.83
 -1 12 -4 53.61 5.63
 1 12 4 62.92 4.83
 1 -12 4 64.74 2.48
 1 12 4 58.05 5.28
 1 -12 4 64.59 6.27
 -1 -12 -4 58.94 7.64
 -1 12 -5 15.45 1.96
 -1 -12 -5 11.21 3.71
 -1 12 -5 19.84 3.73
 1 12 5 21.15 2.96
 1 12 5 17.73 3.11
 1 -12 5 13.47 3.13
 1 -12 5 17.51 1.38
 -1 12 -6 2.72 0.81
 1 -12 6 1.71 0.6
 1 12 6 2.31 1.48
 -1 12 -6 5.57 2.39
 1 12 6 3.61 1.4
 -1 -12 -6 4.36 2.57
 1 -12 6 3.05 1.9
 1 12 7 132.6 8.76
 -1 -12 -7 132.91 12.32
 -1 12 -7 130.86 11.36
 1 -12 7 129.75 10.83
 1 -12 7 120.39 5.52
 1 -12 8 20.48 2.2
 1 12 8 28.12 4.06
 -1 -12 -8 32.45 6.48
 -1 12 -8 23.08 5.02
 -1 -12 -8 19.12 4.06
 1 -12 8 28.43 5.28
 1 12 9 10.84 2.92
 -1 12 -9 7.83 3.21
 1 -12 9 9.88 3.43
 -1 -12 -9 9.71 3.81
 -1 12 -10 16.97 4.83
 -1 -12 -10 28.34 4.7
 -1 -12 -10 18.38 5.32
 -1 13 10 6.31 2.35
 1 -13 -10 1.93 1.33
 -1 -13 10 3.24 2.02
 1 13 -10 0.52 1.97
 -1 -13 9 93.94 9.71
 1 13 -9 81.67 8.95
 -1 13 9 90.78 7.86
 1 -13 -9 98.05 8.43
 -1 -13 9 76.89 5.2
 -1 -13 8 4.15 1.07
 -1 -13 8 2.94 1.55
 -1 13 8 3.83 1.41
 1 13 -8 2.85 2.06
 1 -13 -8 3.68 1.74
 -1 -13 7 15.97 1.99
 1 -13 -7 21.12 3.52
 1 13 -7 18.65 3.62
 -1 -13 7 17.62 3.72
 -1 13 7 12.33 2.61
 -1 13 7 20.01 3.15
 -1 -13 6 237.6 13.5
 -1 13 6 221.34 11.05
 1 13 -6 223.53 10.16
 1 13 -6 226.54 12.75
 -1 -13 6 229.12 8.7
 -1 13 6 212.57 11.47
 -1 -13 5 9.01 2.33
 -1 -13 5 7.09 1.4
 -1 13 5 9.24 1.84
 1 13 -5 7.86 1.56
 -1 13 5 10.22 2.18
 1 13 -5 7.98 2.18
 -1 -13 5 8.16 1.25
 1 -13 -5 9.99 2.19
 -1 -13 4 73.6 3.39
 1 13 -4 74.59 4.88
 1 13 -4 72.5 5.48
 -1 13 4 74.35 5.41
 -1 -13 4 69.82 3.72
 -1 13 4 52.83 8.16
 -1 13 4 77.7 5.22
 1 -13 -4 83.63 6.01
 -1 -13 4 72.25 6.26
 -1 13 4 64.08 4.15
 1 13 -3 411.49 14.42
 -1 13 3 343.26 20.29
 -1 -13 3 403.52 12.41
 -1 13 3 351.15 12.65
 -1 -13 3 398.52 16.58
 1 -13 -3 416.6 17.58
 1 -13 -3 479.9 16.41
 -1 -13 3 424.57 12.63
 -1 -13 3 331.91 18.08
 -1 13 3 440.59 15.19
 1 13 -3 436.8 13.16
 1 13 -3 402.82 14.35
 1 13 -2 73.75 4.83
 -1 -13 2 72.86 5.69
 -1 -13 2 65.63 3.62
 -1 13 2 58.02 6.75
 1 13 -2 63.25 3.5
 1 -13 -2 81.25 5.48
 1 -13 -2 66.86 5.97
 -1 -13 2 71 3.6
 -1 13 2 68.89 3.57
 1 13 -2 74.98 4.29
 -1 13 2 73.87 4.88
 -1 -13 2 76.37 4.03
 1 13 -1 162.2 9.72
 -1 -13 1 172.15 9.66
 1 13 -1 186.17 8.47
 -1 -13 1 199.28 7.77
 -1 13 1 178.14 6.03
 1 -13 -1 187.34 10.58
 -1 -13 1 183.87 9.52
 1 -13 -1 201.74 9.11
 1 13 -1 170.44 6.71
 -1 13 1 152.4 9.87
 -1 13 1 182.67 8.18
 -1 -13 1 187.24 6.86
 -1 -13 1 171.18 8.68
 -1 -13 0 1496.66 45.96
 1 -13 0 1651.33 43.53
 -1 -13 0 1593.3 41.03
 -1 -13 0 1513.57 44.94
 1 13 0 1537.31 43.52
 -1 -13 0 1490.86 43.61
 1 13 0 1464.94 40.99
 1 -13 0 1588.92 47
 -1 13 0 1601.1 38.88
 1 13 0 1418.75 45.31
 -1 13 0 1590.51 39.52
 -1 13 0 1557.05 42.65
 1 -13 1 513.33 19.62
 -1 -13 -1 483.18 20.47
 -1 -13 -1 469.9 15.72
 1 -13 1 489.69 16.39
 1 13 1 453.33 14.8
 -1 -13 -1 492.27 17.95
 -1 13 -1 494.49 15.95
 1 13 1 497.18 17.14
 1 13 1 448.52 18.25
 -1 13 -1 454.23 15.04
 -1 -13 -2 5.35 1.92
 -1 13 -2 8.45 1.47
 1 13 2 4.94 1.39
 -1 -13 -2 7.07 1.17
 1 -13 2 6.3 1.33
 -1 13 -2 6.93 1.54
 1 13 2 6.74 1.26
 1 -13 2 8.81 2.2
 1 -13 3 220.49 12.19
 -1 13 -3 219.41 10.88
 -1 -13 -3 203.31 13.89
 -1 -13 -3 204.79 7.36
 1 13 3 207.82 10.43
 1 13 4 1.82 1.12
 1 -13 4 -0.72 1.59
 1 13 4 1.63 1.04
 -1 -13 -4 3.26 2.61
 -1 13 -4 -0.88 1.3
 1 -13 4 1.78 0.28
 1 -13 5 219.36 6.88
 1 -13 5 252.57 14.15
 -1 13 -5 206.1 12.75
 -1 -13 -5 207.47 15.24
 1 13 5 233.48 11.14
 1 13 5 212.28 11.94
 -1 13 -6 74.81 7.84
 1 13 6 92.67 7.82
 -1 -13 -6 82.03 9.57
 1 -13 6 86.68 8.45
 1 -13 6 89.2 3.9
 1 13 6 82 6.58
 -1 13 -7 34.64 5.73
 -1 -13 -7 27.66 5.62
 1 13 7 26.66 3.86
 1 -13 7 32.54 5.48
 1 13 8 45.99 5.5
 1 -13 8 48.31 7.02
 -1 -13 -8 48.57 7.62
 -1 13 -8 49.85 7.23
 -1 -13 -9 50.79 8.11
 -1 13 -9 45.84 7.45
 -1 -13 -9 46.45 5.77
 1 13 9 41.52 5.51
 1 -13 9 40.83 6.52
 -1 14 10 8.79 2.62
 -1 -14 10 2.57 2.16
 1 14 -9 13.5 3.64
 -1 14 9 17.01 3.47
 -1 -14 9 13.37 3.53
 1 -14 -9 20.98 3.96
 1 -14 -8 71.4 6.98
 -1 14 8 55.43 5.84
 1 14 -8 63.06 7.29
 -1 -14 8 53.63 3.98
 -1 -14 8 59.39 7.34
 1 14 -7 3.41 1.22
 -1 14 7 5.87 1.79
 1 -14 -7 5.97 1.96
 1 14 -7 5.58 2.16
 -1 -14 7 5.24 2.5
 -1 -14 7 5.15 1.16
 -1 14 7 2.97 1.29
 1 14 -6 40.82 3.87
 -1 14 6 37.61 4.61
 1 14 -6 35.63 4.68
 -1 14 6 41.82 4.47
 1 -14 -6 49.8 5.2
 -1 -14 6 38.11 2.97
 -1 -14 6 37.18 5.24
 1 14 -5 144.98 7.71
 -1 14 5 156.08 8.54
 1 -14 -5 164.76 9.63
 -1 -14 5 144.01 6.18
 -1 14 5 137.46 8.66
 -1 -14 5 152.13 10.17
 1 14 -5 145.89 9.01
 -1 -14 4 20.42 1.79
 1 -14 -4 25.28 3.45
 -1 14 4 23.14 2.99
 -1 -14 4 18.88 1.82
 1 14 -4 23.5 3.04
 -1 -14 4 17.08 3.12
 -1 14 4 20.26 2.88
 1 14 -4 25.86 2.93
 -1 14 3 0.74 0.73
 1 -14 -3 0.34 0.92
 -1 -14 3 1.09 1.16
 -1 -14 3 -0.35 0.4
 -1 14 3 1.92 1.51
 1 -14 -3 -0.28 0.81
 1 14 -3 0.14 0.62
 1 14 -3 -0.56 0.55
 -1 14 3 -0.43 0.45
 1 14 -3 1.43 0.77
 -1 -14 3 0.54 0.35
 -1 -14 2 6.03 1.03
 -1 14 2 8.02 2.66
 1 14 -2 6.74 1.07
 -1 -14 2 6.58 2.09
 -1 -14 2 8.16 1.3
 1 -14 -2 7.3 1.86
 -1 14 2 9.83 1.88
 -1 14 2 6.96 1.06
 1 -14 -2 7.6 1.74
 -1 -14 2 6.67 1.82
 1 14 -2 8.03 1.63
 -1 -14 1 45.98 3.41
 -1 -14 1 45.2 2.85
 -1 14 1 45.21 3.77
 -1 14 1 39.29 2.3
 -1 14 1 39.29 4.65
 -1 -14 1 40.23 4.32
 -1 -14 1 37.35 3.28
 1 14 -1 37.65 2.67
 1 14 -1 46.57 3.96
 1 -14 -1 46.54 5.12
 1 -14 -1 45.4 4.08
 1 -14 0 53.75 5.54
 -1 -14 0 45.03 4.24
 1 -14 0 52 4.29
 -1 -14 0 43.19 4.48
 1 14 0 41.62 2.97
 -1 14 0 45.02 1.95
 -1 -14 0 46.13 4.61
 -1 14 0 46.85 3.85
 1 14 0 48.7 4.28
 -1 -14 -1 188.48 11.31
 1 14 1 176.01 7.62
 -1 14 -1 209.82 8.92
 1 -14 1 219.04 9.35
 1 -14 1 192.87 11.22
 -1 14 -1 185.07 7.56
 -1 -14 -1 197.06 8.66
 -1 -14 -1 187.6 10.15
 1 14 1 182.54 9.29
 -1 14 -2 10.76 1.89
 -1 -14 -2 8.29 1.35
 -1 -14 -2 9.49 2.72
 1 14 2 10.87 1.65
 -1 14 -2 11.14 1.84
 1 14 2 8.97 1.9
 1 -14 2 11.04 1.96
 1 -14 2 11.66 2.74
 1 -14 3 -0.49 1.11
 -1 -14 -3 1.59 1.55
 -1 14 -3 2.01 0.86
 -1 -14 -3 1.02 0.53
 -1 14 -3 -0.29 0.99
 1 14 3 3 1.4
 -1 14 -4 25.11 3.73
 -1 -14 -4 18.96 4.17
 1 -14 4 23.35 4.07
 1 14 4 22.96 3.1
 1 14 4 20.25 3.32
 1 14 5 58.02 5.28
 -1 14 -5 65.68 6.58
 1 -14 5 57.3 2.38
 -1 -14 -5 57.81 7.56
 1 14 5 61.77 6.18
 1 -14 5 62.42 6.97
 1 14 6 38.64 4.54
 1 14 6 38.04 5.12
 -1 14 -6 41.76 5.86
 -1 -14 -6 40.9 6.64
 1 -14 6 42.11 6.02
 1 14 7 5.48 2.42
 1 -14 7 7.43 3.05
 1 14 7 3.78 1.51
 -1 14 -7 5.19 2.41
 -1 -14 -7 7.8 3.46
 1 14 8 2.3 1.5
 -1 14 -8 -0.74 2.25
 -1 -14 -8 -0.36 1.77
 1 -14 8 1.9 1.64
 1 14 9 27.24 4.49
 -1 -14 -9 40.05 7.18
 -1 14 -9 32.24 6.1
 -1 -14 -9 38.57 5.42
 1 -14 9 40.77 6.91
 -1 -15 10 46.52 7.58
 -1 15 9 2.4 1.35
 1 15 -9 6.43 2.45
 1 15 -9 3.66 1.29
 -1 -15 9 4 2.17
 1 -15 -9 5.69 2.4
 -1 15 8 110.67 8.77
 -1 -15 8 102.51 9.81
 1 -15 -8 131.36 9.94
 1 15 -8 114.58 7.6
 1 15 -8 105.58 9.56
 -1 15 7 23.42 3.56
 1 -15 -7 19.41 3.55
 1 15 -7 16.63 3.52
 -1 -15 7 16.51 2
 1 15 -7 15.05 2.55
 -1 -15 7 14.35 3.53
 -1 15 7 14.91 3.17
 1 15 -6 12.15 2.19
 -1 -15 6 16.18 3.43
 1 -15 -6 14.68 2.88
 1 15 -6 12.09 2.68
 -1 15 6 13.31 2.62
 -1 15 6 10.3 2.57
 -1 -15 6 11.41 1.56
 -1 15 5 451.5 18.68
 1 15 -5 449.72 18.36
 -1 15 5 485.47 18.23
 -1 -15 5 475.21 14.66
 1 15 -5 466.7 17.14
 -1 -15 5 456.21 20.45
 1 15 -4 535.32 18.84
 1 15 -4 531.51 18.57
 -1 -15 4 528.08 15.78
 -1 -15 4 508.07 15.74
 -1 -15 4 510.83 21.34
 -1 15 4 540.12 19.03
 -1 15 4 529 19.51
 1 15 -3 150.6 6.63
 -1 -15 3 144.22 5.89
 -1 15 3 148.23 8.15
 1 15 -3 143.49 7.72
 1 -15 -3 157.06 8.9
 -1 -15 3 132.75 8.92
 1 15 -3 137.51 7.04
 -1 15 3 122.72 5.99
 -1 -15 3 152.49 6.49
 1 -15 -3 138.96 9.73
 -1 -15 2 130.64 9.97
 -1 15 2 137.78 5.87
 -1 -15 2 161.45 6.19
 -1 -15 2 175.24 7.23
 -1 15 2 157.41 8.2
 -1 15 2 113.06 10.09
 1 -15 -2 164.12 10.37
 1 -15 -2 166.65 9.01
 -1 -15 2 158.54 9.48
 1 15 -2 153.32 8.01
 1 15 -2 134.64 5.87
 -1 -15 1 15.13 2.03
 1 15 -1 13 2.35
 1 -15 -1 16.6 2.54
 -1 15 1 15.68 1.39
 -1 15 1 18.51 2.53
 1 15 -1 16.09 1.71
 -1 -15 1 18.14 1.77
 -1 -15 1 15.6 2.77
 1 -15 -1 17.78 3.3
 -1 -15 1 16.61 1.8
 -1 -15 0 443.52 17.82
 -1 -15 0 463.24 17.41
 1 -15 0 529.07 17.77
 1 15 0 433.6 14.66
 -1 15 0 466.13 12.58
 -1 -15 0 536.42 16.95
 1 15 0 497.79 17.68
 -1 -15 0 478.35 18.92
 1 -15 0 513.11 20.76
 -1 15 0 503.26 16.94
 -1 -15 -1 33.69 4.33
 1 -15 1 45.65 4.02
 -1 -15 -1 35.17 3.44
 -1 15 -1 43.66 2.91
 -1 -15 -1 39.15 4.38
 1 -15 1 45.02 5.28
 1 15 1 33.88 2.91
 -1 15 -1 43.28 3.79
 1 15 1 41.58 4.13
 -1 15 -2 79.28 5.21
 -1 -15 -2 78.06 7.39
 1 -15 2 79.43 5.64
 -1 15 -2 87.44 5.55
 -1 -15 -2 73.16 4.57
 1 15 2 77.79 6.09
 1 -15 2 89.49 7.62
 1 -15 3 25.37 4.11
 -1 15 -3 20.66 2.94
 -1 15 -3 18.57 2.56
 -1 -15 -3 16.03 3.54
 1 15 3 25.37 3.45
 -1 -15 -3 17.44 1.89
 -1 -15 -4 235.5 15.47
 1 15 4 238.89 12.95
 1 -15 4 265.14 14.92
 -1 15 -4 242.63 12.86
 1 15 4 274.13 12.21
 -1 -15 -5 400.54 21.28
 1 15 5 389.83 16.44
 -1 15 -5 388.31 18.34
 1 -15 5 399.13 19.93
 1 15 5 389.5 18.04
 -1 15 -6 3.33 1.47
 -1 -15 -6 4.71 2.88
 1 15 6 2.83 1.38
 1 15 6 2.01 1.37
 1 -15 6 2.65 1.53
 1 15 7 4.11 1.71
 -1 -15 -7 7.48 3.13
 1 15 7 6.93 2.27
 -1 15 -7 3.38 1.35
 1 -15 7 4.88 2.18
 -1 -15 -8 57.49 6.47
 1 15 8 59.79 6.54
 -1 15 -8 53.11 7.34
 1 -15 8 52.35 7.48
 -1 -15 -8 58.65 8.36
 -1 -15 -9 -1.15 2.78
 -1 15 -9 -1.32 1.74
 -1 -16 9 3.5 2.2
 1 16 -9 4.65 1.65
 -1 16 9 4.96 2.06
 1 16 -9 4.2 2.21
 1 -16 -8 2.2 1.58
 1 16 -8 1.32 1.03
 1 16 -8 0.39 1.13
 -1 16 8 3.25 1.83
 -1 -16 8 1.25 1.49
 -1 16 8 3.56 2
 1 16 -7 54.91 5.03
 -1 16 7 47.14 5.34
 -1 -16 7 48.07 6.47
 1 -16 -7 56.51 6.38
 -1 16 7 40.66 5.31
 1 16 -7 53.49 6.13
 -1 16 6 20.91 3.65
 1 16 -6 20.94 2.99
 1 16 -6 18.81 3.33
 -1 -16 6 21.42 4.03
 -1 16 6 20.13 3.25
 -1 -16 6 19.71 2.05
 1 -16 -6 21.17 3.7
 -1 16 5 2.86 1.35
 1 -16 -5 3.93 1.51
 -1 -16 5 2.05 0.62
 -1 -16 5 0.97 1.36
 -1 16 5 1.97 1.27
 1 16 -5 1.76 0.94
 1 16 -5 2.69 1.04
 -1 16 4 100.11 7.09
 -1 16 4 104.83 6.86
 1 16 -4 96.82 6.26
 -1 -16 4 89.49 4.52
 -1 -16 4 96.43 8.04
 1 -16 -4 102.27 7.62
 1 16 -4 97.31 6.48
 -1 -16 3 14.48 2.92
 -1 -16 3 15.33 1.9
 -1 -16 3 14.94 1.64
 -1 16 3 13.39 2.5
 1 16 -3 16.86 2.58
 1 16 -3 18.43 2.32
 1 -16 -3 11.78 2.95
 1 -16 -3 14.63 2.63
 1 16 -2 16.56 2.53
 -1 -16 2 16.08 3.01
 -1 -16 2 14.31 1.64
 -1 -16 2 13.07 3.34
 1 -16 -2 17.39 3.4
 -1 -16 2 19.83 2.31
 -1 16 2 18.57 2.74
 1 -16 -2 18.99 2.93
 1 -16 -1 63.38 6.54
 -1 -16 1 70.03 3.19
 -1 -16 1 68.61 6.24
 -1 16 1 70.57 5.33
 -1 -16 1 81.7 5.17
 1 -16 -1 75.66 5.83
 1 16 -1 57.08 3.61
 1 16 -1 74.73 5.65
 -1 16 0 3.54 1.34
 -1 -16 0 1.58 0.83
 1 16 0 2.34 0.73
 -1 -16 0 -0.33 1.03
 -1 -16 0 4.24 1.78
 -1 -16 0 2.61 1.05
 1 -16 0 2.78 1.41
 1 -16 0 0.82 1.11
 1 16 0 2.7 1.22
 1 -16 1 35.46 3.78
 -1 -16 -1 21.73 3.18
 1 16 1 30.66 3.7
 -1 16 -1 23.35 2.95
 1 -16 1 23.62 4.03
 -1 -16 -1 28.16 3.28
 -1 16 -1 27.13 2.18
 -1 -16 -1 20.72 2.76
 -1 -16 -1 23.34 3.61
 -1 16 -2 1.08 0.91
 1 -16 2 -1.65 1.76
 -1 -16 -2 -0.53 0.75
 -1 -16 -2 -1.27 1.23
 1 -16 2 -0.88 1.12
 -1 16 -2 0.6 0.68
 1 16 2 0.26 0.75
 1 16 3 0.17 0.83
 -1 16 -3 0.89 0.78
 -1 -16 -3 -0.38 0.92
 1 -16 3 -0.29 1.32
 -1 16 -3 0.54 0.67
 -1 16 -4 62.5 5.07
 -1 16 -4 52.01 5.43
 -1 -16 -4 58.39 7.16
 1 -16 4 56.67 6.77
 1 16 4 65.12 5.53
 1 16 4 50.42 5.59
 -1 -16 -5 1.24 1.37
 1 -16 5 1.22 1.83
 -1 16 -5 1.71 1.12
 1 16 5 2.48 1.8
 1 16 5 1.17 1.06
 -1 -16 -6 10.35 2.51
 1 16 6 10.18 2.9
 -1 16 -6 8.02 2.63
 1 16 6 7.16 2.28
 1 -16 6 8.27 2.7
 -1 -16 -6 5.77 2.82
 1 -16 7 51.13 7.25
 -1 -16 -7 47.52 5.69
 -1 16 -7 36.57 5.95
 -1 -16 -7 51.77 7.6
 1 16 7 43.18 5.98
 1 16 7 48.73 5.73
 -1 -16 -8 1.32 1.74
 1 16 8 3.17 2.19
 -1 16 -8 4.11 2.43
 1 -16 8 3.12 2.34
 -1 -16 -8 4.74 3.2
 -1 16 -9 3.64 2.68
 -1 -17 9 7.7 3.12
 1 17 -9 8.17 2.74
 -1 17 8 -0.04 1.26
 1 17 -8 5.45 2.14
 -1 -17 8 5.26 2.27
 -1 17 8 6.82 2.31
 1 17 -8 3.55 1.53
 1 -17 -8 2.1 2.15
 -1 17 7 5.98 2.15
 -1 -17 7 8.73 2.78
 -1 17 7 4.97 1.93
 1 17 -7 6.68 1.91
 1 17 -7 6.4 2.12
 1 -17 -7 6.85 2.37
 -1 17 6 129.11 8.82
 1 17 -6 118.81 8.58
 -1 17 6 112.01 8.9
 -1 -17 6 122.62 10.28
 1 17 -6 127.13 8.13
 -1 17 5 32.94 4.07
 1 17 -5 35.2 4.02
 -1 -17 5 33.91 5.02
 1 17 -5 32.88 3.83
 1 -17 -5 39.37 4.98
 -1 17 5 32.06 4.36
 -1 17 4 40.76 4.32
 1 17 -4 45.3 4.14
 -1 -17 4 37.13 2.69
 1 -17 -4 44.2 5.03
 -1 -17 4 41.3 5.23
 1 17 -4 40.14 4.16
 -1 17 4 37.44 4.38
 -1 17 3 223.62 11.24
 1 17 -3 219.15 10.7
 -1 -17 3 208.69 7.83
 -1 -17 3 218.32 9.02
 1 -17 -3 205.19 13.04
 1 -17 -3 232.98 12.17
 -1 -17 3 214.97 12.46
 -1 -17 2 22 2.01
 1 -17 -2 21.05 3.24
 1 17 -2 22.41 3.09
 -1 17 2 23.76 3.23
 -1 -17 2 21.91 3.59
 -1 -17 2 26.28 2.81
 1 -17 -2 25.67 4.2
 1 -17 -1 14.62 3.11
 1 17 -1 19.5 3.03
 1 -17 -1 25.4 3.46
 -1 -17 1 22.02 2.71
 -1 17 1 25.99 3.29
 -1 -17 1 22.3 3.68
 1 17 0 142.3 8.59
 -1 -17 0 163.46 8.32
 -1 17 0 143.4 8.18
 -1 -17 0 138.53 9.51
 1 -17 0 127.37 10.01
 -1 -17 0 140.28 6.75
 1 -17 0 159.79 8.84
 1 -17 1 52.63 4.78
 -1 -17 -1 52.29 4.76
 -1 -17 -1 52.67 4.66
 1 -17 1 43.42 5.56
 -1 -17 -1 51.43 5.47
 1 17 1 40.41 4.43
 -1 17 -1 44.83 4.3
 1 17 2 5.16 1.6
 -1 -17 -2 8.95 2.08
 1 -17 2 7.82 1.87
 -1 17 -2 8.67 1.49
 -1 17 -2 7.76 1.81
 -1 -17 -2 10.76 2.67
 1 -17 2 9.3 2.57
 1 -17 3 112.51 9.51
 -1 -17 -3 116.65 9.2
 -1 17 -3 102.69 6.79
 -1 -17 -3 128.06 8.26
 1 17 3 105.81 8
 -1 17 -3 110.75 7.02
 -1 -17 -4 41.92 4.76
 1 17 4 39.19 4.4
 1 -17 4 36.35 5.64
 -1 17 -4 41.89 4.24
 -1 17 -4 42.04 4.69
 -1 -17 -4 40.92 5.75
 1 17 4 36.57 4.98
 1 17 5 8.05 2.75
 -1 -17 -5 6.01 2.49
 1 17 5 5.61 1.7
 -1 17 -5 5.66 1.68
 -1 17 -5 3.91 1.65
 -1 -17 -5 12.81 2.91
 1 -17 5 5.46 2.47
 -1 -17 -6 37.96 6.23
 -1 17 -6 29.92 4.93
 -1 17 -6 34.78 4.19
 -1 -17 -6 38.13 5.05
 1 17 6 38.06 5.51
 1 -17 6 41 6.36
 1 17 6 33.47 4.59
 -1 -17 -7 39.67 5.42
 1 17 7 30.41 4.68
 -1 -17 -7 33.4 6.21
 -1 17 -7 30.7 5.15
 1 17 7 30.43 5.09
 1 -17 7 33.12 5.92
 -1 -17 -8 13.19 4.26
 -1 17 -8 14.55 3.83
 1 18 -8 14.59 3.37
 -1 -18 8 18.07 4.29
 -1 18 8 15.1 3.51
 -1 18 8 13.04 3.11
 1 18 -7 4.5 1.71
 -1 18 7 6.23 2.28
 -1 18 7 8.34 2.37
 1 18 -7 6.69 2.27
 -1 -18 7 6.74 2.62
 1 -18 -7 6.7 2.56
 -1 18 6 11.46 2.96
 1 18 -6 8.63 2.24
 -1 18 6 8.33 2.35
 1 -18 -6 5.22 1.78
 1 18 -6 7.14 2
 -1 -18 6 8.6 2.75
 -1 18 5 10.87 2.64
 1 -18 -5 18.12 3.58
 1 18 -5 13.95 2.53
 -1 -18 5 18.4 3.88
 1 18 -5 19.91 3.1
 -1 18 5 13.51 2.63
 1 -18 -4 10.63 2.4
 1 18 -4 8.05 2.05
 1 18 -4 9.34 1.91
 -1 -18 4 7.59 2.69
 -1 18 4 6.4 2.05
 -1 18 4 8.8 2.1
 -1 18 3 1.01 1.04
 1 -18 -3 1.52 1.44
 1 18 -3 2.79 1.29
 -1 -18 3 1.52 1.49
 1 -18 -3 0.82 1.28
 1 -18 -2 36.05 4.43
 -1 18 2 30.25 3.82
 1 -18 -2 32.5 5.1
 1 18 -2 29.76 3.81
 -1 -18 2 31.99 3.33
 -1 -18 2 28.64 4.42
 -1 18 1 2.44 1.13
 -1 -18 1 2.91 1.35
 1 -18 -1 1.82 1.28
 1 -18 -1 0.01 1.03
 -1 -18 1 1.86 0.67
 1 18 -1 5 1.77
 1 -18 0 8.89 2.18
 -1 -18 0 7.78 2.19
 -1 18 0 10.07 2.11
 1 18 0 9.51 2.32
 1 -18 0 5.15 2.11
 -1 -18 0 6.24 1.57
 1 -18 1 13.83 3.37
 -1 -18 -1 11.51 2.58
 -1 -18 -1 13.63 2.28
 1 18 1 7.3 2.13
 -1 18 -1 13.12 2.44
 1 -18 1 11.79 2.28
 -1 -18 -1 10.33 2.22
 -1 -18 -2 24.12 3.57
 1 -18 2 25.29 3.56
 -1 -18 -2 26.55 3.55
 1 -18 2 23.12 4.46
 1 18 2 28.27 3.96
 -1 18 -2 23.49 3.23
 -1 18 -3 20.25 2.98
 -1 -18 -3 23.87 3.95
 1 18 3 21.09 3.68
 1 -18 3 18.24 3.98
 -1 18 -3 19.28 2.68
 -1 -18 -3 21.46 3.37
 -1 -18 -4 21.54 3.52
 -1 18 -4 13.74 2.5
 -1 18 -4 11.5 2.33
 1 18 4 17.1 3.09
 -1 -18 -4 15.56 3.58
 1 -18 4 11.25 3.4
 1 18 4 14.07 3.18
 -1 18 -5 14.52 2.67
 1 -18 5 10.75 3.13
 1 18 5 12.25 2.72
 -1 -18 -5 10.37 3.14
 -1 -18 -5 15.86 3.17
 -1 18 -5 10.29 2.58
 1 18 5 11.05 3.06
 1 18 6 0.81 1.69
 1 18 6 0.59 1.09
 -1 -18 -6 1.95 1.81
 -1 18 -6 1.31 1.38
 -1 18 -6 0.73 1.17
 1 -18 6 1.89 2.59
 -1 -18 -6 -0.31 1.35
 -1 18 -7 2.69 1.86
 1 18 7 1.6 1.33
 -1 -18 -7 7.01 2.78
 1 -18 7 0.3 2.07
 -1 18 -8 0.64 1.41
 -1 -18 -8 -3.03 2.32
 1 19 -8 30.32 4.61
 -1 19 8 29.6 5.07
 -1 -19 8 30.58 6.01
 -1 19 7 2.37 2.2
 1 19 -7 1.85 1.45
 -1 -19 7 -0.35 1.51
 -1 19 7 -1.36 1.58
 1 19 -6 18.71 3.26
 1 -19 -6 22.44 4.27
 -1 -19 6 22.41 4.39
 -1 19 6 20.09 4
 -1 19 6 20.21 3.44
 1 19 -6 20.88 3.38
 1 19 -5 40.67 4.29
 1 -19 -5 60.27 6.66
 -1 -19 5 41.29 5.81
 -1 19 5 40.6 4.84
 1 19 -5 52.48 5.27
 -1 19 5 41.81 5.27
 -1 19 4 31.87 4.04
 1 -19 -4 40.54 5.39
 -1 -19 4 34.44 5.08
 1 19 -4 30.39 3.99
 -1 19 4 34.51 4.52
 -1 -19 3 35.94 5.16
 1 19 -3 37.41 4.34
 -1 19 3 32.13 4.27
 1 -19 -3 41.56 5.15
 -1 19 2 98.85 7.46
 1 -19 -2 113.69 8.38
 -1 -19 2 104.3 8.82
 -1 -19 2 96.13 6.27
 1 19 -2 100.7 7.5
 1 -19 -2 105 9.41
 1 19 -1 104.54 7.71
 -1 -19 1 89.04 8.08
 1 -19 -1 114.21 8.19
 -1 19 1 105.93 7.58
 -1 -19 1 100.85 6.75
 1 -19 -1 100.16 9.23
 1 19 0 53.46 5.49
 1 -19 0 59.98 5.65
 -1 -19 0 66.98 5.46
 -1 -19 0 49.29 5.76
 1 -19 0 59.95 7.09
 -1 19 0 57.09 5.31
 -1 19 -1 90 6.73
 1 -19 1 90.86 7.13
 1 19 1 94.19 7.49
 -1 -19 -1 89.71 6.74
 -1 -19 -1 73.21 7.09
 1 -19 1 73.84 7.99
 1 -19 2 65.77 6.03
 -1 -19 -2 77.58 6.54
 1 -19 2 67.67 7.63
 -1 19 -2 66.18 5.74
 1 19 2 71 6.71
 -1 -19 -3 22.3 3.63
 1 19 3 18.81 3.54
 1 -19 3 16.89 3.93
 -1 -19 -3 17.25 3.24
 -1 19 -3 16.7 2.83
 -1 -19 -4 2.39 1.38
 -1 19 -4 3.96 1.54
 1 -19 4 2.47 2.13
 1 19 4 3.37 1.57
 1 19 4 3.26 1.77
 -1 -19 -4 1.48 1.07
 1 19 5 18.58 3.98
 1 19 5 17.55 3.33
 -1 -19 -5 18.1 3.83
 1 -19 5 15.76 4.1
 -1 19 -5 20.9 3.31
 -1 -19 -5 24.55 4.2
 -1 19 -6 3.98 2.02
 1 19 6 3.81 1.87
 -1 -19 -6 0.79 1.4
 -1 -19 -6 0.17 1.22
 1 19 6 4.1 1.87
 1 -19 6 0.99 1.24
 -1 19 -7 4.09 2.18
 -1 -19 -7 0.04 1.84
 -1 -20 7 28.02 5.36
 1 20 -7 27.27 4.15
 -1 20 7 27.27 4.88
 -1 20 6 8.72 3.11
 -1 -20 6 6.26 2.72
 -1 20 6 6.97 2.43
 1 20 -6 5.54 1.79
 -1 -20 5 11.66 3.45
 -1 20 5 10.23 2.85
 1 -20 -5 9.52 2.89
 -1 20 5 6.67 2.08
 1 20 -5 11.41 2.72
 -1 -20 4 10.61 3.09
 -1 20 4 4.96 1.57
 -1 20 4 10.73 2.75
 1 -20 -4 11.74 3.05
 1 20 -4 10.51 2.48
 1 -20 -3 -0.75 1.2
 1 20 -3 -0.45 0.78
 -1 -20 3 -1.4 1.8
 -1 20 3 -0.99 1.23
 1 -20 -2 10.79 2.77
 -1 -20 2 10.46 3.06
 1 -20 -2 9.3 2.97
 1 20 -2 9.27 2.38
 -1 20 2 11.42 2.54
 1 20 -1 7.09 2.09
 -1 -20 1 3.9 1.13
 -1 -20 1 3.7 1.94
 1 -20 -1 6.73 2.86
 -1 20 1 8.75 2.37
 1 -20 -1 6.45 2.31
 1 20 0 1.84 1.45
 1 -20 0 1.45 1.12
 -1 -20 0 0.36 1.38
 1 -20 0 -0.78 1.49
 -1 20 0 -0.26 0.77
 -1 -20 0 1.64 1.14
 1 20 1 12.12 2.93
 -1 -20 -1 11.61 2.59
 1 -20 1 12.26 3.43
 1 -20 1 9.73 2.42
 -1 -20 -1 10.55 2.94
 -1 20 -1 12.67 2.66
 1 20 2 0.1 0.92
 1 -20 2 3.76 2.17
 -1 -20 -2 1.14 1.18
 -1 20 -2 2.44 1.43
 -1 20 -3 3.49 1.33
 1 20 3 0.38 1.43
 -1 -20 -3 1.47 1.49
 1 -20 3 0.33 1.75
 1 20 4 1.88 1.09
 -1 20 -4 2.94 1.36
 1 20 4 2.71 1.49
 -1 -20 -4 -1.72 1.39
 1 -20 4 3.95 1.95
 1 20 5 7.17 2.72
 1 20 5 4.15 1.87
 -1 -20 -5 8.7 2.41
 1 -20 5 8.67 3.27
 -1 -20 -7 17.47 4.46
 -1 21 6 41.48 5.95
 -1 -21 6 39.02 6.25
 -1 21 5 15.62 3.54
 -1 -21 5 17.13 4.09
 -1 21 5 16.68 3.25
 -1 21 4 48.75 5.88
 -1 21 4 55.17 5.82
 -1 -21 4 47.6 6.49
 1 -21 -4 60.54 7.01
 -1 21 3 28.47 4.31
 1 -21 -3 35.46 5.07
 1 21 -3 30.33 4.42
 -1 -21 3 29.21 5.06
 1 21 -2 35.77 4.75
 -1 -21 2 27.85 4.88
 1 -21 -2 41.67 5.37
 1 -21 -2 31.54 5.39
 -1 21 2 29.46 4.22
 1 21 -1 33.21 4.62
 -1 -21 1 26.42 4.7
 -1 21 1 33.27 4.47
 1 -21 -1 34.09 4.71
 1 -21 -1 30.29 5.32
 1 21 0 21.35 3.74
 -1 -21 0 24.34 3.59
 -1 -21 0 21.34 4.13
 1 -21 0 26.38 4.22
 -1 21 0 24.39 3.86
 1 -21 0 17.08 4.1
 1 21 1 11.8 2.73
 1 -21 1 10.97 3.24
 -1 -21 -1 8.77 2.57
 -1 -21 -1 14.39 2.79
 -1 21 -1 13 2.85
 -1 21 -2 11.88 2.77
 1 21 2 12.05 3
 1 -21 2 13.9 3.77
 -1 -21 -2 10.86 2.55
 1 -21 3 5.82 2.41
 -1 21 -3 10.76 2.56
 1 21 3 8.55 2.51
 -1 -21 -3 12.04 2.8
 1 -21 4 10.29 3.37
 -1 -21 -4 11.06 2.89
 1 21 4 10.14 3.23
 -1 22 5 9.47 2.98
 -1 -22 5 9.89 3.34
 -1 22 4 8.05 2.29
 1 -22 -4 6.26 2.5
 -1 -22 4 9.92 3.08
 -1 22 4 10.49 3.06
 -1 -22 3 3.08 1.82
 1 -22 -3 6.55 2.69
 -1 22 3 3.76 1.72
 1 -22 -2 -0.93 1.39
 -1 -22 2 0.27 1.22
 1 -22 -2 0.38 1.16
 -1 22 2 1.32 1.03
 -1 22 1 12.55 2.78
 1 -22 -1 9.01 2.93
 1 -22 -1 11.95 2.98
 -1 -22 1 9.81 3.12
 1 22 -1 12.87 3.05
 -1 22 0 1.36 0.88
 -1 -22 0 3.87 1.87
 1 -22 0 -0.35 1.26
 1 -22 0 -0.96 1.79
 1 22 0 0.59 1.37
 -1 -22 0 1.8 1.16
 -1 -22 -1 10.02 2.65
 -1 22 -1 11.03 2.81
 -1 -22 -1 10.11 3.11
 1 -22 1 8.52 3.16
 1 22 1 9.95 2.9
 -1 -22 -2 -1.12 0.97
 1 -22 2 0.56 1.76
 -1 -22 -3 2.36 1.6
 1 -22 3 0.37 1.58
 1 -23 -3 31.22 5.07
 -1 -23 3 24.92 4.85
 1 -23 -2 27.55 4.55
 -1 -23 2 20.62 4.52
 -1 -23 1 13.71 3.52
 1 -23 -1 22.36 4.86
 1 -23 -1 23.81 4.17
 -1 -23 0 42.08 5.99
 1 -23 0 60.78 8.05
 -1 -23 -1 23.63 3.93
 1 -23 1 16.35 4.3
 -1 -23 -2 11.14 3
 -2 0 12 295.34 15.19
 2 0 -12 273.48 17.95
 2 0 -11 38.22 5.93
 -2 0 11 38.08 4.68
 2 0 -11 41.3 4.18
 2 0 -10 94.78 8.98
 -2 0 10 110.82 7.71
 2 0 -10 108.83 6.69
 -2 0 9 474.57 18
 2 0 -9 481.8 16.68
 2 0 -9 455.53 20.94
 -2 0 8 0.78 0.6
 2 0 -8 0.89 1.33
 2 0 -8 1.98 0.55
 2 0 -7 48.56 4.97
 -2 0 7 45.31 3.83
 2 0 -7 41.35 2.43
 -2 0 6 945.11 34.31
 2 0 -6 1088.27 28.38
 2 0 -6 1009.97 31.28
 2 0 -6 969.38 26.36
 2 0 -6 963.69 28.93
 -2 0 6 1038.05 28.83
 -2 0 6 914.47 33.16
 2 0 -5 170.77 7.28
 -2 0 5 155.49 9.63
 2 0 -5 181.76 7.16
 2 0 -5 168.37 6.01
 2 0 -5 168.36 8.26
 -2 0 5 166.74 6.97
 2 0 -4 2782.83 70.49
 -2 0 4 2715.11 69.53
 -2 0 4 2679.33 69.7
 -2 0 4 2504.71 73.23
 2 0 -4 2673.67 68.9
 2 0 -4 2746.09 71.64
 -2 0 4 2821.15 70.12
 2 0 -4 2753.04 70.88
 2 0 -4 2725.24 69.37
 -2 0 4 2851.03 69.07
 2 0 -3 146.53 5.13
 -2 0 3 150.17 5.04
 -2 0 3 135.04 5.44
 -2 0 3 141.24 5.22
 2 0 -3 140.16 4.91
 -2 0 3 144.99 5.41
 -2 0 3 142.72 5.01
 2 0 -3 130.1 5.17
 2 0 -3 143.88 5.69
 -2 0 2 24.38 1.61
 2 0 -2 24.41 1.41
 2 0 -2 23.09 1.6
 -2 0 2 22.9 2.03
 2 0 -2 22.17 1.54
 -2 0 2 22 1.81
 -2 0 1 594.68 15.89
 2 0 -1 601.09 16.2
 2 0 -1 606.65 16.1
 -2 0 1 589.26 15.72
 -2 0 1 597.9 16.08
 2 0 -1 580.02 16.13
 2 0 0 9724.03 230.59
 2 0 0 9490.92 229.61
 2 0 0 9463.4 230.69
 2 0 0 9598.24 230.56
 -2 0 0 9104.13 230.24
 2 0 1 9489.31 235.91
 2 0 1 9736.63 235.65
 -2 0 -1 9338.82 235.67
 -2 0 -1 9825.69 235.62
 2 0 1 9999 235.74
 -2 0 -2 111.36 8.8
 2 0 2 109.01 4.32
 -2 0 -2 111 4.68
 2 0 2 115.46 4.62
 2 0 2 118.29 4.14
 2 0 2 108.65 4.67
 -2 0 -3 255.92 9.09
 2 0 3 253.61 7.54
 -2 0 -3 231.54 14.53
 2 0 3 242.08 8.51
 2 0 3 261.23 9.22
 2 0 3 249.55 7.94
 -2 0 -4 94.47 5.21
 2 0 4 94.33 3.49
 -2 0 -4 82.7 8.87
 2 0 4 98.57 5.36
 2 0 4 93.06 3.91
 -2 0 -5 1504.46 51.12
 -2 0 -5 1331.03 38.91
 2 0 5 1371.26 35.88
 2 0 5 1450.04 39.6
 2 0 5 1372.19 52.38
 2 0 5 1425.89 34.96
 2 0 5 1330.88 37.69
 2 0 6 285.04 7.57
 2 0 6 278.62 12.07
 2 0 6 275.21 8.64
 -2 0 -6 275.81 18.91
 -2 0 -7 359.76 22.25
 2 0 7 356.38 14.91
 2 0 8 22.38 3.3
 -2 0 -8 25.66 5.75
 2 0 9 79.79 6.94
 -2 0 -9 74.96 9.82
 2 0 10 38.64 5.03
 -2 0 -10 36.07 7.3
 -2 0 -10 42.86 7.4
 -2 0 -11 133.33 13.36
 -2 0 -11 111.92 13.93
 2 0 11 116.65 9.63
 2 -1 -13 23.31 5.31
 -2 -1 12 56.73 6.07
 2 1 -12 49.26 7.2
 -2 1 12 56.84 6.26
 2 -1 -12 44.92 6.87
 -2 -1 12 69.16 7.03
 2 -1 -11 16.59 2.67
 -2 -1 11 11.5 2.59
 2 -1 -11 10.54 2.83
 -2 1 11 10 2.38
 2 1 -11 6.15 2.41
 -2 1 10 44.94 4.83
 2 1 -10 46.84 4.17
 2 -1 -10 37.37 5.44
 2 1 -10 46.36 6.17
 2 -1 -10 40.7 4.09
 -2 -1 10 43.54 4.62
 2 -1 -9 69.39 5.03
 -2 1 9 60.69 5.3
 2 -1 -9 68.93 6.83
 2 1 -9 61.33 6.72
 -2 -1 9 64.71 5.36
 2 -1 -9 45.81 4.44
 2 1 -8 14.16 1.31
 -2 -1 8 14.73 2.33
 -2 1 8 16.08 2.54
 2 1 -8 15.71 3.18
 2 -1 -8 15.14 3.08
 2 -1 -8 14.55 2.05
 2 -1 -7 161.74 5.93
 -2 -1 7 163.97 7.91
 2 1 -7 158.4 5.76
 -2 1 7 165.86 8.13
 2 1 -7 166.83 7.21
 2 -1 -7 152.95 9.33
 2 1 -7 174.68 10.11
 2 -1 -7 148.82 7.21
 -2 1 6 47.69 2.43
 2 1 -6 46.37 3.79
 2 1 -6 47.88 2.64
 -2 -1 6 49.01 3.6
 -2 -1 6 43.2 5.6
 2 -1 -6 48.7 3.78
 -2 -1 6 42.25 4.93
 2 1 -6 47.89 3.34
 2 1 -6 51.58 4.77
 2 -1 -6 56.7 4.8
 -2 1 6 51.32 3.82
 -2 1 6 44.91 5.46
 -2 1 6 50.87 2.87
 2 -1 -6 52.03 2.8
 2 -1 -6 48.48 3.29
 2 -1 -5 14.13 1.39
 -2 1 5 13.96 1.19
 2 -1 -5 13.41 1.7
 -2 1 5 14.14 1.39
 2 1 -5 12.48 1.71
 -2 1 5 13.99 1.76
 -2 -1 5 16.59 1.8
 2 1 -5 12.25 1.6
 2 -1 -5 14.13 1.73
 -2 -1 5 14.47 1.38
 2 -1 -5 11.86 1.96
 -2 -1 5 10.98 2.42
 -2 1 5 11.5 2.4
 2 1 -5 13.98 1.11
 2 -1 -5 13.68 1.41
 2 1 -5 11.55 2.03
 -2 -1 5 20.16 2.19
 2 1 -5 13.18 1.28
 -2 -1 4 169.24 6.34
 -2 1 4 143.89 5.49
 -2 1 4 150.21 5.17
 2 -1 -4 142.34 5.44
 -2 -1 4 143.53 5.73
 2 1 -4 143.92 5.29
 2 -1 -4 139.45 4.87
 2 1 -4 156 7.08
 2 -1 -4 164.03 6.88
 -2 1 4 156.05 7.94
 -2 1 4 141.17 5.78
 2 -1 -4 160.3 6.54
 -2 -1 4 143.04 5.45
 2 -1 -4 143.61 5.9
 -2 1 4 152.43 5.95
 2 1 -4 150.49 5.07
 2 1 -4 138.97 6.13
 2 1 -4 149.78 6.27
 -2 1 3 326.71 9.48
 2 -1 -3 289.1 10.12
 2 1 -3 292.3 9.71
 -2 -1 3 280.58 9.15
 -2 1 3 270.14 8.83
 2 -1 -3 290.7 9.27
 -2 1 3 280.23 8.59
 -2 1 3 289.27 8.73
 2 1 -3 279.07 8.75
 -2 -1 3 292.92 9.05
 -2 1 3 271.61 10.22
 2 -1 -3 273.42 8.7
 2 -1 -3 277.6 8.53
 -2 1 3 270.11 9.24
 2 1 -3 283.14 9.09
 2 1 -3 278.06 8.51
 -2 -1 3 285.15 8.62
 2 -1 -3 280.5 8.8
 2 1 -3 291.75 7.64
 2 1 -2 170.83 5.56
 2 1 -2 180.73 6.04
 2 1 -2 182.01 5.97
 -2 1 2 174.5 6.25
 2 -1 -2 194.53 6.17
 -2 1 2 176.06 6.85
 2 -1 -2 172.14 5.91
 -2 1 2 183.68 5.24
 -2 -1 2 172.31 5.94
 2 -1 -2 175.39 5.31
 -2 1 2 184.57 5.93
 -2 1 2 181.55 6.86
 -2 -1 2 172.4 4.97
 2 1 -2 179.66 5.18
 2 -1 -1 167.63 5.64
 2 1 -1 168.2 5.52
 -2 -1 1 162.3 5.08
 -2 1 1 166.18 5.31
 2 -1 -1 168.24 5.66
 2 -1 -1 169.19 6.06
 2 1 -1 168.08 5.76
 -2 -1 1 171.36 5.54
 -2 1 1 155.83 5.91
 -2 -1 1 160.51 5.24
 2 1 -1 168.6 5.68
 -2 -1 0 20.57 1.71
 -2 1 0 19.91 0.97
 2 -1 0 20.17 1.02
 2 1 0 21.66 1.26
 2 -1 0 21.73 1.48
 2 1 0 20.02 1.53
 2 -1 0 20.16 1.51
 -2 -1 0 20.98 1.46
 -2 1 0 21.41 1.36
 -2 1 0 19.28 1.67
 2 -1 0 21.3 1.41
 2 -1 0 22.3 1.8
 2 -1 1 23.68 1.55
 -2 1 -1 24.14 1.65
 2 -1 1 21.97 1.49
 -2 1 -1 21.99 1.52
 2 1 1 23.03 1.69
 -2 -1 -1 32.63 2
 2 -1 1 28.03 1.67
 2 -1 1 24.98 2.17
 -2 1 -1 22.54 1.5
 2 -1 1 23.34 1.67
 2 1 1 22.72 1.58
 2 -1 2 64.48 2.76
 -2 1 -2 62.97 3.26
 2 1 2 66.01 3.35
 -2 1 -2 65.52 3.02
 2 1 2 65.12 3.13
 2 -1 2 59.47 2.91
 2 -1 2 66.31 3.12
 -2 -1 -2 63.36 6.79
 2 -1 2 59.85 3.24
 -2 -1 -2 61.08 3.24
 -2 1 -2 68.19 6.68
 -2 -1 -2 60.93 3.13
 -2 1 -3 17.11 3.72
 -2 -1 -3 15.85 3.8
 -2 -1 -3 13.21 1.58
 2 -1 3 13.32 1.24
 2 1 3 15.32 1.74
 2 -1 3 16.98 1.83
 2 -1 3 13.37 1.41
 -2 1 -3 16.4 1.76
 2 1 3 14.95 1.37
 2 -1 3 15.08 1.15
 2 1 4 16.51 2.04
 2 1 4 13.48 1.31
 2 -1 4 15.01 1.93
 -2 -1 -4 11.59 1.72
 2 -1 4 12.63 1.02
 -2 -1 -4 12.09 3.45
 2 -1 4 13.84 1.59
 -2 1 -4 13.48 3.61
 2 -1 4 14.4 1.26
 -2 1 -4 12.73 1.78
 2 -1 5 29.11 1.87
 -2 1 -5 29.71 5.7
 2 -1 5 28.23 2.93
 2 1 5 26.69 1.59
 -2 -1 -5 35.87 6.28
 -2 1 -5 30.46 3.07
 2 -1 5 26.42 1.4
 2 1 5 26.56 2.56
 2 1 5 30.44 3.08
 2 1 5 25.35 5.76
 -2 -1 -5 24.27 2.7
 2 -1 5 36.62 6.97
 2 1 5 29.83 1.97
 2 -1 5 27.64 2.52
 -2 1 -6 23.88 4.84
 2 1 6 25.51 1.82
 2 1 6 24.96 1.38
 2 -1 6 23.86 3
 2 1 6 29.88 3.45
 -2 -1 -6 24.74 5.74
 -2 -1 -7 111.38 12.27
 2 1 7 105.96 4.3
 2 1 7 123.6 7.75
 -2 1 -7 108.92 11.56
 2 -1 7 123.67 7.6
 2 1 8 71.38 6.23
 2 -1 8 73.81 6.24
 -2 1 -8 74.16 9.57
 -2 -1 -8 72.44 9.79
 -2 1 -9 31.47 6.41
 2 1 9 35.1 4.54
 -2 -1 -9 37.02 6.97
 2 -1 9 34.08 4.38
 2 1 10 48.2 5.78
 -2 -1 -10 45.59 7.83
 2 -1 10 43.03 5.28
 -2 -1 -10 45.7 8.41
 -2 1 -10 37.24 7.83
 -2 1 -10 42.44 7.41
 -2 -1 -11 10.59 4.94
 -2 1 -11 12.12 4.14
 2 -1 11 14.25 3.26
 2 1 11 9.76 2.47
 -2 -1 -11 16.09 4.83
 -2 1 -11 13.11 5.02
 2 -2 -13 1.29 1.88
 -2 -2 12 126.28 9.34
 2 -2 -12 128.27 11.6
 -2 2 12 128.62 9.7
 2 2 -12 139.63 12.63
 -2 -2 11 35.71 4.43
 -2 2 11 29.63 4.21
 2 2 -11 31.66 5.61
 2 -2 -11 31.06 5.16
 2 -2 -11 33.39 4.02
 -2 -2 11 43.24 5.08
 2 -2 -10 166.16 11.93
 -2 2 10 168.96 10.16
 2 2 -10 149.52 11.9
 -2 -2 10 170.35 9.79
 2 -2 -10 175.75 9.41
 -2 -2 9 19.47 2.77
 -2 2 9 21.84 3.17
 2 2 -9 22.29 1.51
 -2 -2 9 26.34 3.41
 2 -2 -9 27.02 3.15
 2 2 -9 26.51 4.5
 2 -2 -9 22.41 3.86
 2 -2 -9 19.72 2.74
 2 2 -8 133.72 6.71
 -2 2 8 141.06 8.04
 2 2 -8 139.37 5.1
 -2 -2 8 174.56 8.61
 -2 2 8 123.13 5.47
 2 2 -8 148.09 10.11
 -2 -2 8 141.85 7.68
 2 -2 -8 157.47 7.7
 2 -2 -8 138.32 9.34
 2 -2 -7 827.87 23.62
 -2 -2 7 863.1 26.22
 2 2 -7 829.83 23.16
 -2 2 7 909.42 22.91
 2 -2 -7 923.35 26.27
 2 -2 -7 864.37 28.79
 -2 2 7 837.98 23.78
 -2 2 7 886.39 26.85
 2 2 -7 859.37 29.76
 2 2 -7 845.85 25.1
 2 -2 -7 852.24 25.38
 -2 -2 6 223.4 8.99
 2 -2 -6 203.75 9.06
 2 2 -6 198.2 9.36
 -2 2 6 227.18 7.85
 2 -2 -6 229.74 8.39
 2 -2 -6 213.24 7.56
 2 2 -6 210.62 10.86
 2 -2 -6 228.08 10.61
 -2 2 6 233.07 7.22
 -2 2 6 231.47 9.45
 -2 -2 6 216.77 13.35
 -2 2 6 200.7 12.02
 2 2 -6 216.83 7.28
 2 2 -6 224.13 8.58
 2 2 -6 228.05 6.71
 -2 -2 6 200.32 11.46
 -2 -2 5 258.07 9.18
 -2 -2 5 250.73 7.97
 2 2 -5 248.99 8.02
 -2 2 5 250.41 9.39
 2 -2 -5 239.14 9.24
 2 -2 -5 242.09 10.25
 2 2 -5 250.5 11
 -2 2 5 241.83 12.11
 2 2 -5 247.27 7.59
 2 -2 -5 262.98 9.59
 2 -2 -5 255.42 8.32
 2 -2 -5 237.64 8.14
 -2 -2 5 294.39 9.71
 -2 2 5 259.56 7.93
 -2 2 5 246.79 8.35
 -2 -2 4 1911.78 48.56
 2 2 -4 1882.07 49.2
 2 -2 -4 1983.54 49.54
 -2 2 4 1888.76 48.63
 2 2 -4 1912.82 47.77
 2 2 -4 1866.69 47.4
 2 -2 -4 1842.58 48.45
 -2 -2 4 1876.1 48.31
 -2 2 4 1860.61 51.38
 -2 2 4 1854.26 47.58
 2 -2 -4 1875.98 49.31
 2 2 -4 1879.51 50.43
 -2 2 4 1839.05 48.55
 -2 -2 4 1789.97 47.63
 2 -2 -4 1866.87 48
 -2 2 4 1899.82 48.09
 2 -2 -4 1974.54 46.86
 2 -2 -3 585.73 16.27
 2 -2 -3 574.68 15.89
 -2 2 3 576.18 16.26
 -2 2 3 555.06 15.96
 -2 2 3 534.56 16.64
 2 2 -3 585.65 16.11
 2 2 -3 594.2 15.13
 -2 -2 3 587.79 16.3
 2 -2 -3 591.73 16.27
 -2 2 3 530.51 17.32
 -2 2 3 575.08 15.95
 -2 2 3 602.81 18.27
 2 2 -3 585.03 17.3
 2 2 -3 571.4 16.41
 -2 -2 3 532.71 16.43
 2 2 -3 573.5 15.91
 -2 -2 2 62.68 2.39
 2 -2 -2 62.05 3.03
 2 2 -2 61.96 2.74
 -2 2 2 59.96 3.4
 -2 -2 2 63.9 2.95
 2 2 -2 65.62 2.57
 -2 2 2 64.29 3.04
 -2 2 2 63.56 2.85
 2 2 -2 62.24 2.98
 -2 2 2 67.86 3.87
 2 -2 -2 67.12 2.38
 -2 2 2 65.9 2.45
 2 -2 -1 1334.8 34.22
 2 -2 -1 1324.17 34.15
 2 -2 -1 1353.7 35.15
 -2 -2 1 1318.15 33.98
 -2 2 1 1316.55 35.1
 -2 2 1 1334.36 33.52
 2 -2 -1 1357.76 33.64
 2 2 -1 1373.16 34.04
 -2 -2 1 1288.25 33.72
 -2 2 1 1278.41 35.61
 -2 2 0 3532.16 84.9
 2 2 0 3543.35 86.99
 -2 -2 0 3429.13 85.96
 -2 2 0 3436.49 85.35
 2 -2 0 3548.96 85.43
 2 -2 0 3440.26 87.12
 -2 2 0 3421.18 87.26
 2 -2 0 3485.08 86.19
 2 -2 0 3650.43 84.74
 2 -2 0 3436.78 86.06
 -2 -2 0 3526.71 86.65
 -2 -2 -1 5.25 0.89
 -2 2 -1 7.3 0.83
 2 2 1 3.69 0.61
 -2 2 -1 4.42 0.65
 2 -2 1 5.27 1.06
 2 -2 1 3.32 0.52
 2 -2 1 4.51 0.72
 -2 2 -1 4.08 0.57
 2 -2 1 3.96 0.61
 -2 2 -2 648.57 17.91
 2 -2 2 678.77 18.82
 2 -2 2 680.93 18.37
 -2 2 -2 679.18 18.26
 -2 2 -2 643.84 18.77
 2 2 2 694.89 19.05
 -2 -2 -2 708.77 18.99
 -2 2 -2 694.79 25.67
 -2 -2 -2 677.75 18.75
 2 -2 2 666.78 17.96
 2 -2 2 668.2 18.24
 -2 -2 -2 711.52 27.39
 -2 2 -3 40 2.24
 2 -2 3 41.08 2.88
 -2 2 -3 35.66 2.73
 2 2 3 41.93 2.96
 -2 -2 -3 38.47 2.8
 2 -2 3 40.21 2.45
 -2 2 -3 39.36 5.41
 2 -2 3 35.68 2.18
 2 -2 3 38.84 2.01
 -2 -2 -3 35.52 5.59
 2 -2 4 137.55 4.69
 2 2 4 146.95 6.85
 -2 -2 -4 140.57 6.63
 2 -2 4 145.42 5.92
 2 2 4 145.94 5.52
 -2 2 -4 146.15 6.81
 -2 -2 -4 130.34 11.55
 -2 2 -4 138.16 5.18
 2 -2 4 142.58 5.18
 2 -2 4 145.67 6.78
 -2 2 -4 131.05 10.83
 2 -2 5 1159.37 33.02
 2 2 5 1215.52 33.41
 -2 -2 -5 1233.06 45.28
 2 2 5 1136.43 30.06
 2 2 5 1089.29 31.78
 -2 -2 -5 1077.88 32.53
 -2 2 -5 1051.91 32.55
 -2 2 -5 1167.47 42.66
 2 -2 5 1160.25 28.6
 2 2 6 16.4 2.44
 2 2 6 17.33 1.56
 2 -2 6 15.92 2.41
 -2 2 -6 18.02 4.59
 -2 -2 -6 20.79 5.17
 -2 2 -7 0.61 1.25
 2 2 7 0.34 1.01
 -2 -2 -7 2.61 2.25
 2 2 7 0.31 0.27
 2 -2 7 -0.15 1.25
 2 2 7 0.77 0.25
 2 -2 8 559.98 20.62
 -2 2 -8 496.33 26.61
 2 2 8 541.69 20.93
 -2 -2 -8 519.53 29.26
 -2 -2 -9 -1.03 2.45
 -2 2 -9 6.17 3.21
 -2 2 -9 4.69 2.41
 2 2 9 6.78 2.13
 2 -2 9 4.45 1.62
 -2 -2 -10 1.84 2.31
 2 2 10 5.65 2.08
 2 -2 10 7.44 2.37
 -2 -2 -10 5.88 3.4
 -2 2 -10 5.08 3.68
 -2 2 -10 4.91 3.07
 -2 2 -11 112.69 11.83
 2 2 11 125.08 10.2
 -2 2 -11 104.95 13.51
 2 -2 11 133.11 9.97
 -2 -2 -11 136.08 15.15
 -2 -2 -11 129.49 13.57
 -2 2 -12 12.24 4.03
 2 -3 -13 9 3.09
 -2 -3 12 74.81 6.93
 -2 3 12 69.52 7.03
 -2 -3 12 88.61 7.66
 2 -3 -12 63.39 6.08
 2 3 -12 57.24 8.01
 2 -3 -12 61.45 7.87
 -2 -3 11 6.44 2.07
 2 3 -11 6.67 2.61
 -2 3 11 8.56 2.25
 -2 -3 11 5.71 1.95
 2 -3 -11 11.52 3.47
 2 -3 -11 7.54 2.12
 2 -3 -10 43.63 5.75
 -2 3 10 46.57 5.09
 2 3 -10 43.91 3.75
 2 3 -10 43.97 6.23
 2 -3 -10 55.49 5.08
 -2 -3 10 51.38 4.96
 -2 -3 9 77.11 5.74
 2 -3 -9 68.85 6.78
 2 3 -9 80.4 7.82
 2 -3 -9 60.45 4.84
 2 -3 -9 74.28 5.57
 2 3 -9 65.11 2.92
 -2 3 9 78.74 6.24
 2 3 -9 72.55 4.69
 -2 3 8 12.54 1.49
 2 -3 -8 15.91 2.32
 -2 3 8 15.47 2.48
 2 3 -8 10.98 1.63
 2 -3 -8 15.42 2.91
 2 3 -8 12.69 1.23
 2 3 -8 14.66 3.14
 -2 -3 8 14.43 2.18
 -2 -3 8 19.3 2.79
 -2 3 8 16.02 1.34
 2 -3 -7 97.69 5.46
 -2 -3 7 115.2 6.27
 -2 3 7 109.05 4.41
 -2 3 7 105.38 4.91
 2 3 -7 109.92 8.12
 -2 -3 7 136.22 6.97
 2 -3 -7 109.76 7.42
 -2 3 7 121.82 6.85
 2 -3 -7 119.69 6.48
 2 3 -7 107.5 4.38
 2 3 -6 8.48 1.01
 -2 3 6 7.72 0.99
 2 3 -6 7.39 1.51
 -2 -3 6 11.32 1.67
 -2 3 6 8.2 1.45
 -2 3 6 5.4 0.95
 2 -3 -6 5 1.19
 2 3 -6 6.63 0.75
 -2 -3 6 10.02 1.61
 -2 -3 6 5.32 1.55
 2 3 -6 7.89 2.02
 2 -3 -6 6.36 1.41
 2 -3 -6 8.48 1.16
 2 -3 -6 6.38 1.12
 2 -3 -5 1.27 0.61
 -2 -3 5 1.25 0.66
 2 -3 -5 1.12 0.62
 2 3 -5 1.72 0.41
 -2 3 5 2.53 0.77
 -2 3 5 1.3 0.4
 2 3 -5 1.47 0.46
 -2 -3 5 1.58 0.69
 2 -3 -5 2.08 0.62
 2 3 -5 1 1
 -2 3 5 0.08 0.71
 -2 3 5 1.45 0.42
 2 -3 -5 0.88 0.3
 -2 -3 5 1.8 0.45
 2 -3 -4 124.94 4.97
 -2 3 4 124.59 5.13
 2 3 -4 122.62 5.64
 2 3 -4 113.08 4.53
 -2 -3 4 116.8 4.49
 2 -3 -4 118.27 5.09
 -2 -3 4 119.46 5.12
 2 -3 -4 128.71 5.94
 -2 3 4 128.05 5.32
 2 3 -4 121.77 6.43
 -2 3 4 111.13 6.47
 -2 3 4 119.01 5.33
 -2 3 4 128.79 4.83
 2 -3 -4 117.99 4.04
 2 -3 -4 127.94 5.56
 -2 3 3 31.14 1.55
 -2 3 3 32.6 2.23
 2 -3 -3 29.11 2.09
 -2 3 3 29.62 1.94
 2 3 -3 29.52 2.15
 2 3 -3 30.16 2.57
 -2 3 3 31.49 2.55
 2 3 -3 30.92 1.7
 -2 3 3 31.67 2.03
 2 -3 -3 32.43 1.98
 -2 -3 3 29.15 2.08
 2 -3 -3 31.06 1.25
 2 -3 -3 29.74 1.87
 -2 3 3 32.5 2.42
 -2 -3 3 30.38 2.21
 -2 3 2 40.8 1.89
 -2 3 2 44.84 2.31
 -2 3 2 39.4 2.71
 -2 3 2 42.27 1.59
 2 -3 -2 44.68 3.11
 -2 3 2 42.41 2.23
 -2 -3 2 38.78 2.29
 2 3 -2 40.07 2.08
 2 -3 -2 44.59 2.54
 -2 -3 2 40.57 2.01
 2 3 -1 88.2 3.77
 2 -3 -1 98.05 3.54
 -2 3 1 90.5 4.56
 -2 -3 1 90.06 3.64
 -2 -3 1 86.3 3.69
 2 -3 -1 91.93 4.65
 -2 3 1 86.64 3.22
 2 -3 -1 90.15 3.89
 -2 3 0 57.47 3.75
 -2 3 0 64.34 2.37
 -2 -3 0 65.76 3.03
 -2 3 0 63.35 2.44
 2 -3 0 65.46 3.12
 2 -3 0 67.91 3.87
 2 3 0 66.28 3.58
 2 -3 0 64.21 2.48
 2 -3 1 12.28 1.05
 -2 -3 -1 9.54 1.15
 2 -3 1 11.55 1.14
 -2 3 -1 11.38 0.89
 -2 3 -1 10.38 1.06
 2 -3 1 9.56 0.86
 2 -3 1 10.82 1.65
 -2 3 -1 9.25 1.01
 2 3 1 9.74 1.49
 2 -3 2 5.58 0.78
 2 -3 2 4.85 0.7
 2 -3 2 6.63 1.51
 2 3 2 4.9 0.94
 -2 3 -2 5.52 0.82
 -2 3 -2 4.68 0.67
 2 -3 2 6.09 0.89
 -2 -3 -2 5.35 0.97
 -2 3 -2 5.9 2.14
 -2 -3 -2 1.73 1.28
 -2 3 -2 4.46 0.89
 2 -3 3 5.54 0.73
 2 -3 3 3.73 0.86
 2 3 3 4.76 0.97
 -2 3 -3 4.73 0.66
 -2 3 -3 3.91 1.85
 -2 3 -3 6.57 1.15
 -2 3 -3 5.01 0.77
 -2 -3 -3 5.35 2.94
 2 -3 3 5.39 0.87
 -2 -3 -3 5.18 1.06
 -2 3 -4 194.15 8.32
 2 3 4 201.05 8.39
 2 -3 4 185.66 6.05
 2 -3 4 202.38 8.19
 -2 -3 -4 183.13 8.09
 -2 3 -4 210.12 13.35
 -2 3 -4 192.78 6.56
 2 -3 4 195.75 7.16
 -2 -3 -4 199 14.76
 2 -3 5 100.14 5.69
 2 3 5 95.07 5.75
 -2 3 -5 84.63 3.78
 -2 -3 -5 92.19 10.33
 -2 3 -5 98.11 9.59
 -2 3 -5 79.38 5.38
 2 3 6 25.27 2.04
 -2 3 -6 28.05 5.24
 2 3 6 29.4 3.33
 -2 -3 -6 28.95 6.35
 2 -3 6 29.5 3.26
 2 3 7 153.32 8.69
 2 -3 7 138.14 8.01
 -2 -3 -7 143.76 13.99
 2 3 7 118.02 5.11
 -2 3 -7 127.48 11.88
 2 -3 8 33.23 3.99
 -2 -3 -8 35.5 7.57
 2 3 8 34.17 4.34
 -2 3 -8 25.21 5.31
 2 -3 9 9.69 2.33
 2 3 9 11.8 2.74
 -2 3 -9 6.6 3.32
 -2 3 -9 5.71 2.62
 -2 -3 -9 12.05 4.1
 2 -3 10 72.99 6.74
 -2 -3 -10 79.98 10.94
 -2 3 -10 72.93 10.78
 -2 3 -10 61.4 8.36
 -2 -3 -10 70.55 10.09
 2 3 10 67.61 7.01
 2 -3 11 5.57 1.99
 2 3 11 9.71 2.81
 -2 -3 -11 8.26 3.23
 -2 3 -11 5.77 4.25
 -2 -3 -11 1.08 2.75
 -2 3 -11 3.12 1.94
 -2 3 -12 18.46 4.52
 2 -4 -13 1.2 1.61
 2 -4 -12 159.82 10.39
 -2 -4 12 179 10.8
 -2 -4 12 155.55 10.37
 2 -4 -12 138 11.72
 2 4 -12 141.64 12.84
 -2 4 12 157.63 11.13
 -2 -4 11 4.36 1.77
 -2 4 11 0.25 0.76
 -2 -4 11 4.6 1.56
 2 4 -11 1.66 1.38
 2 -4 -11 2.37 1.37
 2 -4 -11 2.5 1.31
 -2 4 10 4.46 1.77
 2 -4 -10 2.34 1.22
 -2 -4 10 3.48 1.41
 2 4 -10 1.51 1.05
 2 -4 -10 3.64 1.73
 -2 -4 10 4.32 1.52
 -2 -4 9 376.54 14.75
 -2 4 9 360.71 10.43
 2 4 -9 340.74 10.2
 2 -4 -9 287.13 12.8
 2 4 -9 342.79 17.9
 2 -4 -9 371.19 17.07
 2 -4 -9 394.87 15.26
 -2 4 9 358.22 15.46
 -2 -4 9 429.68 15.48
 2 4 -8 47.44 2.65
 -2 -4 8 55.69 4.48
 -2 4 8 46.39 3.17
 -2 4 8 48.08 4.49
 -2 4 8 52.47 2.85
 2 4 -8 51.66 5.94
 2 -4 -8 50.43 5.17
 -2 -4 8 63.17 4.76
 2 -4 -8 61.45 4.82
 2 4 -7 3.76 0.5
 2 -4 -7 6.5 1.13
 2 -4 -7 5.02 1.52
 -2 -4 7 5.62 1.38
 2 -4 -7 2.89 1.06
 2 4 -7 3.76 0.68
 -2 4 7 4 0.82
 2 4 -7 3.24 1.61
 -2 4 7 4.06 1.15
 -2 4 7 4.85 0.99
 -2 -4 7 2.73 0.82
 -2 4 6 436.62 14.04
 2 4 -6 422.84 16.04
 -2 -4 6 422.84 18.02
 -2 4 6 463.41 15.62
 2 4 -6 460.82 12.75
 -2 4 6 476.79 13.55
 2 -4 -6 432.06 15.06
 -2 -4 6 486.62 15.07
 2 4 -6 450.85 13.25
 -2 -4 6 468.67 15.12
 2 4 -6 448.1 17.92
 2 -4 -6 479.29 15.95
 2 -4 -6 441.21 16.18
 2 -4 -6 443.64 13.88
 2 -4 -5 133.98 5.04
 -2 4 5 140.83 6.3
 2 -4 -5 128.7 5.91
 2 -4 -5 126.49 5.41
 2 -4 -5 132.12 6.4
 2 4 -5 130.89 7.66
 -2 4 5 126.39 7.92
 2 4 -5 128.13 4.91
 -2 4 5 137.7 5.29
 -2 -4 5 132.53 5.83
 -2 4 5 136.24 5.76
 -2 -4 5 129.62 4.47
 2 -4 -4 85.66 4.09
 -2 4 4 93.55 4.03
 2 4 -4 91.02 4.7
 -2 4 4 94.49 4.44
 -2 -4 4 86.13 4.17
 2 4 -4 87.44 5.33
 -2 4 4 69.44 5.02
 -2 4 4 77.97 4.33
 2 -4 -4 88.63 3.29
 -2 4 4 84.05 4.22
 -2 -4 4 82.06 3.47
 2 -4 -4 87.09 4.12
 2 -4 -4 93.24 4.28
 2 -4 -3 1306.65 34.2
 -2 4 3 1318.58 34.6
 2 4 -3 1309.9 34.44
 -2 4 3 1300.38 33.78
 -2 4 3 1305.58 34.87
 -2 4 3 1273.89 34.81
 2 4 -3 1294.22 33.36
 2 -4 -3 1285.74 32.57
 -2 -4 3 1311.64 34.02
 2 4 -3 1313.25 35.34
 -2 4 3 1344.07 33.06
 -2 -4 2 155.05 5.32
 2 -4 -2 155.52 5.83
 -2 4 2 166.34 5.11
 -2 4 2 142.54 6.17
 -2 4 2 152.09 5.17
 2 4 -2 155.04 5.41
 -2 4 2 145.7 4.71
 2 -4 -2 147.37 6.91
 -2 -4 2 154.41 5.56
 -2 4 2 175.36 5.64
 2 -4 -1 727.08 19.52
 -2 -4 1 692.64 19.17
 -2 4 1 697.9 20.18
 -2 -4 1 710.88 19.17
 2 -4 -1 711.86 21.07
 -2 -4 1 698.07 18.01
 -2 4 1 709.51 18.31
 2 4 -1 726.07 19.44
 -2 4 0 3.32 0.39
 2 -4 0 2.46 0.59
 -2 4 0 2.79 0.44
 -2 4 0 1.94 0.67
 2 -4 0 2.24 0.35
 2 4 0 1.75 0.52
 -2 -4 0 2.77 0.64
 2 -4 0 1.86 0.82
 2 4 0 2.74 0.38
 2 -4 1 5.06 1.15
 -2 -4 -1 4.56 0.82
 2 4 1 2.54 0.79
 -2 4 -1 3.37 0.66
 -2 4 -1 4.3 0.75
 -2 4 -1 5.32 0.55
 2 -4 1 5.15 0.79
 2 -4 1 4.9 0.54
 2 -4 2 449.32 12.61
 -2 -4 -2 434.66 21.06
 2 4 2 449.19 15.09
 2 4 2 434.91 13.5
 2 -4 2 438.62 15.55
 -2 4 -2 431.77 12.77
 2 -4 2 450.58 12.96
 2 -4 2 446.51 12.14
 -2 -4 -2 438.26 13.27
 -2 4 -2 437.29 13.45
 -2 4 -2 417.81 12.51
 -2 4 -2 453.09 18.46
 -2 4 -3 858.75 22.43
 2 -4 3 851.66 23.38
 -2 4 -3 799.1 21.88
 2 -4 3 856.3 22.05
 -2 4 -3 783.22 23.81
 2 -4 3 849.06 22.25
 -2 -4 -3 832.78 33.76
 2 4 3 826.27 23.94
 -2 4 -3 773.89 29.5
 2 -4 4 1198.23 31.92
 -2 4 -4 1106.74 29.14
 2 4 4 1117.68 32.21
 -2 4 -4 1112.56 32.4
 -2 -4 -4 1169.95 43.94
 2 -4 4 1164.56 30.36
 -2 4 -4 1098.15 39.29
 -2 4 -4 1160.36 29.82
 -2 -4 -5 8.26 3.17
 2 -4 5 11.15 1.77
 -2 4 -5 10 1.12
 -2 4 -5 7.58 1.47
 -2 4 -5 8.22 2.76
 2 4 5 12.34 2
 2 -4 6 562.54 18.66
 -2 -4 -6 517.79 28.85
 2 4 6 529.1 19.05
 -2 4 -6 515.35 25.3
 -2 -4 -7 131.51 13.76
 2 -4 7 147.05 8.13
 2 4 7 158.35 8.83
 -2 4 -7 129.55 11.64
 2 4 7 123.27 5.46
 2 -4 8 78.15 6.14
 2 4 8 76.05 6.53
 -2 4 -8 71.81 8.64
 -2 4 -8 78.26 9.89
 -2 -4 -8 74.23 10.34
 -2 4 -9 25.73 5.23
 2 -4 9 24.67 3.61
 2 4 9 22.9 3.78
 -2 -4 -9 17.15 5.07
 -2 4 -9 26.85 6.31
 2 -4 10 61.82 6.18
 -2 -4 -10 65.36 9.91
 -2 -4 -10 64.79 9.83
 -2 4 -10 62.41 8.13
 2 4 10 59 6.63
 -2 4 -10 63.99 9.85
 -2 4 -11 29.09 5.56
 -2 -4 -11 27.03 6.21
 2 4 11 32.53 5.07
 -2 4 -11 21.04 6.43
 -2 -4 -11 25.41 5.96
 2 -4 11 27.27 4.3
 -2 4 -12 6.26 3.07
 2 -5 -13 8.19 3.17
 -2 5 12 34.53 5.01
 2 -5 -12 29.17 5.25
 2 5 -12 40.73 6.8
 2 -5 -12 38.6 4.96
 -2 -5 12 34.45 4.41
 -2 -5 12 39.29 5.03
 2 -5 -11 66.54 6.3
 -2 -5 11 69.68 6.32
 -2 5 11 73.64 7.02
 -2 -5 11 68.87 5.98
 2 -5 -11 60.84 7.12
 2 5 -11 67.31 8.32
 -2 5 10 68.83 6.4
 2 -5 -10 82.35 6.65
 -2 -5 10 79.12 6.22
 -2 -5 10 78.81 6.03
 2 5 -10 59.79 7.32
 2 -5 -10 68.25 7.03
 -2 5 9 27.2 3.71
 -2 5 9 24.63 1.96
 2 5 -9 30.11 4.91
 2 -5 -9 27.98 4.11
 -2 -5 9 34.17 3.63
 2 -5 -9 28.11 3.63
 -2 -5 9 33.58 3.71
 2 5 -9 24 1.68
 -2 5 8 2.33 0.66
 -2 -5 8 2.15 0.97
 -2 -5 8 2.67 0.92
 2 -5 -8 0.39 0.82
 -2 5 8 1.42 0.6
 -2 5 8 2.49 1.36
 2 5 -8 1.45 0.44
 2 5 -8 1.13 1.35
 2 -5 -8 2.1 1.06
 2 5 -8 1.97 0.29
 -2 -5 7 42.91 3.7
 -2 5 7 37.82 2.97
 2 5 -7 39.61 2.47
 2 -5 -7 41.47 4.08
 2 5 -7 45.41 5.15
 -2 5 7 43.49 2.78
 -2 -5 7 48.64 3.71
 2 -5 -7 47.86 4.2
 2 5 -7 40.99 2.14
 2 -5 -7 38.99 3.04
 -2 5 7 44.11 3.99
 2 5 -6 52.39 3
 -2 5 6 54.72 3.56
 2 -5 -6 56.78 3.33
 -2 -5 6 59.44 3.8
 2 5 -6 61.79 5.54
 2 -5 -6 52.67 3.88
 -2 5 6 65.69 4.46
 2 -5 -6 57.05 4.33
 -2 5 6 56.04 3.23
 2 -5 -6 53.76 4.27
 -2 -5 6 52.24 5.13
 2 5 -6 56.4 2.88
 -2 -5 5 48.63 2.06
 -2 5 5 53.76 3.62
 -2 5 5 50.36 3.35
 2 -5 -5 49.44 2.72
 -2 -5 5 49.3 3.22
 2 -5 -5 46.33 3.36
 2 5 -5 52.97 4.66
 2 -5 -5 56.72 4.08
 -2 5 5 51.34 5.79
 2 5 -5 46.94 3.78
 -2 5 4 21.69 2.07
 -2 -5 4 20.84 1.5
 2 -5 -4 19.57 1.65
 -2 5 4 23.36 3.25
 2 5 -4 18.88 2.4
 -2 5 4 12.97 1.98
 2 -5 -4 19.29 1.38
 2 -5 -4 21.28 1.95
 -2 -5 4 20.96 1.87
 -2 5 4 20.54 1.93
 -2 5 4 22.46 1.86
 -2 5 3 45.82 2.64
 -2 5 3 45.57 2.37
 -2 -5 3 47.05 2.73
 -2 5 3 52.73 3.23
 2 5 -3 47.81 3.33
 2 5 -3 48.2 3.01
 2 5 -3 46.97 2.55
 -2 5 3 44.35 3.08
 2 -5 -3 45.8 2.89
 -2 5 3 47.17 3.88
 -2 5 3 42.19 2.84
 2 5 -3 48.08 2.94
 2 -5 -2 87.82 4.18
 -2 5 2 91.62 3.55
 -2 5 2 87.19 3.37
 2 5 -2 88.96 4.04
 -2 5 2 111.2 4.13
 -2 5 2 86.02 3.37
 2 -5 -2 87.44 5.25
 -2 5 2 85.98 4.45
 -2 -5 2 89.91 3.97
 -2 -5 2 83.97 4.01
 2 5 -2 91.05 3.92
 2 -5 -1 21.25 1.8
 -2 5 1 22.05 1.29
 2 5 -1 24.1 1.92
 -2 -5 1 23.96 1.76
 2 -5 -1 22.03 2.45
 -2 -5 1 19.02 1.34
 -2 5 1 22.68 2.07
 -2 -5 1 24.39 1.84
 2 -5 0 25.28 1.91
 -2 -5 0 27.8 1.97
 -2 5 0 25.5 2.28
 -2 5 0 23.78 1.18
 2 -5 0 24.38 2.62
 2 5 0 24.38 1.57
 2 5 0 26 2.25
 2 -5 0 29.48 1.37
 2 -5 1 50.33 2.78
 2 5 1 46.01 3.49
 -2 -5 -1 58.57 6.58
 -2 -5 -1 52.56 2.94
 -2 5 -1 51.52 2.84
 2 5 1 45.06 2.7
 2 -5 1 48.27 1.86
 2 -5 1 51.04 3.91
 -2 5 -1 46.09 3.39
 -2 5 -1 44.14 2.69
 -2 5 -1 44.99 2.54
 -2 -5 -2 49.93 3.09
 2 5 2 51.77 3.95
 2 5 2 49.72 3.18
 -2 5 -2 51.02 3.17
 -2 5 -2 52.34 2.89
 2 -5 2 50.43 4.27
 -2 5 -2 45.12 4.93
 -2 -5 -2 40.49 5.95
 2 -5 2 52.29 2.81
 2 -5 2 51.31 2.24
 -2 5 -2 46.88 2.71
 2 -5 3 59.68 3.47
 -2 5 -3 51.54 2.78
 2 5 3 54.4 3.66
 -2 5 -3 53.07 5.71
 2 -5 3 58.1 2.74
 -2 5 -3 54.7 3.7
 -2 5 -3 55.18 3.01
 -2 -5 -3 59.94 7.74
 2 -5 3 56.91 4.91
 2 5 3 58.28 4.56
 2 -5 4 47.56 3.36
 -2 5 -4 41.54 2.27
 -2 5 -4 39.4 3.48
 -2 -5 -4 40.34 6.65
 2 -5 4 44.92 2.68
 -2 5 -4 36.36 5.05
 -2 5 -4 44.96 2.62
 2 5 4 43.35 3.55
 -2 5 -5 125.1 4.41
 2 5 5 144.12 7.36
 2 -5 5 129.99 6.61
 -2 5 -5 114.39 9.98
 -2 -5 -5 112.57 11.88
 -2 5 -5 124.64 4.98
 -2 -5 -6 12 4.47
 -2 5 -6 9.35 3.37
 2 5 6 11.19 2.15
 -2 5 -6 12.86 1.28
 2 -5 6 14.86 2.21
 2 5 7 7.3 1.8
 2 -5 7 9.68 2
 -2 5 -7 11.61 3.36
 -2 -5 -7 7.02 3.45
 -2 -5 -8 4.5 3.55
 2 -5 8 1.93 0.68
 2 5 8 1.76 1.12
 -2 5 -8 2.56 2.15
 -2 5 -8 -1.18 2.77
 -2 -5 -9 11.71 4.15
 2 5 9 12.41 2.78
 -2 5 -9 20.97 6.05
 2 -5 9 10.82 2.49
 -2 5 -9 15.18 3.8
 2 -5 10 33.47 4.38
 -2 5 -10 28.59 5.4
 2 5 10 30.75 4.7
 -2 -5 -10 29.23 6.73
 -2 5 -10 29.99 7.13
 -2 -5 -10 28.62 6.57
 2 -5 11 40.36 5.25
 -2 -5 -11 33.12 7.84
 -2 5 -11 26.97 5.18
 -2 -5 -11 41.68 8
 -2 5 -12 51.95 7.52
 -2 6 12 -0.59 1.46
 -2 -6 12 0.99 1.3
 2 -6 -12 1.47 1.28
 2 -6 -12 3.47 1.76
 2 -6 -11 193.81 11.47
 2 6 -11 177.45 14.01
 2 -6 -11 163.6 11.8
 -2 6 11 181.3 11.68
 -2 -6 11 181.42 10.07
 -2 6 10 148.5 9.7
 2 6 -10 133.38 11.35
 2 -6 -10 132.41 9.85
 2 -6 -10 145.59 9.37
 -2 -6 10 143.48 8.3
 -2 6 9 5.84 1.04
 2 -6 -9 3.84 1.29
 2 6 -9 3.64 0.64
 -2 6 9 4.84 1.54
 -2 -6 9 6.72 1.61
 2 6 -9 6.22 2.68
 2 -6 -9 5.4 1.8
 -2 6 8 7.08 1.87
 2 6 -8 3.89 0.53
 2 6 -8 3.51 0.72
 -2 -6 8 3.7 1.16
 2 6 -8 5.07 2.22
 2 -6 -8 4.9 1.59
 -2 6 8 4.51 0.86
 -2 6 8 4.74 1.16
 2 -6 -8 5.89 1.62
 -2 6 7 69.65 5.06
 2 6 -7 60.01 2.98
 -2 -6 7 63.86 4.26
 2 -6 -7 61.63 4.93
 2 6 -7 62.46 6.14
 -2 6 7 71.21 3.81
 2 -6 -7 73.31 5.36
 -2 6 7 57.82 3.93
 2 -6 -7 60.89 3.84
 -2 -6 7 45.71 5.81
 2 6 -7 63.38 3.36
 -2 6 6 367.39 13.04
 -2 6 6 377.93 13.93
 -2 -6 6 405.33 13.08
 2 -6 -6 383.81 12.31
 2 -6 -6 382.28 13.76
 2 6 -6 407.15 16.65
 2 -6 -6 433.65 15.1
 -2 -6 6 354.17 15.88
 -2 6 5 106.34 5.5
 2 -6 -5 107.88 4.51
 2 6 -5 106.64 6.01
 2 -6 -5 103.47 5.02
 -2 6 5 108.58 5.45
 -2 6 5 109.52 5.3
 -2 -6 5 101.44 6.26
 2 6 -5 111.91 7.02
 -2 6 5 95.03 8.41
 2 -6 -5 111.61 6.22
 -2 -6 5 106.49 5.1
 -2 6 4 946.66 26.11
 2 6 -4 887.91 27.32
 -2 6 4 941.79 25.63
 2 6 -4 919.47 24.77
 2 -6 -4 916.44 24.13
 -2 6 4 865.88 26.75
 -2 6 4 889.24 30.14
 2 -6 -4 927.78 24.14
 -2 -6 4 918.47 25.11
 -2 -6 4 908.12 24.01
 -2 6 4 915.43 25.11
 -2 6 3 19.2 2.52
 -2 -6 3 18.4 1.66
 -2 6 3 19.24 1.56
 2 6 -3 20.15 1.69
 -2 6 3 20.82 1.74
 2 6 -3 21.07 1.87
 2 6 -3 23.6 2.35
 -2 6 3 22.72 1.88
 -2 6 3 20.84 2.11
 2 6 -2 355.25 10.94
 -2 -6 2 335.02 12.64
 -2 6 2 335.89 9.68
 -2 6 2 356.34 11.69
 -2 -6 2 360.43 11.08
 2 -6 -2 348.14 13.17
 -2 -6 2 350.24 10.75
 2 6 -2 353.43 10.95
 2 -6 -2 346.89 11.27
 -2 6 2 356.35 10.2
 2 -6 -1 576.73 16.68
 2 6 -1 572.79 16.67
 -2 -6 1 593.98 16.49
 -2 -6 1 577.89 17.08
 -2 -6 1 568.92 16.11
 2 -6 -1 562.4 18.6
 -2 6 1 543.04 17
 -2 -6 1 551.65 15.71
 2 6 -1 578.66 16.4
 -2 6 1 571.44 14.9
 2 -6 0 213.33 7.5
 2 6 0 203.08 6.91
 -2 -6 0 209.75 7.2
 2 6 0 194.21 7.79
 -2 6 0 204.9 5.58
 2 6 0 212.43 7.46
 2 -6 0 212.91 9.09
 -2 6 0 197.6 7.73
 -2 6 -1 54.69 2.88
 -2 6 -1 55.89 3.53
 -2 -6 -1 52.7 3.08
 2 6 1 50.64 3.67
 -2 6 -1 55.05 3.15
 2 6 1 47.24 3.05
 2 -6 1 56.48 4.36
 2 -6 1 53.7 1.75
 -2 -6 -1 52.75 6.23
 -2 6 -2 1393.66 37.01
 2 -6 2 1435.53 40.34
 -2 -6 -2 1386.53 37
 2 -6 2 1429.28 34.77
 2 6 2 1409.68 37.79
 -2 6 -2 1336.18 37.81
 -2 -6 -2 1255.96 46.52
 -2 6 -2 1382.24 41.76
 2 6 2 1377.26 39.06
 -2 6 -2 1361.63 36.43
 -2 6 -3 42.14 2.55
 2 -6 3 39.46 4.12
 -2 6 -3 40.59 4.64
 2 -6 3 42.4 2.17
 -2 6 -3 42.55 2.65
 -2 6 -3 41.14 3.26
 -2 -6 -3 33.09 5.73
 2 6 3 39.89 3.84
 2 6 3 41.34 3.18
 -2 6 -4 321.79 12.8
 2 -6 4 357.1 12.15
 -2 6 -4 346.45 10.52
 2 -6 4 356.35 10.71
 2 6 4 355.62 12.98
 -2 6 -4 355.02 17.04
 -2 -6 -4 341.95 20.84
 -2 6 -4 350.2 10.94
 2 -6 4 342.02 15.3
 -2 6 -5 235.12 7.59
 -2 6 -5 247.3 8.29
 2 -6 5 264.56 10.2
 -2 6 -5 226.55 14.04
 -2 -6 -5 282.65 19.33
 2 6 5 258.66 10.92
 -2 -6 -6 7.52 4.21
 -2 6 -6 12.79 1.37
 2 6 6 12.4 2.28
 -2 6 -6 15.84 3.76
 2 -6 6 14.5 2.19
 2 -6 7 125.28 7.34
 2 6 7 115.69 7.75
 -2 6 -7 117.17 11.5
 -2 6 -7 117.46 4.77
 -2 6 -7 125.52 10.4
 -2 -6 -7 111.13 12.82
 2 6 8 45.76 5.07
 2 -6 8 46.88 4.58
 -2 6 -8 45.55 7.53
 -2 6 -8 36.07 5.42
 -2 -6 -8 59.98 9.48
 2 6 9 0.47 1.23
 2 -6 9 2.08 1.15
 -2 6 -9 4.62 2.79
 -2 6 -9 3.45 2.19
 -2 -6 -9 -0.32 3.53
 2 -6 10 2.78 1.54
 2 6 10 2.73 1.54
 -2 6 -10 5.47 3.3
 -2 -6 -10 4.41 3.32
 -2 6 -10 4.86 2.46
 -2 -6 -10 -0.99 3.86
 -2 6 -11 124.85 10.86
 -2 -6 -11 121.18 14.17
 -2 -7 12 26.61 3.79
 2 -7 -12 29.15 4.53
 2 -7 -12 32.05 5.13
 -2 7 12 33.73 5.16
 2 -7 -11 9.76 2.5
 -2 7 11 13.14 3.21
 -2 -7 11 11.11 2.29
 2 -7 -11 10.69 2.82
 2 7 -11 9.93 3.42
 -2 7 10 38.03 4.85
 2 -7 -10 34.78 4.56
 -2 -7 10 41.07 4.07
 2 -7 -10 28.28 4.23
 2 7 -10 39.77 6.14
 2 7 -9 32.28 2.15
 -2 7 9 32.56 4.12
 -2 -7 9 37.07 3.62
 2 -7 -9 40.71 4.62
 2 -7 -9 32.64 4.24
 2 7 -9 29.14 4.82
 -2 7 9 37.75 2.81
 2 -7 -8 8.69 1.91
 2 7 -8 5 0.71
 -2 -7 8 6.4 1.41
 -2 7 8 7.82 1.79
 2 -7 -8 6.21 1.35
 2 -7 -8 7.23 1.83
 2 7 -8 5.09 2
 -2 7 8 9.1 1.37
 2 7 -8 6.19 1.02
 2 -7 -7 100.3 6.21
 -2 7 7 82.33 5.15
 -2 -7 7 105.93 5.56
 -2 7 7 103.34 6.46
 2 7 -7 96.1 7.73
 -2 -7 7 71.66 7.37
 2 -7 -7 107.7 6.91
 -2 7 6 27.34 2.72
 -2 -7 6 26.58 2.48
 -2 7 6 29.39 3.06
 2 -7 -6 28.99 2.72
 2 7 -6 31.17 3.95
 2 -7 -6 28.83 3.23
 2 -7 -6 25.78 2.25
 -2 7 5 28.7 2.66
 -2 7 5 23.62 4.37
 -2 7 5 32.7 2.91
 -2 7 5 31.77 2.88
 2 -7 -5 32.39 2.34
 2 7 -5 31.43 3.56
 2 -7 -5 34.93 3.44
 -2 -7 5 34.21 3.45
 -2 -7 5 31.72 2.56
 2 -7 -5 32.93 2.3
 2 7 -4 12.05 1.46
 -2 7 4 9.19 2.44
 -2 7 4 13.44 1.78
 -2 -7 4 10.81 1.39
 -2 7 4 12.43 1.6
 2 7 -4 14.07 2.15
 -2 -7 4 10.96 2.5
 2 7 -4 14.74 1.87
 -2 7 4 11.53 1.45
 2 7 -4 13.38 1.86
 2 -7 -4 11.42 1.22
 2 7 -3 7.64 1.16
 -2 7 3 7.86 1.72
 -2 7 3 7.83 1.13
 2 7 -3 7.74 1.16
 -2 -7 3 6.03 1.29
 2 7 -3 9.29 1.52
 -2 7 3 6.97 1.01
 2 -7 -3 7 1.61
 -2 7 3 8.66 1.12
 -2 -7 3 8.06 1.11
 -2 7 3 8.25 1.35
 -2 -7 2 18.82 2.51
 2 -7 -2 18.93 2.62
 -2 7 2 14.98 1.8
 -2 -7 2 16.88 1.59
 -2 7 2 20.38 2.37
 -2 -7 2 15.98 1.72
 2 7 -2 18.05 1.69
 2 7 -2 19.05 1.85
 -2 7 2 20.49 1.59
 -2 7 2 18.36 1.15
 2 -7 -1 64.38 4.25
 -2 -7 1 58.92 3.74
 -2 -7 1 57.23 3.13
 -2 7 1 61.26 3.69
 2 -7 -1 54.91 4.42
 -2 -7 1 55 3.15
 -2 7 1 59.93 2.98
 -2 -7 1 59.59 3.41
 -2 7 1 57.18 2.35
 2 7 -1 55.35 3.5
 2 7 -1 62.97 3.35
 -2 -7 0 10.62 1.29
 2 7 0 9.28 1.37
 -2 7 0 8.43 1.27
 2 -7 0 9.71 1.7
 2 7 0 9.52 1.25
 2 7 0 10.17 1.35
 -2 -7 0 10.89 1.27
 2 -7 0 8.97 1.78
 -2 7 -1 56.45 3.08
 -2 -7 -1 51.7 3.15
 2 7 1 51.04 3.81
 2 7 1 60.31 3.46
 2 7 1 51.65 3.34
 2 -7 1 54.77 4.53
 -2 -7 -1 50.71 6.37
 -2 7 -1 51.28 3.33
 -2 7 -1 49.07 3.19
 -2 7 -2 7.51 1.13
 -2 7 -2 7.18 1.25
 2 7 2 9.09 1.36
 2 -7 2 7.54 0.56
 -2 -7 -2 7.35 1.19
 2 7 2 6.86 1.33
 -2 7 -2 7.09 1.17
 -2 -7 -2 4.08 1.43
 -2 7 -2 7.78 1.94
 2 7 2 6.94 1.52
 2 -7 2 10.07 2.1
 -2 7 -3 5.7 1.23
 2 7 3 3.86 0.9
 -2 7 -3 5.08 0.88
 -2 -7 -3 7.87 3.11
 2 7 3 6.69 1.36
 -2 7 -3 4.72 1.08
 2 7 3 3.22 1.09
 2 -7 3 4.38 0.61
 2 7 3 4.92 1.44
 -2 7 -3 3.89 1.54
 2 -7 3 5.36 1.62
 2 -7 4 25.96 3.78
 -2 7 -4 19.39 3.44
 -2 7 -4 21.05 1.78
 -2 7 -4 22.03 2.65
 2 7 4 23.32 3.24
 2 -7 4 24.34 1.75
 2 7 4 21.08 2.54
 -2 -7 -4 28.2 6.03
 -2 7 -4 22.53 2.41
 -2 7 -5 13.13 3.03
 -2 -7 -5 15.18 4.39
 -2 7 -5 16.41 1.47
 2 -7 5 18.17 2.24
 2 7 5 17.69 2.5
 -2 7 -5 18.44 1.73
 2 -7 5 14.21 3.05
 2 -7 6 14.09 2.15
 -2 7 -6 9.51 2.63
 -2 7 -6 10.52 1.05
 2 7 6 13.6 2.45
 -2 -7 -6 14.66 4.88
 -2 7 -6 14.62 1.5
 -2 -7 -7 154.42 15.28
 -2 7 -7 153.68 5.94
 2 -7 7 170.95 8.77
 -2 7 -7 159.99 13.75
 2 7 7 163.15 9.45
 -2 7 -7 149.68 10.86
 -2 -7 -8 16.14 4.99
 2 -7 8 17.44 2.86
 2 7 8 20.09 3.34
 -2 7 -8 21.1 4.04
 -2 7 -8 20.55 5.17
 2 -7 9 42.65 4.78
 2 7 9 46.81 5.45
 -2 7 -9 35.84 7.26
 -2 7 -9 39.02 5.49
 -2 -7 -9 34.66 7.33
 2 7 10 66.9 7.17
 -2 -7 -10 74.81 10.81
 -2 7 -10 57.85 9.6
 -2 -7 -10 66.21 9.62
 -2 7 -10 53.77 6.79
 2 -7 10 61.1 6.09
 -2 -7 -11 4.35 3.38
 2 -8 -12 23.82 4.19
 -2 8 12 21.69 4.25
 -2 -8 12 21.74 3.26
 2 -8 -11 11.47 2.83
 -2 8 11 14.69 3.25
 -2 -8 11 11.48 2.19
 2 -8 -11 7.39 2.24
 2 8 -11 11.39 3.56
 -2 -8 10 3.3 1.29
 -2 8 10 4.35 1.64
 2 -8 -10 1.01 0.9
 2 -8 -10 1.08 1.09
 2 8 -10 1.69 2
 2 8 -9 90.72 4.29
 -2 8 9 111 7.88
 -2 -8 9 107.44 6.41
 2 -8 -9 99.68 7.31
 2 8 -9 110.61 9.57
 -2 8 9 110.1 5.46
 2 -8 -9 100.68 7.72
 2 -8 -8 2.91 1.02
 -2 8 8 4.04 1.3
 -2 -8 8 3.05 0.99
 2 -8 -8 4.21 1.45
 2 8 -8 4.09 2.12
 2 8 -8 2.76 0.69
 2 8 -8 3.61 0.69
 2 -8 -8 1.49 1.01
 2 -8 -7 239.03 10.04
 2 8 -7 236.02 12.94
 2 -8 -7 275.49 12.14
 -2 -8 7 243.73 9.61
 -2 8 7 257.95 11.19
 2 -8 -6 289.69 10.56
 -2 -8 6 303.07 10.94
 2 8 -6 298.95 13.98
 2 -8 -6 330.52 13.38
 -2 8 6 315.51 12.17
 -2 8 6 317.88 12.01
 2 8 -5 119.67 5.55
 -2 8 5 125.69 6.19
 -2 8 5 122.04 6.26
 2 -8 -5 114.04 5.14
 -2 -8 5 113.85 6.62
 2 -8 -5 123.85 4.69
 2 8 -5 125.81 7.53
 2 -8 -5 130.02 7.26
 -2 -8 5 119.24 5.49
 -2 8 5 117.9 6.26
 -2 8 4 7.19 1.24
 2 -8 -4 7.39 1.03
 2 8 -4 10.43 1.59
 -2 8 4 4.04 1.42
 2 8 -4 7.68 1.45
 -2 -8 4 9.03 1.25
 -2 -8 4 6.77 1.51
 2 8 -4 10.54 1.95
 -2 -8 4 9.02 2.33
 -2 8 4 10.28 1.6
 -2 8 4 8.13 1.3
 2 8 -4 8.25 1.23
 -2 8 3 18.77 1.78
 2 8 -3 17.39 2.06
 -2 8 3 19.01 2.15
 -2 -8 3 13.75 1.91
 -2 -8 3 16.83 1.65
 -2 8 3 14.19 2.56
 2 -8 -3 15.02 2.4
 -2 8 3 15.84 1.63
 2 8 -3 17.57 1.79
 2 8 -3 15.95 1.72
 2 8 -2 1.08 0.48
 -2 8 2 1.01 0.42
 2 8 -2 1.59 0.59
 -2 -8 2 0.27 0.35
 2 -8 -2 1.28 0.65
 -2 -8 2 1.24 0.61
 -2 8 2 0.98 0.8
 -2 8 2 1.43 0.76
 2 8 -1 17.08 1.89
 2 -8 -1 16.29 2.13
 -2 -8 1 13.72 1.82
 -2 -8 1 13.03 1.42
 -2 8 1 14.8 1.78
 -2 -8 1 13.95 1.59
 -2 8 1 16.65 1.87
 -2 -8 1 14.8 1.68
 2 8 -1 15.65 1.86
 2 8 -1 13.68 1.51
 2 -8 -1 13.29 2.41
 -2 8 1 15.15 1.47
 -2 8 1 14.71 1.02
 -2 -8 0 280.01 9.59
 2 8 0 283.81 10.3
 -2 -8 0 271.23 9.24
 2 8 0 280.95 9.53
 -2 -8 0 253.85 9.34
 -2 8 0 265.58 9.74
 2 -8 0 284.36 11.93
 2 8 0 275.13 9.74
 2 -8 0 283.38 11.05
 -2 -8 -1 130.82 10.61
 -2 -8 -1 139.68 5.97
 2 8 1 150.08 6.27
 2 8 1 157.61 6.71
 -2 8 -1 138.64 6.18
 2 -8 1 137.36 8
 2 8 1 139.1 6.9
 -2 8 -1 147.55 5.9
 -2 8 -2 21.84 2.17
 -2 -8 -2 22.93 4.41
 -2 8 -2 20.05 2
 2 8 2 22.37 2.24
 2 8 2 28.24 2.79
 2 8 2 21.58 2.71
 2 -8 2 21.46 3.04
 -2 8 -2 23.27 3.06
 2 8 3 6.83 1.7
 -2 8 -3 6.83 1.12
 -2 8 -3 5.47 1.23
 -2 8 -3 6.52 1.13
 2 -8 3 10.36 2.4
 2 -8 3 6.84 0.67
 2 8 3 7.1 1.58
 2 8 3 8.26 1.48
 2 8 3 5.91 1.19
 -2 8 -3 4.89 1.52
 -2 -8 -3 9.66 3.35
 -2 8 -4 151.72 6.26
 2 -8 4 163.75 10.06
 -2 8 -4 162.67 9.78
 2 -8 4 168.01 5.64
 2 8 4 157.37 8.7
 2 8 4 164.82 9.24
 -2 -8 -4 173.17 14.59
 -2 8 -4 150.44 6.97
 2 8 4 173.69 8.14
 -2 8 -5 24.98 2
 2 -8 5 31.99 4.51
 2 8 5 34.9 3.62
 -2 -8 -5 33.19 6.69
 2 -8 5 29.96 2.18
 -2 8 -5 28.16 4.12
 -2 8 -5 25.83 2.56
 2 8 6 200.72 10
 -2 8 -6 173.17 6.19
 -2 -8 -6 205.63 17.5
 -2 8 -6 215.62 14.97
 -2 8 -6 187.19 11.3
 2 -8 6 201.2 12.61
 -2 8 -6 172.02 7.82
 -2 -8 -7 209.96 18.11
 2 -8 7 219.62 10.15
 -2 8 -7 202.15 7.26
 2 8 7 224.71 11.23
 -2 8 -7 201.12 15.66
 -2 8 -7 211.05 12.12
 -2 -8 -8 30.16 7
 2 -8 8 35.08 3.91
 2 8 8 36.04 4.59
 -2 8 -8 23.43 5.84
 -2 8 -8 28.51 4.29
 2 8 9 33.11 4.75
 2 -8 9 28.45 3.83
 -2 8 -9 30.19 6.65
 -2 -8 -9 30.52 7.2
 -2 8 -9 22.83 3.89
 2 -8 10 29.87 4.22
 -2 8 -10 27.76 6.88
 -2 -8 -10 27.34 6.39
 -2 -8 -10 20.81 5.79
 2 8 10 24.46 4.5
 -2 -8 -11 6.06 2.73
 -2 -9 12 2.11 1.29
 2 -9 -12 5.17 2.22
 -2 9 12 3.77 1.47
 -2 -9 11 11.64 2.32
 -2 9 11 12.34 3.07
 2 9 -11 7.58 2.99
 2 -9 -11 14.88 3.3
 -2 9 10 67.16 6.59
 2 -9 -10 63.57 5.93
 2 9 -10 66.78 8.03
 2 -9 -10 81.32 7.46
 -2 -9 10 61.17 5.05
 2 -9 -9 9.49 2.43
 -2 9 9 8.23 2.08
 -2 -9 9 8.54 1.76
 2 -9 -9 10.5 2.24
 2 9 -9 6.54 2.74
 -2 9 9 9.07 1.56
 2 -9 -8 33.7 4.28
 -2 9 8 35.44 4.11
 2 -9 -8 41.13 3.88
 2 9 -8 41.01 5.37
 -2 -9 8 37.56 3.42
 -2 9 7 23.28 3.01
 2 -9 -7 21.7 3.16
 2 9 -7 19.18 3.62
 -2 -9 7 15.57 3.46
 -2 -9 7 24.79 2.56
 2 -9 -7 19.98 2.23
 2 -9 -7 22.26 2.46
 2 -9 -6 23.34 3.1
 -2 9 6 21.73 2.73
 2 -9 -6 21.33 1.93
 -2 -9 6 23.04 2.33
 2 9 -6 24.66 3.6
 -2 9 6 21.58 2.7
 2 -9 -5 16.76 2.45
 -2 9 5 13.54 1.92
 2 9 -5 14.17 1.76
 -2 9 5 12.87 1.89
 -2 -9 5 16.05 1.8
 -2 -9 5 13.62 2.1
 2 9 -5 13.09 2.36
 2 -9 -4 10.91 1.37
 -2 9 4 9.1 1.45
 2 9 -4 9.87 1.46
 -2 -9 4 9.62 1.86
 2 -9 -4 9.19 1.8
 -2 -9 4 9.83 1.35
 -2 9 4 10.08 1.55
 2 9 -4 12.01 2.04
 -2 9 4 7.46 2.63
 2 9 -4 15.6 2.05
 -2 -9 3 3.19 0.67
 -2 9 3 3.53 0.81
 -2 9 3 3.97 1.09
 -2 -9 3 2.99 1.04
 2 9 -3 4.15 0.92
 -2 -9 3 4.13 1.61
 2 9 -3 3.3 0.93
 2 9 -3 3.77 0.92
 -2 9 3 3.29 1.58
 2 -9 -3 2.79 1.34
 2 9 -2 17.02 1.89
 2 -9 -2 17.07 2.75
 2 -9 -2 14.68 2.1
 -2 9 2 18.1 2.1
 -2 -9 2 17.68 1.72
 -2 -9 2 15.42 1.99
 2 9 -2 15.11 1.63
 -2 9 2 16.78 1.71
 -2 9 2 14.87 2.31
 2 9 -1 5.29 1.17
 -2 9 1 10.06 1.27
 -2 -9 1 9.58 1.4
 2 9 -1 7.28 1.13
 2 -9 -1 8.33 2
 2 -9 -1 9.67 1.71
 -2 -9 1 6.28 1.19
 -2 -9 1 10.92 1.37
 -2 9 1 8.65 1.51
 -2 -9 1 8.65 1.6
 2 9 -1 8.62 1.41
 -2 9 1 8.86 0.8
 -2 9 1 6.72 1.22
 -2 -9 0 8.24 1.24
 -2 9 0 7.36 1.27
 -2 9 0 8.74 1.42
 2 -9 0 8.17 1.71
 -2 -9 0 8.28 1.32
 -2 -9 0 7.25 1.32
 2 9 0 6.97 1.36
 2 -9 0 7.58 1.8
 2 9 0 8.63 1.32
 2 9 0 8.14 1.47
 -2 -9 0 7.27 2.68
 2 9 1 14.96 2.08
 2 9 1 14.11 1.91
 -2 -9 -1 13.65 3.55
 -2 -9 -1 13.06 1.59
 2 9 1 14.07 1.71
 -2 9 -1 13.58 1.68
 2 -9 1 14.34 2.56
 -2 9 -1 14.76 1.86
 2 9 2 9.33 1.44
 -2 9 -2 7.6 1.22
 2 -9 2 8.19 2.15
 -2 9 -2 8.95 1.44
 2 9 2 7.42 1.52
 -2 9 -2 8.95 1.73
 2 9 2 9.64 1.88
 -2 -9 -2 6.82 2.82
 -2 9 -3 32.75 3.09
 -2 -9 -3 43.01 6.87
 2 9 3 38.22 3.31
 2 -9 3 36.81 1.46
 2 9 3 35.52 3.9
 -2 9 -3 33.01 2.62
 2 -9 3 38.94 4.48
 -2 9 -3 35.19 3.62
 2 -9 3 35.36 1.42
 2 9 4 42.85 4.53
 2 9 4 47.05 4.02
 2 -9 4 44.94 2.26
 -2 -9 -4 51.75 8
 -2 9 -4 39.58 5.44
 2 9 4 42.18 4.38
 2 -9 4 51.31 5.44
 -2 9 -4 42.56 3.01
 -2 9 -4 38.38 4.16
 2 9 5 62.93 5.85
 2 -9 5 62.18 6.51
 -2 -9 -5 51.22 8.51
 2 -9 5 59.17 3.13
 -2 9 -5 72.38 8.03
 2 9 5 66.49 5.15
 -2 9 -5 65.45 5.58
 -2 9 -5 55.16 3.33
 -2 9 -5 60.58 3.67
 -2 9 -6 10.88 1.28
 2 -9 6 10.13 3.08
 2 9 6 15.04 2.67
 -2 9 -6 9.85 2.24
 -2 9 -6 12.37 3.74
 -2 -9 -6 13.52 4.85
 -2 9 -6 10.8 1.5
 -2 -9 -7 57.39 9.43
 2 9 7 53.04 5.23
 -2 9 -7 43.01 7.18
 -2 9 -7 43.67 4.95
 2 -9 7 51.4 6.61
 -2 -9 -8 35.35 7.43
 2 9 8 42.57 5.01
 -2 9 -8 45.29 5.11
 -2 9 -8 45.2 7.86
 2 -9 8 44.08 6.44
 -2 9 -9 21.82 3.75
 -2 -9 -9 26.67 6.88
 2 9 9 24.12 3.99
 -2 9 -9 29.09 6.24
 2 9 10 22.83 4.15
 -2 9 -10 28.29 7.16
 -2 -9 -10 19.9 5.66
 -2 -9 -10 21.96 6.38
 -2 -9 -11 14.96 5.3
 -2 -10 12 1.2 1.05
 -2 10 11 2.55 1.55
 -2 -10 11 4.86 1.52
 2 10 -11 3.19 1.82
 2 -10 -10 6.08 2.21
 2 10 -10 0.73 1.73
 -2 10 10 6.88 2.15
 -2 -10 10 4.18 1.39
 2 -10 -9 27.21 4.09
 2 -10 -9 22.01 2.91
 -2 10 9 30.85 4.16
 -2 -10 9 24.58 2.95
 2 10 -9 30.46 5.07
 2 -10 -8 68.99 4.71
 -2 10 8 66.62 5.83
 2 10 -8 68.26 7.08
 -2 -10 8 71.31 4.85
 2 -10 -8 75.19 6.6
 -2 10 7 93.46 6.33
 2 -10 -7 74.52 4.75
 -2 -10 7 96.25 5.36
 2 -10 -7 93.14 4.68
 2 10 -7 88.62 7.41
 2 -10 -7 100.02 7.26
 -2 -10 6 3.57 1.44
 -2 10 6 5.04 1.31
 2 10 -6 5.49 1.9
 2 -10 -6 3.54 0.9
 2 10 -6 6.83 1.37
 2 -10 -6 3.78 1.3
 -2 10 6 4.68 1.39
 2 -10 -6 5.16 0.77
 -2 -10 6 5.46 1.2
 2 10 -5 64.4 4.14
 -2 -10 5 63.99 4.64
 -2 10 5 71.27 4.74
 -2 10 5 64.3 4.57
 2 10 -5 68.69 5.38
 -2 -10 5 61.94 5.44
 2 -10 -5 63.12 5.24
 -2 -10 5 60.69 3.79
 -2 -10 4 39.73 3.82
 -2 10 4 37.46 3.13
 2 10 -4 33.7 3.38
 -2 -10 4 35.06 2.67
 2 -10 -4 39.89 3.9
 -2 10 4 32.33 5.15
 -2 10 4 36.82 3.07
 2 10 -4 33.95 2.9
 2 10 -4 43.75 3.38
 2 -10 -3 18.79 2.99
 2 10 -3 18.96 1.92
 2 10 -3 20.55 2.32
 -2 -10 3 12.75 2.61
 -2 -10 3 18.22 1.8
 2 10 -3 20.48 2.2
 -2 -10 3 20.54 2.51
 2 -10 -3 22.52 2.83
 -2 10 3 16.8 3.15
 -2 10 3 20.56 2.12
 -2 -10 2 104.85 4.83
 2 -10 -2 114.83 6.47
 2 -10 -2 106.88 7.32
 -2 -10 2 108.85 5.82
 -2 10 2 90.68 6.66
 2 10 -2 104.65 4.97
 2 10 -2 108.91 5.58
 -2 10 2 105.75 5.08
 -2 -10 1 127.21 6.24
 2 -10 -1 148.09 7.39
 2 10 -1 136.55 7.02
 -2 10 1 127.97 6.83
 2 10 -1 132.7 6.6
 -2 10 1 155.92 4.61
 -2 10 1 128.81 4.86
 -2 -10 1 131.97 5.7
 2 -10 -1 133.97 8.26
 -2 -10 1 118.73 6.27
 -2 10 1 127.08 6.29
 2 10 -1 136.06 5.89
 -2 10 1 135.64 5.85
 -2 10 0 87.77 4.49
 -2 -10 0 86.74 4.9
 -2 10 0 82.06 5.07
 -2 -10 0 90.83 4.49
 -2 10 0 86.2 4.75
 -2 -10 0 80.45 4.85
 2 10 0 91.15 4.69
 2 -10 0 92.91 6.65
 -2 10 0 85.28 4.33
 2 10 0 82.44 5.09
 -2 10 0 83.85 4.96
 2 -10 0 90.09 5.7
 2 10 0 91.68 5.36
 -2 -10 0 84.69 8.21
 -2 10 -1 54.85 3.79
 -2 -10 -1 56.9 3.52
 -2 10 -1 49.62 4.47
 2 10 1 54.48 3.59
 -2 10 -1 49.2 3.4
 2 10 1 46.7 3.82
 2 -10 1 49.33 4.87
 -2 -10 -1 50.53 6.82
 2 10 1 50.25 4.05
 -2 10 -2 116.55 5.84
 -2 10 -2 113.43 5.87
 2 10 2 114.43 6.69
 2 -10 2 123.12 8.13
 -2 -10 -2 115.61 10.81
 -2 10 -2 121.33 8.2
 2 10 2 120.51 6.02
 -2 10 -2 119.72 5.57
 -2 10 -2 110.89 5.6
 2 10 2 127.26 7.31
 -2 10 -3 12.75 1.71
 2 10 3 14.84 2.68
 2 10 3 17.31 2.26
 -2 10 -3 12.76 2.87
 -2 10 -3 15.48 1.72
 -2 10 -3 14.06 1.89
 -2 -10 -3 8.37 3.1
 2 -10 3 13.94 2.82
 2 -10 4 120.07 8.79
 -2 -10 -4 114.02 12.15
 -2 10 -4 112.97 6.3
 2 -10 4 122.6 4.03
 -2 10 -4 122.4 9.8
 2 -10 4 116.25 3.93
 2 10 4 124.97 7
 2 10 4 102.65 7.36
 -2 10 -4 104.44 5.16
 2 10 4 119.86 8.05
 2 10 5 54.44 4.72
 -2 -10 -5 54.69 8.41
 2 -10 5 50.9 2.75
 -2 10 -5 54.27 3.57
 -2 10 -5 52.44 6.83
 -2 10 -5 45.75 3.09
 -2 10 -5 57 4.43
 2 -10 5 55.98 6.13
 2 10 5 56.98 5.7
 2 -10 5 66.97 3.23
 2 10 6 74.37 5.98
 -2 10 -6 65.06 3.75
 2 -10 6 85.4 8.13
 2 -10 6 71.18 3.81
 -2 10 -6 78.17 9.04
 -2 10 -6 87.32 4.54
 -2 10 -6 91.25 6.03
 -2 10 -6 69.48 3.8
 -2 -10 -6 91.9 11.67
 2 -10 7 30.33 5.22
 -2 -10 -7 25.36 6.29
 2 10 7 22.98 3.45
 -2 10 -7 15.39 4.2
 -2 10 -7 20.74 3.01
 -2 10 -7 24.53 2.26
 2 -10 8 32.65 5.75
 2 10 8 26.36 4.05
 -2 10 -8 21.54 5.35
 -2 10 -8 29.05 3.82
 -2 -10 -8 31.47 7.16
 2 -10 9 15.84 4.44
 2 10 9 14.15 3.24
 -2 -10 -9 7.12 5.19
 -2 10 -9 14.21 4.74
 -2 10 -10 6.97 4.12
 -2 -10 -10 2.25 2.71
 -2 -11 12 10.86 2.46
 2 -11 -11 11.46 3.23
 -2 11 11 6.66 2.58
 -2 -11 11 8.81 1.97
 2 -11 -10 12.16 3.16
 -2 11 10 11.9 2.74
 -2 -11 10 14.53 2.41
 2 11 -10 14.15 3.88
 2 -11 -9 26.47 4.21
 -2 11 9 19.69 3.41
 2 11 -9 17.26 3.78
 -2 -11 9 17.48 2.45
 2 -11 -8 20.99 3.42
 -2 11 8 23.71 3.4
 2 -11 -8 25.15 2.51
 2 11 -8 24.03 4.12
 -2 -11 8 24.68 2.78
 -2 -11 7 3.04 1.06
 -2 11 7 4.43 1.66
 2 -11 -7 3.54 1.3
 -2 11 7 4.17 1.47
 2 11 -7 2.76 1.16
 2 -11 -7 2.95 0.69
 2 11 -7 2.63 1.38
 -2 -11 7 3.28 1.75
 -2 -11 7 3.16 1.89
 -2 -11 6 15.46 2.81
 2 -11 -6 14.72 1.89
 2 -11 -6 18.97 3.02
 -2 -11 6 13.91 2.61
 -2 -11 6 13.97 1.83
 2 11 -6 17.33 2.2
 2 11 -6 16.25 3.03
 -2 11 6 15.41 2.38
 -2 11 6 17.62 2.66
 2 -11 -5 23.6 3.29
 -2 11 5 26.61 2.95
 -2 -11 5 26.25 3.52
 -2 11 5 31.27 3.17
 2 11 -5 28.56 3.44
 2 -11 -5 25.46 2.46
 -2 -11 5 30.4 2.59
 -2 -11 5 22.12 2.67
 2 11 -5 28.69 2.82
 -2 11 4 8.88 1.59
 2 -11 -4 10.27 2.11
 -2 -11 4 9.5 1.38
 -2 11 4 3.86 2
 -2 -11 4 11.02 2.11
 -2 11 4 9.66 1.67
 2 11 -4 11.7 1.74
 2 11 -4 11.63 1.96
 2 11 -4 9.07 1.5
 2 11 -3 1.81 0.62
 -2 11 3 1.64 0.69
 2 11 -3 4.16 1.08
 -2 -11 3 4.56 1
 2 -11 -3 3.06 1.15
 2 11 -3 4.57 1.13
 -2 -11 3 2.77 1.31
 2 -11 -3 2.65 1.42
 -2 11 3 2.05 1.37
 -2 -11 3 2.28 0.86
 2 11 -2 51.07 3.77
 -2 11 2 47.31 5.09
 -2 -11 2 46.81 4.67
 2 -11 -2 58.33 4.57
 -2 -11 2 45.59 2.99
 -2 -11 2 45.06 3.74
 2 -11 -2 46.79 4.93
 -2 11 2 45.49 3.29
 2 11 -2 47.58 3.16
 -2 -11 1 13.4 2.03
 2 -11 -1 15.4 2.94
 2 -11 -1 13.06 2.27
 -2 11 1 11.46 0.88
 -2 11 1 13.79 0.98
 -2 -11 1 13.55 1.55
 -2 11 1 16.33 1.15
 -2 -11 1 12.89 3.08
 2 11 -1 15.56 1.79
 -2 11 1 13.73 1.7
 2 11 -1 12.77 2.18
 2 11 -1 13.47 1.99
 -2 11 1 10.57 2.01
 2 11 0 2.75 0.98
 -2 -11 0 3.98 1.01
 2 11 0 4.55 1.04
 -2 -11 0 4.86 1.27
 2 -11 0 4.63 1.37
 -2 11 0 2.5 0.8
 -2 11 0 3.28 0.94
 -2 11 0 4.63 1.07
 -2 -11 0 5.47 2.51
 2 -11 0 3.63 1.47
 2 11 0 5.26 1.41
 -2 11 0 3.36 0.94
 2 11 1 20.71 2.67
 -2 -11 -1 23.18 2.27
 -2 -11 -1 25.6 2.33
 2 -11 1 19.7 2.65
 -2 11 -1 26.8 2.47
 -2 11 -1 21.6 2.86
 2 11 1 23.67 2.36
 2 11 1 22.7 2.82
 -2 11 -1 22.11 1.66
 -2 -11 -1 27.81 5.12
 2 -11 1 29.02 3.77
 -2 -11 -2 24.16 4.92
 2 11 2 24.6 3.13
 -2 11 -2 20.22 2.34
 2 -11 2 17.67 3.17
 -2 11 -2 18.88 2.02
 -2 11 -2 18.73 3.26
 -2 11 -3 24 2.52
 -2 -11 -3 19.11 4.82
 -2 11 -3 29.04 1.61
 -2 11 -3 24.75 4.05
 -2 11 -3 26.1 2.28
 2 11 3 17.89 2.77
 2 11 3 31.69 3.8
 2 -11 3 28.23 4.03
 2 -11 4 2.93 1.43
 -2 11 -4 4.77 1.08
 -2 11 -4 3.86 0.83
 2 11 4 2.47 1.06
 2 -11 4 5.21 0.48
 2 11 4 3.75 1.44
 -2 11 -4 4.81 1.55
 -2 -11 -4 5.32 2.9
 2 -11 4 4.91 0.44
 -2 11 -4 4.75 0.84
 2 11 5 22.36 3.67
 2 11 5 22.14 3.1
 -2 11 -5 24.55 2.4
 2 -11 5 22.2 1.58
 -2 -11 -5 22.82 5.69
 -2 11 -5 23.42 2.4
 -2 11 -5 30.35 5.25
 -2 11 -5 22.12 1.97
 -2 11 -5 23.1 2.32
 2 -11 5 26.22 1.66
 2 -11 5 25.34 4.31
 2 11 6 39.22 4.42
 -2 11 -6 33.45 5.99
 -2 11 -6 34.9 2.9
 -2 11 -6 37.72 3.33
 -2 -11 -6 20.59 5.66
 2 -11 6 33.87 2.34
 2 -11 6 31.92 5.14
 2 11 7 33.59 4.31
 -2 11 -7 29.11 2.6
 -2 -11 -7 27.51 6.62
 -2 11 -7 25.85 5.57
 2 -11 7 29.98 2.56
 2 -11 7 27.64 4.98
 2 11 8 14.95 3.02
 -2 11 -8 7.44 3.26
 -2 -11 -8 13.23 4.87
 2 -11 8 12.25 3.18
 2 -11 9 15.35 4.26
 -2 -11 -9 15.92 4.85
 2 11 9 14.79 3.34
 -2 11 -9 16.34 4.89
 -2 -12 11 1 0.89
 -2 12 11 3.78 1.98
 -2 12 10 56.1 6.26
 -2 -12 10 48.26 7.03
 2 12 -10 58.01 7.37
 2 -12 -10 65.59 7.2
 -2 -12 10 45 4.24
 -2 -12 9 5.18 2.29
 -2 12 9 4.75 1.69
 -2 -12 9 5.42 1.41
 2 12 -9 7.25 2.65
 -2 -12 8 23.84 4.27
 2 12 -8 24.99 3.01
 2 -12 -8 25.6 4.04
 2 12 -8 24.89 4.24
 -2 12 8 27.55 3.82
 -2 -12 8 23.9 2.73
 2 12 -7 147.82 7.71
 -2 12 7 153.97 8.96
 -2 12 7 154.32 9.05
 2 12 -7 138.1 9.66
 2 -12 -7 163.61 10.15
 -2 -12 7 152.85 7.25
 -2 -12 7 153.32 10.61
 -2 12 6 5.84 1.44
 2 12 -6 5.57 1.35
 -2 -12 6 5.13 1.18
 2 -12 -6 6.82 2.06
 -2 12 6 4.84 1.35
 2 12 -6 6.51 2.07
 -2 -12 6 4.25 1.35
 -2 -12 6 5.36 1.92
 -2 12 5 22.47 2.76
 -2 -12 5 18.74 3.01
 2 12 -5 20.25 2.97
 -2 -12 5 18.95 2.11
 -2 -12 5 17.6 2.34
 -2 12 5 19.68 2.63
 2 12 -5 18.45 2.31
 2 -12 -5 17.81 2.87
 2 12 -4 91.48 5.42
 -2 -12 4 94.63 3.75
 -2 12 4 98.42 5.69
 -2 12 4 90.05 5.53
 2 12 -4 96.73 5.96
 -2 -12 4 87.37 4.7
 2 -12 -4 102.27 6.93
 -2 -12 4 91.13 6.49
 -2 12 4 67.55 8.56
 2 12 -4 97.88 5.52
 2 12 -3 5.56 1.23
 -2 -12 3 5.41 1.08
 2 -12 -3 10.09 2.16
 -2 12 3 3.45 1.79
 2 12 -3 6.32 1.22
 2 12 -3 8 1.56
 2 -12 -3 8.8 2.2
 -2 -12 3 6.38 1.49
 -2 12 3 5.44 1.2
 -2 12 2 34.46 4.68
 -2 12 2 38.9 3.1
 -2 12 2 37.63 2.23
 -2 -12 2 38.6 4.39
 2 -12 -2 34.95 4.3
 -2 -12 2 37.81 2.79
 -2 -12 2 35.52 3.46
 2 -12 -2 46.43 4.2
 2 12 -2 37.86 2.84
 2 12 -2 38.95 3.46
 2 12 -1 208.32 9.31
 -2 -12 1 172.68 11.9
 2 -12 -1 207.18 9.91
 -2 -12 1 195.72 7.89
 2 -12 -1 197.91 11.29
 -2 -12 1 185.13 9.04
 2 12 -1 184.53 7.88
 -2 12 1 184.47 10.22
 -2 12 1 203.84 6.09
 -2 12 1 201.64 8.37
 2 12 0 16.58 2.38
 2 -12 0 17.81 3.05
 -2 12 0 21.6 2.2
 2 12 0 15.97 1.91
 -2 -12 0 16.62 3.57
 2 -12 0 18.05 2.65
 -2 12 0 17.32 1.9
 -2 -12 0 17.17 1.88
 -2 -12 0 19.96 2.51
 -2 12 0 13.6 2.09
 -2 -12 -1 45.39 3.24
 -2 12 -1 46.32 4.13
 -2 12 -1 42.9 3.26
 2 12 1 39.47 3.21
 -2 -12 -1 48.83 6.66
 2 -12 1 45.96 5.06
 2 -12 1 43.62 4.13
 2 12 1 40.09 3.93
 2 -12 2 134.94 9.05
 2 12 2 132.15 7.77
 -2 12 -2 116.15 7.88
 -2 -12 -2 127.77 11.69
 -2 12 -2 108.19 5.52
 2 12 2 106.37 7
 -2 12 -3 0.27 0.38
 2 12 3 0.37 0.83
 2 12 3 1.92 1.12
 -2 -12 -3 0.63 1.77
 -2 12 -3 1.16 1.56
 2 -12 3 -1.78 1.77
 2 12 4 68.81 6.14
 2 12 4 63.56 5.03
 -2 -12 -4 48.36 7.84
 -2 12 -4 49.92 6.11
 -2 12 -4 53.37 3.35
 2 -12 4 73.49 7.06
 -2 -12 -5 82.18 10.8
 -2 12 -5 81.11 4.97
 2 12 5 102.4 6.93
 -2 12 -5 103.8 9.68
 2 -12 5 95.09 3.41
 -2 12 -5 84.35 4.24
 2 -12 5 99.79 3.39
 2 -12 5 98.45 8.63
 2 12 5 95.35 7.84
 2 12 6 22.3 3.92
 2 12 6 18.27 3.04
 -2 -12 -6 18.17 5.33
 -2 12 -6 22.93 2.47
 -2 12 -6 12.24 3.38
 2 -12 6 18.75 1.56
 2 -12 6 21.37 4.26
 2 12 7 46.9 5.25
 -2 12 -7 58.7 8.07
 -2 12 -7 51.28 3.68
 2 -12 7 60.27 7.64
 -2 -12 -7 64.59 9.9
 2 12 8 71.36 6.97
 2 -12 8 84.56 9.41
 -2 -12 -8 67.69 10.47
 -2 12 -8 67.71 9.22
 2 -12 9 0.08 1.32
 2 12 9 -0.7 1.6
 -2 12 -9 0.08 1.39
 -2 -13 11 8.87 3.22
 2 13 -11 8.85 2.08
 -2 13 11 10.33 2.88
 2 -13 -10 27.49 4.96
 2 13 -10 20.71 3.13
 -2 13 10 21.85 3.9
 -2 -13 10 18.96 2.73
 2 13 -10 17.27 3.99
 -2 -13 10 19.32 4.65
 -2 -13 9 11.04 3.11
 2 13 -9 7.44 1.65
 2 -13 -9 8.27 2.62
 -2 -13 9 7.73 1.58
 -2 13 9 10.75 2.42
 2 13 -9 7.45 2.55
 2 13 -8 9.63 1.95
 2 -13 -8 8.01 2.28
 -2 -13 8 9.22 1.74
 -2 13 8 9.9 2.37
 2 13 -8 10.38 2.69
 -2 -13 8 7.32 2.5
 -2 13 7 50.4 4.98
 -2 -13 7 49.62 5.87
 2 13 -7 45.12 5.28
 2 -13 -7 51.19 5.67
 -2 -13 7 47.55 3.72
 -2 13 7 45.31 4.82
 2 13 -7 53.55 4.43
 2 -13 -6 27.79 4.05
 -2 13 6 22.36 3.12
 -2 13 6 27.08 3.46
 2 13 -6 19.81 3.17
 -2 -13 6 26.04 3.98
 -2 -13 6 25.01 2.56
 2 13 -6 26.95 2.99
 -2 13 5 6.43 1.6
 2 13 -5 7 1.46
 -2 -13 5 7.35 1.27
 -2 13 5 7.67 1.68
 2 13 -5 6.22 1.62
 -2 -13 5 7.22 1.52
 -2 -13 5 5.2 1.76
 2 -13 -5 8.82 2.4
 -2 13 4 17.74 2.42
 -2 13 4 20.51 2.54
 2 13 -4 15.66 2.15
 2 13 -4 15.52 2.37
 2 -13 -4 18.04 2.98
 -2 -13 4 16.34 1.89
 -2 -13 4 18.87 1.53
 -2 -13 4 20.03 3
 2 13 -4 19.42 2.52
 2 -13 -3 1.2 1.2
 -2 13 3 2.59 0.84
 -2 -13 3 1.81 0.59
 2 -13 -3 3.18 1.36
 -2 13 3 1.59 1.51
 2 13 -3 2.27 0.75
 -2 -13 3 1.85 0.93
 -2 13 3 2.08 0.61
 2 13 -3 3.37 1
 -2 -13 2 5.34 2.12
 -2 13 2 9.27 1.6
 2 -13 -2 8.15 1.98
 -2 13 2 5.72 1.94
 2 13 -2 6.59 1.11
 -2 -13 2 3.95 1.58
 2 13 -2 4.03 1.23
 2 -13 -2 2.24 1.1
 -2 -13 2 6.67 1.22
 -2 13 2 6.12 0.88
 -2 -13 2 4.95 1.37
 2 13 -1 1.43 0.88
 -2 13 1 1.45 0.82
 -2 13 1 2.29 0.37
 2 -13 -1 2 1.02
 2 13 -1 2.05 0.77
 -2 -13 1 2.78 1.77
 -2 13 1 0.37 0.96
 -2 13 1 2.17 0.4
 -2 -13 1 0.8 0.68
 -2 -13 1 1.96 0.67
 2 -13 -1 1.88 1.47
 -2 -13 1 1.45 0.76
 2 -13 0 26.05 3.86
 -2 -13 0 28.33 4.99
 -2 13 0 28.9 2.77
 2 -13 0 25.94 3.26
 -2 13 0 24.14 2.13
 -2 -13 0 28.16 2.52
 -2 -13 0 28.19 3.28
 2 13 0 22.2 2.35
 -2 13 0 23.86 2.72
 2 13 0 28.64 3.26
 -2 13 -1 63.62 4.31
 2 13 1 60.3 4.98
 -2 -13 -1 65.13 4.11
 -2 13 -1 54.46 4.46
 2 -13 1 64.74 6.21
 2 13 1 49.44 4.7
 -2 -13 -1 60.39 7.71
 2 -13 1 61.08 5.11
 2 13 2 5.15 1.59
 2 13 2 4.62 1.61
 2 -13 2 2.15 1.31
 -2 13 -2 6.79 1.8
 -2 -13 -2 5.29 2.42
 -2 -13 -3 7.67 3
 2 13 3 10.43 2.28
 -2 13 -3 10.13 2.5
 2 -13 3 6.69 2.13
 2 13 4 48.5 4.54
 -2 13 -4 44.26 5.67
 -2 -13 -4 39.74 7.23
 2 13 4 43.31 5.05
 2 -13 4 54.65 6.27
 2 13 5 17.22 3.42
 2 -13 5 22.62 4.37
 2 13 5 23.21 3.25
 -2 13 -5 17.04 3.9
 -2 -13 -5 23.64 5.9
 2 -13 6 9.83 2.99
 -2 -13 -6 10.85 4.42
 2 13 6 6.52 2.02
 -2 13 -6 10.92 3.45
 -2 13 -6 9.7 1.69
 2 13 6 5.83 2.18
 2 13 7 53 5.75
 -2 13 -7 61.6 8.2
 -2 13 -7 53.33 3.97
 -2 -13 -7 48.52 8.65
 2 -13 7 52.99 7.19
 2 -13 8 56.84 7.88
 -2 13 -8 67.82 9.34
 -2 -13 -8 48.22 8.47
 2 13 8 61.35 6.58
 -2 -13 -9 -3.14 3.96
 -2 13 -9 -1.44 2.45
 -2 14 10 4 1.61
 2 14 -10 5.69 1.78
 -2 -14 10 5.23 1.98
 -2 -14 9 32.33 5.41
 2 14 -9 32.28 5.04
 -2 14 9 30.29 4.42
 2 14 -9 30.2 3.67
 -2 -14 9 25.73 3.03
 2 -14 -9 39.67 5.59
 2 14 -8 29.86 3.48
 -2 14 8 32.2 4.27
 2 -14 -8 32.32 4.84
 2 14 -8 29.25 4.47
 -2 -14 8 28.32 3
 -2 -14 8 30.19 4.86
 -2 14 7 6.34 1.89
 2 -14 -7 6.17 2.01
 -2 -14 7 8.13 1.55
 -2 14 7 7.69 1.84
 2 14 -7 8.2 2.23
 2 14 -7 10.64 2.07
 -2 -14 7 11.23 2.88
 -2 -14 6 145.92 9.96
 -2 14 6 142.43 8.79
 2 14 -6 145.64 9.11
 -2 -14 6 145.46 6.89
 2 -14 -6 154.96 10.05
 -2 14 6 147.78 8.62
 2 14 -6 134.57 7.68
 2 14 -5 41.21 4.14
 2 -14 -5 42.45 4.8
 -2 14 5 45.66 4.2
 -2 -14 5 42.28 3.21
 2 14 -5 44.25 4
 -2 -14 5 32.76 4.3
 -2 14 5 37.16 3.96
 -2 14 4 60.38 4.66
 2 14 -4 60.94 4.67
 -2 14 4 45.61 3.38
 2 14 -4 61.81 4.56
 -2 -14 4 65.47 3.96
 -2 -14 4 60.51 3.17
 -2 -14 4 53.74 3.47
 2 -14 -4 65.8 5.89
 -2 -14 4 52.86 5.16
 -2 14 4 55.57 4.6
 2 14 -4 68.08 4.94
 -2 -14 3 21.63 3.41
 2 14 -3 22.74 2.29
 2 -14 -3 25.81 3.48
 -2 14 3 24.64 2.86
 -2 14 3 19.74 1.88
 -2 -14 3 27.55 2.31
 -2 -14 3 27.25 2.41
 2 -14 -3 22.99 3.74
 -2 14 3 19.3 4.33
 -2 -14 3 24.67 3.23
 2 14 -3 26.24 3.01
 -2 14 2 7.27 0.95
 -2 14 2 6.06 1.41
 2 -14 -2 7.32 2.05
 2 -14 -2 6.98 1.89
 2 14 -2 6.1 1.16
 -2 14 2 3.74 1.87
 -2 -14 2 5.59 1.92
 2 14 -2 9.41 1.78
 -2 -14 2 9.93 2.03
 -2 -14 2 7.08 1.26
 2 14 -1 30.35 3.81
 -2 -14 1 34.4 4.13
 -2 -14 1 38.59 3.01
 -2 14 1 37.39 1.64
 -2 -14 1 39.06 3.99
 2 -14 -1 39.47 5.01
 2 14 -1 32.34 2.88
 2 -14 -1 40.46 4.14
 -2 -14 1 39.17 5.23
 -2 14 1 44.92 1.79
 -2 14 1 32.46 4.15
 2 14 -1 40.54 3.92
 -2 14 1 39.62 3.49
 -2 -14 0 433 13.88
 -2 14 0 344.99 13.32
 -2 14 0 420.42 12.44
 -2 -14 0 408.39 15.77
 2 -14 0 431.81 18.8
 2 14 0 439.58 16.11
 2 14 0 363.19 15.96
 -2 -14 0 419.57 20.62
 2 -14 0 420.75 16.6
 -2 14 0 429.04 14.65
 -2 14 -1 324.28 12.14
 2 -14 1 336.19 14.13
 -2 14 -1 313.47 12.01
 2 -14 1 308.77 15.58
 2 14 1 278.42 13.47
 -2 -14 -1 337.57 19.14
 2 14 1 310.22 13.53
 -2 -14 -2 15.27 4.24
 -2 14 -2 20.59 2.97
 2 14 2 18.92 2.94
 2 -14 2 19.95 3.65
 -2 -14 -3 57.64 8.47
 2 -14 3 56.97 6.45
 -2 14 -3 62.38 5.95
 2 14 3 55.89 5.63
 2 14 4 6.3 1.62
 -2 14 -4 6.56 2.27
 -2 -14 -4 6.82 2.87
 2 -14 4 8.47 2.65
 2 14 4 6.74 2.21
 2 14 5 23.12 4.06
 -2 -14 -5 14.5 4.69
 -2 14 -5 18.35 3.92
 2 14 5 19.59 3.21
 2 -14 5 12.66 3.44
 2 14 6 59.55 5.76
 2 -14 6 59.92 7.43
 -2 -14 -6 45.62 8.3
 -2 14 -6 61.87 7.73
 -2 14 -6 53.45 4.24
 2 14 6 52.87 6.37
 2 14 7 52.47 5.85
 -2 14 -7 55.21 7.71
 -2 14 -7 59.44 4.36
 2 -14 7 62.75 7.94
 -2 -14 -7 53.7 9.11
 2 14 8 1.26 1.08
 -2 14 -8 0.36 1.86
 2 -14 8 4.9 2.47
 -2 -14 -8 0.48 1.72
 -2 14 -9 21.99 5.7
 2 15 -10 5.84 1.88
 -2 15 10 1.92 1.68
 -2 -15 10 5.42 2.7
 2 15 -9 4.88 1.61
 2 -15 -9 6.82 2.41
 -2 15 9 5.01 2.09
 2 15 -9 8.15 2.69
 -2 -15 9 5.61 2.42
 2 15 -8 37.01 5.17
 2 -15 -8 39.51 5.63
 -2 15 8 40.55 4.89
 -2 -15 8 30.98 3.2
 2 15 -8 34.35 3.97
 -2 -15 8 34.53 5.43
 -2 15 7 1.1 1.25
 2 15 -7 -0.31 0.8
 -2 -15 7 -0.26 0.49
 -2 15 7 1.02 1
 2 15 -7 0.74 1.07
 2 -15 -7 -0.25 1.41
 -2 -15 7 -0.28 1.08
 -2 -15 6 17.4 3.47
 2 -15 -6 18.06 3.38
 -2 -15 6 15.85 2.02
 -2 15 6 18.97 3.02
 -2 15 6 20.18 3.27
 2 15 -6 18.92 3.07
 2 15 -6 21.02 2.88
 -2 15 5 76.59 5.8
 2 15 -5 74.51 5.73
 -2 -15 5 76.75 4.55
 2 -15 -5 80.24 7.02
 -2 -15 5 71.9 6.7
 -2 15 5 71.56 5.84
 2 15 -5 73.1 5.51
 -2 15 4 3.88 1.45
 2 15 -4 1 0.96
 -2 -15 4 2.8 0.72
 -2 -15 4 1.27 0.72
 2 -15 -4 1.85 1.32
 -2 -15 4 2.03 1.19
 -2 15 4 3.56 1.27
 2 15 -4 1.53 0.84
 -2 -15 4 1.34 0.92
 2 -15 -3 24.76 3.62
 -2 -15 3 25.23 3.42
 -2 -15 3 22.12 2.15
 -2 -15 3 21.22 2.22
 -2 15 3 17.58 2.61
 -2 15 3 10.46 3.55
 2 -15 -3 19.12 3.48
 -2 -15 3 20.08 3.16
 2 15 -3 24.03 3.05
 2 15 -2 14.13 2.33
 -2 15 2 14.21 2.19
 -2 -15 2 15.06 1.82
 -2 -15 2 17.58 2.84
 2 -15 -2 16.03 2.83
 2 15 -2 10.44 1.6
 -2 15 2 13.5 3.17
 -2 15 2 12.6 1.28
 -2 -15 2 13.22 2.59
 2 -15 -2 13.75 3.1
 -2 15 1 36.61 4.48
 -2 -15 1 38.92 5.29
 2 -15 -1 49.97 4.92
 -2 -15 1 38.38 4.64
 -2 -15 1 45.22 3.32
 -2 15 1 40.74 1.64
 -2 -15 1 43.38 4.49
 2 -15 -1 47.55 5.67
 2 15 -1 46.94 4.45
 -2 15 1 47.84 3.96
 -2 15 1 46.28 1.69
 2 15 0 14.05 2.49
 -2 15 0 15.51 2.24
 -2 15 0 19.65 1.48
 2 -15 0 17.02 2.9
 -2 -15 0 16.77 2.02
 -2 -15 0 14.7 3.62
 -2 -15 0 12.87 2.38
 2 -15 0 19.32 3.66
 -2 -15 0 17.2 2.75
 2 15 1 18.18 3.01
 2 -15 1 23.96 4.17
 -2 15 -1 21.93 2.47
 2 -15 1 28.64 3.7
 -2 -15 -1 15.46 3.76
 -2 15 -1 25.63 2.9
 -2 15 -2 2.16 1.11
 2 -15 2 2.84 1.37
 -2 15 -2 -0.04 0.82
 -2 -15 -2 -0.12 1.5
 2 15 2 0.16 0.63
 2 15 3 22.39 3.68
 -2 15 -3 22.19 3.48
 -2 -15 -3 25.57 5.69
 2 -15 3 25.96 4.45
 2 15 4 7.24 2.21
 -2 -15 -4 7.47 3.52
 2 15 4 5.31 1.61
 -2 15 -4 5.78 1.98
 2 -15 4 9.55 3.06
 2 15 5 17.14 3.59
 2 15 5 16.27 2.9
 -2 -15 -5 9.87 3.54
 -2 15 -5 13.53 3.45
 2 -15 5 16.64 3.85
 2 15 6 87.74 8.53
 2 15 6 81.59 7.06
 -2 15 -6 73.93 8.38
 -2 -15 -6 77.77 10.47
 2 -15 6 86.54 9.21
 2 -15 7 -1.51 1.52
 2 15 7 0.28 0.86
 -2 15 -7 1.86 2.11
 -2 15 -7 1.28 0.73
 -2 -15 -7 0.77 2.28
 -2 -15 -8 21.99 5.82
 2 -15 8 23.47 5.59
 -2 15 -8 17.13 4.63
 -2 -16 10 79.25 9.32
 -2 16 9 1.65 1.47
 2 16 -9 -0.34 1.43
 2 16 -9 0.6 0.67
 -2 -16 9 -0.37 1.23
 -2 16 8 26.44 4.13
 2 16 -8 21.6 3.21
 -2 16 8 28.77 4.29
 2 -16 -8 24.76 4.57
 2 16 -8 27.4 4.5
 -2 -16 8 23.93 4.48
 -2 16 7 88.81 7.25
 -2 16 7 86.6 7.41
 2 16 -7 94.73 7.6
 2 16 -7 84.78 6.45
 2 -16 -7 97.11 8.66
 -2 -16 7 78.37 5.09
 -2 -16 7 77.94 7.88
 -2 16 6 15.75 2.94
 2 16 -6 15.61 2.61
 2 -16 -6 18.54 3.61
 -2 -16 6 14.55 3.24
 -2 16 6 11.27 2.54
 2 16 -6 11.89 2.46
 -2 -16 6 14.24 1.94
 -2 16 5 63.5 5.36
 2 16 -5 54.93 4.89
 2 16 -5 57.84 5.01
 -2 -16 5 52.27 3.74
 -2 -16 5 44.97 5.42
 2 -16 -5 65.91 6.4
 -2 16 5 52.12 5.07
 -2 16 4 290.82 12.21
 -2 16 4 232.63 11.63
 -2 -16 4 250.5 9.78
 -2 -16 4 253.75 13.29
 2 -16 -4 299.29 14.4
 2 16 -4 266.51 12.05
 -2 -16 3 16.1 1.92
 2 16 -3 11.21 2.27
 2 -16 -3 17.34 3.16
 -2 16 3 14.38 2.4
 -2 -16 3 14.66 1.79
 2 -16 -3 10.29 2.66
 -2 -16 3 13.43 2.19
 -2 -16 3 11.84 2.55
 2 16 -2 18.35 2.84
 -2 16 2 17.34 2.6
 -2 -16 2 14.63 1.99
 -2 -16 2 18.01 2.05
 2 -16 -2 17.48 3.09
 2 -16 -2 11.28 2.81
 -2 -16 2 14.74 2.71
 -2 -16 2 11.68 2.47
 2 -16 -1 106.77 7.48
 -2 -16 1 91.57 5.11
 -2 -16 1 91.45 6.88
 2 -16 -1 93.8 8.42
 -2 -16 1 82.79 7.51
 2 16 -1 95.12 6.73
 -2 16 1 92.23 6.03
 -2 -16 0 95.11 8.94
 2 -16 0 104 7.53
 -2 16 0 109.15 6.49
 2 16 0 102.16 7.18
 -2 -16 0 86.42 6.73
 -2 -16 0 101.4 7.16
 2 -16 0 105.51 8.92
 2 16 1 4.8 1.56
 -2 16 -1 6.35 1.53
 2 -16 1 6.81 2.5
 2 -16 1 8.27 2.07
 -2 16 -1 6.08 1.21
 -2 -16 -1 8.11 2.84
 -2 16 -2 180.16 9.34
 2 -16 2 194.49 12.74
 -2 -16 -2 199.01 14.9
 2 16 2 187.62 10.83
 -2 16 -2 193.07 9.29
 2 -16 3 14.85 3.4
 -2 -16 -3 13.54 4.36
 -2 16 -3 16.61 2.57
 -2 16 -3 15.75 2.79
 2 16 3 17.34 3.38
 2 16 4 96.82 7.25
 -2 16 -4 92.4 7.9
 2 -16 4 106.45 9.8
 -2 -16 -4 104.76 11.64
 2 16 4 99.7 8.51
 2 16 5 234.88 12.44
 -2 16 -5 211.62 13.61
 2 -16 5 233.12 15.57
 -2 -16 -5 194.27 16.94
 2 16 5 228.05 14.02
 2 16 6 0.47 1.66
 2 -16 6 2.43 2.23
 -2 -16 -6 5.78 3.52
 2 16 6 0.17 1.15
 -2 16 -6 -0.16 1.27
 2 16 7 1.66 1.79
 -2 16 -7 3.74 2.01
 -2 -16 -7 -2.54 3.36
 2 -16 7 -0.19 2.12
 -2 16 -8 67.83 8.76
 -2 -16 -8 85.06 11.11
 -2 17 9 18.2 3.71
 -2 -17 9 16.82 4.24
 -2 17 8 5.64 2.16
 2 17 -8 11.24 2.72
 2 17 -8 9.71 2.27
 -2 -17 8 6.73 2.66
 -2 17 7 32.6 4.66
 2 -17 -7 33.58 5.28
 -2 17 7 29.96 4.23
 2 17 -7 33.53 4.47
 -2 -17 7 34.41 5.32
 2 17 -7 36.17 4.28
 -2 17 6 14.96 2.86
 2 17 -6 14.22 2.73
 -2 -17 6 14.44 1.97
 2 -17 -6 21.21 4.05
 -2 17 6 14.52 2.8
 -2 -17 6 17.04 3.69
 2 17 -6 18.66 3.1
 -2 17 5 15.76 2.93
 2 17 -5 15.31 2.67
 2 -17 -5 20.79 3.71
 -2 17 5 12.82 2.44
 2 17 -5 14.55 2.58
 -2 -17 5 15.4 1.97
 -2 -17 5 17.06 3.33
 -2 17 4 33.77 3.86
 2 -17 -4 43.98 5.31
 2 17 -4 36.14 4.09
 -2 -17 4 31.82 2.85
 -2 -17 4 33.53 4.52
 -2 17 4 34.19 4.01
 -2 17 3 32.18 3.8
 -2 -17 3 29.74 4.09
 -2 -17 3 28.49 2.67
 -2 -17 3 31.53 2.84
 2 -17 -3 39.49 4.86
 2 -17 -3 35.16 5.36
 2 17 -3 30.11 3.81
 -2 -17 2 48.86 3.62
 -2 -17 2 52.99 4.05
 2 -17 -2 47.36 6.15
 -2 -17 2 45.87 5.13
 2 17 -2 49.46 4.9
 2 -17 -2 57.53 5.71
 -2 17 2 49.72 4.61
 2 17 -1 7.6 2.02
 2 -17 -1 6.86 2.41
 2 -17 -1 5.28 1.87
 -2 -17 1 6.29 1.78
 -2 17 1 4.08 1.17
 -2 -17 1 6 2.04
 -2 -17 1 6.25 1.27
 2 17 0 23.37 3.47
 -2 -17 0 24.35 4.45
 -2 -17 0 28.74 3.82
 2 -17 0 25.28 4.44
 2 -17 0 28.54 4.02
 -2 17 0 23.95 3.02
 -2 -17 -1 62.88 7.55
 2 17 1 66.26 6.08
 2 -17 1 67.21 7.39
 2 -17 1 72.15 6.45
 -2 17 -1 72.11 5.43
 2 17 2 5.55 1.99
 -2 17 -2 2.56 1.29
 -2 17 -2 5.65 1.53
 -2 -17 -2 6.05 2.45
 2 -17 2 0.35 1.08
 2 17 3 2.42 1.49
 -2 17 -3 5.4 1.63
 -2 -17 -3 4.91 2.63
 -2 17 -3 1.31 0.98
 2 -17 3 7.58 2.86
 -2 17 -4 107.33 7.3
 2 17 4 105.53 7.8
 -2 -17 -4 93.14 10.73
 -2 17 -4 101.43 8.24
 2 17 4 111.18 9.28
 2 -17 4 101.61 9.83
 2 17 5 10.74 2.87
 -2 -17 -5 14.56 4.35
 2 -17 5 10.84 3.41
 2 17 5 13.31 2.76
 -2 17 -5 12.34 3.08
 2 17 6 0.35 1.19
 2 17 6 1.32 1.06
 -2 17 -6 0.98 1.74
 -2 -17 -6 -1.91 3.26
 -2 17 -7 43.66 6.54
 -2 -17 -7 44.94 7.84
 -2 17 -8 19.95 5.01
 -2 -18 8 2.69 2.01
 2 18 -8 2.73 1.57
 -2 18 8 3.56 1.93
 -2 18 7 14.1 3.1
 2 18 -7 16.36 2.89
 -2 18 7 13.33 2.94
 2 18 -7 12.4 2.84
 2 -18 -7 18.35 4.17
 -2 -18 7 12.86 3.32
 -2 18 6 69.4 6.84
 -2 18 6 85.93 7.11
 2 18 -6 78.74 6.46
 2 18 -6 93.06 7.12
 -2 -18 6 78.47 7.93
 2 -18 -6 93.43 8.77
 2 18 -5 74.2 6.23
 -2 -18 5 57.29 6.48
 2 -18 -5 78.05 7.65
 -2 18 5 68.81 6.02
 -2 18 5 64.09 6.11
 -2 -18 4 7.75 1.39
 -2 18 4 9.45 2.09
 -2 -18 4 6.72 2.1
 2 18 -4 10.5 2.34
 2 -18 -4 10.78 2.68
 -2 18 4 11.23 2.28
 -2 -18 3 267.43 10.39
 2 -18 -3 293.74 16.75
 -2 -18 3 263.9 14.1
 2 -18 -3 309.15 15.35
 2 18 -3 279.77 13.45
 -2 18 3 278.54 13.09
 2 18 -2 28.18 3.73
 -2 18 2 25.37 3.47
 2 -18 -2 29 4.3
 -2 -18 2 25.86 3.79
 -2 -18 2 23.83 2.47
 -2 -18 2 26.5 2.96
 2 -18 -2 30.74 5.1
 -2 -18 1 27.16 3.83
 2 -18 -1 25.98 3.95
 -2 -18 1 30.84 3.37
 2 -18 -1 17.25 3.97
 -2 18 1 27.51 3.42
 2 18 -1 27.51 3.74
 2 -18 0 26.07 3.95
 2 -18 0 23.91 4.52
 2 18 0 23.91 3.62
 -2 -18 0 17.84 3.43
 -2 18 0 19.28 2.84
 -2 -18 0 25.58 3.73
 2 18 1 0.94 0.98
 -2 18 -1 1.41 0.88
 -2 -18 -1 1.3 1.61
 2 -18 1 3.59 1.78
 2 -18 1 1.91 1.39
 2 18 2 13.08 2.9
 -2 -18 -2 10.34 3.14
 -2 18 -2 9.61 2.21
 2 -18 2 10.45 3.02
 -2 -18 -3 96.36 10.19
 2 -18 3 112.28 10.3
 2 18 3 108.34 8.98
 -2 18 -3 124.56 7.82
 -2 18 -4 143.78 8.74
 2 18 4 149.21 9.62
 -2 -18 -4 120.48 12.01
 -2 18 -4 116.39 8.84
 2 -18 4 136.49 11.7
 2 18 4 141.74 10.78
 2 18 5 4.74 2.03
 -2 18 -5 6.47 2.02
 -2 -18 -5 1.99 1.61
 2 18 5 5.29 1.71
 -2 18 -5 4.49 1.58
 2 -18 5 2.91 1.49
 2 18 6 87.18 8.01
 2 -18 6 93.05 10.38
 -2 18 -6 85.83 8.77
 -2 -18 -6 100.41 11.48
 2 18 6 89.72 9.31
 -2 -18 -7 28.34 6.12
 -2 18 -7 34.87 5.91
 -2 19 8 28.72 4.57
 2 19 -8 27.05 4.36
 -2 -19 8 22.33 4.9
 -2 19 7 9.44 2.56
 2 19 -7 11.27 2.59
 -2 -19 7 10.42 3.19
 -2 19 6 4.41 1.7
 2 19 -6 8.33 2.24
 -2 -19 6 5.83 2.41
 2 -19 -6 9.32 3.07
 -2 19 6 9.99 2.59
 2 19 -5 54.12 5.53
 -2 -19 5 47.51 6.07
 2 -19 -5 65.49 7.23
 -2 19 5 42.69 4.9
 -2 19 5 51.24 5.63
 -2 -19 4 4.74 1.63
 2 -19 -4 9.41 2.92
 -2 19 4 4.61 1.56
 -2 19 4 6.99 1.79
 2 19 -4 4.86 1.79
 -2 -19 3 -1.1 1.31
 2 -19 -3 -0.98 1.55
 -2 19 3 1.77 1.07
 2 19 -3 0.57 1.23
 2 -19 -3 0.96 1.84
 2 19 -2 63.29 6.05
 -2 -19 2 58.88 4.15
 -2 -19 2 62.35 4.84
 2 -19 -2 66.13 7.76
 -2 -19 2 60.54 6.33
 2 -19 -2 66.09 6.8
 -2 19 2 71.93 6.11
 -2 19 1 6.75 1.98
 2 19 -1 3.12 1.66
 -2 -19 1 3.31 1.25
 2 -19 -1 0.15 1.98
 -2 -19 1 1.32 1.2
 2 -19 -1 3.39 1.7
 -2 -19 0 13.39 2.43
 2 19 0 17.26 3.24
 2 -19 0 17.21 3.36
 -2 -19 0 10.05 2.45
 -2 19 0 14.77 2.7
 2 -19 0 19.51 4.17
 2 19 1 24.29 3.97
 2 -19 1 20.32 3.73
 -2 -19 -1 26.05 3.66
 2 -19 1 22.02 4.57
 -2 19 -1 24.76 3.42
 2 19 2 13.17 3.05
 -2 -19 -2 9.16 2.55
 -2 19 -2 15.32 2.74
 2 -19 2 15 3.73
 2 -19 3 77.16 8.92
 -2 19 -3 81.2 6.46
 -2 -19 -3 67.1 8.07
 2 19 3 76.06 7.72
 2 19 4 2.58 2.08
 2 19 4 1.14 0.92
 -2 19 -4 3.11 1.37
 -2 -19 -4 1.4 1.32
 2 -19 4 3.02 2.27
 2 -19 5 13.49 4.08
 2 19 5 11.8 3.24
 -2 19 -5 15.97 3.07
 2 19 5 13.83 3.22
 -2 -19 -5 22.3 4.97
 -2 -19 -6 47.48 7.67
 -2 -19 -7 5.74 2.86
 -2 20 7 9.69 2.56
 2 20 -7 9.79 2.51
 -2 20 6 61.69 6.33
 -2 -20 6 55.57 6.89
 -2 20 6 52.78 6.32
 2 20 -5 9.57 2.54
 2 -20 -5 11.89 3.38
 -2 20 5 2.93 1.19
 -2 20 5 5.25 2.1
 -2 -20 5 7.2 2.42
 -2 20 4 58.79 6.05
 -2 20 4 61.02 5.84
 2 20 -4 61.27 6.19
 -2 -20 4 63.43 6.86
 2 -20 -4 71.12 7.59
 -2 20 3 4.27 1.79
 2 20 -3 4.11 1.58
 2 -20 -3 1.69 1.62
 -2 -20 3 6.77 2.42
 2 -20 -3 4.22 1.73
 2 -20 -2 43.03 5.64
 2 20 -2 40.84 4.99
 -2 -20 2 35.04 4.98
 2 -20 -2 40.96 6.24
 -2 20 2 35.83 4.48
 -2 -20 1 194.67 10.07
 -2 -20 1 178.98 11.64
 2 -20 -1 197.5 14.35
 2 -20 -1 190.71 12.46
 2 20 -1 199.64 11.83
 -2 20 1 200.16 11.22
 -2 -20 0 1.8 1.23
 -2 -20 0 1.29 1.25
 2 -20 0 2.98 1.37
 2 20 0 1.82 1.35
 2 -20 0 -0.33 1.67
 -2 20 0 1.63 1.2
 -2 -20 -1 29.32 3.91
 2 20 1 24.9 4.23
 2 -20 1 24.76 4.28
 -2 20 -1 27.49 3.75
 2 -20 1 18.87 4.28
 -2 -20 -2 241.26 12.8
 2 -20 2 238.64 16.22
 2 20 2 219.26 13.57
 -2 20 -2 227.58 12.05
 2 20 3 8.43 2.67
 -2 20 -3 6.25 1.88
 2 -20 3 5.59 2.51
 -2 -20 -3 8.51 2.48
 2 20 4 20.7 4.3
 2 20 4 27.92 4.28
 -2 20 -4 27.31 3.83
 2 -20 4 28.44 5.59
 -2 -20 -4 30.49 4.56
 -2 -20 -6 8.56 3.32
 -2 21 6 10.95 2.93
 -2 21 6 13.19 3.36
 -2 21 5 51.56 5.72
 -2 21 5 54.41 6.31
 -2 21 4 0.66 0.98
 2 -21 -4 1.77 1.7
 -2 21 4 0.74 0.93
 -2 21 3 5.49 2.02
 2 21 -3 13.59 3.24
 2 -21 -3 12.09 3.2
 -2 -21 3 11.86 3.22
 2 -21 -3 8.41 3.06
 -2 21 2 25.63 3.95
 2 21 -2 31.26 4.53
 -2 -21 2 19.72 3.85
 2 -21 -2 31.61 4.93
 2 -21 -2 27.79 5.12
 2 21 -1 27.44 4.27
 -2 -21 1 25.92 4.27
 2 -21 -1 27.72 4.73
 -2 21 1 38.06 4.74
 2 -21 -1 28.21 5.5
 -2 -21 0 17.55 2.97
 -2 21 0 17.62 3.26
 2 -21 0 13.01 3.13
 -2 -21 0 12.85 2.93
 2 -21 0 12.92 3.79
 2 21 0 11.18 2.71
 -2 -21 -1 91.39 7.38
 2 -21 1 93.73 10.04
 2 21 1 80.62 7.9
 -2 21 -1 96.72 7.53
 -2 -21 -2 3.59 1.58
 2 21 2 -1.87 1.37
 2 -21 2 0.66 1.5
 -2 21 -2 1.56 1.06
 -2 -21 -3 2.19 0.9
 2 -21 3 2.12 2.11
 -2 -21 -4 18.37 3.8
 -2 22 5 41.21 5.72
 -2 22 5 54.46 6.09
 -2 22 4 20.23 3.51
 -2 22 4 15.33 3.44
 -2 22 3 4.91 2.09
 2 -22 -3 0.07 1.02
 2 -22 -2 12.48 3.32
 -2 22 2 10.5 2.54
 2 -22 -2 10.18 3.47
 -2 22 1 1.23 0.82
 2 -22 -1 0.42 1.67
 2 -22 -1 -2.75 2.21
 2 -22 0 100.14 10.81
 -2 22 0 126.68 9.22
 2 -22 0 122.49 10.3
 -2 -22 -1 37.18 4.71
 -2 22 -1 38.51 4.87
 2 -22 1 45 7.25
 -2 -22 -2 4.38 2.19
 -2 -22 -3 0.65 0.91
 2 -23 -2 11.5 3.14
 2 -23 -1 14.85 3.47
 -2 -23 -1 15.78 3.32
 -2 -23 -2 1.01 1.37
 -3 0 12 3.36 1.72
 -3 0 12 2.5 1.38
 3 0 -12 1.34 1.4
 -3 0 11 0.91 0.79
 3 0 -11 1.15 0.68
 -3 0 11 3.5 1.68
 3 0 -11 4.75 2.15
 3 0 -10 18.69 3.06
 -3 0 10 27.67 3.85
 3 0 -10 21.71 4.11
 -3 0 10 20.32 3.04
 3 0 -9 16.18 1.76
 3 0 -9 11.65 1.88
 3 0 -9 16.06 2.58
 -3 0 9 24.51 3.38
 3 0 -9 16.85 3.19
 -3 0 9 20.48 2.82
 3 0 -8 0.55 0.39
 -3 0 8 1.09 0.74
 3 0 -8 0.77 0.4
 3 0 -8 0.21 0.8
 -3 0 8 -0.31 1.03
 3 0 -8 1.85 1.47
 -3 0 7 36.32 3.23
 3 0 -7 29.36 3.18
 3 0 -7 34.59 3.89
 -3 0 7 41.35 3.64
 3 0 -7 31.97 2.52
 -3 0 6 1.24 0.59
 3 0 -6 1.31 1.06
 3 0 -6 1.02 0.43
 -3 0 6 2.34 0.85
 -3 0 6 0.84 0.89
 -3 0 6 1.77 0.48
 3 0 -5 1.26 0.23
 -3 0 5 2.04 0.62
 3 0 -5 1.17 0.57
 3 0 -5 2.76 0.72
 -3 0 5 1.47 0.58
 -3 0 5 1.68 0.55
 3 0 -5 0.99 0.71
 -3 0 5 1.19 1.17
 3 0 -5 1.09 0.42
 3 0 -4 36.89 2.55
 -3 0 4 38.28 2.28
 3 0 -4 37.98 2.63
 -3 0 4 39.28 2.73
 -3 0 4 33 3.47
 -3 0 4 38.38 2.55
 -3 0 4 37.29 2.9
 3 0 -4 41.55 2.58
 3 0 -4 39.29 2.92
 3 0 -3 20.92 1.81
 3 0 -3 20.19 1.54
 -3 0 3 24.3 2.42
 -3 0 3 21.09 1.83
 -3 0 3 22.11 2.18
 -3 0 3 21.25 1.85
 3 0 -3 19.76 1.8
 -3 0 3 19.56 2.29
 -3 0 2 0.22 0.21
 3 0 -2 0.04 0.17
 -3 0 2 0.01 0.31
 -3 0 2 0.04 0.33
 3 0 -2 0.55 0.37
 3 0 -2 -0.13 0.28
 -3 0 1 0.46 0.42
 -3 0 1 -0.14 0.44
 3 0 -1 -0.4 0.58
 3 0 -1 0.32 0.37
 -3 0 1 0.47 0.36
 3 0 -1 0.38 0.38
 3 0 0 62.92 3.34
 3 0 0 63.17 2.59
 3 0 0 66.09 3.52
 -3 0 0 68.14 3.23
 3 0 0 63.42 3.32
 3 0 0 62.1 3.36
 -3 0 0 63.78 3.78
 -3 0 -1 6.06 1.04
 3 0 1 5.26 0.91
 3 0 1 5.62 0.82
 3 0 1 4.06 0.77
 3 0 1 5.71 1.13
 3 0 1 4.92 0.94
 3 0 2 157.25 6.21
 -3 0 -2 153.53 6.02
 3 0 2 146.94 5.74
 -3 0 -2 154.48 6.01
 3 0 2 152.13 6.17
 3 0 2 156.34 6.2
 3 0 3 3.91 1.02
 -3 0 -3 4.02 0.89
 3 0 3 3.59 0.72
 3 0 3 3.78 0.81
 -3 0 -3 7.46 3.45
 3 0 4 32.07 2.12
 3 0 4 36.67 3.23
 -3 0 -4 30.32 2.89
 -3 0 -4 34.18 6.02
 3 0 4 31.59 2.78
 3 0 4 32.09 2.45
 -3 0 -5 119.7 12.42
 3 0 5 122.48 5.55
 3 0 5 137.23 5.04
 3 0 5 141.98 7.53
 3 0 6 18.04 2.66
 3 0 6 18.29 1.45
 -3 0 -6 19.26 5.29
 3 0 6 14.8 1.63
 3 0 7 16.88 1.12
 3 0 7 19.83 3.12
 -3 0 -7 15.56 5.03
 3 0 7 13.66 1.54
 3 0 8 55.33 5.53
 -3 0 -8 53.11 9.31
 3 0 9 0.9 1.06
 -3 0 -9 -1.27 2.82
 -3 0 -10 4.01 2.79
 3 0 10 4.42 1.81
 -3 0 -11 18.19 5.42
 3 -1 -13 3.83 1.99
 -3 1 13 5.57 2.15
 -3 -1 12 6.59 1.98
 -3 1 12 7.37 2.28
 -3 -1 12 8.48 2.3
 -3 1 12 4.35 1.58
 3 -1 -12 4.7 2.01
 3 1 -12 4.96 2.19
 -3 -1 11 14.1 2.61
 -3 1 11 13.7 2.76
 3 -1 -11 12.66 2.59
 -3 -1 11 16.29 3.04
 -3 1 11 16.37 3.3
 3 -1 -11 9.45 2.96
 3 1 -11 16.68 3.82
 3 1 -10 4.67 0.94
 -3 -1 10 7.87 1.9
 -3 1 10 7.45 1.95
 3 -1 -10 5.04 1.71
 -3 -1 10 7.19 1.95
 -3 1 10 9.59 2.39
 3 1 -10 4.11 1.4
 3 -1 -10 5.8 2.15
 3 1 -10 6.05 2.16
 3 1 -9 70.02 3.86
 3 -1 -9 70.09 3.99
 -3 1 9 72.43 5.58
 -3 1 9 96.95 6.9
 3 1 -9 74.11 5.63
 3 -1 -9 82.03 6.96
 3 1 -9 72.46 6.72
 -3 -1 9 71.32 5.43
 3 -1 -9 68.2 5.8
 -3 -1 9 80.74 5.95
 3 -1 -8 71.65 4
 3 1 -8 68.75 3.9
 -3 -1 8 69.57 4.98
 -3 1 8 76.77 5.33
 3 -1 -8 71.2 5.59
 3 -1 -8 78.91 6.29
 3 1 -8 79.83 6.62
 -3 1 8 100.08 6.61
 -3 -1 8 84.82 5.59
 3 -1 -8 67.99 4.18
 3 -1 -7 0.05 0.32
 3 -1 -7 -0.21 1.03
 -3 -1 7 0.25 0.45
 3 -1 -7 0.46 0.36
 -3 1 7 0.63 0.5
 3 1 -7 0.15 0.31
 3 -1 -7 0.76 0.74
 3 1 -7 0.02 0.66
 -3 -1 7 -0.06 0.67
 -3 1 7 -0.72 0.76
 3 -1 -7 0.1 0.82
 3 -1 -6 321.86 10.87
 -3 -1 6 334.91 11.38
 3 1 -6 319.77 10.68
 -3 1 6 328.67 11.48
 -3 1 6 314.18 10.98
 3 -1 -6 327.61 12.53
 3 1 -6 327.85 13
 -3 1 6 368.54 12.51
 -3 1 6 307.09 15.48
 -3 1 6 325.07 10.4
 -3 1 6 292.34 11.01
 -3 -1 6 299.8 10.67
 -3 -1 6 347.3 11.91
 3 1 -6 322.06 10.12
 3 -1 -6 331.95 9.59
 3 -1 -5 42.42 2.86
 -3 -1 5 40.72 2.72
 -3 1 5 39.97 2.73
 3 1 -5 40.24 3.13
 -3 1 5 42.98 3.13
 3 -1 -5 42.32 2.96
 3 1 -5 40.79 2.72
 -3 1 5 43.75 2.69
 3 -1 -5 43.07 3.28
 3 1 -5 43.43 3.46
 -3 -1 5 40.83 4.43
 -3 1 5 37.31 4.13
 -3 1 5 41 3.02
 -3 -1 5 39.16 2.88
 3 1 -5 40.99 2.55
 -3 1 5 39.59 2.85
 -3 -1 5 41.81 3.04
 3 1 -5 38.55 1.74
 3 -1 -4 53.21 3.18
 3 1 -4 51.69 3.18
 3 1 -4 54.15 3.15
 -3 1 4 51.15 3.22
 3 1 -4 52.4 3.46
 -3 1 4 54.1 3.27
 -3 1 4 59.17 3.15
 -3 -1 4 47.47 4.27
 -3 1 4 50.35 4.14
 -3 1 4 51.79 2.72
 3 -1 -4 53.56 3.01
 -3 1 4 52.72 4.06
 -3 -1 4 50.05 3.42
 3 -1 -4 50.58 2.9
 -3 1 4 49.23 3.47
 -3 -1 4 49.66 3.16
 3 1 -4 52.83 2.03
 3 1 -4 48.8 2.9
 -3 1 3 175.98 5.44
 3 -1 -3 181.83 6.75
 3 1 -3 166.53 6.09
 3 1 -3 187.95 6.79
 -3 1 3 173.98 6.52
 -3 1 3 186.3 6.68
 -3 1 3 167.01 7.51
 -3 1 3 173.46 7.39
 -3 -1 3 182.11 7.13
 -3 1 3 183.8 7.77
 3 -1 -3 177.63 6.61
 3 -1 -3 172.3 5.72
 3 1 -3 181.69 6.64
 -3 -1 3 178.16 6.65
 3 1 -3 175.82 5.46
 -3 -1 3 169.84 7.79
 3 -1 -2 256.35 8.72
 3 1 -2 252.27 7.51
 3 -1 -2 262.5 8.77
 3 1 -2 251.67 8.72
 3 -1 -2 258.19 6.91
 3 1 -2 274.29 8.92
 -3 1 2 247.5 10.3
 3 1 -2 255.12 8.1
 -3 -1 2 258.77 8.4
 -3 1 2 250.34 9.2
 -3 -1 2 254.95 8.48
 3 -1 -2 259.54 8.61
 -3 1 2 259.01 8.35
 -3 1 2 259.17 7.4
 -3 -1 2 268.32 7.57
 3 -1 -1 732.62 19.97
 3 1 -1 746.51 20.28
 3 1 -1 724.19 18.99
 -3 -1 1 698.23 19.66
 3 -1 -1 748.23 20.42
 -3 1 1 714.26 19.42
 -3 1 1 705.17 20.27
 -3 -1 1 689.71 18.93
 3 -1 -1 716.37 19.59
 3 1 -1 731.04 20.05
 3 -1 -1 707.65 20.04
 -3 -1 1 685.75 19.57
 3 -1 0 1420.3 36.12
 3 -1 0 1364.76 34.51
 3 1 0 1416.48 36.18
 3 1 0 1378.43 34.95
 3 1 0 1400.06 36.45
 -3 -1 0 1355.33 35.78
 -3 1 0 1363.76 35.51
 3 -1 0 1387.11 35.81
 3 -1 0 1365.1 36.7
 3 1 0 1418.85 35.44
 -3 1 0 1319.59 36.79
 -3 -1 0 1374.06 37.07
 3 -1 0 1392.51 36.37
 3 1 1 219.65 7.31
 3 -1 1 216.43 7.47
 3 -1 1 215.46 7.15
 3 1 1 216.21 7.58
 -3 1 -1 211.55 6.96
 3 1 1 226.56 7.96
 -3 -1 -1 214.8 9.02
 -3 1 -1 219.2 7.33
 -3 -1 -1 219.05 7.6
 3 -1 1 218.56 7.52
 3 -1 1 226.14 8.65
 3 1 1 220.31 8.02
 3 -1 1 218.18 7.81
 3 -1 2 521.27 15.19
 3 -1 2 523.45 15.72
 3 1 2 548.76 15.85
 3 1 2 529.03 15.33
 -3 1 -2 522.52 15.54
 -3 -1 -2 554.7 15.71
 3 1 2 525.09 15.81
 -3 1 -2 536.93 15.38
 -3 -1 -2 529.64 15.67
 3 1 2 545.38 16.04
 -3 1 -2 504.16 15.54
 3 -1 2 541.36 15.64
 3 -1 2 521.49 15.69
 -3 1 -3 22.01 5.11
 3 -1 3 13.9 1.37
 -3 -1 -3 14.79 3.77
 3 1 3 18.5 2
 3 1 3 17.79 1.59
 3 1 3 16.87 1.76
 -3 1 -3 14.49 1.75
 -3 -1 -3 12.9 1.67
 3 -1 3 15.06 1.6
 3 -1 3 14.32 1.78
 3 1 4 156.02 7.42
 3 -1 4 156.14 5.66
 3 1 4 150.12 6.29
 3 -1 4 161.72 7.49
 3 1 4 158.51 5.84
 -3 -1 -4 150.15 7.15
 -3 1 -4 148.89 13.04
 3 -1 4 153.86 6.76
 -3 1 -4 143.93 7.13
 3 1 4 155.9 7.04
 -3 -1 -4 144.41 13.35
 3 -1 4 152.03 6.21
 3 1 5 36.96 2.31
 3 1 5 35.59 2.64
 -3 1 -5 44.4 7.6
 3 -1 5 37.75 2.23
 3 -1 5 37.77 3.63
 3 1 5 37.83 3.66
 3 -1 5 38.85 2.66
 -3 -1 -5 30.08 6.62
 3 -1 6 39.75 2.14
 -3 -1 -6 38.99 7.57
 3 1 6 38.17 2.21
 -3 1 -6 46.62 7.88
 3 1 6 37.37 3.98
 3 -1 6 35.7 2.57
 3 1 6 35.22 2.61
 3 -1 6 43.73 4.17
 3 1 7 145.51 4.85
 3 -1 7 155.99 8.93
 3 1 7 148.45 8.87
 -3 -1 -7 126.97 14.46
 3 1 7 117.77 5.56
 -3 1 -7 130.38 13.98
 -3 -1 -8 -3.14 3.01
 3 -1 8 0.92 1.06
 3 1 8 0.36 0.98
 -3 1 -8 -0.22 3.08
 -3 -1 -9 30.11 7.42
 3 -1 9 19.13 3.4
 3 1 9 24.55 3.95
 -3 1 -9 17.2 5.13
 3 -1 10 3.37 1.69
 3 1 10 0.21 0.91
 -3 1 -10 0.47 1.98
 -3 -1 -10 -0.29 3.38
 -3 1 -11 2.49 2.52
 -3 -1 -11 1.1 2.66
 -3 2 13 -1.9 1.79
 3 -2 -13 -0.91 1.84
 -3 -2 12 55.2 5.8
 -3 2 12 59.33 6.2
 3 -2 -12 57.76 7.07
 3 2 -12 63.19 7.79
 -3 -2 12 64.27 6.18
 -3 -2 11 0.2 0.84
 -3 2 11 -0.23 1.08
 3 -2 -11 1.64 1.3
 -3 -2 11 1.34 1.31
 -3 2 11 0.65 1.2
 3 -2 -11 1.69 1.05
 3 2 -11 -0.54 1.31
 -3 2 10 2.34 1.26
 3 -2 -10 0.39 0.9
 -3 -2 10 0.45 0.96
 -3 2 10 0.35 1.02
 3 -2 -10 0.56 0.8
 3 2 -10 -0.32 1.53
 3 2 -10 0.11 0.32
 -3 -2 10 -0.74 1.09
 3 -2 -9 38.18 2.93
 -3 -2 9 45.54 4.27
 3 2 -9 37.92 2.71
 3 -2 -9 34.09 4.02
 -3 2 9 40.83 4.15
 3 -2 -9 43.96 4.93
 3 2 -9 33.8 4.69
 -3 -2 9 37.63 3.83
 -3 2 9 49.73 4.93
 3 -2 -8 0.3 0.35
 3 -2 -8 0.65 0.46
 -3 -2 8 1.18 1.48
 -3 2 8 0.63 0.57
 3 -2 -8 1.73 0.74
 -3 -2 8 -0.13 0.76
 -3 2 8 0.63 0.89
 3 -2 -8 1.2 0.67
 3 2 -8 0.04 0.86
 3 2 -8 0.63 0.52
 3 -2 -7 13.92 1.63
 3 2 -7 16.23 1.7
 -3 2 7 14.68 1.78
 -3 2 7 16.4 2.2
 3 -2 -7 11.26 1.88
 3 -2 -7 16.61 2.53
 -3 -2 7 16.89 2.2
 -3 2 7 19.28 2.64
 3 -2 -7 15.32 2.48
 3 2 -7 16.69 2.84
 3 2 -7 13.52 1.31
 -3 -2 7 16.47 2.13
 -3 2 7 15.59 1.58
 3 -2 -7 13.08 1.37
 3 -2 -6 16.23 1.75
 -3 -2 6 18.74 1.98
 3 2 -6 15.9 1.67
 -3 2 6 15.4 1.76
 -3 2 6 14.04 1.51
 -3 2 6 13.65 1.83
 3 2 -6 13.51 2.04
 -3 2 6 13.21 1.75
 3 -2 -6 15.19 2.38
 3 -2 -6 19.05 2.39
 -3 2 6 16.16 2.18
 3 2 -6 20.26 2.67
 -3 -2 6 12.94 1.55
 -3 2 6 13.68 2.84
 -3 -2 6 15.93 2
 3 2 -6 13.06 1.35
 3 -2 -6 14.95 1.07
 -3 2 5 0.08 0.32
 3 2 -5 0.01 0.18
 -3 2 5 0.12 0.29
 -3 -2 5 0.43 0.4
 -3 2 5 0.65 0.45
 3 -2 -5 0.02 0.42
 3 2 -5 -0.13 0.55
 3 -2 -5 0.14 0.33
 3 2 -5 0.1 0.28
 -3 -2 5 0.63 0.61
 3 2 -5 0.11 0.26
 -3 2 5 -0.08 0.45
 -3 2 5 0.46 0.4
 3 -2 -5 0.36 0.62
 3 2 -5 0.69 0.67
 -3 -2 5 -0.43 1.22
 -3 2 5 1.46 1.05
 -3 2 5 0.42 0.58
 3 2 -4 1.85 0.42
 -3 2 4 2.31 0.81
 -3 2 4 1.84 0.52
 3 2 -4 1.42 0.52
 3 -2 -4 2.53 0.75
 -3 -2 4 2.38 0.7
 3 -2 -4 1.74 0.47
 -3 -2 4 2.31 0.82
 -3 2 4 1.42 0.61
 3 2 -4 1.06 0.52
 -3 2 4 1.55 0.64
 3 2 -4 2.43 0.9
 -3 2 4 3.26 1.1
 -3 2 4 3.06 1.19
 -3 2 4 2.37 0.59
 3 2 -4 1.56 0.46
 -3 2 3 28.01 2.14
 3 2 -3 26.06 1.89
 3 -2 -3 25.66 2.17
 -3 2 3 26.09 1.47
 3 2 -3 29.95 2.25
 3 -2 -3 26.15 1.54
 3 2 -3 28.81 2.19
 -3 2 3 27.45 2.08
 -3 -2 3 29.67 2.24
 -3 2 3 26.62 2.42
 3 -2 -3 25.7 2.06
 -3 2 3 29.05 2.86
 3 2 -3 23.81 1.59
 -3 2 3 28.98 2.65
 3 2 -2 3.04 0.59
 -3 -2 2 2.61 0.49
 -3 2 2 2.84 0.83
 -3 -2 2 2.38 0.66
 3 -2 -2 2.45 0.67
 -3 2 2 2.35 0.6
 -3 2 2 2.35 0.85
 3 2 -2 2.8 0.65
 3 -2 -2 4.26 0.82
 3 -2 -2 3.18 0.92
 3 -2 -2 1.46 0.53
 -3 -2 2 2.37 0.47
 3 2 -2 2.85 0.72
 3 2 -1 4.25 0.85
 -3 -2 1 5.05 0.84
 -3 -2 1 4.54 0.78
 -3 2 1 4.75 0.75
 3 -2 -1 5.68 1.11
 -3 2 1 5.85 1.16
 3 -2 -1 5.38 0.81
 3 2 -1 4.29 0.84
 3 -2 -1 4.44 0.8
 -3 -2 1 5.23 0.55
 3 -2 -1 5.08 0.94
 3 -2 0 86.24 2.83
 3 -2 0 88.87 4.12
 -3 -2 0 77.61 4.41
 -3 2 0 82.16 2.82
 3 2 0 82.97 4.25
 -3 -2 0 85.4 3.99
 -3 2 0 88.93 3.65
 -3 2 0 82.43 4.71
 3 -2 0 85.17 3.73
 3 -2 0 87.28 4.67
 3 2 0 87.71 3.24
 3 -2 0 85.29 4.18
 3 -2 1 18.75 1.69
 3 -2 1 16.42 1.38
 -3 2 -1 15.48 1.55
 -3 2 -1 16.82 1.38
 3 2 1 18.09 1.57
 -3 2 -1 16.12 1.65
 3 -2 1 20.23 1.82
 3 2 1 19.23 1.87
 -3 2 -1 17.88 1.53
 -3 -2 -1 17.65 1.7
 3 -2 1 16.51 1.5
 3 -2 1 20.42 2.26
 -3 -2 -1 18.19 2.27
 3 -2 2 129.27 5.26
 3 -2 2 142.66 5.67
 -3 2 -2 125.59 5.42
 3 2 2 128.31 5.71
 -3 2 -2 127.86 5.5
 -3 2 -2 134.98 5.23
 3 2 2 133.05 5.82
 -3 -2 -2 136.45 5.73
 3 -2 2 141.98 5.51
 3 -2 2 132.17 5.64
 3 -2 2 139.64 7.24
 3 -2 3 16.15 1.5
 3 -2 3 18.1 2.03
 3 2 3 17.07 1.98
 -3 2 -3 17.69 1.97
 -3 -2 -3 17.53 1.98
 3 2 3 17.63 1.84
 -3 2 -3 14.53 1.57
 3 2 3 18.11 2.01
 3 -2 3 15.95 1.69
 3 -2 3 16.86 1.72
 -3 -2 -3 14.35 4.26
 -3 2 -3 13.82 3.65
 3 -2 4 32.03 2.15
 3 -2 4 37.48 3.23
 3 2 4 32.99 3.11
 -3 2 -4 31.69 2.95
 -3 -2 -4 32.9 3.03
 -3 2 -4 29.55 5.6
 3 2 4 34.67 2.66
 -3 -2 -4 24.37 5.55
 3 -2 4 32.83 2.47
 3 2 5 19.97 2.69
 3 2 5 19.09 1.67
 3 2 5 15.33 1.79
 3 -2 5 20.04 2.61
 -3 -2 -5 17.73 5.26
 3 -2 5 14.36 1.92
 3 -2 5 15.88 1.69
 3 -2 5 18.3 1.51
 -3 2 -5 15.83 4.62
 3 -2 6 27.67 1.68
 3 2 6 23 2.16
 3 2 6 24.57 3.24
 3 2 6 27.6 1.98
 -3 2 -6 17.61 4.81
 3 -2 6 25.48 3.1
 -3 -2 -6 29.78 6.76
 3 -2 7 29.81 3.65
 3 2 7 33.62 2.02
 3 2 7 34.89 4.12
 -3 -2 -7 24.77 6.39
 3 2 7 29.28 2.41
 -3 2 -7 27.3 6.46
 -3 -2 -8 16.25 4.92
 3 2 8 14.66 2.92
 3 -2 8 16.84 2.86
 -3 2 -8 15.88 4.54
 3 -2 9 7.88 2.2
 3 2 9 8.43 2.42
 -3 2 -9 6.16 3.51
 -3 -2 -9 15.86 5.7
 3 -2 10 21.67 3.81
 3 2 10 14.42 3.31
 -3 -2 -10 11.73 4.79
 -3 2 -10 9.53 4.53
 -3 2 -10 7.9 3.29
 -3 2 -11 -2.48 2.31
 -3 3 13 11.35 3.04
 3 -3 -13 10.26 3.08
 -3 -3 12 25.66 3.84
 3 -3 -12 19.98 3.81
 -3 -3 12 27.37 3.97
 -3 3 12 31.74 4.81
 3 -3 -12 21.34 4.28
 3 3 -12 20.64 4.53
 -3 3 12 22.47 3.76
 -3 -3 11 18.53 3.15
 3 -3 -11 12.56 2.89
 -3 -3 11 14.51 2.72
 -3 3 11 13.28 2.91
 3 -3 -11 12.88 3.02
 3 3 -11 13.56 3.49
 -3 3 11 12 2.47
 -3 -3 10 46 4.54
 -3 3 10 50.43 5
 3 -3 -10 44.05 5.25
 3 3 -10 44.43 5.75
 3 -3 -10 46.05 5.06
 -3 -3 10 49.58 4.75
 -3 -3 9 2.61 1.18
 -3 3 9 2.62 1.04
 3 3 -9 1.94 0.6
 3 -3 -9 6.03 1.93
 -3 -3 9 3.86 1.32
 3 -3 -9 4.35 1.74
 3 3 -9 5.58 2.15
 3 -3 -8 44.4 3.17
 -3 -3 8 48.16 4.04
 -3 3 8 49.7 4.36
 3 3 -8 42.62 2.92
 -3 3 8 36.75 3.05
 -3 3 8 45.54 2.84
 3 -3 -8 42.41 4.31
 3 3 -8 44.98 5.08
 -3 -3 8 46.68 3.9
 3 -3 -8 50.36 4.72
 3 -3 -8 38.83 2.71
 -3 -3 7 161.19 7.46
 3 3 -7 159.72 6.41
 -3 3 7 164.86 6.36
 3 -3 -7 134.38 7.28
 -3 3 7 174.2 8.14
 3 -3 -7 160.93 5.71
 -3 3 7 150.73 6.84
 3 -3 -7 163.08 8.34
 3 3 -7 169.38 9.45
 -3 3 7 144.79 10.68
 3 3 -7 147.24 5.74
 3 -3 -7 173.43 8.92
 -3 -3 7 167.85 7.71
 3 -3 -7 148.89 6.56
 -3 3 7 204.39 9.21
 3 -3 -6 116.47 5.46
 -3 3 6 129.87 5.32
 -3 3 6 119.53 6.03
 3 3 -6 104.78 6.33
 3 3 -6 118.91 5.27
 -3 3 6 111.86 5.55
 3 -3 -6 122.05 3.92
 -3 -3 6 122.7 6.01
 3 3 -6 113.59 4.85
 3 3 -6 119.11 7.12
 -3 3 6 95.14 7.82
 -3 3 6 96.31 5.57
 -3 -3 6 108.77 4.92
 3 -3 -6 124.51 6.31
 -3 3 6 152.92 7.37
 3 -3 -6 126.9 7.24
 3 3 -5 2.71 0.66
 -3 3 5 1.5 0.7
 3 3 -5 2.23 0.47
 -3 -3 5 1.83 0.64
 3 -3 -5 1.87 0.65
 -3 3 5 2.47 0.75
 3 -3 -5 1.63 0.55
 -3 3 5 2.77 0.81
 -3 -3 5 2.69 0.75
 3 -3 -5 0.55 0.69
 3 3 -5 2.97 0.75
 -3 3 5 2.35 0.9
 -3 3 5 1.89 0.58
 3 -3 -5 2.59 0.84
 3 3 -5 3.57 1.14
 -3 3 5 1.8 0.99
 -3 3 5 0.01 0.69
 3 -3 -4 586.28 17.48
 3 3 -4 598.87 17.59
 -3 3 4 584.88 16.71
 -3 3 4 570.53 17.52
 3 3 -4 606.13 17.38
 3 -3 -4 576.49 16.46
 -3 3 4 618.01 17.28
 3 3 -4 587.66 17.12
 3 3 -4 595.14 18.25
 -3 3 4 561.2 18.99
 3 3 -4 603.54 16
 -3 3 4 598.4 20.18
 -3 3 4 556.25 18.11
 -3 -3 4 578.88 17.38
 -3 3 4 627.78 17.56
 -3 -3 4 548.38 17.98
 -3 3 3 11.51 1.32
 3 3 -3 11.1 1.25
 -3 3 3 10.23 0.95
 -3 3 3 11.06 1.65
 3 -3 -3 10.92 1.47
 -3 -3 3 10.48 1.34
 -3 3 3 12.69 1.63
 3 3 -3 10.2 1.33
 -3 3 3 13.08 2.06
 -3 3 3 11.2 1.44
 3 3 -3 11.27 1.11
 3 3 -2 11.82 1.3
 -3 -3 2 14.77 1.26
 3 -3 -2 14.3 1.59
 -3 3 2 12.54 1.83
 3 -3 -2 13.37 1.88
 3 3 -2 11.73 1.45
 -3 -3 2 13.53 1.08
 -3 -3 2 14.34 1.52
 -3 3 2 13.43 1.32
 -3 3 2 12.19 1.72
 3 -3 -2 15.89 1.66
 -3 3 1 1096.35 32.08
 3 3 -1 1134.89 30.16
 3 -3 -1 1125.09 29.89
 3 -3 -1 1102.1 28.88
 3 -3 -1 1101.36 29.82
 -3 -3 1 1076.41 29.45
 3 -3 -1 1110.43 31.11
 -3 3 1 1084.72 28.7
 -3 3 1 1108.19 31.26
 -3 -3 1 1157.12 29.56
 3 -3 0 265.1 8.86
 -3 3 0 247.12 7.14
 -3 -3 0 250.7 8.56
 3 -3 0 266.18 8.95
 -3 3 0 246.74 7.83
 3 -3 0 261.71 9.96
 3 -3 0 260.7 8.01
 -3 3 0 255.24 10.04
 3 3 0 257.64 9.74
 -3 -3 0 270.41 9.39
 -3 -3 -1 110.93 6.1
 3 -3 1 121.37 4.45
 -3 3 -1 116.88 5.08
 -3 3 -1 123.59 4.64
 3 3 1 118.75 4.99
 3 -3 1 125.95 5.21
 -3 3 -1 127.6 4.64
 -3 -3 -1 120.62 5.23
 3 -3 1 125.1 5.39
 3 -3 1 124.09 4.76
 3 -3 1 127.18 6.54
 -3 3 -1 120.92 5.21
 3 -3 2 1787.15 45.54
 3 -3 2 1831.66 45.65
 -3 3 -2 1678.49 45.33
 -3 3 -2 1749.52 45.78
 -3 -3 -2 1773.14 58.81
 -3 3 -2 1745.87 45.01
 -3 -3 -2 1775.59 46.14
 -3 3 -2 1761.72 45.77
 3 -3 2 1756.45 45.97
 3 -3 2 1813 45.33
 3 3 2 1738.1 46.2
 3 -3 2 1862.22 49.17
 -3 3 -3 46.3 6.58
 3 -3 3 35.18 2.35
 -3 3 -3 34.39 2.79
 3 3 3 37.64 3.07
 3 -3 3 39.41 2.91
 -3 3 -3 34.41 2.31
 3 -3 3 37.83 2.66
 3 -3 3 35.48 2.49
 3 3 3 38.83 2.86
 3 -3 3 42.33 4.15
 -3 -3 -3 38.51 6.53
 3 -3 4 46.97 2.7
 3 -3 4 46.47 3.59
 3 3 4 51.94 3.9
 -3 3 -4 45.02 3.63
 -3 -3 -4 50.58 3.78
 -3 -3 -4 37.01 6.63
 3 3 4 42.85 3.08
 -3 3 -4 48.45 7.05
 3 -3 5 271.52 8.24
 3 3 5 268.07 11.25
 -3 3 -5 273.66 18.37
 3 3 5 228.58 9.16
 3 -3 5 242.34 9.57
 -3 -3 -5 259.85 19.55
 3 -3 5 270.21 10.99
 -3 -3 -6 2.42 2.44
 3 3 6 1.66 0.72
 3 -3 6 0.7 0.75
 3 3 6 -0.21 0.65
 3 3 6 1.08 0.45
 -3 3 -6 2.63 2.49
 3 3 7 13.59 1.67
 3 3 7 14.84 1.44
 -3 -3 -7 19.81 5.9
 3 -3 7 14 2.58
 3 3 7 18.46 2.97
 -3 3 -7 14.13 4.16
 3 -3 8 84.61 6.66
 3 3 8 78.4 6.84
 -3 3 -8 78.05 10.56
 -3 -3 -8 64.82 10.67
 3 -3 9 23.65 3.63
 3 3 9 22.26 3.69
 -3 3 -9 21.33 5.33
 -3 -3 -9 33.78 8.2
 -3 3 -10 3.88 2.65
 -3 -3 -10 0.74 2.14
 -3 3 -10 6 3.83
 3 -3 10 -0.07 0.94
 3 3 10 1.83 1.14
 -3 3 -11 14.71 4.58
 3 -4 -13 8.93 3.1
 -3 -4 12 24.25 3.86
 -3 4 12 21.66 3.76
 3 -4 -12 18.88 3.79
 -3 -4 12 23.1 3.64
 -3 4 12 27.12 4.63
 3 -4 -12 19.33 3.94
 3 4 -12 24.61 5
 -3 -4 11 4 1.75
 -3 4 11 0.8 0.86
 3 -4 -11 -0.22 0.85
 -3 -4 11 0.26 0.89
 3 -4 -11 3.07 1.96
 3 4 -11 2.14 1.54
 -3 -4 10 31.93 3.68
 -3 -4 10 30.12 3.68
 -3 4 10 26.25 3.73
 3 -4 -10 30.78 4.31
 3 4 -10 30 4.81
 3 -4 -10 31.66 4.32
 3 4 -9 16.12 1.74
 -3 -4 9 19.4 2.74
 -3 4 9 18.57 2.91
 3 -4 -9 18.61 3.06
 -3 4 9 15.19 1.67
 -3 -4 9 18.11 2.59
 3 -4 -9 20.44 3.23
 3 4 -9 17.55 3.49
 3 -4 -8 3.44 0.77
 -3 4 8 3.93 0.88
 3 -4 -8 2.37 1.09
 3 4 -8 3.86 0.81
 -3 4 8 5.04 1.58
 -3 4 8 3.7 0.96
 -3 -4 8 2.29 0.9
 3 -4 -8 3.7 1.38
 3 4 -8 4.68 1.71
 3 4 -8 5.05 0.76
 -3 4 7 38.31 2.74
 3 -4 -7 40.29 3.04
 3 4 -7 38.59 2.75
 -3 4 7 41.3 3.68
 3 -4 -7 32.21 3.17
 3 4 -7 36.7 2.38
 3 -4 -7 41.03 3.7
 3 4 -7 40.35 4.33
 3 -4 -7 46.25 4.37
 -3 4 7 28.93 4.56
 -3 4 7 34.09 2.93
 -3 -4 7 38.63 3.37
 3 -4 -7 38.62 2.24
 3 4 -6 61.68 3.14
 3 -4 -6 59.54 3.76
 3 4 -6 54.67 4.47
 -3 4 6 56.1 3.79
 -3 4 6 62.36 4.18
 3 4 -6 55.94 3.23
 3 4 -6 64.49 3.71
 -3 -4 6 65.06 4.13
 3 -4 -6 63.05 4.1
 3 4 -6 62.38 5.13
 -3 4 6 50.73 5.47
 -3 -4 6 59 3.21
 3 -4 -6 70.2 5.23
 -3 4 6 62.66 3.62
 -3 4 6 78.62 5.08
 3 -4 -6 59.62 2.43
 -3 4 5 7.5 1.37
 -3 4 5 8.3 1.24
 -3 -4 5 7.7 1.1
 3 -4 -5 5.98 1.1
 -3 4 5 7.26 1.78
 -3 4 5 6.23 1.12
 3 -4 -5 8.39 1.82
 -3 4 5 7.02 1.27
 -3 -4 5 6.35 1.27
 3 -4 -5 5.98 1.08
 3 4 -5 5.99 1.06
 -3 4 5 6.73 1.44
 3 -4 -5 8.02 1.22
 3 4 -5 7.81 1.62
 -3 4 5 9.49 1.99
 3 4 -5 7.82 1.16
 3 4 -5 8.63 1.01
 3 -4 -4 44.24 3.07
 3 4 -4 40.63 3.01
 -3 4 4 43.34 3.12
 -3 -4 4 42.91 2.94
 -3 4 4 41.52 2.64
 3 4 -4 45.32 3.45
 -3 4 4 44.56 3.62
 3 4 -4 43.87 2.91
 -3 4 4 42.81 3.34
 -3 4 4 41.25 4.13
 -3 4 4 45.67 2.99
 -3 4 4 47.84 3.11
 -3 -4 4 43.28 3.24
 3 4 -4 42.94 2.43
 3 4 -3 2.64 0.61
 -3 4 3 2.4 0.76
 -3 4 3 3.16 1.12
 -3 4 3 3.49 0.93
 3 -4 -3 2.46 0.74
 -3 4 3 2.73 0.49
 -3 4 3 2.79 0.7
 -3 4 3 2.59 0.7
 -3 -4 3 1.91 0.69
 -3 4 3 2.42 0.38
 3 4 -3 2.63 0.68
 -3 -4 2 3.2 0.79
 -3 4 2 3.08 0.93
 -3 4 2 3.72 0.44
 -3 4 2 3.32 0.66
 -3 -4 2 2.68 0.57
 3 -4 -2 3.47 1.15
 3 4 -2 2.43 0.63
 -3 4 2 2.99 1.05
 3 -4 -2 4.58 0.95
 3 4 -1 1.72 0.75
 -3 -4 1 1.09 0.42
 -3 4 1 1.79 0.49
 -3 4 1 1.25 0.23
 3 -4 -1 0.4 0.41
 3 -4 -1 0.08 0.8
 -3 4 1 1.43 0.62
 -3 4 1 0.86 0.66
 3 -4 -1 1.21 0.45
 -3 -4 1 1.58 0.56
 3 -4 0 21.2 1.92
 -3 4 0 18.71 2.48
 -3 -4 0 21.63 2.17
 -3 -4 0 23.45 2
 -3 4 0 21.2 1.47
 3 -4 0 19.66 2.37
 -3 4 0 19.33 2.38
 3 -4 0 21.77 1.52
 -3 4 0 20.1 1.33
 3 4 0 24.45 2.42
 -3 -4 -1 6.66 1.17
 -3 -4 -1 8.51 1.47
 3 -4 1 8.36 1.2
 -3 4 -1 7.43 1
 -3 4 -1 6.98 1.06
 3 4 1 6.48 1.02
 -3 4 -1 8.3 0.93
 3 -4 1 7.67 1.64
 3 -4 1 8.35 0.94
 3 4 1 7.54 1.53
 3 -4 2 161.89 6.21
 -3 4 -2 162.17 6.29
 -3 4 -2 168.18 6.65
 3 4 2 168.7 6.91
 3 -4 2 169.86 6.46
 -3 -4 -2 166.16 6.86
 3 -4 2 167.31 5.97
 3 -4 2 181.6 8.88
 -3 -4 -2 167.21 13.3
 3 -4 3 2.92 1.25
 3 -4 3 1.63 0.65
 3 -4 3 1.5 0.55
 3 -4 3 1.46 0.57
 -3 4 -3 1.85 0.79
 3 4 3 2.32 0.87
 -3 4 -3 1.71 0.52
 -3 -4 -3 -0.05 1.81
 -3 4 -3 2.54 1.86
 -3 4 -4 50.29 4
 3 4 4 54.06 4.17
 3 -4 4 62.02 3.15
 -3 -4 -4 59.23 8.76
 -3 4 -4 55.13 7.44
 3 -4 4 61.37 4.11
 3 -4 5 62.54 3.15
 3 -4 5 70.87 4.77
 3 4 5 72.91 5.18
 -3 -4 -5 69.36 9.95
 3 -4 5 59.4 3.84
 3 4 5 62.43 4.01
 -3 4 -5 64.46 8.56
 3 4 6 6.98 1.27
 -3 -4 -6 15.26 5.02
 -3 4 -6 8.91 3.39
 3 -4 6 12.35 2.18
 3 4 6 10.9 2.15
 3 -4 7 36.27 4
 3 4 7 42.97 4.58
 -3 4 -7 32.79 6.59
 3 4 7 27.97 2.57
 -3 -4 -7 34.81 7.47
 3 -4 8 78.55 6.38
 3 4 8 79.65 6.91
 -3 4 -8 70.1 9.7
 -3 -4 -8 61.49 10.48
 3 -4 9 0.76 0.85
 -3 4 -9 1.61 1.88
 3 4 9 0.67 1.43
 -3 -4 -9 1.42 3.12
 3 -4 10 9.02 2.38
 3 4 10 13.76 3.42
 -3 -4 -10 9.53 4.35
 -3 4 -10 5.6 4
 -3 4 -10 12.23 4.33
 -3 4 -11 19.44 5.35
 3 -5 -13 8.68 2.94
 -3 5 12 85.55 7.78
 3 -5 -12 86.97 8.17
 -3 -5 12 92.83 7.24
 3 -5 -12 78.31 7.76
 3 5 -12 88.42 9.46
 -3 5 11 18.06 3.29
 3 -5 -11 19.53 3.63
 -3 -5 11 24.84 3.44
 3 -5 -11 18.97 3.57
 3 5 -11 21.07 4.33
 3 -5 -10 51.11 5.51
 -3 -5 10 48.08 4.62
 3 -5 -10 49.19 5.22
 3 5 -10 49.19 6.15
 -3 5 10 53.44 5.39
 3 -5 -9 146.37 9.05
 -3 5 9 139.31 8.49
 3 5 -9 127.61 5.72
 -3 5 9 130.98 5.86
 3 -5 -9 139.46 8.58
 3 5 -9 132.45 9.83
 -3 -5 9 139.87 7.65
 3 -5 -8 17.95 3.05
 -3 5 8 14.18 2.35
 3 5 -8 15.74 1.74
 3 5 -8 13.45 1.33
 -3 -5 8 16.41 2.31
 3 -5 -8 15.88 2.49
 3 5 -8 21.02 3.52
 3 -5 -8 15.71 1.59
 -3 5 8 18.54 1.93
 3 -5 -7 78.64 4.64
 -3 -5 7 86.53 5.16
 3 5 -7 76.81 3.89
 -3 5 7 77.3 4.76
 -3 5 7 80.74 5.41
 3 5 -7 84.02 4.39
 3 -5 -7 97.78 6.57
 -3 5 7 90.39 4.59
 3 -5 -7 86.23 5.28
 3 5 -7 87.53 6.67
 3 -5 -7 79.35 3.52
 3 5 -6 748.05 20.38
 3 -5 -6 730.1 21.57
 -3 5 6 716.62 22.18
 3 5 -6 757.87 21.19
 3 -5 -6 839.1 24.91
 3 5 -6 675.77 20.56
 -3 -5 6 742.81 21.97
 3 -5 -6 760.5 21.68
 3 5 -6 748.94 24.24
 -3 5 6 659.81 25.6
 -3 -5 6 698.87 19.92
 -3 5 6 681.44 21.7
 -3 5 6 763.93 21.31
 3 -5 -6 738.56 19.09
 3 -5 -5 180.15 7.58
 -3 5 5 182.11 7.85
 3 5 -5 176.17 8.19
 -3 5 5 191.91 7.64
 3 5 -5 200.09 8.95
 -3 5 5 170.34 9.19
 3 5 -5 179.65 7.26
 -3 5 5 187.72 10.44
 -3 5 5 200.45 7.64
 -3 -5 5 193.29 7.76
 -3 -5 5 184.66 7.05
 3 -5 -5 197.16 9.53
 3 5 -5 195.2 6.8
 3 -5 -4 8.6 1.89
 -3 5 4 8.72 1.52
 -3 5 4 9.49 1.47
 3 5 -4 10.02 1.17
 3 -5 -4 8.49 1.32
 -3 -5 4 9.55 1.34
 -3 5 4 7.32 1.05
 -3 5 4 11.67 2.24
 3 5 -4 11.12 1.63
 -3 5 4 10.35 1.43
 3 5 -4 10.71 1.68
 -3 5 4 8.19 1.5
 -3 5 4 9.98 0.97
 -3 5 4 10.99 1.52
 -3 5 3 853.93 22.74
 -3 5 3 912.71 23.4
 -3 5 3 906.14 24.08
 3 5 -3 912.47 24.22
 -3 5 3 884.49 24.58
 3 -5 -3 920.09 27.36
 -3 5 3 864.61 27.66
 -3 5 3 937.46 25.04
 -3 5 3 796.4 25.52
 -3 -5 3 910.97 24.66
 3 -5 -3 857.88 24.86
 3 -5 -2 102.28 4.91
 -3 5 2 102.77 3.49
 -3 -5 2 100.77 4.34
 -3 -5 2 98.24 3.53
 3 -5 -2 90.97 5.81
 -3 -5 2 99.48 4.67
 -3 5 2 96.17 6.03
 -3 5 2 98.54 5.47
 -3 5 2 96.14 3.99
 3 5 -2 95.38 4.58
 3 -5 -1 33.08 2.57
 -3 -5 1 34.58 2.45
 3 5 -1 34.88 2.75
 3 -5 -1 34.1 3.27
 -3 5 1 32.52 1.89
 -3 5 1 35.83 3.41
 -3 5 1 30.09 2.95
 3 -5 -1 43.95 2.51
 -3 -5 1 36.07 2.56
 -3 5 0 327.31 9.54
 -3 5 0 332.75 13.03
 3 -5 0 346.55 11.04
 -3 -5 0 319.22 10.74
 -3 5 0 329.59 9.41
 3 -5 0 345.92 12.84
 3 -5 0 316.44 9.53
 3 5 0 346.03 12.1
 -3 5 0 321.04 12.62
 -3 -5 0 334.51 11.44
 3 5 1 293.78 11.49
 -3 5 -1 277.3 9.59
 -3 5 -1 283.41 9.2
 -3 5 -1 272.35 8.33
 -3 -5 -1 278.73 9.81
 3 -5 1 298.9 9.78
 3 5 1 287.18 8.9
 3 -5 1 285.5 8.46
 3 -5 1 300.98 12.04
 -3 -5 -1 279.16 10.87
 3 -5 2 14 1.51
 3 -5 2 13.87 1.43
 -3 5 -2 11.48 1.36
 3 5 2 13.76 1.74
 -3 5 -2 12.54 1.53
 3 -5 2 12.61 1.18
 3 5 2 18.02 2.57
 3 -5 2 10.45 2.07
 -3 -5 -2 9.34 3.51
 -3 -5 -2 15.15 1.76
 3 -5 3 306.09 10.15
 -3 -5 -3 250.37 18.07
 -3 5 -3 270.25 9.31
 -3 5 -3 273.55 10.49
 3 5 3 287.17 10.8
 3 -5 3 289.4 9.23
 3 -5 3 318.36 13.57
 -3 5 -3 262.29 15.95
 3 -5 3 287.82 9.49
 3 -5 4 428.1 13.09
 -3 5 -4 424.91 22.09
 3 -5 4 445.85 14.62
 -3 -5 -4 451.51 25.93
 -3 5 -4 414.96 15.04
 -3 5 -4 406.36 12.87
 3 5 4 469.21 15.75
 3 -5 4 457.45 13.55
 3 -5 4 448.1 18.37
 3 -5 5 0.48 0.55
 3 5 5 1.88 1.13
 -3 -5 -5 -0.24 2.08
 -3 5 -5 1.03 1.69
 3 -5 6 95.96 6.07
 3 5 6 96.24 6.58
 -3 -5 -6 97.66 12.44
 3 5 6 71.21 4.54
 -3 5 -6 72.37 9.24
 3 -5 7 265.49 12.22
 3 5 7 279.96 13.2
 -3 -5 -7 258.52 21.88
 -3 5 -7 247.8 18.39
 3 5 8 24.25 3.61
 -3 5 -8 11.86 4.18
 -3 -5 -8 21.95 6.45
 3 -5 8 18.22 2.99
 3 -5 9 46.26 5.04
 3 5 9 30.02 4.47
 -3 5 -9 30.84 7.12
 -3 5 -9 33.68 6.66
 -3 -5 -9 36.36 7.93
 3 -5 10 53.57 5.83
 3 5 10 59.54 6.85
 -3 5 -10 32.68 7.49
 -3 5 -10 54.41 8.01
 -3 -5 -10 61.23 10.58
 -3 -5 -11 18.35 6.56
 -3 5 -11 8.06 3.13
 -3 6 12 40.13 5.41
 3 -6 -12 42.98 5.72
 3 -6 -12 35.92 5.05
 -3 -6 12 43.27 4.95
 3 -6 -11 42.29 5.06
 3 -6 -11 37.1 5.09
 3 6 -11 42.86 6.25
 -3 -6 11 32.49 3.97
 -3 6 11 34.16 4.79
 -3 6 10 33.96 4.39
 -3 -6 10 29.53 3.52
 3 -6 -10 31.9 4.2
 3 6 -10 31.05 5.03
 3 -6 -10 38.44 4.92
 3 -6 -9 3.52 1.26
 -3 6 9 4.86 1.59
 3 6 -9 4.88 1.01
 3 -6 -9 4.26 1.34
 3 6 -9 5.76 1.89
 -3 6 9 7.29 1.26
 -3 -6 9 4.41 1.41
 3 -6 -8 16.83 1.68
 3 6 -8 14.7 1.48
 3 6 -8 16.97 1.86
 3 -6 -8 22.12 3.33
 -3 6 8 14.71 2.52
 3 -6 -8 22.87 2.85
 3 6 -8 16.86 3.11
 -3 -6 8 19.18 2.48
 -3 6 8 20.22 2.12
 3 6 -7 17.79 1.85
 3 6 -7 16.65 1.85
 3 -6 -7 16.22 2.78
 3 6 -7 12.99 1.52
 -3 6 7 17.39 2.44
 3 -6 -7 15.75 2.06
 3 6 -7 18.01 3.03
 -3 6 7 19.48 2.06
 -3 -6 7 18.67 2.3
 3 -6 -7 14.31 1.36
 3 6 -6 62.33 3.44
 -3 6 6 67.22 4.4
 3 -6 -6 62.15 5.1
 3 -6 -6 59.15 3.61
 3 6 -6 65.94 5.27
 -3 6 6 48.69 5.15
 3 -6 -6 51.46 3.72
 3 6 -6 52.3 3.38
 -3 -6 6 51.89 2.74
 -3 6 6 62.24 3.85
 -3 -6 6 57.59 3.94
 3 -6 -6 53.28 2.57
 3 -6 -5 32.65 2.83
 -3 6 5 33.72 3.03
 3 6 -5 31.84 3.1
 -3 -6 5 34.75 2.47
 3 6 -5 33.99 3.41
 -3 6 5 34.71 3.74
 -3 6 5 33.02 2.75
 -3 6 5 37.82 2.91
 -3 -6 5 34.52 2.82
 3 -6 -5 38.42 3.97
 3 6 -5 40.46 2.62
 3 6 -4 109.4 5.61
 3 -6 -4 103.41 5.27
 -3 6 4 102.95 4.68
 3 6 -4 111.01 5.86
 -3 6 4 104.05 5.6
 -3 6 4 101.18 5.5
 -3 6 4 93.34 5.56
 -3 6 4 112.77 5.39
 -3 6 4 94.15 6.95
 -3 6 4 98.04 6.87
 -3 -6 4 105.66 5.13
 -3 6 4 92.26 4.06
 -3 6 4 129.84 5.78
 3 6 -4 99.07 4.61
 3 -6 -3 22.75 2.2
 -3 6 3 24.38 1.77
 3 6 -3 24.74 2.07
 -3 6 3 24.04 2.04
 -3 6 3 26.55 2.36
 3 -6 -3 25.27 3.14
 -3 6 3 15.13 2.06
 -3 -6 3 23.38 2.15
 -3 6 3 26.13 3.25
 3 6 -3 23.54 2.25
 -3 6 3 27.04 2.01
 -3 6 3 21.11 1.54
 -3 6 2 61.89 2.84
 -3 6 2 65.5 3.06
 3 -6 -2 66.19 3.89
 3 6 -2 68.15 3.89
 -3 6 2 69.77 2.83
 -3 -6 2 60.22 3.56
 3 -6 -2 66.61 5.13
 -3 6 2 59.89 4.86
 -3 6 2 61.2 4.27
 -3 -6 2 59.37 2.73
 3 6 -2 63.58 3.72
 -3 -6 2 67.94 3.56
 3 -6 -1 16.35 1.82
 3 -6 -1 14.43 2.34
 -3 6 1 13.69 1.95
 3 6 -1 17.36 1.98
 -3 -6 1 16.53 1.73
 -3 6 1 13.97 2.24
 -3 6 1 15.52 1.23
 -3 -6 1 15.91 1.73
 3 -6 0 109.83 5.19
 -3 6 0 107.96 4.17
 -3 -6 0 114.45 5.2
 -3 6 0 105.04 3.8
 3 -6 0 123.03 6.91
 3 6 0 108.87 3.61
 -3 6 0 112.13 6.84
 -3 6 0 109.21 6.13
 3 -6 0 106.69 3.92
 3 6 0 106.9 5.92
 -3 -6 0 112.14 5.62
 3 -6 1 67.97 3.8
 -3 6 -1 63.99 3.43
 -3 6 -1 70.16 5
 -3 6 -1 67.62 2.7
 -3 -6 -1 67.84 3.9
 3 6 1 66.86 4.82
 3 6 1 61.25 3.26
 3 -6 1 61.71 2.67
 3 -6 1 71.26 5.28
 -3 6 -1 67.18 5.45
 -3 -6 -1 67.55 4.47
 -3 -6 -2 90.58 10.12
 -3 6 -2 68.77 4.08
 3 6 2 78.75 4.45
 -3 -6 -2 72.82 4.26
 3 -6 2 74.99 3.99
 3 6 2 69.93 5.39
 3 -6 2 74.85 3.19
 3 -6 2 75.54 5.84
 3 -6 3 63.34 3.58
 3 -6 3 71.09 3.96
 -3 6 -3 60.33 3.45
 -3 6 -3 55.58 4.02
 3 6 3 65.34 4.37
 3 -6 3 64.02 3.11
 3 -6 3 64.26 5.67
 -3 6 -3 56.03 6.78
 -3 -6 -3 55.94 8.35
 -3 6 -4 69.4 7.99
 3 -6 4 77.74 4.6
 -3 6 -4 63.91 3.51
 -3 6 -4 61.94 4.66
 3 6 4 70.68 4.96
 3 -6 4 75.38 3.76
 3 -6 4 77.75 6.65
 -3 -6 -4 71.54 9.75
 3 -6 5 76.24 4.91
 -3 6 -5 65.16 3.38
 3 6 5 67.47 5.27
 -3 6 -5 74.16 8.68
 -3 -6 -5 93.14 11.71
 3 -6 5 78.58 7.23
 3 -6 6 96.99 6.06
 3 6 6 97.21 6.72
 -3 6 -6 82.67 9.8
 3 -6 6 76.47 4.65
 -3 -6 -6 97.12 12.54
 3 -6 7 2.31 1.11
 -3 6 -7 5.17 2.6
 3 6 7 2.17 1.1
 -3 -6 -7 4.46 3.96
 3 -6 8 0.42 0.7
 3 6 8 -1.24 1.56
 -3 6 -8 2.22 2.31
 3 -6 9 11.57 2.52
 3 6 9 5.96 2.13
 -3 6 -9 6.01 3.51
 -3 6 -9 9.92 3.38
 -3 -6 -9 4.41 3.3
 3 -6 10 6.62 2.25
 3 6 10 6.37 2.15
 -3 6 -10 9.94 4.1
 -3 6 -10 6.94 3.46
 -3 -6 -10 5.09 3.75
 -3 7 12 1.22 1.01
 3 -7 -12 5.79 2.38
 -3 -7 12 3.82 1.66
 -3 7 11 120.77 9.05
 3 -7 -11 112.89 8.29
 3 7 -11 103.9 10.01
 3 -7 -11 116.05 9.43
 -3 -7 11 120.38 7.88
 -3 7 10 407.43 17.65
 -3 -7 10 395.07 15.69
 3 -7 -10 366.8 16.03
 3 7 -10 380.77 19.63
 3 -7 -10 429.91 18.86
 3 -7 -9 6.14 2
 -3 7 9 3.27 0.94
 -3 7 9 2.54 1.32
 3 7 -9 4.15 0.94
 -3 -7 9 3.48 1.12
 3 -7 -9 2.59 1.35
 3 7 -9 3.48 1.62
 3 7 -8 9.13 1.23
 3 -7 -8 11.8 2.46
 -3 7 8 8.88 1.95
 -3 -7 8 11.33 1.9
 3 7 -8 9.89 1.42
 3 -7 -8 13.85 2.06
 3 7 -8 8.64 2.36
 -3 7 8 15.35 1.97
 3 -7 -8 8.81 1.22
 -3 7 7 5.9 1.18
 3 -7 -7 3.83 0.75
 3 7 -7 4.25 0.99
 3 -7 -7 4.81 1.67
 -3 7 7 6.01 1.39
 -3 -7 7 5.47 1.29
 3 7 -7 4.13 1.01
 3 -7 -7 4.11 1.02
 3 7 -7 9 2.34
 3 7 -7 3.23 0.82
 -3 7 6 395.33 14.14
 3 7 -6 409.64 15.93
 -3 -7 6 386.7 11.32
 -3 7 6 435.75 13.85
 -3 -7 6 409.06 13.82
 3 -7 -6 429.8 16.4
 3 -7 -6 394.43 11.6
 3 7 -6 396.96 12.83
 3 -7 -5 69.89 4.36
 -3 -7 5 65.41 3.62
 -3 7 5 71.14 4.25
 3 7 -5 72.24 5.07
 -3 7 5 60.62 4.99
 -3 7 5 76.61 4.46
 -3 -7 5 70.97 4.26
 3 -7 -5 78.42 5.73
 -3 7 5 68.62 3.76
 3 7 -5 68.52 3.82
 3 -7 -4 1278.99 35.56
 -3 7 4 1241.25 36.08
 3 7 -4 1202.19 35.6
 -3 7 4 1301.79 34.58
 -3 7 4 1178.43 38.63
 3 7 -4 1312.64 36.33
 -3 7 4 1194.48 35.39
 -3 7 4 1384.11 35.7
 -3 -7 4 1268.93 34.97
 3 -7 -4 1366.81 38.53
 3 7 -4 1258.94 35.61
 -3 7 4 1261.01 33.69
 3 7 -4 1280.18 34.6
 3 7 -3 411.84 13.74
 -3 7 3 447.11 12.93
 -3 7 3 429.03 12.63
 -3 7 3 415.69 12.97
 -3 -7 3 387.71 16.09
 -3 7 3 448.96 14.06
 -3 7 3 406.76 14.49
 3 -7 -3 447.39 16.66
 -3 -7 3 439.91 13.62
 -3 7 3 425.37 16.78
 -3 -7 3 401.45 13.16
 3 -7 -3 416.25 13.98
 3 7 -3 428.14 13.54
 -3 7 3 418.54 12.28
 3 -7 -2 312.09 11.08
 -3 -7 2 326.34 10.64
 -3 -7 2 303.37 12.2
 -3 -7 2 309.41 10.59
 3 -7 -2 325.58 13.46
 3 7 -2 329.53 11.1
 -3 7 2 313.55 11.82
 -3 7 2 308.73 9.48
 -3 -7 2 307.26 9.52
 -3 7 2 316.59 13.51
 3 7 -2 319.66 10.99
 -3 7 2 321.06 9.57
 3 -7 -1 1855.05 49.09
 3 7 -1 1849.65 49.54
 -3 -7 1 1924.5 48.61
 3 -7 -1 1876.73 52.17
 3 7 -1 1904.11 49.12
 -3 7 1 1858.17 46.63
 -3 7 1 1738.21 52.05
 -3 7 1 1847.96 50.13
 -3 -7 1 1893.02 49.02
 -3 7 0 52.5 3.59
 -3 7 0 55.23 2.82
 3 7 0 55.53 4.1
 -3 -7 0 53.56 3.43
 -3 7 0 55.54 2.25
 3 7 0 60.24 3.78
 3 -7 0 62.87 4.98
 3 7 0 56.2 2.64
 -3 7 0 50.47 4.68
 -3 7 0 57.24 4.12
 3 -7 0 55.27 3.57
 -3 -7 0 58.23 3.92
 3 -7 1 21.96 2.16
 3 7 1 22.23 2.7
 -3 7 -1 23.29 1.98
 -3 7 -1 21.67 2.6
 -3 -7 -1 25.64 2.3
 -3 7 -1 30.07 2.53
 3 7 1 24.22 1.99
 -3 7 -1 26.75 3.45
 3 -7 1 24.86 1.34
 -3 -7 -1 22.75 2.58
 3 -7 1 21.52 3.11
 3 -7 2 1462.66 38.53
 3 7 2 1466.42 39.29
 -3 -7 -2 1440.27 39
 3 7 2 1454.55 39.03
 3 -7 2 1468.25 36.36
 -3 7 -2 1482.42 38.83
 3 -7 2 1502.77 43.11
 -3 -7 -2 1390.66 52
 3 7 2 1439.69 41.8
 -3 7 -2 1346.24 40.65
 -3 7 -2 1336.54 38.63
 3 7 3 280.17 10.91
 -3 7 -3 249.26 15.04
 -3 -7 -3 256.92 18.8
 -3 7 -3 244.98 10.45
 3 -7 3 292.11 8.6
 3 -7 3 294.47 13.71
 -3 7 -3 282.31 9.97
 3 7 3 286.63 12.91
 -3 7 -3 250.19 11.45
 -3 7 -4 189.01 7.3
 -3 7 -4 172.43 8.86
 -3 7 -4 202.21 13.63
 3 7 4 200.94 9.31
 -3 7 -4 213.93 8.03
 -3 -7 -4 181.1 16.2
 3 -7 4 202.67 7.09
 3 -7 4 238.14 12.47
 -3 7 -5 815.65 32.81
 -3 7 -5 755.44 22.05
 3 -7 5 862.87 24.13
 3 7 5 834.26 25.52
 -3 -7 -5 864.47 39.95
 3 -7 5 829.42 29.51
 3 7 6 45.13 4.49
 3 -7 6 42.26 3.84
 -3 7 -6 37.87 2.86
 -3 7 -6 34.73 6.18
 -3 -7 -6 41.61 8.44
 3 -7 6 30.34 2.69
 3 -7 6 45.33 5.94
 3 -7 7 220.52 10.64
 3 7 7 215.43 11.63
 -3 7 -7 207.51 15.6
 -3 -7 -7 183.53 18.68
 3 -7 7 231.05 14.79
 -3 7 -8 3.35 2.27
 3 -7 8 2.49 1.24
 3 7 8 2.4 1.15
 -3 -7 -8 -1.97 3.92
 -3 7 -8 -2 1.7
 3 7 9 4.84 1.94
 3 -7 9 7.9 2.17
 -3 7 -9 0.83 3.23
 -3 7 -9 4.72 1.93
 -3 -7 -9 7.22 3.88
 3 -7 10 4.04 1.83
 3 7 10 4.85 2.24
 -3 7 -10 3.18 3.11
 -3 7 -10 4.58 2.38
 -3 -7 -10 4.79 4.33
 -3 -7 -11 129.07 15.15
 -3 8 12 29.11 4.71
 3 -8 -12 41.51 5.97
 -3 -8 12 32.23 4.11
 3 -8 -11 10.76 3.14
 -3 8 11 12.9 3.01
 -3 -8 11 9.04 2.12
 3 8 -11 11.71 3.26
 -3 8 10 141.34 9.5
 3 -8 -10 137.11 8.21
 3 8 -10 144.9 11.21
 3 -8 -10 159.94 10.78
 -3 -8 10 137.11 8.17
 -3 8 9 52.42 3.87
 -3 8 9 53.27 5.26
 3 -8 -9 51.01 4.33
 3 8 -9 47.21 3.36
 3 8 -9 54.32 6.21
 -3 -8 9 53.06 4.51
 3 -8 -9 59.98 6.12
 3 8 -8 2.08 0.78
 3 -8 -8 3.82 1.68
 -3 8 8 1.51 0.92
 -3 -8 8 0.17 0.55
 3 8 -8 1.59 0.58
 3 -8 -8 1.49 0.71
 3 8 -8 5.03 1.98
 -3 8 8 2.29 0.91
 3 -8 -7 1.55 0.47
 3 8 -7 1.89 0.74
 3 -8 -7 1.23 0.96
 -3 8 7 1.7 0.92
 -3 -8 7 1.01 0.58
 3 -8 -7 1.53 0.61
 3 8 -7 0.35 0.92
 -3 8 7 0.95 0.6
 3 -8 -6 101.64 4.39
 -3 8 6 98.41 5.84
 3 8 -6 112.6 7.17
 -3 8 6 115.23 5.93
 -3 -8 6 103.92 3.73
 3 8 -6 108.18 5.31
 -3 -8 6 108.57 5.73
 3 -8 -6 123.09 7.77
 -3 8 5 101.46 5.37
 3 8 -5 104.33 6.27
 -3 8 5 95.6 6.1
 -3 -8 5 100.33 5.23
 3 -8 -5 104.16 6.9
 -3 8 5 94.1 4.88
 -3 -8 5 90.38 4.53
 3 8 -5 99.69 5.01
 -3 8 4 31.9 2.37
 3 -8 -4 36.88 3.92
 3 8 -4 34.6 3.19
 -3 8 4 33.58 2.87
 -3 -8 4 32.35 2.73
 -3 8 4 28.78 3.82
 -3 -8 4 29.81 2.94
 -3 8 4 32.65 2.59
 3 8 -4 31.93 2.9
 -3 8 4 43.99 3.21
 3 8 -4 35.57 2.8
 3 -8 -3 30.64 2.78
 -3 8 3 29.98 2.23
 3 8 -3 32.2 2.74
 3 8 -3 28.23 2.57
 -3 8 3 28.4 2.12
 -3 -8 3 28.31 3.68
 3 -8 -3 34 3.89
 -3 -8 3 29.1 2.5
 -3 8 3 28.96 3.36
 -3 -8 3 28.73 2.45
 -3 8 3 29.96 2.24
 -3 8 3 30.75 2.19
 3 8 -2 4.83 1.08
 3 -8 -2 1.34 0.59
 -3 8 2 3.32 0.68
 -3 -8 2 3.54 0.85
 -3 8 2 1.66 0.65
 -3 -8 2 3.78 0.89
 3 8 -2 3.48 0.94
 -3 8 2 3.05 0.61
 3 -8 -2 3.43 1.3
 -3 -8 2 2.72 1.03
 3 -8 -2 2.56 1.16
 -3 -8 2 2.51 0.69
 -3 8 2 1.6 0.75
 3 8 -1 11.51 1.73
 -3 -8 1 12.9 1.7
 -3 -8 1 13 1.61
 -3 8 1 11.88 1.87
 3 -8 -1 15.83 1.9
 3 -8 -1 15.94 2.75
 -3 -8 1 16.08 2.09
 -3 -8 1 11.94 1.21
 3 8 -1 13.81 1.77
 -3 8 1 14.46 1.1
 -3 8 1 11.61 2.33
 3 -8 0 8.57 1.96
 3 8 0 10.55 1.83
 -3 -8 0 8.99 1.41
 -3 -8 0 9.7 1.56
 -3 8 0 9.66 1.16
 3 -8 0 11.54 1.65
 3 8 0 10.1 1.57
 -3 8 0 10.97 1.76
 -3 8 0 7.91 1.4
 -3 8 0 9.15 0.71
 3 8 0 9.91 1.2
 -3 8 0 10.37 2.19
 -3 8 -1 39.48 3.17
 -3 8 -1 44.07 2.89
 -3 8 -1 38.25 3.42
 -3 -8 -1 45.01 3.24
 -3 8 -1 41.98 3.18
 3 8 1 40.13 3.24
 3 8 1 40.08 2.85
 3 -8 1 36.51 4.13
 -3 8 -1 40.1 4.63
 -3 -8 -1 48.96 7.13
 3 8 1 43.05 4.03
 -3 -8 -1 38.53 3.57
 -3 8 -2 94.59 5.16
 -3 8 -2 95.66 5.21
 -3 8 -2 100.81 6.02
 -3 -8 -2 106.52 5.51
 -3 8 -2 113.49 5.51
 3 8 2 98.96 5.48
 3 -8 2 104.46 3.39
 3 -8 2 105.28 7.41
 -3 -8 -2 96.16 10.73
 3 8 2 108.7 7.04
 3 8 3 0.48 0.66
 3 -8 3 0.5 0.28
 -3 8 -3 -0.18 0.65
 3 8 3 -0.38 0.95
 -3 8 -3 -0.53 0.83
 3 8 3 0.3 0.52
 -3 -8 -3 -1.39 2.2
 -3 8 -3 0.66 1.82
 -3 8 -3 0.36 0.39
 3 -8 3 -0.47 1.03
 3 8 4 156.58 8.06
 3 -8 4 144.85 5.47
 3 -8 4 151.62 10.07
 -3 8 -4 154.31 11.5
 -3 -8 -4 132.87 13.87
 -3 8 -4 149.89 6.6
 -3 8 -4 128.32 7.58
 -3 8 -5 34.8 2.58
 3 8 5 43.77 4.28
 -3 8 -5 44.56 3.23
 3 -8 5 46.41 2.88
 3 -8 5 46.29 5.69
 -3 8 -5 41.33 6.04
 -3 8 -5 39.21 3.92
 -3 -8 -6 0.58 2.98
 3 8 6 8.18 2.05
 -3 8 -6 7.09 1.07
 -3 8 -6 10.79 3.59
 -3 8 -6 8.6 1.32
 3 -8 6 4.48 1.81
 3 -8 7 27.19 5.01
 3 8 7 27.72 3.93
 -3 8 -7 20.66 2.15
 -3 -8 -7 20.71 6.32
 3 -8 7 26.41 3.38
 -3 8 -7 19.73 4.49
 3 -8 8 19.22 4.6
 -3 8 -8 15.36 3.8
 3 -8 8 16.49 2.77
 3 8 8 17.34 3.31
 -3 8 -8 16.98 5.28
 -3 -8 -8 26.16 7.03
 3 -8 9 -0.77 1.82
 3 -8 9 2.91 1.48
 3 8 9 1.18 0.87
 -3 8 -9 0.58 1.98
 -3 8 -9 2.25 1.82
 -3 -8 -9 3.09 2.54
 3 -8 10 24.73 3.84
 -3 -8 -11 35.78 8.37
 -3 9 12 72.49 7.58
 -3 -9 12 65.79 6.08
 3 -9 -12 75 8.22
 3 -9 -11 1.39 1.59
 -3 9 11 0.78 1.33
 -3 -9 11 3.62 1.38
 3 9 -11 0.5 1.53
 3 9 -10 126.5 7.08
 -3 9 10 142.14 9.58
 3 9 -10 136.16 10.7
 3 -9 -10 148.5 10.62
 -3 -9 10 118.5 7.6
 3 9 -9 160.99 7.88
 -3 9 9 153.68 9.55
 3 9 -9 157.45 7.09
 3 -9 -9 157.09 7.83
 3 9 -9 157.43 11.09
 -3 9 9 175.5 8.04
 3 -9 -9 185.73 11.42
 -3 -9 9 160.72 8.51
 3 9 -8 39.79 3.39
 -3 9 8 51.35 4.74
 3 9 -8 42.2 3.32
 3 -9 -8 39.32 3.16
 3 9 -8 35.84 4.77
 -3 9 8 40.74 3.54
 3 -9 -8 46.66 5.29
 -3 -9 8 41.01 3.69
 3 9 -7 3.6 1.03
 3 -9 -7 2.72 0.7
 3 -9 -7 5.61 1.84
 -3 9 7 2.66 1
 -3 -9 7 3.53 0.96
 3 9 -7 2.16 1.39
 -3 9 7 3.74 1.04
 -3 9 6 1004.24 28.55
 3 9 -6 989.91 30.38
 -3 -9 6 937.66 23.87
 -3 -9 6 828.47 29.56
 -3 -9 6 953.08 27.55
 3 -9 -6 1101.11 32.08
 -3 9 6 954.99 27.65
 3 9 -6 952.13 27.21
 -3 9 5 217.4 8.99
 3 9 -5 216.26 9.95
 -3 -9 5 221.61 8.81
 -3 -9 5 226.46 10.52
 -3 9 5 208.38 8.51
 -3 -9 5 199.93 7.79
 3 9 -5 227.08 8.78
 -3 9 4 58.11 3.71
 3 -9 -4 60.43 5.2
 -3 9 4 80.67 4.46
 3 9 -4 60.77 3.93
 -3 -9 4 56 4.22
 3 9 -4 64.72 4.54
 -3 9 4 62.11 3.58
 -3 9 4 55.05 3.6
 -3 -9 4 57.8 3.79
 -3 9 4 54.21 5.51
 -3 9 3 360.62 11.23
 -3 9 3 335.54 10.93
 3 9 -3 321.32 11.82
 -3 9 3 325.29 10.32
 -3 -9 3 333.28 11.6
 3 -9 -3 341.19 14.97
 -3 9 3 319.87 13.96
 -3 -9 3 335.82 11.7
 3 -9 -3 346.71 14.42
 -3 9 3 369.65 11.05
 3 9 -3 341.5 12.09
 -3 -9 2 72.2 4.29
 -3 -9 2 66.65 5.3
 -3 9 2 78.59 3.85
 -3 -9 2 75.35 4.2
 3 -9 -2 78.63 6.23
 -3 -9 2 67.2 3.75
 3 9 -2 74.65 4.4
 -3 9 2 73.81 3.23
 3 9 -2 75.78 4.69
 3 -9 -2 76.07 5.95
 3 -9 -1 68.23 5.57
 -3 -9 1 75.41 4.95
 -3 -9 1 72.34 4.45
 -3 -9 1 79.72 4.31
 -3 -9 1 74.12 3.67
 -3 9 1 69.84 4.74
 3 -9 -1 79.96 6.2
 -3 9 1 72.92 2.85
 3 9 -1 72.49 4.36
 3 9 -1 76.61 4.84
 -3 9 0 544.95 13.9
 -3 -9 0 563.26 17.11
 3 9 0 564.03 17.57
 3 -9 0 580.15 20.77
 -3 9 0 505.29 17.7
 3 9 0 574.24 16.54
 3 9 0 559.35 18.57
 -3 9 -1 372.52 13.35
 -3 9 -1 366.35 12.38
 -3 9 -1 366.32 13.64
 -3 -9 -1 388.91 13.07
 3 9 1 419.28 12.96
 3 -9 1 404.86 16.65
 -3 -9 -1 388.7 22.07
 3 9 1 389.84 15.09
 -3 9 -2 59.78 4.02
 -3 9 -2 54.67 3.83
 -3 -9 -2 57.14 8.32
 -3 -9 -2 63.19 4.12
 -3 9 -2 61.87 4.07
 3 9 2 63.26 4.29
 3 -9 2 65.32 5.95
 -3 9 -2 58.11 4.27
 3 9 2 57.56 5.05
 -3 9 -3 113.11 6.46
 -3 9 -3 108.12 5.69
 -3 9 -3 101.71 6.2
 3 9 3 129.74 6.86
 -3 -9 -3 128.89 13.16
 3 9 3 129.51 8.35
 -3 9 -3 128.61 6.14
 3 9 3 105.62 6.6
 3 -9 3 127.88 3.98
 3 -9 3 138.63 9.14
 -3 9 -3 103.11 8.65
 -3 9 -4 153.97 8.15
 -3 9 -4 157.89 7.08
 3 9 4 176.93 8.91
 -3 -9 -4 195.66 17.01
 3 -9 4 183.44 5.99
 3 9 4 169.11 9.23
 -3 9 -4 186.15 7.77
 3 -9 4 215.86 12.15
 -3 9 -4 187.72 12.27
 3 9 4 180.19 10.56
 -3 9 -5 4.67 1.03
 3 9 5 6.21 1.61
 -3 9 -5 6 1.46
 -3 9 -5 6.02 2.46
 3 -9 5 4.92 0.86
 -3 -9 -5 3.06 3.26
 3 -9 5 7.69 2.65
 -3 9 -6 227.78 8.78
 3 9 6 239.01 11.68
 -3 9 -6 190.92 13.46
 -3 -9 -6 211.41 19.79
 3 -9 6 248 14.82
 -3 9 -6 176.22 9.39
 3 -9 7 526.25 24.7
 3 9 7 540.8 20.79
 -3 9 -7 512.3 16.15
 -3 9 -7 502.95 27.98
 -3 -9 -7 539.31 33.5
 -3 9 -7 444.92 22.49
 3 -9 8 2.37 1.63
 3 9 8 2.63 1.7
 -3 9 -8 1.26 1.58
 -3 9 -8 2.18 1.82
 -3 -9 -8 3.64 4.01
 3 -9 9 23.87 5.28
 -3 -9 -9 21.33 6.68
 3 9 9 31.41 4.76
 -3 9 -9 21.85 5.78
 -3 10 12 15.14 3.54
 -3 -10 12 14.42 2.85
 3 10 -11 5.33 1.53
 -3 10 11 5.61 2
 -3 -10 11 4.11 1.51
 3 10 -10 4.72 1.42
 3 -10 -10 7.66 2.71
 -3 10 10 3.31 1.62
 -3 -10 10 3.83 1.41
 3 10 -10 8.84 2.95
 3 10 -9 -0.11 0.69
 3 -10 -9 -0.09 0.85
 -3 10 9 -1.34 1.2
 -3 -10 9 -0.88 0.99
 3 10 -9 -0.29 0.63
 3 10 -9 1.51 1.59
 -3 10 9 1.24 0.85
 3 10 -8 86.56 5.42
 3 -10 -8 100.13 8.09
 -3 10 8 95.17 6.83
 3 10 -8 91.34 7.73
 -3 10 8 98.62 5.93
 -3 -10 8 88.1 5.78
 -3 10 7 30.2 3.46
 3 10 -7 35.22 4.23
 -3 10 7 34.05 3.33
 -3 -10 7 27.97 2.95
 3 -10 -7 36.14 4.58
 3 10 -7 34.79 3.16
 -3 10 6 11.63 1.84
 3 10 -6 8.93 1.54
 3 -10 -6 13.46 2.72
 -3 -10 6 10.64 1.69
 -3 -10 6 11.09 2.23
 -3 10 6 8.67 1.72
 3 10 -6 10.99 2.18
 -3 -10 6 7.51 2.02
 -3 10 5 74.3 4.78
 3 10 -5 74.99 5.37
 -3 -10 5 71.97 4.49
 -3 -10 5 69.17 5.39
 3 -10 -5 82.33 6.43
 -3 10 5 70.16 4.49
 3 10 -5 71.19 4.55
 -3 10 4 25.13 2.43
 3 -10 -4 26.42 3.54
 -3 -10 4 22.4 2.34
 -3 -10 4 21.32 2.66
 3 10 -4 28.06 2.65
 -3 10 4 23.5 3.89
 -3 10 4 24.14 2.34
 3 -10 -3 68.07 5.62
 -3 10 3 69.2 3.88
 3 10 -3 63.34 4.34
 -3 10 3 60.83 2.78
 -3 -10 3 57.52 3.79
 3 -10 -3 63.61 5.88
 -3 -10 3 56.73 3.98
 -3 10 3 62.42 5.56
 -3 10 3 71.51 3.68
 -3 10 3 67.18 3.83
 -3 10 2 92.99 3.37
 -3 -10 2 85.84 6.33
 -3 -10 2 90.89 4.79
 3 -10 -2 90.09 7.06
 -3 -10 2 85.38 4.62
 -3 10 2 83.49 5.77
 3 10 -2 84.1 4.86
 -3 10 2 91.83 3.71
 3 -10 -2 89.34 6.65
 3 10 -2 89.88 5.38
 -3 10 2 94.79 4.56
 3 10 -1 7.21 1.53
 -3 -10 1 8.85 1.4
 -3 10 1 6.37 1.13
 3 10 -1 7.53 1.35
 3 -10 -1 7.02 1.84
 -3 -10 1 6.49 1.5
 -3 10 1 6.16 0.64
 -3 -10 1 7.09 1.21
 3 -10 -1 7.14 2.03
 -3 -10 0 80.12 4.91
 -3 -10 0 77.65 4.52
 -3 10 0 69.61 4.78
 3 -10 0 72.27 6.24
 3 10 0 76.32 4.39
 -3 -10 0 89.19 9.51
 3 10 0 64.51 4.92
 3 10 1 18.95 2.8
 -3 10 -1 19.89 2.06
 -3 10 -1 14.95 2.1
 -3 -10 -1 20.96 2.32
 3 10 1 17.33 2.11
 -3 -10 -1 14.23 4.38
 3 -10 1 18.65 3.14
 -3 10 -2 30.73 4.22
 -3 10 -2 32.48 3
 -3 -10 -2 40.86 3.35
 -3 10 -2 41.23 3.3
 3 10 2 36 3.35
 3 -10 2 38.57 4.66
 -3 10 -2 36.81 3.35
 -3 -10 -2 38.08 6.77
 3 10 2 44.57 4.52
 -3 10 -3 70.18 4.55
 3 10 3 87.24 5.62
 -3 10 -3 86.68 5.04
 3 -10 3 87.59 7.5
 -3 -10 -3 82.31 10.81
 -3 10 -3 73.36 6.82
 -3 10 -3 72.78 4.86
 3 10 3 81.64 6.61
 3 10 4 11.67 2.77
 -3 10 -4 8 1.47
 -3 -10 -4 8.44 3.62
 -3 10 -4 10.21 1.7
 -3 10 -4 6.52 1.28
 3 10 4 9.42 1.93
 3 -10 4 8.61 0.81
 3 10 4 5 1.44
 -3 10 -4 8.09 2.43
 3 -10 4 10.9 2.9
 -3 10 -5 15.43 1.88
 -3 -10 -5 19.02 6.02
 -3 10 -5 18.52 2.33
 3 10 5 22.85 3.22
 3 -10 5 18.9 1.57
 -3 10 -5 18.29 2.2
 -3 10 -5 18.83 3.64
 3 -10 5 22.47 4.08
 3 10 6 111.18 7.81
 -3 10 -6 113.05 11.69
 -3 10 -6 101.62 8.78
 3 -10 6 116.98 10.02
 -3 -10 -6 82.3 12.55
 -3 10 -6 111.83 5.86
 3 10 7 12.51 2.77
 -3 10 -7 12.84 4.53
 -3 10 -7 11.61 1.68
 -3 10 -7 8.9 2.33
 3 -10 7 10.34 3.25
 3 10 8 41.7 5.27
 -3 10 -8 52.33 8.75
 -3 -10 -8 48.33 9.39
 3 -10 8 35.61 6.24
 -3 -10 -9 62.02 11.22
 3 10 9 62.37 6.98
 -3 10 -9 51.34 9.19
 3 -10 9 58.41 8.28
 3 11 -11 3.27 1.25
 3 -11 -11 2.63 1.72
 -3 11 11 2.66 1.38
 -3 -11 11 2.76 1.3
 3 11 -10 60.79 4.91
 -3 11 10 57.79 6.17
 3 11 -10 72.38 7.66
 -3 -11 10 59.89 5.16
 3 -11 -10 69.6 7.59
 3 11 -9 5.03 1.34
 3 -11 -9 6.29 2.47
 -3 11 9 4.96 1.83
 -3 -11 9 5 1.49
 3 11 -9 5.05 1.22
 3 11 -9 8.08 2.36
 -3 11 9 5.48 1.31
 3 11 -8 78.93 5.31
 -3 11 8 74.73 6.15
 3 11 -8 85.12 7.3
 -3 11 8 87.15 5.75
 -3 -11 8 77.38 5.34
 3 -11 -8 102.47 8.24
 -3 11 7 541.88 19.31
 3 11 -7 530.61 20.67
 -3 -11 7 525.85 17.88
 3 -11 -7 573.02 22.31
 -3 -11 7 512.21 21.49
 -3 11 7 535.5 18.75
 3 11 -7 544.38 18.02
 -3 11 6 2.19 0.92
 3 11 -6 1.36 0.66
 3 -11 -6 3.07 1.55
 -3 -11 6 2.54 0.84
 -3 11 6 1.69 0.88
 3 11 -6 0.89 1.1
 -3 -11 6 2.19 1.13
 -3 -11 6 2.9 1.26
 -3 11 5 0.44 0.67
 3 11 -5 1.87 0.97
 3 -11 -5 1.81 1.59
 -3 11 5 0.7 0.68
 3 11 -5 2.32 1.14
 -3 -11 5 1.08 0.68
 -3 -11 5 0.49 0.79
 -3 11 4 314.13 11.27
 3 -11 -4 330.13 14.33
 -3 11 4 298.73 10.95
 -3 -11 4 285.11 10.88
 -3 -11 4 299.77 12.16
 3 11 -4 295.67 11.54
 3 -11 -3 158.1 9.1
 -3 11 3 137.18 6.3
 -3 -11 3 136.12 6.36
 3 -11 -3 136.62 9.17
 -3 -11 3 132.38 6.75
 -3 11 3 116.05 8.46
 -3 11 3 150.59 5.87
 3 11 -3 142.35 7.17
 -3 11 2 0.24 0.42
 3 11 -2 0.11 0.56
 -3 -11 2 0.5 0.4
 3 -11 -2 -0.69 1.11
 3 -11 -2 0.07 1.18
 -3 11 2 0.56 0.26
 -3 11 2 0.77 0.26
 -3 11 2 0.52 0.78
 -3 -11 2 0.42 0.39
 -3 11 1 890.51 24.78
 -3 -11 1 891.66 25.22
 -3 -11 1 853.88 24.91
 -3 11 1 880.2 22.01
 3 -11 -1 854.17 29.87
 -3 11 1 830.92 25.86
 3 11 -1 892.37 26.87
 3 -11 -1 907.73 29.27
 -3 -11 0 103.85 6.05
 -3 -11 0 109.72 5.71
 -3 -11 0 115.06 11.03
 3 -11 0 118.12 8.28
 3 11 0 114.63 5.9
 3 11 0 110.85 6.77
 -3 11 -1 73.49 4.44
 -3 -11 -1 83.34 4.86
 -3 -11 -1 60.19 8.37
 3 -11 1 83.88 6.96
 3 11 1 72.81 4.83
 3 11 1 77.37 5.83
 -3 11 -2 745.68 24.51
 -3 -11 -2 914.52 25.36
 -3 11 -2 827 28.27
 -3 11 -2 758.2 24.76
 3 11 2 838.19 25.72
 3 -11 2 925.83 30.56
 -3 -11 -2 888.69 38.4
 3 11 2 900.9 28.48
 -3 11 -3 0.99 0.67
 -3 11 -3 0.18 1.17
 3 11 3 -0.03 0.69
 -3 11 -3 2.01 0.97
 3 11 3 2.34 1.32
 -3 -11 -3 -2.31 2.51
 3 -11 3 3.61 2.13
 3 11 4 47.34 4.4
 -3 -11 -4 64.97 9.92
 3 11 4 43.23 5.2
 -3 11 -4 53.55 3.94
 3 11 4 40.93 4.51
 -3 11 -4 40.83 3.48
 3 -11 4 48.84 5.95
 -3 11 -4 43.03 5.03
 3 11 5 288.41 13.22
 -3 11 -5 267.01 17.63
 -3 11 -5 287.28 11.13
 -3 11 -5 238.72 13.28
 3 -11 5 314.12 16.82
 -3 11 -5 220.83 10.32
 -3 -11 -5 286.76 22.57
 3 -11 5 332.2 9.07
 -3 -11 -6 0.44 2.72
 -3 11 -6 0.43 0.57
 3 11 6 0.63 1.09
 -3 11 -6 -0.5 1.6
 -3 11 -6 -0.47 1.23
 3 -11 6 -0.95 1.23
 3 11 7 2.48 1.51
 -3 11 -7 0.16 0.39
 -3 11 -7 -3.49 2.17
 -3 -11 -7 -0.46 2.51
 3 -11 7 2.78 2.12
 3 11 8 251.24 14.02
 -3 -11 -8 245.91 22.32
 -3 11 -8 232.56 19.31
 3 -11 8 250.78 17.21
 -3 11 -9 32.58 7.3
 -3 -11 -9 35.02 8.39
 3 12 -11 11.69 2.3
 -3 12 11 17.56 3.64
 -3 -12 11 12.04 2.36
 -3 -12 10 22.82 4.7
 3 12 -10 19.5 2.86
 3 -12 -10 22.8 4.71
 -3 12 10 17.91 3.38
 -3 -12 10 18.03 2.74
 3 12 -10 24.13 4.42
 -3 -12 9 34.92 5.48
 3 12 -9 37.04 5.08
 -3 12 9 38.93 3.9
 -3 -12 9 32.36 3.62
 3 -12 -9 38.58 5.5
 -3 12 9 39.59 4.78
 3 12 -9 37.03 3.77
 3 12 -8 12.65 2.1
 -3 -12 8 12.95 3.16
 3 -12 -8 12.99 3
 -3 -12 8 16.5 2.32
 -3 12 8 13.11 2.56
 3 12 -8 16.47 3.11
 -3 12 7 51.42 4.72
 3 12 -7 53.02 5.36
 -3 -12 7 48.62 4.02
 -3 -12 7 55.66 5.87
 3 -12 -7 59.32 6.23
 -3 12 7 47.9 4.49
 3 12 -7 49.61 4.16
 -3 -12 6 40.78 4.64
 -3 12 6 50.09 4.34
 3 12 -6 41.95 4.32
 -3 -12 6 39.91 3.48
 -3 -12 6 33.42 3.86
 3 -12 -6 46.81 5.38
 -3 12 6 44.36 4.07
 3 12 -6 43.05 3.79
 -3 12 5 26.11 2.84
 -3 12 5 29.54 3.06
 3 12 -5 30.76 3.46
 3 -12 -5 28.55 4.03
 -3 -12 5 27.72 2.72
 -3 -12 5 27.11 3.41
 3 12 -5 27.6 2.97
 -3 12 4 8.54 1.56
 3 12 -4 7.36 1.61
 -3 -12 4 6.24 1.32
 3 -12 -4 11.52 2.53
 -3 12 4 10.26 1.73
 -3 -12 4 8.16 1.72
 3 -12 -4 8.96 2.45
 3 -12 -3 41 4.68
 -3 -12 3 37.45 3.09
 3 -12 -3 39.45 4.92
 -3 -12 3 36.61 3.38
 -3 12 3 24.21 3.85
 -3 12 3 42.97 2.76
 3 12 -3 45.58 3.93
 -3 12 3 40.59 3.25
 -3 12 2 59.72 2.72
 -3 -12 2 56.35 3.81
 3 -12 -2 59.66 5.96
 -3 -12 2 50.41 3.89
 -3 12 2 47.46 4.8
 3 -12 -2 58.35 5.54
 3 12 -2 55.08 4.47
 -3 12 2 56.36 3.8
 3 12 -1 2.18 1.08
 -3 -12 1 1.7 0.77
 -3 12 1 1.94 0.77
 -3 -12 1 2.87 0.89
 3 -12 -1 2.91 1.53
 -3 12 1 2.16 0.31
 3 -12 -1 2.42 1.51
 -3 12 1 1.43 0.63
 -3 12 1 2.32 0.95
 -3 -12 1 2.28 1.74
 -3 12 1 1.93 0.27
 -3 -12 0 14.04 1.89
 -3 -12 0 12.37 3.71
 3 12 0 19.46 2.84
 -3 12 0 12.47 1.82
 -3 -12 0 13.79 2.22
 -3 12 0 12.12 1.76
 3 -12 0 11.74 2.59
 3 12 0 14.44 2.13
 -3 12 -1 111.63 5.98
 -3 -12 -1 114.92 6.34
 -3 -12 -1 133.81 6.53
 3 -12 1 122.81 8.86
 3 12 1 116.95 6.65
 -3 -12 -1 120.8 12.26
 3 12 1 128.2 7.87
 3 12 2 26.07 3.7
 -3 12 -2 17.82 2.71
 3 -12 2 28.14 4.24
 -3 -12 -2 26.98 6.03
 3 12 3 5.92 1.84
 -3 12 -3 3.82 1.16
 -3 12 -3 5.81 1.36
 3 12 3 6.14 1.51
 3 12 3 5.41 1.62
 -3 12 -3 7.43 2.54
 -3 12 -3 6.25 1.47
 -3 -12 -3 5.62 3.87
 3 -12 3 4.22 1.76
 3 12 4 51.95 4.75
 -3 12 -4 50.13 6.74
 -3 12 -4 56.79 4.25
 -3 12 -4 40.36 3.45
 3 -12 4 57.87 6.55
 -3 12 -4 41.86 4.12
 -3 -12 -4 42.82 8.38
 3 12 4 46.46 5.59
 3 12 5 13.62 2.61
 -3 12 -5 15.21 4.16
 -3 -12 -5 7.66 2.5
 3 12 5 12.11 3.03
 -3 12 -5 13.88 2.04
 3 -12 5 14.39 3.52
 -3 12 -6 3.51 1.08
 3 12 6 3.36 1.57
 -3 12 -6 3.59 1.96
 -3 -12 -6 0.53 3.41
 3 -12 6 2.48 1.64
 3 12 7 58.4 6.19
 -3 12 -7 58.5 8.95
 -3 -12 -7 61.62 10.99
 -3 12 -7 55.45 4.12
 3 -12 7 59.1 7.75
 3 12 8 40.91 5.42
 -3 -12 -8 36.17 8.46
 -3 12 -8 36.39 7.49
 3 -12 8 44.93 7.02
 -3 12 -9 2.79 3.1
 -3 -13 11 10.05 3.34
 3 13 -11 8.86 2.03
 -3 -13 11 7.34 1.83
 -3 13 11 4.63 1.9
 -3 -13 10 17.69 4.22
 3 13 -10 16.68 2.74
 3 -13 -10 25.7 4.86
 -3 -13 10 17.27 2.76
 -3 13 10 24.76 4.13
 3 13 -10 22.82 4.27
 -3 13 9 131.23 9.17
 3 13 -9 122.97 9.68
 -3 13 9 134.03 7.9
 -3 -13 9 114.5 7.13
 -3 -13 9 104.24 9.64
 3 -13 -9 151.34 11.32
 3 13 -9 119.23 7.47
 3 13 -8 4.22 1.36
 3 -13 -8 2.65 1.5
 -3 -13 8 3.24 1.01
 -3 13 8 4.19 1.63
 -3 -13 8 4.09 1.73
 3 13 -8 4.2 1.79
 -3 13 7 14.03 2.53
 3 13 -7 10.85 2.02
 -3 -13 7 15.9 3.26
 3 -13 -7 9.46 2.63
 -3 -13 7 10.59 1.87
 -3 13 7 11.63 2.25
 3 13 -7 16.45 2.98
 -3 13 6 172.75 9.07
 3 13 -6 186.85 9.95
 -3 -13 6 165.27 8.03
 -3 -13 6 159.56 9.91
 3 -13 -6 202.51 11.8
 -3 13 6 172.79 9.08
 3 13 -6 176.43 8.78
 3 13 -5 12.36 2.1
 -3 -13 5 12.76 1.92
 3 -13 -5 13.76 3.03
 -3 13 5 13.15 2.16
 3 13 -5 15.1 2.39
 -3 13 5 18.96 2.53
 -3 -13 5 11.17 2.36
 -3 13 4 126.55 6.66
 -3 -13 4 112.46 5.99
 3 -13 -4 125.6 9.38
 -3 -13 4 114.84 7.19
 3 -13 -4 134.32 8.9
 -3 13 4 123.61 6.58
 3 13 -4 119.77 6.96
 -3 -13 3 69.37 4.42
 3 -13 -3 71.82 6.97
 -3 -13 3 64.44 4.88
 -3 13 3 50.71 6.22
 3 -13 -3 78.29 6.67
 -3 13 3 85.59 4.08
 3 13 -3 71.45 5.23
 -3 13 3 76.07 4.82
 -3 -13 2 213.03 8.72
 3 -13 -2 220 12.76
 -3 -13 2 212.55 9.41
 -3 13 2 166.54 10.78
 -3 13 2 214.7 6.7
 -3 13 2 217.41 8.94
 3 -13 -2 219.33 11.74
 3 13 -2 205.52 9.9
 3 13 -1 30.28 3.41
 3 -13 -1 29.68 4.1
 -3 13 1 27.95 2.12
 -3 -13 1 27.39 2.67
 -3 -13 1 27.7 2.83
 -3 13 1 19.82 2.89
 3 -13 -1 24.56 3.99
 -3 -13 1 26.83 5.24
 -3 13 1 30 2.8
 -3 13 0 1257.92 32.85
 -3 -13 0 1054.4 43.27
 -3 13 0 1064.22 33.58
 -3 -13 0 1212.54 32.72
 3 13 0 1114.22 33.6
 3 -13 0 1243.42 39.09
 -3 13 0 1050.4 32.24
 3 13 0 1148.75 35.05
 -3 -13 -1 689.76 33.24
 -3 -13 -1 766.96 22.65
 -3 13 -1 745.98 25.72
 3 -13 1 792.04 28.19
 -3 13 -1 675.89 20.46
 3 13 1 753.36 25.3
 3 13 2 31.79 4.11
 -3 -13 -2 35.14 6.94
 3 -13 2 36.67 4.93
 -3 13 -2 34.24 4.6
 -3 13 -2 28.63 2.71
 -3 -13 -3 156.72 15.21
 3 13 3 159.05 8.5
 -3 13 -3 158.3 11.36
 3 13 3 127.25 8.21
 3 -13 3 165.89 11.37
 -3 13 -3 126.35 5.67
 3 13 3 158.97 10.1
 3 13 4 50.58 4.78
 -3 13 -4 50.97 4.17
 -3 13 -4 45.43 6.49
 3 -13 4 53.77 6.58
 -3 -13 -4 54.89 9.53
 3 13 4 44.35 5.51
 3 13 5 63.38 5.73
 -3 13 -5 72.01 8.73
 -3 13 -5 60.74 4.66
 3 -13 5 63.4 7.38
 -3 -13 -5 54.13 10.05
 3 13 5 62.76 6.87
 -3 13 -6 3.19 1.1
 3 13 6 2.54 1.12
 -3 -13 -6 8.7 5.38
 -3 13 -6 4.72 2.34
 3 -13 6 7.84 3.31
 3 13 7 84.58 7.56
 -3 -13 -7 86.54 12.75
 -3 13 -7 77.66 10.18
 3 -13 7 85.87 9.73
 -3 13 -7 81.26 5.26
 3 13 8 19.98 3.8
 -3 13 -8 14.11 5.05
 -3 -13 -8 19.18 6.5
 3 -13 8 20.02 4.99
 -3 -14 10 4.64 1.53
 -3 14 10 6.47 2.26
 3 14 -10 3.93 1.35
 -3 -14 10 2.94 1.63
 -3 -14 9 0.72 0.56
 -3 14 9 0.98 1.08
 3 14 -9 4.17 1.9
 -3 14 9 1.31 0.94
 3 -14 -9 -0.92 1.85
 -3 -14 9 -0.18 1.41
 3 14 -9 0.22 0.66
 3 14 -8 33.92 3.8
 -3 14 8 31.25 4.13
 3 14 -8 38.05 4.83
 -3 -14 8 31.87 3.45
 3 -14 -8 46.13 6.17
 -3 -14 8 32.46 4.81
 -3 14 7 13.13 2.44
 3 14 -7 15.3 2.43
 -3 -14 7 11.23 2.69
 -3 -14 7 16.34 2.3
 3 -14 -7 17.4 3.77
 -3 14 7 14.6 2.7
 3 14 -7 15.99 3.05
 -3 14 6 3.95 1.32
 3 14 -6 4.38 1.27
 -3 -14 6 2.89 0.94
 3 -14 -6 4.85 1.98
 -3 14 6 1.76 1
 3 14 -6 2.39 1.13
 -3 -14 6 5.23 1.7
 -3 14 5 102.33 6.47
 -3 -14 5 99.35 5.74
 -3 -14 5 103.51 7.42
 3 -14 -5 128.49 9.14
 -3 14 5 103.14 6.49
 3 14 -5 98.32 6.47
 -3 14 4 36.24 3.45
 3 -14 -4 39.82 4.96
 -3 -14 4 30.27 2.89
 -3 -14 4 26.02 3.39
 3 -14 -4 28.26 4.47
 -3 14 4 29.2 3.21
 3 14 -4 30.35 3.51
 -3 14 3 12.87 1.98
 -3 -14 3 10.09 1.65
 3 -14 -3 9.04 2.58
 3 -14 -3 8.99 2.43
 -3 14 3 7.6 2.56
 3 14 -3 10.74 2.07
 -3 -14 3 7.03 1.67
 -3 14 3 11.37 1.37
 3 14 -2 7.05 1.75
 -3 -14 2 6.58 1.35
 -3 14 2 9.03 1.65
 -3 -14 2 6.57 1.47
 -3 14 2 4.97 2.05
 3 -14 -2 9.93 2.64
 -3 14 2 7.71 0.86
 -3 14 2 9.2 0.92
 3 -14 -2 7.75 2.33
 -3 -14 2 8.29 3.51
 3 14 -1 26.2 3.26
 3 -14 -1 24.96 4.27
 -3 14 1 27.09 1.57
 3 -14 -1 29.39 4.13
 -3 -14 1 32.34 3.01
 -3 -14 1 28.71 3.13
 -3 14 1 19.44 3.12
 -3 -14 1 31.05 5.58
 -3 14 1 33.71 3.14
 -3 14 0 61.52 4.39
 -3 14 0 53.56 4.07
 -3 -14 0 57.61 4.16
 3 -14 0 71.19 7.01
 -3 14 0 39.44 3.86
 -3 -14 0 49.84 7.5
 3 14 0 59.13 5.28
 -3 14 -1 37.46 3.46
 -3 -14 -1 37.63 3.4
 -3 14 -1 29.34 3.74
 3 14 1 36.42 4.39
 -3 14 -1 29.79 2.83
 -3 -14 -1 38.08 7.29
 3 -14 1 42.02 5.4
 3 14 2 1.59 1.31
 -3 -14 -2 4.94 2.42
 3 -14 2 2.85 1.56
 -3 14 -2 5.58 1.76
 3 14 2 2.45 1.29
 3 14 3 34.93 4.69
 3 14 3 42.68 4.27
 -3 14 -3 33 5.02
 -3 -14 -3 41.33 7.91
 3 -14 3 38.47 5.49
 3 14 4 -0.13 0.98
 3 14 4 0.72 1.02
 -3 14 -4 3.63 2.22
 -3 14 -4 0.61 0.7
 -3 -14 -4 -1.19 2.1
 3 -14 4 5.24 2.44
 3 14 5 40.7 5.66
 3 14 5 48.25 5.14
 3 -14 5 44.16 6.52
 -3 14 -5 31.59 5.75
 -3 14 -5 47.86 4.23
 -3 -14 -5 44.63 8.89
 3 14 6 93.37 7.69
 -3 14 -6 75.14 9.5
 -3 14 -6 96.86 6.13
 3 -14 6 85.7 9.47
 -3 -14 -6 90.85 13.14
 3 14 7 1.91 1.45
 -3 14 -7 1.03 2.4
 -3 -14 -7 -3.17 2.63
 3 -14 7 1.29 2.01
 -3 14 -8 8.88 3.8
 -3 -14 -8 8.5 4.21
 -3 15 10 53.17 6.24
 -3 -15 10 54.66 7.29
 3 15 -10 54.89 5.32
 3 15 -9 -0.22 1.08
 -3 -15 9 1.54 0.93
 -3 15 9 0.57 1.2
 3 15 -9 4.09 1.83
 -3 15 9 1.98 1
 -3 -15 9 2.61 1.64
 3 15 -8 8.6 2.04
 -3 -15 8 12.22 2.17
 3 -15 -8 16.99 3.92
 -3 15 8 12.07 2.64
 3 15 -8 12.05 2.9
 -3 -15 8 9.68 2.65
 -3 15 7 59.1 5.54
 3 15 -7 56.37 5.68
 -3 -15 7 56.09 4.49
 -3 -15 7 65.17 6.66
 3 -15 -7 77.01 7.76
 -3 15 7 59.6 5.59
 3 15 -7 63.54 5.37
 -3 15 6 9.89 2.15
 3 15 -6 11.22 2.22
 -3 -15 6 8.44 1.63
 3 -15 -6 14.14 3.2
 -3 15 6 6.67 1.71
 3 15 -6 8.98 2.17
 -3 -15 6 9.45 2.24
 -3 15 5 60.77 4.97
 -3 -15 5 58.23 4.31
 -3 -15 5 49.77 5.22
 3 -15 -5 65.48 6.66
 -3 15 5 56.73 4.86
 3 15 -5 61.51 5.11
 -3 15 4 661.23 21.81
 -3 -15 4 622.7 20.52
 3 -15 -4 625.41 26.72
 -3 -15 4 623.31 22.89
 3 -15 -4 713.74 26.26
 -3 15 4 638.33 21.88
 3 15 -4 627.71 22.61
 3 15 -3 78.97 5.99
 -3 15 3 80.46 3.89
 -3 -15 3 74.24 4.78
 3 -15 -3 71.11 7.44
 -3 -15 3 70.6 5.58
 3 -15 -3 82.48 7.35
 -3 -15 3 76.33 8.3
 -3 15 3 81.88 5.51
 -3 -15 2 134.37 6.77
 3 -15 -2 147.46 10.78
 -3 -15 2 133.79 7.77
 -3 -15 2 111.71 10.67
 -3 15 2 132.41 4.41
 3 -15 -2 138.9 9.63
 3 15 -2 135.12 8.13
 -3 15 2 134.85 7.17
 3 -15 -1 69.15 6.65
 -3 -15 1 64.71 4.43
 -3 -15 1 54.99 4.6
 3 -15 -1 61.1 6.81
 -3 -15 1 48.17 7.15
 3 15 -1 61.75 5.38
 -3 15 1 66.34 4.77
 3 15 0 85.29 6.57
 -3 15 0 78.38 4.45
 -3 -15 0 82.16 5.17
 3 15 0 64.19 5.59
 3 -15 0 77.52 7.73
 -3 -15 0 80.65 9.77
 -3 15 0 77.03 5.17
 -3 15 -1 139.26 7.43
 -3 -15 -1 133.81 7.15
 -3 15 -1 133.95 7.8
 3 -15 1 149.76 10.99
 -3 -15 -1 128.82 12.89
 3 15 1 131.88 8.82
 -3 15 -2 110.33 8.26
 3 -15 2 138.14 10.56
 -3 -15 -2 118.69 13.05
 3 15 2 117.06 8.73
 -3 15 -3 73.48 7.45
 3 -15 3 81.23 8.3
 -3 -15 -3 74.2 10.81
 3 15 3 75.47 7.21
 3 15 4 80.85 6.63
 -3 15 -4 80.03 8.31
 -3 15 -4 91.71 6.13
 3 -15 4 90.9 9.21
 -3 -15 -4 86.47 12.13
 3 15 4 86.03 8.13
 3 15 5 479.73 19.71
 3 15 5 438.17 21.77
 -3 15 -5 439.73 23.36
 -3 15 -5 468.18 17.21
 3 -15 5 527.79 24.91
 -3 -15 -5 441.81 29.51
 3 15 6 42.57 5.22
 -3 15 -6 40.58 6.62
 -3 15 -6 42.93 4.06
 -3 -15 -6 36.51 8.37
 3 -15 6 50.55 7.29
 3 15 7 3.11 1.74
 -3 15 -7 1.53 1.46
 3 -15 7 -1.06 1.86
 -3 15 -8 29.97 6.45
 3 16 -9 5.55 1.61
 -3 16 9 5.38 2.16
 3 16 -8 2.76 1.48
 -3 -16 8 1.82 1.01
 3 -16 -8 2.95 1.68
 -3 16 8 2.82 1.57
 3 16 -8 5.24 1.94
 -3 -16 8 4.2 1.98
 3 16 -7 8.21 2.11
 -3 -16 7 6.49 1.54
 3 -16 -7 12.04 3.27
 -3 16 7 6.38 1.97
 3 16 -7 8.3 2.28
 -3 -16 7 4.55 1.61
 3 16 -6 12.91 2.45
 -3 -16 6 11.84 1.9
 3 -16 -6 11.98 3.43
 -3 16 6 6.83 1.85
 -3 -16 6 11.69 2.72
 -3 16 6 9.94 2.16
 -3 16 5 12.7 2.4
 3 16 -5 9.91 2.15
 -3 -16 5 11.92 1.88
 3 -16 -5 9.99 2.65
 -3 16 5 12.57 2.34
 -3 -16 5 9.04 2.28
 -3 16 4 11.04 2.22
 3 16 -4 12.83 2.52
 -3 -16 4 12.24 1.89
 3 -16 -4 13.65 3.22
 -3 16 4 14.18 2.37
 -3 -16 4 11.99 2.37
 -3 16 4 15.28 2.03
 3 -16 -4 11.35 3.09
 3 16 -3 37.48 4.25
 3 -16 -3 42.88 5.33
 -3 -16 3 39.42 3.41
 -3 16 3 37.66 3.84
 -3 -16 3 36.61 4.14
 3 -16 -3 35.38 5.31
 -3 -16 3 34.1 5.45
 -3 -16 2 14.57 2.09
 3 16 -2 12.05 2.37
 -3 16 2 16.75 2.5
 -3 -16 2 16.23 2.72
 3 -16 -2 13.26 2.9
 3 -16 -2 11.73 3.01
 -3 -16 2 11.69 3.69
 -3 -16 1 9.79 1.7
 3 16 -1 12.84 2.54
 -3 16 1 12.02 2.07
 3 -16 -1 14.08 3.41
 3 -16 -1 9.76 2.53
 -3 -16 1 12.56 2.24
 -3 -16 1 14.02 4.01
 3 16 0 26.87 3.78
 -3 -16 0 27.5 2.94
 -3 -16 0 23.58 5.05
 3 -16 0 27.76 4.81
 -3 16 0 25.66 3.06
 -3 16 -1 47.77 4.12
 3 -16 1 55.69 6.75
 -3 -16 -1 55.58 8.32
 3 16 1 49.37 5.41
 -3 16 -1 52.46 4.4
 3 16 2 9.37 2.57
 -3 16 -2 11.13 2.15
 -3 -16 -2 10.97 4.48
 -3 16 -2 10.83 2.23
 3 -16 2 14.66 3.49
 3 16 3 1.97 1.4
 -3 -16 -3 2.65 2.03
 -3 16 -3 -1.01 1.2
 3 -16 3 2.17 1.29
 3 16 4 94.54 7.43
 -3 16 -4 76.11 7.97
 3 -16 4 100.44 10.03
 -3 -16 -4 90.84 12.55
 3 16 4 95.16 8.85
 3 16 5 24.03 4.69
 3 16 5 28.4 4.23
 -3 16 -5 28.91 5.46
 -3 16 -5 30.44 3.58
 -3 -16 -5 23.94 6.82
 3 -16 5 34.67 5.99
 3 16 6 0.75 1.46
 3 16 6 1.5 0.97
 -3 16 -6 0.09 1.65
 -3 -16 -6 -0.54 2.34
 -3 16 -6 1.17 0.82
 3 -16 6 0.63 1.79
 -3 16 -7 10.12 3.22
 -3 -16 -7 15.83 5.12
 -3 16 -8 12.7 4.28
 3 17 -9 32.34 4.34
 -3 17 9 29.1 4.51
 3 17 -8 6.82 2.15
 -3 17 8 7.21 2.08
 3 17 -8 5.62 1.99
 -3 -17 7 0.6 0.99
 3 17 -7 0.7 1.05
 -3 -17 7 0.25 0.58
 3 -17 -7 1.19 1.54
 -3 17 7 1.64 0.76
 3 17 -7 1.98 1.57
 3 17 -6 75.08 6.35
 -3 17 6 77.29 6.4
 -3 -17 6 71.67 5.03
 -3 17 6 72.2 6.44
 -3 -17 6 66.06 6.69
 -3 17 5 19.25 3.08
 3 17 -5 25.28 3.57
 3 -17 -5 27.04 4.69
 -3 17 5 26.46 3.49
 -3 -17 5 23.71 2.68
 -3 -17 5 23.6 3.65
 -3 -17 4 25.48 3.72
 -3 17 4 24.88 3.36
 3 17 -4 23.03 3.4
 -3 17 4 25.48 3.27
 3 -17 -4 32.37 4.88
 -3 -17 4 26.97 2.85
 3 -17 -3 90.25 8.24
 -3 17 3 80.3 6
 -3 -17 3 80.01 5.18
 3 -17 -3 86.5 8.7
 -3 -17 3 71.31 6.12
 3 17 -3 87.66 6.85
 -3 -17 2 53.53 6.83
 3 -17 -2 63.51 6.9
 -3 -17 2 65.51 4.61
 3 -17 -2 62.32 7.43
 -3 -17 2 57.66 5.28
 3 17 -2 67.26 5.95
 -3 17 2 65.32 5.21
 3 17 -1 -0.48 0.78
 -3 17 1 0.7 0.9
 -3 -17 1 -0.01 1.43
 3 -17 -1 1.01 1.26
 -3 -17 1 0.14 0.79
 3 -17 -1 -0.4 1.82
 -3 -17 1 1.66 0.79
 -3 -17 0 152.01 7.85
 3 -17 0 149.13 11.75
 -3 -17 0 165.56 13.92
 -3 17 0 163.06 8.58
 3 17 0 145.87 9.65
 3 -17 1 107.09 9.82
 -3 -17 -1 113.47 12.14
 3 17 1 114.42 8.56
 -3 17 -1 104.21 6.75
 -3 17 -2 28.38 3.42
 3 17 2 31.18 4.69
 -3 -17 -2 18.72 5.22
 3 -17 2 28.36 5.16
 -3 17 -3 117.91 7.67
 3 -17 3 123.96 10.99
 -3 -17 -3 108.31 12.96
 3 17 3 118.95 9.78
 3 17 4 79.54 6.82
 -3 -17 -4 73.32 11.21
 -3 17 -4 62.45 6.95
 3 -17 4 89.87 9.55
 3 17 4 80.17 8.16
 3 17 5 15.53 4.05
 3 17 5 11.53 2.74
 3 -17 5 4.65 2.24
 -3 17 -5 9.28 3.13
 -3 17 -5 7.28 1.91
 -3 -17 -5 11.42 4.36
 3 17 6 12.24 3.7
 -3 17 -6 8.54 2.81
 -3 -17 -6 6.66 4.25
 -3 17 -6 7.03 1.77
 -3 17 -7 27.26 5.82
 -3 -17 -7 20.21 6.52
 3 18 -8 17 3.17
 -3 18 8 10.95 2.72
 3 18 -8 16.05 3.37
 3 18 -7 8.02 1.97
 -3 18 7 5.5 1.89
 -3 18 6 1.31 1.38
 3 18 -6 1.84 1.49
 3 -18 -6 0.65 1.4
 -3 18 6 -0.92 1.27
 -3 18 5 7.89 2.07
 3 18 -5 14.09 2.84
 -3 -18 5 11.67 1.93
 3 -18 -5 18.25 3.93
 -3 18 5 12.51 2.49
 -3 18 4 0.83 0.74
 -3 -18 4 1.94 0.97
 3 18 -4 4.07 1.83
 3 -18 -4 4.27 2.29
 -3 18 4 1.08 0.85
 -3 -18 4 0.27 1.27
 -3 -18 3 0.39 0.59
 -3 18 3 1.8 0.96
 3 18 -3 1.27 1.33
 3 -18 -3 -1.59 1.53
 3 -18 -3 0.89 1.89
 -3 -18 3 0.55 0.78
 3 18 -2 26.31 3.93
 -3 18 2 23.28 3.23
 3 -18 -2 20.66 4.06
 -3 -18 2 23.19 2.72
 -3 -18 2 15.34 2.84
 3 -18 -2 19.11 4.3
 3 18 -1 0.55 1.22
 -3 18 1 -0.49 0.63
 3 -18 -1 0.51 1.1
 3 -18 -1 -1.54 2.12
 -3 -18 1 -0.14 0.78
 -3 -18 1 0.62 0.61
 3 18 0 10.37 2.45
 -3 18 0 12.49 2.34
 3 -18 0 9.58 2.91
 -3 -18 0 6.56 2.87
 3 18 1 4.32 2.01
 -3 18 -1 3.05 1.35
 -3 -18 -1 0.25 2.68
 3 -18 1 3.06 2.63
 3 18 2 19.94 4
 -3 -18 -2 12.3 4.03
 -3 18 -2 22.79 3.19
 -3 18 -3 35.5 4.13
 3 18 3 27.14 4.78
 -3 -18 -3 30.12 6.79
 3 -18 3 33.29 5.94
 3 18 4 10.97 3.23
 -3 18 -4 5.25 1.77
 3 18 4 4.71 1.63
 -3 -18 -4 9.4 4.37
 3 -18 4 3.74 2.18
 3 18 5 4.77 2.72
 -3 -18 -5 3.91 3.54
 3 18 5 7.4 2.52
 -3 18 -5 3.14 1.23
 3 -18 5 6.03 3.23
 -3 18 -6 15.14 2.56
 -3 -18 -6 15.51 5.06
 -3 19 7 7.2 2.15
 3 19 -6 5.25 1.91
 3 -19 -6 5.3 2.72
 -3 19 6 2.52 1.07
 -3 19 5 16.41 3.07
 3 19 -5 20.16 3.46
 3 -19 -5 19.79 4.4
 -3 19 5 12.93 2.63
 -3 19 4 35.53 4.2
 3 -19 -4 46.26 6.37
 -3 19 4 34.55 4.38
 -3 -19 4 38.81 3.55
 3 19 -4 40.88 4.87
 -3 -19 3 7.16 1.5
 -3 19 3 9.56 2.24
 3 19 -3 9.53 2.39
 3 -19 -3 3.33 1.34
 3 -19 -3 0.75 1.48
 -3 -19 2 63.27 4.71
 3 -19 -2 62.83 7.91
 3 -19 -2 62.94 7.26
 3 19 -2 67.03 6.47
 -3 19 2 70.45 5.95
 -3 -19 1 79.41 5.47
 3 -19 -1 86.72 9.38
 3 19 -1 91.43 7.74
 3 -19 -1 86.85 8.62
 -3 19 1 87.78 6.64
 3 19 0 82.35 7.56
 3 -19 0 89.85 9.44
 -3 19 0 85.25 6.48
 3 -19 1 91.85 9.76
 3 19 1 83.74 7.94
 -3 19 -1 84.5 6.56
 3 -19 2 143.81 12.32
 -3 -19 -2 115.92 12.56
 3 19 2 115.7 9.89
 -3 19 -2 124.76 8.22
 -3 19 -3 73.38 6.16
 3 -19 3 66.38 8.41
 -3 -19 -3 65.98 9.65
 3 19 3 67.06 7.61
 3 19 4 3.8 1.8
 -3 19 -4 8 2.11
 -3 -19 -4 4.53 3.19
 3 -19 4 5.55 2.14
 -3 19 -5 23.17 3.47
 -3 -19 -5 21.99 6.03
 -3 -19 -6 3.5 2.33
 -3 20 6 7.18 2.3
 -3 20 5 3.3 1.42
 3 20 -5 6.99 2.31
 -3 20 5 5.04 1.77
 -3 20 4 1.72 1.29
 3 20 -4 3.83 1.9
 3 -20 -4 2.58 2.28
 -3 20 4 0.02 0.75
 3 20 -3 0.42 1.02
 3 -20 -3 0.88 1.49
 3 -20 -3 0.93 2.22
 -3 20 3 4.09 1.64
 3 20 -2 4.27 1.7
 -3 20 2 5.76 1.91
 3 -20 -2 3.16 2.17
 -3 -20 2 3.06 1.07
 3 -20 -2 5.04 1.92
 3 20 -1 2.14 1.54
 -3 20 1 1.74 1.44
 -3 -20 1 2.55 1.07
 3 -20 -1 2.55 1.52
 3 -20 -1 0.82 1.23
 3 20 0 7.51 2.35
 3 -20 0 12 3.72
 -3 20 0 8.71 2.1
 3 20 1 8.36 2.77
 -3 20 -1 6.42 2.08
 3 -20 1 2.69 1.69
 3 20 2 6.54 2.93
 -3 20 -2 5.2 1.74
 3 -20 2 12.5 4.02
 -3 20 -3 6.74 2.05
 -3 20 -5 3.95 1.8
 -3 21 5 4.57 1.73
 -3 21 4 19.9 3.53
 3 -21 -4 26.35 5.33
 -3 21 4 24.79 3.7
 -3 21 3 16.93 3.17
 3 -21 -3 17.68 4.29
 -3 21 2 27.61 4.04
 3 -21 -2 30.82 5.56
 3 -21 -2 32.07 5.75
 3 -21 -1 36.14 5.85
 3 -21 -1 36.38 6.39
 -3 21 1 43.16 4.97
 -3 -21 0 39.26 4.6
 3 -21 0 35.5 6.46
 -3 21 0 36.83 4.58
 -3 21 -1 19.66 3.43
 -3 21 -2 23.61 3.77
 -3 22 4 -0.97 1.52
 -3 22 3 5.73 1.97
 3 -22 -3 7.82 3.11
 -3 22 2 0.17 0.88
 3 -22 -2 -0.18 2.03
 -3 22 1 1.47 1.49
 3 -22 -1 -0.27 2.34
 -3 22 0 3.51 1.79
 -3 -22 -1 13.1 2.94
 -3 -22 -2 11.39 2.95
 -4 0 13 -0.22 1.16
 -4 0 12 206.8 11.78
 4 0 -12 222.95 13.91
 -4 0 11 18.81 3.05
 -4 0 11 20.78 3.32
 4 0 -11 20.31 3.76
 4 0 -10 131.22 6.61
 -4 0 10 161.82 8.77
 4 0 -10 163.84 10.07
 -4 0 10 166.85 9.29
 4 0 -9 94.2 5.34
 -4 0 9 102.21 6.31
 4 0 -9 105.76 7.38
 -4 0 9 97.97 6.54
 4 0 -8 252.2 9.77
 -4 0 8 246.17 10.19
 4 0 -8 276.49 11.98
 -4 0 8 266.44 11.09
 4 0 -8 230.38 7.41
 4 0 -8 248.15 6.92
 4 0 -7 21.57 2.33
 -4 0 7 26.89 2.54
 4 0 -7 21.27 2.52
 4 0 -7 25.44 3.01
 -4 0 7 21.39 2.43
 -4 0 7 28.88 2.95
 -4 0 6 716.62 20.14
 4 0 -6 714.26 20.95
 -4 0 6 734.43 21.49
 4 0 -6 756.99 22.17
 4 0 -6 639.69 19.99
 -4 0 6 626.61 21.04
 4 0 -5 386.44 12.64
 4 0 -5 370.25 12.01
 -4 0 5 336.85 15.25
 -4 0 5 373.16 14.27
 4 0 -5 354.37 12.06
 -4 0 5 337.97 13.05
 -4 0 5 372.82 12.61
 4 0 -4 1437.71 38.44
 4 0 -4 1433.48 37.11
 -4 0 4 1330.94 40.51
 -4 0 4 1494.48 38.52
 -4 0 4 1326.58 39.52
 -4 0 4 1391.31 38.16
 4 0 -4 1384.73 38.16
 -4 0 4 1360.88 40.07
 4 0 -3 38.32 2.94
 4 0 -3 41.43 2.13
 -4 0 3 37.03 3.22
 -4 0 3 39.63 2.98
 4 0 -3 36.87 2.89
 -4 0 3 36.47 3
 -4 0 3 38.4 2.77
 4 0 -3 40.38 3.05
 -4 0 3 32.97 3.58
 -4 0 3 40.2 1.65
 4 0 -2 186.13 5.37
 4 0 -2 186.43 7.48
 -4 0 2 188.09 7.13
 -4 0 2 167.33 7.07
 -4 0 2 186.25 6.37
 4 0 -2 183.76 7.57
 -4 0 1 23.28 2.18
 4 0 -1 23.49 2.18
 4 0 -1 21.46 1.18
 -4 0 1 20.22 1.83
 4 0 -1 21.05 1.95
 -4 0 1 21.36 2.02
 4 0 -1 19.08 2.06
 4 0 0 3695.34 89.08
 4 0 0 3643.14 86.99
 -4 0 0 3522.33 88.38
 4 0 0 3551.04 88.87
 -4 0 0 3399.07 90.14
 4 0 1 4118.62 103.71
 4 0 1 4212.48 103.13
 4 0 1 4093.54 102.07
 -4 0 -1 4008.53 102.76
 4 0 1 4291.55 104.1
 -4 0 -1 3941.83 105.49
 4 0 2 51.87 3.32
 4 0 2 55.08 3.45
 -4 0 -2 51.73 3.33
 4 0 2 59.21 3.77
 4 0 2 53.49 4.16
 -4 0 -2 52.81 4.69
 4 0 2 51.98 3.64
 4 0 3 38.11 2.72
 4 0 3 36.23 3.11
 -4 0 -3 35.29 2.9
 4 0 3 36.46 3.04
 -4 0 -3 40.86 7.51
 4 0 3 33.15 2.87
 4 0 4 4.69 1
 4 0 4 4.71 1.27
 4 0 4 7.73 1.19
 -4 0 -4 5.46 1.27
 -4 0 -4 6.13 2.87
 4 0 5 622.05 17.21
 4 0 5 612.25 20.33
 -4 0 -5 568.16 31.89
 4 0 6 14.64 1.58
 4 0 6 13.46 2.38
 -4 0 -6 13.87 5.29
 4 0 6 12.01 1.71
 4 0 7 229.68 11.93
 -4 0 -7 221.22 20.26
 4 0 8 3.78 1.46
 -4 0 -8 4.49 2.93
 4 0 9 -1.83 1.63
 -4 0 -9 4.81 3.02
 4 0 10 62.08 6.81
 -4 0 -10 57.12 10.96
 -4 -1 13 5.87 2.14
 -4 1 13 3.87 1.71
 -4 -1 12 42.86 4.9
 -4 1 12 52.35 5.45
 -4 -1 12 59.81 5.94
 4 -1 -12 56.34 6.54
 4 1 -12 59.3 6.76
 -4 -1 11 16.91 2.86
 -4 1 11 21.99 3.26
 -4 -1 11 19.24 3.15
 -4 1 11 24.04 3.71
 4 -1 -11 20.79 3.79
 4 1 -11 20.6 3.84
 4 1 -10 49.45 3.58
 -4 -1 10 48.99 4.54
 -4 1 10 44.96 4.43
 -4 -1 10 52.17 4.93
 4 -1 -10 59.66 5.76
 4 1 -10 56.49 5.87
 -4 1 10 59.04 5.32
 4 -1 -10 41.58 3.4
 4 1 -9 17.09 1.4
 4 -1 -9 18.6 2.19
 4 1 -9 20.09 2.23
 -4 -1 9 20.06 2.61
 -4 1 9 21.18 2.71
 -4 -1 9 20.66 2.86
 -4 1 9 22.92 3.03
 4 -1 -9 19.85 3.01
 4 1 -9 19.84 3.16
 4 -1 -8 52.12 3.78
 4 1 -8 48.14 3.61
 -4 -1 8 53.88 4.07
 -4 1 8 50.35 4.03
 -4 -1 8 58.82 4.55
 4 -1 -8 57.31 4.86
 4 1 -8 58.71 5.1
 -4 1 8 51.27 4.37
 4 1 -8 44.29 2.84
 4 1 -8 51.84 2.35
 4 -1 -7 23.12 2.41
 -4 -1 7 25.78 2.49
 4 1 -7 26.34 2.56
 -4 1 7 21.89 2.33
 4 -1 -7 21.97 2.53
 4 1 -7 20.92 2.6
 4 -1 -7 23.33 2.85
 4 1 -7 28.77 3.29
 -4 -1 7 29.82 3.08
 4 1 -7 18.7 1.92
 -4 -1 7 20.39 2.29
 -4 1 7 26.66 2.86
 4 1 -7 23.58 1.29
 4 -1 -6 107.96 5.67
 -4 1 6 116.02 5.25
 4 1 -6 117.91 5.74
 -4 1 6 129.82 6.3
 4 -1 -6 108.34 5.52
 4 1 -6 125.32 6.68
 -4 1 6 118.3 5.6
 -4 1 6 110.1 7.53
 -4 1 6 101.14 5.9
 -4 -1 6 100.58 5.76
 4 1 -6 104.95 5.2
 -4 -1 6 125.74 6.24
 4 1 -6 107.51 3.38
 4 1 -5 6.55 1.18
 -4 1 5 7.67 1.51
 -4 1 5 8.44 1.08
 -4 -1 5 8.06 1.54
 4 1 -5 7.66 1.28
 4 -1 -5 9.81 1.52
 4 -1 -5 9.01 1.25
 4 1 -5 8.67 1.38
 -4 -1 5 9.36 1.67
 -4 1 5 11.06 1.64
 -4 1 5 9.44 2.15
 4 -1 -5 6.68 1.14
 -4 1 5 11.32 1.53
 -4 -1 5 5.74 1.5
 -4 1 5 7.35 1.71
 4 -1 -4 112.77 5.52
 4 1 -4 98.86 4.69
 4 1 -4 108.8 5.38
 4 -1 -4 104.51 4.25
 -4 1 4 108.3 6.28
 -4 1 4 108.22 6.58
 -4 -1 4 107.6 6.82
 -4 1 4 111.49 5.39
 -4 -1 4 104.72 5.75
 -4 1 4 101.3 6.2
 4 -1 -4 104.29 5.22
 -4 -1 4 109.63 5.34
 -4 1 4 111.89 5.33
 -4 -1 4 95.63 6.14
 4 1 -4 100.57 5.14
 4 1 -3 20.96 2.1
 -4 1 3 15.02 1.81
 4 -1 -3 18.37 1.96
 4 1 -3 18.86 1.49
 4 1 -3 20.89 2.11
 4 -1 -3 18.24 1.13
 -4 -1 3 18.82 1.18
 -4 1 3 19.01 2.21
 -4 -1 3 18.93 2.32
 -4 1 3 19.91 2.74
 -4 -1 3 16.7 1.9
 -4 1 3 20 2.31
 -4 -1 3 16.87 1.8
 -4 1 3 18.9 1.84
 4 -1 -3 18.76 2.01
 4 -1 -3 21.22 2.18
 -4 1 3 18.89 0.9
 4 1 -2 26.6 2.41
 4 1 -2 25.92 1.5
 4 1 -2 28.72 2.48
 4 -1 -2 23.49 2.28
 -4 -1 2 24.91 2.18
 -4 1 2 25.54 2.13
 -4 1 2 24.09 2.37
 -4 -1 2 20.79 1.91
 4 -1 -2 24.01 2.3
 4 -1 -2 26.04 2.34
 -4 1 2 22.65 1.78
 -4 -1 2 23.23 1.78
 4 1 -1 32.39 2.76
 4 -1 -1 43.31 3.04
 4 1 -1 40.07 2.98
 4 1 -1 40.11 1.94
 4 -1 -1 31.76 2.73
 -4 -1 1 39.86 2.73
 -4 1 1 40.87 2.65
 4 1 -1 39.69 2.38
 4 -1 -1 37.22 2.96
 -4 1 1 37.82 2.96
 -4 -1 1 35.58 2.44
 -4 1 1 37.7 2.88
 -4 -1 1 38.92 2.89
 4 -1 0 140.06 6.11
 4 1 0 117.92 6.02
 4 -1 0 137.62 4.64
 4 1 0 145.41 6.26
 4 1 0 136.64 5.04
 -4 -1 0 139.13 5.86
 -4 1 0 142.22 5.69
 4 1 0 139.72 5.53
 4 -1 0 137.79 6.36
 4 -1 0 130.52 6.2
 -4 -1 0 133.92 6.76
 4 -1 1 29.2 2.42
 4 1 1 27.09 2.54
 4 -1 1 29.63 2.1
 4 1 1 28.42 2.44
 4 1 1 25.1 2.01
 -4 -1 -1 31.43 3.32
 -4 1 -1 32.7 2.5
 -4 -1 -1 31.46 2.59
 -4 1 -1 33.37 2.78
 4 1 1 25.57 2.42
 4 -1 1 30.03 2.89
 4 1 1 26.49 2.38
 4 -1 1 24.67 2.43
 4 1 2 -0.32 0.69
 -4 -1 -2 -0.23 0.6
 4 1 2 0.02 0.49
 4 1 2 0.81 0.48
 4 -1 2 0.02 0.31
 4 -1 2 -0.43 0.46
 4 1 2 0.1 0.35
 4 -1 2 0.29 0.45
 -4 1 -2 -0.34 0.44
 4 1 2 -0.04 0.41
 4 -1 2 -0.15 0.61
 -4 1 -2 0.61 0.57
 -4 -1 -2 0.51 0.6
 4 1 3 67.04 4.28
 4 -1 3 75.77 4.03
 4 -1 3 75.89 4.59
 4 1 3 71.25 4.01
 4 1 3 76.66 4.65
 -4 1 -3 92.14 10.71
 -4 1 -3 66.6 4.17
 -4 -1 -3 77.95 10.13
 4 -1 3 71.39 4.33
 4 -1 3 73.74 5.67
 4 -1 3 64.87 4.17
 4 1 4 50.29 3.65
 4 -1 4 57.8 4.29
 4 1 4 57.86 4.34
 -4 1 -4 48.46 3.83
 -4 -1 -4 44.82 3.7
 -4 1 -4 44.54 7.82
 4 1 4 51.61 3.27
 4 -1 4 50.14 3.18
 4 -1 4 47.69 3.49
 -4 -1 -4 48.86 8.5
 4 -1 5 10.47 1.91
 4 1 5 8.6 1.85
 4 -1 5 6.64 1.06
 4 1 5 7.99 1.2
 4 1 5 8.41 1.48
 -4 1 -5 15.1 5.4
 -4 -1 -5 8.3 4.33
 4 -1 5 6.38 1.24
 4 1 6 1.93 0.8
 4 -1 6 2 0.59
 4 -1 6 3.11 1.22
 4 1 6 2.21 1.06
 4 1 6 1.79 0.63
 4 -1 6 0.73 0.54
 -4 1 -6 0.77 2.65
 -4 -1 -6 0.71 1.89
 4 -1 7 4.54 1.51
 4 1 7 12.68 2.59
 -4 1 -7 10.81 5.86
 -4 -1 -7 3.56 3.19
 -4 -1 -8 18.28 6.46
 4 -1 8 23.73 3.73
 4 1 8 24.98 3.84
 -4 1 -9 8.59 3.35
 4 -1 9 15.04 3.19
 4 1 9 24.44 4.21
 -4 -1 -9 13.85 5.64
 4 -1 10 4.64 1.9
 4 1 10 4.6 1.44
 -4 1 -10 3.22 2.77
 -4 -1 -10 2.21 3.36
 -4 2 13 20.45 3.65
 4 -2 -13 14.47 3.49
 -4 -2 12 93.33 7.49
 -4 -2 12 93.36 7.39
 -4 2 12 89.71 7.37
 4 -2 -12 84.44 7.86
 4 2 -12 93.59 8.7
 -4 -2 11 2.22 1.14
 -4 2 11 1.21 0.85
 -4 -2 11 0.8 1.4
 -4 2 11 4.72 1.75
 4 -2 -11 2.98 1.55
 4 2 -11 5.3 2.36
 4 -2 -10 212.45 9.48
 4 2 -10 233.7 9.46
 -4 -2 10 252.93 11.54
 -4 2 10 239.03 11.53
 -4 -2 10 253.01 11.95
 4 -2 -10 259.65 12.83
 4 2 -10 271.17 13.99
 -4 2 10 288.61 12.98
 4 -2 -10 266.98 14.13
 4 2 -9 14.72 1.37
 4 -2 -9 14.5 1.95
 -4 -2 9 16.67 2.45
 -4 2 9 11.97 2.09
 4 2 -9 15.12 1.91
 -4 -2 9 22.26 2.89
 -4 2 9 17.51 2.68
 4 -2 -9 17.47 3.31
 4 -2 -9 16.38 2.7
 4 2 -9 19.34 3.26
 -4 -2 8 79.41 5.4
 4 -2 -8 75.06 4.66
 4 2 -8 69.3 4.42
 -4 2 8 77.77 5.11
 4 -2 -8 79.9 5.67
 4 2 -8 84.19 6.25
 -4 2 8 81.65 5.62
 4 2 -8 72.38 3.24
 4 -2 -7 599.24 18.69
 -4 2 7 628.68 18.75
 4 2 -7 623.91 18.58
 4 -2 -7 533.17 18.61
 4 -2 -7 661.28 19.98
 4 2 -7 645.87 20.82
 -4 2 7 613.69 18.19
 -4 -2 7 491.26 17.74
 4 2 -7 542.51 17.4
 -4 -2 7 608.5 19.41
 -4 2 7 643.18 19.82
 4 2 -7 602.55 15.98
 4 2 -6 3.11 0.54
 4 2 -6 1.7 0.51
 -4 -2 6 2.61 0.83
 -4 2 6 3.37 0.73
 4 -2 -6 0.64 0.55
 4 -2 -6 2.64 0.72
 4 2 -6 2.42 0.73
 -4 -2 6 2.14 0.88
 -4 2 6 4.82 1.3
 4 2 -6 5.1 1.47
 -4 2 6 3.71 0.91
 4 -2 -5 78.91 4.62
 -4 2 5 79.83 3.71
 4 2 -5 76.79 4.56
 4 2 -5 81.71 4.56
 -4 2 5 70.72 4.54
 4 -2 -5 76.07 3.89
 -4 2 5 81.89 4.51
 -4 2 5 86.06 4.73
 -4 2 5 74.02 5.93
 -4 -2 5 77.26 4.91
 -4 2 5 71.54 5.69
 -4 2 5 65.28 4.75
 -4 -2 5 83.11 4.73
 4 2 -5 79.89 3.16
 4 2 -5 78.79 4.38
 4 2 -4 1039.42 29.13
 4 -2 -4 1065.04 29.54
 4 2 -4 1037.95 28.49
 4 2 -4 1078.67 29.41
 -4 2 4 1018.83 29.49
 4 -2 -4 1029.96 27.12
 -4 2 4 1119.9 29.39
 -4 2 4 1012.58 30.85
 -4 -2 4 967.17 31.71
 4 -2 -4 1034.47 29.09
 -4 -2 4 1085.61 29.7
 -4 2 4 1020.46 31.35
 -4 -2 4 1048.7 29.16
 -4 2 4 1004.16 30.59
 -4 2 4 1069.35 28.99
 4 2 -4 1067.8 27.35
 -4 -2 4 996.31 31.18
 4 -2 -3 312.8 11.01
 4 2 -3 309.65 9.65
 4 2 -3 316.36 11.03
 4 2 -3 325.64 11.09
 -4 2 3 338.16 11.09
 -4 2 3 309.94 11.22
 4 -2 -3 315.2 10.97
 -4 -2 3 285.04 10.21
 -4 2 3 309.91 11.93
 -4 -2 3 302.83 10.61
 -4 2 3 318.01 10.4
 -4 2 3 270.62 12.18
 4 2 -3 298.13 9.9
 -4 -2 3 312.9 8.99
 -4 2 2 8.52 1.12
 4 2 -2 7.32 1.27
 -4 -2 2 8.09 1.29
 -4 2 2 9.34 1.22
 4 -2 -2 9.62 1.37
 4 2 -2 9.35 1.38
 -4 2 2 8.4 1.77
 4 -2 -2 10.22 1.65
 4 -2 -2 8.41 1.35
 -4 2 2 8.25 1.47
 -4 -2 2 8.86 0.98
 -4 -2 2 10.14 1.15
 4 -2 -1 1128.93 29.01
 4 2 -1 1143.43 29.05
 -4 -2 1 1073.89 28.38
 -4 2 1 1051.49 27.77
 4 -2 -1 1039.25 29.49
 -4 2 1 1076.72 29.67
 4 -2 -1 1144.32 28.31
 -4 -2 1 1084.22 28.56
 -4 -2 0 4.9 1.04
 -4 2 0 3.22 0.73
 -4 -2 0 3.26 0.78
 4 2 0 2.57 0.72
 4 -2 0 4.12 0.49
 4 -2 0 3.13 0.72
 4 -2 0 4.34 1.03
 4 2 0 3.63 0.68
 4 2 0 2.76 0.8
 -4 2 0 3.31 0.89
 4 2 0 2.13 0.72
 4 2 0 3.29 0.61
 4 -2 0 5.2 1.2
 4 -2 0 1.77 0.62
 4 -2 1 352.44 11.52
 4 -2 1 326.62 10.21
 4 2 1 342.24 11.54
 4 2 1 333.03 10.88
 -4 2 -1 343.79 10.15
 4 2 1 332.56 11.89
 -4 2 -1 337.92 11.72
 -4 2 -1 337.43 10.86
 -4 -2 -1 328.36 11.35
 4 2 1 336.76 11.87
 4 -2 1 346.3 11.25
 4 -2 1 351.27 12.94
 4 -2 1 330.89 11.73
 4 2 1 362 11.34
 -4 -2 -1 314.42 12.95
 4 -2 2 379.97 12.23
 4 -2 2 360.51 11.91
 4 2 2 381.31 12.44
 4 2 2 382.14 12.34
 -4 2 -2 366.78 11.79
 4 2 2 370.62 12.86
 -4 2 -2 360.77 11.8
 -4 -2 -2 360.79 12.38
 -4 2 -2 361.99 12.46
 4 2 2 374.83 12.94
 4 -2 2 360.44 12.58
 4 -2 2 400.82 14.64
 -4 -2 -2 346.2 14.57
 4 -2 3 23.72 2.13
 4 -2 3 27.25 2.54
 4 2 3 26.31 2.61
 4 2 3 27.2 2.36
 -4 2 -3 22.96 2.33
 4 2 3 23.15 2.41
 -4 -2 -3 24.81 6.18
 -4 -2 -3 22.23 2.36
 4 -2 3 25.93 2.4
 -4 2 -3 24.41 2.37
 4 -2 3 24 2.4
 4 -2 3 28.67 3.51
 -4 2 -3 11.44 3.57
 4 -2 4 53.15 3.3
 4 -2 4 53.38 4.04
 4 2 4 44.33 3.5
 4 2 4 56.02 4.29
 4 2 4 56.19 3.46
 -4 2 -4 43.71 3.66
 4 -2 4 48.79 3.64
 4 -2 4 43.35 3.36
 -4 -2 -4 40.32 7.7
 -4 2 -4 47.19 7.9
 4 2 5 445.19 15.89
 4 -2 5 540.24 15.34
 4 -2 5 520.16 17.94
 4 2 5 541.12 18.5
 4 2 5 531 15.57
 -4 -2 -5 499.23 30.06
 4 -2 5 439.99 15.64
 -4 2 -5 499.09 28.75
 4 -2 6 71.26 3.68
 4 -2 6 72.87 5.63
 4 2 6 72.87 3.91
 4 2 6 65.11 5.6
 -4 -2 -6 61.79 10.27
 -4 2 -6 63.21 9.8
 4 2 7 42.95 2.8
 4 -2 7 39.5 4.43
 4 2 7 42.1 4.75
 -4 2 -7 56.3 9.64
 -4 -2 -7 42.09 9.14
 4 -2 8 195.35 11.07
 4 2 8 178.57 11.1
 -4 2 -8 174.05 18.1
 -4 -2 -8 161.28 18.52
 4 2 9 37.8 5.16
 4 -2 9 32.02 4.41
 -4 2 -9 25.4 6.74
 -4 -2 -9 28.3 7.71
 -4 2 -10 8.9 4.34
 4 -2 10 14.39 3.26
 4 2 10 22.33 4.28
 -4 -2 -10 17.28 6.55
 -4 3 13 4.99 1.8
 4 -3 -13 5.09 2.08
 -4 3 12 24.54 3.81
 4 -3 -12 25.62 4.14
 4 3 -12 26.07 4.78
 -4 3 11 28.21 3.86
 -4 -3 11 28.02 3.75
 4 -3 -11 25.24 4.32
 4 -3 -11 27.9 4.06
 4 3 -11 34.02 5.06
 -4 3 11 39.9 4.67
 4 3 -10 24.03 2.49
 -4 3 10 27.93 3.53
 -4 -3 10 27.74 3.56
 4 -3 -10 23.76 4.13
 4 -3 -10 25.59 3.59
 4 3 -10 30.25 4.45
 -4 3 10 34.07 4.22
 4 -3 -9 59.49 4.25
 -4 -3 9 69.52 5.34
 4 3 -9 60.49 4.13
 -4 3 9 71.85 5.32
 4 -3 -9 62.69 6.33
 4 -3 -9 68.56 5.58
 4 3 -9 77.27 6.52
 -4 3 9 80.25 5.97
 4 3 -9 60.65 3.31
 4 3 -8 8.23 1.04
 4 -3 -8 7.59 1.46
 -4 3 8 10.21 1.76
 4 3 -8 9.61 1.48
 -4 -3 8 8.23 1.71
 -4 3 8 7.95 1.7
 -4 3 8 11.53 1.64
 4 -3 -8 9.6 2.36
 4 -3 -8 9.97 1.9
 4 3 -8 13.43 2.57
 4 3 -8 7.02 1.15
 4 -3 -7 72.2 4.55
 -4 3 7 74 4.59
 4 3 -7 69.48 4.33
 4 -3 -7 59.82 4.27
 -4 3 7 74.33 4.34
 4 -3 -7 85.35 5.27
 4 3 -7 70.28 3.23
 4 3 -7 82.3 5.79
 -4 -3 7 59.46 3.93
 4 3 -7 60.21 3.76
 -4 -3 7 73.82 4.93
 -4 3 7 81.31 5.25
 4 -3 -7 73.33 6.37
 4 -3 -6 102.65 5.62
 -4 3 6 110.53 5.21
 4 3 -6 93.43 5.84
 4 3 -6 104.17 5.43
 4 -3 -6 99.36 5.07
 -4 3 6 116.04 5.61
 4 3 -6 120.11 6.67
 -4 3 6 90.4 7.35
 -4 -3 6 88.21 5.2
 -4 -3 6 117.75 6.08
 -4 3 6 109.22 5.88
 4 3 -6 110.04 4.22
 4 3 -6 95.08 5.02
 -4 3 5 1.41 0.58
 4 3 -5 2.03 0.56
 -4 3 5 2.23 0.59
 4 -3 -5 2.75 0.89
 -4 -3 5 1.01 0.54
 -4 -3 5 3.27 0.99
 4 -3 -5 1.58 0.4
 4 3 -5 1.71 0.73
 -4 3 5 2.12 0.73
 -4 3 5 3.11 1.2
 4 3 -5 1.89 0.67
 -4 3 5 0.86 0.74
 4 -3 -4 33.75 2.92
 -4 3 4 36.02 1.89
 4 3 -4 38.29 2.75
 -4 3 4 32.81 2.77
 -4 3 4 38.06 3.14
 4 3 -4 35.41 2.92
 4 3 -4 35.9 2.89
 4 -3 -4 36.42 1.94
 4 3 -4 36.16 2.3
 -4 3 4 40.03 3.61
 -4 3 4 30.68 3.57
 -4 -3 4 37.85 2.92
 -4 3 4 33.54 3.31
 -4 3 4 36.85 2.79
 -4 -3 4 34.49 3.55
 4 -3 -3 75.4 4.44
 4 3 -3 74.57 3.62
 -4 3 3 70.75 4.19
 4 3 -3 73.12 4.32
 -4 3 3 64.74 4.89
 4 3 -3 66.87 4.17
 -4 3 3 71.05 4.29
 -4 -3 3 66.99 3.51
 -4 3 3 68.6 4.95
 -4 -3 3 67.44 4.04
 -4 3 3 73.48 3.87
 -4 3 3 68.35 2.52
 4 3 -3 70.34 3.79
 -4 -3 3 70.53 3.15
 4 -3 -2 44.32 3.34
 4 3 -2 49.34 3.41
 4 3 -2 45.02 3.37
 4 -3 -2 40.47 3.12
 4 -3 -2 48.78 3.86
 -4 -3 2 45.62 3.15
 -4 3 2 46.42 2.84
 -4 3 2 41.6 3.69
 -4 -3 2 42.68 1.91
 4 3 -2 47.68 3.3
 -4 3 2 36.96 3.93
 -4 -3 2 48.98 2.83
 4 -3 -1 27.23 2.45
 4 3 -1 18.84 2.15
 -4 -3 1 23.52 2.17
 4 -3 -1 17.76 2.02
 -4 3 1 24.09 1.92
 4 -3 -1 26.42 2.84
 -4 3 1 26.08 2.81
 -4 -3 1 27.12 2.35
 4 -3 -1 24.13 2
 4 3 -1 24.69 2.59
 -4 3 0 9.96 1.75
 -4 -3 0 9.54 1.59
 -4 -3 0 10.93 1.47
 4 3 0 12.74 1.29
 4 -3 0 14.05 1.76
 4 3 0 9.39 1.49
 -4 3 0 10.24 1.5
 -4 3 0 11.55 1.35
 4 3 0 12.69 0.93
 4 -3 0 12.73 1.45
 4 -3 0 9.28 1.43
 4 -3 0 10.39 1.84
 -4 -3 -1 5.87 1.35
 -4 3 -1 5.82 0.97
 -4 -3 -1 5.46 1.14
 4 3 1 5.55 1.23
 4 -3 1 6.8 1.09
 4 -3 1 6.36 0.82
 4 3 1 4.22 0.98
 4 -3 1 6.17 1.2
 -4 3 -1 5.26 1.1
 -4 3 -1 6.67 0.86
 4 3 1 6.54 1.09
 4 -3 1 6.94 1.22
 4 -3 1 6.91 1.62
 4 3 1 6.28 0.99
 4 3 2 11.08 1.7
 4 -3 2 13.25 1.48
 4 -3 2 12.7 1.64
 4 3 2 14.78 1.79
 -4 3 -2 10.62 1.38
 -4 3 -2 15.62 1.88
 -4 3 -2 14.27 1.53
 4 -3 2 11.91 1.68
 -4 -3 -2 10.17 2.08
 4 -3 2 14.69 2.33
 -4 -3 -2 13.95 1.81
 4 -3 3 35.34 2.8
 4 -3 3 40.85 3.12
 4 3 3 43.68 3.48
 -4 3 -3 35.03 2.95
 4 3 3 37.68 3.23
 -4 -3 -3 43.72 3.37
 -4 3 -3 40.7 3.1
 4 -3 3 35.22 3
 4 -3 3 47.57 4.69
 -4 -3 -3 33.94 7.11
 -4 3 -3 40.76 6.92
 4 -3 4 2.08 1.31
 4 -3 4 0.46 0.56
 -4 3 -4 0.87 0.59
 4 -3 4 -0.24 0.48
 4 -3 4 0.57 0.42
 4 3 4 0.73 0.63
 -4 3 -4 0.65 0.58
 4 3 4 1.82 0.79
 4 -3 4 0.23 0.45
 -4 -3 -4 0.56 2.76
 -4 3 -4 -0.57 1.94
 4 -3 5 69.16 3.83
 4 -3 5 73.06 5.2
 4 3 5 72.24 5.48
 4 3 5 70.44 4.11
 -4 -3 -5 87.76 12.05
 -4 3 -5 67.15 13.15
 4 -3 6 11.97 1.37
 4 3 6 13.52 1.64
 4 -3 6 15.76 2.54
 4 3 6 16.6 2.85
 -4 3 -6 7.66 3.91
 -4 -3 -6 9.9 4.7
 4 3 7 14.48 1.65
 4 -3 7 11.13 2.34
 4 3 7 14.54 3.06
 -4 -3 -7 7.44 4.45
 -4 3 -7 18.34 5.8
 4 -3 8 15.29 2.87
 4 3 8 16.09 3.06
 -4 3 -8 8.24 3.37
 -4 -3 -8 5.02 2.67
 4 -3 9 3.28 1.42
 4 3 9 3.07 1.51
 -4 3 -9 0.23 2.42
 -4 -3 -9 2.65 3.68
 4 -3 10 7.81 2.42
 4 3 10 4.21 2.43
 -4 3 -10 2.32 2.1
 4 -4 -13 16.49 3.44
 -4 4 12 86.41 7.36
 4 -4 -12 91.02 7.69
 4 4 -12 107.43 9.64
 4 -4 -12 85.58 8.77
 -4 4 11 30.35 4.04
 4 -4 -11 28.79 4.77
 4 -4 -11 27.25 3.92
 4 4 -11 31.63 4.83
 -4 -4 11 36.53 4.2
 -4 4 11 38.66 4.82
 -4 4 10 22.16 3.06
 4 4 -10 17.29 2.08
 -4 -4 10 20 2.94
 4 -4 -10 13.4 2.85
 -4 4 10 29.08 3.9
 4 -4 -10 20.84 3.14
 4 4 -10 24.08 4.02
 4 -4 -9 118.76 6.48
 4 4 -9 123.68 6.24
 -4 4 9 134.72 7.73
 4 -4 -9 120.23 7.45
 4 4 -9 130.25 8.88
 -4 4 9 122.2 6.06
 -4 -4 9 142.71 7.86
 -4 4 9 152.75 8.7
 4 -4 -9 129.64 9.53
 4 4 -9 119.95 5.31
 4 -4 -8 103.62 5.82
 4 4 -8 108.64 5.65
 -4 4 8 110.38 6.44
 -4 4 8 121.18 5.8
 4 -4 -8 108.92 6.47
 4 4 -8 110.05 7.54
 4 4 -8 87.13 4.71
 -4 -4 8 109.97 6.57
 -4 4 8 125.98 7.26
 4 -4 -8 113.22 8.54
 4 4 -8 105.34 4.65
 4 -4 -7 118.96 6.25
 -4 4 7 127.05 6.47
 4 4 -7 133.68 6.29
 -4 4 7 140.71 6.35
 4 -4 -7 109.57 5.98
 4 4 -7 130.43 7.65
 -4 -4 7 107.82 5.49
 -4 -4 7 137.12 6.97
 -4 4 7 144.58 7.34
 4 -4 -7 129.03 8.75
 4 4 -7 111.96 5.53
 4 4 -7 128.25 5.08
 4 -4 -6 387.4 13.2
 4 4 -6 344.15 12.2
 -4 4 6 389.67 12.83
 -4 4 6 365.09 12.32
 4 4 -6 331.85 13.5
 4 4 -6 391.42 12.98
 4 -4 -6 338.66 11.94
 4 4 -6 405.38 14.54
 -4 4 6 324.19 15.67
 -4 -4 6 325.82 12.26
 -4 -4 6 395.28 13.41
 -4 4 6 384.67 13.3
 4 4 -6 381.45 11.28
 4 -4 -6 393.32 16.52
 4 4 -5 560.55 15.92
 -4 4 5 610.19 17.71
 4 -4 -5 573.19 17.89
 -4 4 5 535.01 16.13
 4 4 -5 589.25 17.78
 4 4 -5 553.86 17.3
 -4 4 5 493.46 19.32
 -4 4 5 526.05 20.64
 -4 4 5 590.36 17.58
 -4 -4 5 558.41 17.62
 -4 -4 5 508.5 18
 -4 4 4 19.54 2.16
 4 4 -4 13.98 1.68
 -4 4 4 15.38 1.24
 4 -4 -4 16.28 1.98
 -4 -4 4 14.21 1.79
 -4 4 4 14.73 2.56
 4 4 -4 15.76 1.88
 4 4 -4 13.55 1.84
 -4 4 4 13.5 2.02
 -4 4 4 16.49 1.82
 4 4 -4 13.77 1.49
 4 -4 -3 1387 37.54
 -4 4 3 1442.81 37.44
 -4 4 3 1301.77 36.89
 4 4 -3 1355.47 37.46
 4 -4 -3 1394.75 39.28
 -4 -4 3 1384.01 35.29
 -4 -4 3 1360.31 36.97
 -4 4 3 1276.53 39.18
 -4 4 3 1384.74 36.23
 -4 4 3 1313.99 38.85
 4 4 -3 1331.17 36.38
 -4 4 3 1367.69 33.88
 -4 -4 3 1404.73 35.41
 4 -4 -2 756.5 22.29
 4 4 -2 744.49 22.45
 -4 -4 2 747.6 21.76
 4 -4 -2 755.43 23.83
 -4 4 2 753.17 20.85
 -4 4 2 680.81 23.66
 -4 4 2 706.3 24.14
 4 4 -2 767.64 22.19
 4 -4 -2 821.3 21.82
 -4 -4 2 740.23 21
 4 -4 -1 79.17 4.54
 4 4 -1 73.99 4.56
 -4 -4 1 75.75 4.25
 -4 4 1 77.35 3.7
 4 -4 -1 83.12 5.36
 -4 4 1 74.58 5.29
 4 -4 -1 79 3.83
 4 4 -1 81.62 4.93
 -4 4 1 67.93 5.49
 -4 -4 1 75.48 4.28
 4 -4 0 131.36 5.92
 -4 4 0 115.39 5.66
 -4 4 0 115.07 3.8
 -4 -4 0 113.95 5.5
 -4 4 0 117.06 4.72
 4 -4 0 129.77 6.89
 4 -4 0 120.23 4.9
 -4 4 0 114.1 6.88
 4 4 0 130.91 6.85
 -4 -4 0 104.54 5.87
 4 -4 1 133.44 6.07
 -4 4 -1 133.05 6.19
 -4 4 -1 121.25 5.85
 -4 4 -1 125.7 4.96
 4 4 1 135.13 5.82
 -4 4 -1 133.14 5.22
 -4 -4 -1 125.23 5.95
 4 4 1 105.4 5.99
 4 -4 1 130.51 5.35
 4 -4 1 141.65 7.7
 4 4 1 133.18 5.17
 -4 -4 -1 119.65 6.83
 4 -4 2 188.61 7.63
 4 -4 2 189.63 6.95
 -4 4 -2 174.28 7.09
 -4 4 -2 193.76 7.88
 4 4 2 188.53 7.86
 -4 4 -2 188.6 6.93
 -4 -4 -2 193.6 8.02
 4 -4 2 185.38 7.14
 4 -4 2 203.72 10.05
 4 -4 3 136.86 5.99
 4 -4 3 128.29 5.92
 -4 4 -3 112.18 5.88
 4 4 3 130.71 6.64
 -4 4 -3 126.58 6.08
 -4 -4 -3 125.65 6.35
 4 -4 3 141.6 8.64
 -4 -4 -3 121.94 13.33
 -4 4 -3 119.17 11.66
 4 -4 4 398.66 17.11
 4 -4 4 385.36 12.22
 4 -4 4 397.19 13.37
 4 4 4 398.05 14.26
 -4 4 -4 312.4 12.92
 -4 4 -4 374.58 12.75
 4 -4 4 349.12 12.35
 -4 -4 -4 313.04 23.15
 -4 4 -4 341.25 22.07
 4 -4 5 4.73 1.95
 4 -4 5 2.68 0.7
 4 -4 5 1.48 0.94
 4 4 5 3.19 1.23
 -4 -4 -5 7.23 4.41
 -4 4 -5 1.75 2.87
 4 -4 6 47.41 2.94
 4 -4 6 52.94 4.58
 4 4 6 50.9 4.97
 4 4 6 52 3.45
 -4 4 -6 42.38 7.94
 -4 -4 -6 45.98 9.1
 4 -4 7 192.94 10.2
 4 4 7 198.83 11.15
 4 4 7 185.88 7.51
 -4 4 -7 176.26 17.24
 -4 -4 -7 195.73 19.78
 4 -4 8 18.27 3.16
 4 4 8 11.98 2.83
 -4 4 -8 12.05 4.45
 -4 -4 -8 19.45 6.9
 4 -4 9 5.1 1.74
 4 4 9 6.21 2.23
 -4 -4 -9 8.61 5.33
 -4 4 -9 4.23 2.73
 4 -4 10 51.3 5.84
 -4 4 -10 43.56 8.51
 -4 5 12 8.42 2.23
 4 -5 -12 7.03 2.85
 4 -5 -12 12.61 2.71
 -4 5 11 84 6.93
 -4 5 11 108.18 8.39
 4 -5 -11 97.64 7.39
 4 5 -11 94.7 8.68
 -4 -5 11 92.35 7.05
 4 -5 -11 83.73 8.5
 -4 5 10 10.22 2.26
 4 5 -10 13.32 1.87
 -4 -5 10 15.56 2.69
 4 -5 -10 17.38 3.68
 -4 5 10 14.79 2.94
 4 -5 -10 13.73 2.56
 4 5 -10 17.18 3.3
 4 5 -9 20.69 2.34
 -4 5 9 22.82 3.16
 -4 5 9 23.35 2.41
 4 -5 -9 25.08 3.13
 4 -5 -9 23.14 3.98
 -4 5 9 30.12 3.81
 4 5 -9 26.34 3.8
 -4 -5 9 25.89 3.23
 4 5 -9 20.41 2.03
 4 5 -8 11.9 1.46
 4 -5 -8 12.45 1.92
 4 5 -8 9.62 1.4
 -4 5 8 11.17 2.03
 4 5 -8 12.52 1.77
 -4 -5 8 11.84 2.11
 4 -5 -8 11.55 2.67
 -4 5 8 17.54 2.6
 4 -5 -8 14.2 2.18
 4 5 -8 15.35 2.77
 -4 5 8 11.55 1.7
 4 5 -7 9.48 1.26
 -4 -5 7 9.36 1.31
 4 -5 -7 9.79 1.69
 -4 5 7 10.22 1.76
 -4 -5 7 7.68 1.55
 4 5 -7 6.65 1.32
 4 -5 -7 7.13 1.34
 4 -5 -7 7.64 1.83
 -4 5 7 12.09 2.04
 4 5 -7 10.75 2.16
 -4 5 7 6.04 2.2
 -4 5 7 10.12 1.6
 4 5 -7 8.49 1.38
 4 5 -6 1.58 0.64
 4 5 -6 1.36 0.6
 -4 -5 6 1.29 0.57
 4 -5 -6 0.75 0.71
 -4 5 6 1.62 0.64
 -4 -5 6 1.64 0.94
 4 5 -6 0.92 0.68
 -4 5 6 2.55 0.9
 4 -5 -6 0.96 1.08
 -4 5 6 2.67 0.99
 4 5 -6 1.94 0.94
 -4 5 6 1.36 0.96
 4 5 -5 36.44 3.22
 -4 5 5 38.9 2.68
 -4 -5 5 31.05 3.19
 4 5 -5 40.41 3.27
 4 5 -5 33.73 2.95
 -4 5 5 29.72 3.49
 4 -5 -5 41.56 3.33
 -4 -5 5 35.04 3.06
 -4 5 5 42.8 3.22
 -4 5 5 40.71 3.24
 4 5 -5 35.85 2.54
 4 -5 -5 37.72 4.41
 4 -5 -4 22.27 2.42
 -4 5 4 22.12 1.65
 -4 5 4 23.23 2.64
 4 5 -4 20.98 2.34
 -4 -5 4 25.21 2.42
 -4 5 4 23.33 2.19
 -4 5 4 23.67 3.35
 -4 5 4 22.72 2.42
 4 5 -4 25.3 2.14
 4 5 -3 4.39 0.96
 -4 5 3 3.54 0.53
 -4 -5 3 3.08 0.7
 -4 -5 3 4.74 1.11
 4 -5 -3 4.21 1.04
 -4 5 3 4.05 0.45
 -4 5 3 4.93 1.18
 -4 5 3 4.55 0.94
 4 5 -3 4.2 1.02
 -4 5 3 4.88 1.07
 -4 -5 3 4.01 0.69
 4 -5 -3 6.05 1.61
 -4 5 3 4.76 1.25
 4 -5 -2 29.05 2.74
 4 5 -2 27.83 2.68
 -4 -5 2 29.22 2.54
 4 -5 -2 25.45 3.15
 -4 5 2 34.09 2.3
 -4 5 2 26.3 3.23
 4 -5 -2 39.4 2.86
 -4 -5 2 30.51 2.37
 4 -5 -1 39.73 3.21
 -4 -5 1 36.96 2.91
 -4 5 1 37.33 2.36
 4 -5 -1 40.49 3.99
 -4 5 1 36.02 3.8
 4 -5 -1 40.31 2.55
 -4 5 1 37.28 3.96
 4 5 -1 36.6 3.31
 -4 -5 1 40.75 3.11
 4 -5 0 38.63 3.09
 -4 5 0 35.39 2.91
 -4 5 0 36.7 1.92
 -4 -5 0 37.81 2.95
 -4 5 0 37.48 2.29
 4 -5 0 38.11 3.75
 -4 5 0 33.49 3.73
 4 -5 0 36.4 2.34
 4 5 0 35.66 3.5
 -4 -5 0 36.77 3.26
 -4 5 0 34.67 3.95
 -4 -5 -1 1.72 0.7
 -4 -5 -1 1.67 0.68
 4 -5 1 0.96 0.58
 4 -5 1 0.88 0.42
 -4 5 -1 1.57 0.52
 -4 5 -1 0.13 0.32
 4 5 1 1.53 0.73
 -4 5 -1 1.26 0.68
 4 -5 1 0.94 0.93
 -4 5 -1 1.31 0.52
 4 -5 2 0.13 0.36
 4 -5 2 0.73 0.27
 4 -5 2 1.33 0.63
 -4 5 -2 0.72 0.42
 4 -5 2 2.55 1.27
 4 5 2 0.88 0.49
 -4 5 -2 0.99 0.45
 -4 5 -2 -0.01 0.47
 -4 -5 -2 0.89 0.83
 4 -5 3 155.15 6.55
 4 -5 3 149.39 6.41
 -4 5 -3 130.92 6.57
 -4 5 -3 128.16 6.08
 -4 5 -3 152.95 6.82
 4 5 3 145.97 7.28
 -4 -5 -3 134.3 14.12
 -4 -5 -3 149.51 7.14
 4 -5 3 149.78 6.14
 4 -5 3 152.72 9.32
 -4 5 -3 128.64 12.24
 4 -5 4 1.51 0.54
 4 -5 4 1.41 0.66
 -4 5 -4 -0.64 2.58
 -4 5 -4 0.77 0.61
 4 5 4 1.47 0.83
 -4 5 -4 1.36 0.71
 -4 -5 -4 2.57 2.33
 4 -5 4 0.57 0.93
 4 -5 5 40.17 5.19
 4 -5 5 42.51 2.92
 4 -5 5 45.29 3.87
 4 5 5 45 4.31
 -4 -5 -5 42.05 8.37
 -4 5 -5 41.99 3.29
 4 -5 5 33.87 3.02
 -4 5 -5 34.03 6.7
 4 -5 6 11.79 3.25
 4 -5 6 11.37 2.03
 4 5 6 12.64 2.51
 -4 -5 -6 9.79 3.91
 4 5 7 15.01 1.83
 4 -5 7 18.56 2.86
 4 5 7 21.4 3.46
 -4 5 -7 17.15 5.06
 -4 -5 -7 20.87 6.66
 4 -5 8 8 2.14
 4 5 8 4.57 1.91
 -4 5 -8 3.84 3.05
 -4 -5 -8 2.45 3.01
 4 -5 9 3.3 1.48
 4 5 9 -0.75 1.4
 -4 5 -9 2.64 3.41
 -4 -5 -9 1.09 3.94
 4 -5 10 -0.49 1.5
 -4 5 -10 -3.2 3.33
 -4 6 12 3.71 1.49
 4 -6 -12 -1.6 2.33
 -4 6 11 86.36 7.2
 4 -6 -11 92.64 6.99
 4 6 -11 101.95 9.04
 -4 -6 11 94.53 7.13
 4 -6 -11 93.34 9.19
 -4 6 10 218.43 11.62
 4 -6 -10 220.13 10.96
 4 6 -10 222.95 13.32
 -4 -6 10 221.29 11.22
 4 -6 -10 235.06 14.4
 4 6 -9 9.87 1.5
 -4 6 9 9.69 1.98
 4 6 -9 8.07 1.47
 -4 -6 9 10.88 2.05
 4 -6 -9 8.1 2.53
 -4 6 9 9.82 2.28
 4 -6 -9 8.45 1.75
 4 6 -9 10.2 2.44
 -4 6 9 9.13 1.56
 4 6 -8 8.03 1.25
 4 -6 -8 8.08 1.6
 -4 6 8 8.65 1.93
 -4 -6 8 5.66 1.43
 4 6 -8 8.4 1.46
 4 -6 -8 11.66 2.79
 -4 6 8 11.01 2.11
 4 6 -8 6.24 1.2
 4 6 -8 10.02 2.38
 -4 6 8 8.82 1.58
 4 6 -7 11.76 1.64
 4 -6 -7 13.73 2.02
 -4 6 7 17.33 2.29
 -4 -6 7 15.22 2.13
 4 6 -7 12.59 1.81
 4 -6 -7 15.11 2.99
 -4 6 7 14.5 1.97
 -4 6 7 18.3 2.45
 4 6 -7 14.23 2.61
 -4 6 7 11.06 2.85
 -4 -6 7 14.15 1.56
 4 6 -7 13.12 1.6
 4 -6 -6 25.62 2.74
 -4 6 6 30.82 2.97
 -4 6 6 30.68 2.77
 4 6 -6 33.65 2.97
 4 6 -6 26.73 2.6
 4 6 -6 34.35 3.58
 4 -6 -6 25.64 3.88
 -4 6 6 23.67 3.46
 -4 -6 6 33.18 3.06
 -4 -6 6 27.34 2.48
 -4 6 6 27.56 2.74
 4 6 -6 30.4 2.43
 4 -6 -5 24.47 2.63
 4 6 -5 17.63 2.28
 -4 6 5 23.42 2.09
 -4 6 5 25.32 2.71
 4 -6 -5 22.45 3.52
 4 6 -5 22.99 2.46
 -4 6 5 19.75 2.73
 -4 -6 5 25.23 2.53
 -4 6 5 24.29 2.44
 -4 -6 5 23.54 2.64
 4 6 -5 22.32 2.11
 4 -6 -4 655.37 23.66
 4 -6 -4 655.62 20.1
 4 6 -4 604.27 19.51
 -4 6 4 645.24 17.9
 -4 6 4 618.02 20.22
 4 6 -4 626.45 19.98
 -4 -6 4 642.7 19.73
 -4 6 4 678.44 20.21
 -4 6 4 652.7 19.01
 -4 6 4 641.28 16.96
 4 6 -4 668.44 19.14
 -4 -6 3 369.62 12.05
 4 -6 -3 386.14 13.42
 -4 6 3 394 10.76
 -4 6 3 380.32 12.54
 4 -6 -3 427.55 15.92
 -4 -6 3 390.83 13.12
 -4 6 3 377.43 15.69
 -4 -6 3 379.31 11.01
 -4 6 3 395.63 12.15
 -4 6 3 414.12 13.66
 4 6 -3 384.41 12.93
 -4 6 3 368.33 10.83
 4 -6 -2 132.09 6.39
 -4 6 2 127.94 3.89
 -4 -6 2 124.08 5.99
 4 -6 -2 133.31 7.87
 -4 6 2 128.83 5.15
 -4 6 2 122.82 7.76
 4 6 -2 123.67 6.31
 -4 6 2 130.07 3.79
 -4 6 2 132 6.39
 -4 -6 2 128.68 5.76
 4 -6 -1 682.78 20.22
 -4 6 1 653.41 17
 -4 -6 1 633.41 19.55
 -4 6 1 631.91 18.06
 4 -6 -1 647.43 22.35
 -4 6 1 603.45 22.21
 4 6 -1 671.68 21.09
 -4 -6 1 621.63 19.76
 4 -6 0 67.96 4.21
 -4 6 0 61.41 4.01
 -4 6 0 55.84 2.81
 -4 -6 0 61.76 3.93
 -4 6 0 59.55 2.96
 4 -6 0 65.47 5.23
 -4 6 0 53.91 4.96
 4 -6 0 59.66 3.02
 -4 6 0 65.01 4.15
 4 6 0 71.02 5.08
 -4 -6 0 58.91 4.27
 -4 -6 -1 9.36 1.54
 4 6 1 9.7 1.96
 4 -6 1 12.05 1.68
 -4 6 -1 9.11 1.16
 -4 6 -1 9.47 1.47
 -4 6 -1 8.01 1.37
 4 6 1 8.93 1.42
 -4 6 -1 9.96 1.12
 4 6 1 9.83 1.01
 4 -6 1 9.6 1.11
 4 -6 1 11.8 2.32
 -4 6 -2 541.08 16.65
 4 -6 2 542.18 16.34
 -4 6 -2 450.25 15.71
 -4 6 -2 487.14 15.73
 4 6 2 517.52 16.66
 -4 -6 -2 470.49 27.38
 -4 -6 -2 526.27 16.78
 4 -6 2 513.53 14.88
 4 -6 2 553.63 20.13
 4 -6 3 292.68 10.34
 4 -6 3 314.93 10.37
 -4 6 -3 305.24 10.82
 -4 6 -3 245.53 9.85
 -4 6 -3 245.71 10.41
 4 6 3 292.16 11.46
 -4 -6 -3 281.67 11.06
 4 -6 3 287.9 9.59
 4 -6 3 319.99 14.59
 -4 -6 -3 252.49 19.94
 -4 6 -3 299.76 18.72
 -4 6 -4 2.27 0.86
 4 -6 4 2.89 0.78
 4 -6 4 1.49 0.55
 -4 -6 -4 -0.25 2.18
 -4 6 -4 0.14 0.68
 4 6 4 1.01 0.64
 -4 6 -4 2.25 0.7
 -4 6 -4 -0.23 1.78
 4 -6 4 0.34 0.86
 4 -6 5 196.54 8.79
 4 6 5 193.99 9.71
 -4 6 -5 179.83 7.88
 4 -6 5 162.91 7.37
 -4 -6 -5 166.1 17.32
 -4 6 -5 160.04 14.67
 4 -6 5 197.36 12.32
 4 -6 6 3.73 2
 4 -6 6 2.2 0.95
 4 6 6 3.57 1.51
 -4 -6 -6 3.93 4.1
 -4 6 -6 2.07 3.05
 -4 6 -6 3.93 1.05
 4 -6 7 157.45 8.82
 4 6 7 141.71 9.44
 -4 6 -7 124.62 13.93
 -4 -6 -7 156.5 17.87
 4 -6 7 151.63 12.12
 4 -6 8 3.31 1.95
 4 -6 8 0.37 0.88
 4 6 8 1.47 0.94
 -4 6 -8 -0.45 2.84
 -4 -6 -8 5.56 5.5
 4 -6 9 2.13 2.1
 4 -6 9 4.56 1.87
 4 6 9 3.47 1.64
 -4 6 -9 1.9 1.8
 -4 -6 -9 4.15 4.07
 -4 6 -10 1.43 2.44
 -4 7 12 6.2 2.1
 4 -7 -12 4.77 2.6
 -4 7 11 7.98 2.24
 -4 -7 11 9.74 2.35
 4 -7 -11 8.98 2.9
 -4 7 11 7.45 2.18
 4 -7 -11 9.39 2.09
 4 7 -11 9.94 2.71
 -4 7 10 42.68 4.67
 4 -7 -10 35.97 5.52
 4 -7 -10 40.83 4.11
 4 7 -10 43.05 5.52
 -4 -7 10 40.29 4.31
 -4 7 10 55.34 5.77
 -4 7 9 64.12 4.47
 -4 7 9 59.88 5.25
 4 7 -9 58.84 4.17
 4 7 -9 67.84 6.39
 -4 -7 9 59.17 4.99
 4 -7 -9 66.6 6.99
 -4 7 9 71.26 6.18
 4 7 -9 58 3.96
 4 7 -8 10.58 1.6
 -4 7 8 9.71 2
 -4 -7 8 7.31 1.55
 4 -7 -8 8.7 2.61
 4 7 -8 10.8 1.75
 -4 7 8 10.37 1.76
 -4 7 8 15.71 2.75
 4 7 -8 13.15 2.65
 4 -7 -7 32.93 3.25
 -4 7 7 40.57 3.62
 4 7 -7 36.69 3.2
 4 7 -7 28.45 2.76
 4 7 -7 37.27 4.09
 -4 7 7 29.31 4.46
 -4 -7 7 31.1 3.18
 -4 7 7 38.35 3.36
 4 -7 -7 39.72 5.07
 -4 7 7 42.47 3.91
 4 7 -7 36.64 2.87
 4 -7 -6 91.69 5.57
 -4 7 6 82.08 4.93
 4 7 -6 96.41 6.32
 -4 7 6 65.8 6.09
 4 7 -6 87.02 4.67
 -4 -7 6 88.44 5.36
 -4 -7 6 79.99 4.55
 -4 7 6 100.34 5.61
 -4 7 6 120.16 6.82
 4 -7 -6 90.07 7.49
 4 -7 -5 22.02 2.6
 -4 7 5 18.17 1.94
 4 -7 -5 25.31 3.84
 -4 -7 5 17.37 2.32
 -4 7 5 17.51 2.58
 -4 -7 5 21.71 2.45
 -4 7 5 22.26 2.49
 -4 7 5 22.73 2.37
 -4 7 5 18.61 1.5
 4 7 -5 22.56 2.23
 -4 7 4 5.23 1.3
 -4 7 4 3.65 0.61
 4 7 -4 4.3 1
 4 -7 -4 7.38 1.53
 4 7 -4 3.75 0.97
 -4 -7 4 5.07 1.21
 -4 7 4 4.59 0.81
 -4 7 4 4.98 1.04
 4 -7 -4 4.67 1.83
 -4 7 4 5.12 1.25
 -4 -7 3 24.22 2.18
 4 -7 -3 21.87 2.43
 -4 7 3 20.39 1.51
 -4 7 3 19.98 1.98
 -4 -7 3 24.49 2.44
 -4 -7 3 20.62 1.5
 -4 7 3 22.62 2.48
 -4 7 3 22.43 1.93
 4 -7 -3 23.57 3.24
 4 7 -3 18 2.14
 -4 7 3 21.45 1.58
 4 -7 -2 19.54 2.29
 -4 7 2 21.21 1.34
 4 -7 -2 20.04 2.98
 -4 -7 2 19.31 2.14
 -4 7 2 22.53 1.8
 -4 7 2 24.46 2.53
 -4 7 2 14.56 2.68
 4 7 -2 19.87 2.35
 -4 -7 2 21.95 2.19
 -4 7 1 7.46 1.46
 4 7 -1 6.53 1.54
 -4 -7 1 8.96 1.52
 -4 -7 1 6.4 1.25
 -4 7 1 7.3 0.81
 -4 7 1 8.49 1.02
 4 -7 -1 7.43 1.38
 4 -7 -1 7.96 1.98
 -4 7 1 8.45 2.09
 4 7 0 14.13 2.31
 -4 -7 0 13.26 1.79
 -4 -7 0 13.03 1.96
 -4 7 0 12.05 1.84
 -4 7 0 12 1.26
 4 -7 0 11.61 1.74
 -4 7 0 12.04 1.16
 4 -7 0 13.25 1.25
 4 -7 0 12.08 2.44
 -4 7 0 9.83 2.24
 -4 7 -1 44.99 2.97
 -4 7 -1 41.78 2.36
 -4 -7 -1 49.16 3.6
 4 -7 1 48.19 3.52
 4 7 1 47.65 2.48
 4 -7 1 49.7 5.02
 4 -7 1 46.38 2.5
 -4 7 -1 48.76 3.67
 4 7 1 50.19 4.7
 4 7 2 4.4 1.54
 4 -7 2 3.26 0.93
 4 -7 2 2.36 0.59
 -4 7 -2 1.99 0.76
 -4 7 -2 4.11 1.11
 -4 7 -2 3.09 0.88
 4 7 2 3.04 0.89
 4 7 2 2.79 0.78
 -4 -7 -2 0.75 2.07
 4 -7 2 4.99 1.81
 -4 -7 -2 3.38 1.07
 -4 7 -3 28.08 2.79
 4 -7 3 28.79 2.63
 4 -7 3 30.41 4.24
 -4 7 -3 25.46 2.44
 -4 7 -3 24.31 2.64
 4 7 3 28.54 3.07
 4 -7 3 29.14 2.15
 -4 -7 -3 21.18 5.66
 -4 7 -3 28.24 5.46
 4 -7 4 1.45 0.58
 4 -7 4 1.92 0.73
 -4 -7 -4 3.48 3.31
 4 7 4 0.9 0.7
 -4 7 -4 1.29 0.56
 -4 7 -4 2.15 0.88
 -4 7 -4 4.17 2.91
 4 -7 4 -0.14 1.14
 4 -7 5 2.04 0.73
 4 -7 5 1.05 0.59
 -4 7 -5 1.01 0.76
 4 7 5 2.45 1.43
 -4 7 -5 1.94 2.17
 -4 -7 -5 4.6 2.88
 4 -7 5 1.99 1.54
 -4 7 -6 8.02 1.52
 4 -7 6 9.93 1.96
 4 7 6 6.62 1.86
 -4 7 -6 9.88 4.22
 -4 -7 -6 3.33 3.4
 4 -7 6 7.65 2.77
 4 -7 7 6.21 1.65
 4 7 7 8.04 2.17
 -4 7 -7 2.14 1.64
 4 -7 7 6.25 2.7
 4 -7 8 15.6 2.82
 4 7 8 15.98 3.37
 4 -7 8 24.9 5.12
 -4 7 -8 12.75 4.45
 -4 -7 -8 15.3 5.68
 4 -7 9 9.22 3.74
 4 -7 9 6.55 2
 4 7 9 8.11 2.46
 -4 7 -9 6.93 3.16
 -4 -7 -9 7.84 5.12
 -4 8 12 20.34 3.84
 4 -8 -12 20.22 4.67
 -4 8 11 0.45 0.98
 -4 -8 11 1.89 1.43
 4 -8 -11 -1.68 1.98
 -4 8 11 -2.2 2.43
 4 8 -11 -0.49 1.41
 4 8 -10 3.63 1.05
 -4 8 10 6.88 1.92
 -4 -8 10 6.22 1.73
 4 -8 -10 6.65 2.51
 -4 8 10 6.22 2.23
 4 8 -10 6.83 2.59
 -4 8 9 34.74 4.08
 4 8 -9 36.14 3.27
 4 -8 -9 43.18 5.81
 4 8 -9 40.95 5.03
 -4 -8 9 39.57 3.93
 -4 8 9 55.23 5.59
 -4 8 9 40.69 3.6
 4 8 -9 34.65 3.12
 -4 8 8 70.34 5.42
 4 8 -8 65.15 4.58
 4 8 -8 67.69 6.07
 -4 -8 8 63.08 4.95
 4 -8 -8 72.76 7.14
 -4 8 8 77.75 5.1
 -4 8 8 80.78 6.26
 4 8 -8 65.51 4.28
 -4 8 7 26.56 2.98
 4 8 -7 22.02 2.57
 4 8 -7 23.77 2.42
 4 -8 -7 25.57 4.12
 4 8 -7 24.64 3.36
 -4 -8 7 23.12 2.72
 -4 8 7 24.41 2.78
 -4 8 7 27.46 3.19
 4 -8 -6 487.78 16.67
 -4 8 6 495.12 15.92
 4 8 -6 488.45 17.65
 -4 -8 6 423.37 14.63
 -4 -8 6 465.78 16.08
 -4 8 6 524.71 16.73
 -4 8 6 524.19 16.62
 4 -8 -6 517.32 20.78
 4 8 -6 478.54 15.38
 -4 8 5 298.14 10.57
 -4 -8 5 308.91 11.49
 -4 8 5 337.16 12.14
 -4 8 5 316.64 11.15
 -4 8 5 282.08 9.62
 4 -8 -5 326.66 15.37
 4 -8 -5 305.01 11.94
 4 8 -5 310.03 11.09
 4 -8 -4 36.81 3.36
 -4 8 4 38.75 2.6
 -4 8 4 38.89 2.83
 4 -8 -4 39.08 4.7
 -4 8 4 33.84 3.1
 -4 -8 4 37.25 3.19
 -4 8 4 41.65 3.52
 -4 -8 4 36.78 2.9
 -4 8 4 37.12 2.33
 4 8 -4 41.34 3.24
 4 -8 -3 225.18 9.58
 -4 8 3 231.27 7.63
 -4 8 3 216.61 8.21
 -4 -8 3 220.03 9.04
 4 -8 -3 238.44 11.94
 -4 8 3 254.69 10.02
 -4 -8 3 223.9 7.38
 -4 8 3 230.36 8.12
 4 8 -3 235.93 9.5
 -4 8 3 231.02 7.67
 4 -8 -2 59.26 4.22
 -4 -8 2 66.28 4.2
 4 -8 -2 62.05 5.65
 -4 8 2 67.84 4.56
 -4 8 2 63.41 3.18
 4 8 -2 66.41 4.52
 -4 -8 2 54.4 3.78
 4 8 -1 5.47 1.42
 -4 -8 1 5.93 1.28
 -4 -8 1 6.93 1.38
 4 -8 -1 7.89 1.97
 -4 8 1 4.67 0.71
 4 -8 -1 8.46 1.46
 -4 8 1 5.34 0.77
 -4 8 1 7.68 1.49
 4 -8 0 197.11 8.49
 -4 8 0 181.44 6.88
 -4 -8 0 205.16 8.45
 -4 8 0 194.33 6.3
 4 -8 0 201.53 10.69
 -4 8 0 212.68 8.83
 4 8 0 199.55 9.81
 4 -8 1 257.93 10.03
 -4 8 -1 232.11 8.92
 -4 8 -1 244.05 7.6
 -4 -8 -1 241.55 9.88
 4 8 1 262.24 8.15
 4 -8 1 269.27 12.94
 -4 8 -1 257.56 10.18
 4 -8 1 251.74 7.65
 4 8 1 260.23 12.05
 4 8 2 6.33 1.65
 -4 8 -2 7.88 1.46
 4 -8 2 9.29 1.59
 -4 8 -2 8.87 1.49
 4 8 2 8.03 1.6
 4 8 2 8.26 1.39
 4 -8 2 8.75 0.97
 -4 -8 -2 11.91 4.47
 4 -8 2 8.03 2.2
 -4 -8 -2 8.89 1.65
 4 -8 3 62.72 4.1
 -4 8 -3 49.13 4.04
 4 8 3 63.92 4.75
 4 8 3 58.54 4.34
 4 -8 3 57.69 3.01
 4 -8 3 57.05 6.02
 -4 8 -3 67.12 8.78
 -4 -8 -3 59.83 9.97
 -4 8 -3 65.24 4.35
 4 -8 4 10.24 2.64
 4 -8 4 9.09 1.21
 4 8 4 8.12 1.81
 -4 8 -4 6.01 1.16
 -4 8 -4 12.27 1.85
 -4 -8 -4 7.37 2.93
 -4 8 -4 12.71 3.64
 -4 8 -5 0.49 1.57
 -4 -8 -5 -0.08 2.92
 4 8 5 -0.01 0.82
 -4 8 -5 0.81 0.54
 -4 8 -5 0.5 0.47
 4 -8 5 0.49 1.29
 -4 8 -6 16.95 2.18
 4 8 6 17.79 3.16
 -4 8 -6 17.9 4.79
 -4 -8 -6 11.99 4.83
 4 -8 6 19.28 4.14
 4 -8 7 118.15 7.41
 -4 -8 -7 86.18 13.93
 4 8 7 101.93 8.09
 -4 8 -7 94.83 5.65
 -4 8 -7 107.09 11.96
 4 -8 7 125.96 11.14
 4 -8 8 23.37 3.44
 4 8 8 18.13 3.63
 -4 8 -8 16.89 4.67
 -4 -8 -8 18.57 6.55
 4 -8 8 17.76 4.63
 4 -8 9 3.15 1.4
 4 8 9 4.68 1.95
 -4 8 -9 4.36 3.86
 4 -8 9 2.69 1.95
 -4 9 11 18.54 3.49
 -4 -9 11 18.62 3.15
 4 -9 -11 24.87 5
 -4 9 11 24.5 4.26
 4 9 -10 6.99 1.53
 -4 9 10 8.4 2.16
 -4 -9 10 8.56 2.1
 4 -9 -10 6.99 2.83
 -4 9 10 6.98 2.04
 4 9 -10 8.96 2.71
 4 9 -9 28.11 2.95
 -4 9 9 39.52 4.79
 -4 9 9 27.14 3.64
 4 -9 -9 37.13 5.39
 4 9 -9 32.11 4.51
 -4 -9 9 26.87 3.3
 -4 9 9 31.97 3.34
 4 9 -9 31.53 3.07
 4 9 -8 8.33 1.54
 -4 9 8 7.2 1.59
 -4 9 8 9.25 1.94
 -4 -9 8 9.69 1.97
 4 -9 -8 10.19 2.77
 4 9 -8 8.88 1.69
 -4 9 8 13.69 2.71
 4 9 -8 11.15 2.62
 -4 9 7 32.56 3.34
 4 9 -7 26.34 2.75
 4 -9 -7 28.95 4.39
 4 9 -7 27.62 3.6
 -4 -9 7 26.99 3.02
 -4 9 7 32.53 3.31
 -4 9 7 35.12 3.64
 -4 9 6 1.47 0.63
 4 9 -6 0.38 0.76
 -4 -9 6 0.88 0.62
 -4 -9 6 -0.04 0.53
 -4 9 6 0.14 0.52
 4 -9 -6 1.13 1.15
 -4 9 6 0.44 0.68
 -4 9 6 1.46 0.89
 -4 9 6 -0.33 0.62
 -4 9 5 54.34 3.64
 -4 9 5 41.96 3.9
 -4 9 5 61.79 4.56
 -4 -9 5 49.94 3.91
 -4 -9 5 46.57 3.92
 -4 9 5 54.92 3.79
 4 -9 -5 51.02 5.68
 -4 9 5 48.68 3.15
 4 9 -5 53.22 3.92
 -4 9 4 4.11 0.86
 4 9 -4 4.2 1.21
 4 -9 -4 2.8 0.89
 -4 -9 4 2.59 0.82
 -4 -9 4 2.15 0.78
 -4 9 4 3.08 0.73
 -4 9 4 3.77 0.96
 4 -9 -4 4.81 1.54
 -4 9 4 2.57 0.9
 4 -9 -4 0.47 0.77
 -4 9 4 2.04 0.68
 4 -9 -3 26.06 2.81
 -4 9 3 29.48 2.12
 -4 9 3 26 2.2
 4 -9 -3 31.16 4.22
 -4 -9 3 23.86 2.51
 -4 9 3 32.49 3.21
 -4 -9 3 23.06 1.82
 -4 9 3 25.51 2.08
 4 -9 -3 24.91 3.75
 4 9 -3 24.63 2.71
 -4 9 3 25.74 2.06
 4 9 -2 5.4 1.31
 -4 9 2 10.41 1.29
 -4 -9 2 10.81 1.66
 4 -9 -2 8.64 1.8
 -4 9 2 9.55 1.11
 -4 9 2 11.82 1.88
 4 -9 -2 12.4 2.67
 4 9 -1 10.44 2.03
 -4 -9 1 14.57 1.98
 -4 9 1 13.18 1.31
 4 -9 -1 14.75 2.12
 -4 9 1 15.23 1.26
 -4 9 1 15.29 2.14
 4 -9 -1 14.21 2.96
 4 -9 0 22.23 2.55
 4 9 0 18.14 2.79
 -4 9 0 18.6 1.76
 -4 9 0 19.76 1.36
 -4 -9 0 26.44 2.63
 -4 9 0 20.75 2.56
 4 -9 0 25.1 3.7
 -4 -9 -1 8.88 1.64
 4 9 1 6.54 1.82
 4 -9 1 8.26 1.58
 -4 9 -1 7.39 1.26
 -4 -9 -1 12.39 4.43
 4 -9 1 6.41 1.73
 4 9 1 8.44 1.15
 -4 9 -1 8.52 1.63
 4 9 2 2.34 1.21
 -4 9 -2 4.41 1.05
 -4 9 -2 3.54 0.93
 4 9 2 4.41 1.01
 4 -9 2 3.99 0.58
 4 9 2 4.55 1.23
 -4 -9 -2 3.39 3.77
 4 -9 2 4.96 1.9
 -4 -9 -2 4.31 1.17
 4 9 3 19.94 3.2
 -4 -9 -3 24.18 6.56
 -4 9 -3 17.64 2.39
 4 9 3 17.8 2.46
 4 -9 3 17.84 1.38
 4 9 3 14.17 2.14
 -4 9 -3 18.99 2.35
 -4 9 -3 15.48 4.12
 4 -9 3 20.61 3.71
 4 -9 4 1.36 0.47
 -4 9 -4 1.27 1.98
 4 9 4 0.19 0.95
 -4 9 -4 1.46 0.74
 4 9 4 0.07 0.73
 -4 -9 -4 1.24 2.72
 4 -9 4 2.01 1.71
 -4 -9 -5 6.43 2.6
 4 9 5 11.56 2.38
 -4 9 -5 9.51 1.68
 -4 9 -5 9.39 2.71
 4 -9 5 13.36 3.24
 -4 9 -6 19.58 2.42
 -4 9 -6 11.13 3.88
 4 9 6 16.96 3.05
 -4 -9 -6 18.06 6.36
 4 -9 6 16.46 3.95
 -4 9 -7 -0.45 0.45
 4 9 7 -0.26 0.82
 -4 9 -7 0.46 1.61
 -4 -9 -7 -3.24 4.59
 4 -9 7 -1.09 1.39
 4 9 8 16.76 3.46
 -4 9 -8 15.74 4.75
 -4 -9 -8 14.41 6.5
 4 -9 8 19.6 4.8
 -4 10 11 9.54 2.58
 -4 -10 11 10.94 2.35
 4 -10 -11 15.36 4.11
 -4 10 11 15.92 3.53
 4 10 -10 0.46 0.46
 -4 10 10 0.8 0.85
 -4 -10 10 1.45 1.03
 4 -10 -10 4.02 2.03
 -4 10 10 0.72 1.03
 4 10 -10 5.59 2.24
 -4 10 9 23.86 2.96
 -4 10 9 22.22 3.3
 -4 -10 9 19.48 2.87
 4 -10 -9 29.68 4.99
 4 10 -9 17.57 2.33
 -4 10 9 26.34 3.92
 4 10 -9 27.15 4.23
 4 10 -9 23.56 2.79
 -4 10 8 127.82 7.93
 4 10 -8 135.04 7.29
 4 10 -8 130.68 8.93
 -4 -10 8 125.92 7.44
 -4 10 8 152.06 8
 4 -10 -8 149.88 11
 4 10 -8 126.44 6.92
 -4 10 7 57.08 4.59
 4 10 -7 55.06 5.19
 -4 10 7 55.08 4.61
 -4 -10 7 53.5 4.38
 4 -10 -7 56.13 6.34
 -4 10 7 70.2 5.43
 4 10 -7 57.97 4.31
 -4 10 6 46.72 3.78
 -4 10 6 50.97 4.29
 -4 -10 6 45.23 3.83
 -4 -10 6 38.72 4.09
 4 -10 -6 45.06 5.48
 -4 10 6 39.11 3.17
 -4 10 6 51.15 4.04
 4 10 -6 52.7 3.99
 -4 10 5 75.69 4.53
 4 10 -5 73.38 4.88
 -4 10 5 59.91 4.62
 -4 10 5 75.82 5.29
 -4 -10 5 71.9 4.83
 -4 -10 5 75.81 5.06
 -4 10 5 79.6 4.64
 4 -10 -5 68.87 6.7
 -4 10 5 68.54 4.08
 -4 10 4 34.52 2.74
 4 -10 -4 37.77 4.75
 -4 10 4 29.78 2.68
 -4 10 4 35.72 3.49
 4 -10 -4 31.82 4.42
 -4 -10 4 30.62 2.97
 -4 -10 4 31.38 2.78
 -4 10 4 33.36 2.61
 -4 10 4 28.3 2.4
 4 10 -4 30.26 3.05
 -4 10 3 122.94 5.2
 -4 10 3 100.12 4.9
 -4 10 3 128.24 6.87
 -4 -10 3 111.23 5.94
 4 -10 -3 124.34 8.7
 -4 -10 3 106.48 4.82
 -4 10 3 107.16 7.47
 -4 10 3 119.01 5.02
 -4 10 3 112.68 5.16
 4 10 -3 119.34 6.58
 4 -10 -3 114.02 8.57
 -4 -10 2 145.04 6.97
 -4 10 2 152.97 7.77
 4 -10 -2 170.6 10.37
 -4 10 2 147.83 5.46
 4 10 -2 147.71 7.83
 -4 10 2 151.64 6.23
 -4 10 1 226.56 8.03
 -4 -10 1 235.82 9.63
 -4 10 1 270.62 10.63
 -4 10 1 234.41 7.29
 4 -10 -1 240.78 12.8
 4 10 -1 238.66 10.8
 -4 10 0 133.53 5.94
 -4 10 0 145.13 4.5
 -4 -10 0 149.58 7.19
 -4 10 0 164.58 7.84
 4 -10 0 168.59 10.26
 4 10 0 139.43 8.38
 -4 10 -1 100.64 5.45
 -4 -10 -1 121.63 6.39
 -4 10 -1 127.22 6.76
 4 -10 1 134.05 9.21
 4 10 1 111.15 5.11
 -4 -10 -1 118.62 12.82
 4 10 1 115.29 7.87
 -4 10 -2 33.05 3.16
 -4 -10 -2 31.47 7.14
 4 10 2 34.86 3.48
 -4 -10 -2 39.18 3.54
 4 10 2 38.26 3.18
 -4 10 -2 42.63 3.65
 4 10 2 39.64 4.63
 4 -10 2 38.5 4.93
 4 10 3 55.16 4.65
 4 10 3 49.59 4.25
 4 -10 3 63.89 6.6
 4 -10 3 53.93 2.21
 -4 10 -3 58.23 4.36
 -4 -10 -3 53.06 9.51
 -4 10 -3 52.02 6.88
 4 10 3 53.86 5.75
 -4 10 -4 1.71 0.69
 4 10 4 3.28 1.26
 4 10 4 2.44 1.23
 -4 -10 -4 1.67 2.79
 -4 10 -4 2.85 1.98
 4 -10 4 3.08 1.51
 -4 10 -5 48.79 3.97
 4 10 5 42.56 4.6
 4 -10 5 50.16 6.47
 -4 10 -5 44.73 6.71
 -4 -10 -5 45.33 9.69
 -4 10 -6 35.77 3.29
 4 -10 6 33.54 5.6
 4 10 6 26.47 3.8
 -4 10 -6 29.72 5.61
 -4 -10 -6 31.31 8.03
 -4 10 -7 5.09 1.32
 -4 -10 -7 3.49 3.23
 4 -10 7 4.49 1.84
 4 10 8 7.56 2.41
 -4 10 -8 9.39 4.81
 -4 -10 -8 1.96 3.49
 4 -10 8 5.33 2.46
 -4 -11 11 10.78 2.48
 4 11 -10 -0.01 0.74
 -4 11 10 -1.25 1.2
 -4 -11 10 1.17 0.91
 4 -11 -10 2.29 1.76
 -4 11 10 0.1 1.27
 4 11 -10 0.17 1.1
 -4 11 9 20.8 2.86
 4 11 -9 19.69 2.66
 -4 -11 9 21.27 2.96
 -4 11 9 20.8 3.39
 4 -11 -9 22.48 4.46
 4 11 -9 19.92 2.53
 -4 11 9 30.11 4.16
 4 11 -9 23.44 3.8
 -4 -11 8 9.63 2.5
 4 11 -8 9.01 1.8
 -4 -11 8 8.32 1.81
 -4 11 8 7.03 1.72
 4 -11 -8 8.85 2.52
 -4 11 8 11.32 2.59
 4 11 -8 12.84 2.79
 -4 11 8 7.28 1.63
 -4 -11 7 15.14 2.85
 4 11 -7 15.51 2.31
 -4 -11 7 15.9 2.42
 -4 11 7 17.42 2.69
 4 -11 -7 15.41 3.54
 -4 11 7 17.43 2.75
 4 11 -7 16.02 2.83
 -4 11 7 17.27 2.72
 -4 11 6 0.7 0.39
 4 11 -6 2.2 1.05
 -4 -11 6 -0.87 0.74
 -4 11 6 1.42 0.75
 4 -11 -6 0.29 1.52
 -4 11 6 1.05 0.84
 -4 11 6 0.81 0.67
 -4 -11 6 2.52 1.59
 -4 11 5 22.5 2.5
 4 -11 -5 25.9 4.21
 -4 11 5 25.27 3.05
 -4 -11 5 25.73 2.81
 -4 -11 5 22.64 2.77
 -4 11 5 24.25 2.48
 -4 11 5 26.23 2.54
 4 11 -5 24.11 2.79
 -4 11 4 1.32 0.63
 4 11 -4 2.51 1.19
 -4 -11 4 1.62 0.73
 -4 11 4 1.87 0.71
 -4 11 4 2.22 0.78
 4 -11 -4 0.91 1.21
 -4 11 4 1.04 0.6
 -4 11 4 1.74 0.87
 4 -11 -4 0.63 1.01
 -4 -11 4 1.94 0.72
 4 11 -3 8.34 1.75
 -4 11 3 6.66 1.23
 -4 -11 3 7.71 1.42
 -4 11 3 8.8 1.17
 -4 11 3 8.41 1.25
 4 -11 -3 9.58 2.73
 -4 11 3 7.67 1.13
 -4 11 3 8.23 1.72
 4 -11 -3 5.17 1.89
 -4 -11 3 8.51 1.31
 4 11 -2 2.17 1.07
 -4 11 2 2.21 0.67
 -4 -11 2 3.3 1.02
 -4 11 2 2.37 0.56
 -4 11 2 3.77 1.25
 -4 -11 2 2.2 0.58
 4 -11 -2 4.52 1.7
 4 11 -1 6.84 1.77
 -4 -11 1 6.3 1.44
 -4 11 1 6.4 0.69
 4 -11 -1 6.88 2.2
 -4 11 1 8.47 1.78
 4 -11 0 26.17 4.01
 4 11 0 20.78 3.12
 -4 11 0 18.83 2
 -4 -11 0 24.04 2.68
 -4 11 0 21.75 2.71
 -4 -11 0 22.83 6.04
 -4 -11 -1 7.11 1.51
 4 11 1 6.29 2.05
 -4 11 -1 4.73 1.06
 4 11 1 4.77 0.95
 -4 11 -1 7.66 1.66
 -4 -11 -1 4.74 3
 4 -11 1 4.92 1.94
 4 11 2 4.6 1.69
 -4 11 -2 5.19 1.31
 -4 -11 -2 2.59 3.05
 4 11 2 6.35 1.38
 -4 11 -2 7.27 1.57
 4 -11 2 9.57 2.83
 -4 -11 -2 8.12 1.67
 4 11 3 22.61 3.82
 4 11 3 29.39 3.44
 -4 11 -3 32.31 3.31
 -4 -11 -3 26.64 6.91
 -4 11 -3 23.97 4.65
 4 -11 3 31.06 4.87
 4 11 4 10.93 2.89
 -4 11 -4 10.96 1.94
 4 11 4 12.23 2.41
 -4 11 -4 11.8 3.38
 -4 -11 -4 5.54 3.92
 4 -11 4 12.21 3.31
 4 11 5 1.12 0.75
 -4 11 -5 0.62 0.56
 -4 11 -5 1.56 1.46
 4 -11 5 -1.11 1.2
 -4 11 -6 20.66 2.61
 4 11 6 20.77 3.53
 -4 -11 -6 10.4 5.35
 4 -11 6 19.34 4.55
 4 11 7 7.52 2.4
 -4 11 -7 3.2 2.18
 -4 -11 -7 3.27 2.97
 4 -11 7 5.71 1.93
 4 11 8 2.58 1.93
 -4 11 -8 -1.42 2.27
 -4 -11 -8 3.14 3.69
 4 -11 8 0.38 1.95
 -4 -12 11 7.6 2.15
 -4 -12 10 12.66 3.48
 4 12 -10 18.02 2.75
 -4 -12 10 18.21 2.88
 4 -12 -10 18.05 4.27
 -4 12 10 22.32 3.91
 -4 -12 9 23.16 4.27
 4 12 -9 21.05 2.92
 -4 -12 9 23.67 3.17
 -4 12 9 20.64 3.26
 4 -12 -9 27.46 5.04
 4 12 -9 20.57 2.7
 -4 12 9 29.02 4.06
 4 12 -9 19.89 3.63
 -4 12 9 25.35 3.27
 4 12 -8 15.18 2.4
 -4 -12 8 20.54 2.83
 -4 12 8 17.23 2.82
 4 -12 -8 20.78 4.15
 -4 12 8 25.01 3.66
 4 12 -8 19.33 3.32
 -4 12 8 21.96 3.05
 -4 -12 8 17.32 3.3
 -4 12 7 97.53 6.63
 4 12 -7 117.39 7.97
 -4 12 7 120.82 7.43
 -4 -12 7 103.15 6.51
 -4 -12 7 99.73 7.57
 4 -12 -7 100.89 9.12
 -4 12 7 131.25 7.73
 4 12 -7 104.06 6.53
 -4 12 6 51.65 4.25
 -4 12 6 52.9 4.73
 -4 -12 6 47.68 4.07
 -4 -12 6 42.85 4.38
 4 -12 -6 52.15 6.29
 -4 12 6 56.03 4.36
 -4 12 6 45.22 3.83
 4 12 -6 55.6 4.55
 -4 12 5 19.28 2.16
 4 12 -5 20.09 2.69
 -4 12 5 21.16 2.5
 4 -12 -5 15.59 3.24
 -4 -12 5 20.22 2.53
 -4 12 5 19.72 2.67
 -4 -12 5 16.71 2.41
 -4 12 5 22.55 2.46
 -4 12 4 91.2 5.18
 -4 12 4 100.61 6.48
 -4 -12 4 86.69 5.45
 4 -12 -4 84.93 7.79
 -4 -12 4 91.16 5.37
 -4 12 4 101.77 4.88
 4 -12 -4 94.21 8.2
 -4 12 4 89.14 5.11
 4 12 -4 93.78 6.11
 -4 12 3 168.1 6.89
 -4 12 3 129.16 5.24
 -4 12 3 162.67 8.42
 -4 -12 3 153.32 7.43
 4 -12 -3 147.41 10.32
 -4 -12 3 151.92 6.66
 -4 12 3 156.51 5.94
 4 12 -3 145.25 8.06
 4 -12 -3 154.07 10.59
 -4 12 3 152.3 6.83
 -4 12 2 68.27 3.23
 -4 12 2 79.77 5.46
 -4 -12 2 69.98 4.64
 -4 -12 2 63.32 3.66
 4 -12 -2 67.54 6.79
 -4 12 2 69.94 3.07
 -4 12 2 56.92 5.1
 4 12 -2 69.65 5.41
 -4 12 2 65.66 4.15
 -4 -12 1 308.24 11.81
 -4 12 1 298.17 8.22
 -4 12 1 323.5 12.87
 4 -12 -1 310.05 15.89
 4 12 -1 302.88 13.26
 -4 12 1 319.3 11.24
 -4 12 0 100.46 5.41
 -4 -12 0 115.8 6.44
 -4 12 0 127.94 7.13
 4 -12 0 124.18 9.33
 -4 -12 0 108.95 12.24
 4 12 0 132.35 8.35
 -4 12 -1 34.51 3.08
 -4 -12 -1 36.79 3.43
 -4 12 -1 45.11 4.06
 4 12 1 30.23 2.8
 -4 -12 -1 37.41 7.61
 4 -12 1 36.52 5.07
 4 12 1 35.63 4.46
 4 12 2 24.8 3.81
 -4 -12 -2 28.49 3.14
 -4 12 -2 28.01 3.19
 -4 -12 -2 21.97 5.92
 -4 12 -2 23.43 4.2
 4 12 2 18.87 2.4
 4 -12 2 29.62 4.68
 4 12 3 14.33 3.16
 -4 -12 -3 13.83 5.28
 4 12 3 18.95 2.79
 -4 12 -3 14.12 3.35
 4 -12 3 14.59 3.32
 -4 12 -3 15.39 2.37
 4 12 4 2.49 1.77
 -4 12 -4 1.36 0.9
 4 12 4 0.24 0.79
 -4 12 -4 4.02 1.78
 -4 -12 -4 0.76 4.13
 4 -12 4 1.25 1.47
 4 12 5 34.39 4.29
 -4 -12 -5 29.58 7.22
 -4 12 -5 35.29 3.61
 4 -12 5 36.55 5.82
 4 12 6 17.77 3.36
 -4 12 -6 17.81 2.49
 -4 12 -6 21.29 5.43
 -4 -12 -6 6.39 3.63
 4 -12 6 22.28 4.79
 -4 -12 -7 6.76 5.11
 4 -12 7 11.08 3.4
 4 12 7 8.47 2.49
 -4 12 -7 9.7 4.5
 -4 12 -8 32.75 7.6
 -4 -13 10 5.7 1.63
 -4 13 10 5.05 1.93
 4 13 -9 10.28 2.2
 -4 -13 9 15.03 2.56
 -4 13 9 10.81 2.44
 4 -13 -9 13.66 3.8
 4 13 -9 10.63 2.08
 -4 13 9 17.39 3.27
 4 13 -9 17.44 3.42
 -4 13 9 15.61 2.67
 4 13 -8 1.88 0.98
 -4 -13 8 0.85 0.83
 -4 13 8 1.48 1.04
 4 -13 -8 0.62 1.36
 -4 13 8 1.07 0.83
 4 13 -8 3.29 1.73
 -4 13 8 0.52 0.81
 -4 -13 8 -0.04 1.03
 -4 13 7 30.7 3.62
 4 -13 -7 32.54 5.34
 -4 13 7 38.21 4.18
 -4 -13 7 29.65 3.36
 -4 -13 7 32.26 4.16
 -4 13 7 40.36 4.18
 4 13 -7 32.36 3.61
 -4 13 6 36.29 3.69
 4 -13 -6 37.63 5.59
 -4 13 6 43.4 4.41
 -4 -13 6 39.53 3.75
 -4 -13 6 36.15 4.12
 -4 13 6 44.17 3.81
 -4 13 6 34.61 3.49
 4 13 -6 34.43 3.72
 -4 13 5 11.51 1.83
 4 13 -5 11.19 2.16
 -4 -13 5 11.15 1.91
 -4 13 5 12.92 2.01
 4 -13 -5 13.94 3.36
 -4 13 5 12.96 1.84
 -4 13 5 17.12 2.68
 -4 -13 5 11.8 2.12
 -4 13 4 1.3 0.72
 4 13 -4 1.85 0.87
 -4 -13 4 2.41 0.97
 -4 13 4 3.12 1.02
 -4 13 4 1.65 0.66
 4 -13 -4 -0.73 1.87
 4 -13 -4 2.76 1.68
 -4 -13 4 2.7 0.98
 4 13 -3 17.9 2.67
 -4 13 3 24.17 2.43
 4 -13 -3 22.87 4.08
 -4 -13 3 19.77 2.43
 -4 -13 3 18.53 2.14
 -4 13 3 19.92 1.75
 4 -13 -3 16.42 3.5
 -4 13 3 22.52 2.47
 4 13 -2 9.05 2.05
 -4 -13 2 9.42 1.74
 -4 13 2 10.91 1.64
 -4 13 2 9.58 0.96
 4 -13 -2 10.41 2.89
 -4 13 2 5.46 1.77
 -4 -13 2 8.21 1.37
 4 13 -1 1.84 0.87
 -4 -13 1 1.25 0.83
 -4 13 1 1.34 0.46
 -4 13 1 1.34 0.92
 -4 13 1 1.34 0.98
 4 -13 -1 1.24 1.06
 -4 -13 1 1.92 1.91
 -4 -13 0 14.92 2.22
 4 13 0 15.23 2.9
 -4 13 0 12.73 1.83
 -4 13 0 16.12 2.53
 4 -13 0 16.54 3.6
 -4 -13 0 19.14 5.32
 4 -13 1 11.03 2.93
 4 13 1 13.37 2.79
 -4 13 -1 14.11 2.35
 -4 -13 -1 16.26 5.56
 -4 -13 -1 14.08 2.22
 4 13 2 14.05 2.95
 -4 -13 -2 11.97 4.69
 -4 13 -2 16.71 2.58
 4 -13 2 17.47 3.73
 -4 13 -2 18.22 3.74
 -4 -13 -2 17.01 2.5
 4 13 3 0.12 1.15
 -4 -13 -3 -0.89 2.51
 4 13 3 1.71 1.09
 -4 13 -3 -1.09 0.92
 4 -13 3 0.94 1.19
 4 13 4 7.84 2.69
 -4 13 -4 7.08 1.74
 4 13 4 8.54 2.16
 -4 -13 -4 7.48 4.46
 4 -13 4 7.85 2.68
 -4 13 -5 9.09 1.84
 4 13 5 7.88 2.16
 -4 13 -5 6.57 2.6
 -4 -13 -5 5.88 3.69
 4 -13 5 9.55 3.25
 4 13 6 4.8 1.96
 -4 13 -6 1.47 0.89
 -4 13 -6 5.68 3.09
 -4 -13 -6 5.9 4.71
 4 -13 6 5.08 2.98
 4 -13 7 7.47 3.34
 -4 -13 -7 13.93 6.77
 4 13 7 6.51 2.2
 -4 13 -7 3.19 2.82
 -4 13 -8 9.7 4.19
 -4 -14 10 7.1 1.91
 -4 14 10 12.45 3.13
 4 14 -9 14.35 2.58
 -4 -14 9 9.45 2.05
 4 -14 -9 13.93 3.94
 -4 14 9 18.04 3.4
 4 14 -9 13.85 3.15
 -4 14 9 14.74 2.72
 -4 14 8 46.59 4.87
 -4 14 8 65.06 6
 4 14 -8 50.65 5.65
 -4 14 8 52.8 5.15
 -4 -14 8 48.48 4.53
 4 -14 -8 54.56 7.21
 4 14 -8 48.63 4.71
 4 14 -7 1.01 0.65
 -4 -14 7 0.92 0.74
 -4 14 7 0.06 0.6
 4 -14 -7 1.78 1.78
 -4 14 7 0.91 0.57
 -4 14 7 -0.2 1.05
 -4 14 6 100.48 6.62
 -4 14 6 110.06 7.48
 -4 -14 6 101.14 6.42
 -4 -14 6 98.33 7.1
 4 -14 -6 102.79 9.57
 -4 14 6 113.85 6.46
 4 14 -6 111.24 7.23
 -4 14 5 160.3 8.29
 -4 -14 5 169.25 8.34
 -4 -14 5 160.59 8.71
 -4 14 5 172 7.57
 4 -14 -5 176.13 12.35
 -4 14 5 158.12 8.18
 4 14 -5 176.9 9.44
 -4 14 4 2.89 0.99
 4 14 -4 2.44 1.01
 -4 -14 4 2.97 1.1
 -4 -14 4 5.4 1.31
 -4 14 4 3.84 1.06
 -4 14 4 2.93 0.74
 4 -14 -4 3.58 1.86
 4 -14 -4 2.28 1.69
 4 -14 -3 43.68 5.77
 -4 -14 3 44.44 3.77
 -4 -14 3 41.24 3.53
 -4 14 3 45.62 2.65
 4 -14 -3 40.17 5.4
 4 14 -3 50.83 4.76
 -4 14 3 42.84 3.66
 -4 -14 2 69.82 4.9
 -4 -14 2 67.28 4.28
 4 -14 -2 82.67 7.97
 4 14 -2 72.68 5.96
 4 -14 -2 72.5 7.29
 -4 14 2 74.54 4.86
 4 14 -1 20.29 3.09
 4 -14 -1 25.06 4.34
 -4 -14 1 27.7 6.13
 -4 -14 1 23 2.73
 -4 14 1 16.96 2.31
 -4 14 1 20.18 2.41
 -4 14 0 228.8 9.87
 -4 -14 0 229.11 10.17
 -4 14 0 217.53 11.45
 -4 14 0 231.7 11.01
 4 -14 0 241.86 14.51
 -4 -14 0 200.81 17.64
 4 14 0 219.27 11.98
 -4 -14 -1 420.82 15.68
 -4 14 -1 392.64 18.5
 -4 14 -1 466.46 16.97
 4 -14 1 458.52 21.17
 -4 -14 -1 387.7 26.15
 4 14 1 399.74 18.36
 4 14 2 25.47 4.09
 -4 14 -2 27.1 3.35
 -4 14 -2 28.79 4.72
 -4 -14 -2 28.67 6.93
 4 -14 2 29.96 4.98
 4 14 3 45.65 4.67
 -4 14 -3 45.31 6.5
 -4 14 -3 46.89 4.42
 -4 -14 -3 40.5 8.58
 4 14 3 41.7 5.62
 4 -14 3 47.13 6.33
 4 14 4 12.22 3.17
 4 14 4 15.07 2.82
 -4 14 -4 9.05 3.38
 -4 -14 -4 10.45 4.45
 4 -14 4 15.02 3.85
 -4 14 -4 12.99 2.29
 -4 -14 -5 33.36 7.86
 4 14 5 36.54 4.66
 -4 14 -5 34.4 6.42
 -4 14 -5 36.4 3.85
 4 -14 5 33.5 5.9
 -4 14 -6 1.54 0.79
 4 14 6 2.42 1.19
 -4 14 -6 3.18 2.26
 4 -14 6 4.2 2.64
 -4 14 -7 20.74 6.09
 -4 -14 -7 16.17 6.48
 -4 -15 10 4.41 1.58
 4 15 -9 3.33 1.3
 -4 -15 9 1.82 1.22
 -4 15 9 2.2 1.17
 -4 15 9 5.85 2.18
 4 15 -8 23 3.41
 -4 -15 8 18.11 2.86
 4 -15 -8 22.91 4.97
 -4 15 8 27.85 3.76
 -4 15 8 26.42 3.72
 4 15 -7 12.37 2.53
 -4 -15 7 9.09 1.93
 -4 15 7 7.25 1.86
 4 -15 -7 7.3 2.45
 -4 15 7 7.31 1.77
 -4 15 7 10.31 2.38
 4 15 -6 3.45 1.34
 -4 -15 6 0.96 0.72
 -4 15 6 1.14 0.69
 4 -15 -6 0.25 1.59
 -4 15 6 1.11 0.77
 -4 15 6 2.24 1.05
 -4 15 5 71.87 5.37
 -4 -15 5 74.47 5.26
 -4 15 5 74.93 4.57
 -4 15 5 74.18 5.45
 4 -15 -5 87.42 8.75
 4 15 -5 83.2 6.37
 -4 15 4 13.16 2.15
 4 15 -4 9.96 2.3
 -4 -15 4 14.02 2.18
 -4 15 4 14.71 2.18
 4 -15 -4 19.23 4.12
 4 -15 -4 14.66 3.53
 4 15 -3 16.32 2.76
 -4 15 3 16.77 2.4
 -4 -15 3 19.49 2.53
 4 -15 -3 19.43 4.12
 4 -15 -3 20.75 4.17
 4 15 -2 4.21 1.66
 -4 -15 2 3.86 1.17
 -4 15 2 4.74 1.33
 4 -15 -2 3.25 1.77
 4 -15 -2 1.97 1.79
 -4 -15 2 0.93 2.06
 -4 -15 1 3.8 1.33
 4 15 -1 3.35 1.17
 -4 15 1 2.87 0.97
 4 -15 -1 2.48 1.51
 -4 -15 1 0.44 2.52
 -4 15 0 50.88 4.21
 -4 -15 0 45.58 8.41
 4 -15 0 44.51 6.24
 -4 -15 0 45.48 4.09
 4 15 0 45.12 5.18
 4 15 1 2.37 1.7
 -4 15 -1 3.61 1.94
 4 -15 1 6.86 2.77
 -4 15 -1 3.66 1.51
 -4 -15 -1 4.84 3.61
 -4 -15 -1 2.3 0.91
 4 15 2 10.84 3.08
 -4 15 -2 8.6 3.04
 -4 15 -2 8.07 1.99
 -4 -15 -2 4.44 2.43
 4 -15 2 12.39 3.42
 4 15 3 21.48 4.17
 4 15 3 20.91 3.26
 -4 15 -3 17.66 4.04
 -4 15 -3 24.56 3.35
 -4 -15 -3 21.46 6.62
 4 -15 3 26.38 4.87
 4 15 4 4.24 1.91
 4 15 4 3.47 1.58
 -4 15 -4 7.91 3.33
 4 -15 4 4.56 1.9
 -4 15 -4 5.14 1.64
 4 15 5 0.98 1.85
 -4 15 -5 0.1 0.68
 4 15 5 2.4 1.3
 -4 15 -5 4.31 2.77
 4 -15 5 2.12 2.59
 -4 15 -6 20.45 3
 4 15 6 26.68 4.36
 -4 15 -6 33.79 6.7
 4 -15 6 31.14 6.08
 -4 15 -7 0.88 2.34
 4 16 -9 8.56 2.26
 -4 -16 9 4.85 1.65
 -4 16 9 8.04 2.32
 4 16 -8 7.05 2.03
 -4 -16 8 10.4 2.17
 -4 16 8 13.83 2.75
 -4 16 7 105.16 7.86
 -4 -16 7 84.83 6.04
 4 -16 -7 107.68 10.4
 4 16 -7 85.39 6.89
 4 16 -6 8.85 2.17
 -4 -16 6 9.49 1.83
 -4 16 6 10.76 2.27
 4 -16 -6 8.6 2.93
 -4 16 5 17.56 2.64
 4 16 -5 24.08 3.53
 -4 16 5 20.9 2.96
 4 -16 -5 19.39 4.27
 -4 -16 5 23.84 2.89
 -4 16 4 287.23 12.36
 -4 16 4 292.94 12.19
 -4 -16 4 271.82 11.78
 4 -16 -4 309.98 17.69
 4 -16 -4 324.38 17.99
 4 16 -4 280.32 13.64
 -4 -16 3 123.34 7.08
 4 -16 -3 131.51 10.96
 -4 -16 3 124.69 12.51
 4 16 -3 134.58 8.72
 4 -16 -3 136.06 11.02
 -4 16 3 132.93 7.55
 -4 -16 2 13.21 2.27
 4 16 -2 14.56 2.77
 -4 16 2 11.92 2.06
 4 -16 -2 17.97 3.75
 4 -16 -2 11.49 3.45
 -4 -16 2 10.15 3.5
 -4 -16 1 109.92 12.6
 -4 -16 1 121.76 7.06
 4 -16 -1 119.96 10.59
 4 16 -1 121.57 8.66
 -4 16 1 133.77 7.33
 4 16 0 3.41 1.83
 -4 16 0 1.67 0.99
 4 -16 0 1.43 1.85
 -4 -16 0 2.28 2.42
 -4 -16 0 1.24 0.82
 4 16 1 11.38 3.01
 -4 -16 -1 8.58 4
 -4 16 -1 13.03 2.27
 4 -16 1 13.02 3.53
 -4 16 -1 14.65 2.51
 -4 -16 -1 13.11 2.3
 -4 -16 -2 77 11.36
 -4 16 -2 98.17 6.92
 4 -16 2 81.69 8.8
 4 16 2 78.03 7.82
 4 16 3 61.21 5.84
 -4 16 -3 44.18 6.13
 -4 16 -3 59.23 5.38
 4 -16 3 74.51 8.53
 -4 -16 -3 71.04 11.28
 4 16 3 58.45 6.96
 4 16 4 10.36 3.01
 4 16 4 14.03 2.94
 -4 16 -4 11.76 3.27
 -4 16 -4 9.03 2.04
 4 -16 4 19.27 4.66
 -4 -16 -4 7.77 3.29
 4 16 5 90.28 7.9
 -4 16 -5 80.76 9.75
 4 -16 5 88.92 10.02
 -4 16 -5 86.65 6.56
 -4 -16 -5 85.73 13.48
 4 16 5 98.56 9.79
 -4 16 -6 7.31 1.67
 -4 16 -6 8.29 4.04
 -4 -16 -6 5.83 4.46
 -4 16 -7 4.3 3.33
 4 17 -9 18.58 3.47
 4 17 -8 0.92 0.73
 -4 -17 8 0.96 0.63
 4 17 -7 16.63 3.09
 -4 -17 7 17.46 2.66
 -4 17 7 20.16 3.58
 4 -17 -6 32.3 5.75
 -4 -17 6 32.39 3.53
 4 17 -6 33.37 4.36
 4 17 -5 1.74 1.15
 -4 -17 5 3.14 1.19
 -4 17 5 1.54 1.02
 4 -17 -5 3.03 1.73
 -4 17 4 1.81 1.08
 4 17 -4 3.75 1.56
 -4 -17 4 1.92 0.94
 -4 17 4 1.74 0.96
 4 -17 -4 0.72 1.39
 4 -17 -4 2.36 1.68
 4 -17 -3 52.69 6.94
 -4 -17 3 44.78 4.08
 4 -17 -3 45.13 6.56
 4 17 -3 47.18 5.13
 -4 17 3 42.2 4.21
 -4 -17 2 9.5 1.87
 4 17 -2 9.58 2.26
 -4 17 2 9.26 1.85
 4 -17 -2 6.77 2.47
 4 -17 -2 13.09 3.43
 -4 -17 2 5.34 2.84
 -4 -17 1 7.62 1.68
 4 17 -1 9.41 2.57
 -4 17 1 5.91 1.6
 -4 -17 1 7.38 3.43
 4 -17 -1 7.28 2.86
 4 17 0 33.53 4.77
 -4 -17 0 30.52 6.89
 4 -17 0 33.02 5.74
 -4 -17 0 34.65 3.68
 -4 17 0 35.62 3.78
 4 17 1 27.39 4.52
 -4 17 -1 21.15 2.94
 4 -17 1 24.02 5.17
 -4 17 -1 23.6 3.43
 -4 -17 -1 15.59 5.11
 4 17 2 4.79 2.21
 -4 17 -2 11.93 2.42
 4 -17 2 11.85 3.63
 -4 17 -2 10.98 2.42
 -4 -17 -2 14.8 5.4
 4 17 3 3.4 1.67
 4 17 3 8.58 2.18
 -4 17 -3 9.21 2.04
 -4 -17 -3 11.82 4.61
 4 -17 3 13.23 3.98
 4 17 4 25.55 5.01
 4 17 4 28.36 4.23
 -4 -17 -4 24.79 7.08
 -4 17 -4 27.41 3.66
 4 -17 4 28.95 5.84
 -4 17 -5 23.78 3.41
 -4 -17 -5 26.32 7.59
 -4 -17 -6 4.44 4.75
 4 18 -7 18.51 3.39
 -4 18 7 22.2 3.74
 -4 -18 6 53.09 4.67
 4 18 -6 55.64 5.88
 -4 -18 5 108.66 6.86
 4 -18 -5 129.75 11.81
 4 18 -5 121.68 8.77
 -4 18 4 12.06 2.38
 4 18 -4 9.61 2.46
 -4 -18 4 11.49 2.1
 4 -18 -4 11.23 3.72
 4 -18 -4 15.4 3.93
 4 -18 -3 194.35 14.15
 -4 -18 3 162.12 8.75
 4 -18 -3 207.6 14.74
 4 18 -3 185.02 11.32
 -4 18 3 173.99 9.7
 -4 -18 2 168.05 8.88
 4 -18 -2 194.77 14.39
 4 18 -2 180.03 11.34
 -4 18 2 174.83 9.53
 4 18 -1 -0.21 1.31
 -4 18 1 0.29 0.73
 -4 -18 1 0.05 0.92
 4 18 0 18.83 3.65
 -4 18 0 17.13 2.75
 -4 -18 0 22.49 5.75
 4 -18 0 22.71 4.71
 -4 -18 0 16.7 2.61
 4 -18 1 44.01 6.68
 -4 -18 -1 42.75 8.37
 4 18 1 38.05 5.58
 -4 18 -1 35.01 4.02
 4 18 2 16.72 3.82
 -4 18 -2 20 3.1
 -4 18 -2 21.69 3.36
 4 -18 2 21.15 4.75
 -4 -18 -2 22.34 6.49
 4 18 3 19.38 4.27
 -4 18 -3 21.72 3.31
 4 18 3 15.85 3.13
 -4 18 -3 22.04 3.52
 -4 -18 -3 18.99 6.07
 4 -18 3 19.8 4.64
 -4 18 -4 81.36 6.7
 -4 -18 -4 65.34 11.62
 -4 -18 -5 2.82 3.48
 -4 18 -5 -0.86 1.2
 4 19 -6 20.24 3.7
 4 -19 -5 50.27 7.51
 -4 -19 5 46.75 4.33
 4 19 -5 50.36 5.7
 -4 -19 4 3.63 1.23
 -4 19 4 1.77 0.83
 4 19 -4 1.92 1.37
 4 -19 -4 0.37 1.43
 4 -19 -4 -0.2 1.69
 -4 -19 3 11.05 2.14
 4 19 -3 11.73 2.91
 -4 19 3 11.7 2.46
 4 -19 -3 13.81 3.73
 4 -19 -3 7.25 2.27
 -4 -19 2 44.63 4.26
 4 -19 -2 37.79 6.42
 4 19 -2 48.06 5.8
 -4 19 2 49.44 4.94
 4 19 -1 4.28 2.3
 -4 19 1 2.05 1.13
 4 -19 -1 -1.53 2.09
 -4 -19 1 2.31 1.09
 4 19 0 24.42 4.5
 -4 19 0 25.77 3.57
 4 -19 0 17.34 4.19
 4 19 1 4.19 1.69
 -4 19 -1 3.03 1.39
 4 -19 1 6.98 3.04
 4 19 2 0.82 2.21
 -4 19 -2 -0.6 0.94
 -4 19 -2 1.8 1.11
 -4 -19 -2 -3.65 3.35
 4 -19 2 2.75 1.81
 -4 19 -3 65.09 6
 -4 19 -3 58.5 5.84
 -4 -19 -3 43.54 9.21
 -4 -19 -4 3.08 3.78
 -4 19 -4 0.28 0.71
 -4 -19 -5 10.8 5.13
 -4 19 -5 1.32 1.03
 4 -20 -4 98.45 10.78
 4 20 -3 30.97 4.82
 -4 -20 3 28.43 3.37
 -4 20 3 32.88 4.19
 4 20 -2 35.02 5.06
 -4 20 2 30.66 4.01
 -4 -20 2 33.15 3.65
 -4 -20 1 176.32 9.54
 4 20 -1 203.39 13
 -4 20 1 182.15 10.48
 -4 20 0 37.34 4.44
 -4 20 -1 9.63 2.34
 -4 20 -2 115.15 8.59
 -4 20 -2 98.63 7.66
 -4 21 3 14.45 2.97
 4 -21 -3 17.43 4.6
 -4 21 2 7.42 2.25
 -4 21 1 1.19 0.98
 -4 21 0 28.28 3.95
 -4 21 -1 36.6 4.63
 -4 22 1 0.37 1.06
 5 0 -12 4.39 1.94
 -5 0 11 7.22 2.14
 5 0 -11 9.89 2.55
 5 0 -10 45.88 3.99
 5 0 -10 52.42 5.3
 -5 0 10 54.18 5.14
 5 0 -9 0.92 0.71
 -5 0 9 2.58 0.99
 5 0 -8 58.88 4.53
 -5 0 8 59.52 4.86
 5 0 -7 3.02 1.01
 5 0 -7 3.21 0.95
 -5 0 7 3.6 1.31
 5 0 -6 6.82 1.47
 5 0 -6 4.25 0.99
 -5 0 6 5.39 1.3
 -5 0 6 4.52 1.46
 -5 0 5 2.4 0.83
 5 0 -5 1.85 0.53
 5 0 -5 1.1 0.64
 -5 0 5 1.52 0.97
 -5 0 4 5.55 1.18
 5 0 -4 5.7 0.82
 5 0 -4 4.36 1.18
 -5 0 4 4.31 1.22
 -5 0 3 5.34 0.74
 -5 0 3 4.33 1.09
 5 0 -3 4.13 0.54
 5 0 -3 3.98 1.03
 -5 0 3 4.15 1.05
 -5 0 2 1.01 0.49
 -5 0 2 2.05 0.73
 5 0 -2 1.4 0.24
 5 0 -2 0.97 0.2
 5 0 -2 0.53 0.66
 -5 0 2 2.28 0.89
 5 0 -1 24.69 2.53
 5 0 -1 20.79 1.27
 -5 0 1 26.32 2.38
 5 0 -1 19.67 2.09
 -5 0 1 21.69 2.39
 -5 0 0 5.96 1.49
 -5 0 0 8.48 1.38
 5 0 0 7.11 0.92
 5 0 0 6.04 1.27
 5 0 0 7.56 1.35
 5 0 1 43.68 3.39
 5 0 1 41.24 2.75
 -5 0 -1 42.42 3.25
 5 0 1 41.44 3.54
 -5 0 -1 34.45 3.89
 5 0 2 0.91 0.45
 5 0 2 1.39 0.52
 5 0 2 1.51 0.92
 -5 0 -2 3.26 0.81
 5 0 3 1.16 0.74
 5 0 3 1.54 0.73
 -5 0 -3 -0.64 0.81
 -5 0 -3 2.62 2.59
 5 0 3 -0.01 0.6
 5 0 4 10.9 2.64
 5 0 4 9.86 1.78
 5 0 4 9.44 1.58
 -5 0 -4 12.47 4.46
 5 0 5 1.69 0.8
 5 0 5 4.4 1.04
 5 0 6 54.06 3.71
 5 0 6 59.65 5.41
 -5 0 -6 54.47 10.59
 5 0 7 6.65 1.86
 -5 0 -7 11.77 5.28
 5 0 8 21.28 3.74
 -5 0 -8 19.62 6.56
 5 0 9 13.23 2.75
 -5 0 -9 20.99 7.11
 -5 1 12 4.06 1.67
 5 -1 -12 2.91 1.65
 5 1 -12 2.7 1.51
 -5 1 11 7.19 1.89
 -5 -1 11 5.39 1.7
 -5 1 11 6.07 1.89
 5 -1 -11 5.84 2
 5 1 -11 6.81 2.17
 5 -1 -10 7.48 1.6
 -5 1 10 8.8 1.76
 5 1 -10 12.18 1.99
 -5 -1 10 10.82 2.19
 -5 1 10 11.06 2.33
 5 -1 -10 10.16 2.26
 5 1 -10 12.7 2.69
 -5 1 9 12.95 2.02
 5 -1 -9 12.03 1.96
 5 1 -9 16.34 2.27
 -5 -1 9 12.1 2.29
 -5 1 9 15.63 2.56
 5 1 -9 11.88 2.48
 5 -1 -8 108.86 6.36
 -5 1 8 109.59 5.79
 5 1 -8 106.92 6.29
 -5 -1 8 106.62 6.73
 -5 1 8 114.69 6.92
 5 -1 -7 84.46 5.35
 5 1 -7 81.53 5.21
 5 1 -7 60.99 4.59
 -5 -1 7 88.88 5.62
 -5 1 7 82.64 5.43
 5 -1 -6 1.87 0.87
 5 1 -6 3.49 1.01
 -5 -1 6 2.19 0.83
 5 -1 -6 3.4 0.89
 -5 1 6 1.96 0.82
 -5 -1 6 2.88 1.15
 -5 1 6 2.99 1.34
 5 -1 -5 186.75 8.37
 5 1 -5 195.1 8.39
 5 1 -5 166.55 7.01
 5 -1 -5 165.96 6.3
 -5 1 5 181.63 8.16
 -5 -1 5 165.29 8.57
 -5 1 5 161.61 9.03
 -5 -1 5 182.06 8.02
 -5 1 5 191.63 8.13
 5 -1 -4 30.09 2.89
 5 1 -4 28.18 2.81
 5 1 -4 26.05 2.02
 5 -1 -4 28.82 1.59
 -5 1 4 26.61 2.73
 -5 -1 4 26.03 2.72
 -5 1 4 26.9 3.02
 -5 -1 4 30.13 2.78
 -5 1 4 28.87 2.63
 5 -1 -3 18.68 2.25
 -5 1 3 15.97 1.21
 5 1 -3 15.7 1.31
 5 1 -3 15.84 2.08
 -5 1 3 16.54 2.16
 -5 -1 3 17.8 2.08
 -5 1 3 17.32 1.98
 -5 -1 3 16.58 1.9
 -5 1 3 14.74 2.04
 -5 -1 3 17.46 1.4
 5 1 -2 223.29 6.5
 5 -1 -2 217.72 8.99
 5 1 -2 222.07 9.07
 -5 1 2 204.66 8.98
 5 -1 -2 212.95 8.76
 -5 -1 2 207.01 8.43
 -5 1 2 211.67 8.32
 -5 1 2 199.39 8.7
 -5 -1 2 210.73 7.9
 5 -1 -2 212.11 8.66
 -5 1 2 197.41 7.84
 -5 -1 2 209.39 7.82
 -5 1 1 18.57 2.23
 -5 1 1 16.89 2.15
 5 -1 -1 15.5 1.92
 5 -1 -1 21.08 2.34
 5 1 -1 21.7 2.4
 5 1 -1 20.24 1.42
 -5 1 1 19.18 2.32
 -5 -1 1 18.78 2.06
 -5 1 1 19.64 2.01
 5 1 -1 18.48 1.8
 5 -1 -1 17.35 2.15
 -5 -1 1 19.39 2.24
 5 -1 0 219.83 8.89
 5 -1 0 212.79 6.67
 5 1 0 218.89 8.92
 5 1 0 211.17 7.23
 -5 -1 0 203.1 8.33
 -5 1 0 211.88 8.2
 -5 1 0 213.41 9.07
 5 1 0 217.77 8.03
 5 -1 0 217.9 9.03
 5 -1 0 209.12 8.53
 -5 1 0 178.68 9.2
 -5 -1 0 193.89 9.35
 5 -1 1 114.33 5.88
 5 -1 1 115.72 4.92
 5 1 1 116.89 5.97
 5 1 1 114.42 5.19
 -5 1 -1 115.41 5.6
 -5 -1 -1 116.25 5.82
 5 -1 1 111.22 5.84
 5 -1 1 111.83 6.46
 5 1 1 111.47 5.81
 -5 1 -1 104.07 7
 -5 -1 -1 107.34 7.04
 -5 -1 -2 1.39 0.82
 5 1 2 1.2 0.65
 5 -1 2 0.91 0.52
 5 1 2 0.31 0.53
 5 -1 2 0.6 0.61
 5 1 2 0.04 0.54
 -5 1 -2 -0.12 0.56
 5 -1 3 10.46 1.74
 5 1 3 8.59 1.54
 5 -1 3 10.12 1.61
 5 1 3 11.74 1.64
 -5 1 -3 11.12 1.64
 -5 -1 -3 13.22 5.16
 -5 1 -3 7.44 3.17
 -5 -1 -3 7.7 1.38
 5 -1 3 10.41 2.23
 5 1 3 8.01 1.81
 5 -1 4 3.81 1.26
 5 -1 4 4.67 1.27
 5 1 4 4.9 1.22
 5 -1 4 5.2 1.11
 5 1 4 4.93 1.18
 -5 -1 -4 2.35 2.67
 -5 1 -4 3.99 2.41
 5 -1 5 8.44 2.47
 5 -1 5 8.71 1.85
 -5 -1 -5 3.45 3.62
 5 1 5 7.67 1.76
 5 -1 5 8.97 1.49
 5 1 5 8.82 1.48
 -5 1 -5 9.3 4.9
 5 -1 6 16.36 1.96
 -5 -1 -6 9.15 3.68
 5 1 6 17.09 2.02
 5 -1 6 18.16 2.87
 5 1 6 13.94 2.66
 -5 1 -6 11.74 4.91
 5 1 7 40.45 4.76
 5 -1 7 30.05 3.98
 -5 1 -7 40.25 9.22
 -5 -1 -7 33 8.8
 5 -1 8 11.98 2.65
 5 1 8 9.95 2.47
 -5 -1 -8 8.07 3.82
 -5 1 -8 13.39 5.7
 5 -1 9 0.69 0.84
 5 1 9 -0.03 1.19
 -5 -1 -9 -0.03 4.63
 5 -2 -12 13.31 2.93
 5 2 -12 12.54 3.16
 -5 2 11 26.26 3.4
 -5 -2 11 26.62 3.72
 -5 2 11 27.26 3.85
 5 -2 -11 27.31 4.01
 5 2 -11 24.97 4.04
 5 -2 -10 6.92 1.6
 -5 2 10 8.06 1.76
 5 2 -10 7.32 1.6
 -5 -2 10 5.35 1.51
 -5 2 10 5.86 1.83
 5 2 -10 8.5 2.24
 5 -2 -9 5.34 1.39
 -5 2 9 6.39 1.4
 5 2 -9 4.23 1.11
 -5 -2 9 3.42 1.32
 -5 2 9 2.93 1.24
 5 2 -9 4.17 1.64
 5 -2 -8 60.43 4.58
 -5 2 8 64.93 4.27
 5 2 -8 64.3 4.64
 -5 2 8 60.21 4.89
 -5 -2 8 62.04 4.96
 -5 2 7 7.74 1.25
 5 -2 -7 7.42 1.61
 5 2 -7 5.56 1.45
 5 2 -7 7.24 1.6
 -5 -2 7 9.97 1.98
 -5 2 7 8.56 1.77
 -5 2 7 6.89 1.49
 -5 2 6 13.46 1.92
 5 -2 -6 14.42 1.63
 5 -2 -6 17.66 2.33
 -5 -2 6 15.05 2.23
 5 2 -6 14.09 2.09
 -5 2 6 14.89 2.08
 -5 -2 6 14.14 2.38
 5 -2 -5 10.14 1.1
 5 2 -5 10.13 1.52
 5 -2 -5 11.56 1.84
 -5 -2 5 11.07 1.79
 -5 2 5 10.12 1.66
 5 2 -5 11.22 1.74
 -5 2 5 10.4 1.66
 -5 -2 5 8.57 1.72
 -5 2 5 8.97 2.19
 -5 2 4 1.18 0.52
 -5 -2 4 0.99 0.79
 5 2 -4 1.4 0.5
 -5 2 4 3.25 0.99
 5 -2 -4 2.06 0.94
 5 2 -4 1.5 0.66
 -5 -2 4 1.64 0.75
 -5 2 4 2.36 1.01
 -5 2 3 0.93 0.76
 -5 2 3 0.39 0.23
 -5 -2 3 -0.02 0.24
 -5 -2 3 0.32 0.49
 5 2 -3 0.68 0.28
 -5 2 3 0.15 0.59
 5 -2 -3 -0.64 0.71
 5 2 -3 -0.21 0.46
 -5 2 3 1.49 0.84
 -5 -2 3 0.12 0.38
 -5 2 3 -0.55 1.06
 -5 2 2 8.46 1.25
 -5 -2 2 7.96 1.24
 -5 2 2 9.74 1.68
 -5 -2 2 9.56 1.55
 -5 2 2 7.75 1.26
 5 -2 -2 6.93 1.45
 5 2 -2 8.81 1.62
 5 -2 -2 7.68 1.33
 5 -2 -2 7.72 1.57
 -5 2 2 7.26 1.54
 -5 -2 2 6.6 0.94
 -5 2 1 7.45 1.46
 -5 -2 1 9.49 1.55
 -5 -2 1 5.45 1.17
 -5 2 1 8.9 1.41
 5 -2 -1 9.42 1.5
 -5 2 1 7.77 1.43
 5 -2 -1 8.54 1.39
 5 2 -1 8.27 1
 5 2 -1 10.9 1.76
 5 -2 -1 8.26 1.64
 -5 2 1 8.3 1.64
 -5 -2 0 3.74 1.17
 -5 -2 0 7.18 1.32
 -5 2 0 7.05 1.27
 5 -2 0 7.27 0.66
 5 -2 0 6.46 1.26
 5 -2 0 6.51 1.35
 5 2 0 6.37 0.99
 5 2 0 7.14 1.41
 -5 2 0 6.06 1.3
 5 2 0 6.74 1.03
 5 -2 0 7.29 1.56
 5 -2 1 58.72 4.04
 5 -2 1 56.76 2.97
 5 2 1 57.58 4.05
 5 2 1 55.89 3.47
 -5 2 -1 53.03 3.55
 -5 -2 -1 55.01 3.85
 -5 2 -1 53.65 4.07
 5 -2 1 51.97 3.69
 5 -2 1 57.9 4.63
 5 2 1 55.23 3.61
 -5 -2 -1 44.96 4.43
 -5 -2 -2 15.77 2.08
 5 -2 2 15.5 2.03
 -5 2 -2 15.77 2.16
 -5 2 -2 13.4 1.58
 5 -2 2 13.19 1.59
 5 2 2 14.25 1.91
 5 2 2 13.44 1.88
 5 -2 2 15.88 2.55
 5 2 2 13.67 2.01
 -5 2 -2 13.2 1.73
 5 2 3 12.66 2.2
 -5 2 -3 7.82 3.69
 5 -2 3 9.13 1.51
 5 -2 3 10.57 1.61
 5 2 3 8.65 1.6
 -5 2 -3 9.27 1.48
 5 2 3 13.05 1.82
 -5 -2 -3 8.63 4.53
 -5 -2 -3 11.33 1.77
 5 -2 3 11.59 2.28
 5 -2 4 24.95 2.55
 5 -2 4 27.02 2.94
 5 2 4 27.62 2.68
 5 2 4 27.36 3.08
 -5 -2 -4 29.86 7.08
 -5 2 -4 29.73 6.98
 5 -2 4 24.2 3.77
 5 -2 5 5.37 2.03
 5 -2 5 6.96 1.69
 5 -2 5 5.01 1.14
 5 2 5 5.68 1.55
 5 2 5 5.37 1.16
 -5 -2 -5 5.13 3.17
 -5 2 -5 3.72 3.38
 5 -2 6 31.55 5.02
 5 -2 6 31.24 2.71
 5 -2 6 38.4 4.14
 5 2 6 32.38 2.86
 5 2 6 35.17 4.21
 -5 2 -6 27.53 7.82
 -5 -2 -6 35.37 9.02
 5 -2 7 20.52 3.23
 5 2 7 18.62 3.32
 -5 2 -7 15.96 5.34
 -5 -2 -7 22.57 6.99
 5 -2 8 6.76 2.19
 5 2 8 6.18 2.26
 -5 2 -8 3.28 3.72
 -5 -2 -8 2.71 3.07
 5 -2 9 18.31 3.53
 5 2 9 20.06 3.86
 -5 2 -9 13.83 5.93
 -5 -2 -9 15.13 6.45
 5 -3 -12 5.78 1.9
 -5 3 11 1.34 0.61
 -5 -3 11 1.42 0.98
 -5 3 11 1.99 1.37
 5 3 -11 1.49 1.37
 5 -3 -10 88.32 5.91
 5 3 -10 95.76 5.98
 -5 3 10 98.86 6.47
 5 3 -10 115.83 8.37
 -5 -3 10 112.42 7.59
 -5 3 10 107.5 7.46
 5 -3 -9 2.18 0.94
 -5 3 9 2.93 1.04
 5 3 -9 2.48 1.06
 -5 -3 9 3.06 1.19
 -5 3 9 4.92 1.67
 5 3 -9 2.85 1.12
 -5 3 8 15.74 2.03
 5 -3 -8 12.76 2.05
 5 3 -8 15.88 2.19
 -5 -3 8 17.5 2.6
 -5 3 8 13.92 2.25
 -5 3 8 16.23 2.19
 5 -3 -7 318.36 12.34
 -5 3 7 312.97 10.64
 5 3 -7 312.5 11.96
 -5 3 7 318.68 11.97
 -5 -3 7 307.9 12.34
 -5 3 7 308.3 12.27
 5 3 -7 287.38 8.99
 -5 3 6 15.21 1.46
 5 -3 -6 13.72 2.09
 5 3 -6 9.38 1.67
 -5 -3 6 11.27 1.82
 5 3 -6 10.13 1.76
 5 -3 -6 9.71 1.27
 -5 3 6 9.43 1.64
 -5 -3 6 9.19 1.95
 -5 3 6 12.66 1.94
 5 3 -6 10.05 1.12
 5 -3 -5 115.14 6.34
 5 3 -5 98.96 5.45
 5 3 -5 118.16 6.23
 -5 3 5 111.84 6.11
 -5 -3 5 101.06 5.95
 -5 3 5 95.96 7.11
 -5 -3 5 112.75 6.08
 -5 3 5 115.56 5.91
 5 3 -5 112.11 4.76
 -5 -3 5 88.96 6.56
 5 -3 -4 138.74 6.94
 5 3 -4 117.02 5.45
 5 3 -4 126.72 6.62
 -5 3 4 136.78 6.77
 -5 3 4 121.2 7.04
 -5 -3 4 115.28 5.63
 -5 -3 4 126.92 6.52
 -5 3 4 115.66 7.39
 -5 3 4 126.86 6.05
 5 3 -4 123.68 5.58
 5 -3 -3 27.78 2.88
 5 3 -3 25.58 2.01
 5 3 -3 30.24 2.96
 -5 3 3 30.19 2.9
 -5 3 3 28.22 2.85
 -5 -3 3 25.21 2.59
 -5 3 3 29.38 2.5
 -5 -3 3 23.23 1.77
 -5 3 3 19.75 2.71
 -5 3 3 26.77 1.74
 5 -3 -3 28.47 2.88
 -5 -3 3 26.35 1.99
 5 -3 -2 21.72 2.51
 5 3 -2 21.8 2.47
 -5 3 2 23.99 2.58
 -5 -3 2 19.63 2.2
 -5 3 2 18.77 1.95
 5 -3 -2 16.95 2.47
 5 -3 -2 17.53 2.02
 -5 3 2 18.65 1.95
 -5 3 2 17.06 2.44
 -5 -3 2 18.98 1.93
 5 -3 -1 21.91 2.47
 5 3 -1 21.69 2.46
 -5 3 1 21.92 2.49
 -5 -3 1 20.48 2.2
 -5 3 1 19.76 1.98
 5 -3 -1 21.19 2.73
 5 -3 -1 18.54 2.02
 -5 -3 1 18.65 2.18
 -5 3 1 16.06 2.46
 5 -3 0 54.92 4.03
 5 3 0 59.84 4.15
 5 3 0 55.02 3.24
 -5 3 0 55.33 4.11
 -5 -3 0 52.9 3.77
 -5 3 0 56.59 3.44
 5 3 0 54.11 2.5
 5 -3 0 60.97 4.66
 5 -3 0 57.86 3.69
 -5 -3 0 52.56 4.25
 -5 3 -1 1.76 0.69
 -5 -3 -1 1.06 0.63
 -5 3 -1 0.87 0.48
 5 -3 1 0.89 0.3
 5 -3 1 1.3 0.56
 5 -3 1 1.33 0.61
 5 3 1 1.04 0.46
 5 3 1 1.6 0.52
 5 -3 1 0.28 0.72
 5 3 1 1.97 0.69
 5 -3 2 164.84 7.56
 5 -3 2 167.58 6.64
 5 3 2 176.27 7.8
 5 3 2 166.4 7.49
 -5 3 -2 153.85 6.5
 -5 3 -2 159.64 6.92
 -5 -3 -2 163.29 7.65
 -5 3 -2 170.23 7.96
 5 -3 2 169.85 7.46
 5 -3 2 171.87 9.4
 5 3 2 170.29 7.67
 5 -3 3 117.68 6.01
 5 -3 3 115.78 5.79
 5 3 3 122.18 6.53
 5 3 3 115.34 6.04
 -5 3 -3 92.42 5.32
 -5 -3 -3 109.27 6.18
 -5 3 -3 115.09 6.31
 5 -3 3 115.93 7.94
 -5 -3 -3 96.12 12.64
 -5 3 -3 114.1 12.83
 5 -3 4 1.98 0.85
 5 -3 4 0.81 0.65
 5 3 4 0.8 0.56
 5 3 4 1.71 0.78
 -5 -3 -4 1.93 2.98
 -5 3 -4 3.35 2.77
 5 -3 4 0.7 0.93
 5 -3 5 66.51 4.25
 5 -3 5 71.29 5.24
 5 3 5 69.37 4.47
 5 3 5 64.92 5.43
 5 -3 5 67.25 6.83
 -5 -3 -5 61.13 10.87
 -5 3 -5 61.71 10.15
 5 -3 6 20.97 4.09
 5 -3 6 19.96 2.09
 5 -3 6 25.09 3.28
 5 3 6 22.49 2.37
 5 3 6 22.35 3.33
 -5 3 -6 25.74 7.29
 -5 -3 -6 26.66 7.69
 5 -3 7 5.34 2.59
 -5 3 -7 -0.99 4.05
 5 -3 7 4.63 1.54
 5 3 7 4.14 1.79
 -5 -3 -7 7.11 4.78
 5 -3 8 28.74 5.43
 5 -3 8 34.68 4.39
 5 3 8 34.72 4.84
 -5 3 -8 29.36 7.81
 -5 -3 -8 28.21 8.4
 5 -3 9 9.86 2.39
 5 3 9 9.38 2.83
 -5 3 -9 12.28 5.42
 -5 -4 11 8.68 2.13
 -5 4 11 12.3 2.57
 5 4 -11 11.29 2.81
 5 -4 -10 33.53 3.53
 5 4 -10 31.6 3.3
 -5 4 10 34.3 3.72
 5 4 -10 41 4.98
 -5 -4 10 40.71 4.37
 -5 4 10 42.44 4.55
 5 -4 -9 1.44 0.82
 -5 4 9 1.48 0.72
 5 4 -9 1.03 0.44
 -5 -4 9 1.46 0.92
 -5 4 9 1.86 0.92
 5 4 -9 1.51 1.23
 -5 4 9 0.43 0.55
 5 -4 -8 22.63 2.75
 -5 4 8 23.36 2.51
 5 4 -8 20.9 2.58
 -5 -4 8 21.98 2.93
 -5 4 8 22.28 2.66
 -5 4 8 28.9 3.32
 5 4 -8 19.1 1.72
 5 -4 -7 25.83 2.93
 -5 4 7 26.45 2.35
 5 4 -7 25.52 2.79
 -5 4 7 26.31 2.84
 -5 -4 7 23.75 2.88
 -5 4 7 23.41 2.81
 5 4 -7 23.07 1.91
 5 -4 -6 27.74 3.06
 -5 4 6 29.25 2.14
 5 4 -6 21.85 2.72
 5 4 -6 31.13 3.1
 -5 4 6 32.06 3.16
 -5 -4 6 26.21 2.91
 -5 4 6 29.64 2.99
 -5 -4 6 23.19 2.86
 5 4 -6 28.73 2.18
 -5 4 5 22.13 2.53
 5 -4 -5 18.07 2.43
 -5 -4 5 18.58 2.34
 5 4 -5 19.62 2.42
 -5 -4 5 18.49 2.87
 -5 4 5 20.71 2.35
 -5 -4 5 15.73 2.09
 5 4 -5 19.63 1.93
 5 4 -4 10.55 1.53
 -5 4 4 9.44 1.77
 -5 -4 4 11.6 1.84
 5 4 -4 7.57 1.3
 5 -4 -4 11.52 1.88
 -5 4 4 8.18 1.35
 5 4 -4 11.24 1.76
 -5 4 4 10.88 1.97
 -5 -4 4 7.66 1.2
 -5 4 4 8.17 1.97
 5 -4 -3 23.08 2.64
 -5 4 3 24.72 2.71
 5 4 -3 24.38 2.69
 -5 -4 3 19.2 2.27
 -5 4 3 21.16 2.47
 -5 4 3 21.63 2.15
 -5 -4 3 18.56 1.19
 5 -4 -3 23.11 2.98
 -5 4 3 20.1 1.65
 5 4 -3 19.89 2.31
 -5 4 3 19.78 2.86
 5 -4 -3 24.53 2.73
 -5 -4 3 21.44 1.86
 5 4 -2 3.05 0.98
 -5 4 2 4.44 1.15
 -5 -4 2 3.4 0.92
 -5 -4 2 4.02 1.08
 -5 4 2 3.57 0.89
 5 -4 -2 4.86 1.21
 5 4 -2 3.49 1.17
 5 -4 -2 3.83 0.95
 5 -4 -2 1.51 0.62
 -5 4 2 4.7 1.42
 -5 4 1 15.94 2.13
 5 -4 -1 14.45 2.06
 5 -4 -1 12.55 1.62
 5 4 -1 16.56 2.16
 -5 -4 1 14.34 1.95
 -5 4 1 14.62 1.6
 5 -4 -1 19.39 2.78
 -5 -4 1 15.95 2.05
 -5 4 1 10.86 2.06
 5 -4 0 29.6 2.93
 5 4 0 35.32 3.21
 5 4 0 31.69 2.47
 -5 4 0 32.34 3.08
 -5 -4 0 31.08 2.9
 -5 4 0 27.46 2.29
 5 -4 0 28.13 3.33
 -5 -4 0 25.8 2.94
 5 -4 1 33.94 3.14
 5 4 1 32.81 2.75
 -5 4 -1 29.71 2
 -5 4 -1 33.89 3.12
 -5 4 -1 31.28 2.51
 -5 -4 -1 30.07 2.92
 5 -4 1 34.88 3.84
 5 -4 1 29.86 2.56
 5 4 1 30.12 2.13
 -5 -4 -2 3.09 0.97
 5 -4 2 3.86 0.94
 5 -4 2 3.68 0.82
 5 -4 2 3.39 0.99
 5 4 2 3.39 0.93
 -5 4 -2 2.93 0.7
 5 4 2 3.96 1.06
 5 -4 2 3.62 1.41
 -5 4 -2 3.22 1.12
 -5 4 -2 3.46 0.81
 5 4 2 3.13 0.86
 -5 -4 -3 3.77 2.65
 5 -4 3 4.55 1.1
 5 -4 3 4.96 1.14
 5 -4 3 5.37 1.13
 5 4 3 6.05 1.48
 -5 4 -3 5.31 1.15
 5 4 3 4.91 1.16
 -5 4 -3 5.02 1.31
 -5 4 -3 5.57 3.89
 5 -4 3 4.05 1.65
 -5 -4 -3 3.42 0.98
 5 -4 4 22.25 2.38
 5 4 4 19.33 2.32
 5 -4 4 17.86 2.26
 5 4 4 13.64 2.24
 -5 4 -4 13.18 2.03
 -5 -4 -4 19.58 6.32
 -5 4 -4 10.77 4.43
 5 -4 4 14.98 3
 5 -4 5 4.88 1.06
 5 -4 5 2.97 1.18
 5 4 5 2.28 1.09
 5 4 5 3.8 1.12
 -5 -4 -5 -2.16 2.99
 -5 4 -5 2.5 2.25
 5 -4 5 2.07 1.1
 5 -4 6 14.81 1.79
 5 -4 6 15.36 2.56
 5 4 6 14.15 2.65
 5 4 6 15.8 2.07
 -5 4 -6 24.12 6.62
 -5 -4 -6 20.63 7.61
 5 -4 6 19.55 3.98
 5 -4 7 10 3.28
 5 -4 7 4.42 1.51
 5 4 7 5.42 1.73
 -5 4 -7 4.81 3.65
 5 -4 8 25.46 5.28
 5 -4 8 33.69 4.31
 5 4 8 30.01 4.6
 -5 4 -8 23.8 7.19
 -5 -4 -8 26.27 8.6
 5 -4 9 23.38 5.44
 5 -4 9 20.57 3.62
 5 4 9 23.21 4.27
 -5 4 -9 9.17 3.76
 5 5 -11 84.28 7.64
 -5 -5 11 68.06 6.26
 -5 5 11 86.79 7.11
 5 -5 -10 7.27 1.71
 -5 5 10 9.09 1.85
 5 5 -10 9.96 1.82
 -5 -5 10 13.08 2.53
 -5 5 10 13.31 2.63
 5 5 -10 11.12 2.67
 -5 5 9 10.96 1.84
 5 -5 -9 9.56 1.9
 -5 5 9 10.52 1.92
 5 5 -9 8.59 1.62
 -5 -5 9 9.86 2.06
 -5 5 9 10.14 2.08
 5 5 -9 11.92 2.66
 5 -5 -8 89.4 5.83
 -5 5 8 91.69 5.36
 5 5 -8 83.59 5.47
 -5 5 8 97.39 5.78
 -5 5 8 90.82 6.12
 -5 -5 8 82.25 5.86
 5 5 -8 83.1 4.28
 5 5 -7 5.13 0.95
 -5 5 7 7.18 1.56
 5 -5 -7 6.03 1.45
 -5 5 7 5.06 1.05
 -5 -5 7 4.19 1.3
 5 5 -7 5.13 1.3
 -5 5 7 6.42 1.51
 5 -5 -6 73.71 5.05
 -5 5 6 71.95 3.65
 -5 5 6 71.51 4.92
 5 5 -6 76.51 5.06
 -5 -5 6 65.59 4.74
 -5 5 6 66.39 4.63
 -5 -5 6 59.92 4.74
 5 5 -6 65.81 3.81
 5 -5 -5 793.82 23.76
 -5 5 5 746.48 19.56
 -5 5 5 821.69 23.55
 5 5 -5 674.98 22.33
 5 5 -5 813.9 23.64
 -5 5 5 622.66 24.09
 -5 -5 5 711.6 22.08
 -5 -5 5 751.43 23
 -5 5 5 784.84 22.61
 5 5 -5 753.86 21.65
 -5 -5 5 638.76 24.24
 5 5 -4 3.13 0.92
 -5 -5 4 2.37 0.85
 5 -5 -4 3.7 1.14
 -5 5 4 4.22 1.07
 5 5 -4 3.6 1.12
 -5 5 4 2.71 1.04
 -5 5 4 1.71 1
 -5 -5 4 2.62 0.68
 5 -5 -3 93.8 5.69
 -5 5 3 100.67 5.79
 5 5 -3 97.03 5.78
 -5 5 3 87.76 5.21
 5 -5 -3 103.78 6.8
 -5 -5 3 97.61 5.49
 -5 5 3 92.52 4.77
 -5 5 3 81.92 6.38
 5 5 -3 96.93 5.56
 -5 -5 3 85.54 4.41
 5 -5 -2 336.88 12.63
 -5 5 2 344.89 12.63
 -5 -5 2 329.3 11.96
 5 -5 -2 341.96 14.09
 -5 5 2 319.33 10.94
 -5 5 2 288.5 13.63
 5 5 -2 316.98 12.62
 5 -5 -2 354.88 12.01
 -5 -5 2 316.61 11.32
 5 -5 -1 253.66 10.42
 -5 5 1 270.45 10.57
 -5 -5 1 261.53 10.04
 -5 5 1 261.12 8.98
 5 -5 -1 247.99 11.78
 -5 5 1 226.52 11.52
 5 5 -1 277.32 11.51
 -5 -5 1 229.02 9.87
 -5 5 0 9.04 2.08
 -5 -5 0 11.84 1.99
 -5 5 0 10 1.32
 5 -5 0 11.19 1.83
 5 5 0 12.9 1.6
 5 -5 0 9.89 2.07
 -5 5 0 9.73 1.73
 5 -5 1 116.66 6.23
 -5 5 -1 109.87 6.22
 -5 5 -1 103.59 4.5
 5 5 1 122.56 5.92
 -5 5 -1 110.58 5.11
 -5 -5 -1 110.07 6.09
 5 -5 1 124.41 7.97
 5 5 1 119.05 4.18
 5 -5 2 20.74 2.4
 -5 5 -2 18.18 1.9
 -5 5 -2 20.84 2.48
 5 5 2 18 2.25
 -5 5 -2 19.47 1.94
 5 5 2 20.34 2.18
 5 -5 2 22.71 3.4
 -5 -5 -2 19.34 2.38
 5 -5 3 14.68 1.8
 5 -5 3 13.17 1.76
 5 -5 3 13.62 1.9
 5 5 3 13.53 2.13
 -5 5 -3 11.73 1.74
 -5 -5 -3 7.49 4.41
 -5 5 -3 9.79 3.45
 -5 5 -3 13.22 2.05
 5 -5 3 15.86 3.01
 -5 -5 -3 11.55 1.92
 5 -5 4 193.7 8.26
 5 -5 4 195.53 8.55
 5 5 4 185.44 9.39
 -5 5 -4 190.23 8.79
 5 -5 4 194.53 11.94
 -5 -5 -4 164.15 17.84
 -5 5 -4 170.17 16.31
 5 -5 5 3.94 1.02
 5 -5 5 3.91 1.21
 5 5 5 4.44 1.5
 5 5 5 5.42 1.3
 -5 -5 -5 4.4 4.23
 -5 5 -5 1.69 2.89
 5 -5 5 4.08 1.94
 5 -5 6 9.42 1.99
 5 5 6 7.52 2.11
 5 5 6 6.16 1.34
 -5 5 -6 8.85 5.03
 -5 -5 -6 4.49 4.4
 5 -5 6 10.88 3.13
 5 -5 7 112.81 7.59
 5 5 7 112.39 8.56
 5 -5 7 131.89 11.29
 -5 -5 -7 109.41 15.92
 -5 5 -7 101.49 13.76
 5 -5 8 -0.26 1.88
 5 -5 8 3.57 1.5
 -5 -5 -8 5.14 4.71
 5 5 8 0.33 1.1
 -5 5 -8 1.69 2.51
 5 -5 9 -0.53 1.72
 5 -5 9 -3.75 1.6
 5 5 9 1.14 1.56
 -5 5 -9 0.86 2.73
 5 6 -11 46.08 5.77
 -5 -6 11 50.71 5.32
 -5 6 11 51.3 5.49
 5 6 -10 62.05 4.76
 5 6 -10 78.29 7.08
 -5 -6 10 68.16 5.91
 -5 6 10 73.18 6.26
 5 -6 -9 0.8 1.31
 -5 6 9 1.29 0.86
 -5 -6 9 1.02 0.81
 5 6 -9 2.22 1.02
 -5 6 9 0.42 0.61
 -5 6 9 0.84 0.61
 5 6 -9 3.37 1.57
 5 -6 -8 35.21 3.69
 -5 6 8 44.9 3.72
 5 6 -8 41.53 3.73
 -5 6 8 43.03 3.85
 -5 -6 8 47.6 4.32
 -5 6 8 49.59 4.43
 5 6 -8 37.88 2.95
 5 6 -7 0.67 0.43
 5 -6 -7 0.79 0.88
 -5 6 7 0.63 0.4
 -5 -6 7 -0.53 0.86
 5 6 -7 1.93 0.93
 -5 6 7 1.08 0.93
 -5 6 7 0.73 0.7
 5 -6 -6 39.88 3.69
 -5 6 6 39.58 3.66
 -5 6 6 35.65 2.56
 5 6 -6 33.49 3.36
 -5 6 6 28.98 4
 -5 -6 6 32.22 3.32
 -5 6 6 36.98 3.37
 -5 -6 6 25.76 3.08
 5 6 -6 34.38 2.81
 -5 6 5 48.78 4.06
 5 -6 -5 46.82 4.01
 5 6 -5 38.04 3.52
 -5 6 5 47.81 2.45
 5 6 -5 56.46 4.29
 -5 6 5 32.14 3.8
 -5 -6 5 45.26 3.83
 -5 6 5 51.53 3.71
 5 6 -5 48.62 3.49
 -5 -6 5 36.78 4.11
 5 6 -4 4.24 1.18
 -5 6 4 3.81 0.45
 -5 -6 4 4.28 1.07
 5 6 -4 3.26 0.94
 5 -6 -4 2.64 1.18
 -5 6 4 4.26 1.12
 5 6 -4 7.4 1.58
 -5 6 4 1.94 0.86
 -5 6 4 5.87 1.47
 -5 -6 4 3.16 0.63
 -5 6 3 13.86 1.18
 5 6 -3 13.48 2.07
 -5 -6 3 11.04 1.49
 -5 -6 3 11.18 1.78
 5 -6 -3 14.07 2.13
 -5 6 3 12.94 1.83
 -5 6 3 15.76 2.32
 -5 6 3 16.07 1.82
 5 -6 -3 12.37 2.39
 5 6 -2 2.21 1.01
 -5 -6 2 2.69 0.86
 -5 -6 2 3.14 1.02
 -5 6 2 3.77 0.87
 5 -6 -2 2.89 1.03
 -5 6 2 3.51 1.13
 5 -6 -2 7.74 2
 5 6 -1 19.57 2.75
 -5 6 1 18.69 2.43
 5 -6 -1 18.56 2.43
 -5 -6 1 20.2 2.39
 -5 6 1 21.34 1.94
 5 -6 -1 22 3.17
 -5 -6 1 18.65 2.4
 5 6 0 1.62 0.86
 -5 -6 0 5.3 1.28
 -5 6 0 2.96 0.7
 5 -6 0 2.6 0.97
 -5 6 0 3 0.47
 -5 6 0 1.33 0.87
 5 -6 0 2.86 1.25
 -5 -6 -1 11.89 1.89
 -5 6 -1 13.92 1.44
 5 -6 1 16.19 2.17
 5 6 1 15.62 2
 -5 6 -1 13.8 1.54
 -5 6 -1 12.06 1.93
 5 -6 1 13.46 2.51
 5 -6 2 33.06 3.08
 -5 6 -2 32.21 3.19
 -5 6 -2 25.97 2.38
 5 6 2 30.88 3.02
 -5 -6 -2 28.84 3.02
 5 -6 2 32.45 4.38
 -5 -6 -2 35.17 7.84
 5 -6 3 34.51 3.12
 -5 6 -3 29.31 2.86
 5 6 3 37.61 3.64
 -5 6 -3 36.24 3.37
 -5 -6 -3 32.63 3.35
 5 -6 3 33.55 2.75
 5 -6 3 39.24 4.91
 -5 -6 -3 30.44 7.96
 -5 6 -3 42.28 7.77
 5 -6 4 34.04 3
 5 -6 4 30.02 2.91
 5 6 4 26.73 3.33
 -5 6 -4 31.4 3.19
 5 -6 4 23.76 2.52
 -5 -6 -4 22.54 6.88
 5 -6 4 32.62 4.65
 -5 6 -4 28.93 6.94
 5 -6 5 0.04 0.43
 5 -6 5 1.13 0.68
 5 6 5 2.28 1.3
 -5 6 -5 0.38 0.63
 -5 6 -5 0.66 2.25
 5 -6 5 -1.79 1.49
 5 -6 6 66.99 5.23
 5 6 6 58.55 5.72
 5 6 6 55.1 4.25
 -5 -6 -6 47.08 10.2
 5 -6 6 61.73 7.44
 -5 6 -6 57.27 9.91
 5 -6 7 14.71 2.64
 5 6 7 15.75 3.23
 -5 6 -7 15.77 5.62
 -5 -6 -7 11.21 5.29
 5 -6 7 9.63 2.98
 5 -6 8 1.13 1.06
 5 6 8 0.86 1.3
 -5 6 -8 4.06 3.14
 -5 -6 -8 7.41 4.99
 5 -6 8 0.85 1.65
 5 -6 9 7.72 2.04
 -5 6 -9 5.72 3.76
 -5 -7 11 16.01 2.94
 -5 7 11 23.25 3.8
 5 -7 -11 17.06 4.22
 5 7 -10 334.68 13.93
 5 7 -10 422.77 18.58
 -5 -7 10 412.16 16.66
 -5 7 10 431.16 17.28
 5 -7 -10 365.59 20.7
 5 7 -9 23.71 2.88
 -5 7 9 23.11 2.86
 -5 7 9 19.85 2.75
 -5 -7 9 22.65 3.19
 -5 7 9 27.98 3.52
 5 7 -9 22.13 3.68
 5 -7 -9 31.03 5.22
 5 7 -8 13.52 1.81
 5 -7 -8 16.27 2.5
 -5 7 8 11.03 1.9
 -5 -7 8 13.95 2.33
 5 7 -8 12.51 2.1
 -5 7 8 13.11 2.25
 5 -7 -8 14.86 3.44
 -5 7 8 11.83 2.05
 5 -7 -7 67.47 5.13
 -5 7 7 72.69 5.2
 -5 7 7 66.65 4.31
 5 7 -7 67.32 4.94
 -5 -7 7 65.18 4.97
 -5 7 7 65.66 4.89
 5 7 -7 67.39 4.24
 5 -7 -6 174.33 8.7
 -5 7 6 175.85 7.02
 5 7 -6 192.75 8.91
 -5 7 6 133.27 9.16
 -5 -7 6 179.54 8.59
 -5 7 6 185.88 8.3
 -5 -7 6 135.77 8.03
 5 7 -6 181.79 7.73
 -5 7 6 196.59 9.03
 5 -7 -5 77.92 5.41
 -5 7 5 83.48 3.77
 5 7 -5 90.21 5.7
 -5 7 5 60.05 5.28
 -5 -7 5 83.65 5.43
 -5 7 5 86.79 5.03
 5 7 -5 81.17 4.9
 -5 7 5 95.23 5.87
 5 -7 -4 340.23 12.96
 5 7 -4 272.78 11.47
 -5 7 4 333.54 8.83
 -5 7 4 282.42 12.11
 -5 -7 4 308.59 9.46
 -5 -7 4 329.23 12.39
 -5 -7 4 319.05 9.46
 -5 7 4 336.69 11.46
 5 7 -4 335.39 12.34
 -5 7 4 368.41 13.27
 -5 7 4 329.53 9.36
 5 -7 -3 203.25 9.13
 -5 7 3 173.93 7.95
 -5 -7 3 192.86 8.61
 5 -7 -3 201.86 10.9
 -5 7 3 200.12 7.66
 5 7 -3 186.66 8.91
 -5 7 3 201.39 9.16
 -5 7 3 200.18 6.49
 -5 -7 3 183.2 7.72
 5 -7 -2 113.76 6.43
 -5 -7 2 105.4 5.93
 5 -7 -2 106.56 7.61
 -5 7 2 107.21 4.98
 5 7 -2 115.94 6.86
 -5 7 2 116.53 6.53
 -5 -7 2 101.72 5.57
 5 -7 -1 375.46 13.69
 -5 -7 1 343.97 12.97
 -5 7 1 359.86 11.49
 5 -7 -1 368.61 16.02
 5 7 -1 361.9 14.79
 5 -7 -1 386.17 12.51
 -5 7 1 366.37 13.74
 5 -7 0 40.96 3.58
 -5 7 0 37.93 2.06
 -5 -7 0 42.55 3.56
 -5 7 0 40.34 2.6
 5 -7 0 41.41 4.62
 5 -7 0 35.55 2.54
 5 7 0 42.4 4.54
 -5 7 0 44.92 3.81
 -5 7 -1 196.07 8.75
 5 -7 1 189.79 8.4
 -5 7 -1 159.41 6.43
 5 7 1 173.34 7.89
 -5 7 -1 174.24 6.56
 -5 -7 -1 175.6 8.28
 5 -7 1 191.97 10.76
 5 -7 1 167.9 6.58
 5 -7 2 220.87 9.13
 -5 7 -2 208.3 9.23
 -5 7 -2 171.31 7.57
 5 7 2 206.4 9.14
 -5 -7 -2 212.81 9.38
 5 7 2 199.81 7.43
 5 -7 2 203.8 11.78
 5 -7 2 187.61 7.3
 -5 -7 -2 192.86 18.06
 5 -7 3 147.09 7.17
 -5 7 -3 116.94 6.5
 -5 7 -3 147.88 7.52
 5 7 3 151.15 8.03
 -5 -7 -3 143.64 7.67
 5 -7 3 165.48 10.69
 -5 -7 -3 131.51 15.35
 -5 7 -3 144.84 13.95
 5 -7 4 11.85 1.81
 5 7 4 13.89 2.48
 -5 7 -4 16.48 2.35
 -5 -7 -4 5.83 2.92
 -5 7 -4 6.63 2.73
 5 -7 4 17.13 3.56
 5 7 5 187.29 10.25
 -5 7 -5 180.85 8.8
 5 -7 5 195.83 13.07
 -5 -7 -5 205.89 20.62
 -5 7 -5 168.04 16.22
 5 -7 6 22.66 2.91
 5 7 6 21.68 3.48
 -5 7 -6 20.33 2.65
 -5 7 -6 11.35 4.4
 -5 -7 -6 18.4 6.85
 5 -7 6 28.96 5.2
 5 -7 7 188.21 10.05
 5 7 7 175.04 11.23
 -5 7 -7 157.55 16.93
 -5 -7 -7 185.38 21.09
 5 -7 7 193.52 14.44
 5 -7 8 -0.07 0.93
 5 7 8 2.35 1.89
 -5 7 -8 4.21 2.98
 -5 -7 -8 -0.74 3.25
 5 -7 8 0.98 1.23
 5 -7 9 1.28 1.36
 -5 8 11 6.23 1.96
 5 -8 -11 3.24 2.04
 5 8 -10 99.81 8.28
 -5 -8 10 88.66 6.85
 -5 8 10 90 7.09
 5 -8 -10 77.21 9.02
 -5 8 9 50.07 4.36
 5 8 -9 46.05 4.17
 5 -8 -9 47.68 6.72
 -5 -8 9 52.84 4.93
 -5 8 9 54.65 5.07
 -5 8 8 33.04 3.52
 -5 8 8 29.18 3.16
 5 8 -8 34.18 3.53
 5 -8 -8 29.96 5.07
 -5 -8 8 36.04 3.79
 -5 8 8 36.03 3.79
 5 8 -8 27.21 2.81
 5 8 -7 7.65 1.44
 5 -8 -7 9.48 1.95
 -5 -8 7 8.77 1.87
 -5 8 7 6.13 1.27
 5 8 -7 5.31 1.35
 -5 8 7 8.81 1.79
 -5 8 7 11.42 2.09
 5 -8 -7 6.42 2.39
 5 -8 -6 66.25 5.11
 -5 8 6 65.63 3.99
 5 8 -6 73.45 5.29
 -5 -8 6 62.72 4.84
 -5 8 6 66.88 4.64
 -5 8 6 75.81 5.38
 5 8 -6 64.96 4.43
 5 -8 -5 54.19 4.47
 -5 8 5 49.22 2.96
 -5 8 5 41.56 4.18
 -5 -8 5 51 4.2
 -5 -8 5 45.38 3.37
 -5 8 5 58.24 3.98
 -5 8 5 51.25 4.38
 -5 8 5 50.83 2.26
 5 8 -5 45.04 3.77
 5 -8 -4 38.59 3.72
 -5 8 4 36.1 2.01
 -5 8 4 32.9 3.28
 -5 -8 4 31.76 1.81
 -5 -8 4 42.72 3.63
 -5 -8 4 32.48 1.8
 -5 8 4 35.77 2.85
 -5 8 4 44.23 3.92
 5 8 -4 40.5 3.55
 -5 8 4 35.33 2.17
 -5 -8 3 27.25 2.6
 5 -8 -3 30.57 3.22
 -5 8 3 25.92 2.54
 -5 -8 3 28.05 2.92
 -5 8 3 31.83 2.51
 5 -8 -3 29.74 4.1
 -5 8 3 30.79 3.29
 5 8 -3 24.04 2.96
 -5 8 3 30.84 2.07
 5 8 -2 13.82 2.35
 -5 -8 2 12.34 1.89
 -5 8 2 11.22 1.41
 5 -8 -2 14.42 2.21
 -5 8 2 13 2.23
 5 -8 -2 11.99 2.55
 5 8 -1 6.9 1.9
 -5 -8 1 4.46 1.17
 -5 8 1 7.67 1.13
 5 -8 -1 5.43 1.33
 -5 8 1 6.2 1.46
 -5 8 1 5.2 0.59
 5 -8 -1 3.81 1.6
 5 -8 0 42.15 3.74
 -5 8 0 37.01 2.29
 -5 8 0 36.62 2.39
 -5 -8 0 39.36 3.51
 5 -8 0 42.52 4.96
 5 -8 0 36.14 2.53
 5 8 0 34.49 4.23
 -5 8 0 39.11 3.66
 5 8 1 19.69 3.44
 -5 8 -1 15.88 1.74
 5 -8 1 19.15 2.44
 5 8 1 17.92 2.31
 -5 8 -1 20.91 2.61
 -5 8 -1 18.33 1.61
 -5 -8 -1 18.18 2.45
 5 -8 1 16.76 1.6
 5 -8 1 20.19 3.44
 5 -8 2 10.94 1.84
 -5 8 -2 6.52 1.26
 5 -8 2 8.06 1.11
 5 8 2 11.82 1.95
 -5 8 -2 8.88 1.81
 5 8 2 8.85 1.27
 -5 -8 -2 11.08 5.07
 5 -8 2 4.96 2.05
 -5 -8 -2 12.1 2.06
 -5 8 -3 1.21 0.63
 5 -8 3 0.55 0.47
 5 -8 3 1.64 0.59
 5 8 3 0.51 0.68
 5 8 3 1.99 0.91
 -5 8 -3 -0.43 1.67
 5 -8 3 3.71 1.73
 -5 -8 -3 1.6 0.93
 5 -8 4 28.16 2.94
 -5 8 -4 29.14 3.2
 5 8 4 26.59 3.44
 -5 -8 -4 21.52 6.56
 -5 8 -4 24.96 6.03
 5 -8 4 34.83 5.08
 5 8 5 17.44 3.03
 -5 8 -5 18.37 2.5
 -5 -8 -5 17.45 5.96
 -5 8 -5 10.78 4.21
 5 -8 5 18.32 4.1
 5 8 6 2.3 1.34
 -5 8 -6 -2.18 1.93
 -5 -8 -6 2.07 2.99
 -5 8 -6 -0.35 0.62
 5 -8 6 4.26 2.51
 5 8 7 1.04 1.19
 -5 8 -7 4.05 2.9
 -5 -8 -7 2.23 3.3
 5 -8 7 1.14 1.48
 5 8 8 9.64 2.52
 5 -8 8 12.45 4.08
 5 -9 -11 28.24 5.95
 5 9 -10 95.9 8.13
 -5 -9 10 81.35 6.62
 -5 9 10 87.24 6.95
 5 -9 -10 81.9 9.45
 -5 9 9 23.79 3.13
 -5 -9 9 18.94 2.85
 5 9 -9 20.04 2.75
 -5 9 9 17.73 2.89
 5 -9 -9 18.84 4.3
 5 9 -8 187.74 9.26
 -5 -9 8 190.12 9.66
 -5 9 8 175.39 9.29
 5 9 -8 159.47 8.08
 5 -9 -8 191.79 13.48
 -5 9 8 193.26 9.59
 5 9 -7 0.7 0.71
 -5 -9 7 -0.33 0.92
 -5 9 7 1.85 0.8
 -5 9 7 0.54 0.77
 5 9 -7 0.57 0.8
 -5 9 7 1.45 0.8
 5 -9 -6 253.51 11.35
 -5 9 6 237.45 9.34
 -5 -9 6 239.23 10.78
 -5 -9 6 228.74 10.36
 -5 9 6 252.61 10.28
 -5 9 6 259.54 11.38
 5 9 -6 242.65 10.22
 5 -9 -6 239.76 14.68
 5 -9 -5 606.43 20.65
 -5 9 5 575.82 17.4
 -5 -9 5 624.5 20.09
 -5 -9 5 560.18 17.95
 -5 9 5 632.61 18.99
 -5 9 5 662.15 21.02
 -5 9 5 582.15 16.68
 5 9 -5 595.08 19.63
 -5 9 4 29.14 1.95
 5 -9 -4 22.45 2.86
 -5 9 4 21.7 2.58
 -5 -9 4 24.58 2.78
 -5 -9 4 24.36 1.45
 -5 9 4 25.88 2.39
 5 -9 -4 26.11 3.93
 -5 9 4 29.09 3.21
 5 9 -4 28.34 3.07
 -5 9 4 26.8 2.04
 5 9 -3 15.03 2.37
 -5 9 3 12.33 2.13
 -5 -9 3 12.6 1.98
 -5 9 3 12.2 1.06
 5 -9 -3 9.59 1.82
 -5 9 3 11.2 1.46
 -5 9 3 11.35 1.61
 5 -9 -3 11.09 2.62
 -5 9 3 10.92 1.29
 5 -9 -2 239.68 10.46
 -5 9 2 213.68 6.75
 -5 9 2 232.81 6.84
 -5 -9 2 232.3 9.83
 -5 9 2 230.37 8.14
 5 -9 -2 241.08 13.02
 -5 9 2 259.31 10.83
 5 9 -2 228.35 10.95
 5 -9 -1 174.17 8.59
 -5 9 1 163.64 5.84
 -5 -9 1 168.97 8.09
 -5 9 1 171.09 6.3
 5 -9 -1 181.22 10.99
 -5 9 1 189.41 8.95
 5 9 -1 184.31 9.83
 5 9 0 27.92 3.72
 5 -9 0 28.54 3.12
 -5 9 0 22.04 1.93
 -5 9 0 27.66 1.92
 -5 -9 0 28.28 3.03
 5 -9 0 31.73 4.44
 -5 9 0 24.94 2.98
 5 -9 1 209.98 9.39
 -5 9 -1 176.17 7.5
 5 9 1 204.4 9.07
 -5 -9 -1 206.22 9.31
 5 -9 1 207.11 12.01
 -5 -9 -1 206.82 18.59
 5 -9 1 186.1 6.72
 5 9 1 216.43 11.65
 -5 9 -1 207.78 9.54
 5 -9 2 66.89 4.77
 -5 9 -2 49.23 3.75
 5 9 2 63.27 4.8
 -5 -9 -2 59.56 4.66
 5 9 2 57.37 3.26
 5 -9 2 62.55 6.57
 5 -9 2 55.64 2.96
 -5 -9 -2 47.66 9.06
 -5 9 -2 65.3 4.85
 5 -9 3 19.62 2.5
 5 9 3 13.98 2.36
 -5 9 -3 16.46 2.41
 -5 -9 -3 18.04 6.14
 -5 9 -3 12.06 3.85
 5 -9 3 15.6 3.53
 -5 9 -4 155.92 8.07
 5 9 4 147.85 8.8
 5 -9 4 151.59 11.34
 -5 -9 -4 139.03 17.02
 -5 9 -4 139.55 13.98
 5 9 5 15.69 2.94
 -5 9 -5 16.39 2.42
 -5 9 -5 17.57 5.01
 -5 -9 -5 15.97 6.26
 5 -9 5 21.43 4.44
 5 9 6 39.83 4.83
 -5 9 -6 37.16 3.76
 -5 9 -6 34.43 6.94
 -5 -9 -6 43.19 10.26
 5 -9 6 48.85 7.02
 5 9 7 263.47 14.48
 5 -9 7 268.84 17.91
 -5 -9 -7 268.58 26.51
 5 9 8 15.02 3.39
 -5 -10 10 22.35 3.4
 -5 10 10 22.64 3.52
 5 -10 -10 26.04 5.36
 -5 -10 9 9.16 2.15
 5 10 -9 4.96 1.4
 -5 10 9 7.49 1.85
 5 -10 -9 8.48 2.95
 -5 10 9 9.39 2.03
 5 10 -8 64.63 5.18
 -5 -10 8 62.32 5.23
 -5 10 8 62.87 5.15
 -5 10 8 63.34 5.28
 5 -10 -8 58.84 7.55
 5 10 -8 59.6 4.64
 -5 -10 7 14.87 2.62
 5 10 -7 24.6 3.12
 -5 10 7 19.71 2.89
 -5 10 7 19.13 2.44
 5 -10 -7 16.95 4.04
 -5 -10 7 23.2 3.07
 -5 10 7 22.52 2.87
 5 10 -7 21.03 2.72
 5 10 -6 2.2 1.16
 -5 10 6 0.55 0.62
 -5 -10 6 0.72 0.67
 -5 10 6 0.57 0.5
 -5 10 6 0.85 0.72
 5 -10 -6 -0.25 1.76
 -5 -10 6 1.38 0.98
 5 -10 -5 32.15 3.63
 -5 10 5 38.36 2.8
 -5 -10 5 36.64 3.6
 -5 -10 5 34.95 2.79
 -5 10 5 44.23 4.18
 -5 10 5 39.35 3.27
 -5 10 5 33.83 2.49
 5 10 -5 34.7 3.51
 -5 10 4 9.41 1.98
 5 10 -4 8.56 1.84
 -5 10 4 9.26 1.29
 -5 -10 4 9.5 1.73
 5 -10 -4 9.06 1.89
 -5 10 4 8.4 1.13
 -5 10 4 10.06 1.5
 -5 -10 4 9.17 0.89
 5 -10 -4 9.21 2.46
 5 -10 -3 29.46 3.42
 -5 10 3 32.14 2.09
 -5 10 3 27.2 2.51
 -5 -10 3 29.66 3.14
 -5 10 3 32.54 2.51
 -5 10 3 33.24 3.63
 5 -10 -3 32.69 4.69
 5 10 -3 31.29 3.5
 -5 10 3 32.32 2.48
 -5 10 2 43.07 2.99
 5 -10 -2 45.5 4.1
 -5 10 2 34.98 2.14
 -5 10 2 41.69 2.32
 -5 -10 2 35.86 3.43
 -5 10 2 42.73 2.68
 5 -10 -2 41.21 5.19
 -5 10 2 45.7 4.18
 5 10 -2 35.95 4.03
 5 10 -1 18.13 3.01
 -5 10 1 18.36 2.63
 -5 10 1 16.27 1.57
 5 -10 -1 19.01 2.64
 -5 -10 1 21.55 2.61
 -5 10 1 20.52 1.64
 5 -10 -1 22.49 3.91
 5 -10 0 31.31 3.38
 5 10 0 24.6 3.61
 -5 10 0 23.04 2.1
 -5 10 0 28.49 1.81
 -5 -10 0 26.15 2.99
 5 -10 0 41 5.24
 -5 10 0 31.04 3.43
 -5 -10 -1 4.67 1.36
 5 10 1 0.4 1.02
 5 -10 1 4.08 1.27
 -5 10 -1 2.98 1.16
 -5 -10 -1 4 2.74
 5 -10 1 3.79 1.86
 5 10 2 7.68 2.42
 -5 10 -2 6.65 1.58
 5 10 2 6.22 1.53
 -5 -10 -2 7.51 3.88
 5 -10 2 6.51 2.06
 -5 -10 -2 7.85 1.73
 -5 10 -3 34.01 3.56
 5 10 3 27.31 3.43
 -5 -10 -3 24.27 7.17
 -5 10 -3 29.94 6.15
 5 -10 3 31.68 4.95
 -5 -10 -4 2.28 2.1
 5 10 4 0.91 0.92
 -5 10 -4 1.2 0.8
 -5 10 -4 -0.96 1.87
 5 -10 4 3.65 1.94
 -5 10 -5 6.21 1.55
 5 10 5 4.59 1.75
 -5 10 -5 -0.69 1.79
 -5 -10 -5 2.11 3.23
 5 -10 5 4.83 2.2
 5 10 6 61.57 6.27
 -5 10 -6 60.73 4.92
 5 -10 6 78.13 8.96
 -5 -10 -6 86.05 14.46
 5 10 7 21.8 3.95
 -5 -10 -7 17.84 7.22
 5 -10 7 28.13 5.81
 -5 -11 10 72.9 6.25
 -5 11 10 81.42 6.77
 5 -11 -10 84.58 10.03
 -5 -11 9 4.13 1.35
 -5 11 9 3.56 1.25
 5 11 -9 4.74 1.34
 -5 11 9 4.63 1.66
 5 -11 -9 3.75 2.45
 5 11 -8 18.78 2.65
 -5 11 8 22.03 3.16
 -5 -11 8 20.72 3.02
 5 11 -8 22.2 3.02
 -5 11 8 20.74 2.9
 5 -11 -8 25.45 5.09
 -5 11 7 432.46 15.86
 -5 -11 7 414.72 16.34
 -5 11 7 481.84 17.54
 5 11 -7 382.49 15.54
 5 -11 -7 482.19 23.19
 5 -11 -6 47.45 6.45
 -5 -11 6 50.78 4.46
 -5 11 6 58.97 5.04
 -5 11 6 50.88 4.01
 5 11 -6 49.52 4.39
 -5 11 5 10.12 2.2
 -5 11 5 7.85 1.25
 5 11 -5 9.44 1.89
 -5 -11 5 11.06 1.98
 -5 11 5 9.49 1.43
 -5 11 5 9.5 1.57
 -5 11 4 190.38 7.35
 -5 -11 4 184.91 8.98
 5 -11 -4 209.14 12.77
 -5 11 4 217.66 10.36
 -5 11 4 204.66 7.94
 5 11 -4 182.99 9.53
 -5 11 4 188.4 7.63
 5 11 -3 5.03 1.58
 -5 11 3 4.64 1.05
 -5 -11 3 2.85 1.08
 -5 11 3 4.82 0.97
 -5 11 3 3.25 0.69
 5 -11 -3 4.12 1.31
 -5 11 3 5.46 1.64
 -5 11 2 39.51 3.01
 -5 11 2 41.56 2.53
 -5 -11 2 44 3.84
 -5 11 2 37.84 2.47
 5 -11 -2 43.2 5.45
 -5 11 2 46.08 4.35
 5 11 -2 43.22 4.47
 -5 -11 1 171.08 8.42
 -5 11 1 164.19 5.82
 5 -11 -1 175.91 11.65
 -5 11 1 189.48 9.3
 5 11 -1 178.76 10.17
 -5 11 0 52.89 2.37
 -5 -11 0 57.51 4.55
 5 -11 0 58.91 6.49
 -5 11 0 60.9 5
 5 11 0 58.22 5.73
 -5 -11 -1 14.36 2.31
 5 11 1 18.01 3.41
 -5 11 -1 21.49 2.91
 -5 -11 -1 12.03 4.7
 5 -11 1 21.26 3.86
 5 11 2 195.19 9.72
 -5 -11 -2 174.28 9.19
 5 -11 2 211.13 13.21
 -5 11 -2 202.55 9.77
 5 11 2 187.58 11.88
 -5 -11 -3 20.27 6.64
 5 11 3 18.4 2.92
 -5 11 -3 19.29 2.7
 -5 11 -3 20.95 5.48
 5 -11 3 14.6 3.5
 -5 11 -4 39.15 3.98
 5 11 4 35.57 4.32
 5 -11 4 52.22 6.76
 -5 -11 -4 44.09 9.57
 -5 11 -4 35.12 6.58
 -5 11 -5 31.7 3.55
 5 11 5 36 4.53
 -5 -11 -5 27.35 8.6
 5 -11 5 39.94 6.3
 5 11 6 39.04 5.04
 -5 11 -6 38.59 3.95
 -5 -11 -6 44.61 10.6
 5 -11 6 53.77 7.5
 5 11 7 22.47 4
 5 -11 7 24.08 4.93
 -5 -12 10 3.85 1.62
 -5 12 10 6.3 1.91
 -5 -12 9 23.32 3.41
 5 12 -9 22.89 3.11
 -5 12 9 22.65 3.34
 5 -12 -9 32.81 6.24
 -5 12 9 30.09 3.8
 5 12 -8 10.87 2.14
 -5 12 8 11.38 2.35
 -5 -12 8 8.76 2.06
 5 12 -8 9.38 2.03
 -5 12 8 12.01 2.28
 5 -12 -8 13.42 4.01
 5 -12 -7 54.28 7.3
 -5 -12 7 48.95 4.61
 -5 12 7 52.58 5.08
 -5 12 7 48.34 4.23
 5 12 -7 46.7 4.47
 -5 -12 6 66.17 5.31
 -5 12 6 87.29 6.47
 -5 12 6 78.75 5.09
 5 12 -6 74.68 5.68
 5 -12 -6 66.08 7.77
 5 12 -5 14.6 2.42
 -5 -12 5 13.41 2.24
 5 -12 -5 16.04 3.76
 -5 12 5 15.61 2
 -5 12 5 15.58 2.7
 5 12 -4 18.61 2.82
 -5 -12 4 16.43 2.46
 -5 12 4 17.72 1.97
 -5 12 4 17.9 1.94
 5 -12 -4 17.85 3.96
 -5 12 4 23.86 3.33
 -5 12 4 16.04 1.99
 -5 12 3 26.09 2.24
 -5 -12 3 26.71 3.06
 -5 12 3 26.02 2.13
 -5 12 3 29.81 3.61
 5 -12 -3 22.87 4.12
 5 12 -3 31.61 3.77
 -5 12 3 23.7 2.4
 5 12 -2 5.75 1.73
 -5 -12 2 6.88 1.65
 -5 12 2 9.8 1.6
 -5 12 2 8.35 1.05
 5 -12 -2 8.77 2.76
 -5 12 2 7.69 1.94
 5 12 -1 7.89 2.23
 -5 -12 1 9.85 1.9
 5 -12 -1 9.43 2.75
 -5 12 1 12.32 2.32
 -5 12 0 18.11 2.82
 -5 -12 0 15.83 2.51
 5 12 0 13.75 2.91
 5 -12 0 22.41 4.17
 -5 -12 0 11.34 4.69
 5 12 1 36.36 4.82
 -5 -12 -1 39.41 3.92
 -5 12 -1 41.12 4.17
 -5 -12 -1 38.11 8.19
 5 -12 1 35.41 5.24
 5 12 2 22.85 4.06
 5 12 2 32.51 3.67
 -5 -12 -2 27.47 3.34
 -5 12 -2 30.96 3.55
 -5 -12 -2 23.81 7.27
 5 -12 2 27.43 4.81
 5 12 3 15.24 3.44
 -5 12 -3 10.4 2.02
 5 12 3 9.92 2.17
 -5 -12 -3 5.11 3.77
 -5 12 -3 9.08 2.91
 5 -12 3 17.5 4.09
 5 12 4 5.5 1.83
 -5 12 -4 6.43 1.83
 -5 -12 -4 11.91 5.21
 5 -12 4 6.94 2.93
 5 12 5 3.78 1.76
 -5 12 -5 4.09 1.42
 -5 -12 -5 2.62 4.66
 5 -12 5 8.28 3.17
 -5 12 -6 4.21 1.43
 5 12 6 1.48 1.13
 -5 -12 -6 8.08 4.5
 5 -12 6 6.49 2.86
 -5 12 -7 10.46 4.71
 -5 13 10 16.67 3.05
 5 13 -9 29.51 3.65
 -5 -13 9 35.67 4.2
 -5 13 9 33.86 4.2
 -5 13 9 30.96 3.92
 -5 -13 8 69.77 5.79
 -5 13 8 77.16 6.32
 -5 13 8 63.73 5.37
 5 -13 -8 67.39 8.69
 5 13 -8 65.34 5.55
 -5 13 7 10.4 2.3
 5 13 -7 11.34 2.31
 -5 -13 7 11.87 2.22
 -5 13 7 11.54 2.03
 5 -13 -7 13.72 3.76
 -5 -13 6 46.13 4.37
 -5 13 6 58.53 5.35
 -5 13 6 49.09 3.97
 5 13 -6 50.66 4.78
 5 -13 -6 57.56 7.59
 -5 -13 5 54.67 4.65
 -5 13 5 63.14 5.58
 -5 13 5 53.88 3.85
 5 13 -5 57.48 5.11
 5 -13 -5 59.84 7.35
 -5 -13 4 108.58 6.67
 5 -13 -4 116.08 9.76
 -5 13 4 136.37 8.27
 -5 13 4 110.69 5.33
 5 13 -4 112.56 7.52
 -5 13 4 107.15 5.86
 5 13 -3 2.2 1.31
 -5 13 3 1.74 0.83
 -5 -13 3 2.94 1.2
 -5 13 3 0.86 0.44
 -5 13 3 1.39 0.6
 5 -13 -3 -0.27 1.66
 -5 13 3 4.53 1.52
 -5 -13 2 148.83 7.92
 5 -13 -2 135.02 10.8
 -5 13 2 145.45 8.66
 5 13 -2 132.74 8.85
 -5 13 2 142.28 6.91
 5 13 -1 0.46 0.96
 -5 -13 1 2.82 1.11
 -5 13 1 4.81 1.24
 5 -13 -1 3.23 2.22
 -5 13 1 2.73 0.99
 -5 -13 0 184.34 9.43
 5 -13 0 199.18 13.34
 -5 13 0 215.79 10.64
 -5 -13 0 166.97 17.33
 5 13 0 186.99 11.5
 -5 -13 -1 530.43 19.38
 5 -13 1 594.4 25.42
 -5 13 -1 589.01 20.49
 5 13 1 544.19 22.97
 5 13 2 12.76 3.31
 -5 13 -2 10.16 2.07
 5 13 2 12.89 2.3
 -5 -13 -2 9.05 5.44
 5 -13 2 11.62 3.17
 -5 -13 -2 9.94 2.1
 5 13 3 2.7 1.56
 -5 13 -3 2.06 0.94
 -5 -13 -3 4.71 4.06
 5 13 3 4.84 1.83
 5 -13 3 2.93 1.7
 5 13 4 61.5 5.93
 5 -13 4 73.33 8.53
 -5 -13 -4 64.88 11.86
 -5 13 -4 63.76 5.39
 -5 13 -5 51.5 4.82
 5 13 5 58.1 5.99
 -5 -13 -5 69.84 12.82
 5 -13 5 48.94 7.24
 5 13 6 5.36 2.29
 -5 13 -6 2.38 2.85
 -5 -13 -6 1.01 4.04
 5 -13 6 3.88 2.65
 -5 13 -6 4.83 1.36
 -5 13 -7 30.74 7.35
 -5 14 9 0.05 1.06
 -5 -14 9 -1.67 1.17
 5 14 -9 1.89 1.16
 -5 14 9 -2.17 1.18
 -5 14 8 32.69 4.24
 5 14 -8 26.53 3.6
 -5 -14 8 25.91 3.49
 5 -14 -8 25.12 5.58
 -5 14 8 27.65 3.4
 5 14 -7 5.85 1.84
 -5 -14 7 3 1.31
 -5 14 7 3.93 1.23
 5 -14 -7 3.5 2.44
 -5 14 7 2.96 1.22
 5 14 -6 3.69 1.34
 -5 -14 6 1.54 0.91
 -5 14 6 0.94 0.74
 5 -14 -6 2.63 1.96
 -5 14 6 3 1.43
 5 14 -5 29.21 3.76
 -5 -14 5 23.92 3.11
 5 -14 -5 25.49 5.03
 -5 14 5 38.6 4.46
 -5 -14 4 33.12 3.55
 -5 14 4 44.44 4.69
 5 -14 -4 38.32 5.71
 5 14 -4 31.91 4.06
 -5 14 4 29.87 3.04
 -5 -14 3 63.94 5.06
 5 -14 -3 65.82 7.47
 -5 14 3 70.87 5.99
 5 14 -3 60.11 5.72
 -5 14 3 63.62 4.52
 5 14 -2 5.23 1.83
 -5 -14 2 7.09 1.73
 -5 14 2 7.35 1.46
 5 -14 -2 4.54 2.26
 -5 14 2 8.2 2.04
 -5 -14 1 4.96 1.55
 5 14 -1 7.44 2.28
 -5 14 1 8.76 1.65
 5 -14 -1 6.43 2.33
 -5 14 1 5.13 1.65
 -5 -14 1 8.55 3.71
 -5 -14 0 54.98 4.75
 5 -14 0 51.67 6.89
 -5 14 0 51.11 4.96
 -5 -14 0 47.96 9.23
 5 14 0 47.01 5.61
 5 14 1 24.02 4.24
 -5 -14 -1 15.93 5.41
 5 -14 1 28.01 5.04
 -5 14 -1 24.99 3.46
 -5 -14 -1 23.35 3.15
 5 14 2 12.49 3.09
 -5 14 -2 16.31 2.74
 5 14 2 17.22 2.96
 -5 -14 -2 16.5 6.4
 5 -14 2 17.11 4.07
 -5 -14 -2 16.61 2.71
 5 14 3 4.89 2.2
 -5 14 -3 6.75 1.76
 5 14 3 7.76 2.16
 -5 -14 -3 3.98 3.04
 5 -14 3 4.86 2.14
 -5 14 -4 2.25 1.08
 5 14 4 0.58 0.85
 -5 -14 -4 4.53 3.62
 5 -14 4 0.5 2.02
 5 14 5 -1.54 1.49
 -5 14 -5 1.28 1.01
 -5 14 -5 0.14 1.64
 5 -14 5 3.95 2.92
 -5 14 -6 53.91 4.97
 -5 14 -6 47.96 8.67
 -5 14 -7 6.14 4.17
 -5 15 9 13.07 2.87
 -5 -15 9 8.81 2.19
 5 15 -8 9.77 2.35
 -5 -15 8 10.77 2.27
 -5 15 8 9.4 2.29
 -5 -15 7 61.92 5.37
 -5 15 7 80.98 6.89
 5 -15 -7 68.44 8.94
 5 15 -7 63.63 5.85
 5 15 -6 6.71 1.97
 -5 -15 6 7.89 1.89
 5 -15 -6 8.8 3.42
 -5 15 6 8.2 2.18
 5 15 -5 10.84 2.29
 -5 -15 5 12.9 2.31
 5 -15 -5 18.42 4.43
 -5 15 5 14.92 2.86
 -5 -15 4 291.02 12.97
 5 -15 -4 325.72 18.63
 5 15 -4 309.82 14.8
 -5 -15 3 113.17 7.07
 -5 15 3 133.66 8.58
 5 -15 -3 116.39 10.42
 5 15 -3 110.71 8.16
 -5 15 3 113.17 6.55
 5 15 -2 19.27 3.33
 -5 -15 2 15.53 2.43
 -5 15 2 14.62 2.2
 -5 15 2 21.14 3.32
 5 -15 -2 9.64 2.77
 -5 -15 1 54.51 4.79
 -5 15 1 66.18 5.77
 5 -15 -1 41.65 6.18
 -5 -15 1 54.67 9.56
 5 15 -1 44.82 5.53
 -5 15 1 53.61 4.31
 -5 15 0 53.76 4.54
 -5 -15 0 59.39 5.01
 -5 15 0 64.77 5.71
 5 -15 0 60.54 7.56
 -5 -15 0 42.1 8.95
 5 15 0 60.54 6.55
 -5 -15 -1 150.41 8.8
 5 -15 1 183.01 13.48
 -5 15 -1 173.86 9.89
 -5 -15 -1 129.24 16.19
 5 15 1 157.79 11.38
 -5 15 -2 0.41 0.9
 5 15 2 -0.07 1.76
 5 15 2 5.3 1.74
 -5 -15 -2 -1.03 3.69
 5 -15 2 -0.65 1.83
 5 15 3 13.9 3.63
 -5 15 -3 12.05 2.59
 5 15 3 12.17 2.58
 -5 15 -3 9.77 3.41
 -5 -15 -3 5.19 2.62
 5 -15 3 17.1 4.15
 -5 15 -4 14.19 2.65
 5 15 4 17.33 3.25
 -5 15 -4 14.03 4.48
 -5 -15 -4 9.88 4.84
 5 -15 4 20.72 4.88
 5 15 5 98.76 8.4
 -5 15 -5 87.98 11.13
 -5 -15 -5 109.72 16.37
 -5 15 -5 104.17 7.35
 -5 15 -6 73.41 10.68
 -5 -16 9 16.43 3.03
 5 16 -8 -0.12 1.13
 -5 -16 8 0.76 0.67
 -5 16 8 -0.03 1.12
 5 16 -7 2.11 1.21
 -5 -16 7 5.85 1.71
 -5 16 7 5.96 1.98
 5 16 -6 27.57 3.91
 5 -16 -6 27.28 5.64
 -5 -16 6 25.48 3.35
 -5 16 6 31.27 4.33
 5 16 -5 16.7 3.02
 -5 -16 5 17.52 2.78
 5 -16 -5 12.53 3.55
 -5 16 5 17.42 3.16
 5 16 -4 2.58 1.19
 -5 -16 4 6.66 1.73
 -5 16 4 3.85 1.68
 5 -16 -4 3.39 2.41
 5 16 -3 4.12 1.79
 -5 -16 3 8.33 1.85
 -5 16 3 7.01 1.63
 -5 16 3 9 2.27
 5 -16 -3 6.32 2.59
 -5 -16 2 3.52 1.23
 5 16 -2 5.12 2.06
 -5 16 2 0.88 0.73
 -5 16 2 3.07 0.96
 5 -16 -2 1.11 1.2
 -5 -16 2 0.43 2.95
 -5 -16 1 -0.63 0.59
 5 16 -1 -0.31 1.27
 -5 16 1 0.3 0.63
 -5 16 1 1.54 1.03
 5 -16 -1 -2.5 1.7
 -5 -16 1 -2.25 3.5
 -5 16 0 24.65 3.12
 5 16 0 29.39 4.73
 -5 -16 0 26.82 3.42
 -5 16 0 22.18 3.48
 5 -16 0 25.68 5.08
 -5 -16 0 22.84 6.3
 5 16 1 4.94 2.32
 -5 16 -1 4.1 1.5
 -5 -16 -1 0.7 3.32
 5 -16 1 2.75 1.37
 -5 16 -1 3.04 1.49
 -5 -16 -1 3.75 1.28
 5 16 2 9.43 2.9
 5 16 2 10.3 2.26
 -5 -16 -2 15.12 6
 5 -16 2 11.8 3.38
 -5 16 -2 12.47 2.49
 5 16 3 4.72 2.43
 -5 16 -3 8.27 2.21
 5 16 3 4.94 1.82
 -5 -16 -3 6.21 5
 5 -16 3 3.59 2.08
 -5 16 -4 28.31 3.87
 5 16 4 27.65 4.2
 -5 -16 -4 16.22 6.76
 -5 16 -5 20.52 3.33
 -5 -16 -5 14.19 5.92
 5 17 -8 2.74 1.19
 -5 -17 8 0.29 0.98
 5 17 -7 3.95 1.46
 -5 -17 7 2.42 1.07
 -5 17 7 3.49 1.45
 -5 -17 6 40.2 4.21
 -5 17 6 50.35 5.66
 5 17 -6 42.33 5.12
 -5 -17 5 55.26 5.07
 -5 17 5 70.77 6.67
 5 17 -5 59.69 6.1
 5 -17 -5 67.27 8.92
 5 17 -4 8.14 2.28
 -5 -17 4 8.81 1.91
 -5 17 4 15.95 3.1
 5 -17 -4 10.77 3.42
 5 17 -3 24.89 4.09
 -5 -17 3 25.12 3.27
 -5 17 3 32.84 4.38
 5 -17 -3 35.88 6.17
 -5 17 3 36.09 3.83
 -5 -17 2 21.49 2.99
 5 17 -2 20.85 3.85
 -5 17 2 33.22 4.32
 5 -17 -2 21.93 4.81
 -5 -17 2 25.18 6.4
 -5 17 2 25.67 3.22
 -5 -17 1 4.32 1.44
 5 17 -1 4.42 1.93
 -5 17 1 3.98 1.28
 -5 17 1 6.45 1.91
 5 -17 -1 4.67 2.38
 -5 -17 1 2.64 2.03
 5 17 0 3.57 1.45
 -5 17 0 1.82 1
 -5 17 0 1.83 1.45
 5 -17 0 1.93 1.67
 -5 -17 0 2.92 4.27
 -5 -17 0 2.38 1.32
 -5 17 -1 71.9 5.79
 -5 -17 -1 68.72 5.86
 -5 17 -1 77.57 6.73
 5 -17 1 81.1 9.46
 -5 -17 -1 68.5 11.89
 5 17 1 68.68 7.67
 5 17 2 7.21 2.82
 5 17 2 5.86 1.86
 -5 -17 -2 1.85 2.74
 5 -17 2 12.35 3.99
 -5 17 -2 8.87 2.35
 -5 17 -3 9.93 2.35
 5 17 3 8.5 2.35
 -5 -17 -4 66.77 12.6
 -5 17 -4 48 5.17
 -5 17 -5 1.31 1.12
 5 18 -7 2.14 1.31
 -5 -18 7 -0.27 0.72
 5 18 -6 2.65 1.5
 -5 -18 6 3.61 1.52
 5 18 -5 0.64 0.82
 -5 -18 5 5.73 1.67
 5 18 -4 1.28 1.27
 -5 -18 4 1.57 1
 -5 18 4 0.65 1.05
 5 -18 -4 1.46 1.36
 -5 -18 3 11.09 2.26
 5 18 -3 11.33 2.77
 -5 18 3 12.05 2.79
 5 -18 -3 11.21 3.5
 -5 -18 2 7.73 1.98
 5 18 -2 9.53 2.75
 -5 18 2 6.79 1.83
 -5 18 2 10.03 2.6
 5 -18 -2 9.73 3.25
 5 18 -1 0.8 1.17
 -5 18 1 1.61 1.19
 -5 18 1 -1.11 1.11
 5 -18 -1 0.13 1.85
 -5 -18 1 0.28 0.6
 5 18 0 9.42 2.7
 -5 18 0 8.28 1.97
 -5 18 0 13.32 2.84
 5 -18 0 10.67 3.93
 -5 -18 0 14.12 5.75
 -5 -18 0 11.62 2.31
 5 18 1 3.06 2.07
 -5 18 -1 2.9 1.11
 -5 -18 -1 2.46 3.22
 -5 18 -1 3.75 1.78
 5 -18 1 3.78 2.34
 -5 18 -2 2.68 1.49
 5 18 2 0.48 1.34
 -5 -18 -2 1.68 3.04
 -5 18 -2 1.77 1.28
 -5 18 -3 17.37 3.3
 -5 -18 -3 14.56 5.36
 -5 18 -4 1.95 1.31
 -5 -18 -4 -0.2 4.38
 -5 -19 6 1.33 1.26
 5 19 -5 16.67 3.49
 -5 -19 5 14.36 2.59
 5 19 -4 30.62 4.72
 -5 -19 4 26.49 3.52
 -5 -19 3 8.72 2.11
 5 19 -3 6.68 2.4
 -5 -19 2 9.45 2.12
 5 19 -2 6.88 2.44
 -5 19 2 7.96 1.93
 5 19 -1 30.23 5.01
 -5 -19 1 30.85 3.88
 -5 19 1 31 3.89
 -5 19 0 8.71 2.1
 -5 -19 0 11.51 2.23
 -5 19 -1 20.52 3.18
 -5 19 -2 31.57 4.16
 -5 -19 -2 28.01 8.19
 -5 -19 -3 11.96 5.87
 -5 -20 4 4.98 1.74
 -5 -20 3 -0.59 0.61
 -5 -20 2 3.26 1.35
 -5 20 1 -0.07 0.78
 -5 -20 1 -0.09 0.77
 -5 20 0 1.83 0.98
 -5 20 -1 2.88 1.33
 -5 -21 1 13.04 2.6
 6 0 -10 60.82 5.16
 -6 0 10 68.54 6.02
 6 0 -9 9.6 1.92
 -6 0 9 11.98 2.39
 6 0 -8 107.15 6.82
 -6 0 8 102.54 6.88
 6 0 -7 1.19 0.76
 -6 0 7 2.52 0.96
 6 0 -6 53.34 4.49
 6 0 -6 40.47 2.82
 -6 0 6 48.24 4.07
 6 0 -5 136.19 7.36
 6 0 -5 113.67 4.49
 -6 0 5 102.91 6.69
 -6 0 5 125.6 6.71
 6 0 -4 113.41 6.62
 6 0 -4 108.08 3.36
 -6 0 4 116.23 6.3
 -6 0 4 97.03 5.98
 6 0 -3 347.9 12.99
 -6 0 3 347.59 12.28
 -6 0 3 287.52 11.56
 -6 0 3 306.98 10
 6 0 -2 226.63 9.64
 -6 0 2 204.22 8.64
 -6 0 2 198.47 8.09
 -6 0 1 0.53 0.55
 -6 0 1 0.54 0.59
 6 0 -1 1.31 0.28
 6 0 -1 1.73 0.91
 6 0 -1 0.73 0.52
 6 0 0 291.81 11.37
 6 0 0 273.31 8.6
 -6 0 0 255.94 10.31
 6 0 0 270.98 10.63
 6 0 1 2223.53 57.58
 6 0 1 2107.87 55.07
 -6 0 -1 2054.54 56.53
 6 0 1 2169.46 57.55
 6 0 2 146.44 7.44
 6 0 2 147.15 6.85
 -6 0 -2 127.24 6.87
 6 0 2 147.38 8.19
 6 0 3 13.1 2.06
 6 0 3 14.63 2.22
 -6 0 -3 12.89 2.02
 6 0 3 19.58 3.09
 6 0 4 96.16 5.87
 6 0 4 108.82 6.73
 6 0 4 106.54 8.01
 -6 0 -4 97.3 14.04
 6 0 5 85.97 5.47
 6 0 5 91.41 6.57
 6 0 5 90.02 7.91
 -6 0 -5 89.3 14.19
 6 0 6 58.91 5.6
 6 0 6 66.13 7.14
 -6 0 -6 49.23 10.77
 6 0 7 76.82 6.85
 6 0 7 87.68 8.81
 -6 0 -7 77.95 13.91
 6 0 8 0.2 1.57
 6 0 8 0.71 1.23
 -6 0 -8 2.2 3.89
 6 0 9 9.69 3.86
 6 -1 -10 44.3 4.35
 6 1 -10 45.82 4.43
 -6 -1 10 41.94 4.68
 -6 1 10 45.66 4.91
 6 -1 -9 0.26 0.74
 6 1 -9 2.39 1.12
 -6 -1 9 1.5 1.17
 -6 1 9 1.58 1.38
 6 -1 -8 10.77 2.06
 6 1 -8 14.71 2.45
 -6 -1 8 11.2 2.19
 -6 1 8 15.85 2.57
 6 -1 -7 34.17 3.68
 6 1 -7 39.07 3.87
 -6 -1 7 37.61 3.79
 -6 1 7 41.78 3.97
 -6 -1 6 7.68 1.72
 6 -1 -6 6.51 1.53
 -6 1 6 6.92 1.55
 6 1 -6 5.63 1.14
 6 1 -6 5.93 1.55
 -6 -1 6 4.29 1.52
 6 -1 -5 38.2 3.77
 6 1 -5 42.6 3.95
 6 1 -5 34.5 2.45
 6 -1 -5 36.18 1.71
 -6 -1 5 26.22 3.06
 -6 1 5 30.37 3.55
 -6 -1 5 40.24 3.64
 -6 1 5 41.12 3.64
 6 -1 -4 40.5 3.83
 6 1 -4 39.03 3.72
 6 1 -4 32.34 2.08
 -6 -1 4 41.5 3.64
 -6 1 4 43.54 3.6
 -6 1 4 29.7 3.36
 -6 -1 4 32.68 3.09
 6 -1 -3 28.26 3.18
 6 1 -3 25.32 1.51
 6 1 -3 28.22 3.08
 6 1 -3 24.87 1.35
 -6 -1 3 26.3 2.73
 -6 1 3 28.95 2.86
 -6 -1 3 20.49 2.21
 -6 1 3 21.46 1.81
 -6 1 3 19.5 2.54
 -6 -1 3 22.13 1.95
 -6 1 2 1.91 0.75
 -6 -1 2 2.22 0.74
 -6 -1 2 0.97 0.65
 -6 1 2 3.02 1.09
 6 1 -2 2.48 0.45
 6 -1 -2 1.99 0.93
 6 1 -2 2.98 0.49
 6 1 -2 2.79 1.07
 6 -1 -2 2.02 0.79
 -6 1 2 3.02 1.04
 -6 1 1 5.17 1.4
 -6 -1 1 4.78 1.22
 -6 -1 1 5.34 1.3
 -6 1 1 5.9 1.25
 6 1 -1 7.52 0.9
 6 -1 -1 6.09 1.44
 6 1 -1 8.19 1.7
 6 1 -1 5.77 1.07
 6 -1 -1 5.56 1.43
 -6 1 0 5.98 1.71
 -6 -1 0 6.47 1.59
 -6 1 0 4.84 1.81
 6 -1 0 6.06 0.74
 6 1 0 5.58 0.9
 6 -1 0 6.6 1.52
 6 1 0 6.76 1.63
 6 1 0 6.29 1.3
 6 -1 0 5.31 1.06
 6 -1 1 47.87 4.08
 6 -1 1 41.67 2.75
 6 1 1 52.24 4.18
 6 1 1 42.59 3.1
 -6 1 -1 44.41 3.59
 -6 -1 -1 48.15 3.86
 6 1 1 45.23 3.69
 6 -1 1 46.96 4.27
 6 -1 2 41.03 3.64
 6 -1 2 36.13 2.98
 6 1 2 41.43 3.67
 6 1 2 34.13 3.09
 -6 1 -2 34.42 3.25
 -6 -1 -2 34.93 3.35
 6 -1 2 39.14 4.18
 6 1 2 37.01 3.69
 6 -1 3 2.07 0.87
 6 1 3 2.87 1.01
 6 -1 3 2.74 0.96
 6 1 3 1.2 0.51
 -6 -1 -3 4.58 4.54
 -6 1 -3 6.56 3.54
 6 -1 3 2.75 1.38
 -6 -1 -3 0.48 0.68
 6 1 3 2.45 1.19
 6 -1 4 28.54 3.03
 6 1 4 32.73 3.19
 6 -1 4 26 3.08
 6 1 4 27.45 3.32
 -6 -1 -4 22.39 6.81
 -6 1 -4 27.26 7.22
 6 -1 4 28.97 4.06
 6 1 4 30.22 3.98
 6 -1 5 -0.48 1.11
 6 1 5 0.31 0.84
 6 -1 5 -0.26 0.64
 6 1 5 -0.47 0.78
 -6 -1 -5 -0.03 3.25
 6 -1 5 1.3 1.52
 6 1 5 -0.4 0.97
 6 1 6 11.49 3.12
 6 -1 6 12.9 2.47
 6 1 6 14.82 2.88
 -6 -1 -6 19.08 7.37
 -6 1 -6 13.81 4.86
 6 -1 6 11.95 3.23
 6 -1 7 12.69 3.42
 6 1 7 16.67 3.87
 6 -1 7 17.38 3.11
 6 1 7 15.53 3.16
 -6 1 -7 11.02 5.76
 -6 -1 -7 21.55 8.31
 6 -1 8 11.47 3.75
 6 -1 8 10.7 2.64
 6 1 8 10.68 2.79
 -6 1 -8 15.47 6.23
 -6 -1 -8 16.18 7.96
 6 -1 9 6.58 3.42
 6 -2 -11 52.98 4.74
 6 -2 -10 128.25 7.72
 6 2 -10 123.61 7.57
 -6 -2 10 107.34 7.92
 6 -2 -9 24.02 3.11
 6 2 -9 18.95 2.81
 -6 -2 9 19.96 2.99
 -6 2 9 28.94 3.72
 6 -2 -8 24.76 3.2
 6 2 -8 19.49 2.8
 -6 2 8 21.01 2.96
 -6 -2 8 24.56 3.25
 6 -2 -7 396.25 15.61
 6 2 -7 395.58 15.37
 -6 -2 7 410.18 15.59
 -6 2 7 417.96 15.53
 6 -2 -6 34.02 3.61
 6 2 -6 31.8 3.43
 -6 2 6 32.97 3.56
 -6 -2 6 32.5 3.41
 -6 2 6 33.4 3.35
 6 -2 -5 111.14 6.63
 6 2 -5 105.27 6.33
 6 2 -5 82.82 4.62
 -6 2 5 97.96 6.23
 -6 -2 5 82.81 5.35
 -6 -2 5 103.48 6.11
 -6 2 5 78.8 6.24
 -6 2 5 103.68 5.93
 -6 -2 4 540.57 15.26
 6 -2 -4 610.55 19.76
 6 2 -4 564.85 16.35
 6 2 -4 620.28 19.6
 -6 2 4 608.55 19.66
 -6 -2 4 590.29 18.82
 -6 2 4 600.95 18.51
 -6 2 4 470.32 19.02
 -6 -2 4 501.8 16.95
 6 -2 -3 28.6 3.19
 6 2 -3 29.16 1.94
 6 2 -3 34.87 3.44
 -6 2 3 29.03 3.26
 -6 -2 3 25.77 2.81
 -6 2 3 30.5 2.88
 -6 2 3 23.8 2.94
 -6 -2 3 25.23 2.11
 -6 2 3 24.64 1.88
 -6 -2 3 26.9 2.21
 -6 2 2 1.85 0.78
 -6 -2 2 2.69 0.88
 -6 -2 2 1.23 0.65
 -6 2 2 2.94 0.92
 6 -2 -2 4.02 1.28
 6 2 -2 1.75 0.46
 6 2 -2 0.64 0.7
 -6 2 2 2.73 1.03
 6 -2 -2 2.35 0.9
 -6 2 2 1.89 0.96
 6 -2 -1 314.12 12.15
 6 2 -1 312.08 12.1
 6 2 -1 287.65 9.22
 -6 -2 1 284.84 11.1
 -6 2 1 285.95 10.67
 -6 2 1 299.5 12.17
 6 -2 -1 297.96 12.17
 -6 2 1 254.64 11.39
 -6 -2 1 251.04 11.03
 -6 2 0 18.51 2.82
 6 -2 0 21.53 2.72
 6 2 0 20.22 1.92
 6 2 0 19.94 2.57
 -6 -2 0 21.93 2.57
 -6 2 0 19.01 2.26
 -6 2 0 19.05 2.6
 6 2 0 19.03 1.9
 6 -2 0 16.82 2.54
 6 -2 1 92.44 5.78
 6 -2 1 93.92 4.05
 6 2 1 90.22 5.71
 6 2 1 87.02 4.83
 -6 2 -1 95.84 5.37
 -6 -2 -1 89.51 5.53
 6 2 1 98.08 5.15
 6 -2 1 93.23 6.42
 6 -2 2 40.19 3.65
 6 -2 2 38.57 2.83
 6 2 2 34.76 3.39
 6 2 2 35.38 3.18
 -6 2 -2 32.41 3.03
 -6 -2 -2 31.12 3.25
 6 -2 2 36.58 4.17
 6 2 2 40.72 3.61
 6 -2 3 119.4 6.73
 6 -2 3 122.73 6.34
 6 2 3 121.54 6.75
 6 2 3 122.91 6.9
 -6 -2 -3 115.37 6.75
 6 -2 3 120.72 8.39
 6 2 3 123.95 7.6
 -6 -2 -3 131.15 15.74
 -6 2 -3 103.05 13.51
 6 -2 4 12.14 2.04
 6 -2 4 10.76 1.83
 6 2 4 10.69 2.08
 6 2 4 13.8 2.05
 -6 -2 -4 9.94 5.06
 -6 2 -4 14.95 5.3
 6 -2 4 14.01 2.94
 6 2 4 9.02 2.23
 6 -2 5 118.81 6.56
 6 -2 5 117.82 7.25
 6 2 5 117.36 6.54
 6 2 5 119 7.94
 6 -2 5 137.52 10.15
 6 2 5 118.03 8.86
 -6 -2 -5 99.02 14.97
 -6 2 -5 104.73 14.77
 6 -2 6 154.19 9.01
 6 2 6 152.54 9.72
 -6 -2 -6 156.81 19.2
 -6 2 -6 127.04 16.79
 6 -2 6 150.94 11.46
 6 -2 7 7.82 2.14
 6 2 7 7.44 2.23
 -6 2 -7 15.47 7.17
 -6 -2 -7 11.33 4.61
 6 -2 7 6.79 2.44
 6 -2 8 15.41 4.28
 6 -2 8 13.93 2.99
 6 2 8 16.85 3.39
 -6 2 -8 21.12 7.73
 6 -3 -11 11.61 2.27
 6 -3 -10 12.85 2.31
 6 3 -10 12.42 2.28
 -6 -3 10 13.73 2.63
 -6 3 10 13.93 2.66
 6 -3 -9 1.09 0.68
 6 3 -9 2.07 0.93
 -6 -3 9 2.48 1.17
 -6 3 9 0.18 0.77
 6 -3 -8 11.88 2.23
 -6 -3 8 14.51 2.44
 6 3 -8 13.65 2.25
 -6 3 8 13.16 2.37
 6 3 -7 24.07 3.01
 -6 3 7 20.65 2.82
 6 -3 -7 25.11 3.16
 -6 -3 7 23.56 3.01
 -6 3 7 25.11 3.03
 -6 3 6 6.59 1.48
 -6 -3 6 7.3 1.71
 6 -3 -6 6.41 1.63
 -6 3 6 5.53 1.45
 6 3 -6 6.1 1.43
 6 -3 -5 30.59 3.44
 6 3 -5 26.26 2.57
 6 3 -5 32.07 3.45
 -6 3 5 34.46 3.54
 -6 -3 5 32.31 3.33
 -6 -3 5 26.67 2.7
 -6 3 5 33.96 3.23
 -6 -3 4 26.1 1.93
 6 -3 -4 28.4 3.26
 6 3 -4 23.82 2.19
 6 3 -4 33.75 3.43
 -6 3 4 31.24 3.37
 -6 -3 4 27.69 3.02
 -6 3 4 26.27 2.76
 -6 -3 4 25.73 2.18
 -6 3 4 19.16 2.99
 6 3 -3 13.95 1.5
 -6 -3 3 16.04 2.23
 -6 3 3 14.12 1.96
 -6 3 3 17.4 2.51
 6 -3 -3 19.69 2.65
 6 3 -3 14.93 2.24
 -6 3 3 16.91 1.59
 -6 3 3 15.46 2.57
 -6 -3 3 15.74 1.69
 -6 3 2 16.3 2.16
 -6 -3 2 14.71 1.91
 -6 -3 2 18.84 2.4
 6 -3 -2 19.82 2.67
 6 3 -2 17.68 2.47
 -6 3 2 18.02 2.57
 -6 3 2 17.36 2.09
 6 -3 -2 15.53 2.54
 -6 3 2 14.59 2.47
 -6 3 1 10.44 1.83
 -6 -3 1 12.65 1.98
 -6 -3 1 13.89 2.04
 -6 3 1 15.43 1.9
 6 3 -1 11.96 1.45
 6 -3 -1 13.32 2.18
 6 3 -1 16.15 2.4
 -6 3 1 12.8 2.17
 6 -3 -1 13.06 2.38
 -6 3 0 4.03 1.41
 -6 -3 0 5.24 1.51
 -6 3 0 4.37 1.14
 -6 3 0 4.63 1.27
 6 -3 0 2.42 1.05
 6 3 0 2.4 0.73
 6 3 0 1.77 0.76
 6 3 0 3.16 0.52
 6 -3 0 3.97 1.36
 -6 3 -1 7.32 1.44
 -6 -3 -1 6.16 1.41
 6 -3 1 7.04 0.88
 -6 3 -1 6.34 1.61
 6 -3 1 5.14 1.3
 6 3 1 4.97 1.17
 6 3 1 5.69 1.44
 6 3 1 5.88 1.07
 6 -3 1 10.62 2.1
 6 -3 2 16.08 1.72
 6 -3 2 14.64 2.12
 6 3 2 11.67 1.85
 6 3 2 13.33 2.09
 6 -3 2 15.67 2.89
 6 3 2 16.89 2.17
 -6 3 -2 12.36 1.81
 -6 -3 -2 14.2 2.24
 6 -3 3 1.1 0.63
 6 -3 3 0.72 0.66
 6 3 3 1.61 0.88
 6 3 3 1.2 0.88
 -6 -3 -3 0.38 2.6
 -6 3 -3 1.73 2.19
 6 -3 3 -0.01 0.91
 -6 -3 -3 0.55 0.77
 6 3 3 0.58 0.67
 6 -3 4 64.38 4.72
 6 -3 4 67.45 4.74
 6 3 4 60.67 4.61
 6 3 4 63.5 5.23
 6 -3 4 66.96 6.68
 6 3 4 54.65 5.3
 -6 -3 -4 46.95 10.57
 -6 3 -4 60.06 10.88
 6 3 5 21.62 3.66
 6 -3 5 23.68 2.7
 6 -3 5 24.75 3.1
 6 3 5 26.96 2.97
 6 3 5 21.87 3.34
 -6 -3 -5 18.83 6.42
 -6 3 -5 32.59 8.63
 6 -3 5 27.43 4.53
 6 -3 6 26.98 3.51
 6 3 6 26.4 3.91
 -6 -3 -6 20.4 7.4
 -6 3 -6 29.35 7.52
 6 -3 6 33.56 5.26
 6 -3 7 27.81 3.79
 6 3 7 31.56 4.66
 -6 3 -7 32.96 8.68
 -6 -3 -7 33.9 9.24
 6 -3 7 34.02 5.78
 6 -3 8 17.01 3.17
 6 3 8 13.71 3.23
 -6 3 -8 19.73 7.74
 6 -3 8 13.58 3.81
 6 -4 -11 35.89 3.99
 6 -4 -10 4.83 1.46
 6 4 -10 7.32 1.87
 -6 -4 10 7.66 2.09
 -6 4 10 8.69 2.29
 6 -4 -9 34.09 3.83
 6 4 -9 29.7 3.46
 -6 -4 9 35.57 4.09
 -6 4 9 32.21 3.85
 6 -4 -8 66.08 5.31
 6 4 -8 69.22 5.29
 -6 4 8 59.09 4.92
 -6 -4 8 66.33 5.42
 -6 4 8 60.35 5.16
 6 -4 -7 18.49 2.65
 -6 -4 7 16.75 2.53
 -6 4 7 16.01 2.41
 6 4 -7 20.61 2.82
 -6 4 7 17.21 2.58
 -6 4 6 20.38 2.77
 6 4 -6 21.7 2.85
 6 -4 -6 17.25 2.7
 -6 -4 6 20.6 2.74
 -6 4 6 19.82 2.56
 6 -4 -5 185.13 9.22
 6 4 -5 178.75 8.94
 -6 4 5 170.44 8.78
 -6 -4 5 164.79 8.45
 -6 4 5 174.15 8.15
 -6 -4 4 11.54 1.34
 -6 -4 4 15.75 2.23
 6 4 -4 11.42 1.57
 -6 4 4 12.99 1.91
 6 -4 -4 12.22 2.1
 6 4 -4 14.75 2.3
 -6 4 4 12.42 2.17
 -6 -4 4 11.79 1.15
 -6 4 3 4.72 0.9
 -6 -4 3 3.31 0.82
 -6 -4 3 3.63 1.02
 -6 4 3 6.54 1.35
 6 4 -3 5.53 0.98
 6 -4 -3 7.54 1.73
 6 4 -3 4.67 1.3
 -6 4 3 7.68 1.85
 6 -4 -3 3.56 1.23
 -6 4 3 4.05 1.44
 6 -4 -2 470.28 16.3
 6 4 -2 480.11 16.35
 -6 4 2 467.08 16.27
 -6 -4 2 457.21 15.36
 -6 4 2 438.64 14.33
 6 -4 -2 441.65 17.07
 -6 4 2 380.36 16.41
 -6 4 2 363.79 14.34
 -6 -4 2 391.61 14.17
 -6 4 1 -0.75 1.13
 -6 -4 1 1.35 0.88
 -6 -4 1 2.46 0.97
 -6 4 1 1.53 0.68
 6 -4 -1 1.63 0.96
 6 4 -1 0.81 0.44
 6 4 -1 0.61 0.65
 -6 4 1 0.01 0.68
 6 -4 -1 2.02 0.82
 -6 -4 0 8.42 1.61
 -6 4 0 8.98 1.52
 -6 4 0 7.97 1.74
 6 -4 0 10.21 1.9
 6 4 0 8.89 1.41
 6 4 0 9.43 1.75
 6 -4 0 7.67 1.91
 6 -4 1 301.15 12.14
 6 4 1 314.61 12.27
 6 4 1 278.62 10.86
 -6 4 -1 277.36 12.06
 -6 4 -1 277.06 10.54
 -6 -4 -1 277.33 11.6
 6 4 1 291.52 9
 6 -4 1 314.59 13.94
 6 -4 2 17.02 1.66
 6 -4 2 14.24 2.21
 6 4 2 12.4 1.97
 6 4 2 12.2 2.04
 -6 4 -2 11.78 2.02
 6 -4 2 13.05 2.76
 6 4 2 12.64 1.79
 -6 4 -2 9.36 1.51
 -6 -4 -2 12.91 2.16
 6 -4 3 1.95 0.69
 6 -4 3 0.4 0.51
 6 4 3 2.87 1.23
 6 4 3 3.39 1.2
 -6 -4 -3 1.96 3.49
 -6 4 -3 0.02 3.24
 6 -4 3 2.12 1.48
 -6 -4 -3 1.45 1.01
 6 4 3 2.54 1.23
 6 -4 4 268.67 11.17
 6 -4 4 274.54 10.92
 6 4 4 274.63 11.43
 6 4 4 256.01 12.01
 6 -4 4 267.01 14.7
 -6 -4 -4 244.62 23.28
 -6 4 -4 228.56 21.06
 6 4 4 258.41 12.52
 6 -4 5 14.39 2.09
 6 -4 5 11.3 2.03
 6 4 5 17.15 2.91
 6 4 5 10.88 1.91
 -6 -4 -5 17.2 6.56
 -6 4 -5 6.11 3.54
 6 -4 5 11.96 2.99
 6 -4 6 4.04 1.31
 6 4 6 0.74 0.87
 6 4 6 3.39 1.07
 -6 -4 -6 2.24 3.46
 -6 4 -6 0.77 3.53
 6 -4 6 4.01 1.98
 6 -4 7 118.15 8.01
 6 4 7 117.1 9.11
 6 -4 7 127.74 11.35
 -6 4 -7 98.64 14.84
 -6 -4 -7 117.55 17.63
 6 -4 8 1.77 1.1
 6 4 8 -0.91 1.28
 -6 4 -8 4.44 4.71
 6 -4 8 3.63 2.19
 6 -5 -10 68.61 5.7
 6 5 -10 67.59 5.49
 -6 -5 10 73.42 6.31
 -6 5 10 78.55 6.57
 6 -5 -9 2.33 0.97
 -6 -5 9 4.08 1.5
 6 5 -9 3.72 1.25
 -6 5 9 2.22 0.8
 -6 5 9 2.63 1.26
 6 -5 -8 19.86 2.87
 -6 5 8 19.2 2.77
 -6 -5 8 20.54 2.96
 6 5 -8 16.47 2.57
 -6 5 8 17.37 2.72
 6 -5 -7 10.73 2.18
 -6 -5 7 12.93 2.28
 -6 5 7 13.33 2.2
 6 5 -7 9.41 1.93
 -6 5 7 9.69 2.03
 6 5 -6 10.81 1.62
 6 -5 -6 12.77 2.29
 -6 -5 6 13.75 2.25
 -6 5 6 11.94 1.97
 6 5 -6 11.39 2.12
 -6 5 6 15.69 2.41
 6 5 -5 9.28 1.67
 -6 -5 5 7.97 1.74
 6 -5 -5 9.26 2.01
 6 5 -5 7.63 1.45
 -6 5 5 8.04 1.55
 6 5 -5 7.63 1.79
 -6 5 5 10.9 2.06
 6 5 -4 0.45 0.59
 -6 -5 4 0.29 0.65
 6 -5 -4 1.26 0.92
 -6 5 4 1.84 0.95
 -6 5 4 0.05 0.81
 6 5 -4 0.45 0.66
 -6 5 3 0.15 0.41
 -6 -5 3 -0.14 0.38
 -6 -5 3 1.21 0.56
 -6 5 3 0.73 0.63
 6 -5 -3 0.82 0.68
 -6 5 3 -0.54 0.92
 6 5 -3 0.2 0.67
 6 -5 -3 1.71 1.29
 -6 -5 2 3.24 0.89
 -6 -5 2 1.56 0.51
 -6 5 2 3.37 0.97
 6 -5 -2 4.15 1.33
 -6 5 2 3.04 1.12
 6 5 -2 5.78 1.52
 6 -5 -2 1.82 1.03
 -6 -5 1 1.89 1.1
 -6 5 1 2.17 0.73
 6 -5 -1 1.43 0.94
 6 5 -1 2.75 0.75
 6 5 -1 2.95 1.14
 -6 5 1 2.75 1.04
 6 -5 -1 0.85 0.89
 -6 -5 0 13.18 2.03
 6 -5 0 12.28 2.16
 6 5 0 10.12 1.58
 6 5 0 14.74 2.31
 -6 5 0 14.05 1.77
 -6 5 0 11.27 2.04
 6 -5 0 15.7 2.79
 -6 5 -1 2.41 0.82
 -6 -5 -1 3.16 1.11
 6 -5 1 2.24 0.77
 6 5 1 3.97 1.08
 6 5 1 2.67 1
 6 -5 1 4.66 1.73
 -6 5 -1 3.55 1.25
 6 -5 2 12.18 2.07
 6 5 2 12.31 2.07
 6 5 2 9.97 1.93
 -6 5 -2 14.06 2.33
 6 -5 2 11.6 2.74
 6 5 2 12.35 1.63
 -6 5 -2 10.39 1.59
 -6 -5 -2 10.49 1.97
 6 -5 3 23.65 2.86
 6 -5 3 25.69 2.42
 6 5 3 23.61 2.92
 6 5 3 20.65 2.85
 -6 5 -3 23.22 3.03
 6 5 3 23.6 2.82
 -6 -5 -3 21.27 6.93
 -6 5 -3 21.57 6.16
 6 -5 3 26.25 4.14
 -6 -5 -3 20.26 2.83
 6 -5 4 62.84 4.64
 6 -5 4 56.56 4.18
 6 5 4 62.29 5.34
 6 5 4 59.94 4.76
 6 -5 4 54.5 6.41
 6 5 4 60.04 5.28
 -6 -5 -4 56.48 11.5
 6 -5 5 22.56 2.79
 6 -5 5 17.73 2.31
 6 5 5 19.89 3.19
 6 5 5 17.56 2.5
 -6 -5 -5 14.93 5.17
 -6 5 -5 7.38 4.53
 6 -5 5 21.85 4.33
 6 5 6 26.19 3.03
 6 -5 6 23.55 3.14
 6 5 6 28.28 4.09
 -6 5 -6 24.44 7.24
 -6 -5 -6 14.61 6.25
 6 -5 6 26.16 4.77
 6 -5 7 1.84 1.11
 6 5 7 6.35 2.31
 -6 5 -7 3.2 2.67
 -6 -5 -7 7.34 5.57
 6 -5 7 4.24 2.23
 6 -5 8 0.31 0.78
 6 5 8 0.82 1.35
 -6 5 -8 2.6 3.93
 6 -5 8 3.79 2.78
 6 -6 -10 173.76 9.89
 6 6 -10 182.06 9.61
 -6 -6 10 213.86 11.3
 -6 6 10 189.23 10.76
 6 -6 -9 7.28 1.88
 -6 6 9 9.39 2.06
 -6 -6 9 9.57 2.22
 6 6 -9 7.04 1.73
 -6 6 9 6.07 1.59
 6 -6 -8 42.13 4.26
 6 6 -8 43.12 4.17
 -6 6 8 41.37 4.14
 -6 -6 8 44.04 4.42
 -6 6 8 41.89 4.22
 6 -6 -7 26.26 3.28
 6 6 -7 28.06 3.34
 -6 6 7 26.45 3.25
 -6 -6 7 30.12 3.46
 -6 6 7 27.65 3.17
 6 -6 -6 29.29 3.39
 6 6 -6 32.01 3.6
 -6 6 6 37.32 3.78
 -6 -6 6 31.09 3.52
 -6 6 6 26.41 2.94
 6 6 -6 32.65 2.99
 6 -6 -5 63.35 5.13
 6 6 -5 64.39 5.1
 -6 6 5 66.15 5.15
 -6 -6 5 58.95 4.69
 -6 6 5 62.26 4.4
 6 6 -5 55.55 4.25
 6 -6 -4 299.05 12.51
 -6 6 4 301.22 12.38
 6 6 -4 309.94 12.53
 -6 -6 4 276.82 11.55
 -6 6 4 275.26 10.69
 6 6 -4 290.09 11.81
 6 -6 -3 56.9 4.81
 -6 6 3 62.92 4.99
 6 6 -3 60.09 4.88
 -6 -6 3 61.49 4.59
 6 -6 -3 56.79 5.52
 -6 6 3 59.93 3.98
 6 6 -3 56.75 4.73
 -6 -6 3 48.65 3.57
 -6 6 2 9.75 1.9
 -6 -6 2 13.64 2.12
 -6 6 2 11.28 1.59
 6 -6 -2 11.35 2.16
 6 6 -2 10.32 2.08
 6 -6 -2 9.95 2.21
 6 -6 -1 226.39 10.26
 -6 6 1 211.16 9.98
 6 6 -1 226.35 10.28
 -6 -6 1 203.32 9.37
 -6 6 1 203.6 8.14
 6 -6 -1 214.91 11.56
 6 -6 -1 186.5 8.27
 6 -6 0 40.41 3.9
 6 6 0 34.28 3.04
 -6 6 0 38.33 3.82
 -6 -6 0 37.26 3.55
 -6 6 0 36.54 2.89
 6 -6 0 36.61 4.54
 6 -6 0 27.42 2.62
 -6 6 -1 4.38 1.05
 -6 -6 -1 4.46 1.35
 6 -6 1 3.58 1.18
 6 -6 1 3.67 1.03
 6 6 1 4.87 1.22
 -6 6 -1 5.86 1.58
 6 -6 1 6.14 1.65
 6 -6 2 178.58 8.7
 6 6 2 181.54 9
 6 6 2 165.55 8.4
 -6 6 -2 175.61 8.94
 -6 6 -2 154.2 7.05
 -6 -6 -2 159.45 8.49
 6 -6 2 180.08 11.19
 6 6 2 169.05 6.31
 -6 -6 -2 170.96 18.36
 6 -6 3 245.91 10.53
 6 6 3 230.38 10.88
 6 6 3 249.11 10.94
 -6 -6 -3 244.19 11.09
 -6 6 -3 234.71 10.94
 6 -6 3 245.38 13.93
 6 6 3 216.34 9.65
 -6 -6 -3 195.23 20.56
 -6 6 -3 209.52 19.06
 6 -6 4 13.82 2.13
 6 6 4 16.47 2.74
 6 6 4 17.54 2.54
 -6 -6 -4 17.79 6.87
 -6 6 -4 14.39 4.84
 -6 6 -4 14.72 2.45
 6 -6 4 14.98 3.46
 6 -6 5 44.97 3.83
 6 -6 5 47.91 4.12
 6 6 5 46.85 5
 6 6 5 48.03 4.29
 6 -6 5 51.32 6.65
 -6 -6 -5 48.8 10.56
 -6 6 -5 40.55 8.77
 6 -6 6 14.51 2.39
 6 6 6 12.22 2.69
 6 6 6 11.68 2.05
 -6 6 -6 8.08 3.52
 -6 -6 -6 13.36 5.7
 6 -6 6 18.4 4.28
 6 -6 7 47.09 4.77
 6 6 7 49.88 5.88
 -6 6 -7 39.24 9.13
 6 -6 7 46.96 6.91
 6 -6 8 7.96 2.16
 6 6 8 10.05 3.01
 -6 6 -8 6.97 4.68
 -6 -7 10 8.1 2.09
 6 7 -10 10.24 2.07
 -6 7 10 12.45 2.63
 6 -7 -9 8.99 2.14
 -6 -7 9 12.88 2.57
 6 7 -9 6.46 1.73
 -6 7 9 12.06 2.31
 -6 7 9 7.46 1.87
 6 -7 -8 15.51 2.62
 -6 -7 8 15.1 2.7
 -6 7 8 15.7 2.64
 6 7 -8 14.04 2.35
 -6 7 8 17.9 2.78
 -6 7 7 1.73 1.18
 6 -7 -7 2.26 1.28
 -6 -7 7 1.2 0.86
 -6 7 7 -0.71 1.02
 6 7 -7 0.16 0.67
 6 7 -6 15.53 2.27
 6 -7 -6 14.44 2.4
 -6 -7 6 19.64 2.8
 -6 7 6 17.97 2.42
 6 7 -6 17.48 2.62
 -6 7 6 18.29 2.73
 6 -7 -5 40.67 4.11
 -6 7 5 40.11 4.07
 6 7 -5 45.72 4.32
 -6 -7 5 41.57 4.02
 -6 7 5 37.15 3.37
 6 7 -5 38.7 3.68
 6 7 -4 3.78 1.32
 -6 -7 4 4.4 1.31
 6 -7 -4 7.3 1.77
 -6 7 4 6.07 1.28
 6 7 -4 4.37 1.56
 -6 7 4 6.15 1.54
 6 7 -3 12.41 2.27
 -6 -7 3 13.02 2.17
 -6 7 3 13.02 1.81
 6 -7 -3 14.79 2.41
 6 7 -3 14.8 2.42
 -6 7 3 18.52 2.72
 6 -7 -3 14.13 2.88
 6 7 -2 12.09 2.43
 -6 -7 2 11.17 1.95
 -6 7 2 8.59 1.4
 6 -7 -2 12.2 2.2
 6 -7 -2 11.04 2.45
 -6 7 2 13.85 2.37
 -6 -7 1 17.62 2.47
 6 -7 -1 18.88 2.67
 6 -7 -1 17.94 2.13
 -6 7 1 19.96 2.07
 6 -7 -1 22.74 3.8
 -6 7 1 20.6 2.86
 -6 7 0 2.8 1.17
 -6 7 0 2.62 0.79
 -6 -7 0 3.03 1.17
 6 -7 0 0.66 0.62
 6 7 0 4.56 1.21
 6 -7 0 2.48 0.84
 6 -7 0 0.89 0.75
 -6 -7 -1 10.49 2.02
 -6 7 -1 11.73 2.23
 6 -7 1 16.46 2.47
 6 7 1 11.37 1.89
 6 -7 1 9.81 1.47
 6 -7 1 11.15 2.69
 -6 7 -1 10.04 1.45
 6 -7 2 36.47 3.6
 6 7 2 33.45 3.52
 -6 7 -2 34.22 3.77
 -6 -7 -2 32.83 3.55
 6 -7 2 40.17 5.15
 -6 -7 -2 24.54 6.97
 6 -7 3 1.92 1.01
 6 7 3 4.43 1.5
 -6 7 -3 3.46 1.35
 -6 -7 -3 4.07 4.33
 -6 7 -3 3.75 3.5
 6 -7 3 10.72 3.62
 -6 -7 -3 2.93 1.26
 6 -7 4 37.89 3.58
 6 7 4 42.38 4.49
 6 7 4 39.45 3.93
 -6 7 -4 35.19 3.85
 -6 -7 -4 32.61 9.12
 -6 7 -4 33.33 8.01
 6 -7 4 38.32 5.72
 6 -7 5 9.11 1.77
 6 7 5 9.55 2.29
 6 7 5 11.72 2.17
 -6 -7 -5 5.44 5.12
 -6 7 -5 5.62 4.16
 6 -7 5 9.29 3.01
 -6 7 -5 8.48 1.96
 6 7 6 1.05 1.28
 6 7 6 0.85 0.87
 -6 7 -6 3.07 3.42
 -6 -7 -6 -0.84 3.93
 6 -7 6 1.77 1.96
 6 7 7 18.73 3.62
 -6 7 -7 24.48 7.3
 6 -7 7 23.75 4.99
 6 8 -10 2.88 1.32
 -6 8 10 0.06 0.88
 -6 -8 9 3.57 1.37
 -6 8 9 6.63 1.8
 6 8 -9 5.27 1.65
 -6 8 9 6.86 1.95
 -6 8 8 14.02 2.39
 6 -8 -8 17.62 2.86
 -6 -8 8 17.03 2.83
 -6 8 8 12.89 2.32
 6 8 -8 12.13 2.3
 6 8 -7 11.63 1.86
 6 -8 -7 13.9 2.49
 -6 -8 7 14.24 2.52
 -6 8 7 12.82 2.14
 6 8 -7 13.13 2.34
 -6 8 7 14.02 2.51
 6 -8 -6 91.45 6.54
 -6 8 6 104.77 6.93
 6 8 -6 93.75 6.57
 -6 -8 6 91.04 6.39
 -6 8 6 97.93 5.94
 6 8 -6 92.33 5.92
 6 -8 -5 116.64 7.39
 -6 8 5 130.93 7.81
 6 8 -5 128.98 7.75
 -6 -8 5 116.35 7.12
 -6 8 5 116.79 6.34
 6 8 -5 116.8 7.01
 -6 8 4 34.62 3.77
 6 -8 -4 29.73 3.44
 -6 -8 4 30.81 3.34
 -6 8 4 30.03 2.82
 6 8 -4 30.05 3.45
 6 8 -3 6.47 1.6
 -6 8 3 9.26 1.14
 -6 -8 3 6.76 1.59
 -6 8 3 8.02 1.37
 6 -8 -3 9.89 2.1
 -6 8 3 14.57 2.42
 6 -8 -3 4.3 1.65
 6 -8 -2 41.77 4.09
 -6 8 2 44.95 4.29
 -6 -8 2 38.56 3.71
 -6 8 2 42.17 3.05
 6 -8 -2 38.16 4.91
 6 8 -2 39.89 4.43
 6 8 -1 3.96 1.46
 -6 -8 1 2.28 1.18
 -6 8 1 1.48 0.64
 6 -8 -1 0.88 0.63
 6 -8 -1 0.25 0.55
 -6 8 1 2.47 1.28
 6 -8 -1 2.11 1.4
 -6 8 0 4.17 0.95
 -6 -8 0 2.4 1.13
 6 -8 0 2 1.09
 6 8 0 3.82 1.01
 -6 8 0 5.49 1.48
 6 -8 0 1.99 1.25
 6 -8 1 161.49 8.37
 -6 8 -1 170.02 8.85
 6 8 1 148.61 7.85
 -6 8 -1 139.84 6.21
 -6 -8 -1 162.62 8.49
 6 -8 1 165.07 10.85
 -6 8 -2 16.43 2.56
 6 -8 2 16.89 2.53
 6 8 2 21.53 2.83
 -6 -8 -2 13.16 4.82
 6 -8 2 14.97 3.27
 -6 -8 -2 13.09 2.2
 6 -8 3 9.13 1.87
 6 8 3 10.36 2.07
 -6 8 -3 11 2.17
 -6 -8 -3 2.35 3.88
 -6 8 -3 10.61 4.8
 6 -8 3 7.7 2.52
 -6 -8 -3 11.15 2.12
 6 -8 4 49.81 4.29
 6 8 4 52.52 5.1
 -6 8 -4 45.71 4.5
 6 -8 4 64.65 7.34
 -6 -8 -4 48.69 10.84
 -6 8 -5 2.75 1.26
 6 8 5 3.25 1.33
 -6 -8 -5 2.43 4.6
 -6 8 -5 2.25 2.32
 6 -8 5 -1.09 1.74
 6 8 6 3.89 1.75
 6 8 6 2.47 0.98
 -6 8 -6 5.92 4.44
 -6 -8 -6 10.4 5.2
 6 -8 6 1.38 2.08
 6 8 7 45.77 5.7
 6 -8 7 50.21 7.48
 -6 9 10 31.31 4.07
 -6 9 9 1.97 0.97
 -6 -9 9 3.51 1.27
 6 9 -9 4.56 1.52
 -6 9 9 3.29 1.39
 6 -9 -8 10.18 2.28
 -6 -9 8 9.03 2.09
 -6 9 8 6.92 1.86
 6 9 -8 8.71 2.02
 -6 9 8 11.27 2.45
 6 9 -7 -0.17 0.79
 6 -9 -7 -0.33 0.66
 -6 -9 7 0.53 0.68
 -6 9 7 1.03 1.07
 6 9 -7 0.69 1.07
 -6 9 7 1.46 1.1
 6 9 -6 4.05 1.25
 -6 -9 6 5.69 1.71
 6 -9 -6 2.78 1.17
 -6 9 6 3.34 1.08
 6 9 -6 8.97 2.12
 -6 9 6 4.42 1.45
 6 9 -5 7.13 1.71
 -6 -9 5 7.27 1.69
 6 -9 -5 7.26 1.85
 -6 9 5 8.85 1.61
 6 9 -5 10.74 2.23
 -6 9 5 8.45 2.1
 6 9 -4 3.27 1.39
 -6 -9 4 3.9 1.33
 6 -9 -4 3.97 1.52
 -6 9 4 3.84 1.01
 -6 9 4 3.89 1.52
 6 9 -3 -0.48 0.75
 -6 9 3 -0.18 0.26
 -6 -9 3 -1.35 1.12
 -6 9 3 0.86 0.61
 6 -9 -3 -0.53 0.79
 -6 9 3 -0.44 0.68
 6 -9 -3 -0.46 1.25
 6 9 -2 3.5 1.26
 -6 -9 2 6.21 1.47
 -6 9 2 5.87 1.11
 6 -9 -2 5.1 1.57
 -6 9 2 7.36 1.83
 6 -9 -2 6.75 2.24
 6 9 -1 8.33 2.4
 -6 -9 1 8.79 1.83
 -6 9 1 8.21 1.25
 6 -9 -1 12.01 2.21
 -6 9 1 10.51 2.13
 6 -9 -1 10.65 2.98
 6 9 0 27.68 4.04
 6 -9 0 32.61 3.61
 -6 9 0 28.3 3.47
 -6 9 0 26.52 2.19
 -6 -9 0 27.62 3.26
 6 -9 0 29.64 4.67
 -6 -9 -1 6.1 1.57
 6 -9 1 9.23 1.91
 6 9 1 8.18 1.77
 -6 9 -1 10.58 2.17
 6 -9 1 12.33 2.97
 -6 9 -1 8.83 1.24
 6 -9 2 19.51 2.75
 6 9 2 22.05 3.01
 -6 -9 -2 21.41 7.06
 6 -9 2 24.01 4.25
 -6 9 -2 17.72 2.77
 -6 -9 -2 21.56 3
 6 -9 3 12.42 2.21
 -6 9 -3 11.46 2.28
 6 9 3 12.04 2.38
 -6 -9 -3 13.49 6.18
 -6 9 -3 15.4 5.11
 6 -9 3 10.6 3.03
 6 9 4 13.4 2.79
 -6 9 -4 11.16 2.28
 -6 -9 -4 3.46 4.29
 -6 9 -4 13.12 4.98
 6 -9 4 15.47 3.65
 6 9 5 12.74 2.83
 -6 9 -5 12.91 2.5
 -6 -9 -5 11.16 5.53
 -6 9 -5 14.04 5
 6 -9 5 18.38 4.32
 6 9 6 15.93 3.25
 -6 9 -6 12.98 2.49
 6 9 6 13.3 2.35
 -6 -9 -6 18.68 7.6
 6 -9 6 18.06 4.47
 6 9 7 12.12 3.32
 -6 10 10 15.42 2.99
 -6 -10 9 3.02 1.34
 6 10 -9 2.34 1.29
 -6 10 9 1.77 1.13
 -6 10 9 1.95 0.99
 -6 10 8 56.91 5.31
 6 10 -8 51.12 4.95
 -6 -10 8 52.4 5.12
 -6 10 8 47.6 4.61
 -6 10 7 85.64 6.52
 6 10 -7 73.84 5.92
 -6 -10 7 73.01 5.94
 -6 10 7 64.63 5.08
 6 10 -7 61.01 4.97
 6 10 -6 4.11 1.37
 -6 -10 6 3.59 1.24
 6 -10 -6 7.01 1.87
 -6 10 6 3.68 1.01
 6 10 -6 6.41 1.75
 -6 10 6 7.56 1.98
 6 10 -5 4.93 1.49
 -6 -10 5 1.66 0.97
 6 -10 -5 1.51 0.97
 -6 10 5 1.98 0.77
 -6 10 5 4.05 1.52
 6 10 -4 16.41 2.74
 -6 -10 4 19.69 2.77
 6 -10 -4 21.32 3.06
 -6 10 4 22.2 3.2
 -6 10 4 18.48 2.15
 6 -10 -4 19.88 3.85
 6 10 -3 1.1 1.03
 -6 10 3 1.41 0.64
 -6 -10 3 0.95 0.84
 -6 10 3 0.53 0.46
 6 -10 -3 0.65 0.9
 -6 10 3 1.08 0.58
 6 -10 -3 -0.44 1.08
 6 10 -2 27.76 3.88
 6 -10 -2 26.32 3.36
 -6 -10 2 24.03 3.03
 -6 10 2 25.8 2.25
 6 -10 -2 24.07 4.09
 -6 10 2 32.01 3.66
 6 -10 -1 86.2 6.22
 -6 -10 1 85.97 5.93
 -6 10 1 80.36 4.11
 6 -10 -1 83.52 7.95
 6 10 -1 85.42 7.26
 -6 10 1 88.68 6.43
 -6 10 0 39.47 4.18
 6 -10 0 39.55 4.09
 -6 10 0 38.44 2.54
 -6 -10 0 42.35 4.11
 6 -10 0 43.37 5.63
 6 10 0 41.21 5.12
 6 -10 1 47.78 4.51
 -6 10 -1 48.83 4.65
 6 10 1 46.59 4.27
 -6 -10 -1 46.7 4.42
 6 -10 1 44.43 5.87
 -6 -10 -1 40.83 9.55
 6 -10 2 32.55 3.69
 -6 10 -2 29.44 3.62
 6 10 2 34.31 3.84
 -6 -10 -2 30.85 3.66
 -6 -10 -2 37.64 10.01
 6 -10 2 36.18 5.34
 -6 10 -3 25.39 3.39
 6 10 3 23.47 3.38
 -6 -10 -3 14.59 5.59
 -6 10 -3 17.24 5.09
 6 -10 3 20.54 4.1
 6 10 4 20.32 3.35
 -6 10 -4 22.28 3.21
 -6 -10 -4 13.23 5.63
 -6 10 -4 22.11 6.08
 6 -10 4 19.03 4.15
 6 10 5 24.38 3.94
 -6 -10 -5 28.24 8.66
 -6 10 -5 22.36 3.15
 6 -10 5 22.23 4.87
 -6 10 -6 19.37 2.94
 6 10 6 19.79 3.59
 6 -10 6 22.35 4.97
 -6 11 10 8.81 2.39
 -6 -11 9 3.02 1.51
 6 11 -9 2.87 1.44
 -6 11 9 1.85 0.97
 -6 11 9 1.99 1.09
 -6 -11 8 4.62 1.62
 -6 11 8 6.32 1.64
 6 11 -8 5.92 1.72
 -6 11 8 5.71 1.85
 6 11 -7 3.46 1.1
 -6 -11 7 2.64 1.2
 -6 11 7 3.45 1.12
 6 11 -7 5.69 1.85
 -6 11 7 4.18 1.49
 6 11 -6 7.81 1.98
 -6 -11 6 10.35 2.15
 -6 11 6 5.12 1.35
 -6 11 6 11.33 2.41
 6 11 -5 2.73 1.23
 -6 -11 5 3.86 1.35
 6 -11 -5 3.06 1.28
 -6 11 5 3.75 1.01
 -6 11 5 4.11 1.58
 6 11 -4 1.19 0.94
 -6 -11 4 3.17 1.26
 6 -11 -4 1.69 1.18
 -6 11 4 3.23 0.87
 -6 11 4 1.15 1.13
 6 -11 -4 1.07 1.28
 6 11 -3 4.97 1.89
 -6 11 3 7.96 1.28
 -6 -11 3 7.89 1.86
 -6 11 3 6.93 1.22
 6 -11 -3 9.81 2.09
 -6 11 3 7.73 1.93
 6 -11 -3 2.94 1.67
 6 11 -2 8.41 2.13
 -6 -11 2 9.03 1.95
 -6 11 2 8.54 1.49
 -6 11 2 9 1.29
 6 -11 -2 11.97 2.29
 -6 11 2 10.62 2.3
 6 -11 -2 9.41 2.76
 6 11 -1 2.6 1.67
 -6 -11 1 1.25 0.88
 6 -11 -1 0.29 0.94
 -6 11 1 0.07 0.72
 6 11 0 7.19 2.61
 -6 -11 0 5.07 1.51
 6 -11 0 6.75 1.73
 -6 11 0 4.92 1.72
 6 -11 0 9.23 2.7
 -6 -11 -1 9.5 1.99
 6 11 1 8.99 2.63
 6 -11 1 8.16 1.91
 6 11 1 9.26 1.99
 -6 11 -1 8.42 2.01
 6 -11 1 13.51 3.4
 6 11 2 6.79 1.81
 -6 11 -2 4.27 1.49
 -6 -11 -2 5.01 4.79
 6 -11 2 7.47 2.6
 -6 -11 -2 6.14 1.78
 6 11 3 4.52 1.78
 -6 11 -3 2.34 1.08
 -6 -11 -3 7.74 4.2
 -6 11 -3 -1.54 2.71
 6 -11 3 9.95 3.48
 -6 11 -4 19.71 3.05
 6 11 4 17.34 3.02
 -6 -11 -4 29.62 9.12
 6 -11 4 17.21 4.11
 6 11 5 12.85 2.94
 -6 11 -5 7.85 1.8
 -6 -11 -5 6.87 5
 6 -11 5 11.8 3.55
 6 11 6 10.17 2.66
 -6 11 -6 10.8 2.17
 6 -11 6 12.09 4.26
 -6 12 9 15.96 2.77
 6 12 -9 12.31 2.61
 -6 12 9 15.49 2.93
 -6 -12 8 5.42 1.95
 -6 12 8 1.76 1
 6 12 -8 2.28 1.08
 -6 12 8 3.55 1.36
 6 12 -7 32.11 4.08
 -6 -12 7 30.07 3.82
 -6 12 7 30.6 3.38
 -6 12 7 35.26 4.27
 6 12 -7 27.26 3.52
 6 12 -6 24.4 3.37
 -6 -12 6 25.01 3.41
 -6 12 6 26.09 2.88
 -6 12 6 33.94 4.26
 6 12 -5 6.19 1.84
 -6 -12 5 4.27 1.43
 -6 12 5 3.3 1.44
 -6 12 5 3.5 0.98
 6 12 -4 12.38 2.6
 -6 -12 4 12.45 2.25
 -6 12 4 18.24 3.06
 -6 12 4 16.26 1.98
 6 -12 -4 15.28 3.46
 6 12 -3 25.98 3.82
 -6 -12 3 21.16 2.98
 -6 12 3 28.07 3.74
 6 -12 -3 29.86 4.99
 -6 12 2 23.12 2.44
 6 12 -2 21.66 3.61
 -6 -12 2 22.49 2.96
 -6 12 2 25.56 3.52
 6 -12 -2 23.19 4.38
 -6 -12 1 91.83 6.41
 6 -12 -1 102.06 9.44
 -6 12 1 89.13 6.77
 6 12 -1 101.51 8.2
 -6 -12 0 75.18 5.86
 6 -12 0 87.03 8.69
 -6 -12 0 75.24 12.39
 6 12 0 71.66 7.21
 -6 12 0 79.49 6.31
 6 12 1 18.94 3.79
 6 12 1 18.81 2.92
 -6 12 -1 20.29 3.05
 6 -12 1 23.42 4.59
 -6 -12 -1 22.26 7.02
 -6 -12 -1 18.25 2.84
 -6 12 -2 30.27 3.79
 6 12 2 28.46 3.7
 -6 -12 -2 29.12 8.52
 6 -12 2 26.92 5.14
 -6 -12 -2 22.1 3.26
 6 12 3 5.53 1.83
 -6 12 -3 7.75 1.97
 -6 -12 -3 5.56 4.12
 6 -12 3 5.37 2.88
 6 12 4 -0.05 1.16
 -6 -12 -4 -3.98 5.21
 6 -12 4 2.28 2.43
 -6 12 -4 0.76 0.66
 -6 12 -5 18.25 2.98
 6 12 5 20.61 3.74
 -6 -12 -5 9.77 5.1
 6 -12 5 19.53 4.73
 6 13 -9 2.74 1.31
 -6 13 9 3.71 1.79
 -6 -13 8 0.92 0.78
 -6 13 8 1.01 0.86
 6 13 -8 0.59 0.92
 6 13 -7 -0.16 0.97
 -6 -13 7 0.88 0.78
 -6 13 7 -2.18 1.36
 6 13 -6 10.98 2.43
 -6 -13 6 11.56 2.36
 -6 13 6 17.7 3.22
 6 13 -5 3.72 1.75
 -6 -13 5 2.33 1.04
 -6 13 5 2 1.32
 6 13 -4 8.56 2.32
 -6 -13 4 5.13 1.51
 -6 13 4 6.46 1.95
 6 -13 -4 7.58 2.66
 6 13 -3 2.26 1.44
 -6 -13 3 2.81 1.3
 -6 13 3 3.59 1.32
 6 -13 -3 3.2 1.46
 6 13 -2 1.05 1.31
 -6 -13 2 3.29 1.49
 -6 13 2 1.24 0.73
 -6 13 2 4.66 1.68
 6 -13 -2 2.1 1.9
 6 13 -1 12.82 3.03
 -6 -13 1 13.66 2.47
 -6 13 1 15 2.18
 -6 13 1 17.41 2.93
 6 -13 -1 13.69 3.45
 -6 -13 0 6.9 1.76
 6 13 0 7.44 2.59
 -6 13 0 7.85 2.09
 6 -13 0 2.9 1.69
 -6 -13 0 7.13 4.52
 6 13 1 3.93 2.16
 -6 13 -1 1.41 1.06
 6 13 1 1.16 0.9
 6 -13 1 -0.34 1.99
 -6 -13 -1 -0.46 2.61
 -6 -13 -1 2.1 1.09
 6 13 2 41.52 6.07
 6 13 2 40.57 4.51
 -6 -13 -2 32.22 3.96
 -6 -13 -2 33.73 8.7
 6 -13 2 36.25 5.97
 -6 13 -2 41.53 4.64
 6 13 3 4.74 1.58
 -6 13 -3 6.67 1.96
 -6 -13 -3 14.28 6.22
 6 -13 3 12.36 3.66
 6 13 4 8.29 2.23
 -6 13 -4 10.04 2.35
 -6 -13 -4 8.15 5.23
 6 -13 4 13.64 3.8
 -6 13 -5 21.83 3.33
 6 13 5 23.8 4
 6 14 -9 2.48 1.43
 6 14 -8 29.75 4.07
 -6 -14 8 33.91 4.21
 -6 14 8 33.93 4.5
 6 14 -7 4.26 1.65
 -6 -14 7 2.46 1.34
 -6 14 7 5.56 1.82
 6 14 -6 5.18 1.63
 -6 -14 6 8.94 2.16
 -6 14 6 7.17 2.11
 -6 -14 5 62.64 5.45
 -6 14 5 74.51 6.64
 6 14 -5 61.43 5.99
 6 14 -4 -0.63 1.1
 -6 14 4 0.52 1.17
 -6 -14 4 2.27 1.27
 6 -14 -4 1.01 1.47
 6 14 -3 4.03 1.69
 -6 -14 3 5.69 1.85
 -6 14 3 7.14 2.13
 6 -14 -3 6.06 2.66
 6 14 -2 25.71 4.12
 -6 14 2 29.61 3.98
 -6 -14 2 29.07 3.63
 6 -14 -2 24.36 4.97
 -6 14 2 25.6 2.89
 6 14 -1 2.94 1.47
 -6 -14 1 1.45 0.77
 -6 14 1 3.91 1.23
 -6 14 1 3.26 1.29
 6 -14 -1 3.58 2.26
 -6 -14 1 1.81 4.59
 6 14 0 32.01 5.12
 -6 -14 0 37.59 4.2
 6 -14 0 38.57 6.26
 -6 14 0 35.04 4.34
 -6 -14 0 41.61 9.59
 6 14 1 188.42 10.36
 -6 -14 -1 188.6 10.36
 6 -14 1 207.89 14.83
 -6 -14 -1 156.64 18.81
 -6 14 -1 192.74 10.92
 6 14 1 177.34 12.78
 6 14 2 71.34 6.38
 -6 -14 -2 88.35 6.84
 6 -14 2 80.61 9.23
 -6 -14 -2 58 12.13
 6 14 2 88.07 8.95
 -6 14 -2 80.16 6.68
 6 14 3 14.24 2.99
 -6 14 -3 14.78 2.86
 6 -14 3 11.4 3.3
 6 14 4 24.96 4.03
 -6 14 -4 27 3.73
 -6 -14 -4 29.35 8.74
 6 -14 4 30.5 5.94
 -6 14 -5 0.1 0.88
 -6 15 8 4.5 1.97
 6 15 -8 0.06 1.02
 -6 -15 7 7.29 2.08
 -6 15 7 16.79 3.17
 6 15 -6 11.82 2.68
 -6 15 6 9.94 2.34
 -6 -15 6 7.8 1.97
 6 15 -5 6.07 1.85
 -6 15 5 4.59 1.86
 -6 -15 5 5.74 1.59
 6 15 -4 7.78 2.4
 -6 15 4 10.05 2.34
 -6 -15 4 8.01 1.9
 6 -15 -4 8.39 3.17
 6 15 -3 8.8 2.45
 -6 15 3 14.8 2.95
 -6 -15 3 13.88 2.55
 6 -15 -3 13.24 3.56
 6 15 -2 3.25 2.19
 -6 -15 2 3.19 1.31
 -6 15 2 4.17 1.71
 6 -15 -2 2.05 2.02
 -6 -15 1 3.48 1.55
 6 15 -1 -0.05 1.4
 -6 15 1 2.82 1.12
 -6 15 1 1.71 0.79
 6 -15 -1 1.64 1.56
 -6 -15 1 2.32 3.67
 -6 15 0 34.75 3.69
 6 15 0 32.64 5.32
 -6 15 0 33.13 4.34
 -6 -15 0 31.91 3.9
 6 -15 0 32.04 5.98
 -6 -15 0 35.29 9.03
 6 15 1 4.07 2.41
 -6 15 -1 2.78 1.48
 6 15 1 2.45 1.28
 6 -15 1 -0.51 1.1
 -6 -15 -1 1.55 3.82
 -6 -15 -1 1.37 1.03
 6 15 2 -0.6 1.7
 -6 15 -2 0.07 0.76
 6 15 2 -0.95 1.3
 -6 -15 -2 5.31 5.22
 6 -15 2 5.76 3.15
 6 15 3 11.63 2.73
 -6 15 -3 12.46 2.77
 -6 -15 -3 16.74 7.08
 6 -15 3 5.89 3.2
 -6 15 -4 12.38 2.69
 -6 15 -5 1.79 1.16
 -6 -16 7 25.13 3.62
 6 16 -6 15.53 3.14
 -6 -16 6 18.13 2.99
 -6 16 5 8.98 2.45
 6 16 -5 4.61 1.83
 -6 -16 5 6 1.78
 -6 -16 4 82.16 6.51
 6 -16 -4 89.64 9.83
 -6 16 4 95.78 7.9
 6 16 -4 83.79 7.68
 -6 -16 3 61.5 5.53
 6 -16 -3 66.41 8.42
 -6 16 3 76.44 6.9
 6 16 -3 66.12 7
 6 16 -2 0.71 1.23
 -6 -16 2 2.65 1.47
 -6 16 2 1.2 1.21
 6 -16 -2 -0.15 1.76
 -6 -16 2 -3.35 3.59
 -6 -16 1 17.36 2.92
 6 16 -1 24.9 4.54
 -6 16 1 22.22 3.63
 -6 16 1 19.2 2.73
 6 -16 -1 16.58 4.16
 -6 -16 1 9.66 5.05
 6 16 0 5.69 2.24
 -6 16 0 6.99 1.68
 -6 16 0 8.14 2.18
 6 -16 0 4.31 2.71
 -6 -16 0 3.89 4.01
 -6 -16 0 6.82 1.76
 6 16 1 22.81 4.66
 -6 16 -1 22.72 3.65
 6 16 1 20.81 3.3
 6 -16 1 21.55 5.15
 -6 -16 -1 26.53 8.44
 -6 -16 -1 19.38 3.15
 6 16 2 29.48 4.17
 -6 -16 -2 30.41 9.33
 -6 16 -2 32.51 4.36
 -6 -16 -3 38.6 10.16
 -6 16 -3 61.96 6.13
 -6 16 -4 10.68 2.58
 6 17 -6 16.36 3.38
 -6 -17 6 16.76 3.01
 6 17 -5 7.1 2.46
 -6 -17 5 7.01 1.93
 6 17 -4 9.87 2.87
 -6 -17 4 8.37 1.96
 6 17 -3 22.68 4.18
 -6 -17 3 16.67 2.9
 -6 -17 2 1.35 1.36
 6 17 -2 9.24 2.91
 6 -17 -2 2.26 2.6
 -6 -17 2 5.66 3.83
 -6 -17 1 5.7 1.71
 6 17 -1 6.65 2.51
 6 -17 -1 9.87 3.67
 -6 -17 1 2.87 4
 6 17 0 1.6 1.7
 -6 17 0 5.55 1.63
 -6 -17 0 -0.65 3.22
 -6 -17 0 5.22 1.76
 -6 17 -1 1.2 1.08
 6 17 1 -0.97 1.48
 -6 -17 -1 2.02 4.28
 -6 -17 -1 2.58 1.61
 -6 -17 -2 31.42 8.46
 -6 -17 -3 -0.36 3.78
 -6 -18 5 51.27 5.21
 6 18 -5 60.39 6.76
 6 18 -4 4.69 2.36
 -6 -18 4 3.79 1.47
 -6 -18 3 16.04 2.92
 6 18 -3 11.47 3.24
 -6 -18 2 79.17 6.56
 6 18 -2 81.33 8.45
 -6 -18 1 0.33 0.87
 -6 18 0 2.8 1.31
 -6 -18 0 6.62 3.85
 -6 18 -1 28.51 3.79
 -6 -18 -1 32.08 9.01
 -6 18 -2 -0.07 1.2
 -6 -18 -2 -3.66 5.05
 7 0 -10 4.58 1.75
 7 0 -9 16.32 2.88
 -7 0 9 18.57 3
 7 0 -8 2.84 1.27
 -7 0 8 3.34 1.51
 7 0 -7 25.07 3.45
 -7 0 7 25.41 3.33
 -7 0 6 -0.87 0.59
 7 0 -6 1.53 0.93
 -7 0 5 -2.34 1.34
 7 0 -5 -0.09 0.73
 -7 0 4 16.82 2.45
 7 0 -4 15.67 2.61
 -7 0 3 3.94 1.07
 7 0 -3 6.18 1.65
 -7 0 2 12.09 1.99
 7 0 -2 12.84 2.32
 -7 0 1 18.31 2.51
 7 0 -1 23.87 3.14
 7 0 -1 18.38 2.28
 7 0 0 24.44 3.21
 7 0 0 21.29 1.55
 -7 0 0 20.63 2.69
 7 0 0 24.5 2.85
 -7 0 -1 0.29 0.75
 7 0 1 1.24 0.68
 7 0 1 1.37 1.01
 7 0 1 1.6 1.02
 7 0 2 27.14 3.24
 7 0 2 23.35 2.47
 -7 0 -2 24.48 2.98
 7 0 2 22.67 3.15
 7 0 3 1.95 0.88
 7 0 3 1.32 0.93
 7 0 3 0.93 0.83
 7 0 4 -1.11 0.68
 7 0 4 2.64 1.15
 -7 0 -4 1.58 4.22
 7 0 4 3.09 1.38
 7 0 5 22.52 3.27
 7 0 5 19.24 2.75
 -7 0 -5 14.75 6.59
 7 0 5 21.17 3.88
 7 0 6 1.53 1.23
 -7 0 -6 -3.05 4.91
 7 -1 -11 5.17 1.66
 7 -1 -10 0.17 1.15
 7 1 -10 -0.68 1
 7 -1 -9 20.17 3.18
 7 1 -9 21.75 3.31
 -7 -1 9 24.24 3.5
 -7 1 9 20.36 3.16
 7 -1 -8 26.33 3.57
 7 1 -8 27.27 3.64
 -7 -1 8 32.85 3.9
 -7 1 8 27.33 3.6
 -7 -1 7 18.75 2.84
 -7 1 7 23.65 3.11
 7 -1 -7 24.04 3.4
 7 1 -7 24.54 3.36
 7 -1 -6 51.76 4.92
 7 1 -6 53.93 4.93
 -7 -1 6 50.12 4.59
 -7 1 6 52.01 4.65
 -7 -1 5 10.84 2.02
 -7 1 5 8.53 1.84
 7 -1 -5 10.98 2.16
 7 1 -5 10.96 2.15
 -7 -1 4 17.45 2.48
 -7 1 4 14.36 2.22
 7 -1 -4 14.51 2.46
 7 1 -4 18.63 2.79
 7 1 -3 27.7 3.35
 7 -1 -3 25.37 3.27
 -7 -1 3 30.03 3.21
 -7 1 3 25.66 2.94
 7 -1 -2 66.14 5.34
 7 1 -2 65.8 5.27
 -7 -1 2 62.1 4.68
 -7 1 2 62.39 4.58
 7 -1 -1 192.76 9.55
 7 1 -1 171.87 9.05
 7 1 -1 163.54 5.42
 -7 -1 1 153.36 8.03
 -7 1 1 165.06 8.09
 7 -1 -1 172.72 8.41
 7 -1 0 92.31 6.29
 7 1 0 87.23 6.1
 7 1 0 82.28 4.11
 -7 -1 0 79.6 5.47
 -7 1 0 84.41 5.48
 7 1 0 90.57 5.1
 7 -1 0 88.99 6.02
 7 -1 1 124.37 7.43
 7 -1 1 114.85 4.79
 7 1 1 125.94 7.41
 7 1 1 111.15 5.61
 -7 1 -1 114.54 6.63
 -7 -1 -1 112.55 6.69
 7 1 1 107.46 6.24
 7 -1 1 113.82 7.28
 7 -1 2 34.62 3.78
 7 -1 2 30.68 2.68
 7 1 2 30.39 3.45
 7 1 2 32.82 3.1
 -7 1 -2 28.51 3.12
 -7 -1 -2 31.56 3.39
 7 1 2 31.52 3.46
 7 -1 2 30.8 3.83
 7 -1 3 0.8 0.56
 7 1 3 -0.69 0.79
 7 -1 3 -0.17 0.76
 7 1 3 -0.65 0.76
 -7 -1 -3 0.4 2.93
 -7 1 -3 0.54 2.44
 7 -1 3 -0.35 1.05
 7 1 3 1.67 1.02
 -7 -1 -3 -0.69 0.92
 7 -1 4 8.32 1.73
 7 1 4 5.88 1.52
 7 -1 4 7.07 1.65
 7 1 4 9.71 1.9
 -7 -1 -4 10.13 4.21
 -7 1 -4 3.69 2.54
 7 -1 4 5.86 1.9
 7 1 4 3.23 1.4
 7 -1 5 2.83 1.41
 7 1 5 1.02 0.88
 7 -1 5 0.73 0.69
 7 1 5 0.68 0.54
 -7 -1 -5 -3.21 4.23
 -7 1 -5 -1.93 5
 7 -1 5 1.35 1.48
 7 1 6 4.63 1.69
 -7 -1 -6 -2.99 3.27
 -7 1 -6 0.15 3.43
 7 -1 6 0.93 1.36
 7 1 7 4.06 1.35
 7 -2 -11 1.97 0.89
 7 -2 -10 -0.27 0.72
 7 2 -10 0.1 0.89
 7 -2 -9 5.94 1.62
 7 2 -9 8.74 2.1
 -7 -2 9 8.47 2.07
 -7 2 9 9.75 2.25
 7 -2 -8 1.48 1.09
 -7 -2 8 4.15 1.46
 -7 2 8 2.05 1.12
 7 2 -8 1.57 0.8
 -7 -2 7 15.55 2.63
 7 -2 -7 13.02 2.49
 -7 2 7 17.64 2.76
 7 2 -7 11.46 2.31
 -7 -2 6 1.53 1.03
 -7 2 6 2.75 1.34
 7 -2 -6 3.74 1.52
 7 2 -6 0.85 0.69
 -7 -2 5 2.6 1.18
 -7 2 5 3.49 1.22
 7 -2 -5 1.17 0.96
 7 2 -5 2.78 1.08
 -7 -2 4 11.89 2.08
 -7 2 4 12.62 2.14
 7 -2 -4 11.73 2.29
 7 2 -4 10.34 2.07
 -7 -2 3 19.17 2.54
 -7 2 3 14.13 2.17
 7 2 -3 13.82 1.06
 7 -2 -3 15.06 2.56
 7 2 -3 15.37 2.51
 -7 -2 2 7.51 1.66
 -7 2 2 6.32 1.36
 7 -2 -2 8.53 1.85
 7 2 -2 6.95 0.82
 7 2 -2 9.75 2
 7 -2 -2 8.56 1.84
 -7 -2 1 7.37 1.64
 -7 2 1 9.41 1.73
 7 -2 -1 8.61 2
 7 2 -1 9.01 1.15
 7 2 -1 6.42 1.66
 7 -2 -1 7.68 1.79
 -7 -2 0 8.39 1.84
 -7 2 0 10.43 1.77
 7 -2 0 9.5 2.05
 7 2 0 8.2 1.24
 7 2 0 6.38 1.67
 7 2 0 6.9 1.04
 7 -2 0 8.59 2.01
 -7 2 -1 2.36 1.03
 -7 -2 -1 1.56 1.02
 7 -2 1 1.02 0.84
 7 2 1 1.75 0.75
 7 2 1 3.25 1.38
 7 2 1 1.43 0.69
 7 -2 1 3.31 1.36
 7 2 2 18.7 2.4
 7 -2 2 24.48 3.14
 7 2 2 20.02 2.84
 7 2 2 20.14 2.6
 7 -2 2 20.57 3.32
 -7 2 -2 19.38 2.53
 -7 -2 -2 17.23 2.61
 7 -2 3 6.3 1.57
 7 2 3 4.97 1.37
 7 2 3 5.62 1.56
 -7 -2 -3 2.18 4.32
 -7 2 -3 4.97 4.22
 7 -2 3 4.55 1.79
 -7 -2 -3 3.69 1.35
 7 -2 4 5.78 1.51
 7 2 4 4.26 1.28
 7 2 4 4.29 1.39
 -7 -2 -4 3.91 4.75
 -7 2 -4 4.12 4.52
 7 -2 4 2.89 1.62
 7 2 5 13.03 2.73
 7 2 5 9.87 1.9
 -7 -2 -5 11.77 5.24
 -7 2 -5 10.95 6.4
 7 -2 5 5.09 2.18
 7 2 6 1.78 1.37
 -7 -2 -6 2.04 5.7
 -7 2 -6 -7.13 4.69
 7 -2 6 3.92 1.79
 7 2 7 14 3.1
 7 -2 7 14.85 3.84
 7 -3 -11 5.26 1.74
 7 -3 -10 8.93 2.07
 7 3 -10 13.67 2.65
 7 -3 -9 44.38 4.75
 7 3 -9 44.85 4.79
 -7 -3 9 39.28 4.53
 -7 3 9 42.69 4.69
 7 -3 -8 2.06 1.18
 -7 -3 8 2.26 1.31
 -7 3 8 -0.37 0.93
 7 3 -8 1.36 0.64
 7 -3 -7 72.54 6.01
 7 3 -7 75.53 5.98
 -7 -3 7 71.11 5.77
 -7 3 7 66.52 5.38
 7 -3 -6 125.81 8.11
 7 3 -6 131.72 8.05
 -7 -3 6 125.08 7.69
 -7 3 6 126.87 7.45
 -7 3 5 0.43 0.9
 -7 -3 5 -0.38 1.02
 -7 3 5 1.89 0.9
 7 -3 -5 0.83 0.84
 7 3 -5 -0.4 0.87
 7 -3 -4 140.47 8.43
 7 3 -4 143.7 8.35
 -7 3 4 146.59 8.6
 -7 -3 4 135.67 7.73
 -7 3 4 138.41 7.41
 7 -3 -3 126.9 7.82
 7 3 -3 128.75 7.72
 7 3 -3 113.61 4.71
 -7 3 3 122.33 7.78
 -7 -3 3 124.34 7.13
 -7 3 3 116.77 6.59
 -7 -3 2 5.72 1.52
 -7 3 2 6.49 1.46
 7 -3 -2 4.12 1.32
 7 3 -2 5.82 0.93
 7 3 -2 5.47 1.61
 -7 3 2 6.75 1.76
 7 -3 -2 9.18 2.05
 7 -3 -1 92.54 6.43
 7 3 -1 93.13 6.35
 7 3 -1 77.04 4.12
 -7 -3 1 82.26 5.59
 -7 3 1 79.36 5.17
 -7 3 1 80.6 6.13
 7 -3 -1 82.92 6.29
 7 -3 0 55.65 4.93
 7 3 0 58.97 4.97
 7 3 0 55.95 3.68
 -7 3 0 53.97 4.16
 -7 -3 0 61.41 4.82
 7 -3 0 55.29 5.25
 -7 3 -1 4.53 1.2
 -7 -3 -1 4.44 1.3
 7 -3 1 6.06 1.56
 7 3 1 4.65 1.16
 7 3 1 4.51 1.37
 7 -3 1 4.18 1.59
 7 -3 2 71.15 5.52
 7 3 2 66.29 5.33
 7 3 2 64.82 4.74
 -7 3 -2 69.53 4.87
 -7 -3 -2 61.62 5.07
 7 -3 2 68.31 6.26
 7 -3 3 90.34 6.25
 7 3 3 89.51 6.17
 7 3 3 79.57 5.78
 -7 -3 -3 74.5 5.87
 7 -3 3 85.44 7.51
 -7 -3 -3 90.88 14.51
 -7 3 -3 72.39 12.41
 7 -3 4 5.09 1.44
 7 3 4 3.87 1.32
 7 3 4 5.94 1.66
 -7 -3 -4 5.63 4.01
 -7 3 -4 11.69 5.12
 7 -3 4 6.66 2.21
 7 3 5 10.4 2.32
 7 3 5 9.82 1.92
 -7 -3 -5 17.1 7.52
 -7 3 -5 6.6 5.05
 7 -3 5 5.47 2.42
 7 3 6 22.64 3.66
 -7 -3 -6 12.3 6.8
 -7 3 -6 11.58 5.73
 7 -3 6 27.58 4.94
 7 3 7 3.42 1.7
 7 -3 7 2.42 1.79
 7 -4 -11 1.34 1.08
 7 -4 -10 5.22 1.66
 7 4 -10 3.98 1.6
 7 -4 -9 14.96 2.84
 -7 -4 9 13.95 2.76
 7 4 -9 11.64 2.46
 -7 4 9 9.2 2.33
 7 -4 -8 7.07 2.02
 -7 -4 8 8.08 2.08
 -7 4 8 4.87 1.41
 7 4 -8 9.09 2.07
 -7 -4 7 25.81 3.47
 7 -4 -7 24.49 3.43
 7 4 -7 23.8 3.28
 -7 4 7 24.43 3.45
 -7 4 7 24.14 3.18
 -7 -4 6 2.52 1.14
 7 -4 -6 -0.36 0.77
 -7 4 6 2.93 1.17
 7 4 -6 1.59 0.89
 -7 4 6 2.05 1.18
 -7 4 5 5.81 1.84
 -7 -4 5 7.39 1.78
 -7 4 5 8.3 1.77
 7 -4 -5 7.35 1.98
 7 4 -5 7.49 1.9
 -7 -4 4 1.15 0.8
 -7 4 4 3.47 1.22
 7 -4 -4 2.93 1.45
 7 4 -4 5.11 1.67
 -7 4 4 0.7 0.89
 -7 -4 3 3.59 1.26
 -7 4 3 4.83 1.34
 7 -4 -3 3.94 1.66
 7 4 -3 3.32 1.4
 -7 4 3 5.38 1.5
 -7 4 2 12.81 2.38
 -7 -4 2 8.61 1.81
 -7 4 2 9.03 1.68
 7 -4 -2 12.14 2.4
 7 4 -2 10.09 1.36
 7 4 -2 7.41 1.82
 7 -4 -2 7 1.83
 -7 -4 1 13.15 2.21
 -7 4 1 13.31 1.93
 -7 4 1 12.75 2.41
 7 -4 -1 13.81 2.58
 7 4 -1 13.3 1.67
 7 4 -1 15.73 2.59
 7 -4 -1 12.21 2.52
 -7 4 0 3.11 1.02
 -7 -4 0 3.48 1.42
 -7 4 0 1.31 1.02
 7 -4 0 1.14 0.75
 7 4 0 1.76 0.64
 7 4 0 1.5 0.93
 7 -4 0 1.67 1.19
 -7 4 -1 2.42 1
 -7 -4 -1 4.05 1.41
 7 -4 1 2.09 0.66
 7 4 1 4.41 1.15
 7 4 1 3.21 1.13
 7 -4 1 4.98 1.98
 -7 4 -1 1.12 0.75
 7 -4 2 36.48 3.91
 7 4 2 34.84 3.82
 7 4 2 33.2 3.43
 -7 4 -2 34.6 3.31
 -7 -4 -2 42.47 4.12
 7 -4 2 34.48 4.6
 7 -4 3 9.94 1.99
 7 4 3 4.28 1.23
 7 4 3 8.31 1.94
 -7 -4 -3 10.98 5.48
 -7 4 -3 4.81 4.26
 7 -4 3 7.22 2.37
 -7 -4 -3 3.68 1.46
 7 -4 4 1.01 0.66
 7 4 4 0.25 0.67
 7 4 4 1.77 1.07
 -7 -4 -4 -0.49 3.95
 7 -4 4 2.43 1.71
 7 4 5 24.26 3.16
 7 4 5 21.46 3.48
 -7 -4 -5 28.06 8.42
 -7 4 -5 18.51 6.81
 7 -4 5 24 4.57
 7 4 6 0.81 1.35
 -7 4 -6 0.45 2.74
 7 -4 6 1.26 1.45
 7 4 7 3.31 1.81
 -7 4 -7 7.03 5.85
 7 -4 7 3.93 2.21
 7 -5 -11 48.66 5.19
 7 -5 -10 2.98 1.35
 7 5 -10 6.42 1.79
 7 -5 -9 2.88 1.41
 -7 -5 9 3.6 1.49
 7 5 -9 4.4 1.57
 -7 5 9 3.17 1.4
 -7 5 8 24.25 3.41
 7 -5 -8 28.83 3.85
 7 5 -8 27.76 3.68
 -7 5 8 24.59 3.35
 -7 -5 8 29.65 3.84
 -7 5 7 3.24 1.49
 -7 -5 7 1.12 0.75
 7 -5 -7 4.18 1.65
 -7 5 7 1.82 1.09
 7 5 -7 0.89 0.77
 7 -5 -6 38.86 4.33
 7 5 -6 41.38 4.37
 -7 5 6 41.68 4.46
 -7 -5 6 32.94 3.86
 -7 5 6 33.76 3.62
 7 -5 -5 280.07 13.14
 7 5 -5 292.15 13.13
 -7 5 5 309.77 13.54
 -7 -5 5 273.83 12.35
 -7 5 5 271.84 11.7
 7 -5 -4 83.92 6.42
 7 5 -4 87.23 6.44
 -7 5 4 86.32 6.45
 -7 -5 4 78.19 5.73
 -7 5 4 78.8 5.35
 7 -5 -3 62.04 5.41
 7 5 -3 64.83 5.49
 -7 5 3 66.08 5.58
 -7 -5 3 63.05 4.97
 -7 5 3 57.23 4.3
 7 -5 -2 167.14 9.15
 7 5 -2 164.15 9.05
 7 5 -2 138.57 6.34
 -7 5 2 147.84 8.79
 -7 -5 2 142.59 7.95
 -7 5 2 151.32 7.33
 7 -5 -2 152.07 9.48
 -7 -5 1 17.62 2.62
 7 5 -1 18.08 2.08
 7 -5 -1 21.44 3.07
 7 5 -1 17.65 2.8
 -7 5 1 19.7 2.97
 -7 5 1 18.7 2.33
 7 -5 -1 17.91 3.15
 -7 5 0 12.04 1.86
 -7 -5 0 14.04 2.33
 7 -5 0 12.24 2.32
 7 5 0 8.61 1.52
 7 5 0 13.77 2.49
 -7 5 0 9.05 2.03
 7 -5 0 11.46 2.6
 7 -5 1 123.16 7.72
 7 5 1 122.75 7.75
 7 5 1 124.57 6.79
 -7 5 -1 119.53 6.38
 -7 -5 -1 125.01 7.48
 -7 5 -1 123.12 7.97
 7 -5 1 132.44 9.19
 -7 5 -2 10.09 2.26
 7 -5 2 14.44 2.46
 7 5 2 10.74 1.96
 7 5 2 15.22 2.63
 -7 -5 -2 14.43 5.59
 7 -5 2 12.71 2.99
 -7 5 -2 11.56 1.85
 -7 -5 -2 11.13 2.2
 7 -5 3 0.63 0.84
 7 5 3 0.31 0.78
 7 5 3 1.69 1.04
 -7 -5 -3 4.01 4.26
 -7 5 -3 3.23 3.87
 7 -5 3 2.69 1.91
 -7 -5 -3 1.39 0.81
 7 -5 4 62.97 5.07
 7 5 4 60.48 5.2
 7 5 4 62.74 5.61
 7 -5 4 63.77 7.13
 -7 -5 -4 65.94 13.08
 -7 5 -4 47.14 10.18
 7 5 5 1.63 0.94
 7 5 5 3.43 1.27
 -7 -5 -5 6.47 5.58
 -7 5 -5 9.39 5.08
 7 -5 5 2.37 1.8
 7 5 6 1.86 0.89
 -7 5 -6 3.85 4.71
 7 -5 6 4.99 2.51
 7 5 7 28.58 4.65
 -7 5 -7 15.45 6.46
 7 -5 7 31.49 5.97
 7 -6 -10 19.56 3.29
 7 6 -10 21.29 3.35
 7 -6 -9 8.2 2.22
 -7 -6 9 12.72 2.68
 7 6 -9 11.25 2.46
 -7 6 9 12.22 2.56
 -7 6 9 10.72 2.4
 7 -6 -8 6.61 1.94
 -7 -6 8 12.44 2.58
 -7 6 8 9.75 2.14
 7 6 -8 8.85 2.13
 -7 6 8 7.79 1.98
 -7 6 7 22.12 3.32
 -7 -6 7 20.6 3.12
 7 -6 -7 16.49 2.92
 -7 6 7 18.85 2.78
 7 6 -7 16.18 2.8
 -7 -6 6 14.11 2.47
 7 -6 -6 11.79 2.42
 -7 6 6 16.52 2.47
 7 6 -6 14.9 2.75
 -7 6 6 16.85 2.85
 7 -6 -5 43.74 4.67
 7 6 -5 49.59 4.93
 -7 6 5 57.35 5.26
 -7 -6 5 51.47 4.75
 -7 6 5 51.2 4.34
 -7 -6 4 13.99 2.43
 -7 6 4 13 2.12
 7 -6 -4 16.3 2.78
 7 6 -4 17.95 2.91
 -7 6 4 16.51 2.8
 -7 -6 3 6.42 1.59
 -7 6 3 8.21 1.62
 7 -6 -3 11.36 2.38
 7 6 -3 11.14 2.24
 -7 6 3 13.82 2.57
 7 -6 -3 13.23 2.73
 -7 -6 2 -1.31 1.13
 -7 6 2 1.78 0.73
 7 -6 -2 0.59 0.88
 7 6 -2 1.41 1.07
 -7 6 2 1.75 1.26
 7 -6 -2 0.15 1.07
 -7 -6 1 6.84 1.86
 -7 6 1 6.43 1.33
 7 -6 -1 6.76 1.8
 7 6 -1 5.69 1.25
 7 6 -1 6.95 1.71
 -7 6 1 3.6 1.61
 7 -6 -1 6.18 2.13
 -7 6 0 13.6 1.93
 -7 -6 0 15.98 2.58
 -7 6 0 16.45 2.75
 7 -6 0 19.69 2.96
 7 6 0 14.64 2.07
 7 6 0 14.01 2.44
 7 -6 0 21.57 3.65
 -7 -6 -1 1.52 0.88
 7 -6 1 1.49 0.98
 7 6 1 -0.32 0.76
 7 6 1 0.73 0.84
 -7 6 -1 2 1.08
 7 -6 1 2.97 1.85
 -7 6 -1 0.31 0.53
 7 -6 2 2.09 1.24
 -7 6 -2 0.8 0.74
 7 6 2 3.25 1.29
 7 6 2 1.21 0.95
 7 -6 2 4.52 1.92
 -7 -6 -2 2.16 1.04
 7 -6 3 10.93 2.15
 7 6 3 11.28 2.27
 7 6 3 12.11 2.4
 -7 6 -3 16.04 2.76
 -7 -6 -3 6.99 5.12
 -7 6 -3 17.69 6.13
 7 -6 3 15.18 3.43
 -7 -6 -3 11.76 2.48
 7 -6 4 12.44 2.2
 7 6 4 10.89 2.24
 7 6 4 11.71 2.3
 -7 6 -4 13.16 6.07
 7 -6 4 13.53 3.3
 7 6 5 3.49 1.45
 7 6 5 9.46 2.12
 -7 -6 -5 14.08 6.59
 -7 6 -5 16.86 6.39
 7 -6 5 8.19 2.89
 7 6 6 2.86 1.83
 -7 6 -6 8.07 5.6
 7 -6 6 1.51 2.16
 7 6 7 8.33 2.63
 7 -7 -10 102.42 7.77
 7 7 -10 95.32 7.22
 7 -7 -9 93.88 7.42
 7 7 -9 89.96 6.98
 -7 7 9 106.44 7.69
 -7 7 9 106.34 7.53
 7 -7 -8 23.71 3.56
 -7 7 8 27.66 3.51
 7 7 -8 26.88 3.61
 -7 -7 8 31.15 4.03
 -7 7 8 28.04 3.82
 -7 -7 7 16.99 2.75
 7 -7 -7 13.14 2.67
 -7 7 7 12.94 2.3
 7 7 -7 15.07 2.75
 -7 7 7 20.6 3.23
 -7 -7 6 0.23 1.04
 7 -7 -6 1.8 1.28
 -7 7 6 0.34 0.54
 7 7 -6 0.25 0.84
 -7 7 6 0.79 0.76
 7 -7 -5 149.78 8.97
 7 7 -5 150.13 9.03
 -7 7 5 155.65 9.17
 -7 -7 5 135.99 8.21
 -7 7 5 134.31 7.42
 7 7 -5 139.74 7.96
 7 -7 -4 77.1 6.22
 7 7 -4 82.74 6.4
 -7 7 4 90.04 6.7
 -7 -7 4 72.01 5.61
 -7 7 4 71.18 4.97
 7 -7 -3 306.4 13.78
 7 7 -3 315.83 13.97
 -7 7 3 322.83 14.09
 -7 -7 3 295.01 12.85
 -7 7 3 282.87 11.41
 7 -7 -3 316.36 15.5
 -7 -7 2 9.12 1.86
 -7 7 2 12.61 1.84
 7 -7 -2 10.54 2.23
 -7 7 2 7.05 1.97
 7 7 -2 9.87 2.17
 7 -7 -2 4.59 1.64
 7 -7 -1 357.87 14.6
 7 7 -1 343.25 14.55
 7 7 -1 293.44 11.83
 -7 7 1 347.81 14.66
 -7 -7 1 334.35 13.74
 -7 7 1 307.55 11.69
 7 -7 -1 321.86 16.36
 7 -7 0 174.3 9.41
 7 7 0 174.33 9.52
 7 7 0 142.01 7.56
 -7 7 0 169.93 9.48
 -7 7 0 152.54 7.16
 -7 -7 0 148.25 8.56
 7 -7 0 161.09 10.96
 -7 -7 -1 8.05 1.87
 7 -7 1 10.28 2.12
 7 7 1 10.58 1.99
 7 7 1 14.65 2.66
 7 -7 1 8.47 2.55
 -7 7 -1 9.55 2.13
 -7 7 -1 10.1 1.66
 7 -7 2 49.44 4.71
 7 7 2 50.54 4.79
 7 7 2 41.25 4.2
 -7 -7 -2 47.13 4.65
 -7 7 -2 39.49 4.44
 7 -7 2 47.61 6.01
 -7 -7 -2 25.56 6.97
 7 -7 3 146.59 8.43
 7 7 3 160.85 9.1
 7 7 3 146.28 8.73
 -7 -7 -3 147.66 8.94
 -7 7 -3 141 8.95
 7 -7 3 158.41 11.64
 -7 -7 -3 142.99 19.01
 -7 7 -3 128.85 16.06
 7 -7 4 3.35 1.19
 7 7 4 3.24 1.52
 7 7 4 4.6 1.56
 -7 -7 -4 9.23 2.86
 -7 7 -4 6.43 4.65
 7 -7 4 4.02 1.96
 7 7 5 38.08 4.14
 7 7 5 32.57 4.43
 7 -7 5 40.22 6.2
 7 7 6 30.39 4.46
 -7 7 -6 30.23 8.76
 7 -7 6 27.37 5.49
 7 8 -10 25 3.63
 7 -8 -9 37.4 4.64
 7 8 -9 37.4 4.43
 -7 8 9 37.99 4.45
 -7 8 9 39.74 4.5
 7 -8 -8 4.74 1.86
 -7 -8 8 4.56 1.65
 -7 8 8 4.62 1.46
 7 8 -8 2.8 1.32
 -7 8 8 6.61 2.11
 -7 -8 7 2.41 1.27
 7 -8 -7 1.95 1.15
 -7 8 7 1.35 0.92
 7 8 -7 1.97 1.27
 -7 8 7 2.38 1.11
 -7 -8 6 5.42 1.69
 7 -8 -6 3.73 1.66
 -7 8 6 6.4 1.8
 -7 8 6 5.64 1.55
 7 8 -6 6.56 1.81
 7 -8 -5 44.05 4.73
 7 8 -5 52.22 5.07
 -7 8 5 44.6 4.77
 -7 -8 5 43.89 4.47
 -7 8 5 41.72 3.83
 7 8 -5 34.24 3.96
 7 8 -4 6.35 1.79
 -7 8 4 6.48 1.77
 -7 -8 4 5.75 1.52
 -7 8 4 9.24 1.68
 7 -8 -4 9.01 2.17
 7 8 -4 8.53 2.07
 -7 8 3 14.53 2.75
 -7 -8 3 13.76 2.36
 -7 8 3 10.92 1.83
 7 -8 -3 14.27 2.66
 7 8 -3 15.84 2.82
 7 -8 -3 12.31 3.04
 -7 -8 2 1.89 0.72
 -7 8 2 2.45 0.78
 -7 8 2 2.48 1.32
 7 -8 -2 3.53 1.39
 7 8 -2 3.56 1.53
 7 -8 -2 2.36 1.41
 -7 -8 1 25.32 3.28
 7 8 -1 19.3 2.48
 7 -8 -1 23.16 3.31
 -7 8 1 23.38 3.42
 7 8 -1 22.03 3.29
 -7 8 1 17.53 2.09
 7 -8 -1 24.68 4.3
 -7 8 0 1.84 0.74
 -7 -8 0 1.57 0.99
 7 -8 0 2.62 1.39
 7 8 0 1.33 0.81
 -7 8 0 3.28 1.58
 7 8 0 2.62 1.51
 7 -8 0 2.69 1.33
 -7 -8 -1 7.14 1.93
 7 -8 1 5.14 1.61
 7 8 1 3.56 1.27
 7 8 1 4.2 1.4
 -7 8 -1 8.2 2.07
 7 -8 1 7.34 2.37
 7 -8 2 37.72 4.1
 7 8 2 38.07 4.32
 7 8 2 35.77 3.95
 -7 8 -2 36.5 4.32
 -7 -8 -2 35.02 4.09
 7 -8 2 46.94 6.12
 -7 -8 -2 29.36 8.31
 7 -8 3 2.6 1.07
 7 8 3 4.93 1.64
 7 8 3 4.21 1.56
 -7 8 -3 3.34 1.47
 -7 -8 -3 9.51 4.49
 -7 8 -3 2.44 2.88
 7 -8 3 1.16 1.89
 -7 8 -4 2.1 1.32
 7 -8 4 0.25 0.69
 7 8 4 2.03 1.24
 7 8 4 0.09 0.61
 -7 -8 -4 -4.54 4.57
 -7 8 -4 -3.04 3
 7 -8 4 -0.17 1.41
 7 8 5 25.59 3.99
 7 8 5 25.61 3.53
 -7 8 -5 26.13 7.34
 7 -8 5 38.85 6.28
 7 8 6 0.13 1.12
 7 -8 6 2.31 2.71
 -7 9 9 15.77 2.8
 7 9 -9 14.7 2.71
 -7 9 9 15.44 3.01
 7 -9 -8 72.09 6.52
 7 9 -8 78.67 6.56
 -7 9 8 75.84 6.55
 -7 -9 8 69.08 6.19
 -7 9 8 70.99 5.86
 -7 9 7 9.26 2.32
 -7 -9 7 5.84 1.86
 7 -9 -7 6 1.85
 -7 9 7 9.65 1.96
 7 9 -7 7.73 2.09
 7 -9 -6 57.43 5.61
 7 9 -6 61.81 5.77
 -7 9 6 66.88 5.97
 -7 -9 6 53.43 5.24
 -7 9 6 57.96 4.66
 7 -9 -5 386.15 16.35
 -7 9 5 397.34 16.55
 7 9 -5 397.13 16.48
 -7 -9 5 364.12 15.36
 -7 9 5 341.29 13.6
 7 9 -5 337.9 15.25
 7 9 -4 7.76 2.01
 -7 -9 4 12.1 2.35
 -7 9 4 9.88 1.77
 7 -9 -4 8.22 2
 7 9 -4 16.45 2.94
 -7 9 4 9.76 2.21
 7 9 -3 5.92 1.7
 -7 -9 3 6.92 1.66
 -7 9 3 5.75 1.29
 7 -9 -3 10.49 2.35
 7 9 -3 6.94 1.96
 7 -9 -3 7.73 2.63
 -7 9 3 5.75 1.7
 7 -9 -2 122.88 7.96
 -7 9 2 116.85 7.91
 7 9 -2 129.18 8.28
 -7 -9 2 106.83 7.12
 -7 9 2 100.46 5.51
 7 -9 -2 103.93 9.03
 -7 9 1 7.59 2
 -7 -9 1 9.43 2.16
 -7 9 1 8 1.36
 7 -9 -1 12.08 2.45
 7 9 -1 12.35 2.1
 7 -9 -1 3.92 1.59
 -7 -9 0 1.26 1.16
 -7 9 0 1.6 1.23
 7 -9 0 1.46 0.93
 7 9 0 2.38 1.12
 7 -9 0 -0.45 1.39
 7 -9 1 172.35 9.69
 7 9 1 159.14 8.91
 -7 9 -1 192.51 10.52
 -7 -9 -1 174.97 9.69
 7 -9 1 185.26 12.75
 -7 -9 -1 198.02 21.47
 7 -9 2 1.19 0.8
 7 9 2 0.62 0.83
 -7 9 -2 5.38 1.7
 -7 -9 -2 -2.6 4.94
 7 -9 2 3.87 2.35
 -7 -9 -2 2.27 1.37
 -7 9 -3 19.86 3.13
 7 -9 3 20.61 3.11
 7 9 3 22.49 3.39
 7 9 3 20.6 3.28
 -7 -9 -3 12.48 6.19
 -7 9 -3 17.17 5.83
 7 -9 3 26.09 4.73
 7 -9 4 34.24 3.94
 7 9 4 35.16 4.42
 7 9 4 35.47 4.19
 -7 9 -4 32.72 4.11
 -7 -9 -4 28.46 9.3
 -7 9 -4 26.22 6.62
 7 -9 4 36.7 6.05
 7 9 5 2.48 1.61
 7 9 5 2.65 1.14
 -7 9 -5 0.94 0.96
 7 -9 5 2.94 2.48
 7 9 6 1.68 1.62
 -7 10 9 3.09 1.44
 7 10 -9 5.17 1.67
 -7 10 9 3.15 1.1
 -7 10 8 15.65 3.01
 -7 10 8 13.42 2.51
 7 10 -8 12.34 2.66
 7 -10 -7 37.05 4.63
 -7 10 7 34.88 4.47
 7 10 -7 34.13 4.39
 -7 -10 7 35.42 4.33
 -7 10 7 33.84 3.75
 -7 -10 6 6.11 1.7
 7 -10 -6 3.98 1.72
 -7 10 6 4.58 1.45
 7 10 -6 6.08 1.99
 -7 10 6 3.94 1.57
 7 10 -5 17.71 3.02
 -7 -10 5 14.88 2.58
 7 -10 -5 21.57 3.43
 -7 10 5 17.68 2.43
 7 10 -5 23.43 3.46
 -7 10 5 18.38 3.24
 7 10 -4 10.61 2.49
 -7 -10 4 12.76 2.44
 -7 10 4 12.79 1.97
 7 -10 -4 14.89 2.7
 7 10 -4 10.84 2.41
 -7 10 4 15.54 2.89
 7 10 -3 10.69 2.66
 -7 -10 3 5.38 1.61
 -7 10 3 7.84 1.48
 7 -10 -3 7.92 1.92
 -7 10 3 14.71 2.78
 7 -10 -3 6.95 2.55
 7 10 -2 2.24 1.33
 -7 -10 2 3.04 1.44
 7 -10 -2 2.31 1.21
 7 -10 -2 2.41 1.68
 -7 10 2 2.35 1.16
 -7 -10 1 5.75 1.67
 7 -10 -1 3.43 1.47
 7 -10 -1 4.53 2.08
 -7 10 1 4.06 1.53
 -7 10 0 23.12 3.47
 -7 -10 0 20.93 3.24
 7 -10 0 29.16 3.75
 7 10 0 14.99 2.41
 7 -10 0 21.25 4.57
 -7 -10 -1 5.81 1.8
 -7 10 -1 6.43 1.93
 7 -10 1 5.6 1.61
 7 10 1 6.57 1.72
 7 -10 1 8.77 3.03
 -7 -10 -1 4.68 3.14
 7 -10 2 1.57 0.91
 7 10 2 -0.45 1.09
 -7 -10 -2 -3.09 4.31
 7 -10 2 0.23 1.1
 -7 -10 -2 0.53 0.79
 7 -10 3 19.44 3.07
 7 10 3 15.62 2.88
 -7 10 -3 16.88 2.94
 -7 -10 -3 19.63 8.08
 -7 10 -3 9.97 4.2
 7 -10 3 14.63 3.81
 7 10 4 1.97 1.33
 -7 10 -4 -0.56 1.08
 7 10 4 1.25 0.83
 7 -10 4 0.22 1.41
 7 10 5 -0.05 1
 7 10 5 0.42 0.8
 -7 10 -5 0.6 0.75
 7 -10 5 -2.15 1.52
 -7 11 9 25.81 3.92
 -7 11 9 21.05 3.34
 7 11 -9 20.49 3.43
 -7 11 8 0.56 0.91
 -7 11 8 1.51 1.12
 7 11 -8 2.58 1.43
 -7 11 7 173.74 10.54
 7 11 -7 161.66 10.09
 -7 -11 7 146.88 9.35
 -7 11 7 135.19 8.04
 7 -11 -6 81.8 7
 -7 11 6 85.46 7.22
 7 11 -6 85.85 7.12
 -7 -11 6 82.75 6.6
 -7 11 6 72.48 5.37
 7 11 -5 5.67 1.89
 -7 -11 5 6.99 1.86
 7 -11 -5 7.48 1.98
 7 11 -5 7.63 2.12
 -7 11 5 8.13 2.3
 7 -11 -4 93.25 7.24
 -7 11 4 85.16 6.99
 -7 -11 4 71.85 5.95
 7 11 -4 67.9 6.5
 7 -11 -3 116.64 8.17
 -7 11 3 114.05 8.17
 -7 -11 3 111.35 7.47
 7 -11 -3 98.53 9.33
 7 11 -3 102.13 8.35
 7 11 -2 17.97 3.56
 -7 -11 2 15.99 2.81
 7 -11 -2 21.24 3.36
 -7 11 2 23.89 3.55
 7 -11 -2 20.9 4.24
 7 -11 -1 111.15 7.97
 -7 11 1 119.4 8.34
 -7 -11 1 110.43 7.55
 7 -11 -1 100.49 9.66
 7 11 -1 114.99 9.21
 7 -11 0 108.37 7.82
 -7 11 0 111.65 7.96
 7 11 0 102.1 6.87
 -7 -11 0 109.18 7.47
 7 -11 0 101.45 9.82
 -7 11 -1 3.02 1.54
 7 -11 1 3.1 1.49
 7 11 1 3.28 1.22
 7 -11 1 8.72 2.88
 -7 -11 -1 4.86 5.38
 -7 -11 -1 2.16 1.29
 7 11 2 32.75 4.1
 -7 11 -2 36.76 4.47
 -7 -11 -2 32.58 4.16
 -7 -11 -2 29.87 9.12
 7 -11 2 33.3 5.79
 7 11 3 58.57 5.82
 -7 11 -3 64.7 6.05
 7 -11 3 65.88 8.16
 -7 -11 -3 74.54 13.74
 7 11 4 12.04 2.67
 7 -11 4 10.09 3.32
 -7 11 -4 11.74 2.63
 7 11 5 5.4 2.05
 7 11 5 3.8 1.51
 -7 11 -5 6.05 1.96
 7 12 -8 2.68 1.43
 -7 12 8 1.15 1.13
 7 12 -7 2.19 1.48
 -7 12 7 6.57 1.96
 -7 12 6 44.3 5.17
 7 12 -6 33.25 4.5
 -7 -12 6 30.89 4.09
 7 12 -5 4.39 1.79
 -7 -12 5 1.09 0.73
 -7 12 5 3.79 1.73
 7 12 -4 9.55 2.52
 -7 -12 4 9.15 2.11
 7 -12 -4 7.42 2.2
 -7 12 4 16.37 3.26
 7 -12 -4 7.71 2.58
 7 12 -3 19.84 3.74
 -7 -12 3 23.59 3.39
 7 -12 -3 24.73 3.74
 -7 12 3 30.44 4.18
 7 -12 -3 26.37 4.96
 7 12 -2 6.85 2.54
 -7 -12 2 8.58 2.03
 7 -12 -2 7.82 2.08
 -7 12 2 9.39 2.3
 7 -12 -2 10.82 3.33
 7 12 -1 18.47 3.76
 -7 -12 1 20.48 3.11
 7 -12 -1 21.97 3.49
 -7 12 1 17.79 3.11
 7 -12 -1 20.48 4.47
 -7 -12 0 1.52 1.06
 7 12 0 2.02 1.37
 -7 12 0 1.13 1.29
 7 -12 0 1.47 1.53
 -7 -12 0 4.63 4.96
 7 12 1 12.05 2.44
 7 -12 1 14 3.8
 -7 12 -1 15.16 3.06
 -7 -12 -1 14.52 6.26
 -7 -12 -1 12.27 2.47
 -7 12 -2 40.74 4.85
 7 12 2 35.77 4.35
 -7 -12 -2 36.54 4.47
 -7 -12 -2 32.11 9.07
 7 -12 2 42.21 6.7
 -7 12 -3 3.51 1.85
 7 12 3 5.13 1.78
 7 -12 3 2.95 1.74
 7 12 4 2.78 1.82
 -7 12 -4 -0.05 1.14
 -7 12 -5 11.14 2.66
 -7 13 7 2.74 1.7
 -7 -13 6 7.75 2.16
 7 13 -6 11.15 2.54
 -7 13 6 8.73 2.39
 -7 -13 5 60.7 5.6
 7 13 -5 57.94 6.12
 -7 13 5 69.72 6.7
 7 13 -4 17.04 3.39
 -7 -13 4 14.86 2.8
 -7 13 4 22.65 3.68
 7 -13 -4 24.13 4.97
 7 13 -3 -0.41 1.46
 -7 -13 3 1.92 1.11
 -7 13 3 0.27 0.99
 7 -13 -3 -1 1.87
 -7 13 2 76.61 6.75
 -7 -13 2 73.41 6.16
 7 -13 -2 68.87 8.36
 7 13 -2 55.1 6.56
 7 13 -1 37.64 5.6
 -7 13 1 44.37 5.14
 -7 -13 1 46.9 4.96
 7 -13 -1 44.63 6.56
 -7 13 0 77.09 6.77
 7 13 0 62.25 5.55
 -7 -13 0 65.5 5.99
 7 -13 0 72.01 8.67
 -7 -13 0 60.74 12.26
 7 13 0 66.06 7.59
 -7 13 -1 326.36 15.52
 7 13 1 283.08 13.96
 -7 -13 -1 305.84 14.53
 7 -13 1 342.77 20.03
 -7 13 -2 63.46 6.17
 7 13 2 62.11 5.95
 7 -13 2 78.23 9.17
 -7 -13 -2 52.48 12.03
 -7 13 -3 4.88 2.07
 7 13 3 0.77 1.07
 7 -13 3 0.11 2.11
 7 13 4 16.24 3.48
 -7 13 -4 19.72 3.46
 7 14 -5 7.24 2.45
 -7 -14 5 11.21 2.57
 7 14 -4 11.17 3.02
 -7 -14 4 14.66 2.89
 -7 14 4 14.31 3.06
 7 -14 -4 14.05 3.92
 7 14 -3 13.87 3.39
 -7 -14 3 14.86 2.74
 -7 14 3 10.83 2.57
 7 -14 -3 8.4 3.27
 -7 -14 2 0.91 0.71
 -7 14 2 1.04 1.08
 7 -14 -2 -0.59 1.87
 7 14 -1 0.13 1.47
 -7 -14 1 4.47 1.77
 -7 14 1 1.65 1.11
 7 -14 -1 1.22 1.3
 -7 -14 1 2.72 3.96
 -7 -14 0 26.31 3.79
 7 14 0 23.79 4.73
 7 14 0 24.29 3.42
 -7 14 0 26.94 4.1
 7 -14 0 29.68 5.69
 -7 -14 0 20.04 6.76
 7 14 1 6.88 1.86
 -7 14 -1 7.45 2.22
 7 -14 1 13.23 4.05
 -7 -14 -1 7.14 5.11
 7 14 2 10.63 2.56
 -7 -14 -2 3.51 5.25
 7 -14 2 9.64 3.81
 7 14 3 4.63 1.84
 7 15 -5 4.6 1.65
 7 -15 -4 104.52 10.77
 7 15 -4 99.55 8.84
 -7 -15 3 150.85 9.48
 7 -15 -3 173.23 13.94
 7 15 -3 141.91 11.01
 7 15 -2 12.64 3.47
 -7 -15 2 14.25 2.83
 7 -15 -2 18.28 4.55
 7 -15 -1 55.4 7.93
 -7 -15 1 42.46 10.08
 7 15 -1 47.41 6.58
 7 15 0 4.72 1.85
 7 15 0 3.54 1.24
 7 -15 0 5.27 3.15
 -7 -15 0 8.69 5.08
 7 15 1 44.51 5.08
 -7 -15 -1 26.37 8.61
 7 15 2 -0.05 1.08
 7 16 -4 4.82 2.31
 7 16 -3 13.31 3.32
 7 16 -2 -0.38 1.48
 -7 -16 2 -2.82 3.9
 7 16 -1 5.8 2.62
 -7 -16 1 6.35 4.33
 7 16 0 8.62 2.17
 -7 -16 0 13.56 7.79
 -7 -16 -1 4.35 5.6
 7 17 -4 6.89 2.69
 7 17 -3 23.25 4.77
 -7 -17 2 21.59 7.58
 -7 -17 1 1.83 3.79
 -7 -17 0 8.3 6.7
 8 0 -9 3.55 1.53
 8 0 -8 148.91 9.75
 -8 0 8 140.83 9.15
 -8 0 7 1.64 1.09
 8 0 -7 3.72 1.54
 -8 0 6 9.65 2.26
 8 0 -6 6.99 1.85
 8 0 -5 178.57 10.4
 -8 0 5 166.2 9.35
 -8 0 4 22.18 3.09
 8 0 -4 24.34 3.6
 8 0 -3 51.08 5.1
 -8 0 3 48.9 4.5
 -8 0 2 18.17 2.67
 8 0 -2 16.9 2.99
 -8 0 1 13.06 2.22
 8 0 -1 12.98 2.54
 -8 0 0 21.12 2.96
 8 0 0 24.52 3.45
 8 0 1 382.5 15.93
 -8 0 -1 342.08 14.33
 8 0 2 194.78 10.63
 -8 0 -2 191.31 9.89
 8 0 3 11.15 2.26
 -8 0 -3 14.06 6.76
 8 0 4 24.06 3.41
 -8 0 -4 20.22 7.54
 8 1 -10 1.91 1.16
 8 -1 -9 13.83 2.91
 8 1 -9 11.91 2.7
 -8 -1 8 14.84 2.9
 -8 1 8 17.46 3.05
 8 -1 -8 15.41 3.07
 8 1 -8 15.59 3.1
 -8 -1 7 6.83 1.9
 -8 1 7 3.82 1.49
 8 -1 -7 2.9 1.47
 8 1 -7 3.86 1.6
 -8 -1 6 20.45 3.17
 -8 1 6 20.09 3.13
 8 -1 -6 17.05 3.05
 8 1 -6 17.57 3.1
 -8 -1 5 15.84 2.67
 -8 1 5 15.27 2.58
 8 -1 -5 18.62 3.2
 8 1 -5 15.61 2.99
 -8 -1 4 13.87 2.44
 -8 1 4 13.99 2.42
 8 -1 -4 12.4 2.57
 8 1 -4 16.94 2.98
 8 -1 -3 22.58 3.41
 8 1 -3 20.28 3.22
 -8 -1 3 23.7 3.22
 -8 1 3 22.97 3.05
 -8 -1 2 1.49 0.85
 -8 1 2 0.39 0.63
 8 -1 -2 1.23 0.95
 8 1 -2 -0.64 0.99
 -8 -1 1 -0.75 0.97
 -8 1 1 -1.31 0.95
 8 -1 -1 -0.64 1
 8 1 -1 0.88 0.91
 -8 1 0 8.63 1.92
 -8 -1 0 13.47 2.37
 8 -1 0 9.78 2.34
 8 1 0 13.29 2.59
 -8 1 -1 12.96 2.33
 -8 -1 -1 14.28 2.47
 8 -1 1 13.17 2.66
 8 1 1 16.52 2.88
 8 -1 2 4.41 1.64
 8 1 2 4.72 1.47
 -8 1 -2 5.8 1.65
 -8 -1 -2 5.8 1.63
 8 -1 3 6.24 1.74
 8 1 3 5.13 1.41
 -8 -1 -3 10.01 5.79
 -8 1 -3 4.42 4.2
 8 -1 4 0.13 0.69
 8 1 4 1.55 0.91
 -8 -1 -4 -3.66 5.86
 -8 1 -4 0.23 2.84
 8 2 -10 9.73 2.54
 8 -2 -9 51.94 5.64
 8 2 -9 54.91 5.76
 -8 -2 8 -0.14 1.1
 -8 2 8 2.72 1.47
 8 -2 -8 3.14 1.62
 8 2 -8 0.47 0.91
 8 -2 -7 52.55 5.57
 8 2 -7 54.99 5.58
 -8 -2 7 52.68 5.3
 -8 2 7 57.28 5.32
 8 -2 -6 184.33 10.81
 8 2 -6 184.36 10.66
 -8 -2 6 174.68 9.93
 -8 2 6 166.79 9.52
 -8 -2 5 9.46 2.08
 -8 2 5 6.31 1.61
 8 -2 -5 6.88 1.85
 8 2 -5 6.96 1.96
 8 -2 -4 43.32 4.83
 8 2 -4 51.79 5.16
 -8 -2 4 38.14 4.11
 -8 2 4 41.31 4.15
 8 -2 -3 292.41 13.72
 8 2 -3 280.14 13.22
 -8 -2 3 249.46 11.81
 -8 2 3 258.8 11.6
 -8 -2 2 9.69 1.98
 -8 2 2 7.36 1.77
 8 -2 -2 9.55 2.13
 8 2 -2 9.32 2.05
 8 -2 -1 35.39 4.25
 8 2 -1 28.34 3.76
 -8 -2 1 31.26 3.62
 -8 2 1 32.75 3.49
 8 -2 0 74.13 6.23
 8 2 0 83.57 6.53
 -8 2 0 75.47 5.48
 -8 -2 0 67.82 5.51
 8 -2 1 109.95 7.68
 8 2 1 115.97 7.77
 -8 2 -1 98.25 6.5
 -8 -2 -1 107.69 7.16
 8 -2 2 0.58 1.05
 8 2 2 1.85 1.14
 -8 2 -2 0.4 0.73
 -8 -2 -2 0.97 0.81
 8 -2 3 16.87 2.82
 8 2 3 22.07 3.21
 -8 -2 -3 6.33 4.97
 -8 2 -3 20.07 6.31
 8 -2 4 2.35 1.05
 8 2 4 1.62 1.12
 -8 -2 -4 3.58 5.1
 -8 2 -4 1.88 4.29
 8 -3 -9 11.34 2.77
 8 3 -9 10.98 2.65
 -8 -3 8 10.63 2.64
 8 -3 -8 17.05 3.21
 -8 3 8 10.86 2.47
 8 3 -8 10.73 2.54
 -8 -3 7 2.59 1.53
 -8 3 7 3.92 1.48
 8 -3 -7 3.22 1.3
 8 3 -7 2.39 1.21
 -8 -3 6 21.94 3.34
 -8 3 6 21.18 3.21
 8 -3 -6 28.31 4.06
 8 3 -6 25.18 3.65
 -8 -3 5 6.17 1.86
 -8 3 5 5.15 1.49
 8 -3 -5 7.46 2.12
 8 3 -5 9.7 2.39
 -8 -3 4 0.37 0.84
 -8 3 4 2.4 1.23
 8 -3 -4 1.39 1.05
 8 3 -4 1.11 0.83
 -8 -3 3 9 2.16
 -8 3 3 11.74 2.1
 8 -3 -3 12.03 2.49
 8 3 -3 8.38 2.25
 -8 -3 2 4.2 1.32
 -8 3 2 6.64 1.64
 8 -3 -2 7.56 2.21
 8 3 -2 5.08 1.79
 -8 -3 1 0.69 0.79
 -8 3 1 -0.46 0.75
 8 -3 -1 0.63 0.93
 8 3 -1 1.2 0.9
 8 -3 -1 -0.67 0.72
 -8 3 0 4.04 1.27
 -8 -3 0 6.6 1.87
 8 -3 0 3.99 1.47
 8 3 0 4.88 1.53
 8 -3 0 3.81 3.32
 -8 -3 -1 2.47 1.3
 8 -3 1 -0.7 1.32
 8 3 1 5.34 1.72
 -8 3 -1 2.34 1.09
 8 -3 2 1.07 0.85
 8 3 2 2.72 1.41
 -8 3 -2 0.21 0.55
 -8 -3 -2 1.71 1.11
 8 -3 3 1.61 0.78
 8 3 3 -0.41 1.03
 -8 3 -3 4.66 4.71
 8 -3 4 1.06 0.94
 8 3 4 0.93 0.87
 -8 3 -4 2.15 2.86
 8 4 -9 0.28 1.22
 8 -4 -8 122.21 8.76
 8 4 -8 111.65 8.33
 -8 4 8 114.45 7.93
 -8 -4 7 3.67 1.57
 -8 4 7 5.37 1.78
 8 -4 -7 8.06 2.15
 8 4 -7 3.95 1.46
 -8 -4 6 15.29 2.8
 -8 4 6 16.62 2.7
 8 -4 -6 14.02 2.95
 8 4 -6 17.63 3.09
 8 -4 -5 178.59 10.64
 8 4 -5 180.37 10.45
 -8 -4 5 169.8 9.66
 -8 4 5 160.03 8.94
 -8 -4 4 8.87 1.93
 -8 4 4 10.14 2.04
 8 -4 -4 7.51 2.19
 8 4 -4 11.02 2.39
 -8 4 4 10.33 2.34
 -8 -4 3 9.7 2.12
 -8 4 3 8.16 1.72
 -8 4 3 7.45 2.37
 8 -4 -3 9.18 2.26
 8 4 -3 7.1 1.79
 8 -4 -2 93.59 7.22
 8 4 -2 98.86 7.3
 -8 -4 2 100.13 6.8
 -8 4 2 85.95 5.8
 8 -4 -2 92.12 7.13
 -8 -4 1 3.48 1.3
 -8 4 1 2.91 1.07
 8 -4 -1 3.64 1.28
 8 4 -1 3.45 1.35
 8 -4 -1 1.49 0.93
 -8 4 0 8.08 1.68
 -8 -4 0 6.19 1.82
 8 -4 0 6.78 1.93
 8 4 0 10.04 2.26
 8 -4 0 9.28 2.4
 -8 -4 -1 20.38 3.12
 8 4 1 27.63 3.71
 8 -4 1 22.64 3.32
 8 -4 1 16.72 3.27
 -8 4 -1 21.31 2.76
 8 -4 2 7.52 1.98
 8 4 2 9.83 2.18
 8 -4 2 10.75 2.79
 -8 -4 -2 7.88 5.22
 -8 4 -2 9.17 1.85
 -8 -4 -2 9.89 2.22
 8 -4 3 19.95 3.13
 8 4 3 24.14 3.42
 -8 -4 -3 30.49 9.87
 -8 4 -3 24.58 7.56
 8 4 4 36.73 4.25
 -8 4 -4 20.26 7.26
 -8 4 -5 9.45 6.41
 8 5 -9 7.67 2.26
 8 -5 -8 23.66 3.77
 -8 5 8 20.69 3.27
 8 5 -8 17.9 3.24
 -8 -5 7 1.42 0.91
 8 -5 -7 2.39 1.45
 -8 5 7 0.52 0.98
 8 5 -7 0.3 0.92
 -8 -5 6 4.13 1.37
 -8 5 6 3.67 1.31
 8 -5 -6 2.35 1.24
 8 5 -6 2.66 1.43
 -8 5 6 3.85 1.54
 -8 5 5 22.98 3.74
 -8 -5 5 15 2.75
 -8 5 5 15.84 2.64
 8 -5 -5 17.14 3.16
 8 5 -5 16.59 3.05
 -8 -5 4 6.9 1.82
 -8 5 4 9.94 1.97
 8 -5 -4 10.28 2.44
 8 5 -4 8.22 2.07
 -8 5 4 16.79 3.11
 -8 -5 3 8.25 1.94
 -8 5 3 6.21 1.48
 8 -5 -3 8.66 2.21
 8 5 -3 11.26 2.5
 -8 5 3 5.9 1.88
 -8 -5 2 2.72 1.31
 -8 5 2 1.64 0.78
 -8 5 2 4.7 1.83
 8 -5 -2 3.17 1.58
 8 5 -2 5.16 2.02
 8 -5 -2 5.59 2.04
 -8 -5 1 2 1.27
 -8 5 1 0.47 0.67
 8 -5 -1 1.78 1.3
 8 5 -1 -0.41 0.92
 8 -5 -1 3.35 1.45
 -8 5 1 -1.47 1.19
 -8 5 0 7.18 1.56
 -8 -5 0 8.64 2.07
 8 -5 0 8.13 2.06
 8 5 0 5.65 1.83
 8 -5 0 6.08 1.81
 -8 -5 -1 0.68 0.84
 8 -5 1 0.17 0.77
 8 5 1 1.22 1.11
 8 -5 1 0.1 0.88
 -8 5 -1 1.25 0.66
 8 -5 2 -0.3 1.02
 8 5 2 0.99 1.13
 8 -5 2 0.69 0.86
 -8 -5 -2 -1.15 4.93
 -8 -5 -2 0.47 0.76
 8 -5 3 7.64 1.85
 8 5 3 7.9 1.99
 -8 -5 -3 10.69 5.38
 -8 5 -3 4.79 4.19
 8 -5 3 12.84 3.27
 8 5 4 5.56 1.86
 -8 5 -4 -4.47 4.99
 -8 5 -5 -7.2 5.87
 -8 6 8 0.04 0.76
 8 6 -8 2.33 1.32
 -8 6 8 -0.3 1.36
 -8 -6 7 2.57 1.57
 8 -6 -7 0.18 1.04
 -8 6 7 0.45 0.65
 8 6 -7 -0.04 1.28
 -8 6 7 1.12 0.88
 -8 -6 6 7.28 1.99
 -8 6 6 10.32 2.22
 -8 6 6 8.76 2.28
 8 -6 -6 11.43 2.59
 8 6 -6 10.41 2.48
 -8 -6 5 15.77 2.77
 -8 6 5 12.9 2.32
 8 -6 -5 17.39 3.14
 8 6 -5 13.85 2.74
 -8 6 5 14.41 2.93
 8 -6 -4 36.21 4.47
 8 6 -4 48.06 5.1
 -8 6 4 33.18 4.38
 -8 -6 4 37.92 4.2
 -8 6 4 28.8 3.25
 8 -6 -3 159.03 9.76
 8 6 -3 155.37 9.63
 -8 6 3 148.43 9.54
 -8 -6 3 137.43 8.46
 -8 6 3 124.55 7.28
 -8 -6 2 0.49 0.85
 -8 6 2 2.81 1.02
 8 -6 -2 3.92 1.52
 8 6 -2 0.12 0.81
 8 -6 -2 3.44 1.66
 -8 6 2 -0.31 1.36
 -8 -6 1 21.98 3.18
 -8 6 1 25.57 3.66
 8 -6 -1 21.82 3.38
 8 6 -1 27.99 3.87
 -8 6 1 20.04 2.6
 8 -6 -1 20.32 3.83
 8 -6 0 70.56 6.16
 8 6 0 69.26 6.15
 -8 6 0 54.2 4.39
 -8 -6 0 59.14 5.44
 -8 6 0 64.29 6.14
 8 -6 0 55.33 6.28
 -8 -6 -1 7.12 1.99
 -8 6 -1 7.52 2.03
 8 -6 1 6.28 1.82
 8 6 1 7.7 2.03
 8 -6 1 9.87 2.79
 8 -6 2 24.7 3.58
 8 6 2 26.56 3.78
 8 -6 2 25.42 4.54
 -8 -6 -2 15.86 6.91
 -8 -6 -2 21.29 3.37
 8 -6 3 53.8 5.18
 8 6 3 55.17 5.44
 8 -6 3 61.76 7.11
 -8 6 -3 58.58 11.6
 8 6 4 5.19 1.78
 8 -6 4 5.57 2.47
 -8 6 -5 -5.31 6.44
 -8 7 9 4.09 1.72
 -8 7 8 5.69 1.74
 8 7 -8 3.97 1.89
 -8 7 8 3.18 1.34
 8 -7 -7 2.45 1.45
 -8 7 7 1.62 1.06
 8 7 -7 4.59 1.8
 -8 7 7 0.78 0.94
 -8 -7 6 15.14 2.85
 -8 7 6 16.08 2.65
 8 -7 -6 22.07 3.58
 8 7 -6 17.88 3.16
 -8 7 6 18.79 3.44
 -8 -7 5 3.68 1.62
 -8 7 5 6.75 1.73
 -8 7 5 5.17 1.71
 8 -7 -5 6.89 1.95
 8 7 -5 6 1.97
 -8 -7 4 8.17 2.01
 -8 7 4 5.89 1.73
 -8 7 4 6.95 1.67
 8 -7 -4 8.54 2.22
 8 7 -4 8.39 2.27
 -8 -7 3 4.02 1.51
 -8 7 3 5.24 1.38
 -8 7 3 4.98 1.89
 8 -7 -3 3.41 1.2
 8 7 -3 5.09 1.84
 -8 -7 2 2.01 1.27
 -8 7 2 -0.01 0.55
 8 -7 -2 2.15 1.3
 -8 7 2 0.68 0.97
 8 7 -2 -0.79 0.83
 8 -7 -2 1.07 1.11
 -8 7 1 1.07 0.73
 -8 -7 1 2.97 1.44
 8 -7 -1 2.83 1.38
 8 7 -1 4.24 1.79
 -8 7 1 2.8 1.46
 8 -7 -1 3.11 1.66
 -8 7 0 12.69 2.79
 -8 -7 0 15.35 2.73
 8 -7 0 10.13 2.41
 8 7 0 13.34 2.75
 8 -7 0 9.96 2.97
 -8 -7 -1 2.61 1.26
 8 -7 1 2.02 1.15
 8 7 1 3.25 1.63
 -8 7 -1 3.6 1.75
 8 -7 1 1.07 1.5
 -8 7 -2 1.78 0.92
 8 -7 2 2.42 1.46
 8 7 2 5.43 1.92
 8 -7 2 4.66 2.25
 -8 -7 -2 5.09 4.6
 -8 -7 -2 1.68 1.29
 8 -7 3 1.4 1.03
 8 7 3 2.92 1.48
 -8 7 -3 3.76 3.21
 8 -7 3 5.31 2.23
 8 7 4 2.69 1.29
 -8 7 -4 -1.18 3.02
 8 -7 4 3.27 1.74
 -8 8 8 30.93 4.4
 -8 8 8 33.04 4.03
 -8 8 7 1.61 1
 -8 8 7 1.79 1.15
 8 8 -7 -1.05 1.46
 8 -8 -6 59.79 6.02
 8 8 -6 71.17 6.58
 -8 8 6 62.18 6.29
 -8 -8 6 60.37 5.78
 -8 8 6 57.49 5.06
 8 -8 -5 117.83 8.49
 8 8 -5 116.81 8.51
 -8 8 5 113.12 8.48
 -8 -8 5 86.8 7.04
 -8 8 5 103.75 6.71
 -8 -8 4 17.17 2.95
 8 -8 -4 25.94 3.85
 8 8 -4 30.58 4.14
 -8 8 4 23.55 2.91
 -8 8 4 31.79 4.31
 -8 -8 3 14.14 2.67
 -8 8 3 16.04 2.29
 8 -8 -3 16.9 3.13
 8 8 -3 19.31 3.42
 -8 8 3 13.82 2.9
 8 -8 -3 17.31 3.47
 -8 -8 2 22.84 3.38
 8 8 -2 32.75 4.36
 8 -8 -2 28.68 4.01
 8 -8 -2 21.95 4.01
 -8 8 2 22.83 3.69
 -8 -8 1 -0.01 0.86
 8 -8 -1 0.84 0.94
 8 8 -1 0.94 0.91
 8 -8 -1 -0.5 1.85
 -8 8 1 0.21 0.97
 -8 -8 0 1.78 1.12
 8 -8 0 2.39 1.37
 -8 8 0 -0.3 1.15
 8 8 0 0.21 0.72
 8 -8 0 -0.21 1.24
 8 -8 1 6.88 1.86
 8 8 1 4.82 1.64
 -8 8 -1 3.99 1.75
 8 -8 1 5.3 2.35
 -8 -8 -1 11.65 7.89
 -8 -8 -1 4.79 1.85
 8 -8 2 7.37 1.94
 8 8 2 7.18 2
 -8 8 -2 6.64 1.89
 8 -8 2 2.46 1.57
 -8 -8 -2 6.29 6.55
 -8 -8 -2 7.89 2.17
 8 -8 3 -0.93 1.13
 8 8 3 1.46 1.13
 8 -8 3 -0.36 1.5
 8 8 4 2.61 1.26
 8 -8 4 7.27 2.98
 -8 9 8 3.26 1.71
 -8 9 8 5.44 1.9
 -8 9 7 2.91 1.21
 -8 9 7 1.88 1.19
 -8 9 6 1.24 0.87
 8 9 -6 3.62 1.7
 -8 9 6 0.6 0.86
 -8 -9 5 9.91 2.34
 8 -9 -5 10.79 2.8
 8 9 -5 15.02 3.07
 -8 9 5 16.4 3.22
 -8 -9 4 -0.11 0.96
 8 -9 -4 2.49 1.36
 8 9 -4 0.44 0.97
 -8 9 4 0.1 0.98
 -8 -9 3 -1.75 1.26
 8 -9 -3 0.01 0.92
 8 9 -3 1.25 0.87
 -8 9 3 1.1 0.95
 8 -9 -3 -0.03 1.43
 -8 -9 2 -0.46 0.91
 8 -9 -2 0.16 0.74
 8 9 -2 -1.77 1.26
 -8 9 2 -0.29 0.87
 8 -9 -2 -1.38 1.8
 -8 -9 1 3.75 1.46
 8 -9 -1 1.54 1.06
 8 9 -1 3.57 1.43
 -8 9 1 1.31 1.11
 8 -9 -1 -0.4 1.29
 -8 -9 0 3.11 1.45
 8 -9 0 1.58 1.18
 8 9 0 7.54 1.88
 8 -9 0 4.2 1.81
 -8 9 0 6.3 1.93
 8 -9 1 2.1 1.34
 -8 9 -1 1.13 0.8
 8 9 1 2.66 1.04
 8 -9 1 -0.53 1.36
 -8 -9 -1 4.2 4.6
 -8 -9 -1 2.64 1.43
 8 -9 2 0.58 0.87
 8 9 2 4.63 1.56
 8 -9 2 4.35 1.78
 -8 9 -2 4.66 1.66
 -8 9 -3 3.02 1.27
 8 9 3 -0.36 1.38
 8 -9 3 0.03 1.75
 8 9 4 -0.78 1.42
 8 -9 4 2.76 2.63
 -8 10 6 30.01 4.35
 -8 10 5 10.69 2.51
 8 10 -5 5.29 1.94
 -8 -10 4 11.05 2.49
 8 -10 -4 5.95 1.82
 -8 10 4 11.89 2.74
 8 10 -4 11.35 2.58
 -8 -10 3 9.53 2.4
 8 -10 -3 7.04 2.01
 -8 10 3 8.8 2.41
 8 10 -3 8.42 2.31
 8 -10 -3 5.17 1.98
 -8 -10 2 11.9 2.52
 8 -10 -2 7.46 2.2
 -8 10 2 7.68 2.17
 8 10 -2 7.74 2.04
 8 -10 -2 5.28 2.1
 -8 -10 1 11.61 2.55
 8 -10 -1 6.61 1.86
 8 10 -1 10.12 2.43
 -8 10 1 9.43 2.49
 8 -10 -1 12.04 3.45
 -8 -10 0 28.41 3.94
 8 -10 0 28.04 3.99
 8 10 0 32.02 4.3
[truncated: 10,694 more chars]
