# Supplementary material for: Magnetoelectric effect generated through electron transfer from organic radical to metal ion
Source: Natl Sci Rev. 2023 Mar 6;10(4):nwad059. doi: 10.1093/nsr/nwad059 (PMC10187783; doi:10.1093/nsr/nwad059)
Supplement: nwad059_Supplemental_Files [file nwad059_supplemental_files.zip › 2-300K.cif]

data_exp_10934
_audit_creation_date               2020-09-08
_audit_creation_method
;
Olex2 1.2
(compiled 2018.05.29 svn.r3508 for OlexSys, GUI svn.r5506)
;
_shelx_SHELXL_version_number       '2014/7'
_audit_contact_author_address      ?
_audit_contact_author_email        ?
_audit_contact_author_name         ''
_audit_contact_author_phone        ?
_publ_contact_author_id_orcid      ?
_publ_section_references
;
Dolomanov, O.V., Bourhis, L.J., Gildea, R.J, Howard, J.A.K. & Puschmann, H.
 (2009), J. Appl. Cryst. 42, 339-341.

Sheldrick, G.M. (2015). Acta Cryst. A71, 3-8.

Sheldrick, G.M. (2015). Acta Cryst. C71, 3-8.
;
_chemical_name_common              ?
_chemical_name_systematic          ?
_chemical_formula_moiety           'C12 H4 Cl4 Fe O10, C5 H13 Cl N'
_chemical_formula_sum              'C17 H17 Cl5 Fe N O10'
_chemical_formula_weight           628.42
_chemical_melting_point            ?
loop_
  _atom_type_symbol
  _atom_type_description
  _atom_type_scat_dispersion_real
  _atom_type_scat_dispersion_imag
  _atom_type_scat_source
 'C' 'C' 0.0181 0.0091 'International Tables Vol C Tables 4.2.6.8 and 6.1.1.4'
 'H' 'H' 0.0000 0.0000 'International Tables Vol C Tables 4.2.6.8 and 6.1.1.4'
 'Cl' 'Cl' 0.3639 0.7018 'International Tables Vol C Tables 4.2.6.8 and 6.1.1.4'
 'Fe' 'Fe' -1.1336 3.1974
 'International Tables Vol C Tables 4.2.6.8 and 6.1.1.4'
 'N' 'N' 0.0311 0.0180 'International Tables Vol C Tables 4.2.6.8 and 6.1.1.4'
 'O' 'O' 0.0492 0.0322 'International Tables Vol C Tables 4.2.6.8 and 6.1.1.4'

_shelx_space_group_comment
;
The symmetry employed for this shelxl refinement is uniquely defined
by the following loop, which should always be used as a source of
symmetry information in preference to the above space-group names.
They are only intended as comments.
;
_space_group_crystal_system        'monoclinic'
_space_group_IT_number             11
_space_group_name_H-M_alt          'P 1 21/m 1'
_space_group_name_Hall             '-P 2yb'
loop_
  _space_group_symop_operation_xyz
 'x, y, z'
 '-x, y+1/2, -z'
 '-x, -y, -z'
 'x, -y-1/2, z'

_cell_length_a                     7.1289(3)
_cell_length_b                     17.0029(5)
_cell_length_c                     9.5571(3)
_cell_angle_alpha                  90
_cell_angle_beta                   101.542(3)
_cell_angle_gamma                  90
_cell_volume                       1135.01(7)
_cell_formula_units_Z              2
_cell_measurement_reflns_used      1970
_cell_measurement_temperature      300.01(10)
_cell_measurement_theta_max        74.5130
_cell_measurement_theta_min        4.7220
_shelx_estimated_absorpt_T_max     0.399
_shelx_estimated_absorpt_T_min     0.236
_exptl_absorpt_coefficient_mu      11.269
_exptl_absorpt_correction_T_max    1.00000
_exptl_absorpt_correction_T_min    0.54108
_exptl_absorpt_correction_type     multi-scan
_exptl_absorpt_process_details
;
CrysAlisPro 1.171.39.46e (Rigaku Oxford Diffraction, 2018)
Empirical absorption correction using spherical harmonics,
 implemented in SCALE3 ABSPACK scaling algorithm.
;
_exptl_absorpt_special_details     ?
_exptl_crystal_colour              'clear dark black'
_exptl_crystal_colour_lustre       clear
_exptl_crystal_colour_modifier     dark
_exptl_crystal_colour_primary      black
_exptl_crystal_density_diffrn      1.839
_exptl_crystal_density_meas        ?
_exptl_crystal_density_method      ?
_exptl_crystal_description         plate
_exptl_crystal_F_000               634
_exptl_crystal_size_max            0.18
_exptl_crystal_size_mid            0.14
_exptl_crystal_size_min            0.1
_exptl_transmission_factor_max     ?
_exptl_transmission_factor_min     ?
_diffrn_reflns_av_R_equivalents    0.0336
_diffrn_reflns_av_unetI/netI       0.0358
_diffrn_reflns_Laue_measured_fraction_full  0.996
_diffrn_reflns_Laue_measured_fraction_max  0.964
_diffrn_reflns_limit_h_max         8
_diffrn_reflns_limit_h_min         -6
_diffrn_reflns_limit_k_max         21
_diffrn_reflns_limit_k_min         -13
_diffrn_reflns_limit_l_max         11
_diffrn_reflns_limit_l_min         -11
_diffrn_reflns_number              4170
_diffrn_reflns_point_group_measured_fraction_full  0.996
_diffrn_reflns_point_group_measured_fraction_max  0.964
_diffrn_reflns_theta_full          67.684
_diffrn_reflns_theta_max           75.158
_diffrn_reflns_theta_min           4.722
_diffrn_ambient_environment        air
_diffrn_ambient_temperature        300.01(10)
_diffrn_detector                   'CCD plate'
_diffrn_detector_area_resol_mean   10.4741
_diffrn_detector_type              Atlas
_diffrn_measured_fraction_theta_full  0.996
_diffrn_measured_fraction_theta_max  0.964
_diffrn_measurement_details
;
List of Runs (angles in degrees, time in seconds):

  # Type    Start    End  Width  t~exp~   \w     \q     \k     \f   Frames
--------------------------------------------------------------------------
  1  \w    -29.00   4.00   1.00    3.00    --  -41.00  37.00-150.00   33
  2  \w    -86.00  -9.00   1.00    3.00    --  -41.00 125.00 -90.00   77
  3  \w      7.00  33.00   1.00    3.00    --  -41.00  37.00-150.00   26
  4  \w   -120.00  -9.00   1.00    3.00    --  -41.00 -77.00  90.00  111
  5  \w    109.00 145.00   1.00    9.00    --  111.51 125.00-120.00   36
  6  \w     37.00 133.00   1.00    9.00    --  111.51 -61.00 150.00   96
  7  \w     81.00 118.00   1.00    9.00    --  111.51-125.00 -60.00   37
  8  \w     74.00 100.00   1.00    9.00    --  111.51 -94.00 150.00   26
  9  \w     80.00 138.00   1.00    9.00    --  111.51 -77.00  30.00   58
 10  \w     29.00 172.00   1.00    9.00    --  111.51 -15.00  90.00  143
;
_diffrn_measurement_device         'four-circle diffractometer'
_diffrn_measurement_device_type    'SuperNova, Dual, Cu at home/near, Atlas'
_diffrn_measurement_method         '\w scans'
_diffrn_orient_matrix_type        
 'CrysAlisPro convention (1999,Acta A55,543-557)'
_diffrn_orient_matrix_UB_11        -0.0084803000
_diffrn_orient_matrix_UB_12        -0.0897839000
_diffrn_orient_matrix_UB_13        0.0192191000
_diffrn_orient_matrix_UB_21        0.0020837000
_diffrn_orient_matrix_UB_22        -0.0115079000
_diffrn_orient_matrix_UB_23        -0.1596205000
_diffrn_orient_matrix_UB_31        0.2203697000
_diffrn_orient_matrix_UB_32        -0.0033338000
_diffrn_orient_matrix_UB_33        0.0352367000
_diffrn_radiation_monochromator    mirror
_diffrn_radiation_probe            x-ray
_diffrn_radiation_type             CuK\a
_diffrn_radiation_wavelength       1.54184
_diffrn_source                     'micro-focus sealed X-ray tube'
_diffrn_source_type                'SuperNova (Cu) X-ray Source'
_reflns_Friedel_coverage           0.000
_reflns_Friedel_fraction_full      .
_reflns_Friedel_fraction_max       .
_reflns_number_gt                  1994
_reflns_number_total               2335
_reflns_odcompleteness_completeness  99.63
_reflns_odcompleteness_iscentric   1
_reflns_odcompleteness_theta       68.13
_reflns_special_details
;
 Reflections were merged by SHELXL according to the crystal
 class for the calculation of statistics and refinement.
 
 _reflns_Friedel_fraction is defined as the number of unique
 Friedel pairs measured divided by the number that would be
 possible theoretically, ignoring centric projections and
 systematic absences.
;
_reflns_threshold_expression       'I > 2\s(I)'
_computing_cell_refinement         'CrysAlisPro 1.171.39.46e (Rigaku OD, 2018)'
_computing_data_collection         'CrysAlisPro 1.171.39.46e (Rigaku OD, 2018)'
_computing_data_reduction          'CrysAlisPro 1.171.39.46e (Rigaku OD, 2018)'
_computing_molecular_graphics      'Olex2 (Dolomanov et al., 2009)'
_computing_publication_material    'Olex2 (Dolomanov et al., 2009)'
_computing_structure_refinement    'ShelXL (Sheldrick, 2015)'
_computing_structure_solution      'ShelXT (Sheldrick, 2015)'
_refine_diff_density_max           1.052
_refine_diff_density_min           -0.535
_refine_diff_density_rms           0.121
_refine_ls_extinction_coef         .
_refine_ls_extinction_method       none
_refine_ls_goodness_of_fit_ref     1.090
_refine_ls_hydrogen_treatment      constr
_refine_ls_matrix_type             full
_refine_ls_number_parameters       177
_refine_ls_number_reflns           2335
_refine_ls_number_restraints       1
_refine_ls_R_factor_all            0.0733
_refine_ls_R_factor_gt             0.0626
_refine_ls_restrained_S_all        1.090
_refine_ls_shift/su_max            0.000
_refine_ls_shift/su_mean           0.000
_refine_ls_structure_factor_coef   Fsqd
_refine_ls_weighting_details      
 'w=1/[\s^2^(Fo^2^)+(0.1233P)^2^+0.5885P] where P=(Fo^2^+2Fc^2^)/3'
_refine_ls_weighting_scheme        calc
_refine_ls_wR_factor_gt            0.1836
_refine_ls_wR_factor_ref           0.1925
_refine_special_details            ?
_olex2_refinement_description
;
1. Fixed Uiso
 At 1.2 times of:
  All C(H,H) groups
 At 1.5 times of:
  All C(H,H,H) groups, All O(H) groups
2. Restrained distances
 C00E-C00D
 1.557 with sigma of 0.001
3. Others
 Fixed Sof: Cl1(0.5) C4(0.5) H4a(0.5) H4b(0.5) C10(0.5) H10a(0.5) H10b(0.5)
 H1a(0.5) H1b(0.5) H1c(0.5)
4.a Secondary CH2 refined with riding coordinates:
 C4(H4a,H4b), C10(H10a,H10b)
4.b Tetrahedral OH refined with riding coordinates:
 O008(H008), O00A(H00A)
4.c Idealised Me refined as rotating group:
 C00J(H00b,H00c,H00d), C1(H1a,H1b,H1c)
;
_atom_sites_solution_hydrogens     geom
_atom_sites_solution_primary       dual
_atom_sites_solution_secondary     ?
loop_
  _atom_site_label
  _atom_site_type_symbol
  _atom_site_fract_x
  _atom_site_fract_y
  _atom_site_fract_z
  _atom_site_U_iso_or_equiv
  _atom_site_adp_type
  _atom_site_occupancy
  _atom_site_site_symmetry_order
  _atom_site_calc_flag
  _atom_site_refinement_flags_posn
  _atom_site_refinement_flags_adp
  _atom_site_refinement_flags_occupancy
  _atom_site_disorder_assembly
  _atom_site_disorder_group
 Fe01 Fe 0.74388(9) 0.2500 0.49146(7) 0.0244(3) Uani 1 2 d S T P . .
 Cl02 Cl 0.79964(14) 0.48065(6) 0.18134(9) 0.0374(3) Uani 1 1 d . . . . .
 Cl03 Cl 0.70229(15) 0.47081(6) 0.82756(9) 0.0392(3) Uani 1 1 d . . . . .
 O005 O 0.7519(4) 0.34125(13) 0.3626(3) 0.0270(5) Uani 1 1 d . . . . .
 O006 O 0.7365(4) 0.33651(14) 0.6301(3) 0.0294(6) Uani 1 1 d . . . . .
 O007 O 0.7150(5) 0.61177(15) 0.6440(3) 0.0408(7) Uani 1 1 d . . . . .
 O008 O 1.0362(6) 0.2500 0.5300(5) 0.0404(10) Uani 1 2 d S T P . .
 H008 H 1.0753 0.2045 0.5352 0.061 Uiso 1 1 calc R . . . .
 O009 O 0.7875(5) 0.61609(15) 0.3784(3) 0.0410(7) Uani 1 1 d . . . . .
 O00A O 0.4504(6) 0.2500 0.4407(5) 0.0432(10) Uani 1 2 d S T P . .
 H00A H 0.4113 0.2045 0.4340 0.065 Uiso 1 1 calc R . . . .
 N00B N 0.3765(7) 0.2500 0.9639(5) 0.0384(10) Uani 1 2 d S T P . .
 C00C C 0.7535(4) 0.40867(19) 0.4222(4) 0.0221(7) Uani 1 1 d . . . . .
 C00D C 0.7667(5) 0.5511(2) 0.4295(3) 0.0262(7) Uani 1 1 d D . . . .
 C00E C 0.7338(5) 0.54882(19) 0.5857(3) 0.0262(7) Uani 1 1 d D . . . .
 C00F C 0.7395(5) 0.40608(19) 0.5786(4) 0.0230(7) Uani 1 1 d . . . . .
 C00G C 0.7709(5) 0.47905(19) 0.3568(4) 0.0247(7) Uani 1 1 d . . . . .
 C00H C 0.7280(5) 0.47422(19) 0.6520(4) 0.0246(7) Uani 1 1 d . . . . .
 C00J C 0.4338(13) 0.3200(4) 1.0519(8) 0.101(3) Uani 1 1 d . . . . .
 H00B H 0.3724 0.3194 1.1327 0.151 Uiso 1 1 calc GR . . . .
 H00C H 0.3962 0.3664 0.9961 0.151 Uiso 1 1 calc GR . . . .
 H00D H 0.5702 0.3200 1.0846 0.151 Uiso 1 1 calc GR . . . .
 Cl1 Cl -0.0199(4) 0.2326(4) 1.1128(3) 0.099(3) Uani 0.5 1 d . . . A -1
 C4 C 0.1708(12) 0.2749(5) 0.9008(9) 0.048(2) Uani 0.5 1 d . . . A -1
 H4A H 0.1764 0.3160 0.8314 0.058 Uiso 0.5 1 calc R . . A -1
 H4B H 0.1068 0.2302 0.8487 0.058 Uiso 0.5 1 calc R . . A -1
 C10 C 0.0469(18) 0.3037(8) 0.9985(13) 0.074(3) Uani 0.5 1 d . . . A -1
 H10A H -0.0685 0.3259 0.9411 0.088 Uiso 0.5 1 calc R . . A -1
 H10B H 0.1138 0.3458 1.0565 0.088 Uiso 0.5 1 calc R . . A -1
 C1 C 0.4803(10) 0.2500 0.8437(7) 0.0554(18) Uani 1 2 d S T P A .
 H1A H 0.6095 0.2675 0.8774 0.083 Uiso 0.5 1 calc GR . . B -1
 H1B H 0.4171 0.2848 0.7700 0.083 Uiso 0.5 1 calc GR . . B -1
 H1C H 0.4815 0.1977 0.8060 0.083 Uiso 0.5 1 calc GR . . B -1

loop_
  _atom_site_aniso_label
  _atom_site_aniso_U_11
  _atom_site_aniso_U_22
  _atom_site_aniso_U_33
  _atom_site_aniso_U_23
  _atom_site_aniso_U_13
  _atom_site_aniso_U_12
 Fe01 0.0332(5) 0.0094(4) 0.0304(5) 0.000 0.0058(3) 0.000
 Cl02 0.0519(6) 0.0347(5) 0.0260(5) 0.0050(3) 0.0090(4) -0.0049(4)
 Cl03 0.0579(7) 0.0339(5) 0.0280(5) -0.0048(3) 0.0138(4) 0.0011(4)
 O005 0.0415(14) 0.0128(11) 0.0269(12) -0.0025(9) 0.0075(10) -0.0002(9)
 O006 0.0485(15) 0.0122(11) 0.0288(13) 0.0018(9) 0.0111(11) -0.0004(10)
 O007 0.0614(19) 0.0160(13) 0.0430(15) -0.0063(11) 0.0055(13) 0.0059(11)
 O008 0.034(2) 0.0172(17) 0.068(3) 0.000 0.0035(18) 0.000
 O009 0.0581(18) 0.0163(13) 0.0447(15) 0.0068(11) 0.0012(13) -0.0069(11)
 O00A 0.033(2) 0.0162(17) 0.079(3) 0.000 0.0072(19) 0.000
 N00B 0.043(3) 0.045(3) 0.028(2) 0.000 0.0078(18) 0.000
 C00C 0.0197(15) 0.0160(15) 0.0290(17) -0.0019(12) 0.0006(11) 0.0005(11)
 C00D 0.0250(17) 0.0144(15) 0.0359(19) 0.0037(13) -0.0017(13) -0.0024(11)
 C00E 0.0267(17) 0.0127(15) 0.0355(18) -0.0033(12) -0.0024(13) 0.0024(12)
 C00F 0.0239(16) 0.0151(15) 0.0290(17) 0.0005(12) 0.0033(12) -0.0009(11)
 C00G 0.0270(17) 0.0190(16) 0.0268(17) 0.0009(12) 0.0022(13) -0.0010(12)
 C00H 0.0286(17) 0.0192(16) 0.0248(16) -0.0027(12) 0.0025(13) 0.0008(12)
 C00J 0.157(8) 0.075(5) 0.074(4) -0.038(4) 0.034(5) -0.023(5)
 Cl1 0.0645(15) 0.157(7) 0.0841(18) 0.061(3) 0.0384(13) 0.022(2)
 C4 0.042(4) 0.064(7) 0.036(4) 0.017(3) 0.002(3) -0.003(3)
 C10 0.061(7) 0.086(9) 0.073(8) 0.019(7) 0.012(6) 0.024(6)
 C1 0.046(4) 0.081(5) 0.043(3) 0.000 0.017(3) 0.000

_geom_special_details
;
 All esds (except the esd in the dihedral angle between two l.s. planes)
 are estimated using the full covariance matrix.  The cell esds are taken
 into account individually in the estimation of esds in distances, angles
 and torsion angles; correlations between esds in cell parameters are only
 used when they are defined by crystal symmetry.  An approximate (isotropic)
 treatment of cell esds is used for estimating esds involving l.s. planes.
;
loop_
  _geom_bond_atom_site_label_1
  _geom_bond_atom_site_label_2
  _geom_bond_distance
  _geom_bond_site_symmetry_2
  _geom_bond_publ_flag
 Fe01 O005 1.989(2) 4_565 ?
 Fe01 O005 1.989(2) . ?
 Fe01 O006 1.988(2) 4_565 ?
 Fe01 O006 1.988(2) . ?
 Fe01 O008 2.042(4) . ?
 Fe01 O00A 2.051(4) . ?
 Cl02 C00G 1.730(3) . ?
 Cl03 C00H 1.725(3) . ?
 O005 C00C 1.279(4) . ?
 O006 C00F 1.283(4) . ?
 O007 C00E 1.226(4) . ?
 O008 H008 0.8200 . ?
 O009 C00D 1.228(4) . ?
 O00A H00A 0.8200 . ?
 N00B C00J 1.468(6) . ?
 N00B C00J 1.468(6) 4_565 ?
 N00B C4 1.529(9) . ?
 N00B C1 1.486(7) . ?
 C00C C00F 1.518(5) . ?
 C00C C00G 1.367(5) . ?
 C00D C00E 1.5572(10) . ?
 C00D C00G 1.412(4) . ?
 C00E C00H 1.422(4) . ?
 C00F C00H 1.366(4) . ?
 C00J H00B 0.9600 . ?
 C00J H00C 0.9600 . ?
 C00J H00D 0.9600 . ?
 Cl1 C10 1.757(13) . ?
 C4 H4A 0.9700 . ?
 C4 H4B 0.9700 . ?
 C4 C10 1.491(15) . ?
 C10 H10A 0.9700 . ?
 C10 H10B 0.9700 . ?
 C1 H1A 0.9600 . ?
 C1 H1B 0.9600 . ?
 C1 H1C 0.9600 . ?

loop_
  _geom_angle_atom_site_label_1
  _geom_angle_atom_site_label_2
  _geom_angle_atom_site_label_3
  _geom_angle
  _geom_angle_site_symmetry_1
  _geom_angle_site_symmetry_3
  _geom_angle_publ_flag
 O005 Fe01 O005 102.55(14) 4_565 . ?
 O005 Fe01 O008 87.53(11) 4_565 . ?
 O005 Fe01 O008 87.53(11) . . ?
 O005 Fe01 O00A 90.45(12) 4_565 . ?
 O005 Fe01 O00A 90.45(11) . . ?
 O006 Fe01 O005 80.99(11) . . ?
 O006 Fe01 O005 176.45(8) 4_565 . ?
 O006 Fe01 O005 176.45(8) . 4_565 ?
 O006 Fe01 O005 81.00(11) 4_565 4_565 ?
 O006 Fe01 O006 95.46(14) 4_565 . ?
 O006 Fe01 O008 92.40(12) 4_565 . ?
 O006 Fe01 O008 92.40(12) . . ?
 O006 Fe01 O00A 89.77(12) . . ?
 O006 Fe01 O00A 89.77(12) 4_565 . ?
 O008 Fe01 O00A 176.76(16) . . ?
 C00C O005 Fe01 115.0(2) . . ?
 C00F O006 Fe01 114.9(2) . . ?
 Fe01 O008 H008 109.5 . . ?
 Fe01 O00A H00A 109.5 . . ?
 C00J N00B C00J 108.4(7) . 4_565 ?
 C00J N00B C4 125.8(5) 4_565 . ?
 C00J N00B C4 97.9(6) . . ?
 C00J N00B C1 108.6(4) 4_565 . ?
 C00J N00B C1 108.6(4) . . ?
 C1 N00B C4 106.4(5) . . ?
 O005 C00C C00F 114.6(2) . . ?
 O005 C00C C00G 125.1(3) . . ?
 C00G C00C C00F 120.3(3) . . ?
 O009 C00D C00E 117.2(3) . . ?
 O009 C00D C00G 124.7(3) . . ?
 C00G C00D C00E 118.2(2) . . ?
 O007 C00E C00D 117.7(3) . . ?
 O007 C00E C00H 124.1(3) . . ?
 C00H C00E C00D 118.2(2) . . ?
 O006 C00F C00C 114.5(3) . . ?
 O006 C00F C00H 125.3(3) . . ?
 C00H C00F C00C 120.3(3) . . ?
 C00C C00G Cl02 119.7(3) . . ?
 C00C C00G C00D 121.5(3) . . ?
 C00D C00G Cl02 118.8(2) . . ?
 C00E C00H Cl03 118.8(2) . . ?
 C00F C00H Cl03 120.0(3) . . ?
 C00F C00H C00E 121.2(3) . . ?
 N00B C00J H00B 109.5 . . ?
 N00B C00J H00C 109.5 . . ?
 N00B C00J H00D 109.5 . . ?
 H00B C00J H00C 109.5 . . ?
 H00B C00J H00D 109.5 . . ?
 H00C C00J H00D 109.5 . . ?
 N00B C4 H4A 107.6 . . ?
 N00B C4 H4B 107.6 . . ?
 H4A C4 H4B 107.0 . . ?
 C10 C4 N00B 119.0(7) . . ?
 C10 C4 H4A 107.6 . . ?
 C10 C4 H4B 107.6 . . ?
 Cl1 C10 H10A 108.4 . . ?
 Cl1 C10 H10B 108.4 . . ?
 C4 C10 Cl1 115.6(9) . . ?
 C4 C10 H10A 108.4 . . ?
 C4 C10 H10B 108.4 . . ?
 H10A C10 H10B 107.4 . . ?
 N00B C1 H1A 109.5 . . ?
 N00B C1 H1B 109.5 . . ?
 N00B C1 H1C 109.5 . . ?
 H1A C1 H1B 109.5 . . ?
 H1A C1 H1C 109.5 . . ?
 H1B C1 H1C 109.5 . . ?

loop_
  _geom_hbond_atom_site_label_D
  _geom_hbond_atom_site_label_H
  _geom_hbond_atom_site_label_A
  _geom_hbond_distance_DH
  _geom_hbond_distance_HA
  _geom_hbond_distance_DA
  _geom_hbond_angle_DHA
  _geom_hbond_site_symmetry_A
 O008 H008 O009 0.82 1.89 2.663(3) 156.4 2_746
 O00A H00A O007 0.82 1.89 2.681(3) 160.6 2_646

loop_
  _geom_torsion_atom_site_label_1
  _geom_torsion_atom_site_label_2
  _geom_torsion_atom_site_label_3
  _geom_torsion_atom_site_label_4
  _geom_torsion
  _geom_torsion_site_symmetry_1
  _geom_torsion_site_symmetry_2
  _geom_torsion_site_symmetry_3
  _geom_torsion_site_symmetry_4
  _geom_torsion_publ_flag
 Fe01 O005 C00C C00F -2.8(4) . . . . ?
 Fe01 O005 C00C C00G 175.7(3) . . . . ?
 Fe01 O006 C00F C00C -1.6(4) . . . . ?
 Fe01 O006 C00F C00H 177.3(3) . . . . ?
 O005 C00C C00F O006 2.9(5) . . . . ?
 O005 C00C C00F C00H -176.0(3) . . . . ?
 O005 C00C C00G Cl02 -1.8(5) . . . . ?
 O005 C00C C00G C00D 178.4(3) . . . . ?
 O006 C00F C00H Cl03 -1.4(5) . . . . ?
 O006 C00F C00H C00E 179.6(3) . . . . ?
 O007 C00E C00H Cl03 -2.6(5) . . . . ?
 O007 C00E C00H C00F 176.4(4) . . . . ?
 O009 C00D C00E O007 5.9(6) . . . . ?
 O009 C00D C00E C00H -174.0(3) . . . . ?
 O009 C00D C00G Cl02 -2.2(5) . . . . ?
 O009 C00D C00G C00C 177.6(4) . . . . ?
 N00B C4 C10 Cl1 -68.7(12) . . . . ?
 C00C C00F C00H Cl03 177.3(3) . . . . ?
 C00C C00F C00H C00E -1.6(5) . . . . ?
 C00D C00E C00H Cl03 177.2(3) . . . . ?
 C00D C00E C00H C00F -3.8(5) . . . . ?
 C00E C00D C00G Cl02 178.0(3) . . . . ?
 C00E C00D C00G C00C -2.3(5) . . . . ?
 C00F C00C C00G Cl02 176.5(3) . . . . ?
 C00F C00C C00G C00D -3.2(5) . . . . ?
 C00G C00C C00F O006 -175.6(3) . . . . ?
 C00G C00C C00F C00H 5.5(6) . . . . ?
 C00G C00D C00E O007 -174.3(3) . . . . ?
 C00G C00D C00E C00H 5.9(5) . . . . ?
 C00J N00B C4 C10 -49.7(9) . . . . ?
 C00J N00B C4 C10 69.8(11) 4_565 . . . ?
 C1 N00B C4 C10 -161.8(8) . . . . ?

loop_
  _refln_index_h
  _refln_index_k
  _refln_index_l
  _refln_F_squared_meas
  _refln_F_squared_sigma
 0 0 1 1953.29 15.89
 0 0 2 559.09 9.28
 0 0 3 518.73 10.78
 0 0 4 2213.37 29.37
 0 0 5 958.11 20.87
 0 0 5 913.86 15.8
 0 0 6 750.79 21.36
 0 0 8 7.84 1.31
 0 0 8 9.66 1.51
 0 0 9 244.37 7.48
 0 0 9 271.3 7.91
 0 0 10 2.06 0.87
 0 -1 1 10.98 0.75
 0 1 1 10.2 0.52
 0 1 1 10.33 0.99
 0 1 -1 10.31 0.72
 0 -1 2 0.44 0.35
 0 1 2 0.16 0.33
 0 -1 3 59.62 3.5
 0 1 3 55.2 2.5
 0 1 3 59.88 3.82
 0 1 4 27.95 2.11
 0 -1 4 29.71 3.01
 0 1 4 30.67 3.22
 0 -1 5 4.94 1.2
 0 -1 5 4.6 1.44
 0 1 5 5.24 1.73
 0 1 5 4.36 0.99
 0 -1 6 24.72 3.05
 0 1 6 25.97 4.06
 0 -1 6 22.12 3.55
 0 -1 7 0.39 0.38
 0 1 7 1.07 1.33
 0 -1 8 41.06 2.97
 0 1 8 41.78 3.14
 0 -1 8 44.52 3.17
 0 1 8 37.82 2.79
 0 -1 9 3.49 1.03
 0 1 9 4.46 1.21
 0 1 9 5.08 1.2
 0 -1 9 3.28 1.03
 0 1 10 0.15 0.55
 0 -1 10 1.09 0.73
 0 1 11 1.82 0.69
 0 2 0 32.84 1.48
 0 2 -1 12.41 0.95
 0 2 1 11.17 1.16
 0 2 2 3267.16 22.09
 0 2 2 3342.66 31.04
 0 -2 2 3368.91 26.87
 0 2 3 68.7 2.42
 0 2 3 78.62 4.57
 0 -2 3 76.03 3.85
 0 -2 4 615.41 13.42
 0 2 4 640.91 15.23
 0 2 5 1660.03 29.43
 0 -2 5 1610.43 26.88
 0 -2 6 97.4 6.3
 0 2 6 100.38 7.96
 0 -2 7 80.85 4
 0 2 7 72.15 3.62
 0 -2 7 73.68 3.73
 0 2 7 70.73 7.39
 0 -2 8 570.82 11.48
 0 2 8 558.47 11.17
 0 2 8 592.58 12.24
 0 -2 8 572.32 11.47
 0 -2 9 32.35 2.71
 0 2 9 35.52 2.79
 0 2 9 31.33 2.64
 0 -2 10 11.47 1.58
 0 2 10 10.99 1.54
 0 2 11 122.97 4.24
 0 3 0 0.29 0.24
 0 3 1 13.12 1.44
 0 3 -2 8.53 1.07
 0 3 2 6.64 1.19
 0 -3 2 8.14 0.93
 0 -3 3 80.74 3.87
 0 3 3 74.95 4.61
 0 -3 4 65.91 4.12
 0 3 4 68.25 5.1
 0 -3 5 1.05 0.68
 0 3 5 2.35 1.21
 0 -3 6 52.22 4.87
 0 3 6 56.77 6.09
 0 3 7 1.39 0.75
 0 -3 7 0.88 0.69
 0 3 7 1.42 0.62
 0 -3 7 0.55 0.52
 0 -3 7 0.96 0.6
 0 3 7 0.21 0.91
 0 -3 8 0.19 0.61
 0 3 8 1.16 0.73
 0 3 8 0.96 0.64
 0 -3 8 0.52 0.45
 0 3 9 2.26 0.91
 0 -3 9 2.7 0.94
 0 3 9 1.93 0.81
 0 3 10 7.89 1.41
 0 3 11 0.19 0.36
 0 4 0 3065.08 26.73
 0 4 -1 429.26 8.19
 0 4 1 449.28 9.34
 0 4 2 8.42 1.46
 0 -4 2 9.61 1.01
 0 4 -2 9.39 1.2
 0 -4 3 4111.28 34.74
 0 4 3 4064.98 42.09
 0 -4 4 247.99 7.71
 0 4 4 283.66 10.75
 0 4 5 70.88 6.16
 0 4 6 640.23 20.78
 0 -4 6 618.17 17.77
 0 4 7 3 0.87
 0 -4 7 2 1.01
 0 4 7 3.07 0.93
 0 4 7 1.14 0.88
 0 -4 7 3.69 0.88
 0 -4 7 3.51 0.88
 0 -4 8 86.24 4.4
 0 4 8 84.55 4.25
 0 4 8 80.39 4.46
 0 -4 9 108.69 4.93
 0 4 9 113.22 4.95
 0 4 10 23.64 2.21
 0 4 11 15.36 1.43
 0 5 0 -0.14 0.44
 0 5 -1 12.65 1.59
 0 5 1 13.24 1.69
 0 5 -2 111.58 4.56
 0 -5 2 106.76 3.52
 0 5 2 108.16 5.48
 0 -5 3 8.29 1.09
 0 5 3 11.44 2.09
 0 5 -3 11.64 1.62
 0 5 4 43.88 4.44
 0 5 5 7.99 2.09
 0 -5 6 7.79 1.92
 0 5 6 8.33 2.58
 0 5 7 45.75 3.3
 0 5 7 46.25 6.5
 0 -5 7 44.6 3.06
 0 5 7 48.9 3.22
 0 -5 7 40.72 5.17
 0 -5 8 13.45 1.74
 0 5 8 12.9 1.66
 0 5 8 12.25 1.74
 0 5 9 1.87 0.75
 0 5 9 2.89 0.95
 0 5 10 2.23 0.86
 0 5 11 29.84 1.9
 0 6 0 15.32 1.93
 0 6 -1 822.03 14.56
 0 6 1 922.68 15.82
 0 6 2 1629.98 23.57
 0 6 -2 1630.97 21.12
 0 6 -3 398.88 10.42
 0 6 3 378.54 11.99
 0 6 4 364.8 12.99
 0 6 5 451.03 15.93
 0 6 6 144.02 10.1
 0 6 7 61.28 7.3
 0 -6 7 56.72 6.26
 0 6 7 69.55 3.88
 0 6 8 54.31 3.43
 0 6 9 25 2.26
 0 6 10 19.34 1.87
 0 6 11 128.17 3.69
 0 7 0 0.29 0.56
 0 7 1 17.02 2.29
 0 7 -1 17.18 2.22
 0 7 2 9.08 1.72
 0 7 -2 7.28 1.47
 0 7 3 1 0.9
 0 7 -3 1.82 0.91
 0 7 4 32.64 4.01
 0 7 5 34.2 4.5
 0 7 6 72.31 7.38
 0 -7 6 77.46 7.07
 0 7 6 75.43 3.91
 0 7 7 11.14 3.29
 0 -7 7 8.33 2.58
 0 7 7 11.93 1.68
 0 7 8 13.1 1.87
 0 7 9 11.91 1.54
 0 7 10 1.68 0.57
 0 8 0 1508.48 23.55
 0 8 -1 252.28 9.16
 0 8 1 268.24 9.53
 0 8 -2 15.12 2.19
 0 8 2 18.09 2.77
 0 8 3 314.94 12.02
 0 8 -3 306.38 10.63
 0 8 4 6.26 1.85
 0 8 5 21.98 3.75
 0 8 6 299.62 8.1
 0 -8 6 299.89 14.51
 0 8 6 317.22 15.57
 0 8 7 105.74 4.85
 0 8 8 26.51 2.44
 0 8 9 34.98 2.55
 0 8 10 6.68 0.99
 0 9 0 -0.43 0.57
 0 9 1 -0.26 0.57
 0 9 -1 0.69 0.61
 0 9 -2 29.95 3.53
 0 9 2 37.54 4.13
 0 9 3 1.4 1.1
 0 9 -3 0.63 0.7
 0 9 4 21.04 3.62
 0 9 5 1.6 1.28
 0 9 5 1.07 0.51
 0 9 6 2.68 1.84
 0 9 6 1.06 0.52
 0 -9 6 3.07 1.6
 0 9 7 0.5 0.53
 0 9 8 23.21 2.26
 0 9 9 -1.09 0.8
 0 9 10 0.28 0.4
 0 10 0 472.86 14.41
 0 10 1 287.48 11.55
 0 10 -1 279.65 11.02
 0 10 -2 260.93 10.99
 0 10 -3 134.55 8.13
 0 10 3 160.49 9.48
 0 10 4 43.14 5.34
 0 10 5 77.47 7.65
 0 10 5 59.24 3.59
 0 10 6 50.69 3.33
 0 10 7 4.97 1.04
 0 10 8 49.84 3.21
 0 10 9 18.83 1.74
 0 10 10 1.12 0.4
 0 11 0 -0.28 0.6
 0 11 1 0.67 0.76
 0 11 -2 7 2.12
 0 11 2 8.27 2.19
 0 11 -3 8.3 2.21
 0 11 4 10.54 2.78
 0 11 4 6.82 1.25
 0 11 5 -0.34 0.73
 0 -11 5 -0.4 0.68
 0 11 5 1.85 1.34
 0 11 6 16.05 1.85
 0 11 7 0.22 0.53
 0 11 8 -0.46 0.69
 0 11 9 8.82 1.16
 0 11 10 0.19 0.17
 0 12 0 217.19 11.29
 0 12 -1 248.9 12.08
 0 12 1 237.15 11.51
 0 12 -2 243.22 12.11
 0 12 2 233.14 11.7
 0 12 -3 26.62 2.4
 0 12 3 30.09 4.31
 0 12 3 26.21 2.42
 0 12 4 94.02 4.69
 0 12 4 87.22 7.44
 0 12 5 46.39 3.26
 0 12 6 14.11 1.8
 0 12 7 42.72 2.95
 0 12 -8 39.14 2.52
 0 12 8 37.14 2.51
 0 12 9 2.75 0.67
 0 13 0 0.66 0.61
 0 13 0 0.51 1.18
 0 13 -1 16.96 3.4
 0 13 1 14.39 3.06
 0 13 1 14.68 1.83
 0 13 -1 14.92 1.84
 0 13 -2 0.43 0.64
 0 13 2 0.37 0.68
 0 13 2 0.27 0.4
 0 13 -2 -0.01 0.54
 0 13 3 2.21 1.09
 0 -13 3 0.68 0.76
 0 13 -3 1.06 0.63
 0 13 3 0.75 1
 0 13 4 18.91 2.2
 0 13 -4 19.42 2.15
 0 13 -5 2.84 0.71
 0 13 5 2.5 0.85
 0 13 -6 -0.32 0.86
 0 13 6 1.1 0.97
 0 13 7 20.03 1.99
 0 13 -7 18.12 1.88
 0 13 -8 6.71 0.95
 0 13 8 6.44 0.97
 0 13 9 0.58 0.37
 0 14 0 1254.39 18.28
 0 14 -1 177.86 11.46
 0 14 1 210.84 6.89
 0 14 -1 211.07 6.93
 0 14 1 189.88 11.69
 0 14 -2 72.27 4.07
 0 14 2 68.06 3.87
 0 14 -3 120.29 5.27
 0 14 3 121.13 5.34
 0 14 -4 6.69 1.26
 0 14 4 6.19 1.29
 0 14 -5 5.91 1.23
 0 14 5 5.83 1.15
 0 14 -6 179.91 5.96
 0 14 6 171.48 5.84
 0 14 -7 12.88 1.42
 0 14 7 14.43 1.59
 0 14 8 1.34 0.4
 0 15 0 0.28 0.62
 0 15 1 26.62 2.47
 0 15 -1 26.59 2.47
 0 15 2 4.4 1.01
 0 15 -2 5.75 1.24
 0 15 -3 1.12 0.7
 0 15 3 1.75 0.86
 0 15 -4 16.46 1.9
 0 15 4 16.11 1.93
 0 15 5 12.88 1.65
 0 15 -5 15.38 1.78
 0 15 6 21.53 2.06
 0 15 -6 20.86 1.84
 0 15 7 1.25 0.53
 0 15 8 4.31 0.67
 0 16 0 40.83 2.92
 0 16 1 65.34 3.69
 0 16 -1 66.51 3.8
 0 16 2 258.47 7.61
 0 16 -2 254.64 7.3
 0 16 -3 20.09 2.04
 0 16 3 20.25 2.17
 0 16 4 267.17 7.33
 0 16 -4 270.34 7.2
 0 16 -5 155.47 5.1
 0 16 5 154.68 5.21
 0 16 -6 8.02 1.06
 0 16 6 10.46 1.25
 0 16 7 13.21 1.23
 0 17 0 -0.46 0.59
 0 17 -1 26.78 2.31
 0 17 1 28.36 2.38
 0 17 2 10.47 1.55
 0 17 -2 9.69 1.44
 0 17 -3 0.71 0.63
 0 17 3 0.71 0.61
 0 17 -4 53.98 2.91
 0 17 4 53.65 3
 0 17 5 1.02 0.75
 0 17 -5 -0.14 0.43
 0 17 6 0.24 0.36
 0 17 7 13.86 1
 0 18 0 135.04 4.76
 0 18 -1 3.67 0.87
 0 18 1 4.37 1.05
 0 18 2 11.36 1.43
 0 18 -2 9.76 1.29
 0 18 -3 360.69 7.4
 0 18 3 372.12 7.76
 0 18 -4 77.55 3.07
 0 18 4 84.3 3.38
 0 18 5 12.31 1.19
 0 18 6 133.43 3.29
 0 19 0 0.3 0.42
 0 19 -1 15.56 1.5
 0 19 1 16.15 1.55
 0 19 2 45.22 2.47
 0 19 -2 44.8 2.32
 0 19 3 13.23 1.26
 0 19 -3 11.71 1.1
 0 19 4 2.65 0.62
 0 19 5 13.88 1.03
 0 20 0 9.42 1.01
 0 20 1 181.2 4.36
 0 20 -1 174.82 4.25
 0 20 -2 168.87 3.91
 0 20 2 204.51 4.42
 0 20 3 6.69 0.74
 -1 0 11 26.81 2.16
 -1 0 10 47.93 3.27
 -1 0 9 17.31 2.11
 -1 0 8 79.71 4.24
 -1 0 8 83.6 4.08
 -1 0 7 5.05 2.03
 -1 0 6 2.69 1.33
 -1 0 5 250.19 10.7
 -1 0 4 18.86 2.56
 -1 0 3 118.74 5.58
 -1 0 2 5.26 1.02
 -1 0 1 3.72 0.69
 1 0 0 1.07 0.21
 1 0 0 0.76 0.25
 1 0 1 13.71 1.16
 1 0 2 4.32 0.93
 1 0 2 5.58 0.88
 1 0 3 3.61 1.05
 1 0 3 4.93 0.93
 1 0 4 57.48 4.45
 1 0 4 65.94 3.8
 1 0 5 5.95 1.74
 1 0 5 8.6 1.65
 1 0 7 2.37 0.68
 1 0 7 3.46 1.02
 1 0 8 7.81 1.33
 1 0 8 8.03 1.48
 1 0 9 9.64 1.66
 1 0 9 7.44 1.37
 1 0 10 0.77 0.5
 -1 1 11 1.39 0.7
 -1 -1 10 19.68 2.12
 -1 1 10 20.03 2.13
 -1 -1 9 45.27 3.2
 -1 1 9 46.4 3.25
 -1 -1 8 77.04 3.96
 -1 1 8 66.4 3.89
 -1 1 8 76.79 3.88
 -1 -1 8 74.18 4.01
 -1 -1 7 124.41 9.7
 -1 1 7 118.54 9.62
 -1 -1 6 159.61 9.58
 -1 1 6 160.74 9.93
 -1 -1 5 257.19 10.9
 -1 1 5 251.05 10.67
 -1 -1 4 34.92 3.5
 -1 1 4 40.11 3.77
 -1 1 3 502.01 11.73
 -1 -1 3 519.24 11.65
 -1 -1 2 613.06 10.82
 -1 1 2 598.27 10.96
 1 -1 -1 669.93 8.31
 1 1 -1 646.74 8.39
 -1 1 1 660.85 9.59
 1 1 0 516.05 7.6
 1 -1 0 489.58 7.05
 1 1 1 1110.38 11.71
 1 -1 1 1124.32 12.85
 1 -1 2 160.04 4.8
 1 1 2 159.51 5.71
 1 -1 2 191.55 5.42
 1 1 2 184.18 4.73
 1 1 3 95.38 5.16
 1 -1 3 109.14 4.65
 1 1 3 105.7 3.98
 1 1 4 5.09 1.44
 1 -1 4 4.71 1.15
 1 1 4 5.89 1.06
 1 -1 4 3.37 0.93
 1 1 5 12.87 1.8
 1 -1 5 10.81 2.06
 1 1 5 11.63 2.54
 1 -1 5 11.7 1.96
 1 -1 6 129.39 7.14
 1 1 6 135.35 9.25
 1 1 7 51.61 3.4
 1 1 7 35.09 2.61
 1 -1 7 32.58 2.49
 1 -1 7 50.25 3.28
 1 1 8 12.34 1.79
 1 -1 8 10.69 1.55
 1 -1 8 12.07 1.68
 1 1 8 9.69 1.43
 1 -1 9 44.6 3.11
 1 1 9 44.7 3.15
 1 -1 9 42.79 3.07
 1 1 9 43.98 3.12
 1 1 10 3.21 0.92
 1 1 10 2.45 0.72
 -1 2 11 1.66 0.79
 -1 -2 10 5.58 1.27
 -1 2 10 4.64 1.22
 -1 -2 9 11.79 1.69
 -1 2 9 12.11 1.71
 -1 -2 8 21.21 2.13
 -1 2 8 18.01 2.03
 -1 2 8 19.43 2.03
 -1 2 8 14.1 3.83
 -1 2 7 2.04 1.61
 -1 2 6 43.32 5.13
 -1 -2 6 37.3 4.67
 -1 -2 5 58.86 5.22
 -1 2 5 59.12 5.17
 -1 -2 4 69.73 4.92
 -1 2 4 67 4.92
 -1 -2 3 114.37 5.43
 -1 2 3 117.17 5.68
 -1 2 2 6.85 1.22
 -1 -2 2 6.72 1.13
 1 -2 -1 1.03 0.32
 -1 2 1 0.66 0.37
 1 2 -1 0.94 0.38
 1 -2 0 1.96 0.46
 1 2 0 2.09 0.5
 -1 2 0 1.4 0.32
 -1 2 -1 33.13 0.96
 1 2 1 38.47 1.96
 1 2 1 32.21 2.43
 1 -2 1 35.65 2.18
 1 2 2 26.39 2.53
 1 -2 2 32 2.38
 1 2 2 29.1 1.74
 1 2 3 5.23 0.89
 1 -2 3 3.56 0.8
 1 2 3 4.91 1.25
 1 -2 3 5.95 1.17
 1 -2 4 1.17 0.74
 1 -2 4 1.07 0.68
 1 2 4 1.19 0.6
 1 2 4 -0.05 0.69
 1 2 5 48.76 5.08
 1 -2 5 49.1 4.13
 1 2 6 30.44 4.56
 1 -2 6 31.1 3.71
 1 2 7 12.76 1.76
 1 -2 7 7.78 1.29
 1 -2 7 12.25 1.64
 1 2 7 8.38 1.29
 1 -2 8 9.77 1.55
 1 2 8 11.58 1.84
 1 2 8 9.46 1.39
 1 -2 8 8.3 1.34
 1 2 9 56.66 3.52
 1 2 9 54.28 3.48
 1 -2 9 53.02 3.4
 1 -2 9 56.72 3.5
 1 2 10 0.69 0.5
 1 2 10 1 0.57
 -1 3 11 23.93 1.99
 -1 3 10 68.88 3.84
 -1 3 9 6.45 1.29
 -1 -3 9 6.23 1.33
 -1 -3 8 249.52 7.27
 -1 3 8 244.81 7.08
 -1 -3 7 264.74 7.09
 -1 3 7 272.59 7.09
 -1 3 7 272.63 15.01
 -1 3 6 2.84 1.63
 -1 -3 6 2.08 1.17
 -1 -3 5 589.04 16.84
 -1 3 5 554.84 16.63
 -1 3 4 455.1 12.9
 -1 -3 4 502.15 13.56
 -1 3 3 79.26 4.73
 -1 -3 3 87.26 4.85
 1 3 -2 875.85 12.97
 -1 3 2 851.43 14.14
 -1 3 1 893.99 12.54
 1 3 -1 903.79 12.26
 1 -3 -1 927.55 9.52
 -1 3 0 45.07 1.92
 1 -3 0 42.98 2.21
 1 3 1 1052.97 15.98
 1 3 1 1078.66 12.16
 1 -3 1 1051.48 14.05
 1 3 2 151.21 4.21
 1 -3 2 140.4 5.29
 1 3 2 136.5 6.01
 1 -3 3 26.51 2.57
 1 3 3 24.77 2.91
 1 3 3 24.36 1.76
 1 -3 4 3.87 1.16
 1 3 4 4.48 0.83
 1 3 4 4.77 1.42
 1 -3 5 112.3 6.59
 1 3 5 107.24 7.67
 1 3 6 1.96 1.64
 1 -3 6 1.58 0.98
 1 -3 7 21.85 2.1
 1 3 7 32.56 2.76
 1 -3 7 21.47 3.44
 1 3 7 26.9 2.28
 1 3 7 22.68 4.45
 1 -3 7 31.63 2.49
 1 3 8 155.39 5.76
 1 -3 8 143.61 5.73
 1 -3 8 157.82 5.75
 1 3 8 164.15 6.35
 1 3 9 6.81 1.29
 1 3 9 8.74 1.39
 1 3 10 1.61 0.64
 1 3 10 1.7 0.64
 -1 4 11 10.11 1.3
 -1 4 10 20.41 2.14
 -1 4 9 3.64 1.06
 -1 -4 9 3.3 0.88
 -1 -4 8 62.42 3.73
 -1 4 8 54.32 3.36
 -1 4 7 61.99 3.44
 -1 4 7 57.53 7
 -1 -4 7 56.85 3.32
 -1 4 6 1.65 1.19
 -1 4 5 93.35 6.89
 -1 -4 5 100.43 6.92
 -1 -4 4 3.18 1.2
 -1 4 4 3.03 1.33
 -1 4 3 22 2.56
 -1 -4 3 22.97 2.54
 1 4 -2 20.81 2.01
 -1 4 2 20.67 2.15
 1 4 -1 3.22 0.76
 1 -4 -1 2.93 0.5
 -1 4 1 2.62 0.69
 1 4 0 31.21 2.36
 -1 4 0 35.62 1.88
 1 -4 0 37.87 2.33
 -1 4 -1 101.18 3.4
 1 -4 1 116.24 4.65
 1 4 2 40 3.51
 -1 4 -2 38.79 2.02
 1 -4 3 3.66 0.98
 1 4 3 4.85 1.46
 1 4 3 4.78 0.78
 1 4 4 7.38 1.92
 1 -4 4 8.33 1.76
 1 4 5 1.28 1.12
 1 -4 5 0.29 0.85
 1 4 6 0.76 1.34
 1 -4 6 1.38 1.25
 1 4 7 17.41 4.01
 1 -4 7 14.97 2.96
 1 -4 7 15.95 1.87
 1 4 7 19.71 2.04
 1 -4 7 19.73 1.98
 1 4 7 21.85 2.31
 1 -4 8 17.45 1.95
 1 4 8 19.26 2.25
 1 4 8 16.37 1.87
 1 -4 8 14.84 1.79
 1 4 9 7.33 1.29
 1 4 9 7.16 1.26
 1 4 10 0.28 0.33
 1 4 10 0.49 0.37
 -1 5 11 4.75 0.85
 -1 5 10 5.39 1.23
 -1 5 9 146.67 5.65
 -1 5 8 0.84 0.54
 -1 -5 8 0.87 0.65
 -1 5 7 13.84 1.67
 -1 -5 7 12.85 1.63
 -1 5 7 10.93 3.06
 -1 5 6 847.09 24.06
 -1 5 5 176.08 9.42
 -1 -5 4 168.29 7.88
 -1 5 4 163.23 8.28
 -1 5 3 1210.77 21.04
 -1 -5 3 1254.01 20.16
 1 5 -3 1283.11 19.66
 1 5 -2 173.91 6.25
 -1 5 2 174.45 6.71
 -1 5 1 417.64 9.19
 1 -5 -1 424.01 7.18
 1 5 0 628.61 12.12
 -1 5 0 624.29 9.64
 -1 5 -1 29.88 2.14
 1 5 2 679.84 15.6
 -1 5 -2 664.39 10.34
 1 -5 3 964.07 18.23
 1 5 3 978.08 20.36
 1 -5 4 55.51 4.59
 1 5 4 59.12 5.42
 1 5 5 25.83 4.07
 1 -5 5 22.61 3.36
 1 -5 6 377.39 14.72
 1 5 6 406.86 17.94
 1 -5 7 76.88 3.85
 1 5 7 77.76 4.06
 1 5 7 66.4 7.89
 1 5 7 76.38 4.3
 1 5 8 42.5 3.23
 1 5 8 39.34 2.91
 1 5 9 100.67 4.58
 1 5 9 113.39 4.72
 1 5 10 11.9 1.28
 1 5 10 13.94 1.45
 -1 6 11 5.42 0.88
 -1 6 10 0.43 0.76
 -1 6 9 15.39 1.84
 -1 6 8 9 1.49
 -1 6 7 0.45 0.51
 -1 6 7 -1.36 1.65
 -1 6 6 13.69 3.24
 -1 6 5 166.19 9.63
 -1 -6 4 25.25 3.11
 -1 6 4 23.27 3.24
 1 6 -3 105.26 5.81
 -1 -6 3 102.92 5.67
 -1 6 3 98.13 5.82
 1 6 -2 2.7 0.89
 -1 6 2 3.04 0.91
 1 -6 -1 41.25 2.31
 -1 6 1 37.09 2.88
 -1 6 0 4.58 0.86
 1 6 0 5.14 1.21
 1 -6 0 5.63 1.06
 -1 6 -1 0.32 0.3
 -1 6 -2 9.15 1.28
 1 6 2 11.59 2.2
 1 6 3 39.8 4.33
 1 -6 3 40.13 3.81
 1 6 4 1.61 1.24
 1 -6 4 0.88 0.96
 1 6 5 1.88 1.29
 1 -6 5 2.61 1.26
 1 -6 6 36.68 2.55
 1 -6 6 36.36 4.72
 1 6 6 37.34 2.96
 1 6 6 34.21 2.6
 1 6 6 41.85 5.84
 1 6 7 1.79 0.78
 1 6 7 2.19 0.95
 1 6 8 4.78 1.15
 1 6 8 4.4 0.99
 1 6 9 20.7 2.02
 1 6 9 23.63 2.13
 1 6 10 -0.11 0.4
 1 6 10 -0.43 0.4
 -1 7 11 196.92 4.79
 -1 7 10 167.8 5.4
 -1 7 9 69.08 3.76
 -1 7 8 38.48 2.93
 -1 7 7 20.18 4.09
 -1 7 7 25.54 2.39
 -1 7 6 474.6 9.92
 -1 7 6 487.76 18.87
 -1 7 5 336.03 14.24
 -1 7 4 1927.71 32.11
 -1 -7 3 152.16 7.18
 1 7 -3 163.79 7.59
 -1 7 3 148.29 7.64
 1 7 -2 2129.76 28.85
 -1 7 2 2192.94 28.88
 -1 7 1 462.25 11.06
 1 -7 -1 451.97 8.72
 -1 7 0 1158.98 16.46
 1 7 0 1221.7 20.19
 1 -7 0 1196.35 17.53
 1 7 1 77.96 4.98
 -1 7 -1 63.81 4.07
 -1 7 -2 741.61 13.9
 1 7 3 229.66 10.48
 1 -7 3 223.7 9.47
 1 7 4 464.51 16.38
 1 -7 4 427.16 14.35
 1 7 5 550.19 19.41
 1 -7 5 503.31 17.3
 1 -7 6 289.83 13.92
 1 7 6 283.24 7.86
 1 7 6 264.82 8.1
 1 7 7 158.79 5.94
 1 7 7 142.68 5.9
 1 7 8 8.55 1.38
 1 7 8 7.44 1.35
 1 7 9 21.66 1.93
 1 7 9 20.55 1.95
 1 7 10 8.7 1.04
 -1 8 11 13.96 1.15
 -1 8 10 31.67 2.22
 -1 8 9 0.06 0.76
 -1 8 8 1.35 0.85
 -1 8 7 21.48 2.22
 -1 8 6 15.65 3.48
 -1 8 6 17.07 1.92
 -1 8 5 3.64 1.63
 -1 8 4 8.83 2.25
 -1 8 3 82.69 5.99
 1 8 -3 78.96 5.67
 1 8 -2 17.34 2.57
 -1 8 2 19.68 2.65
 1 -8 -1 61.97 3.35
 -1 8 1 72.5 4.62
 1 8 0 10.05 1.93
 -1 8 0 10.22 1.84
 1 -8 0 9.51 1.59
 -1 8 -1 106.68 5.77
 1 -8 1 104.77 5.82
 1 8 1 119.33 6.68
 -1 8 -2 0.71 0.48
 1 -8 2 0.5 0.57
 1 8 3 1.62 1.24
 1 -8 3 -0.08 0.88
 1 8 4 70.58 6.56
 1 -8 4 63.31 5.78
 1 -8 5 5.18 2.01
 1 8 5 6.68 2.28
 1 8 6 9.85 1.48
 1 -8 6 10.3 2.71
 1 8 6 9.31 1.52
 1 8 7 2.26 0.82
 1 8 7 2.66 0.85
 1 8 8 1.31 0.74
 1 8 8 1.08 0.49
 1 8 9 -0.25 0.52
 1 8 10 11.57 1.1
 -1 9 10 5.85 0.92
 -1 9 9 135.1 5.01
 -1 9 8 5.2 1.15
 -1 9 7 81.39 4.26
 -1 9 6 1012.86 28.85
 -1 9 6 1081.22 16.4
 -1 9 5 56.85 6.02
 -1 9 4 2.57 1.37
 -1 9 3 499.12 15.39
 1 9 -3 467.48 14.91
 -1 9 2 3.14 1.2
 1 9 -2 2.78 1.29
 -1 9 1 139.28 7.06
 -1 9 0 1214.75 22.01
 1 9 0 1216.13 22.87
 1 -9 1 56.62 4.53
 1 9 1 55.01 4.76
 -1 9 -1 55.05 4.46
 1 9 2 603.82 16.28
 1 -9 2 575.06 15.92
 1 -9 3 377.84 13.86
 1 -9 4 5.33 1.97
 1 9 5 29.14 2.5
 1 -9 5 33.89 4.9
 1 9 6 497.62 10.79
 1 9 6 472.84 11.02
 1 9 7 229.8 7.28
 1 9 7 218.1 7.01
 1 9 8 11.53 1.55
 1 9 9 82.55 3.55
 1 9 10 2.24 0.43
 -1 10 10 3.39 0.67
 -1 10 9 9.76 1.29
 -1 10 8 44.03 3.06
 -1 10 7 2.31 0.81
 -1 10 6 10.58 1.53
 -1 10 5 76.4 4.09
 -1 10 5 81.7 7.71
 -1 10 4 41.97 5.07
 1 10 -3 15.84 2.93
 -1 10 3 14.64 2.84
 1 10 -2 27.72 3.76
 -1 10 2 26.73 3.55
 -1 10 1 4.26 1.54
 1 10 0 17.5 2.96
 1 -10 0 13.44 2.13
 -1 10 0 16.56 2.73
 -1 10 -1 38.94 4.09
 1 10 1 39.34 4.3
 1 -10 1 37.91 3.93
 1 -10 2 42.37 4.56
 1 10 2 44.65 4.71
 1 -10 3 2.89 1.35
 1 10 3 2.75 1.34
 1 10 4 14 1.75
 1 -10 4 19.8 3.65
 1 10 5 0.5 0.41
 1 -10 5 0.67 0.83
 1 10 6 22.39 2.21
 1 10 7 -0.59 0.64
 1 10 8 9.85 1.32
 1 10 9 29.73 2
 -1 11 10 21.88 1.46
 -1 11 9 11.14 1.31
 -1 11 8 369.05 8.71
 -1 11 7 265.23 7.74
 -1 11 6 15.23 1.86
 -1 11 5 191.31 6.6
 -1 11 5 183.96 11.93
 -1 11 4 64.64 3.76
 -1 11 4 74.02 7.12
 1 11 -3 285.01 13.03
 -1 11 3 286.06 13.1
 1 11 -2 270.26 12.52
 -1 11 1 993.28 23.24
 1 11 -1 1018.55 23.86
 -1 11 0 1.96 1.16
 1 11 0 1.9 1.18
 1 11 1 524.5 16.5
 1 -11 1 487.37 15.27
 1 11 2 349.76 13.77
 1 -11 2 339.75 13.53
 1 -11 3 221.99 11.8
 1 11 3 219.7 11.42
 1 11 4 24.1 2.33
 1 -11 4 25.69 4.38
 1 11 4 23.33 3.81
 1 11 5 115.78 5.12
 1 11 6 16.82 1.92
 1 11 7 37.92 2.8
 1 11 8 286.94 7.08
 1 11 9 2.93 0.61
 -1 12 9 2.36 0.71
 1 12 -9 0.68 0.32
 -1 12 8 -0.45 0.85
 -1 12 7 53.04 3.37
 -1 12 6 4.68 1.01
 -1 12 5 3.5 0.95
 -1 12 4 16.75 1.97
 -1 12 4 15.42 3.42
 -1 12 3 8.06 1.4
 1 12 -3 10.19 2.78
 1 12 -3 6.82 1.24
 1 12 -2 64.01 6.32
 -1 12 2 63.18 6.13
 -1 12 1 59.12 5.88
 1 12 -1 56.73 5.94
 -1 12 0 3.05 1.39
 1 12 0 0.52 1.07
 1 12 1 36.23 4.67
 -1 12 -1 34.84 4.56
 1 12 2 1.65 0.65
 1 12 2 1.42 1.4
 1 -12 2 0.77 0.6
 1 12 3 17.49 1.97
 1 12 3 17.89 3.45
 1 -12 3 16.68 3.34
 1 12 4 27.43 4.45
 1 12 4 30.55 2.71
 1 -12 4 27.37 4.56
 1 12 5 11.16 1.59
 1 12 6 1.34 0.76
 1 12 7 45.42 2.97
 1 12 8 -0.05 0.52
 1 12 9 1.05 0.34
 -1 13 9 77.59 2.85
 1 13 -9 60.43 2.4
 1 13 -8 2.68 0.6
 -1 13 8 2.22 0.6
 -1 13 7 4.61 1.02
 -1 13 6 189.49 6.45
 -1 13 5 18.55 2.02
 -1 13 4 59.74 3.77
 1 13 -4 61.12 3.72
 -1 13 3 312.66 14.63
 -1 13 3 346.74 9.16
 1 13 -3 312.39 15.44
 1 13 -3 356.89 9.06
 -1 13 2 50.04 3.36
 1 13 -2 57.76 3.59
 -1 13 2 55.29 6.07
 1 13 -2 55.82 6.17
 1 13 -1 155.67 5.87
 -1 13 1 134.01 5.52
 1 13 -1 165.48 10.59
 -1 13 1 152.53 9.85
 -1 13 0 1446.58 31.55
 1 13 0 1464.91 19.09
 1 13 1 452.13 17.39
 1 13 1 434.92 9.84
 1 13 2 5.6 1.93
 1 13 2 7.37 1.29
 1 13 3 163.29 10.45
 1 -13 3 144.18 10.07
 1 13 4 7.64 1.47
 1 13 5 182.32 6.31
 1 13 6 67.8 3.72
 1 13 7 33.37 2.42
 1 13 8 37.7 2.15
 -1 14 9 1.88 0.4
 1 14 -8 17.31 1.48
 -1 14 8 18.27 1.59
 -1 14 7 4.75 1.03
 1 14 -7 4.35 0.9
 1 14 -6 9.35 1.42
 -1 14 6 12.09 1.73
 1 14 -5 73.09 3.95
 -1 14 5 72.55 4
 1 14 -4 0.64 0.56
 -1 14 4 1.63 0.83
 -1 14 3 0.4 0.68
 1 14 -3 0.22 0.55
 1 14 -2 1.92 0.76
 1 14 -2 0.94 0.78
 -1 14 2 1.86 1.07
 -1 14 2 1.58 0.67
 1 14 -1 31.95 4.92
 -1 14 1 27.73 4.52
 -1 14 1 30.49 2.69
 1 14 -1 30.12 2.61
 1 14 0 19.95 3.91
 -1 14 0 17.88 2.07
 1 14 0 20.6 2.2
 1 14 1 102.14 4.71
 1 14 1 94.25 8.13
 -1 14 -1 93.34 4.63
 1 14 2 4.7 1.13
 -1 14 -2 4.06 1.05
 1 14 3 0.8 0.96
 1 14 4 6.68 1.32
 1 14 5 33.16 2.59
 1 14 6 15.83 1.83
 1 14 7 2.14 0.65
 1 14 8 0.77 0.41
 1 15 -8 67.74 2.43
 -1 15 8 91.28 2.96
 1 15 -7 15.64 1.48
 -1 15 7 17.47 1.61
 -1 15 6 3.03 0.95
 1 15 -6 2.45 0.77
 1 15 -5 440.26 9.58
 -1 15 5 436.7 9.55
 1 15 -4 539.52 10.94
 -1 15 4 522.61 10.92
 1 15 -3 100.1 4.63
 -1 15 3 103.39 4.9
 -1 15 2 168.27 6.35
 1 15 -2 161.37 5.93
 -1 15 1 11.21 1.62
 1 15 -1 11.59 1.62
 1 15 0 566.62 11.4
 -1 15 0 542.88 11.34
 1 15 1 59.93 3.57
 -1 15 -1 60.29 3.71
 -1 15 -2 67.18 3.85
 1 15 2 69.83 3.93
 1 15 3 21.6 2.25
 1 15 4 213.99 6.65
 1 15 5 384.04 8.63
 1 15 6 3.34 0.94
 1 15 7 1.22 0.47
 1 16 -7 16.1 1.3
 -1 16 7 16.45 1.37
 -1 16 6 7.77 1.17
 1 16 -6 7.45 1.11
 -1 16 5 3.65 1.02
 1 16 -5 3.87 0.91
 1 16 -4 30.41 2.45
 -1 16 4 28.39 2.34
 -1 16 3 6.37 1.28
 1 16 -3 6.41 1.22
 -1 16 2 6.86 1.33
 1 16 -2 6.78 1.25
 1 16 -1 34.61 2.73
 -1 16 1 33.49 2.76
 1 16 0 0.19 0.65
 -1 16 0 0.24 0.45
 1 16 1 14.16 1.75
 -1 16 -1 13.23 1.67
 1 16 2 -0.53 0.58
 -1 16 -2 -0.3 0.5
 1 16 3 0.66 0.82
 1 16 4 27 2.28
 1 16 5 0.54 0.7
 1 16 6 1.63 0.61
 1 16 7 19.73 1.29
 -1 17 7 8.49 0.81
 -1 17 6 114.03 3.62
 1 17 -6 107.14 3.34
 1 17 -5 24.8 1.88
 -1 17 5 24.3 1.87
 -1 17 4 43.58 2.69
 1 17 -4 48.44 2.78
 1 17 -3 187.73 5.75
 -1 17 3 188.16 5.9
 1 17 -2 22.18 2.07
 -1 17 2 24.61 2.25
 -1 17 1 12.35 1.7
 1 17 -1 12.26 1.58
 -1 17 0 137.6 5.17
 1 17 0 136.42 5.1
 1 17 1 43.85 2.88
 -1 17 -1 40.86 2.72
 1 17 2 4.86 1.13
 1 17 3 102.32 4.28
 1 17 4 34.17 2.32
 1 17 5 3.64 0.83
 1 17 6 25.23 1.55
 -1 18 6 0.33 0.24
 1 18 -5 5.71 0.79
 -1 18 5 5.53 0.81
 -1 18 4 0.92 0.54
 1 18 -4 0.16 0.37
 1 18 -3 0.24 0.46
 -1 18 3 0.1 0.43
 1 18 -2 14.42 1.54
 -1 18 2 13.8 1.52
 -1 18 1 1.02 0.66
 1 18 -1 0.04 0.56
 -1 18 0 2.07 0.65
 1 18 0 2.19 0.77
 -1 18 -1 1.93 0.59
 1 18 1 3.57 0.94
 1 18 2 12.28 1.5
 1 18 3 4.36 0.96
 1 18 4 4.13 0.79
 1 18 5 3.44 0.64
 -1 19 4 23.41 1.48
 1 19 -4 25.89 1.53
 -1 19 3 18.75 1.46
 1 19 -3 19.38 1.49
 -1 19 2 84.31 3.25
 1 19 -2 88.54 3.29
 -1 19 1 85.06 3.32
 1 19 -1 86.33 3.36
 -1 19 0 42.98 2.33
 1 19 0 50.13 2.65
 1 19 1 76.88 3.26
 1 19 2 60.64 2.79
 1 19 3 14.09 1.27
 1 19 4 2.85 0.57
 1 20 -3 0.52 0.27
 1 20 -2 0.19 0.28
 1 20 -1 0.43 0.36
 1 20 0 0.22 0.3
 1 20 1 1.01 0.45
 1 20 2 0.04 0.25
 1 20 3 0.05 0.2
 1 21 -1 17.8 1.04
 1 21 0 9.03 0.76
 1 21 1 7.19 0.66
 -2 0 11 52.09 3.01
 -2 0 10 72.2 3.96
 -2 0 9 466.59 10.47
 -2 0 8 1.96 1.67
 -2 0 8 0.7 0.52
 -2 0 7 51.1 6.49
 -2 0 6 1078.73 27.26
 -2 0 5 350.91 13.93
 -2 0 4 3150.32 40.11
 -2 0 3 162.13 7.32
 -2 0 2 68.81 4.18
 2 0 -1 736.4 11.85
 2 0 0 9999 68.5
 2 0 1 8635.12 60.61
 2 0 1 8380.42 51.54
 2 0 2 118.13 4.84
 2 0 3 224.78 7.52
 2 0 4 116.34 5.91
 2 0 5 1233.49 21.78
 2 0 6 211.38 6.64
 2 0 7 345.46 9.04
 2 0 8 11.56 1.71
 2 0 9 62.75 3.5
 -2 1 11 2.69 0.83
 -2 1 10 1.75 0.81
 -2 -1 10 1.95 0.98
 -2 1 9 13.46 1.83
 -2 -1 9 10.86 1.63
 -2 1 8 3.73 1.69
 -2 1 8 3.4 0.93
 -2 -1 8 3.11 0.95
 -2 -1 7 53.88 3.11
 -2 1 7 53.1 3.08
 -2 -1 7 59.32 6.99
 -2 1 7 64.15 7.28
 -2 -1 6 1.42 1.33
 -2 1 6 1.78 1.29
 -2 -1 5 1.31 0.89
 -2 1 5 1.44 1.2
 -2 1 4 39.94 4.16
 -2 -1 4 40.32 4.23
 -2 -1 3 306.94 10.22
 -2 1 3 291.65 9.78
 -2 1 2 192.23 7.11
 -2 -1 2 191.21 7.08
 2 -1 -1 204.92 6.2
 -2 1 1 197.57 6.35
 2 1 0 11.93 1.11
 2 -1 0 11.78 1.41
 2 1 0 13.33 1.57
 2 -1 1 6.12 1.11
 2 1 1 6.84 1.13
 2 1 2 53.57 3.12
 2 -1 2 59.69 3.62
 2 1 3 17.31 1.93
 2 -1 3 18.66 2.21
 2 -1 4 5.71 1.4
 2 1 4 4.65 1.14
 2 -1 5 5.25 1.51
 2 1 5 4.32 1.28
 2 -1 6 2.96 1.21
 2 -1 6 3.85 0.95
 2 1 6 4.46 1.04
 2 -1 7 48.44 3.31
 2 1 7 48.03 3.43
 2 -1 8 30.08 2.7
 2 1 8 28.67 2.71
 2 1 9 10.52 1.53
 2 -1 9 12.01 1.58
 2 1 10 12.1 1.37
 -2 2 11 58.15 3.19
 2 -2 -11 37.2 2.36
 -2 -2 10 131.92 5.27
 -2 2 10 139.26 5.48
 -2 -2 9 26.84 2.48
 -2 2 9 26.36 2.48
 -2 -2 8 177.74 6.03
 -2 2 8 173.54 6
 -2 2 7 624.82 11.08
 -2 -2 7 634.72 11.32
 -2 -2 7 625.8 22.68
 -2 -2 6 269.86 13.99
 -2 2 6 249.59 12.6
 -2 -2 5 311.19 13.22
 -2 2 5 310.78 12.87
 -2 -2 4 1963.91 31.05
 -2 2 4 1918.32 30.17
 -2 -2 3 794.36 16.78
 -2 2 3 749.55 16.12
 -2 2 2 75.13 4.35
 2 -2 -1 1409.42 17.16
 -2 2 1 1375.3 18.29
 2 2 -1 1396.54 16.8
 -2 2 0 4105.46 33.25
 2 2 0 4097.41 35.15
 2 2 0 4052.03 32.85
 2 -2 0 4051.78 34.34
 2 -2 1 16.47 1.8
 2 2 1 15.94 1.53
 2 2 1 18.42 1.84
 2 -2 2 666.7 12.58
 2 2 2 636.75 11.24
 2 -2 3 63.57 4.19
 2 2 3 57.77 3.4
 2 -2 4 122.43 6.38
 2 2 4 115.11 5.31
 2 -2 5 968.09 20.33
 2 -2 6 17.38 2.97
 2 -2 6 19.82 1.99
 2 2 6 18.97 2.04
 2 -2 7 1.57 0.7
 2 2 7 1.25 0.85
 2 -2 8 506.76 10.75
 2 2 8 508.89 11.27
 2 -2 9 3.26 0.97
 2 2 9 3.12 0.96
 2 2 10 2.14 0.64
 -2 3 11 0.96 0.66
 -2 3 10 11.19 1.65
 -2 -3 9 23.49 2.35
 -2 3 9 25.35 2.44
 -2 -3 8 9.43 1.47
 -2 3 8 9.53 1.53
 -2 3 7 23.43 2.09
 -2 -3 7 18.53 3.94
 -2 -3 7 22.08 2.02
 -2 3 7 23 4.58
 -2 3 6 0.01 0.8
 -2 -3 6 1.85 1.14
 -2 -3 5 1.1 1.27
 -2 3 5 1.35 1.51
 -2 -3 4 87.92 6.45
 -2 3 4 81.24 5.96
 -2 -3 3 30.17 3.32
 -2 3 3 26.23 2.97
 -2 3 2 27.13 2.72
 2 3 -2 27.67 2.5
 2 -3 -1 40.66 2.62
 2 3 -1 39.08 2.71
 -2 3 1 37.81 2.77
 -2 3 0 29.22 2.11
 2 3 0 28.31 2.29
 2 -3 0 33.33 2.57
 -2 3 -1 0.6 0.29
 2 3 1 0.76 0.55
 2 -3 1 0.54 0.61
 2 3 1 0.7 0.44
 2 -3 2 2.59 1.05
 2 3 2 3.38 0.9
 2 3 2 2.17 0.7
 2 3 3 2.27 0.69
 2 -3 3 2.5 1.09
 2 3 4 90.68 4.68
 2 -3 4 97.25 6.04
 2 -3 5 34.7 3.92
 2 -3 6 8.54 2.14
 2 -3 6 11.12 1.54
 2 3 6 11.25 1.6
 2 -3 7 65.98 3.78
 2 3 7 66.26 4.01
 2 -3 8 1.03 0.6
 2 3 8 1.93 1.16
 2 -3 9 3.04 0.88
 2 3 9 3.2 0.87
 2 3 10 17.77 1.53
 -2 4 11 3.89 0.84
 -2 4 10 2.15 1.04
 -2 -4 9 312.98 8.43
 -2 4 9 337.42 8.69
 -2 4 8 66.96 3.75
 -2 -4 8 63.97 3.75
 -2 4 7 4.96 2.08
 -2 4 7 2.61 0.77
 -2 -4 7 3.08 0.84
 -2 -4 6 454.39 18.4
 -2 4 6 449.33 17.27
 -2 -4 5 71.11 6.51
 -2 4 5 66.42 5.85
 -2 -4 4 67.42 5.72
 -2 4 4 54.38 4.85
 -2 -4 3 1575.92 25.84
 -2 4 3 1441.59 24.03
 2 4 -2 87.95 4.68
 -2 4 2 83.39 4.81
 2 -4 -1 773.83 12.14
 2 4 -1 792.95 14.16
 -2 4 1 757.12 13.14
 2 -4 0 14.41 1.76
 -2 4 0 11.06 1.27
 2 -4 1 13.38 1.85
 2 4 1 7.11 1.27
 2 4 2 445.53 11.11
 2 4 2 443.92 9.64
 2 -4 3 775.68 16.59
 2 4 3 736.88 13.47
 2 -4 4 1034.05 21.03
 2 -4 5 4.1 1.52
 2 -4 6 429.48 9.4
 2 4 6 458.55 10.66
 2 -4 7 145.35 5.53
 2 4 7 143.07 5.92
 2 -4 8 51.87 3.3
 2 4 8 56.37 3.73
 2 4 9 12.91 1.59
 2 4 10 42.54 2.28
 -2 5 11 29.7 2.13
 -2 5 10 25.85 2.35
 -2 5 9 0.45 0.75
 -2 5 8 1.41 0.79
 -2 -5 8 0.84 0.57
 -2 -5 7 1.58 0.76
 -2 5 7 2.32 0.78
 -2 5 7 1.21 1.38
 -2 5 6 38.87 5.09
 -2 -5 5 19.27 3.5
 -2 5 5 20.68 3.42
 -2 -5 4 7.89 2.13
 -2 5 4 6.34 1.78
 2 5 -3 25.04 2.98
 -2 -5 3 26.14 3.34
 -2 5 3 23.23 2.88
 2 5 -2 71.51 4.43
 -2 5 2 72.09 4.55
 2 -5 -1 18.75 1.86
 2 5 -1 18.93 2.35
 -2 5 1 18.83 2.03
 2 5 0 0.19 0.41
 2 -5 0 0.35 0.45
 -2 5 0 0.69 0.37
 2 5 1 19.57 2.32
 2 -5 1 23.58 2.53
 2 5 2 39.72 3.56
 2 -5 2 40.42 3.6
 2 -5 3 17.56 2.62
 2 -5 4 11.46 2.38
 2 -5 5 81.4 6.57
 2 -5 6 0.56 0.71
 2 5 6 0.37 0.41
 2 5 6 -0.01 0.61
 2 -5 6 0.71 0.55
 2 -5 7 0.82 0.59
 2 5 7 1.16 0.71
 2 5 7 1.09 0.51
 2 5 8 0.91 0.5
 2 5 8 0.94 0.71
 2 5 9 -0.48 0.64
 2 5 10 3.29 0.62
 -2 6 11 139.39 4.35
 -2 6 10 116.59 4.74
 -2 6 9 9.01 1.51
 -2 6 8 3.15 0.84
 -2 6 7 34.72 2.74
 -2 6 7 28.25 4.97
 -2 6 6 351.81 15.55
 -2 6 5 99.91 7.71
 -2 -6 5 102.3 8.03
 -2 -6 4 864.43 22.15
 -2 6 4 807.37 19.84
 -2 6 3 6.11 1.62
 -2 -6 3 7.65 1.83
 2 6 -2 312.61 9.84
 -2 6 2 322.87 9.76
 2 -6 -1 488.45 10.33
 2 6 -1 478.11 12.44
 -2 6 1 489.91 10.78
 2 -6 0 260.02 8.07
 2 6 0 245.52 8.78
 2 6 1 50.51 4.01
 2 -6 1 51.49 3.92
 2 6 2 1332.33 23.02
 2 -6 2 1318.24 22.83
 2 -6 3 42.95 4.14
 2 6 3 35.47 3.69
 2 -6 4 290.97 11.93
 2 -6 5 220.54 11.18
 2 6 6 10.74 1.45
 2 -6 6 12.77 2.93
 2 -6 6 13.33 1.61
 2 6 6 14.85 1.96
 2 6 7 80.25 4.45
 2 -6 7 91.79 4.22
 2 6 7 84.71 4.17
 2 6 8 27.46 2.5
 2 6 8 28.42 2.31
 2 6 9 -0.2 0.48
 2 6 10 1.77 0.43
 2 7 -11 8.46 1.07
 -2 7 11 8.15 1.01
 -2 7 10 2.37 0.87
 -2 7 9 19.48 2.06
 -2 7 8 1.24 0.54
 -2 7 7 50.49 3.4
 -2 7 7 37.8 5.75
 -2 7 6 20.62 2.05
 -2 7 6 24.73 4.32
 -2 7 5 1.31 1.39
 -2 -7 4 2.02 1.11
 -2 7 4 2.32 1.21
 -2 7 3 2.96 1.23
 2 7 -3 3.46 1.43
 -2 7 2 1.16 0.56
 2 7 -2 1.74 0.93
 2 -7 -1 0.72 0.42
 2 7 -1 0.14 0.66
 -2 7 1 1.25 0.57
 2 -7 0 5.91 1.31
 2 7 0 5.37 1.32
 2 7 1 26.24 3.15
 2 -7 1 25.44 2.96
 2 7 2 0.83 0.85
 2 -7 2 0.85 0.7
 2 7 3 3.38 1.25
 2 -7 3 3.81 1.43
 2 7 4 3.23 1.48
 2 -7 4 2.45 1.15
 2 -7 5 2.09 0.69
 2 7 5 1.91 0.71
 2 7 5 2.12 0.75
 2 -7 5 2.9 1.56
 2 7 6 1.47 0.68
 2 7 6 1 0.72
 2 7 7 82.01 4.16
 2 7 7 74.67 4.27
 2 7 8 3.31 0.81
 2 7 8 3.65 0.92
 2 7 9 15.47 1.6
 2 8 -11 8.11 0.88
 -2 8 11 8.4 0.9
 -2 8 10 2.33 0.71
 -2 8 9 77.02 3.9
 -2 8 8 2.28 0.87
 -2 8 7 205.79 6.93
 -2 8 6 234.26 7.02
 -2 8 6 228.27 13.45
 -2 8 5 67.59 6.57
 -2 8 4 2.59 1.21
 2 8 -3 14.2 2.62
 -2 8 3 16.6 2.66
 2 8 -2 12.21 2.29
 -2 8 2 8.11 1.72
 2 -8 -1 15.95 1.93
 2 8 -1 17.06 2.69
 -2 8 0 254.34 9.25
 2 8 0 242 9.84
 2 -8 1 104.31 6.23
 2 8 1 112.98 6.82
 2 8 2 10.22 2.19
 2 -8 2 8.85 1.99
 2 8 3 10.56 2.36
 2 -8 3 8.78 1.99
 2 8 4 114.51 7.99
 2 -8 4 106.31 7.9
 2 8 5 4.93 1.07
 2 -8 5 6.45 2.24
 2 8 5 5.16 1.15
 2 8 6 115.76 4.95
 2 8 6 114.99 5.31
 2 8 7 158.98 5.84
 2 8 7 154.05 6.07
 2 8 8 25.14 2.23
 2 8 8 21.54 1.91
 2 8 9 24.69 1.82
 2 9 -10 21.39 1.85
 -2 9 10 17.2 1.6
 -2 9 9 0.39 0.57
 -2 9 8 13.37 1.75
 -2 9 7 4.24 1.1
 -2 9 6 7.18 1.29
 -2 9 6 6.61 2.65
 -2 9 5 1.73 0.47
 -2 9 5 3.04 1.43
 -2 9 4 1.1 0.83
 2 9 -3 2.47 1.25
 -2 9 3 1.69 0.92
 -2 9 2 12.49 2.31
 2 9 -2 12.15 2.49
 2 9 -1 6.41 1.88
 2 -9 0 0.02 0.5
 -2 9 0 0.84 0.44
 2 -9 1 2.24 1.07
 2 9 1 2.94 1.35
 2 9 2 2.49 1.2
 2 -9 2 3.16 1.28
 2 9 3 5.48 1.89
 2 -9 3 5.39 1.85
 2 9 4 1.42 0.76
 2 9 4 0.31 0.4
 2 9 4 2.01 1.31
 2 -9 4 1.34 1.2
 2 9 5 31.58 2.66
 2 -9 5 33 4.79
 2 9 5 32.34 2.81
 2 9 6 -0.48 0.56
 2 9 6 -0.32 0.73
 2 9 7 7.59 1.38
 2 9 7 6.89 1.29
 2 9 8 20.91 1.97
 2 9 8 16.24 1.62
 2 9 9 2.86 0.58
 2 10 -10 3.93 0.69
 -2 10 10 4.29 0.74
 -2 10 9 22.67 1.96
 -2 10 8 55.63 3.37
 -2 10 7 62.69 3.79
 -2 10 6 4.03 0.95
 -2 10 5 39.78 2.95
 2 10 -5 51.39 3.79
 -2 10 5 39.72 5.4
 -2 10 4 11.92 2.68
 2 10 -3 6.91 2.05
 -2 10 3 7.57 2.04
 2 10 -2 79.99 6.52
 -2 10 1 98.43 6.8
 2 10 -1 105.92 7.38
 2 -10 1 34.47 4.01
 2 10 1 42.13 4.78
 2 10 2 89.31 6.85
 2 -10 2 86.39 6.8
 2 10 3 8.66 2.29
 2 -10 3 7.49 2.25
 2 10 4 65.42 3.97
 2 10 4 52.74 3.49
 2 -10 4 63.85 6.63
 2 10 4 65.97 6.55
 2 10 5 35.29 2.74
 2 10 5 41.16 3.17
 2 10 6 54.56 3.38
 2 10 6 63.67 3.83
 2 10 7 19.35 1.96
 2 10 7 23.79 2.19
 2 10 8 27.57 2.04
 2 10 8 22.92 1.82
 2 11 -10 0.63 0.26
 -2 11 10 0.97 0.35
 -2 11 9 6.86 1.06
 -2 11 8 0.43 0.54
 -2 11 7 2.13 0.84
 -2 11 6 4.77 1.06
 -2 11 5 0.51 0.46
 2 11 -5 1.6 0.76
 -2 11 5 0.35 0.98
 -2 11 4 0.58 0.52
 -2 11 4 -0.58 1.19
 2 11 -4 0.63 0.7
 2 11 -3 0.09 1.12
 2 11 -3 0.4 0.46
 2 11 -2 9.18 2.34
 2 11 -1 7.68 2.27
 -2 11 1 8.12 2.19
 2 11 1 5.58 2
 2 -11 1 5 1.48
 2 11 2 2.11 0.81
 2 11 2 2.33 1.48
 2 -11 2 3.1 1.54
 2 -11 3 16.84 3.39
 2 11 3 15.59 1.94
 2 11 3 18.47 3.54
 2 11 3 15.51 1.94
 2 11 4 1.94 0.81
 2 11 4 1.37 0.71
 2 11 4 2.29 1.28
 2 -11 4 -0.33 0.84
 2 11 5 6.88 1.35
 2 11 5 4.96 1.03
 2 11 6 11.47 1.57
 2 11 6 15.81 1.88
 2 11 7 10.02 1.38
 2 11 7 12.37 1.53
 2 11 8 1.06 0.53
 2 12 -9 1.55 0.44
 -2 12 9 2.14 0.59
 -2 12 8 18.13 1.76
 -2 12 7 115.49 4.9
 -2 12 6 2.83 0.86
 -2 12 5 13.53 1.77
 2 12 -4 88.65 4.9
 -2 12 4 55.05 3.53
 2 12 -3 7.18 1.47
 2 12 -3 4.84 1.08
 2 12 -3 3.71 1.49
 2 12 -2 36.11 4.84
 -2 12 2 31.8 4.43
 2 12 -2 32.87 2.67
 2 12 -2 40.29 3.24
 2 12 -1 161.65 5.9
 2 12 -1 177.36 6.82
 2 12 -1 183.37 10.87
 2 12 0 11.18 2.72
 2 12 0 9.59 1.41
 2 12 1 28.53 2.5
 2 -12 2 65.88 6.32
 2 12 2 68.34 3.84
 2 12 2 77.63 4.07
 2 12 2 83.35 7.53
 2 12 3 5.36 1.13
 2 12 3 4.85 1.27
 2 -12 3 2.91 1.52
 2 12 3 2.47 1.49
 2 12 4 45.65 3.35
 2 12 4 38.73 2.96
 2 12 5 71.03 3.95
 2 12 5 63.63 3.66
 2 12 6 15.02 1.78
 2 12 6 15.84 1.8
 2 12 7 40.82 2.57
 2 12 8 41.62 2.03
 2 13 -9 -0.01 0.27
 -2 13 9 0.61 0.38
 -2 13 8 4.63 0.9
 2 13 -8 2.19 0.56
 -2 13 7 18.38 1.88
 -2 13 6 3.09 0.96
 -2 13 5 0.54 0.56
 2 13 -5 -0.18 0.78
 -2 13 4 11.69 1.66
 2 13 -4 11.52 1.57
 2 13 -3 1.25 1.54
 2 13 -3 0.41 0.47
 -2 13 3 0.71 0.54
 -2 13 3 0.42 0.6
 2 13 -2 1.16 1.41
 2 13 -2 2.04 0.84
 -2 13 2 0.04 0.83
 2 13 -1 0.93 0.76
 2 13 -1 0.75 1.25
 2 13 0 9.48 2.59
 2 13 0 10.81 1.63
 2 13 1 25.21 2.35
 2 13 1 21.01 2.14
 2 13 2 0.8 0.54
 2 13 2 0.2 0.46
 2 13 3 1.71 0.88
 2 13 3 0.49 0.54
 2 13 4 9.25 1.53
 2 13 4 11.61 1.66
 2 13 5 13.05 1.65
 2 13 5 13.46 1.66
 2 13 6 1.19 0.77
 2 13 7 11.6 1.26
 2 14 -8 17.82 1.5
 -2 14 8 18.31 1.49
 -2 14 7 5.14 0.97
 2 14 -7 4.02 0.86
 2 14 -6 127.65 4.9
 -2 14 6 123.72 4.84
 -2 14 5 24.25 2.3
 2 14 -5 24.44 2.29
 -2 14 4 45.94 3.18
 2 14 -4 47.63 3.22
 -2 14 3 18.54 2.07
 2 14 -3 23.12 2.25
 2 14 -2 6.86 1.29
 2 14 -1 15.01 1.86
 2 14 0 386.82 9.37
 2 14 1 230.31 7.07
 2 14 1 258.33 7.46
 2 14 2 17.41 1.93
 2 14 2 12.29 1.68
 2 14 3 54.36 3.49
 2 14 3 47.27 3.21
 2 14 4 7.63 1.35
 2 14 5 19.71 1.89
 2 14 6 52.5 2.79
 2 14 7 41.14 2.09
 2 15 -8 8.82 0.94
 -2 15 8 7.09 0.79
 -2 15 7 0.85 0.47
 2 15 -7 0.47 0.43
 -2 15 6 6.31 1.14
 2 15 -6 7.3 1.16
 -2 15 5 17.9 1.86
 2 15 -5 16.93 1.85
 -2 15 4 8.35 1.34
 2 15 -4 8.95 1.56
 -2 15 3 12.5 1.67
 2 15 -3 12.29 1.66
 2 15 -2 6.16 1.29
 2 15 -1 23.69 2.23
 2 15 0 3.24 1.01
 2 15 0 2.9 0.85
 2 15 1 8.07 1.31
 2 15 1 10.05 1.51
 2 15 2 0.96 0.62
 2 15 3 10.21 1.48
 2 15 4 5.31 1.04
 2 15 5 2.69 0.88
 2 15 6 33.92 2.06
 2 15 7 0.35 0.24
 2 16 -7 70.65 2.71
 -2 16 7 61.12 2.38
 -2 16 6 16.81 1.54
 2 16 -6 19.46 1.66
 -2 16 5 54.07 2.89
 2 16 -5 58.4 3.07
 -2 16 4 241.9 6.66
 2 16 -4 258.57 6.86
 2 16 -3 7.47 1.33
 -2 16 3 6.07 1.06
 2 16 -2 18.61 1.9
 2 16 -1 78.55 3.99
 2 16 0 132.77 5.04
 2 16 0 105.28 4.43
 2 16 1 7.99 1.28
 2 16 2 176.26 6
 2 16 3 14.28 1.71
 2 16 4 86.12 3.71
 2 16 5 180.37 4.94
 2 16 6 1.46 0.43
 2 17 -7 13.47 0.96
 -2 17 6 1.29 0.4
 2 17 -6 2.04 0.6
 -2 17 5 7.96 1.05
 2 17 -5 9.45 1.17
 -2 17 4 16.53 1.56
 2 17 -4 18.83 1.73
 2 17 -3 5.63 1.05
 2 17 -2 23.72 2.1
 2 17 -1 3.65 0.9
 2 17 -1 2.3 0.58
 2 17 0 12.93 1.6
 2 17 1 33.05 2.46
 2 17 2 2.31 0.88
 2 17 3 1.97 0.64
 2 17 4 40.85 2.3
 2 17 5 5.39 0.75
 2 18 -6 74.95 2.32
 2 18 -5 42.09 2.05
 2 18 -4 5.6 0.88
 2 18 -3 252.29 5.92
 2 18 -2 22.74 1.85
 2 18 -1 36.71 2.32
 2 18 0 22.93 1.87
 2 18 1 5.55 1.01
 2 18 2 23.78 1.87
 2 18 3 110.25 3.65
 2 18 4 111.54 3.34
 2 18 5 2.87 0.46
 2 19 -5 17.13 1.05
 2 19 -4 4.5 0.67
 2 19 -3 -0.03 0.32
 2 19 -2 34.78 1.96
 2 19 -1 2.62 0.61
 2 19 0 5.77 0.92
 2 19 1 12 1.23
 2 19 2 7.04 0.91
 2 19 3 31.37 1.66
 2 19 4 0.75 0.23
 2 20 -3 1.57 0.35
 2 20 -2 39.43 1.8
 2 20 -1 154.36 3.78
 2 20 0 2.11 0.49
 2 20 1 23.8 1.4
 2 20 2 158.4 3.37
 3 0 -11 1 0.45
 -3 0 10 29.24 2.57
 -3 0 9 -0.23 0.64
 -3 0 8 0.27 0.48
 -3 0 7 15.28 3.93
 -3 0 7 14.14 1.68
 -3 0 6 13.23 3.26
 -3 0 5 0.53 0.78
 -3 0 4 58.48 5.55
 -3 0 3 23.26 3.26
 -3 0 2 0.38 0.64
 3 0 -1 0.23 0.49
 3 0 0 79.55 4.66
 3 0 1 4.19 1.09
 3 0 2 107.03 5.5
 3 0 3 0.15 0.63
 3 0 4 17.37 2.53
 3 0 5 76.74 5.69
 3 0 6 9.7 1.54
 3 0 7 2.62 1.06
 3 0 8 42.16 3.02
 3 0 9 0.89 0.66
 3 -1 -11 3.6 0.76
 3 1 -11 3.65 0.87
 -3 1 10 3.46 1.06
 -3 -1 10 2.79 0.89
 -3 -1 9 69.77 4.06
 -3 1 9 70.84 3.99
 -3 -1 8 55.7 3.45
 -3 1 8 56.47 3.53
 -3 1 7 2.2 1.88
 -3 -1 7 3.9 2.45
 -3 1 7 1.31 0.46
 -3 -1 7 1.46 0.64
 -3 -1 6 274.06 14.98
 -3 1 6 298.37 15.29
 -3 -1 5 52.5 5.89
 -3 1 5 53.92 5.76
 -3 -1 4 33.31 4.3
 -3 1 4 34.08 4.3
 -3 -1 3 200.66 9.4
 -3 1 3 194.43 9.26
 -3 -1 2 263.36 9.95
 -3 1 2 258.4 9.59
 3 -1 -1 772.62 15.08
 -3 1 1 784.21 16
 3 -1 0 1461.31 20.92
 3 1 0 1511.86 21.79
 3 -1 1 205.68 7.36
 3 1 1 215.61 7.67
 3 -1 2 449.19 11.47
 3 1 2 478.72 11.67
 3 -1 3 16.91 2.36
 3 1 3 16.66 2.26
 3 -1 4 109.84 6.46
 3 1 4 111.25 6.29
 3 -1 5 29.94 3.61
 3 1 5 28.42 3.42
 3 1 5 37.46 2.82
 3 -1 6 47.31 3.25
 3 1 6 40.9 3.04
 3 -1 7 125.85 5.36
 3 1 7 129.79 5.6
 3 -1 8 2.99 0.97
 3 1 8 3.93 0.95
 3 -1 9 17.7 1.7
 3 1 9 14.09 1.57
 -3 2 11 1.35 0.57
 3 2 -11 0.18 0.45
 -3 2 10 3.56 1
 3 -2 -10 1.67 0.63
 -3 -2 9 22.17 2.29
 -3 2 9 26.07 2.49
 -3 -2 8 1.92 0.68
 -3 2 8 2.11 0.8
 -3 -2 7 0.45 1.2
 -3 2 7 0.29 0.34
 -3 -2 7 0.64 0.49
 -3 2 7 1.83 1.38
 -3 2 6 14.64 3.41
 -3 -2 6 11.38 3.13
 -3 -2 5 1.93 1.32
 -3 2 5 0.68 1.01
 -3 -2 4 4.71 1.86
 -3 2 4 2.46 1.27
 -3 2 3 0.42 0.74
 -3 -2 3 0.54 1.01
 -3 2 2 0.16 0.77
 3 -2 -1 1.43 0.68
 -3 2 1 1.09 0.69
 3 -2 0 66.82 4.18
 -3 2 0 68.62 4.21
 3 2 0 61.95 4.04
 3 2 0 69.7 3.77
 3 -2 1 2.14 0.84
 3 2 1 2.11 0.61
 3 2 1 2.55 0.89
 3 -2 2 68.23 4.54
 3 2 2 69.63 4.56
 3 -2 3 10.27 1.97
 3 2 3 12.61 1.98
 3 -2 4 13.24 2.4
 3 2 4 13.42 2.17
 3 -2 5 0.38 0.77
 3 2 5 1.4 0.78
 3 2 6 16.44 1.98
 3 -2 6 19.21 2.07
 3 -2 7 15.34 1.89
 3 2 7 14.82 1.95
 3 -2 8 1.22 0.8
 3 2 8 3.58 1.19
 3 -2 9 2.51 0.72
 3 2 9 2.9 0.8
 3 3 -11 9.65 1.27
 -3 3 11 9.63 1.26
 -3 3 10 44.97 3.05
 -3 -3 9 1.57 0.76
 -3 3 9 1.82 0.92
 -3 -3 8 47.33 3.23
 -3 3 8 49.1 3.22
 -3 -3 7 125.61 5.14
 -3 3 7 122.3 4.91
 -3 -3 7 122.36 11.35
 -3 3 7 135.54 10.92
 -3 -3 6 72.19 7.86
 -3 3 6 72.01 7.26
 -3 3 5 3.6 1.68
 -3 -3 5 2.67 1.48
 -3 -3 4 582.62 18.96
 -3 3 4 533.56 16.93
 -3 3 3 4.77 1.47
 -3 -3 3 4.54 1.7
 3 -3 -2 8.75 1.6
 -3 3 2 9.68 1.9
 3 -3 -1 1107.63 18.66
 3 3 -1 1144.25 18.17
 3 -3 0 217.64 7.66
 3 3 0 211.1 6.99
 -3 3 0 216.9 7.44
 3 -3 1 123.24 5.98
 -3 3 -1 110.03 4.86
 3 3 1 110.91 5.44
 3 3 1 121.83 5.21
 3 -3 2 1598.15 24.65
 3 3 2 1590.94 23.2
 3 -3 3 38.95 3.95
 3 3 3 38.5 3.6
 3 -3 4 41.53 4.39
 3 3 4 39.52 3.84
 3 -3 5 203.62 10.34
 3 3 5 224.92 7.1
 3 -3 5 197.36 6.35
 3 -3 6 2.87 0.91
 3 3 6 2.74 0.86
 3 -3 6 2.06 1.16
 3 3 7 10.89 1.7
 3 -3 7 10.78 1.57
 3 -3 8 76.07 3.78
 3 3 8 71.55 3.99
 3 3 9 18.33 1.74
 -3 4 11 0.84 0.55
 3 4 -11 0.22 0.47
 -3 4 10 14.61 1.75
 -3 4 9 3.02 1.03
 -3 4 8 0.3 0.46
 -3 -4 8 -0.25 0.57
 -3 -4 7 21.69 4.75
 -3 -4 7 24.32 2.23
 -3 4 7 26.33 4.96
 -3 4 7 23.16 2.16
 -3 -4 6 4.55 2.08
 -3 4 6 4.8 2.04
 -3 -4 5 7.02 2.43
 -3 4 5 8.73 2.47
 -3 -4 4 22.21 3.78
 -3 4 4 25.71 3.77
 -3 4 3 10.9 2.23
 -3 -4 3 12.12 2.59
 -3 4 2 7.95 1.81
 3 -4 -2 4.94 1.2
 3 4 -2 6.04 1.5
 -3 4 1 1.18 0.73
 3 -4 -1 1.33 0.86
 3 4 -1 2.16 0.92
 3 4 0 10.21 1.72
 3 -4 0 10.01 1.75
 -3 4 0 9 1.44
 3 -4 1 1.5 0.94
 3 4 1 1.11 0.54
 3 -4 2 111.21 6.46
 3 4 2 91.34 5.09
 3 -4 3 1.13 0.97
 3 4 3 1.05 0.61
 3 -4 4 22.7 3.43
 3 -4 5 25.49 3.83
 3 -4 5 22.36 2.05
 3 4 5 27.77 2.56
 3 -4 6 1.9 0.76
 3 4 6 1.37 0.66
 3 -4 7 3.16 0.91
 3 4 7 1.37 0.74
 3 -4 8 49.37 3.01
 3 4 8 49.61 3.28
 3 4 9 0.49 0.41
 3 5 -11 7.11 1.06
 -3 5 11 6.37 0.97
 -3 5 10 32.67 2.49
 -3 5 9 128.09 5.27
 -3 5 8 5.77 1.32
 -3 5 7 63.79 7.61
 -3 5 7 59.35 3.5
 -3 -5 6 622.58 23.89
 -3 5 6 658.98 22.33
 -3 -5 5 131.85 10.07
 -3 5 5 141.23 9.4
 -3 -5 4 5.92 2.11
 -3 5 4 9.24 2.24
 -3 -5 3 921.25 23.05
 -3 5 3 903.05 20.64
 3 -5 -2 43.7 3.57
 -3 5 2 49.65 4.27
 3 -5 -1 36.86 3.26
 -3 5 1 37.29 3.31
 3 5 -1 36.71 3.45
 3 -5 0 333.99 10.04
 3 5 0 329.63 10.46
 3 -5 1 242.59 9.27
 3 5 1 221.02 8.62
 3 -5 2 6.17 1.68
 3 -5 3 263.17 11
 3 -5 4 343.54 13.63
 3 -5 5 0.83 0.38
 3 5 5 2.47 1.01
 3 -5 5 1.09 1.13
 3 -5 6 79.9 3.93
 3 5 6 80.2 4.49
 3 -5 7 194.13 6.12
 3 5 7 181.41 6.58
 3 5 8 6.38 1.21
 3 5 9 18.15 1.62
 3 6 -11 0.74 0.41
 -3 6 11 0.63 0.35
 -3 6 10 0.25 0.58
 -3 6 9 3.7 1.04
 -3 6 8 6.35 1.23
 -3 6 7 10.29 1.5
 -3 -6 6 7.5 2.73
 -3 6 6 12.07 3.26
 -3 6 6 10.01 1.42
 -3 -6 5 3.14 1.43
 -3 6 5 4.98 2.04
 -3 -6 4 9.79 2.74
 -3 6 4 9.26 2.49
 -3 6 3 10.97 2.23
 3 -6 -2 17.15 2.25
 3 6 -2 22.61 3.06
 -3 6 2 20.38 2.76
 3 -6 -1 5.08 1.27
 -3 6 1 5.45 1.32
 3 6 -1 5.79 1.52
 3 -6 0 51.98 4.17
 3 6 0 52.53 4.46
 3 -6 1 37.25 3.84
 3 6 1 34 3.62
 3 -6 2 38.73 4.17
 3 6 2 34.93 3.73
 3 -6 3 23.73 3.38
 3 6 4 26.37 2.45
 3 -6 4 28.17 4.02
 3 -6 5 11.95 3.01
 3 6 5 11.21 1.72
 3 -6 6 46.61 2.95
 3 6 6 46.42 3.44
 3 6 7 -0.01 0.88
 3 6 8 -0.01 0.61
 3 6 9 1.94 0.58
 3 7 -11 106.19 3.29
 -3 7 11 82.68 2.9
 3 7 -10 312.9 7.72
 -3 7 10 275.79 6.91
 -3 7 9 11.82 1.6
 -3 7 8 7.76 1.35
 -3 7 7 6.32 1.22
 -3 7 6 329.15 8.4
 3 7 -6 330.69 9.02
 -3 -7 5 36.05 5.54
 -3 7 5 47.71 5.71
 -3 -7 4 1078.49 28.93
 -3 7 4 1108.45 25.53
 3 7 -3 281.69 11.8
 -3 7 3 283.12 11.46
 3 7 -2 319.16 12.07
 -3 7 2 310.12 10.86
 3 7 -1 1490.15 26.11
 3 -7 -1 1441.91 23.03
 3 -7 0 59.65 4.59
 3 7 0 65.43 5.27
 3 -7 1 21.43 3.03
 3 -7 2 1211.97 24.92
 3 7 2 1250.91 24.67
 3 -7 3 224.27 10.9
 3 7 4 145.13 5.97
 3 -7 4 157.91 9.75
 3 7 5 508.03 11.48
 3 7 6 22.21 2.37
 3 7 7 131.78 5.44
 3 7 8 2.28 0.62
 3 7 9 2.86 0.65
 3 8 -10 44.5 2.65
 -3 8 10 39.16 2.45
 -3 8 9 4.86 1.08
 -3 8 8 2.18 0.69
 -3 8 7 0.26 0.47
 -3 8 6 0.79 0.56
 -3 8 6 0.76 0.98
 3 8 -6 0.82 0.59
 3 8 -5 51.24 3.54
 -3 8 5 63.67 6.75
 -3 -8 4 18.79 3.83
 -3 8 4 21.95 3.72
 -3 8 3 3.82 1.5
 3 8 -3 2.12 1.18
 3 8 -2 1.64 1.14
 3 -8 -1 7.29 1.59
 3 8 -1 6.76 1.87
 3 -8 0 2 1.06
 3 8 0 2.16 1.24
 3 -8 1 16.21 2.91
 3 8 1 17.83 2.99
 3 -8 2 50.24 5.12
 3 8 2 54.75 5.27
 3 -8 3 -0.34 1.07
 3 8 3 -0.67 0.69
 3 8 3 -1.37 0.97
 3 8 4 52.35 3.62
 3 -8 4 55.13 5.99
 3 8 4 68.76 4.59
 3 8 5 12.19 1.76
 3 8 6 0.18 0.86
 3 8 7 1.73 0.9
 3 8 8 4.7 0.93
 3 8 9 1.53 0.4
 3 9 -10 82.59 3.17
 -3 9 10 77.81 3.17
 3 9 -9 153.03 5.32
 -3 9 9 137.31 4.91
 3 9 -8 20.08 2.23
 -3 9 8 17.04 1.86
 -3 9 7 1.85 0.79
 -3 9 6 739.46 13.5
 3 9 -6 815.66 14.75
 3 9 -5 105.12 5.24
 -3 9 5 92.92 8.4
 3 9 -4 51.88 3.39
 -3 -9 4 45.98 6.18
 -3 9 4 44.39 5.29
 3 9 -3 253.26 12.2
 3 9 -2 32.12 4.21
 3 9 -1 73.49 6.21
 3 -9 0 446.25 13.88
 3 9 0 526.73 16.93
 3 9 1 318.2 13.28
 3 -9 1 290.43 12.47
 3 -9 2 50.81 5.4
 3 9 3 84.93 4.53
 3 -9 3 90.79 7.57
 3 9 3 88.52 7.31
 3 9 4 126.55 5.68
 3 -9 4 119.49 9.24
 3 9 5 3.04 0.98
 3 9 6 158.27 6.08
 3 9 7 349.9 8.27
 3 9 8 -0.25 0.45
 3 10 -10 1.53 0.39
 -3 10 10 2.27 0.52
 -3 10 9 0.34 0.36
 3 10 -9 0.01 0.39
 3 10 -8 29.82 2.4
 -3 10 8 28.1 2.34
 -3 10 7 1.05 0.6
 3 10 -7 1.31 0.71
 -3 10 6 0.44 0.4
 3 10 -6 0.75 0.54
 3 10 -5 25.57 2.48
 -3 10 5 13.95 3.33
 3 10 -4 0.6 0.52
 3 10 -3 13.87 1.81
 3 10 -3 11.37 2.73
 3 10 -2 38.66 4.89
 3 10 -1 0.85 1.06
 3 10 0 41.45 5.05
 3 -10 1 9.24 2.37
 3 10 1 9.67 1.42
 3 10 1 11.87 2.83
 3 -10 2 23.03 3.88
 3 10 2 15.03 1.74
 3 10 2 19.49 2.14
 3 10 3 32.26 2.83
 3 -10 3 25.93 4.26
 3 10 3 22.7 2.22
 3 10 4 0.02 0.56
 3 10 4 2.14 0.93
 3 10 5 2.59 0.86
 3 10 5 2.58 0.81
 3 10 6 40.39 3.01
 3 10 7 3.76 0.92
 3 10 8 12.52 1.21
 3 11 -10 38.69 1.76
 -3 11 9 8.42 1.06
 -3 11 8 87.82 3.89
 -3 11 7 368.84 8.76
 -3 11 6 2.06 0.73
 3 11 -6 2.77 1.01
 3 11 -5 4.4 1.1
 3 11 -4 248.97 7.88
 3 11 -3 159.8 6.22
 3 11 -3 151.18 5.76
 3 11 -3 147.22 10.19
 3 11 -2 2.5 0.85
 3 11 -2 2.24 0.84
 3 11 -2 2.45 1.15
 3 11 -1 663.26 12.48
 3 11 -1 690.89 13.59
 3 11 -1 713.8 21.59
 3 11 0 60.9 3.56
 3 11 0 68.61 4.18
 3 11 1 62.83 3.62
 3 11 1 59.19 3.55
 3 11 1 69.18 6.85
 3 11 2 698.55 12.97
 3 11 2 609.17 11.94
 3 -11 2 562.1 19.6
 3 11 2 655.98 21.5
 3 11 3 1.56 0.78
 3 11 3 1.11 0.57
 3 11 4 36.39 3.05
 3 11 4 27.33 2.39
 3 11 5 178.2 5.95
 3 11 5 211.94 6.9
 3 11 6 3.33 0.98
 3 11 6 1.42 0.54
 3 11 7 0.86 0.54
 3 11 8 119.84 3.1
 3 12 -9 1.81 0.48
 -3 12 9 2.2 0.5
 -3 12 8 5.17 0.95
 -3 12 7 13.86 1.61
 3 12 -6 13.99 1.96
 3 12 -5 20.26 2.28
 3 12 -4 3.67 0.95
 3 12 -4 3.86 1.02
 3 12 -3 10.98 1.8
 3 12 -3 10.5 1.52
 3 12 -2 31.03 2.85
 3 12 -2 31.05 2.61
 3 12 -2 29.04 4.61
 3 12 -1 0.54 0.91
 3 12 -1 1.03 0.65
 3 12 -1 1.59 0.82
 3 12 0 0.93 0.66
 3 12 0 1.44 0.85
 3 12 0 0.94 1.12
 3 12 1 57.9 3.61
 3 12 1 54.11 3.4
 3 12 1 50.63 6.14
 3 12 2 11.88 1.68
 3 12 2 10.4 1.55
 3 12 3 2.41 0.82
 3 12 3 2.35 0.76
 3 12 4 19.41 2.01
 3 12 4 24.25 2.47
 3 12 5 2.97 0.83
 3 12 5 2.8 0.87
 3 12 6 3.11 0.89
 3 12 6 1.74 0.58
 3 12 7 20.09 1.55
 3 13 -9 98.53 2.95
 -3 13 8 1.66 0.51
 3 13 -8 0.54 0.43
 3 13 -7 14.28 1.53
 -3 13 7 14 1.5
 3 13 -6 145.99 5.32
 3 13 -5 14.38 1.75
 3 13 -5 16.55 2.07
 3 13 -4 134.57 5.35
 3 13 -4 139.44 6.01
 3 13 -3 71.41 3.96
 3 13 -3 67.36 4.31
 3 13 -2 152.99 5.81
 3 13 -2 149.95 6.27
 3 13 -1 31.84 2.62
 3 13 -1 23.98 2.73
 3 13 0 1098.01 16.49
 3 13 1 623.44 12.13
 3 13 1 625.1 11.82
 3 13 2 26.32 2.46
 3 13 2 26.55 2.36
 3 13 3 123.04 5.26
 3 13 3 114.51 4.95
 3 13 4 39.32 2.73
 3 13 4 46.13 3.17
 3 13 5 52.04 2.93
 3 13 5 57.69 3.2
 3 13 6 6.15 0.97
 3 13 6 4.48 0.76
 3 14 -8 10.02 1.06
 3 14 -7 2.97 0.72
 3 14 -6 1.85 0.7
 3 14 -5 43.59 2.92
 3 14 -4 0.54 0.59
 3 14 -3 6.56 1.3
 3 14 -2 2.92 0.98
 3 14 -1 18.53 2.04
 3 14 0 32.87 2.67
 3 14 0 30.18 2.48
 3 14 1 22.23 2.2
 3 14 1 25.26 2.26
 3 14 2 0.19 0.57
 3 14 2 1.1 0.87
 3 14 3 14.98 1.84
 3 14 3 15.33 1.83
 3 14 4 0.29 0.54
 3 14 4 0.03 0.56
 3 14 5 22.48 1.79
 3 14 5 24.08 1.9
 3 14 6 25.01 1.51
 3 14 6 28.03 1.64
 3 15 -8 16.84 1.12
 3 15 -7 42.86 2.22
 3 15 -6 14.02 1.48
 3 15 -5 68.69 3.42
 3 15 -4 563.18 10.53
 3 15 -3 63.67 3.51
 3 15 -2 104.82 4.46
 3 15 -1 57.71 3.38
 3 15 0 109.77 4.65
 3 15 0 117.11 4.8
 3 15 1 129.4 4.98
 3 15 1 133.35 5.1
 3 15 2 94.68 4.3
 3 15 2 99.71 4.43
 3 15 3 54.94 3.14
 3 15 3 51.79 3.02
 3 15 4 78.31 3.39
 3 15 4 81.81 3.44
 3 15 5 317.99 6.11
 3 15 5 297.87 5.88
 3 16 -7 2.29 0.52
 3 16 -6 7.4 1.01
 3 16 -5 8.21 1.19
 3 16 -4 1.92 0.81
 3 16 -3 8.72 1.28
 3 16 -2 10.2 1.45
 3 16 -1 7.82 1.24
 3 16 -1 5.74 1.09
 3 16 0 7.24 1.17
 3 16 0 6.48 1.16
 3 16 1 12.46 1.51
 3 16 1 12.99 1.57
 3 16 2 4.75 1.02
 3 16 2 5.32 0.99
 3 16 3 0.85 0.45
 3 16 3 1.38 0.57
 3 16 4 38.15 2.16
 3 16 5 5.92 0.68
 3 17 -6 64.12 2.33
 3 17 -5 17.29 1.4
 3 17 -4 16.01 1.48
 3 17 -3 83.88 3.5
 3 17 -2 28.94 1.98
 3 17 -2 39.24 2.43
 3 17 -1 2.25 0.75
 3 17 -1 2.41 0.68
 3 17 0 118.11 4.25
 3 17 0 108.41 4.04
 3 17 1 84.33 3.47
 3 17 1 97.67 3.88
 3 17 2 23.15 1.73
 3 17 2 25.93 1.91
 3 17 3 93.46 3.28
 3 17 4 59.6 2.24
 3 18 -5 1.49 0.4
 3 18 -5 0.39 0.19
 3 18 -4 0.72 0.4
 3 18 -4 0.31 0.27
 3 18 -3 -0.08 0.38
 3 18 -3 -0.13 0.33
 3 18 -2 4.28 0.81
 3 18 -2 3.43 0.65
 3 18 -1 0.61 0.5
 3 18 -1 0.18 0.3
 3 18 0 6.15 0.96
 3 18 0 3.35 0.68
 3 18 1 0.37 0.45
 3 18 2 13.36 1.2
 3 18 3 10.3 0.93
 3 19 -4 23.3 1.22
 3 19 -3 6.48 0.74
 3 19 -2 44.18 1.99
 3 19 -1 70.52 2.63
 3 19 0 60.21 2.4
 3 19 1 61.96 2.3
 3 19 2 80.2 2.35
 3 20 -1 -0.21 0.19
 4 0 -11 2.93 0.62
 4 0 -10 111.49 4.78
 4 0 -9 114.6 5.59
 -4 0 9 133.26 5.4
 4 0 -8 142.62 6.55
 -4 0 8 168.87 6.29
 4 0 -7 19.38 2.4
 -4 0 7 24.74 5.34
 -4 0 7 18.32 1.97
 4 0 -6 499.02 12.27
 -4 0 6 686.68 25.57
 -4 0 5 265 14.58
 -4 0 4 1561.06 33.83
 -4 0 3 74.74 6.79
 -4 0 2 186.04 9.98
 -4 0 1 25.25 3.51
 4 0 0 3604.3 42
 4 0 1 3777.4 43.92
 4 0 2 40.24 4.09
 4 0 3 45.36 4.54
 4 0 4 5.11 1.05
 4 0 4 6.32 1.83
 4 0 5 312.46 13.69
 4 0 5 466 10.33
 4 0 6 17.74 2.08
 4 0 7 162.14 5.91
 4 0 8 3.53 0.85
 4 0 9 0.5 0.28
 4 -1 -11 3.18 0.59
 4 1 -11 4.79 0.8
 4 -1 -10 0.89 0.53
 4 1 -10 1.45 0.82
 -4 1 9 3.2 0.92
 -4 -1 9 2.09 0.8
 4 -1 -9 0.91 0.59
 4 1 -9 1.25 0.73
 4 -1 -8 9.88 1.82
 4 1 -8 10.68 1.9
 -4 -1 8 11.43 1.69
 -4 1 8 12.64 1.76
 -4 -1 7 0.8 0.57
 -4 -1 7 2.86 1.98
 -4 1 7 1.8 2.44
 4 -1 -7 -0.02 0.66
 4 -1 -6 25.95 2.73
 4 1 -6 29.16 2.86
 -4 -1 6 39.82 6.31
 -4 1 6 38.88 6.21
 -4 -1 5 0.31 1.29
 -4 1 5 -0.24 0.92
 -4 -1 4 5.23 2.29
 -4 1 4 5.73 2.24
 -4 1 3 6.07 2.17
 -4 -1 3 5.76 1.91
 -4 -1 2 46.14 5.18
 -4 1 2 41.03 4.63
 -4 1 1 22.68 3.31
 4 -1 -1 20.74 2.88
 4 -1 0 103.34 6.39
 4 1 0 89.62 5.66
 4 -1 1 8.7 1.9
 4 1 1 7.59 1.98
 4 -1 2 -0.12 0.64
 4 1 2 0.53 0.78
 4 -1 3 38.69 4.16
 4 1 3 43.99 4.5
 4 -1 4 27.14 3.76
 4 1 4 27.98 3.77
 4 -1 4 27.08 2.36
 4 1 4 30.7 2.63
 4 -1 5 3.95 1.53
 4 -1 5 6.14 1.28
 4 1 5 5.63 1.28
 4 -1 6 0.95 0.57
 4 1 6 0.89 0.81
 4 -1 7 1.8 0.73
 4 1 7 3.19 1.18
 4 -1 8 7.8 1.15
 4 1 8 7.81 1.2
 4 1 9 5.99 0.8
 4 2 -11 1.16 0.51
 4 -2 -10 161.09 5.35
 4 2 -10 173.39 6.09
 4 -2 -9 15.4 1.95
 4 2 -9 18.04 2.29
 -4 2 9 20.91 2.18
 4 -2 -8 77.95 4.65
 4 2 -8 80.28 4.89
 -4 -2 8 85.21 4.4
 -4 2 8 84.04 4.39
 4 -2 -7 426.97 11.16
 -4 -2 7 456.3 23.56
 -4 -2 7 437.34 9.97
 -4 -2 6 1.47 1.62
 -4 2 6 2.42 2.24
 4 2 -6 1.55 0.69
 4 -2 -6 0.92 0.52
 4 2 -6 1.34 0.77
 -4 -2 5 109.68 9.63
 -4 2 5 110.7 9.31
 -4 -2 4 1085.88 29.02
 -4 2 4 1049.94 27.2
 -4 -2 3 238.82 12.42
 -4 2 3 218.66 11.24
 -4 -2 2 17.53 3.26
 -4 2 2 14.11 2.85
 4 -2 -1 973.37 20.24
 -4 2 1 1052.52 22.43
 4 -2 0 12.77 2.3
 -4 2 0 14.57 2.46
 4 -2 1 263.47 10.15
 4 2 1 252.28 9.7
 4 -2 2 258.99 10.38
 4 2 2 258.31 10.4
 4 -2 3 19.86 3.04
 4 2 3 18.58 2.94
 4 -2 4 36.16 4.42
 4 2 4 34.07 4.11
 4 2 4 39.41 2.99
 4 -2 5 394.32 9.46
 4 2 5 428.42 10.3
 4 -2 6 59.29 3.58
 4 2 6 58.04 3.71
 4 -2 7 29.65 2.42
 4 2 7 29.71 2.61
 4 -2 8 121.7 4.32
 4 2 8 120.33 4.56
 4 2 9 21.75 1.47
 4 3 -11 3.88 0.78
 4 3 -10 1.44 0.82
 -4 3 10 2.3 0.79
 4 -3 -9 18.14 2.02
 4 3 -9 21.59 2.45
 -4 3 9 26.23 2.42
 -4 3 8 -0.11 0.53
 4 -3 -8 0.75 0.61
 4 3 -8 0.08 0.84
 4 3 -7 2.05 0.73
 4 -3 -7 1.96 0.85
 4 3 -6 34.9 2.71
 4 -3 -6 23.38 2.41
 4 3 -6 35.79 3.14
 -4 -3 6 41.95 6.74
 -4 3 6 39.2 6.01
 -4 -3 5 0.83 1
 -4 3 5 0.41 1.06
 -4 -3 4 5.57 2.51
 -4 3 4 3.84 1.88
 -4 -3 3 32.44 4.75
 -4 3 3 35.64 4.54
 -4 3 2 39.74 4.41
 4 -3 -1 21.81 2.96
 -4 3 1 20.27 3.12
 4 -3 0 10.62 2.18
 -4 3 0 12.87 2.29
 4 -3 1 3.02 1.19
 4 -3 2 11.49 2.29
 4 3 2 9.29 1.97
 4 -3 3 18.43 2.98
 4 3 3 20.67 2.98
 4 -3 4 1 1.15
 4 3 4 0.45 0.59
 4 3 4 -0.4 0.64
 4 3 4 -0.13 0.7
 4 -3 5 22.89 2.16
 4 3 5 28.56 2.75
 4 -3 6 4.38 1.02
 4 3 6 3.31 1.04
 4 3 7 10.99 1.65
 4 -3 7 10.49 1.44
 4 -3 8 1.18 0.58
 4 3 8 0.7 0.54
 4 3 9 0.47 0.27
 4 4 -11 12.44 1.23
 4 4 -10 18.02 1.92
 -4 4 10 16.87 1.76
 4 4 -9 137.05 5.94
 -4 4 9 138.24 5.43
 4 4 -8 52.08 3.87
 -4 4 8 56.97 3.58
 4 4 -7 80.6 4.37
 4 4 -6 311.45 8.13
 4 4 -6 350.24 9.85
 -4 -4 6 351.15 19.75
 -4 4 6 376.18 18.28
 -4 -4 5 441.73 20.69
 -4 4 5 480.84 19.58
 -4 -4 4 5.32 2.04
 -4 4 4 17.46 3.26
 -4 -4 3 1440.11 32.87
 -4 4 3 1310.88 28.32
 -4 4 2 653.47 18.43
 4 -4 -1 88.71 6.24
 -4 4 1 84.72 6.06
 4 4 0 125.57 6.65
 4 -4 0 134.11 7.42
 4 -4 1 102.82 6.59
 4 -4 2 151.99 8.28
 4 -4 3 97.53 7.01
 4 4 3 82.76 4.61
 4 4 4 254.92 9.27
 4 4 4 258.46 7.99
 4 4 5 2.54 1.08
 4 -4 6 40.94 2.77
 4 4 6 41.86 3.21
 4 -4 7 129.27 4.72
 4 4 7 128.98 5.25
 4 4 8 5.21 0.91
 4 4 9 1.79 0.43
 4 5 -11 27.61 1.73
 -4 5 10 2.54 0.77
 4 5 -10 3.1 0.89
 -4 5 9 3.54 0.96
 4 5 -9 3.38 1.02
 -4 5 8 2.04 0.76
 4 5 -8 1.16 0.92
 4 5 -7 -0.08 0.59
 4 5 -7 0.06 0.7
 -4 -5 6 -1.1 1.22
 -4 5 6 1.91 1.92
 4 5 -6 1.23 0.67
 4 5 -6 1.94 0.99
 -4 -5 5 -0.49 1.62
 -4 5 5 1.34 0.94
 4 5 -5 0.72 0.59
 4 5 -5 0.41 0.58
 -4 -5 4 2.61 1.91
 -4 5 4 3.49 1.71
 -4 -5 3 -0.04 0.95
 -4 5 3 -0.74 1.02
 -4 5 2 3.61 1.44
 4 -5 -2 2.27 0.99
 4 5 -1 9.9 2.19
 4 -5 -1 10.74 2.25
 4 -5 0 21.82 3.09
 4 5 0 18.41 2.73
 4 -5 1 0.21 0.92
 4 -5 2 0.48 0.68
 4 5 3 55.71 3.66
 4 -5 3 54.86 5.37
 4 5 3 47.24 3.5
 4 -5 4 0.04 0.58
 4 5 4 1.24 0.8
 4 5 4 -0.34 1.04
 4 5 5 22.89 2.42
 4 -5 6 2.65 0.75
 4 5 6 1.11 0.8
 4 5 7 8.4 1.33
 4 5 8 -0.07 0.64
 4 5 9 0.3 0.23
 4 6 -11 77.51 2.65
 4 6 -10 154.01 5
 -4 6 10 125.78 4.39
 4 6 -9 8.81 1.43
 -4 6 9 9.35 1.35
 4 6 -8 3.64 1.11
 4 6 -7 11.87 1.65
 4 6 -7 9.49 1.74
 4 6 -6 42.09 3.07
 4 6 -6 45.21 3.42
 -4 -6 6 34.75 6.23
 -4 6 6 39.53 5.95
 4 6 -5 28.69 2.43
 4 6 -5 27.1 2.54
 -4 -6 5 27.15 5.33
 -4 6 5 29.83 4.87
 -4 -6 4 548.36 22.25
 -4 6 4 537.89 19.16
 -4 -6 3 295.31 15.23
 -4 6 3 289.73 13.18
 4 -6 -2 87.79 5.99
 4 -6 -1 531.88 16.21
 4 6 -1 551.2 16.64
 4 -6 0 38.13 4.18
 4 6 0 36.11 4.04
 4 -6 1 6.79 1.85
 4 -6 2 373.58 13.96
 4 6 3 201.54 7.05
 4 -6 3 212.33 10.91
 4 6 3 203.35 7.38
 4 6 4 1.07 0.57
 4 6 4 0.14 1.01
 4 6 5 106.87 5.08
 4 6 6 3.54 0.83
 4 6 7 102.21 4.45
 4 6 8 -0.81 0.64
 4 7 -10 17.16 1.62
 4 7 -9 26.41 2.35
 -4 7 9 25.29 2.14
 4 7 -8 -0.12 0.74
 4 7 -7 13.33 1.85
 4 7 -7 13.85 1.99
 4 7 -6 41.38 3.08
 4 7 -6 41.56 3.23
 -4 -7 5 0.58 1.1
 4 7 -5 0.53 0.42
 4 7 -5 1.99 0.88
 -4 -7 4 3.8 2.2
 -4 7 4 0.79 0.71
 4 7 -4 1.59 0.7
 4 7 -4 2.76 0.8
 -4 -7 3 2.9 0.95
 4 7 -2 22.42 3.7
 4 -7 -1 2.4 1.13
 4 7 -1 2.35 1.18
 4 -7 0 1.87 1.1
 4 7 0 1.16 0.87
 4 -7 1 19.87 3.28
 4 -7 2 0.2 0.71
 4 7 2 0 0.4
 4 7 2 0.5 0.64
 4 -7 3 10.7 2.62
 4 7 3 9.47 1.55
 4 7 3 12.1 1.87
 4 7 4 0.75 0.63
 4 7 4 -0.1 0.94
 4 7 5 0.93 0.76
 4 7 6 -0.8 1.05
 4 7 7 6.13 1.14
 4 7 8 2.58 0.6
 4 8 -10 4.56 0.78
 4 8 -9 36.94 2.52
 4 8 -8 35.91 2.78
 4 8 -7 19.99 2.25
 4 8 -7 20.45 2.23
 4 8 -6 354.26 9.25
 4 8 -6 345.61 9.19
 4 8 -5 179.78 6.42
 -4 -8 5 154.02 13.35
 -4 8 5 159.63 11.64
 -4 -8 4 13.86 3.5
 4 8 -4 12.39 1.61
 4 8 -4 9.1 1.39
 4 8 -3 152.57 5.52
 -4 -8 3 178.46 12.73
 4 8 -2 44.1 5.19
 4 8 -1 2.32 1.23
 4 8 0 145.43 9.02
 4 -8 0 129.92 8.12
 4 8 1 140.15 5.64
 4 -8 1 158.32 9.34
 4 -8 2 2.41 1.32
 4 8 2 0.51 0.42
 4 8 2 2.03 0.87
 4 8 3 35.41 2.91
 4 -8 3 31.87 4.5
 4 8 4 9.02 1.54
 4 8 4 11.17 1.84
 4 8 5 0.6 0.63
 4 8 6 9.75 1.54
 4 8 7 58.76 3.13
 4 8 8 15.92 1.31
 4 9 -10 2.8 0.54
 4 9 -9 4.19 0.88
 4 9 -8 0.09 0.46
 4 9 -7 8.76 1.52
 4 9 -7 9.04 1.39
 4 9 -6 5.93 1.29
 4 9 -6 4.94 1.14
 4 9 -5 1.49 0.67
 4 9 -5 0.91 0.44
 -4 -9 4 3.39 1.95
 4 9 -4 2.21 0.79
 -4 -9 3 1.17 1.62
 4 9 -3 1.3 0.59
 4 9 -3 1.44 0.67
 4 9 -2 -0.64 1.3
 4 9 -2 0.49 0.58
 4 9 -1 0.59 0.4
 4 9 -1 -1.05 1.25
 4 9 0 8.73 2.44
 4 9 0 5.18 1.24
 4 -9 1 3.01 1.58
 4 9 1 2.14 0.86
 4 9 1 2.69 1.48
 4 -9 2 1.99 0.99
 4 9 2 3.57 0.95
 4 9 2 4.46 1.07
 4 9 3 6.6 1.34
 4 9 3 7.96 1.49
 4 9 4 1.53 0.73
 4 9 5 3.3 0.94
 4 9 6 4.72 1.18
 4 9 7 1.05 0.58
 4 9 8 6.47 0.77
 4 10 -9 13.17 1.22
 4 10 -8 100.92 3.97
 4 10 -7 42.49 3.1
 4 10 -7 37.61 2.6
 4 10 -6 28.25 2.59
 4 10 -6 29.23 2.39
 4 10 -5 46.76 3.42
 4 10 -4 18.46 1.99
 4 10 -4 16.76 2.04
 4 10 -3 62.1 3.71
 4 10 -3 68.26 3.9
 -4 -10 3 65.72 8.12
 4 10 -2 106.85 8.85
 4 10 -2 92.21 4.46
 4 10 -2 101.07 5.03
 4 10 -1 175.08 6.41
 4 10 -1 170.78 11.19
 4 10 0 90.47 7.77
 4 10 0 92 4.64
 4 10 1 68.66 3.92
 4 10 1 52.01 5.92
 4 10 2 15.07 1.93
 4 10 2 17.12 1.99
 4 10 3 38.68 3.1
 4 10 3 45.1 3.41
 4 10 4 3.38 1.09
 4 10 5 27.36 2.41
 4 10 6 30 2.44
 4 10 7 5.93 0.9
 4 11 -9 10.24 1.06
 4 11 -7 0.51 0.54
 4 11 -6 0.08 0.5
 4 11 -5 4.05 0.95
 4 11 -5 5.08 1.17
 4 11 -4 -0.07 0.62
 4 11 -4 -0.09 0.45
 4 11 -3 2.65 0.77
 4 11 -3 2.46 0.86
 4 11 -2 -0.07 0.41
 4 11 -2 -0.45 0.45
 4 11 -1 -1.17 1.25
 4 11 -1 0.37 0.53
 4 11 -1 -0.52 0.52
 4 11 0 9.81 1.54
 4 11 0 9.29 1.52
 4 11 1 4.17 1.1
 4 11 2 -0.07 0.58
 4 11 3 8.48 1.6
 4 11 4 2.23 0.97
 4 11 5 0.17 0.62
 4 11 6 9.13 1.25
 4 11 7 2.8 0.62
 4 12 -9 11.29 0.97
 4 12 -8 10.88 1.2
 4 12 -7 74.65 3.48
 4 12 -6 31.87 2.46
 4 12 -6 36.38 2.74
 4 12 -5 9.99 1.45
 4 12 -5 11.85 1.65
 4 12 -4 66.33 3.73
 4 12 -4 65.63 3.87
 4 12 -3 106.69 4.77
 4 12 -3 87.34 4.68
 4 12 -2 58.25 3.5
 4 12 -2 43.89 3.6
 4 12 -1 223.39 6.88
 4 12 -1 198.51 7.28
 4 12 0 82.43 4.2
 4 12 0 78.58 3.93
 4 12 0 80.89 4.47
 4 12 1 32.3 2.74
 4 12 1 27.4 2.33
 4 12 2 23.34 2.33
 4 12 3 12.59 1.94
 4 12 4 2.41 0.93
 4 12 5 25.62 2.09
 4 12 6 11.1 1.23
 4 13 -8 0.39 0.32
 4 13 -7 19.54 1.67
 4 13 -6 2.98 0.76
 4 13 -5 0.16 0.52
 4 13 -5 0.6 0.62
 4 13 -4 1.17 0.64
 4 13 -4 1.53 0.71
 4 13 -3 4.88 1.11
 4 13 -3 4.18 1.12
 4 13 -2 5.01 1.06
 4 13 -2 6.03 1.32
 4 13 -1 0.77 0.52
 4 13 -1 0.94 0.7
 4 13 0 0.87 0.61
 4 13 0 0.84 0.72
 4 13 1 7.25 1.22
 4 13 1 6.62 1.26
 4 13 2 7.12 1.24
 4 13 2 6.5 1.18
 4 13 3 0.73 0.76
 4 13 4 2.78 0.77
 4 13 5 6.37 0.95
 4 13 6 0.26 0.25
 4 14 -8 31.65 1.52
 4 14 -7 0.82 0.46
 4 14 -6 95.28 3.71
 4 14 -5 130.21 4.64
 4 14 -4 9.18 1.36
 4 14 -3 39.07 2.69
 4 14 -3 35.01 2.74
 4 14 -2 51.42 3.11
 4 14 -1 14.71 1.75
 4 14 -1 14.11 1.66
 4 14 0 194.27 6.22
 4 14 0 181.77 5.78
 4 14 1 338.36 8.43
 4 14 1 331.48 7.98
 4 14 2 23.47 2.14
 4 14 2 19.22 1.79
 4 14 3 42.9 2.77
 4 14 4 9.39 1.21
 4 14 5 21.49 1.56
 4 15 -7 1.06 0.37
 4 15 -6 0.76 0.46
 4 15 -5 26.79 1.95
 4 15 -4 2.49 0.81
 4 15 -3 13.96 1.55
 4 15 -2 0.54 0.56
 4 15 -1 2.92 0.76
 4 15 -1 3.43 0.93
 4 15 0 17.92 1.86
 4 15 0 17.12 1.72
 4 15 1 1.87 0.72
 4 15 1 1.24 0.64
 4 15 2 0.93 0.47
 4 15 2 2.16 0.81
 4 15 3 9.18 1.19
 4 15 4 0.89 0.41
 4 16 -6 3.78 0.58
 4 16 -5 17.72 1.38
 4 16 -4 245.78 5.64
 4 16 -3 87.71 3.47
 4 16 -2 9.87 1.22
 4 16 -2 11.55 1.29
 4 16 -1 95.98 3.8
 4 16 -1 94.05 3.63
 4 16 0 6.71 1.02
 4 16 0 6.29 1.06
 4 16 1 14.4 1.49
 4 16 1 15.9 1.47
 4 16 2 69.85 3.04
 4 16 2 55.62 2.45
 4 16 3 33.77 1.88
 4 16 4 7.48 0.72
 4 17 -5 2.33 0.46
 4 17 -4 1.38 0.43
 4 17 -4 0.86 0.39
 4 17 -3 8.66 1.09
 4 17 -3 11.27 1.11
 4 17 -2 7.38 0.96
 4 17 -2 8.09 0.97
 4 17 -1 1.21 0.45
 4 17 -1 0.92 0.49
 4 17 0 9.24 1.11
 4 17 0 10.74 1.17
 4 17 1 10.36 1.1
 4 17 1 9.41 0.96
 4 17 2 2.72 0.55
 4 17 2 1.6 0.36
 4 18 -4 3.3 0.48
 4 18 -4 5.2 0.56
 4 18 -3 99.51 2.84
 4 18 -3 129.61 3.11
 4 18 -2 93.36 2.89
 4 18 -2 111.39 3.08
 4 18 -1 2.05 0.47
 4 18 -1 1.54 0.43
 4 18 0 12.96 1.06
 4 18 0 13.85 1.05
 4 18 1 15.55 1.03
 5 0 -10 27.24 2.06
 5 0 -9 0.72 0.6
 5 0 -8 8.41 1.27
 5 0 -8 9.92 1.76
 5 0 -7 1.69 0.78
 5 0 -7 0.63 0.82
 5 0 -6 0.06 0.58
 -5 0 5 1.62 1.96
 5 0 -5 0.51 0.56
 -5 0 4 4.15 2.03
 5 0 -4 3.76 1.05
 -5 0 3 9.49 3.08
 -5 0 2 0.55 0.88
 -5 0 1 22.51 4.13
 -5 0 0 5.95 2.13
 5 0 1 24.01 3.59
 5 0 2 -0.28 0.71
 5 0 2 0.17 0.59
 5 0 3 0.82 1
 5 0 3 1.48 0.99
 5 0 4 3.22 0.85
 5 0 5 4.84 1.12
 5 0 6 28.04 2.37
 5 0 7 0.32 0.46
 5 0 8 5.54 0.81
 5 0 8 7.01 0.75
 5 -1 -10 4.67 0.86
 5 1 -10 4.62 0.93
 5 -1 -9 13.73 1.76
 5 1 -9 14.11 1.85
 5 1 -8 66.39 3.57
 5 -1 -8 71.92 4.27
 5 1 -8 66.88 4.2
 5 1 -7 57.41 3.6
 5 -1 -7 52.31 3.81
 5 1 -7 57.17 3.93
 5 -1 -6 3.88 1.11
 5 1 -6 4.6 1.22
 5 -1 -5 89.83 4.87
 5 1 -5 92.2 4.89
 -5 -1 5 123.97 11.47
 -5 1 5 126.26 11.34
 5 -1 -4 15 1.95
 5 1 -4 16 2.01
 -5 -1 4 26.89 5.22
 -5 1 4 25.83 4.85
 -5 -1 3 11.73 3.16
 -5 1 3 9.72 2.93
 -5 -1 2 189.65 12.42
 -5 1 2 206.2 12.62
 -5 -1 1 20.54 4.03
 -5 1 1 20.02 3.7
 5 -1 0 136.9 8.32
 5 -1 1 76.08 6.42
 5 -1 2 1.47 1.2
 5 1 2 1.85 1.12
 5 -1 2 2.86 1
 5 1 2 1.81 0.75
 5 1 3 3.01 0.84
 5 -1 3 3.03 1.59
 5 1 3 2.11 1.08
 5 -1 3 7.15 1.59
 5 1 3 5.09 1.4
 5 1 4 4.03 1
 5 -1 5 4.14 0.94
 5 1 5 3.36 0.98
 5 -1 6 16.8 1.78
 5 1 6 19.73 2.06
 5 -1 7 27.84 1.96
 5 1 7 27.33 2.07
 5 1 8 5.15 0.82
 5 1 8 6.41 0.73
 5 -2 -10 0.1 0.26
 5 2 -10 0.06 0.48
 5 -2 -9 1.05 0.68
 5 2 -9 0.68 0.65
 5 2 -8 17.13 1.81
 5 -2 -8 15.01 1.95
 5 2 -8 16.63 2.09
 5 2 -7 5.67 1.22
 5 -2 -7 5.18 1.26
 5 2 -7 6.79 1.52
 5 2 -6 4.03 1.02
 5 -2 -6 2.44 0.84
 5 2 -6 3.08 1
 -5 -2 5 1.91 2.13
 -5 2 5 3.67 2.11
 5 -2 -5 3.47 1.06
 5 2 -5 3.57 1.03
 -5 -2 4 8 2.79
 -5 2 4 11.21 3.19
 5 -2 -4 5.73 1.2
 5 2 -4 7.12 1.36
 -5 -2 3 0.76 1.58
 -5 2 3 0.09 1
 -5 -2 2 -1.45 1.51
 -5 2 2 -1.53 1.71
 -5 2 1 7.93 2.37
 5 -2 0 4.2 1.51
 5 -2 1 27.98 3.99
 5 -2 1 30.13 2.71
 5 2 2 4.29 1.03
 5 -2 2 4.56 1.83
 5 -2 2 7.37 1.51
 5 2 2 4.56 1.12
 5 2 3 2.68 0.89
 5 -2 3 1.73 1.39
 5 2 3 3.82 1.24
 5 2 4 15.33 2.02
 5 2 5 8.29 1.46
 5 -2 6 11.56 1.42
 5 2 6 12.59 1.66
 5 -2 7 7.13 1.1
 5 -2 7 8.56 1.04
 5 2 7 9.02 1.2
 5 2 8 0.29 0.22
 5 2 8 -2.19 0.64
 5 3 -10 72.19 3.34
 5 -3 -9 1.04 0.5
 5 3 -9 2.92 1.02
 5 3 -8 12.14 1.54
 5 -3 -8 11.56 1.67
 5 3 -8 12.68 1.84
 5 -3 -7 217.86 7.4
 5 3 -7 227.78 7.01
 5 3 -7 223.02 7.71
 5 3 -6 5.48 1.12
 5 -3 -6 4.19 1.16
 5 3 -6 6.02 1.38
 5 -3 -5 62.45 3.96
 5 3 -5 72.33 4.24
 5 3 -5 80.69 4.01
 -5 -3 5 86.06 9.81
 -5 3 5 83.3 9.16
 5 -3 -4 82.02 4.5
 5 3 -4 103.74 5.01
 5 3 -4 108.12 4.52
 -5 -3 4 141.94 11.99
 -5 3 4 129.84 10.66
 -5 -3 3 5.11 2.51
 -5 3 3 6.46 2.44
 -5 -3 2 6.27 2.8
 -5 3 2 2.65 1.28
 5 -3 -1 9.87 2.39
 5 -3 0 21.16 3.5
 5 -3 1 2.22 1.13
 5 -3 1 0.79 0.94
 5 3 2 103.88 4.94
 5 -3 2 105.49 8.17
 5 -3 2 125.24 5.98
 5 3 2 101.23 5.06
 5 -3 2 123.24 5.78
 5 3 3 59.61 4.16
 5 3 3 61.93 3.83
 5 3 4 1.09 0.82
 5 3 5 43.11 3.18
 5 -3 6 20.81 2
 5 3 6 19.54 2.04
 5 3 7 2.02 0.71
 5 3 8 14.09 1.09
 5 4 -10 10.43 1.26
 5 4 -9 1.05 0.74
 5 4 -8 2.54 0.73
 5 4 -8 3.18 1.01
 5 4 -7 5.54 1.18
 5 4 -7 6.4 1.43
 5 4 -6 3.99 1.02
 5 -4 -6 4.99 1.14
 5 4 -6 5.24 1.28
 -5 -4 5 -0.5 1.46
 -5 4 5 2.07 1.84
 5 -4 -5 0.06 0.48
 5 4 -5 0.71 0.6
 5 4 -5 0.15 0.55
 -5 -4 4 2.32 1.99
 -5 4 4 -1.14 1.55
 5 -4 -4 0.99 0.7
 5 4 -4 0.77 0.61
 5 4 -4 0.7 0.63
 -5 -4 3 1.45 2.07
 -5 4 3 0.23 0.77
 5 4 -3 -0.04 0.36
 5 4 -3 0.33 0.49
 -5 -4 2 4.44 2.26
 5 -4 -1 6.63 1.94
 5 -4 0 20.17 3.57
 5 -4 0 19.95 2.13
 5 4 1 8.63 1.48
 5 -4 1 13.1 2.91
 5 -4 1 12.42 1.59
 5 4 2 0.33 0.56
 5 -4 2 1.11 1.13
 5 4 2 0.8 0.71
 5 -4 2 -1.58 1.37
 5 4 3 0.64 0.74
 5 4 3 0.27 0.68
 5 4 4 5.67 1.31
 5 -4 4 4.79 0.99
 5 4 5 2.68 0.83
 5 -4 5 0.86 0.79
 5 4 6 4.09 0.98
 5 -4 6 2.03 0.51
 5 4 7 0.6 0.51
 5 4 8 8.01 0.8
 5 5 -10 9.93 1.19
 5 5 -9 16.95 1.9
 5 5 -8 47.2 2.97
 5 5 -8 54.1 3.51
 5 5 -7 5.74 1.11
 5 5 -7 6.31 1.43
 5 5 -6 70.75 3.91
 5 5 -6 76.78 4.44
 5 5 -5 478.1 10.14
 5 5 -5 483.27 11.24
 -5 -5 5 468.37 24.13
 -5 5 5 457.71 21.24
 -5 -5 4 0.51 1.25
 -5 5 4 1.52 1.55
 5 5 -4 0.79 0.51
 5 5 -4 0.2 0.48
 5 5 -3 66.75 3.99
 5 5 -3 65.9 3.61
 -5 -5 3 74.72 8.68
 5 5 -2 156.11 5.98
 5 5 -2 160.52 5.68
 5 -5 -1 166.01 9.7
 5 -5 -1 128.7 4.34
 5 5 0 3.02 0.88
 5 -5 0 6.55 2.32
 5 -5 0 5.61 1.16
 5 5 1 57.4 3.75
 5 -5 1 65.92 6.58
 5 -5 1 68.4 3.97
 5 5 2 19.02 2.18
 5 -5 2 17.79 3.53
 5 5 2 18.84 2.23
 5 -5 2 23.16 2.28
 5 5 3 4.55 1.13
 5 5 3 4.3 1.19
 5 -5 3 5.23 1
 5 -5 4 136.58 5.82
 5 5 4 117.36 5.3
 5 5 5 3.37 1
 5 -5 5 0.98 0.8
 5 5 6 7.64 1.23
 5 5 7 64.71 3.01
 5 6 -10 0.76 0.45
 5 6 -9 0.15 0.57
 5 6 -8 19.26 1.9
 5 6 -8 21.22 2.18
 5 6 -7 0.54 0.5
 5 6 -7 2.26 0.98
 5 6 -6 0.33 0.41
 5 6 -6 0.92 0.65
 5 6 -5 13.23 1.68
 5 6 -5 14.73 1.96
 -5 -6 4 0.15 1.88
 5 6 -4 -0.09 0.3
 5 6 -4 0.75 0.74
 -5 -6 3 3.09 2.01
 5 6 -3 2.84 0.94
 5 6 -3 1.58 0.67
 5 6 -2 0.55 0.55
 5 -6 -2 13.39 1.06
 5 6 -1 1.6 0.63
 5 -6 -1 3.11 1.41
 5 6 0 0.03 0.4
 5 -6 0 1.62 1.45
 5 6 1 2.58 0.99
 5 -6 1 4.86 2.02
 5 -6 1 3.82 1.16
 5 6 2 8.18 1.43
 5 6 2 8.77 1.64
 5 -6 2 8.7 1.36
 5 6 3 9.56 1.53
 5 6 3 10.73 1.75
 5 -6 3 11.75 1.55
 5 -6 4 11.8 1.5
 5 6 4 13.28 1.83
 5 6 5 -0.42 0.9
 5 6 6 17.74 1.8
 5 6 7 5.81 0.9
 5 7 -10 259.91 5.22
 5 7 -9 3.29 0.79
 5 7 -8 7.29 1.14
 5 7 -8 8.59 1.39
 5 7 -7 44.67 3.09
 5 7 -7 49.65 3.36
 5 7 -6 160.63 5.83
 5 7 -6 167.92 6.25
 5 7 -5 48.36 3.23
 5 7 -5 51.5 3.49
 5 7 -4 257.72 7.75
 5 7 -4 238.73 7.21
 5 7 -3 101.11 4.85
 5 7 -3 103.99 4.7
 -5 -7 3 109.39 11
 5 7 -2 63.82 3.79
 5 7 -1 195.51 6.58
 5 -7 -1 106.33 2.96
 5 7 0 12.45 1.77
 5 -7 0 13.28 3.08
 5 -7 0 13.94 1.41
 5 -7 1 80.61 7.56
 5 -7 1 82.79 3.62
 5 7 2 135.67 5.84
 5 -7 2 123.23 4.74
 5 7 3 89.25 4.75
 5 7 3 113.18 5.63
 5 7 4 11.66 1.7
 5 7 5 110.06 4.8
 5 7 6 11.14 1.44
 5 7 7 96.47 3.35
 5 8 -9 9.62 1.16
 5 8 -8 0.78 0.44
 5 8 -8 0.24 0.44
 5 8 -7 0.01 0.45
 5 8 -7 -0.29 0.59
 5 8 -6 3.12 0.92
 5 8 -6 2.32 0.93
 5 8 -5 16.12 1.89
 5 8 -5 19.4 2.14
 5 8 -4 2.02 0.75
 5 8 -4 2.54 0.86
 5 8 -3 6.19 1.21
 5 8 -3 5.15 1.06
 5 8 -2 2.32 0.86
 5 8 -1 1.14 0.58
 5 8 0 16.87 2.07
 5 -8 0 20.79 1.44
 5 8 1 11.73 1.74
 5 -8 1 12.36 1.22
 5 8 2 2.29 0.8
 5 8 2 3.63 0.98
 5 8 3 0.34 0.64
 5 8 3 0.02 0.75
 5 8 4 8.3 1.43
 5 8 5 7.18 1.27
 5 8 6 0.23 0.52
 5 8 7 0.43 0.32
 5 9 -9 18.14 1.29
 5 9 -9 23.01 1.56
 5 9 -8 100.51 3.76
 5 9 -8 107.35 3.98
 5 9 -8 104.87 3.92
 5 9 -7 0.26 0.44
 5 9 -7 0.52 0.5
 5 9 -6 207.93 6.4
 5 9 -6 195.58 6.6
 5 9 -6 218.2 6.59
 5 9 -5 375.22 9.18
 5 9 -5 373.69 8.98
 5 9 -4 24.31 2.27
 5 9 -4 20.49 2.31
 5 9 -3 13.49 1.86
 5 9 -2 128.75 5.39
 5 9 -1 121.55 5.36
 5 9 0 20.16 2.22
 5 9 0 13.16 1.69
 5 9 1 130.09 5.62
 5 9 1 147.85 6.05
 5 9 2 51.1 3.53
 5 9 2 60.28 3.85
 5 9 3 15.24 2
 5 9 3 17.66 2.2
 5 9 4 85.54 4.23
 5 9 5 11 1.51
 5 9 6 27.19 1.89
 5 9 7 142.26 3.36
 5 10 -8 17.44 1.44
 5 10 -8 16.75 1.41
 5 10 -7 0.13 0.39
 5 10 -7 0.67 0.61
 5 10 -7 0.45 0.47
 5 10 -6 0.01 0.41
 5 10 -6 0.65 0.56
 5 10 -6 0.66 0.49
 5 10 -5 9.74 1.4
 5 10 -5 10.4 1.53
 5 10 -4 1.31 0.69
 5 10 -3 8.39 1.53
 5 10 -2 5.71 1.31
 5 10 -1 0.38 0.74
 5 10 -1 0.05 0.46
 5 10 0 11.15 1.74
 5 10 0 8.49 1.53
 5 10 1 0.37 0.65
 5 10 1 0.73 0.67
 5 10 2 1.51 0.69
 5 10 2 2.64 0.96
 5 10 3 13.95 1.89
 5 10 3 14.43 1.96
 5 10 4 -0.18 0.65
 5 10 5 2.8 0.89
 5 10 6 17.32 1.41
 5 11 -8 17.31 1.3
 5 11 -7 321.93 6.83
 5 11 -7 330.58 7.38
 5 11 -6 11.53 1.41
 5 11 -6 11.52 1.51
 5 11 -5 0.66 0.37
 5 11 -5 1.16 0.65
 5 11 -4 137.07 5.24
 5 11 -3 8.54 1.37
 5 11 -2 24.08 2.32
 5 11 -1 137.11 5.45
 5 11 -1 124.52 5.34
 5 11 0 29.23 2.61
 5 11 0 19.41 2.17
 5 11 1 17.53 2.07
 5 11 1 17.38 1.92
 5 11 2 141.83 5.54
 5 11 2 150.48 5.68
 5 11 3 11.43 1.73
 5 11 4 29.65 2.26
 5 11 5 27.09 1.97
 5 11 6 24.3 1.46
 5 12 -7 0.54 0.38
 5 12 -6 25.17 1.9
 5 12 -6 23.65 2.08
 5 12 -5 9.05 1.27
 5 12 -5 9.39 1.35
 5 12 -4 0.38 0.42
 5 12 -4 0.58 0.55
 5 12 -3 7.34 1.32
 5 12 -2 6.44 1.24
 5 12 -1 4.91 1.15
 5 12 -1 3.4 1.04
 5 12 0 6.24 1.24
 5 12 0 5.66 1.17
 5 12 1 25.63 2.37
 5 12 1 23.03 2.07
 5 12 2 11.67 1.69
 5 12 3 4.59 1.09
 5 12 4 3.44 0.78
 5 12 5 1.61 0.5
 5 13 -7 9.06 0.87
 5 13 -6 43.06 2.23
 5 13 -5 28.72 1.96
 5 13 -5 26.5 2.16
 5 13 -4 108.6 3.97
 5 13 -4 88.9 4.24
 5 13 -3 3.37 0.92
 5 13 -2 96 4.14
 5 13 -2 81.76 4.17
 5 13 -1 1.76 0.75
 5 13 0 204.63 6.29
 5 13 1 448.33 9.51
 5 13 2 6.95 1.3
 5 13 3 2.47 0.69
 5 13 4 32.88 1.97
 5 13 5 35.27 1.7
 5 14 -6 0.98 0.33
 5 14 -5 6.53 0.87
 5 14 -4 5.35 0.85
 5 14 -3 14.89 1.4
 5 14 -2 0.33 0.57
 5 14 -1 4.18 0.97
 5 14 0 19.71 1.93
 5 14 1 4.46 1.01
 5 14 2 9.28 1.27
 5 14 3 2.26 0.6
 5 14 4 0.33 0.27
 5 15 -5 10.51 0.91
 5 15 -4 229.21 5.15
 5 15 -4 203.61 4.52
 5 15 -3 79.61 3.18
 5 15 -3 60.44 2.49
 5 15 -2 13.79 1.43
 5 15 -1 33.67 2.22
 5 15 0 64.45 3.09
 5 15 1 163.48 4.75
 5 15 2 4.03 0.78
 5 15 3 7.43 0.84
 5 16 -5 3.66 0.59
 5 16 -4 0.09 0.3
 5 16 -3 0.82 0.43
 5 16 -2 1.87 0.59
 5 16 -1 -0.03 0.38
 5 16 0 11.42 1.17
 5 16 1 1.22 0.48
 5 16 2 0.87 0.34
 5 17 -4 3.06 0.46
 5 17 -3 20.74 1.34
 5 17 -2 12.27 1.08
 5 17 -1 6.01 0.75
 5 17 0 3.57 0.57
 6 0 -9 13.87 1.54
 6 0 -8 56.53 3.5
 6 0 -8 55.18 3
 6 0 -7 10.19 1.45
 6 0 -7 9.26 1.52
 6 0 -6 52.43 3.72
 6 0 -5 48.41 3.64
 6 0 -4 107.8 5.28
 6 0 -3 123.01 3.59
 -6 0 3 208.67 15.43
 -6 0 2 120.82 11.55
 6 0 -2 106.78 4.44
 6 0 -1 4.88 1.6
 6 0 0 236.14 7.87
 6 0 0 230.54 8.28
 6 0 1 1486.18 21.5
 6 0 1 1496.59 23.2
 6 0 2 122.94 6.15
 6 0 2 111.51 5.75
 6 0 3 5.05 1.58
 6 0 4 59.77 4.08
 6 0 5 62.13 3.68
 6 0 6 35.18 2.49
 6 -1 -9 1.12 0.53
 6 1 -9 0.76 0.55
 6 -1 -8 0.35 0.52
 6 1 -8 0.28 0.36
 6 1 -8 0.38 0.57
 6 -1 -8 -0.21 0.33
 6 -1 -7 4.46 1.14
 6 1 -7 4.74 1.34
 6 1 -7 4.48 1.03
 6 -1 -7 4.57 1.05
 6 -1 -6 5.39 1.36
 6 1 -6 5.54 1.27
 6 1 -6 6.22 1.19
 6 -1 -5 9.96 1.72
 6 1 -5 10.8 1.75
 6 1 -4 5.11 1.29
 -6 -1 3 2.86 2.13
 -6 1 3 2 1.4
 6 -1 -3 44.17 2.2
 6 1 -3 37.59 2.18
 6 -1 -2 27.01 2.45
 6 1 -2 22.98 2.35
 -6 -1 1 5.07 2.53
 6 1 -1 3.83 1.01
 6 1 -1 7.66 1.58
 6 -1 0 3.85 0.96
 6 1 0 3.29 1.07
 6 -1 0 3.51 1.03
 6 1 0 3.11 0.91
 6 -1 1 11.88 1.92
 6 1 1 9 1.64
 6 -1 1 11.71 1.87
 6 1 1 8.01 1.46
 6 -1 2 25.97 2.98
 6 1 2 20.06 2.57
 6 -1 2 22.88 2.57
 6 1 2 20.23 2.37
 6 -1 3 -4.25 1.4
 6 -1 4 5.64 1.68
 6 1 5 0.35 0.35
 6 1 5 -1.62 1.13
 6 -1 6 2.68 0.74
 6 1 6 1.41 0.64
 6 2 -10 75.83 2.71
 6 2 -9 5.74 1.05
 6 -2 -8 8.68 1.34
 6 2 -8 7.98 1.17
 6 -2 -8 7.47 1.15
 6 2 -8 7.97 1.41
 6 -2 -7 274.01 8.11
 6 2 -7 278.61 8.34
 6 2 -7 275.78 7.3
 6 2 -6 10.54 1.59
 6 -2 -6 8.19 1.55
 6 2 -6 10.86 1.76
 6 -2 -5 58.46 3.96
 6 2 -5 63.18 4.06
 6 2 -5 66.69 3.68
 6 2 -4 380.42 10.16
 6 2 -4 434.44 9.43
 6 -2 -3 45.64 2.04
 6 2 -3 35.94 2.08
 -6 -2 2 -0.52 1.42
 6 2 -2 2.69 0.86
 6 -2 -2 28.66 2.56
 6 2 -2 19.47 2.29
 6 2 -1 161.25 5.96
 -6 -2 1 180.61 14.27
 6 -2 -1 174.74 6.17
 6 -2 0 5.41 1.21
 6 -2 0 5.67 1.39
 6 2 0 2.96 0.89
 6 -2 1 82.65 4.72
 6 2 1 65.85 4.21
 6 -2 1 77.01 4.6
 6 2 1 82.63 5.13
 6 2 2 25.91 2.85
 6 -2 2 29.9 2.81
 6 2 2 24.78 2.74
 6 2 3 73.04 4.92
 6 -2 3 78.06 4.56
 6 2 4 2.67 0.74
 6 -2 4 -0.44 1.1
 6 -2 5 95.78 4.37
 6 2 5 84.94 3.73
 6 -2 6 92.81 3.67
 6 2 6 100.81 4.28
 6 3 -10 1.16 0.38
 6 3 -9 -0.5 0.57
 6 3 -8 0.06 0.3
 6 3 -8 0.41 0.59
 6 -3 -8 0.32 0.35
 6 -3 -7 0.75 0.55
 6 3 -7 0.51 0.52
 6 3 -7 0.95 0.79
 6 -3 -6 1.47 0.79
 6 3 -6 0.75 0.53
 6 3 -6 2.66 1.01
 6 3 -5 3.37 1.05
 6 3 -5 3.28 0.94
 6 3 -4 10.2 1.77
 6 3 -4 10.2 1.53
 6 3 -3 4.11 1.05
 6 3 -3 31.25 1.83
 6 3 -2 1.16 0.74
 6 3 -2 13.86 1.98
 6 3 -1 2.13 0.68
 6 3 -1 3.21 1.14
 6 -3 0 7.56 1.65
 6 3 1 1.26 0.87
 6 -3 1 2.02 0.96
 6 3 2 5.06 1.08
 6 3 2 5.86 1.44
 6 -3 2 5.56 1.37
 6 3 3 0.61 0.65
 6 3 3 0.24 0.88
 6 -3 4 24.22 2.38
 6 3 4 23.85 2.21
 6 -3 5 8.33 1.38
 6 3 5 8.04 1.19
 6 3 6 8.69 1.38
 6 3 6 8.52 0.98
 6 4 -10 6.11 0.74
 6 4 -9 28.15 2.07
 6 4 -8 28.57 2.13
 6 4 -8 31.52 2.49
 6 -4 -8 26.39 2
 6 4 -7 17.32 2.08
 6 4 -7 16.16 1.75
 6 4 -6 26.76 2.64
 6 4 -6 28.89 2.41
 6 4 -5 105.87 5.2
 6 4 -5 92.4 4.41
 6 4 -4 3.77 1.14
 6 4 -4 3.9 0.99
 6 4 -3 5.45 1.17
 6 -4 -2 165.06 4.36
 6 4 -2 165.24 5.44
 6 4 -1 4.43 1.01
 6 4 -1 6.45 1.43
 6 -4 0 20.61 2.26
 6 4 0 0.94 0.72
 6 4 1 165.78 6.27
 6 4 1 162.19 6.62
 6 -4 1 183.81 6.6
 6 4 2 7.32 1.3
 6 4 2 9.87 1.72
 6 -4 2 11.62 1.72
 6 4 3 3 0.97
 6 4 3 1.67 0.86
 6 -4 3 2.08 1
 6 -4 4 170.47 5.91
 6 4 4 158.2 5.67
 6 -4 5 21.37 1.82
 6 4 5 12.75 1.49
 6 4 6 3.81 0.66
 6 4 6 3.53 0.94
 6 5 -9 0.85 0.49
 6 5 -8 1.4 0.54
 6 5 -8 0.65 0.55
 6 -5 -8 0.51 0.39
 6 5 -7 0.37 0.44
 6 5 -7 0.55 0.73
 6 5 -6 8.02 1.34
 6 5 -6 10.03 1.69
 6 5 -5 1.68 0.91
 6 5 -5 -0.09 0.53
 6 5 -4 0.72 0.62
 6 5 -4 2.77 0.83
 6 5 -3 0.54 0.52
 6 5 -2 -0.62 0.69
 6 -5 -2 40.03 1.91
 6 5 -1 0.63 0.47
 6 5 -1 2.07 0.95
 6 5 0 1.84 0.75
 6 5 0 -0.95 1.32
 6 5 1 -0.68 0.75
 6 5 1 0.4 0.8
 6 5 2 8.62 1.49
 6 5 2 9.51 1.72
 6 5 3 7.36 1.35
 6 5 3 8.01 1.56
 6 -5 4 31.68 2.36
 6 5 4 19.36 1.95
 6 -5 5 26.22 1.68
 6 5 5 10.22 1.3
 6 5 6 9.07 1.2
 6 5 6 7.06 0.88
 6 6 -9 1.06 0.43
 6 6 -8 23.42 1.83
 6 -6 -8 20.33 1.64
 6 6 -7 10.61 1.45
 6 6 -7 14.49 1.79
 6 6 -6 33.85 2.78
 6 6 -6 28.68 2.39
 6 6 -5 46.39 3.34
 6 6 -5 35.41 2.83
 6 6 -4 181.82 6.57
 6 6 -4 179.19 6.19
 6 6 -3 27.54 2.48
 6 6 -2 5.52 1.15
 6 6 -2 5.02 1.04
 6 6 -1 107.51 4.88
 6 -6 -1 104.36 3.11
 6 6 0 12.83 1.79
 6 6 0 13.28 2.05
 6 6 1 2.58 0.88
 6 6 1 4.24 1.17
 6 6 1 0.73 1.22
 6 -6 2 110.93 4.24
 6 6 2 126.07 5.45
 6 -6 3 140.31 4.59
 6 6 3 152.49 5.71
 6 -6 4 38.44 2.14
 6 6 4 15.35 1.75
 6 6 5 32.96 2.19
 6 6 6 4.55 0.8
 6 6 6 5.08 0.7
 6 7 -9 -0.14 0.34
 6 7 -8 2.84 0.62
 6 7 -8 3.57 0.86
 6 7 -7 -0.08 0.34
 6 7 -7 -0.44 0.56
 6 7 -6 11.25 1.59
 6 7 -6 7.46 1.28
 6 7 -5 2.88 0.96
 6 7 -5 1.7 0.78
 6 7 -4 3.79 0.93
 6 7 -3 -0.12 0.42
 6 7 -3 0.63 0.58
 6 7 -2 2.48 0.93
 6 7 -2 2.05 0.77
 6 7 -1 2.22 0.83
 6 7 -1 0.76 0.47
 6 7 0 0.6 0.66
 6 -7 0 46.98 2.19
 6 7 1 4.52 1.15
 6 7 1 6.28 1.4
 6 7 2 14.88 2.09
 6 7 2 13.13 1.92
 6 7 2 12.98 1.81
 6 7 3 0.94 0.61
 6 7 3 0.3 0.75
 6 7 4 16.91 1.83
 6 7 5 2.61 0.68
 6 7 5 0.43 0.5
 6 7 6 0.33 0.19
 6 7 6 -1.46 0.52
 6 8 -8 7.66 0.98
 6 8 -8 8.41 1.05
 6 8 -7 6.34 1.06
 6 8 -7 6.23 1.05
 6 8 -6 66.21 3.51
 6 8 -6 62.75 3.38
 6 8 -5 65.26 3.54
 6 8 -4 12.34 1.61
 6 8 -3 4.39 1.08
 6 8 -3 3.47 0.89
 6 8 -2 16.99 1.98
 6 8 -2 16.97 1.9
 6 8 -1 2.09 0.8
 6 8 -1 1.51 0.58
 6 8 0 1.71 0.69
 6 8 1 92.28 4.6
 6 8 1 100.63 4.78
 6 8 2 10.36 1.57
 6 8 2 11.16 1.74
 6 8 2 8.25 1.37
 6 8 3 6.56 1.22
 6 8 3 6.3 1.28
 6 8 4 42.48 2.79
 6 8 4 34.26 2.37
 6 8 5 4.35 0.77
 6 8 5 2.45 0.69
 6 9 -8 0.54 0.28
 6 9 -7 0.22 0.38
 6 9 -6 2.36 0.73
 6 9 -5 1.44 0.65
 6 9 -4 0.61 0.48
 6 9 -3 -0.45 0.51
 6 9 -3 -0.17 0.42
 6 9 -2 0.59 0.62
 6 9 -2 0.32 0.53
 6 9 -1 0.49 0.64
 6 9 -1 0.13 0.36
 6 9 0 1.86 0.68
 6 9 0 4.26 1.14
 6 9 1 1.08 0.79
 6 9 1 1.21 0.8
 6 9 2 11.77 1.67
 6 9 2 12.47 1.71
 6 9 3 3.01 0.78
 6 9 3 0.36 0.66
 6 9 4 3.79 0.89
 6 9 4 -0.09 0.51
 6 9 5 5.64 0.77
 6 10 -7 41 2.29
 6 10 -6 3.2 0.79
 6 10 -5 2.4 0.72
 6 10 -4 5.34 1.03
 6 10 -3 3.08 0.89
 6 10 -3 2.09 0.76
 6 10 -2 14.37 1.82
 6 10 -2 9.71 1.49
 6 10 -1 59.74 3.58
 6 10 -1 46.95 3.06
 6 10 0 29.52 2.56
 6 10 0 30.14 2.49
 6 10 1 34.49 2.71
 6 10 1 34.06 2.62
 6 10 2 28.37 2.47
 6 10 2 24.54 2.17
 6 10 3 13.52 1.48
 6 10 4 13.98 1.36
 6 10 5 17.4 1.17
 6 11 -7 0.96 0.3
 6 11 -7 2.36 0.53
 6 11 -6 0.33 0.33
 6 11 -5 0.11 0.32
 6 11 -4 0.36 0.44
 6 11 -4 -0.22 0.48
 6 11 -3 0.27 0.58
 6 11 -3 0.45 0.43
 6 11 -2 0.68 0.62
 6 11 -2 0.55 0.46
 6 11 -1 0.14 0.68
 6 11 -1 0.28 0.45
 6 11 0 4.71 1.12
 6 11 0 4.82 1.01
 6 11 1 4.65 1.14
 6 11 1 4.51 0.97
 6 11 2 2.77 0.82
 6 11 2 2.63 0.77
 6 11 3 0.98 0.49
 6 11 4 8.86 0.98
 6 12 -6 9.55 0.99
 6 12 -6 10.48 1.13
 6 12 -5 4.26 0.8
 6 12 -5 5.05 0.88
 6 12 -4 9.1 1.23
 6 12 -4 8.01 1.23
 6 12 -3 13.17 1.52
 6 12 -3 11.77 1.44
 6 12 -2 13.73 1.56
 6 12 -2 9.34 1.33
 6 12 -1 68.49 3.49
 6 12 -1 62.59 3.12
 6 12 0 55.64 3.11
 6 12 0 52.34 2.78
 6 12 1 11.79 1.46
 6 12 1 11.73 1.35
 6 12 2 16.55 1.57
 6 12 3 5.09 0.78
 6 12 4 1.99 0.42
 6 13 -6 1.76 0.4
 6 13 -5 0.44 0.35
 6 13 -4 0.07 0.37
 6 13 -4 0.85 0.48
 6 13 -3 2.17 0.68
 6 13 -3 2.43 0.72
 6 13 -2 2.04 0.68
 6 13 -2 1.46 0.51
 6 13 -1 2.33 0.69
 6 13 -1 2.15 0.54
 6 13 0 0.59 0.61
 6 13 1 0.78 0.56
 6 13 2 13.03 1.19
 6 13 3 0.04 0.24
 6 14 -5 34.15 1.64
 6 14 -4 1.12 0.46
 6 14 -3 4.85 0.8
 6 14 -2 16.35 1.44
 6 14 -1 2.33 0.6
 6 14 0 26.48 1.79
 6 14 1 120.88 3.58
 6 14 2 42.56 1.84
 6 15 -4 0.09 0.22
 6 15 -3 7.08 0.81
 6 15 -2 1.49 0.46
 6 15 -1 0.12 0.26
 6 15 0 9.98 0.97
 6 15 1 -0.14 0.19
 7 0 -8 3.43 0.7
 7 0 -7 8.54 1.19
 7 0 -6 1.03 0.53
 7 0 -5 0.49 0.5
 7 0 -4 11.52 1.57
 7 0 -3 2.9 0.93
 7 0 -2 6.2 1.19
 7 0 -2 5.82 1.2
 7 0 -1 13.27 1.85
 7 0 -1 67.81 3.45
 7 0 0 9 1.59
 7 0 0 42.59 3.17
 7 0 1 0.23 0.8
 7 0 1 15.04 2.36
 7 0 2 25.8 2.62
 7 0 3 13.54 1.87
 7 0 4 14.28 1.67
 7 0 5 30.67 1.76
 7 1 -8 14.1 1.3
 7 -1 -8 14.16 1.31
 7 1 -7 9.83 1.21
 7 -1 -7 9.71 1.22
 7 1 -6 30.6 2.27
 7 -1 -6 29.45 2.32
 7 1 -5 6.75 1.25
 7 -1 -5 5.99 1.14
 7 1 -4 6.3 1.19
 7 1 -3 20.43 2.12
 7 -1 -2 112.6 3.39
 7 1 -2 87.31 3.3
 7 -1 -1 112.95 5.06
 7 1 -1 112.26 5.26
 7 -1 -1 129.86 4.38
 7 1 -1 124.26 4.71
 7 -1 0 81.05 4.53
 7 1 0 73.71 4.29
 7 -1 0 95.19 4.32
 7 1 0 88.08 4.55
 7 -1 1 98.35 5.2
 7 1 1 90.25 4.99
 7 -1 1 95.03 4.61
 7 1 1 82.67 4.58
 7 -1 2 43.51 3.11
 7 1 2 29.29 2.79
 7 -1 3 19.68 2.1
 7 1 3 4.41 1.43
 7 -1 4 24.71 2.04
 7 1 4 8.89 1.49
 7 -1 5 29.67 1.57
 7 1 5 17.22 1.39
 7 2 -8 0.33 0.22
 7 -2 -8 0.21 0.27
 7 2 -7 0.77 0.39
 7 -2 -7 0.95 0.49
 7 2 -6 1 0.48
 7 -2 -6 2.01 0.68
 7 2 -5 -0.23 0.39
 7 2 -4 1.44 0.65
 7 2 -3 16.13 1.84
 7 -2 -2 90.86 2.75
 7 2 -2 65.34 2.84
 7 -2 -1 81.68 3.45
 7 2 -1 43.98 2.99
 7 2 0 5.89 1.37
 7 2 0 23.17 2.61
 7 2 1 3.28 1.14
 7 2 1 8.65 1.83
 7 2 2 6.6 1.52
 7 2 2 8.78 1.76
 7 -2 3 34.06 2.57
 7 2 3 4.57 1.27
 7 -2 4 33.14 2.18
 7 2 4 5.3 1.11
 7 -2 5 29.75 1.37
 7 2 5 12.13 1.19
 7 3 -8 0.59 0.28
 7 -3 -8 0.6 0.34
 7 3 -7 38.75 2.35
 7 -3 -7 40.3 2.45
 7 3 -6 58.79 3.11
 7 3 -5 0.49 0.42
 7 3 -4 70.63 3.76
 7 3 -3 71.28 3.77
 7 -3 -2 87.72 2.44
 7 3 -2 60.44 2.77
 7 3 -1 48.98 3.61
 7 3 -1 75.68 3.62
 7 3 0 24.95 2.54
 7 3 0 44.34 3.29
 7 3 1 0.63 0.71
 7 3 1 8.85 1.73
 7 3 2 56.24 3.92
 7 3 2 56.59 3.72
 7 -3 3 84.85 3.42
 7 3 3 60.1 3.62
 7 -3 4 48.28 2.17
 7 3 4 6.52 1.24
 7 3 5 19.2 1.39
 7 4 -8 5.82 0.8
 7 -4 -8 4.46 0.68
 7 4 -7 6.97 0.99
 7 -4 -7 7.07 1.05
 7 4 -6 -0.12 0.35
 7 4 -5 -0.18 0.38
 7 4 -4 0.69 0.52
 7 4 -3 3.17 0.86
 7 4 -2 0.42 0.52
 7 4 -2 44.9 2.01
 7 4 -1 8.8 1.65
 7 4 -1 35.26 2.55
 7 4 0 1.54 0.81
 7 4 0 14.31 2.01
 7 4 1 -0.11 0.67
 7 4 1 7.15 1.6
 7 4 2 15.76 2.12
 7 4 2 16.92 2.08
 7 -4 3 53.03 2.48
 7 4 3 2.46 1.02
 7 -4 4 41.75 1.65
 7 4 4 2.36 0.82
 7 4 5 17.59 1.27
 7 5 -8 12.08 1.07
 7 -5 -8 8.69 0.87
 7 5 -7 3.35 0.71
 7 -5 -7 3.54 0.73
 7 5 -6 19.78 1.74
 7 5 -5 145.04 5.02
 7 5 -4 31.46 2.42
 7 5 -3 35.64 2.72
 7 5 -2 64.13 3.52
 7 5 -1 8.24 1.62
 7 5 -1 31.97 2.08
 7 5 0 2.67 1.1
 7 5 0 23.06 2.28
 7 5 1 77.57 4.31
 7 5 1 84.71 4.2
 7 5 2 7.82 1.46
 7 5 2 11.85 1.71
 7 -5 3 50.76 1.94
 7 5 3 2.35 0.9
 7 -5 4 33.29 1.09
 7 5 4 37.45 2.29
 7 6 -8 0.11 0.23
 7 6 -7 4.55 0.79
 7 -6 -7 4.14 0.77
 7 6 -6 1.08 0.5
 7 6 -5 3.36 0.84
 7 6 -4 2.12 0.77
 7 6 -3 8.24 1.3
 7 6 -2 0.06 0.37
 7 6 -1 1.05 0.96
 7 6 0 11.3 1.7
 7 6 0 27.89 2.09
 7 6 1 0.12 0.77
 7 6 1 12.71 1.73
 7 6 2 0.61 0.43
 7 6 2 -0.07 0.82
 7 6 3 3.7 0.68
 7 6 3 9.4 1.27
 7 6 4 10.27 1.08
 7 7 -7 8.61 1.01
 7 7 -6 4.81 0.81
 7 7 -5 78.7 3.52
 7 7 -4 39.67 2.63
 7 7 -3 132.95 4.91
 7 7 -2 4.84 0.96
 7 7 -1 235.25 7.23
 7 7 0 102.9 4.6
 7 7 0 84.02 3.83
 7 7 1 2.16 0.65
 7 7 1 3.38 1.05
 7 7 2 50.84 3.21
 7 7 2 47.43 2.55
 7 7 3 86.3 3.11
 7 7 3 70.48 2.74
 7 8 -7 0.98 0.38
 7 -8 -7 0.46 0.29
 7 8 -6 -0.34 0.34
 7 8 -5 2.17 0.64
 7 8 -4 4.28 0.87
 7 8 -3 0.25 0.34
 7 8 -2 0 0.37
 7 8 -1 4.63 0.97
 7 8 -1 7.92 1.4
 7 8 0 0.69 0.45
 7 8 0 -0.28 0.55
 7 8 1 0.12 0.35
 7 8 1 0.78 0.61
 7 8 2 11.88 1.24
 7 8 3 1.29 0.42
 7 9 -7 1.34 0.38
 7 -9 -7 1.19 0.33
 7 9 -6 36.47 2.03
 7 9 -5 171.5 4.73
 7 9 -4 2.27 0.63
 7 9 -3 4.96 0.9
 7 9 -3 4 0.83
 7 9 -2 61.23 3.07
 7 9 -2 49.61 2.79
 7 9 -1 1.92 0.69
 7 9 -1 3.23 0.88
 7 9 0 0.87 0.47
 7 9 0 0.63 0.58
 7 9 1 122.96 4.59
 7 9 1 92.41 3.52
 7 9 2 1.74 0.46
 7 10 -6 5.09 0.73
 7 10 -5 2.59 0.64
 7 10 -4 1.9 0.6
 7 10 -3 2.84 0.65
 7 10 -3 3.6 0.75
 7 10 -2 -0.1 0.32
 7 10 -2 0.49 0.4
 7 10 -2 -0.16 0.45
 7 10 -1 0.56 0.4
 7 10 -1 -0.06 0.41
 7 10 0 12.99 1.4
 7 10 0 10.37 1.23
 7 10 1 1.05 0.38
 7 10 1 2.2 0.63
 7 10 2 0.2 0.24
 7 11 -5 3.28 0.62
 7 11 -4 31.24 1.64
 7 11 -4 36.92 2.07
 7 11 -3 44.71 2.19
 7 11 -3 49.63 2.48
 7 11 -2 11.34 1.18
 7 11 -2 11.69 1.22
 7 11 -1 74.13 2.99
 7 11 -1 74.56 2.99
 7 11 0 59.9 2.7
 7 11 0 53.5 2.44
 7 11 1 1.42 0.41
 7 12 -4 1.7 0.41
 7 12 -3 2.89 0.52
 7 12 -3 3.55 0.6
 7 12 -2 0.22 0.21
 7 12 -2 0.41 0.3
 7 12 -1 6.12 0.79
 7 12 -1 5.86 0.76
 7 12 0 -0.42 0.28
 8 0 -7 3.24 0.54
 8 0 -6 3.51 0.67
 8 0 -5 79.14 3.23
 8 0 -4 28.05 2
 8 0 -3 24.67 1.9
 8 0 -2 11.17 1.24
 8 0 -1 6.85 1.13
 8 0 0 107.43 2.71
 8 0 1 179.7 3.62
 8 0 2 112.75 2.64
 8 0 3 42.25 1.3
 8 1 -7 0.44 0.21
 8 -1 -7 0.55 0.27
 8 1 -6 2.58 0.58
 8 -1 -6 1.76 0.49
 8 1 -5 1.72 0.5
 8 -1 -5 2.19 0.59
 8 1 -4 2.08 0.57
 8 -1 -4 2.71 0.68
 8 1 -3 0.11 0.32
 8 -1 -3 0.66 0.47
 8 1 -3 0.17 0.37
 8 1 -2 0.55 0.32
 8 -1 -2 0.35 0.28
 8 1 -2 0.94 0.51
 8 1 -1 -0.52 0.57
 8 -1 0 96.57 2.39
 8 1 0 87.54 2.66
 8 -1 1 100.07 2.65
 8 1 1 77.77 2.47
 8 -1 2 68.91 2.01
 8 1 2 62 2.02
 8 -1 3 40.01 1.15
 8 1 3 38.39 1.24
 8 2 -7 31.11 1.61
 8 -2 -7 31.32 1.61
 8 2 -6 53.18 2.43
 8 -2 -6 56.8 2.5
 8 2 -5 1.93 0.56
 8 -2 -5 2.35 0.58
 8 2 -5 2.37 0.56
 8 2 -4 28.78 2.05
 8 -2 -4 31.68 2.17
 8 2 -4 31.05 2.1
 8 2 -3 110.11 4.01
 8 -2 -3 117.18 4.17
 8 2 -2 2 0.49
 8 -2 -2 3.18 0.68
 8 2 -2 3.9 0.82
 8 2 -1 19.35 1.89
 8 -2 0 89.86 2.01
 8 2 0 87.44 2.57
 8 -2 1 98.74 2.19
 8 2 1 97.9 2.66
 8 -2 2 63.35 1.69
 8 2 2 57.26 1.88
 8 3 -7 1.06 0.32
 8 -3 -7 1.19 0.32
 8 3 -6 2.41 0.53
 8 -3 -6 2.27 0.52
 8 3 -5 2.21 0.58
 8 -3 -5 2.43 0.64
 8 3 -5 3.17 0.69
 8 3 -4 -0.35 0.37
 8 -3 -4 0.19 0.35
 8 3 -4 0.42 0.48
 8 3 -3 0.88 0.44
 8 -3 -3 0.48 0.3
 8 3 -3 1.1 0.53
 8 -3 -2 0.78 0.35
 8 3 -2 0.38 0.41
 8 3 -1 0.12 0.46
 8 3 0 0.16 0.57
 8 3 0 60.56 1.88
 8 -3 1 66.21 1.59
 8 3 1 53.32 1.91
 8 -3 2 44.38 1.16
 8 3 2 45.54 1.61
 8 4 -6 9.56 0.98
 8 -4 -6 11.23 1.05
 8 4 -5 84.11 3.2
 8 -4 -5 102.91 3.54
 8 4 -4 1.77 0.53
 8 -4 -4 2.59 0.65
 8 4 -4 3.17 0.77
 8 4 -3 3.28 0.68
 8 -4 -3 4.03 0.75
 8 4 -3 4.58 0.91
 8 -4 -2 38.25 2.17
 8 4 -2 50.35 2.86
 8 4 -1 1.06 0.6
 8 4 0 4.14 0.99
 8 4 0 42.43 1.3
 8 4 1 56.48 1.74
 8 4 2 33.83 1.2
 8 5 -6 0.08 0.18
 8 -5 -6 0.33 0.25
 8 5 -5 2.78 0.6
 8 -5 -5 3.87 0.71
 8 5 -4 0.12 0.29
 8 -5 -4 1.11 0.47
 8 5 -4 1.94 0.65
 8 5 -3 2.01 0.56
 8 -5 -3 2.66 0.62
 8 5 -3 3.45 0.85
 8 -5 -2 0.47 0.3
 8 5 -2 1.53 0.63
 8 5 -1 0.31 0.53
 8 5 0 1.26 0.62
 8 5 1 19.91 0.73
 8 6 -6 1.58 0.38
 8 -6 -6 1.62 0.4
 8 6 -5 7.41 0.89
 8 -6 -5 9.58 0.97
 8 6 -4 16.75 1.4
 8 -6 -4 21.23 1.53
 8 6 -3 47.55 2.32
 8 -6 -3 59.56 2.61
 8 6 -2 3.85 0.81
 8 6 -1 19.25 1.72
 8 6 0 38.29 2.44
 8 7 -5 0.24 0.23
 8 -7 -5 0.59 0.28
 8 7 -5 0.33 0.29
 8 7 -4 -0.15 0.22
 8 -7 -4 0.55 0.31
 8 7 -4 0.29 0.32
 8 7 -3 0.74 0.32
 8 -7 -3 1.52 0.45
 8 7 -3 1.36 0.52
 8 7 -2 1.59 0.53
 8 7 -1 0.21 0.4
 8 7 0 0.37 0.37
 8 -8 -4 11.58 0.97
 8 8 -4 16.1 1.23
 8 -8 -3 5.17 0.66
 8 8 -3 9.95 1.02
 8 8 -2 16.42 1.37
 8 8 -1 2.04 0.56
 8 9 -3 0.9 0.36
 8 9 -2 -0.22 0.29
 8 9 -1 -0.03 0.23

_iucr_refine_instructions_details
;

    exp_10934.res created by SHELXL-2014/7

TITL exp_10934_a.res in P2(1)/m
REM Old TITL exp_10934 in P2(1)/m
REM SHELXT solution in P2(1)/m
REM R1 0.210, Rweak 0.017, Alpha 0.050, Orientation as input
REM Formula found by SHELXT: C15 N O11 Cl4 Fe
CELL 1.54184 7.1289 17.0029 9.5571 90 101.542 90
ZERR 2 0.0003 0.0005 0.0003 0 0.003 0
LATT 1
SYMM -X,0.5+Y,-Z
SFAC C H Cl Fe N O
UNIT 34 34 10 2 2 20
EQIV $1 2-X,-0.5+Y,1-Z
EQIV $2 1-X,-0.5+Y,1-Z
DFIX 1.557 0.001 C00E C00D
 
L.S. 20 0 0
PLAN  20
SIZE 0.18 0.14 0.1
HTAB O008 O009_$1
HTAB O00A O007_$2
CONF
BOND $H
MORE -1
list 4
fmap 2 53
acta
OMIT 8 3 2
OMIT 8 0 3
OMIT 8 1 0
OMIT 8 1 2
OMIT 8 1 3
OMIT 8 2 2
OMIT 8 5 1
OMIT 8 4 2
OMIT 8 2 0
REM <olex2.extras>
REM <HklSrc "%.\\exp_10934.hkl">
REM </olex2.extras>
 
WGHT    0.123300    0.588500
FVAR       0.39103
FE01  4    0.743876    0.250000    0.491460    10.50000    0.03317    0.00945 =
         0.03037    0.00000    0.00580    0.00000
CL02  3    0.799643    0.480654    0.181340    11.00000    0.05186    0.03474 =
         0.02602    0.00505    0.00901   -0.00486
CL03  3    0.702290    0.470806    0.827560    11.00000    0.05786    0.03393 =
         0.02798   -0.00482    0.01384    0.00113
O005  6    0.751894    0.341246    0.362621    11.00000    0.04147    0.01278 =
         0.02694   -0.00251    0.00751   -0.00015
O006  6    0.736520    0.336508    0.630150    11.00000    0.04850    0.01224 =
         0.02881    0.00184    0.01114   -0.00043
O007  6    0.714974    0.611771    0.643958    11.00000    0.06138    0.01604 =
         0.04296   -0.00633    0.00550    0.00592
O008  6    1.036192    0.250000    0.529974    10.50000    0.03363    0.01715 =
         0.06761    0.00000    0.00349    0.00000
AFIX  83
H008  2    1.075316    0.204531    0.535183    11.00000   -1.50000
AFIX   0
O009  6    0.787490    0.616088    0.378429    11.00000    0.05813    0.01634 =
         0.04475    0.00682    0.00123   -0.00687
O00A  6    0.450415    0.250000    0.440671    10.50000    0.03284    0.01622 =
         0.07894    0.00000    0.00723    0.00000
AFIX  83
H00A  2    0.411298    0.204531    0.434001    11.00000   -1.50000
AFIX   0
 
N00B  5    0.376497    0.250000    0.963880    10.50000    0.04282    0.04484 =
         0.02795    0.00000    0.00778    0.00000
C00C  1    0.753524    0.408666    0.422216    11.00000    0.01965    0.01597 =
         0.02904   -0.00191    0.00065    0.00046
C00D  1    0.766665    0.551126    0.429479    11.00000    0.02498    0.01444 =
         0.03595    0.00372   -0.00173   -0.00236
C00E  1    0.733808    0.548824    0.585677    11.00000    0.02665    0.01270 =
         0.03555   -0.00334   -0.00235    0.00237
C00F  1    0.739529    0.406083    0.578555    11.00000    0.02388    0.01512 =
         0.02903    0.00052    0.00330   -0.00091
C00G  1    0.770895    0.479051    0.356817    11.00000    0.02703    0.01897 =
         0.02676    0.00090    0.00218   -0.00098
C00H  1    0.728038    0.474225    0.651988    11.00000    0.02861    0.01924 =
         0.02481   -0.00267    0.00250    0.00075
C00J  1    0.433751    0.319999    1.051931    11.00000    0.15711    0.07490 =
         0.07445   -0.03828    0.03441   -0.02286
AFIX 137
H00B  2    0.372394    0.319422    1.132651    11.00000   -1.50000
H00C  2    0.396155    0.366405    0.996132    11.00000   -1.50000
H00D  2    0.570157    0.319958    1.084606    11.00000   -1.50000
AFIX   0
PART -1
CL1   3   -0.019911    0.232628    1.112836    10.50000    0.06452    0.15744 =
         0.08414    0.06064    0.03842    0.02216
C4    1    0.170799    0.274858    0.900788    10.50000    0.04185    0.06427 =
         0.03560    0.01705    0.00196   -0.00275
AFIX  23
H4A   2    0.176361    0.315989    0.831402    10.50000   -1.20000
H4B   2    0.106778    0.230228    0.848719    10.50000   -1.20000
AFIX   0
C10   1    0.046912    0.303682    0.998522    10.50000    0.06050    0.08596 =
         0.07341    0.01913    0.01155    0.02375
AFIX  23
H10A  2   -0.068503    0.325943    0.941075    10.50000   -1.20000
H10B  2    0.113799    0.345770    1.056513    10.50000   -1.20000
AFIX   0
PART 0
C1    1    0.480319    0.250000    0.843707    10.50000    0.04600    0.08061 =
         0.04294    0.00000    0.01666    0.00000
PART -1
AFIX 137
H1A   2    0.609487    0.267506    0.877419    10.50000   -1.50000
H1B   2    0.417070    0.284783    0.770050    10.50000   -1.50000
H1C   2    0.481491    0.197711    0.805997    10.50000   -1.50000
AFIX   0
HKLF 4
 
REM  exp_10934_a.res in P2(1)/m
REM R1 =  0.0626 for    1994 Fo > 4sig(Fo)  and  0.0733 for all    2335 data
REM    177 parameters refined using      1 restraints
 
END  
     
WGHT      0.1233      0.5885 

REM Highest difference peak  1.052,  deepest hole -0.535,  1-sigma level  0.121
Q1    1   0.7454  0.3082  0.4924  11.00000  0.05    1.05
Q2    1   0.7886  0.4205  0.1800  11.00000  0.05    0.75
Q3    1   0.7944  0.5372  0.1788  11.00000  0.05    0.71
Q4    1   0.6256  0.2500  0.4390  10.50000  0.05    0.70
Q5    1   0.7105  0.4139  0.8265  11.00000  0.05    0.69
Q6    1   0.7126  0.5251  0.8298  11.00000  0.05    0.65
Q7    1   0.8659  0.2500  0.5503  10.50000  0.05    0.62
Q8    1   0.6804  0.4810  0.1344  11.00000  0.05    0.60
Q9    1   1.0314  0.2500  0.6124  10.50000  0.05    0.52
Q10   1   0.8252  0.4732  0.8785  11.00000  0.05    0.51
Q11   1   0.7271  0.3583  0.3984  11.00000  0.05    0.51
Q12   1   0.7567  0.3567  0.6040  11.00000  0.05    0.46
Q13   1   0.7252  0.4740  0.7396  11.00000  0.05    0.45
Q14   1   0.7446  0.5148  0.6187  11.00000  0.05    0.44
Q15   1   0.6904  0.2869  0.3787  11.00000  0.05    0.44
Q16   1   0.7566  0.5050  0.3968  11.00000  0.05    0.40
Q17   1   0.7556  0.2500  0.3947  10.50000  0.05    0.40
Q18   1   0.7350  0.2500  0.5879  10.50000  0.05    0.40
Q19   1   0.4676  0.2500  0.3813  10.50000  0.05    0.39
Q20   1   0.8385  0.3475  0.3982  11.00000  0.05    0.39

  REM The information below was added by Olex2.
  REM
  REM R1 = 0.0626 for 1994 Fo > 4sig(Fo) and 0.0733 for all 4195 data
  REM n/a parameters refined using n/a restraints
  REM Highest difference peak 1.05, deepest hole -0.54
  REM Mean Shift 0, Max Shift 0.000.

  REM +++ Tabular Listing of Refinement Information +++
  REM R1_all = 0.0733
  REM R1_gt = 0.0626
  REM wR_ref = 0.1925
  REM GOOF = 1.090
  REM Shift_max = 0.000
  REM Shift_mean = 0
  REM Reflections_all = 4195
  REM Reflections_gt = 1994
  REM Parameters = n/a
  REM Hole = -0.54
  REM Peak = 1.05
  REM Flack = n/a

  
;
_olex2_date_sample_data_collection  2020-05-13
_olex2_submission_special_instructions  'No special instructions were received'
_oxdiff_exptl_absorpt_empirical_details
;
Empirical correction (ABSPACK) includes:
- Absorption correction using spherical harmonics
- Frame scaling
- Detector area scaling
;
_oxdiff_exptl_absorpt_empirical_full_max  1.740
_oxdiff_exptl_absorpt_empirical_full_min  0.245
