# Supplementary material for: Magnetoelectric effect generated through electron transfer from organic radical to metal ion
Source: Natl Sci Rev. 2023 Mar 6;10(4):nwad059. doi: 10.1093/nsr/nwad059 (PMC10187783; doi:10.1093/nsr/nwad059)
Supplement: nwad059_Supplemental_Files [file nwad059_supplemental_files.zip › 3-100K.cif]

data_exp_3646
_audit_creation_date               2021-01-29
_audit_creation_method
;
Olex2 1.3-alpha
(compiled 2020.11.12 svn.r5f609507 for OlexSys, GUI svn.r6226)
;
_shelx_SHELXL_version_number       '2018/3'
_audit_contact_author_address      ?
_audit_contact_author_email        ?
_audit_contact_author_name         ''
_audit_contact_author_phone        ?
_publ_contact_author_id_orcid      ?
_publ_section_references
;
Dolomanov, O.V., Bourhis, L.J., Gildea, R.J, Howard, J.A.K. & Puschmann, H.
 (2009), J. Appl. Cryst. 42, 339-341.

Sheldrick, G.M. (2015). Acta Cryst. A71, 3-8.

Sheldrick, G.M. (2015). Acta Cryst. C71, 3-8.
;
_chemical_name_common              ?
_chemical_name_systematic          ?
_chemical_formula_moiety           'C12 H4 Cl4 Fe O10, C6 H11 N2'
_chemical_formula_sum              'C18 H15 Cl4 Fe N2 O10'
_chemical_formula_weight           616.97
_chemical_absolute_configuration   ad
_chemical_melting_point            ?
loop_
  _atom_type_symbol
  _atom_type_description
  _atom_type_scat_dispersion_real
  _atom_type_scat_dispersion_imag
  _atom_type_scat_source
 'C' 'C' 0.0181 0.0091 'International Tables Vol C Tables 4.2.6.8 and 6.1.1.4'
 'H' 'H' 0.0000 0.0000 'International Tables Vol C Tables 4.2.6.8 and 6.1.1.4'
 'Cl' 'Cl' 0.3639 0.7018 'International Tables Vol C Tables 4.2.6.8 and 6.1.1.4'
 'Fe' 'Fe' -1.1336 3.1974
 'International Tables Vol C Tables 4.2.6.8 and 6.1.1.4'
 'N' 'N' 0.0311 0.0180 'International Tables Vol C Tables 4.2.6.8 and 6.1.1.4'
 'O' 'O' 0.0492 0.0322 'International Tables Vol C Tables 4.2.6.8 and 6.1.1.4'

_shelx_space_group_comment
;
The symmetry employed for this shelxl refinement is uniquely defined
by the following loop, which should always be used as a source of
symmetry information in preference to the above space-group names.
They are only intended as comments.
;
_space_group_crystal_system        'orthorhombic'
_space_group_IT_number             29
_space_group_name_H-M_alt          'P c a 21'
_space_group_name_Hall             'P 2c -2ac'
loop_
  _space_group_symop_operation_xyz
 'x, y, z'
 '-x, -y, z+1/2'
 'x+1/2, -y, z'
 '-x+1/2, y, z+1/2'

_cell_length_a                     7.7588(3)
_cell_length_b                     15.9884(4)
_cell_length_c                     18.1891(7)
_cell_angle_alpha                  90
_cell_angle_beta                   90
_cell_angle_gamma                  90
_cell_volume                       2256.37(14)
_cell_formula_units_Z              4
_cell_measurement_reflns_used      4379
_cell_measurement_temperature      99.98(16)
_cell_measurement_theta_max        72.4190
_cell_measurement_theta_min        5.5290
_shelx_estimated_absorpt_T_max     0.426
_shelx_estimated_absorpt_T_min     0.308
_exptl_absorpt_coefficient_mu      10.277
_exptl_absorpt_correction_T_max    1.00000
_exptl_absorpt_correction_T_min    0.54745
_exptl_absorpt_correction_type     multi-scan
_exptl_absorpt_process_details
;
CrysAlisPro 1.171.40.80a (Rigaku Oxford Diffraction, 2020)
Empirical absorption correction using spherical harmonics,
 implemented in SCALE3 ABSPACK scaling algorithm.
;
_exptl_absorpt_special_details     ?
_exptl_crystal_colour              black
_exptl_crystal_colour_primary      black
_exptl_crystal_density_diffrn      1.816
_exptl_crystal_density_meas        ?
_exptl_crystal_density_method      ?
_exptl_crystal_description         block
_exptl_crystal_F_000               1244
_exptl_crystal_size_max            0.15
_exptl_crystal_size_mid            0.1
_exptl_crystal_size_min            0.1
_exptl_transmission_factor_max     ?
_exptl_transmission_factor_min     ?
_diffrn_reflns_av_R_equivalents    0.0362
_diffrn_reflns_av_unetI/netI       0.0398
_diffrn_reflns_Laue_measured_fraction_full  0.999
_diffrn_reflns_Laue_measured_fraction_max  0.976
_diffrn_reflns_limit_h_max         8
_diffrn_reflns_limit_h_min         -9
_diffrn_reflns_limit_k_max         19
_diffrn_reflns_limit_k_min         -6
_diffrn_reflns_limit_l_max         22
_diffrn_reflns_limit_l_min         -20
_diffrn_reflns_number              10726
_diffrn_reflns_point_group_measured_fraction_full  0.857
_diffrn_reflns_point_group_measured_fraction_max  0.819
_diffrn_reflns_theta_full          67.684
_diffrn_reflns_theta_max           73.280
_diffrn_reflns_theta_min           2.764
_diffrn_ambient_environment        N~2~
_diffrn_ambient_temperature        99.98(16)
_diffrn_detector                   'Hybrid Pixel Array Detector'
_diffrn_detector_area_resol_mean   10.0000
_diffrn_detector_type              HyPix
_diffrn_measured_fraction_theta_full  0.999
_diffrn_measured_fraction_theta_max  0.976
_diffrn_measurement_details
;
List of Runs (angles in degrees, time in seconds):

  # Type    Start    End  Width  t~exp~   \w     \q     \k     \f   Frames
--------------------------------------------------------------------------
  1  \w     48.00 174.00   0.50    1.83    --  111.20  25.00 110.00  252
  2  \w     63.00 137.00   0.50    1.83    --  111.20 178.00   0.00  148
  3  \w    116.00 145.00   0.50    1.83    --  111.20 178.00 -30.00   58
  4  \w     68.00 106.00   0.50    1.83    --  111.20 178.00 -30.00   76
  5  \w    -80.00  26.00   0.50    1.00    --  -37.49  99.00 -93.00  212
  6  \w    -51.00 -26.00   0.50    1.83    --  -98.50  45.00-120.00   50
  7  \w    -45.00 -18.00   0.50    1.83    --  -98.50  45.00-180.00   54
  8  \w    -78.00 -16.00   0.50    1.83    --  -98.50  99.00 -93.00  124
  9  \w    -51.00 -23.00   0.50    1.83    --  -98.50  45.00 -60.00   56
 10  \w    -30.00  16.00   0.50    1.00    --  -37.49  25.00 110.00   92
 11  \w   -130.00 -58.00   0.50    1.83    --  -98.50 178.00  90.00  144
 12  \w    -51.00 -19.00   0.50    1.83    --  -98.50  45.00  90.00   64
 13  \w    -49.00 -21.00   0.50    1.83    --  -98.50  45.00 120.00   56
 14  \w   -154.00-113.00   0.50    1.83    --  -98.50-131.00  87.00   82
 15  \w    -98.00 -67.00   0.50    1.00    --  -37.49-131.00  87.00   62
 16  \w     42.00  67.00   0.50    1.83    --  111.20 -61.00 150.00   50
 17  \w     33.00 103.00   0.50    1.83    --  111.20 -77.00   0.00  140
 18  \w     46.00 101.00   0.50    1.83    --  111.20 -77.00 -60.00  110
 19  \w     44.00  69.00   0.50    1.83    --  111.20 -61.00 -60.00   50
 20  \w     41.00  71.00   0.50    1.83    --  111.20 -61.00-150.00   60
 21  \w    -50.00  14.00   0.50    1.00    --   37.49 -19.00-150.00  128
 22  \w      1.00  45.00   0.50    1.00    --   37.49 -57.00-120.00   88
;
_diffrn_measurement_device         'four-circle diffractometer'
_diffrn_measurement_device_type    'XtaLAB Synergy, Dualflex, HyPix'
_diffrn_measurement_method         '\w scans'
_diffrn_orient_matrix_type        
 'CrysAlisPro convention (1999,Acta A55,543-557)'
_diffrn_orient_matrix_UB_11        -0.0276026000
_diffrn_orient_matrix_UB_12        0.1570865000
_diffrn_orient_matrix_UB_13        -0.0457610000
_diffrn_orient_matrix_UB_21        -0.0143852000
_diffrn_orient_matrix_UB_22        0.1031786000
_diffrn_orient_matrix_UB_23        0.0712122000
_diffrn_orient_matrix_UB_31        0.0912164000
_diffrn_orient_matrix_UB_32        0.0639923000
_diffrn_orient_matrix_UB_33        -0.0026210000
_diffrn_radiation_monochromator    mirror
_diffrn_radiation_probe            x-ray
_diffrn_radiation_type             'Cu K\a'
_diffrn_radiation_wavelength       1.54184
_diffrn_source                     'micro-focus sealed X-ray tube'
_diffrn_source_type                'PhotonJet (Cu) X-ray Source'
_reflns_Friedel_coverage           0.622
_reflns_Friedel_fraction_full      0.705
_reflns_Friedel_fraction_max       0.651
_reflns_number_gt                  3458
_reflns_number_total               3717
_reflns_odcompleteness_completeness  100.00
_reflns_odcompleteness_iscentric   1
_reflns_odcompleteness_theta       66.97
_reflns_special_details
;
 Reflections were merged by SHELXL according to the crystal
 class for the calculation of statistics and refinement.
 
 _reflns_Friedel_fraction is defined as the number of unique
 Friedel pairs measured divided by the number that would be
 possible theoretically, ignoring centric projections and
 systematic absences. Completness statistics refer to single and
 composite reflections containing twin component 1 only.
;
_reflns_threshold_expression       'I > 2\s(I)'
_computing_cell_refinement         'CrysAlisPro 1.171.40.80a (Rigaku OD, 2020)'
_computing_data_collection         'CrysAlisPro 1.171.40.80a (Rigaku OD, 2020)'
_computing_data_reduction          'CrysAlisPro 1.171.40.80a (Rigaku OD, 2020)'
_computing_molecular_graphics      'Olex2 1.3-alpha (Dolomanov et al., 2009)'
_computing_publication_material    'Olex2 1.3-alpha (Dolomanov et al., 2009)'
_computing_structure_refinement    'SHELXL 2018/3 (Sheldrick, 2015)'
_computing_structure_solution      'SHELXT 2018/2 (Sheldrick, 2018)'
_refine_diff_density_max           1.497
_refine_diff_density_min           -0.690
_refine_diff_density_rms           0.120
_refine_ls_abs_structure_details
;
 Refined as an inversion twin.
;
_refine_ls_abs_structure_Flack     0.011(12)
_refine_ls_extinction_coef         .
_refine_ls_extinction_method       none
_refine_ls_goodness_of_fit_ref     1.042
_refine_ls_hydrogen_treatment      constr
_refine_ls_matrix_type             full
_refine_ls_number_parameters       321
_refine_ls_number_reflns           3717
_refine_ls_number_restraints       370
_refine_ls_R_factor_all            0.0535
_refine_ls_R_factor_gt             0.0504
_refine_ls_restrained_S_all        1.073
_refine_ls_shift/su_max            0.000
_refine_ls_shift/su_mean           0.000
_refine_ls_structure_factor_coef   Fsqd
_refine_ls_weighting_details      
 'w=1/[\s^2^(Fo^2^)+(0.0938P)^2^+4.0717P] where P=(Fo^2^+2Fc^2^)/3'
_refine_ls_weighting_scheme        calc
_refine_ls_wR_factor_gt            0.1384
_refine_ls_wR_factor_ref           0.1411
_refine_special_details
;
 Refined as a 2-component inversion twin.
;
_olex2_refinement_description
;
1. Twinned data refinement
 Scales: 0.989(12)
 0.011(12)
2. Fixed Uiso
 At 1.2 times of:
  All C(H) groups, All C(H,H) groups
 At 1.5 times of:
  All C(H,H,H) groups, All O(H,H) groups
3. Restrained distances
 N1-C2
 1.53 with sigma of 0.01
 C15-N2
 2.42 with sigma of 0.01
4. Rigid bond restraints
 All non-hydrogen atoms
 with sigma for 1-2 distances of 0.005 and sigma for 1-3 distances of 0.005
5. Uiso/Uaniso restraints and constraints
All non-hydrogen atoms have similar U: within 2A with sigma of 0.01 and sigma
for terminal atoms of 0.02 within 2A
Uanis(N1) \\sim Ueq, Uanis(C3) \\sim Ueq, Uanis(C7) \\sim Ueq, Uanis(C2) \\sim
Ueq, Uanis(C13) \\sim Ueq, Uanis(N2) \\sim Ueq, Uanis(C17) \\sim Ueq,
Uanis(C15) \\sim Ueq, : with sigma of 0.01 and sigma for terminal atoms of 0.02
6.a Rotating group:
 O4(H4A,H4B), O5(H5A,H5B)
6.b Secondary CH2 refined with riding coordinates:
 C17(H17A,H17B)
6.c Aromatic/amide H refined with riding coordinates:
 C3(H3), C13(H13), C7(H7)
6.d Idealised Me refined as rotating group:
 C15(H15A,H15B,H15C), C2(H2A,H2B,H2C)
;
_atom_sites_solution_hydrogens     mixed
_atom_sites_solution_primary       dual
_atom_sites_solution_secondary     ?
loop_
  _atom_site_label
  _atom_site_type_symbol
  _atom_site_fract_x
  _atom_site_fract_y
  _atom_site_fract_z
  _atom_site_U_iso_or_equiv
  _atom_site_adp_type
  _atom_site_occupancy
  _atom_site_site_symmetry_order
  _atom_site_calc_flag
  _atom_site_refinement_flags_posn
  _atom_site_refinement_flags_adp
  _atom_site_refinement_flags_occupancy
  _atom_site_disorder_assembly
  _atom_site_disorder_group
 Fe1 Fe 0.37758(15) 0.24980(7) 0.56795(9) 0.0159(3) Uani 1 1 d . U . . .
 Cl1 Cl 0.2209(2) 0.52803(10) 0.67592(10) 0.0221(4) Uani 1 1 d . U . . .
 Cl4 Cl 0.1519(2) 0.05277(9) 0.75907(10) 0.0249(4) Uani 1 1 d . U . . .
 Cl2 Cl 0.6201(2) 0.44290(9) 0.37924(10) 0.0239(4) Uani 1 1 d . U . . .
 Cl3 Cl 0.5302(2) -0.02603(10) 0.45647(10) 0.0235(4) Uani 1 1 d . U . . .
 O1 O 0.3021(6) 0.3592(3) 0.6098(3) 0.0188(9) Uani 1 1 d . U . . .
 O4 O 0.6096(6) 0.2591(3) 0.6232(3) 0.0184(10) Uani 1 1 d . U . . .
 H4A H 0.697842 0.262766 0.592354 0.028 Uiso 1 1 d R U . . .
 H4B H 0.633186 0.212613 0.647695 0.028 Uiso 1 1 d R U . . .
 O6 O 0.4669(6) 0.3246(3) 0.4896(3) 0.0175(9) Uani 1 1 d . U . . .
 O8 O 0.1974(6) -0.1129(3) 0.6861(3) 0.0204(10) Uani 1 1 d . U . . .
 O10 O 0.4476(6) 0.1399(3) 0.5232(3) 0.0190(10) Uani 1 1 d . U . . .
 O5 O 0.1513(7) 0.2401(3) 0.5097(3) 0.0199(10) Uani 1 1 d . U . . .
 H5A H 0.075080 0.215419 0.535919 0.030 Uiso 1 1 d R U . . .
 H5B H 0.099624 0.287446 0.509407 0.030 Uiso 1 1 d R U . . .
 O3 O 0.3671(6) 0.6477(3) 0.5638(4) 0.0223(11) Uani 1 1 d . U . . .
 O7 O 0.2934(6) 0.1737(3) 0.6460(3) 0.0176(9) Uani 1 1 d . U . . .
 O2 O 0.5703(7) 0.6099(3) 0.4509(3) 0.0222(10) Uani 1 1 d . U . . .
 O9 O 0.3945(7) -0.1474(3) 0.5696(4) 0.0256(12) Uani 1 1 d . U . . .
 C1 C 0.4286(10) -0.0051(4) 0.5392(5) 0.0164(13) Uani 1 1 d . U . . .
 C4 C 0.4488(8) 0.4035(4) 0.5030(4) 0.0149(12) Uani 1 1 d . U . . .
 C6 C 0.3548(9) 0.4233(4) 0.5738(5) 0.0165(12) Uani 1 1 d . U . . .
 C8 C 0.4010(9) 0.0757(4) 0.5608(4) 0.0165(12) Uani 1 1 d . U . . .
 C10 C 0.3915(9) 0.5725(5) 0.5507(5) 0.0189(12) Uani 1 1 d . U . . .
 C12 C 0.4984(10) 0.5513(4) 0.4821(4) 0.0174(13) Uani 1 1 d . U . . .
 C14 C 0.2651(9) -0.0533(4) 0.6531(4) 0.0176(12) Uani 1 1 d . U . . .
 C16 C 0.5136(9) 0.4662(4) 0.4593(5) 0.0179(12) Uani 1 1 d . U . . .
 C18 C 0.3118(9) 0.0950(4) 0.6324(4) 0.0170(12) Uani 1 1 d . U . . .
 C9 C 0.3271(10) 0.5060(5) 0.5948(5) 0.0196(13) Uani 1 1 d . U . . .
 C5 C 0.2543(9) 0.0313(4) 0.6769(5) 0.0187(13) Uani 1 1 d . U . . .
 C11 C 0.3705(9) -0.0736(4) 0.5824(5) 0.0181(12) Uani 1 1 d . U . . .
 N1 N 1.0680(13) 0.7766(5) 0.3290(5) 0.0532(17) Uani 1 1 d D U . . .
 C3 C 1.0899(12) 0.7334(5) 0.2627(6) 0.0349(15) Uani 1 1 d . U . . .
 H3 H 1.192595 0.729650 0.236523 0.042 Uiso 1 1 calc R U . . .
 C13 C 0.9442(13) 0.6992(8) 0.2433(7) 0.053(2) Uani 1 1 d . U . . .
 H13 H 0.916289 0.664302 0.204168 0.064 Uiso 1 1 calc R U . . .
 C7 C 0.9115(19) 0.7706(9) 0.3505(8) 0.068(2) Uani 1 1 d . U . . .
 H7 H 0.864790 0.790863 0.394107 0.081 Uiso 1 1 calc R U . . .
 N2 N 0.8381(13) 0.7337(8) 0.3032(7) 0.072(2) Uani 1 1 d D U . . .
 C15 C 0.5961(16) 0.6528(7) 0.2842(7) 0.068(3) Uani 1 1 d D U . . .
 H15A H 0.662273 0.637848 0.241590 0.102 Uiso 1 1 calc R U . . .
 H15B H 0.475548 0.651089 0.272391 0.102 Uiso 1 1 calc R U . . .
 H15C H 0.619779 0.614041 0.323210 0.102 Uiso 1 1 calc R U . . .
 C2 C 1.216(2) 0.8134(9) 0.3757(8) 0.109(5) Uani 1 1 d D U . . .
 H2A H 1.271279 0.769258 0.402478 0.164 Uiso 1 1 calc R U . . .
 H2B H 1.169473 0.853556 0.409674 0.164 Uiso 1 1 calc R U . . .
 H2C H 1.297654 0.840235 0.344088 0.164 Uiso 1 1 calc R U . . .
 C17 C 0.6435(19) 0.7385(9) 0.3080(10) 0.076(3) Uani 1 1 d . U . . .
 H17A H 0.605103 0.749827 0.357763 0.091 Uiso 1 1 calc R U . . .
 H17B H 0.597136 0.780590 0.275073 0.091 Uiso 1 1 calc R U . . .

loop_
  _atom_site_aniso_label
  _atom_site_aniso_U_11
  _atom_site_aniso_U_22
  _atom_site_aniso_U_33
  _atom_site_aniso_U_23
  _atom_site_aniso_U_13
  _atom_site_aniso_U_12
 Fe1 0.0214(5) 0.0070(4) 0.0193(5) 0.0004(3) 0.0030(4) 0.0000(3)
 Cl1 0.0262(8) 0.0149(8) 0.0253(9) -0.0058(7) 0.0043(7) 0.0009(6)
 Cl4 0.0388(9) 0.0139(7) 0.0220(9) -0.0010(6) 0.0095(8) -0.0014(6)
 Cl2 0.0368(9) 0.0137(7) 0.0210(9) -0.0022(6) 0.0064(7) -0.0026(6)
 Cl3 0.0257(8) 0.0187(8) 0.0262(9) -0.0053(7) 0.0064(7) 0.0004(6)
 O1 0.023(2) 0.0139(18) 0.019(2) 0.0001(17) 0.0021(19) 0.0017(17)
 O4 0.021(2) 0.009(2) 0.025(3) 0.0035(18) 0.0010(18) -0.0016(16)
 O6 0.025(2) 0.0059(18) 0.022(2) -0.0007(16) 0.0014(18) -0.0007(17)
 O8 0.026(2) 0.010(2) 0.025(3) 0.0022(19) -0.001(2) -0.0026(17)
 O10 0.024(2) 0.0083(18) 0.025(3) -0.0015(17) 0.0034(19) -0.0001(16)
 O5 0.023(2) 0.010(2) 0.027(3) 0.0018(19) 0.000(2) 0.0017(16)
 O3 0.023(2) 0.007(2) 0.036(3) -0.004(2) 0.005(2) -0.0025(17)
 O7 0.025(2) 0.0065(18) 0.021(2) 0.0001(16) 0.0022(18) -0.0016(16)
 O2 0.031(3) 0.011(2) 0.025(3) 0.001(2) -0.001(2) -0.0028(19)
 O9 0.028(3) 0.011(2) 0.039(3) -0.006(2) 0.002(2) 0.0004(19)
 C1 0.020(3) 0.011(2) 0.019(3) 0.000(2) 0.000(3) 0.003(2)
 C4 0.018(3) 0.008(2) 0.018(3) -0.001(2) -0.003(2) 0.000(2)
 C6 0.018(3) 0.011(2) 0.021(3) 0.001(2) -0.004(2) 0.004(2)
 C8 0.019(3) 0.009(2) 0.022(3) -0.002(2) 0.002(2) -0.001(2)
 C10 0.019(3) 0.012(2) 0.026(3) -0.004(2) -0.003(2) 0.001(2)
 C12 0.022(3) 0.011(2) 0.020(3) 0.001(2) -0.004(3) 0.001(2)
 C14 0.019(3) 0.012(3) 0.022(3) 0.001(2) -0.004(2) 0.000(2)
 C16 0.024(3) 0.009(2) 0.021(3) -0.002(2) 0.001(3) -0.003(2)
 C18 0.020(3) 0.012(2) 0.018(3) -0.002(2) 0.000(2) 0.000(2)
 C9 0.020(3) 0.016(3) 0.023(4) -0.005(2) 0.001(3) 0.001(2)
 C5 0.023(3) 0.014(2) 0.019(3) 0.001(2) 0.001(3) 0.001(2)
 C11 0.018(3) 0.011(2) 0.025(3) -0.003(2) -0.003(2) 0.001(2)
 N1 0.076(4) 0.042(4) 0.042(4) 0.017(3) 0.028(3) 0.015(3)
 C3 0.043(3) 0.028(3) 0.034(4) 0.012(3) 0.010(3) 0.003(3)
 C13 0.044(4) 0.074(5) 0.043(4) 0.031(3) 0.000(3) 0.003(4)
 C7 0.076(4) 0.079(6) 0.048(5) 0.032(4) 0.025(4) 0.043(4)
 N2 0.059(4) 0.094(5) 0.062(5) 0.043(4) 0.022(3) 0.024(4)
 C15 0.099(7) 0.069(6) 0.036(6) -0.002(5) -0.007(6) 0.030(5)
 C2 0.159(9) 0.087(8) 0.082(8) -0.060(8) 0.062(7) -0.091(8)
 C17 0.076(4) 0.079(6) 0.073(7) 0.018(5) 0.027(5) 0.001(5)

_geom_special_details
;
 All esds (except the esd in the dihedral angle between two l.s. planes)
 are estimated using the full covariance matrix.  The cell esds are taken
 into account individually in the estimation of esds in distances, angles
 and torsion angles; correlations between esds in cell parameters are only
 used when they are defined by crystal symmetry.  An approximate (isotropic)
 treatment of cell esds is used for estimating esds involving l.s. planes.
;
loop_
  _geom_bond_atom_site_label_1
  _geom_bond_atom_site_label_2
  _geom_bond_distance
  _geom_bond_site_symmetry_2
  _geom_bond_publ_flag
 Fe1 O1 1.996(5) . ?
 Fe1 O4 2.067(5) . ?
 Fe1 O6 1.986(5) . ?
 Fe1 O10 2.012(5) . ?
 Fe1 O5 2.057(5) . ?
 Fe1 O7 1.980(5) . ?
 Cl1 C9 1.726(9) . ?
 Cl4 C5 1.728(8) . ?
 Cl2 C16 1.716(8) . ?
 Cl3 C1 1.731(8) . ?
 O1 C6 1.283(9) . ?
 O4 H4A 0.8865 . ?
 O4 H4B 0.8864 . ?
 O6 C4 1.293(8) . ?
 O8 C14 1.244(9) . ?
 O10 C8 1.285(9) . ?
 O5 H5A 0.8564 . ?
 O5 H5B 0.8567 . ?
 O3 C10 1.240(9) . ?
 O7 C18 1.289(8) . ?
 O2 C12 1.229(9) . ?
 O9 C11 1.217(9) . ?
 C1 C8 1.366(10) . ?
 C1 C11 1.422(11) . ?
 C4 C6 1.514(11) . ?
 C4 C16 1.373(10) . ?
 C6 C9 1.393(10) . ?
 C8 C18 1.508(10) . ?
 C10 C12 1.537(11) . ?
 C10 C9 1.423(11) . ?
 C12 C16 1.428(9) . ?
 C14 C5 1.422(10) . ?
 C14 C11 1.559(11) . ?
 C18 C5 1.375(10) . ?
 N1 C3 1.400(14) . ?
 N1 C7 1.279(16) . ?
 N1 C2 1.542(11) . ?
 C3 H3 0.9300 . ?
 C3 C13 1.304(15) . ?
 C13 H13 0.9300 . ?
 C13 N2 1.473(17) . ?
 C7 H7 0.9300 . ?
 C7 N2 1.19(2) . ?
 N2 C17 1.515(17) . ?
 C15 H15A 0.9600 . ?
 C15 H15B 0.9600 . ?
 C15 H15C 0.9600 . ?
 C15 C17 1.483(19) . ?
 C2 H2A 0.9600 . ?
 C2 H2B 0.9600 . ?
 C2 H2C 0.9600 . ?
 C17 H17A 0.9700 . ?
 C17 H17B 0.9700 . ?

loop_
  _geom_angle_atom_site_label_1
  _geom_angle_atom_site_label_2
  _geom_angle_atom_site_label_3
  _geom_angle
  _geom_angle_site_symmetry_1
  _geom_angle_site_symmetry_3
  _geom_angle_publ_flag
 O1 Fe1 O4 90.4(2) . . ?
 O1 Fe1 O10 178.1(3) . . ?
 O1 Fe1 O5 90.7(2) . . ?
 O6 Fe1 O1 81.3(2) . . ?
 O6 Fe1 O4 90.1(2) . . ?
 O6 Fe1 O10 98.1(2) . . ?
 O6 Fe1 O5 88.5(2) . . ?
 O10 Fe1 O4 91.4(2) . . ?
 O10 Fe1 O5 87.5(2) . . ?
 O5 Fe1 O4 178.0(3) . . ?
 O7 Fe1 O1 99.7(2) . . ?
 O7 Fe1 O4 89.1(2) . . ?
 O7 Fe1 O6 178.7(2) . . ?
 O7 Fe1 O10 80.9(2) . . ?
 O7 Fe1 O5 92.4(2) . . ?
 C6 O1 Fe1 114.3(5) . . ?
 Fe1 O4 H4A 111.7 . . ?
 Fe1 O4 H4B 111.3 . . ?
 H4A O4 H4B 102.4 . . ?
 C4 O6 Fe1 114.5(5) . . ?
 C8 O10 Fe1 114.0(5) . . ?
 Fe1 O5 H5A 109.7 . . ?
 Fe1 O5 H5B 109.6 . . ?
 H5A O5 H5B 95.0 . . ?
 C18 O7 Fe1 115.2(5) . . ?
 C8 C1 Cl3 120.3(6) . . ?
 C8 C1 C11 121.3(7) . . ?
 C11 C1 Cl3 118.4(5) . . ?
 O6 C4 C6 114.7(6) . . ?
 O6 C4 C16 124.3(7) . . ?
 C16 C4 C6 121.0(6) . . ?
 O1 C6 C4 114.9(6) . . ?
 O1 C6 C9 124.7(8) . . ?
 C9 C6 C4 120.5(7) . . ?
 O10 C8 C1 123.9(7) . . ?
 O10 C8 C18 115.1(6) . . ?
 C1 C8 C18 121.0(7) . . ?
 O3 C10 C12 116.9(7) . . ?
 O3 C10 C9 124.2(7) . . ?
 C9 C10 C12 118.9(6) . . ?
 O2 C12 C10 116.9(6) . . ?
 O2 C12 C16 123.8(7) . . ?
 C16 C12 C10 119.3(7) . . ?
 O8 C14 C5 123.9(8) . . ?
 O8 C14 C11 117.4(6) . . ?
 C5 C14 C11 118.7(6) . . ?
 C4 C16 Cl2 120.6(5) . . ?
 C4 C16 C12 119.9(7) . . ?
 C12 C16 Cl2 119.5(6) . . ?
 O7 C18 C8 114.6(6) . . ?
 O7 C18 C5 125.1(7) . . ?
 C5 C18 C8 120.3(6) . . ?
 C6 C9 Cl1 120.1(6) . . ?
 C6 C9 C10 120.0(7) . . ?
 C10 C9 Cl1 119.8(6) . . ?
 C14 C5 Cl4 118.6(6) . . ?
 C18 C5 Cl4 120.7(5) . . ?
 C18 C5 C14 120.5(7) . . ?
 O9 C11 C1 126.4(8) . . ?
 O9 C11 C14 116.1(7) . . ?
 C1 C11 C14 117.5(6) . . ?
 C3 N1 C2 124.9(10) . . ?
 C7 N1 C3 110.0(12) . . ?
 C7 N1 C2 124.4(12) . . ?
 N1 C3 H3 125.2 . . ?
 C13 C3 N1 109.5(9) . . ?
 C13 C3 H3 125.2 . . ?
 C3 C13 H13 131.3 . . ?
 C3 C13 N2 97.3(11) . . ?
 N2 C13 H13 131.3 . . ?
 N1 C7 H7 127.2 . . ?
 N2 C7 N1 105.7(13) . . ?
 N2 C7 H7 127.2 . . ?
 C13 N2 C17 128.2(14) . . ?
 C7 N2 C13 117.0(11) . . ?
 C7 N2 C17 114.2(15) . . ?
 H15A C15 H15B 109.5 . . ?
 H15A C15 H15C 109.5 . . ?
 H15B C15 H15C 109.5 . . ?
 C17 C15 H15A 109.5 . . ?
 C17 C15 H15B 109.5 . . ?
 C17 C15 H15C 109.5 . . ?
 N1 C2 H2A 109.5 . . ?
 N1 C2 H2B 109.5 . . ?
 N1 C2 H2C 109.5 . . ?
 H2A C2 H2B 109.5 . . ?
 H2A C2 H2C 109.5 . . ?
 H2B C2 H2C 109.5 . . ?
 N2 C17 H17A 111.7 . . ?
 N2 C17 H17B 111.7 . . ?
 C15 C17 N2 100.6(11) . . ?
 C15 C17 H17A 111.7 . . ?
 C15 C17 H17B 111.7 . . ?
 H17A C17 H17B 109.4 . . ?

loop_
  _geom_hbond_atom_site_label_D
  _geom_hbond_atom_site_label_H
  _geom_hbond_atom_site_label_A
  _geom_hbond_distance_DH
  _geom_hbond_distance_HA
  _geom_hbond_distance_DA
  _geom_hbond_angle_DHA
  _geom_hbond_site_symmetry_A
  _geom_hbond_publ_flag
 O4 H4A O3 0.89 2.01 2.716(7) 135.6 3_565 yes
 O4 H4B O8 0.89 1.81 2.690(7) 171.8 3 yes
 O5 H5A O9 0.86 1.88 2.712(7) 164.7 3_455 yes
 O5 H5B O2 0.86 1.97 2.700(7) 142.5 3_465 yes

loop_
  _geom_torsion_atom_site_label_1
  _geom_torsion_atom_site_label_2
  _geom_torsion_atom_site_label_3
  _geom_torsion_atom_site_label_4
  _geom_torsion
  _geom_torsion_site_symmetry_1
  _geom_torsion_site_symmetry_2
  _geom_torsion_site_symmetry_3
  _geom_torsion_site_symmetry_4
  _geom_torsion_publ_flag
 Fe1 O1 C6 C4 5.6(7) . . . . ?
 Fe1 O1 C6 C9 -176.0(6) . . . . ?
 Fe1 O6 C4 C6 -3.0(7) . . . . ?
 Fe1 O6 C4 C16 174.5(6) . . . . ?
 Fe1 O10 C8 C1 177.1(6) . . . . ?
 Fe1 O10 C8 C18 -3.0(7) . . . . ?
 Fe1 O7 C18 C8 2.4(8) . . . . ?
 Fe1 O7 C18 C5 -176.3(6) . . . . ?
 Cl3 C1 C8 O10 -0.5(11) . . . . ?
 Cl3 C1 C8 C18 179.6(5) . . . . ?
 Cl3 C1 C11 O9 5.1(11) . . . . ?
 Cl3 C1 C11 C14 -174.7(5) . . . . ?
 O1 C6 C9 Cl1 2.0(11) . . . . ?
 O1 C6 C9 C10 180.0(7) . . . . ?
 O6 C4 C6 O1 -1.8(9) . . . . ?
 O6 C4 C6 C9 179.8(7) . . . . ?
 O6 C4 C16 Cl2 2.5(10) . . . . ?
 O6 C4 C16 C12 -174.9(6) . . . . ?
 O8 C14 C5 Cl4 3.8(10) . . . . ?
 O8 C14 C5 C18 -171.0(7) . . . . ?
 O8 C14 C11 O9 -8.0(10) . . . . ?
 O8 C14 C11 C1 171.8(7) . . . . ?
 O10 C8 C18 O7 0.5(9) . . . . ?
 O10 C8 C18 C5 179.2(7) . . . . ?
 O3 C10 C12 O2 9.2(10) . . . . ?
 O3 C10 C12 C16 -172.6(6) . . . . ?
 O3 C10 C9 Cl1 -4.9(11) . . . . ?
 O3 C10 C9 C6 177.1(7) . . . . ?
 O7 C18 C5 Cl4 -1.4(11) . . . . ?
 O7 C18 C5 C14 173.3(7) . . . . ?
 O2 C12 C16 Cl2 -6.5(10) . . . . ?
 O2 C12 C16 C4 171.0(7) . . . . ?
 C1 C8 C18 O7 -179.7(7) . . . . ?
 C1 C8 C18 C5 -0.9(10) . . . . ?
 C4 C6 C9 Cl1 -179.6(5) . . . . ?
 C4 C6 C9 C10 -1.7(11) . . . . ?
 C6 C4 C16 Cl2 179.9(5) . . . . ?
 C6 C4 C16 C12 2.4(10) . . . . ?
 C8 C1 C11 O9 -176.8(7) . . . . ?
 C8 C1 C11 C14 3.4(11) . . . . ?
 C8 C18 C5 Cl4 -180.0(5) . . . . ?
 C8 C18 C5 C14 -5.3(10) . . . . ?
 C10 C12 C16 Cl2 175.5(5) . . . . ?
 C10 C12 C16 C4 -7.0(10) . . . . ?
 C12 C10 C9 Cl1 175.0(5) . . . . ?
 C12 C10 C9 C6 -2.9(11) . . . . ?
 C16 C4 C6 O1 -179.4(6) . . . . ?
 C16 C4 C6 C9 2.2(10) . . . . ?
 C9 C10 C12 O2 -170.8(7) . . . . ?
 C9 C10 C12 C16 7.4(10) . . . . ?
 C5 C14 C11 O9 170.9(7) . . . . ?
 C5 C14 C11 C1 -9.3(10) . . . . ?
 C11 C1 C8 O10 -178.5(7) . . . . ?
 C11 C1 C8 C18 1.6(11) . . . . ?
 C11 C14 C5 Cl4 -175.0(5) . . . . ?
 C11 C14 C5 C18 10.2(10) . . . . ?
 N1 C3 C13 N2 4.0(10) . . . . ?
 N1 C7 N2 C13 7.0(16) . . . . ?
 N1 C7 N2 C17 -165.3(9) . . . . ?
 C3 N1 C7 N2 -3.9(14) . . . . ?
 C3 C13 N2 C7 -7.2(14) . . . . ?
 C3 C13 N2 C17 163.9(11) . . . . ?
 C13 N2 C17 C15 46.0(16) . . . . ?
 C7 N1 C3 C13 -0.7(12) . . . . ?
 C7 N2 C17 C15 -142.7(13) . . . . ?
 C2 N1 C3 C13 170.0(11) . . . . ?
 C2 N1 C7 N2 -174.6(11) . . . . ?

_shelx_res_file
;
TITL exp_3646_a.res in Pca2(1)
    exp_3646.res
    created by SHELXL-2018/3 at 19:52:27 on 29-Jan-2021
REM Old TITL exp_3646 in Pbcm
REM SHELXT solution in Pca2(1): R1 0.106, Rweak 0.008, Alpha 0.003
REM <I/s> 0.495 for 265 systematic absences, Orientation a'=b, b'=a, c'=-c
REM Flack x = 0.069 ( 0.006 ) from 1246 Parsons' quotients
REM Formula found by SHELXT: C19 O10 Fe Cl4
CELL 1.54184 7.7588 15.9884 18.1891 90 90 90
ZERR 4 0.0003 0.0004 0.0007 0 0 0
LATT -1
SYMM -X,-Y,0.5+Z
SYMM 0.5+X,-Y,+Z
SYMM 0.5-X,+Y,0.5+Z
SFAC C H Cl Fe N O
UNIT 72 60 16 4 8 40
EQIV $1 0.5+X,-Y,+Z
EQIV $2 0.5+X,1-Y,+Z
EQIV $3 -0.5+X,1-Y,+Z
EQIV $4 -0.5+X,-Y,+Z
DELU 0.005 0.005
SIMU 0.01 0.02 2
DFIX 1.53 0.01 N1 C2
DANG 2.42 0.01 C15 N2
ISOR 0.01 0.02 N1 C3 C7 C2 H3 C13 H7 N2 H2a H2b H2c H13 C17 C15 H17a H17b =
 H15A H15B H15C

L.S. 20
PLAN  20
SIZE 0.15 0.1 0.1
CONF
HTAB O4 O8_$1
HTAB O4 O3_$2
HTAB O5 O2_$3
HTAB O5 O9_$4
BOND
list 4
MORE -1
BOND $H
fmap 2
acta
TWIN -1 0 0 0 -1 0 0 0 -1 2
OMIT 4 10 5
OMIT 4 10 -5
REM <olex2.extras>
REM <HklSrc "%.\\exp_3646.hkl">
REM </olex2.extras>

WGHT    0.093800    4.071700
BASF   0.01105
FVAR       0.29831
FE1   4    0.377582    0.249796    0.567953    11.00000    0.02143    0.00699 =
         0.01929    0.00043    0.00301   -0.00005
CL1   3    0.220868    0.528028    0.675920    11.00000    0.02623    0.01485 =
         0.02526   -0.00584    0.00427    0.00089
CL4   3    0.151861    0.052765    0.759071    11.00000    0.03882    0.01395 =
         0.02198   -0.00104    0.00946   -0.00138
CL2   3    0.620142    0.442904    0.379238    11.00000    0.03682    0.01375 =
         0.02100   -0.00224    0.00641   -0.00264
CL3   3    0.530153   -0.026029    0.456466    11.00000    0.02572    0.01874 =
         0.02615   -0.00534    0.00636    0.00037
O1    6    0.302069    0.359230    0.609775    11.00000    0.02339    0.01388 =
         0.01903    0.00007    0.00211    0.00170
O4    6    0.609605    0.259126    0.623154    11.00000    0.02136    0.00869 =
         0.02528    0.00352    0.00097   -0.00155
AFIX   7
H4A   2    0.697842    0.262766    0.592354    11.00000   -1.50000
H4B   2    0.633186    0.212613    0.647695    11.00000   -1.50000
AFIX   0
O6    6    0.466934    0.324597    0.489572    11.00000    0.02468    0.00587 =
         0.02201   -0.00074    0.00141   -0.00073
O8    6    0.197391   -0.112930    0.686106    11.00000    0.02626    0.00983 =
         0.02508    0.00220   -0.00062   -0.00259
O10   6    0.447611    0.139866    0.523212    11.00000    0.02386    0.00828 =
         0.02481   -0.00150    0.00336   -0.00007
O5    6    0.151283    0.240091    0.509652    11.00000    0.02275    0.00976 =
         0.02729    0.00179   -0.00023    0.00168
AFIX   7
H5A   2    0.075080    0.215419    0.535919    11.00000   -1.50000
H5B   2    0.099624    0.287446    0.509407    11.00000   -1.50000
AFIX   0
O3    6    0.367129    0.647665    0.563803    11.00000    0.02346    0.00744 =
         0.03591   -0.00374    0.00488   -0.00245
O7    6    0.293422    0.173665    0.645951    11.00000    0.02506    0.00647 =
         0.02129    0.00006    0.00223   -0.00164
O2    6    0.570318    0.609883    0.450866    11.00000    0.03051    0.01146 =
         0.02472    0.00110   -0.00053   -0.00275
O9    6    0.394464   -0.147401    0.569614    11.00000    0.02758    0.01054 =
         0.03879   -0.00631    0.00203    0.00042
C1    1    0.428581   -0.005053    0.539193    11.00000    0.01978    0.01068 =
         0.01881    0.00006   -0.00019    0.00293
C4    1    0.448764    0.403505    0.502958    11.00000    0.01834    0.00826 =
         0.01797   -0.00099   -0.00308   -0.00040
C6    1    0.354761    0.423325    0.573780    11.00000    0.01803    0.01076 =
         0.02066    0.00145   -0.00380    0.00422
C8    1    0.401047    0.075679    0.560788    11.00000    0.01902    0.00855 =
         0.02179   -0.00179    0.00152   -0.00053
C10   1    0.391478    0.572501    0.550693    11.00000    0.01922    0.01166 =
         0.02588   -0.00353   -0.00309    0.00125
C12   1    0.498440    0.551328    0.482062    11.00000    0.02191    0.01070 =
         0.01974    0.00119   -0.00441    0.00122
C14   1    0.265110   -0.053255    0.653115    11.00000    0.01922    0.01186 =
         0.02168    0.00101   -0.00358   -0.00016
C16   1    0.513567    0.466166    0.459329    11.00000    0.02410    0.00851 =
         0.02106   -0.00209    0.00117   -0.00299
C18   1    0.311831    0.095046    0.632443    11.00000    0.02049    0.01214 =
         0.01847   -0.00154   -0.00042    0.00045
C9    1    0.327126    0.506019    0.594845    11.00000    0.01954    0.01626 =
         0.02311   -0.00455    0.00110    0.00140
C5    1    0.254335    0.031285    0.676888    11.00000    0.02324    0.01373 =
         0.01914    0.00100    0.00148    0.00083
C11   1    0.370489   -0.073605    0.582392    11.00000    0.01809    0.01100 =
         0.02528   -0.00269   -0.00309    0.00106

N1    5    1.067974    0.776576    0.329031    11.00000    0.07563    0.04248 =
         0.04156    0.01731    0.02798    0.01500
C3    1    1.089921    0.733389    0.262700    11.00000    0.04266    0.02837 =
         0.03374    0.01234    0.00970    0.00329
AFIX  43
H3    2    1.192595    0.729650    0.236523    11.00000   -1.20000
AFIX   0
C13   1    0.944219    0.699220    0.243286    11.00000    0.04391    0.07363 =
         0.04255    0.03132    0.00038    0.00274
AFIX  43
H13   2    0.916289    0.664302    0.204168    11.00000   -1.20000
AFIX   0
C7    1    0.911468    0.770577    0.350520    11.00000    0.07602    0.07929 =
         0.04831    0.03228    0.02507    0.04345
AFIX  43
H7    2    0.864790    0.790863    0.394107    11.00000   -1.20000
AFIX   0
N2    5    0.838127    0.733690    0.303203    11.00000    0.05948    0.09395 =
         0.06246    0.04335    0.02220    0.02402
C15   1    0.596089    0.652815    0.284199    11.00000    0.09895    0.06871 =
         0.03610   -0.00163   -0.00705    0.03019
AFIX 137
H15A  2    0.662273    0.637848    0.241590    11.00000   -1.50000
H15B  2    0.475548    0.651089    0.272391    11.00000   -1.50000
H15C  2    0.619779    0.614041    0.323210    11.00000   -1.50000
AFIX   0
C2    1    1.215518    0.813380    0.375724    11.00000    0.15901    0.08702 =
         0.08181   -0.06035    0.06201   -0.09099
AFIX 137
H2A   2    1.271279    0.769258    0.402478    11.00000   -1.50000
H2B   2    1.169473    0.853556    0.409674    11.00000   -1.50000
H2C   2    1.297654    0.840235    0.344088    11.00000   -1.50000
AFIX   0
C17   1    0.643458    0.738486    0.307994    11.00000    0.07613    0.07916 =
         0.07339    0.01848    0.02716    0.00144
AFIX  23
H17A  2    0.605103    0.749827    0.357763    11.00000   -1.20000
H17B  2    0.597136    0.780590    0.275073    11.00000   -1.20000
AFIX   0
HKLF 4


REM  exp_3646_a.res in Pca2(1)
REM wR2 = 0.1411, GooF = S = 1.042, Restrained GooF = 1.073 for all data
REM R1 = 0.0504 for 3458 Fo > 4sig(Fo) and 0.0535 for all 3717 data
REM 321 parameters refined using 370 restraints

END

WGHT      0.0938      4.0696

REM Highest difference peak  1.497,  deepest hole -0.690,  1-sigma level  0.120
Q1    1   0.8127  0.6922  0.2829  11.00000  0.05    1.50
Q2    1   1.1178  0.8269  0.3614  11.00000  0.05    1.01
Q3    1   0.5565  0.8138  0.3494  11.00000  0.05    0.72
Q4    1   0.8858  0.2538  0.5686  11.00000  0.05    0.71
Q5    1   0.6567  0.6688  0.2835  11.00000  0.05    0.60
Q6    1   0.4968  0.2452  0.5927  11.00000  0.05    0.51
Q7    1   0.4359  0.0537  0.7618  11.00000  0.05    0.49
Q8    1   0.5597  0.7185  0.2463  11.00000  0.05    0.49
Q9    1   1.0106  0.7668  0.3212  11.00000  0.05    0.49
Q10   1   0.2130  0.2459  0.5746  11.00000  0.05    0.48
Q11   1   1.3961  0.8208  0.3523  11.00000  0.05    0.47
Q12   1   0.1669 -0.0586  0.7621  11.00000  0.05    0.46
Q13   1  -0.0396  0.0562  0.7564  11.00000  0.05    0.46
Q14   1   0.5711  0.0192  0.4601  11.00000  0.05    0.44
Q15   1   1.1891  0.7223  0.2601  11.00000  0.05    0.44
Q16   1   0.3167 -0.0283  0.4642  11.00000  0.05    0.42
Q17   1   0.3725  0.6706  0.2706  11.00000  0.05    0.42
Q18   1   0.7491  0.4456  0.3802  11.00000  0.05    0.41
Q19   1   0.4459  0.4617  0.6665  11.00000  0.05    0.39
Q20   1   1.2550  0.7311  0.3159  11.00000  0.05    0.38
;
_shelx_res_checksum                56016
_shelx_hkl_file
;
   0   0   1    0.43    0.22
   0   0   2 5682.51  217.70
   0   0   3    0.15    0.65
   0   0   4 1388.48   53.81
   0   0   5    0.63    1.18
   0   0   6  168.04    7.45
   0   0   7    0.66    1.12
   0   0   8  192.96    8.68
   0   0   9   -0.08    1.24
   0   0  10 4500.46  173.78
   0   0  11    0.31    2.18
   0   0  12   85.16    6.04
   0   0  13    2.52    2.79
   0   0  14   50.27    5.53
   0   0  15   -0.74    2.86
   0   0  16 1082.05   44.77
   0   0  17   -0.20    3.06
   0   0  18  263.85   13.44
   0   0  19    2.16    3.11
   0   0  20  171.06    9.41
   0   0  21   -2.27    2.52
   0   0  22    9.80    2.25
   0   1   0    7.12    0.64
   0   1   1    0.38    0.40
   0   1   2  597.16   23.25
   0  -1   2  595.95   22.97
   0   1   3    0.27    0.65
   0   1   3    0.35    0.83
   0  -1   3    0.32    0.43
   0   1   4  372.13   14.75
   0   1   4  341.91   14.93
   0  -1   4  370.39   14.41
   0   1   5    0.71    1.35
   0  -1   5    0.24    0.73
   0   1   6  194.21    8.26
   0   1   6  175.17    8.25
   0  -1   6  181.65    7.77
   0   1   7    0.17    1.37
   0   1   7   -0.08    1.34
   0  -1   7    0.87    0.92
   0   1   8  200.47    9.30
   0  -1   8  198.48    8.63
   0   1   8  196.01    9.22
   0   1   9   -0.94    1.74
   0   1   9   -0.21    1.51
   0   1  10 1348.39   52.70
   0   1  10 1285.31   52.17
   0   1  11   -0.33    2.06
   0   1  11    1.25    1.79
   0   1  12   30.53    3.84
   0  -1  13    0.61    2.62
   0   1  13    0.86    2.76
   0   1  14   74.28    6.31
   0  -1  14   57.69    5.82
   0  -1  15    0.55    2.77
   0  -1  16  352.78   16.85
   0  -1  17   -0.58    3.20
   0  -1  18  186.33   10.48
   0  -1  19    0.89    3.23
   0  -1  20  174.62    9.58
   0  -1  21    0.79    2.41
   0  -1  22   25.57    2.85
   0   2   0   23.89    1.28
   0   2   0   25.13    1.69
   0   2   1   -0.03    0.57
   0   2  -1    0.52    0.79
   0   2   1    0.49    0.80
   0   2   2   96.49    4.30
   0   2   2   91.24    4.29
   0   2   3    1.35    0.99
   0   2   3   -0.27    0.90
   0   2   4 6708.96  257.57
   0   2   5    0.97    1.41
   0   2   5    0.58    1.16
   0   2   6  102.24    5.46
   0   2   6  101.46    5.23
   0   2   7    1.56    1.60
   0   2   7    0.45    1.51
   0   2   8   77.78    4.74
   0   2   8   68.28    4.58
   0   2   9    0.25    1.75
   0   2   9    0.38    1.73
   0   2  10  983.88   40.21
   0   2  10  993.54   40.37
   0   2  11    2.09    1.95
   0   2  11   -1.70    2.26
   0   2  12  640.03   26.92
   0   2  12  622.15   27.58
   0   2  13    0.89    2.83
   0   2 -13    1.57    1.92
   0  -2  14 1591.04   63.72
   0   2  14 1592.72   64.15
   0   2 -14 1529.94   62.00
   0   2  14 1535.96   62.60
   0  -2  14 1588.75   62.66
   0  -2  15    0.53    2.79
   0   2  15    2.32    2.78
   0  -2  16   39.54    4.67
   0   2  16   44.49    4.84
   0   2  17   -1.32    3.09
   0  -2  17    0.19    2.99
   0   2  18  112.08    7.50
   0  -2  18  104.12    7.24
   0   2  19    3.58    3.28
   0  -2  19    0.85    3.02
   0   2  20   19.82    3.52
   0  -2  20   19.43    3.40
   0   2  21    3.00    2.29
   0  -2  21    0.49    2.27
   0   2  21    1.49    2.39
   0  -2  22  172.55    8.07
   0   2  22  161.16    8.03
   0   3   0   22.85    1.38
   0   3   0   24.56    1.61
   0   3   0   21.01    2.04
   0   3   1    0.33    0.92
   0   3  -1    0.50    0.59
   0   3   1    0.14    0.73
   0   3  -1    0.12    1.10
   0   3   1   -0.18    1.17
   0   3  -2   50.84    2.07
   0   3   2   44.95    2.88
   0   3   3    0.18    1.15
   0   3   3    1.07    1.27
   0   3   4 3374.23  130.27
   0   3   5    1.15    1.36
   0   3   5    1.24    1.41
   0   3   6 2507.77  102.23
   0   3   6 2731.47  102.06
   0   3   7    0.97    1.94
   0   3   7   -0.71    1.65
   0   3   8  118.13    6.66
   0   3   8  113.48    6.41
   0   3   9   -1.04    2.11
   0   3   9   -0.41    1.94
   0   3  10  147.37    8.33
   0   3  10  154.43    8.45
   0   3  11   -0.70    2.11
   0   3  11   -0.36    2.49
   0   3  12   49.79    4.84
   0   3  12   56.43    5.28
   0   3 -12   55.05    4.06
   0   3  13    0.24    2.97
   0   3 -13   -0.79    1.93
   0   3  14   72.56    6.79
   0   3 -14   85.86    5.51
   0   3  14   84.56    5.83
   0  -3  14   77.68    5.74
   0   3 -15    0.15    2.37
   0   3  15   -1.90    2.82
   0  -3  15    0.84    2.80
   0   3 -16    2.97    2.31
   0   3  16    4.31    3.07
   0  -3  16    7.01    3.09
   0   3 -17   -1.13    2.23
   0  -3  17    0.88    3.04
   0   3  17    0.72    3.02
   0  -3  18   32.22    4.17
   0   3  18   27.22    4.17
   0   3  19    0.32    2.99
   0  -3  19   -0.63    2.96
   0   3  20  189.35    9.81
   0  -3  20  203.91   10.00
   0   3  20  190.45    9.99
   0   3  21    2.97    2.27
   0   3  21    0.34    2.17
   0  -3  21    0.99    2.26
   0   3  22    7.20    1.82
   0  -3  22   10.51    1.88
   0   4   0 2912.31  115.40
   0   4   0 3163.54  115.74
   0   4   0 2985.56  116.37
   0   4   1    0.70    1.08
   0   4  -1    0.17    0.77
   0   4   1    0.33    0.81
   0   4  -1    0.26    0.66
   0   4  -1    0.80    1.46
   0   4   1    0.52    1.57
   0   4   2  107.12    4.98
   0   4   2   89.88    4.47
   0   4  -2   89.93    3.89
   0   4   2  103.95    5.11
   0   4  -2   82.14    4.89
   0   4   3    0.66    1.12
   0   4   3   -0.33    1.46
   0   4   3    0.51    1.46
   0   4   4   50.87    3.72
   0   4   5    0.77    1.64
   0   4   5    1.09    1.66
   0   4   6   52.52    4.01
   0   4   6   51.03    3.81
   0   4   7    0.97    1.92
   0   4   7    1.57    1.95
   0   4   8  266.93   13.10
   0   4   8  284.45   13.02
   0   4   9   -0.34    2.23
   0   4   9   -0.92    2.05
   0   4  10  534.70   24.08
   0   4  10  562.57   24.07
   0   4  11    1.39    2.27
   0   4  11    1.59    2.76
   0   4  12  123.00    7.41
   0   4  12  132.61    7.90
   0   4  13   -0.68    2.55
   0   4  13    1.03    3.28
   0   4 -13    1.00    2.26
   0   4 -14   88.41    5.72
   0  -4  14   72.49    5.49
   0   4  14   76.18    5.54
   0   4 -15    0.79    2.57
   0   4  15    1.99    2.79
   0  -4  15   -1.74    2.76
   0   4 -16   70.13    5.55
   0  -4  16   81.52    5.80
   0   4  16   82.23    6.01
   0   4 -17   -1.21    2.55
   0   4  17   -1.02    2.85
   0  -4  17   -1.96    2.94
   0   4  18   97.93    6.73
   0  -4  18   99.78    6.56
   0   4  19    2.42    2.98
   0  -4  19   -0.85    2.67
   0   4  19   -0.15    2.78
   0   4  20   97.16    6.14
   0   4  20   95.28    5.98
   0  -4  20   96.04    5.90
   0   4  21    2.68    2.10
   0   4  21    2.56    1.98
   0  -4  21    1.21    1.92
   0   5   0   10.84    1.47
   0   5   0   11.30    1.06
   0   5   0   13.45    2.23
   0   5   1    0.07    1.12
   0   5  -1   -0.04    0.85
   0   5  -1    0.66    0.64
   0   5   1    0.14    0.84
   0   5   1    0.67    1.81
   0   5  -1    1.34    1.73
   0   5   2 2590.27   98.41
   0   5   2 2496.35   97.95
   0   5  -2 2535.08   97.47
   0   5  -2 2243.20   98.61
   0   5   3    0.47    1.46
   0   5   3    0.22    1.13
   0   5   3    0.67    1.86
   0   5   4   52.36    3.93
   0   5   4   60.32    4.31
   0   5   5   -0.37    1.90
   0   5   6    9.28    2.29
   0   5   6   16.03    2.88
   0   5   7   -0.46    2.19
   0   5   7    0.73    2.12
   0   5   8   23.61    3.36
   0   5   8   24.67    3.61
   0   5   9   -0.56    2.24
   0   5   9   -1.79    2.49
   0   5  10  336.65   16.77
   0   5  10  370.98   17.01
   0   5  11    1.32    2.70
   0   5 -11   -0.38    1.91
   0   5  11    0.23    2.83
   0   5  12  226.29   12.26
   0   5 -12  217.23   10.81
   0   5  12  220.81   12.53
   0   5  13    3.23    3.09
   0   5  13   -1.13    3.27
   0   5 -13   -2.43    2.44
   0   5 -14   68.71    5.41
   0  -5  14   77.24    5.16
   0   5  14   72.82    5.46
   0   5 -15   -0.17    2.68
   0   5  15    1.28    2.63
   0  -5  15    0.74    2.38
   0   5 -16  118.82    7.54
   0  -5  16  117.17    7.18
   0   5  16  125.51    7.58
   0   5 -17   -0.47    2.53
   0   5  17    2.46    3.38
   0   5  17    2.08    2.86
   0  -5  17    1.04    2.66
   0   5  18   38.67    4.73
   0  -5  18   37.52    3.96
   0   5  18   40.26    4.18
   0   5  19   -0.90    2.89
   0   5  19    1.20    2.52
   0  -5  19    1.12    2.36
   0   5  20   68.39    5.12
   0  -5  20   75.18    4.64
   0   5  21    0.10    1.83
   0  -5  21   -0.87    1.48
   0   6   0 1001.63   37.61
   0   6   0 1066.52   38.91
   0   6   1   -0.24    1.26
   0   6  -1    0.31    0.57
   0   6   1   -0.10    0.79
   0   6  -1    0.11    0.91
   0   6   1   -0.68    2.03
   0   6  -1    0.26    1.92
   0   6   2   23.92    2.51
   0   6  -2   36.27    1.78
   0   6  -2   40.87    1.99
   0   6   2   21.02    2.05
   0   6   2   27.33    3.28
   0   6  -2   34.82    3.29
   0   6   3    1.59    1.64
   0   6   3    2.55    2.11
   0   6   4 1554.33   64.92
   0   6   4 1765.99   65.63
   0   6   5    1.36    1.95
   0   6   5   -0.15    2.34
   0   6   6  895.27   37.17
   0   6   7   -0.71    2.50
   0   6   8   23.39    3.49
   0   6   8   20.46    3.53
   0   6   9   -1.02    2.59
   0   6   9    1.47    2.80
   0   6  10   81.80    6.58
   0   6  10   91.21    6.86
   0   6  11    0.24    2.84
   0   6 -11   -1.07    2.06
   0   6  11   -0.76    3.13
   0   6  12  346.46   16.93
   0   6  12  343.01   17.38
   0   6 -12  315.64   15.19
   0   6 -13   -0.63    2.52
   0   6 -14  345.63   14.87
   0   6  14  275.69   13.99
   0   6 -15    2.07    2.85
   0   6  15    1.07    3.31
   0   6  15    2.13    2.69
   0   6  16  754.89   32.63
   0   6 -16  779.02   32.45
   0   6  16  769.48   32.09
   0   6 -17    2.24    2.89
   0   6  17    2.49    3.39
   0   6  17   -2.80    2.89
   0   6  18   21.11    3.85
   0   6  19    2.22    3.00
   0   6  20  103.79    6.21
   0   7   0    1.67    1.21
   0   7   0    1.42    2.19
   0   7   1    1.02    0.86
   0   7  -1   -0.06    1.00
   0   7   1    0.36    1.43
   0   7  -1    1.57    2.31
   0   7   1    1.29    2.34
   0   7  -2  703.99   28.63
   0   7   2  780.04   29.83
   0   7   2  823.92   31.20
   0   7  -2  682.59   30.47
   0   7   3    0.35    1.77
   0   7   3    1.59    2.53
   0   7   4  136.18    7.52
   0   7   4  139.19    8.32
   0   7   5    0.15    2.14
   0   7   5   -0.95    2.54
   0   7   6  303.46   14.56
   0   7   6  315.86   15.46
   0   7   7   -1.09    2.56
   0   7   7    0.64    2.85
   0   7   8   73.31    6.43
   0   7   9    0.22    2.61
   0   7   9   -1.72    2.88
   0   7  10    2.12    2.94
   0   7  10    5.78    2.56
   0   7  10    2.93    3.49
   0   7  11    2.51    3.10
   0   7  11    1.63    2.52
   0   7  11    1.45    3.50
   0   7  12  342.54   16.39
   0   7  12  383.41   17.08
   0   7 -12  399.22   16.99
   0   7  12  360.96   19.15
   0   7  13    1.37    3.06
   0   7 -13    0.49    2.63
   0   7  14  113.02    7.67
   0   7 -14  115.67    7.31
   0   7  15    3.72    3.53
   0   7 -15    3.12    3.11
   0   7  16   12.47    4.00
   0   7 -16   10.15    3.20
   0   7  17   -1.61    3.34
   0   7 -17   -0.16    2.73
   0   7  18    0.98    3.06
   0   7  19    0.71    2.78
   0   7  20   48.46    3.98
   0   8   0  295.90   12.71
   0   8   0  293.16   14.36
   0   8  -1    0.88    1.14
   0   8   1    0.20    1.48
   0   8   1    0.38    2.47
   0   8  -1    1.30    2.51
   0   8   2 1805.26   70.21
   0   8   2 1958.00   71.93
   0   8   3   -0.13    1.88
   0   8   3   -0.85    2.84
   0   8   4  479.11   21.41
   0   8   4  522.87   22.89
   0   8   5    0.16    2.09
   0   8   5    2.79    2.79
   0   8   6   24.38    3.44
   0   8   6   21.85    4.15
   0   8   7   -0.78    2.77
   0   8   7   -0.26    3.18
   0   8   8 1831.47   73.22
   0   8   8 1795.43   74.21
   0   8  -9   -0.37    1.88
   0   8   9    0.15    2.35
   0   8   9    0.57    3.60
   0   8  10  185.21   11.40
   0   8 -10  208.01   10.06
   0   8  10  202.07   10.46
   0   8  10  198.23   12.42
   0   8  11    0.27    2.33
   0   8  11   -0.17    2.93
   0   8 -11   -0.87    2.39
   0   8  11    2.28    3.90
   0   8  12   78.11    5.52
   0   8  12   78.39    5.42
   0   8  12   90.32    6.39
   0   8  13    2.52    2.68
   0   8 -13    0.99    2.77
   0   8  13   -2.77    3.39
   0   8  14   13.88    4.17
   0   8 -14   38.05    4.24
   0   8  15    2.49    3.59
   0   8 -15   -0.34    2.97
   0   8  16   17.62    4.09
   0   8 -16   14.05    3.47
   0   8  17   -0.71    3.21
   0   8  18  595.24   25.59
   0   8  19    1.18    2.41
   0   9   0    9.03    1.71
   0   9   0   10.20    3.20
   0   9   1    0.65    1.62
   0   9   1    0.22    2.72
   0   9  -1    1.98    2.76
   0   9   2  779.50   31.79
   0   9   2  779.98   33.57
   0   9  -2  759.13   33.27
   0   9   3    0.70    1.74
   0   9   3    0.96    2.90
   0   9   4   84.30    5.76
   0   9   4   84.87    7.15
   0   9   5    0.17    2.33
   0   9   5    1.92    3.38
   0   9   6 1128.30   47.94
   0   9   6 1233.25   49.91
   0   9   7    1.67    2.63
   0   9   7    3.09    2.79
   0   9   7   -1.82    3.58
   0   9   8   28.55    4.38
   0   9   8   27.23    3.77
   0   9  -8   23.25    2.89
   0   9   8   20.85    4.62
   0   9   9   -1.45    3.19
   0   9   9    0.17    2.69
   0   9  -9    2.07    2.21
   0   9   9    1.99    3.72
   0   9  10  233.59   11.90
   0   9  10  267.93   12.01
   0   9 -10  257.30   12.08
   0   9  10  253.46   12.75
   0   9  10  239.71   15.00
   0   9  11    1.25    2.58
   0   9 -11    1.05    2.47
   0   9  11   -0.37    3.02
   0   9  11   -0.27    2.58
   0   9  12  255.19   12.76
   0   9  12  256.82   12.54
   0   9 -12  273.34   12.98
   0   9  12  286.45   13.74
   0   9  13    0.80    2.74
   0   9  13    4.88    3.55
   0   9  14    3.35    3.77
   0   9  15   -0.19    3.64
   0   9 -15    1.14    3.08
   0   9 -16   89.18    5.95
   0   9  16   74.38    6.25
   0   9  17    0.50    3.11
   0   9  18   63.16    5.01
   0   9  19    0.34    2.12
   0  10   0 3597.35  141.93
   0  10  -1    2.05    2.76
   0  10   1    3.80    2.95
   0  10   2  306.98   14.12
   0  10   2  336.77   16.33
   0  10  -2  296.56   15.80
   0  10   3   -0.76    1.99
   0  10   3    2.19    3.38
   0  10   4 1048.23   43.28
   0  10   4 1069.16   45.33
   0  10   5    1.67    2.51
   0  10   5   -0.16    2.48
   0  10   5   -0.94    3.61
   0  10   6  576.70   24.16
   0  10   6  525.35   23.05
   0  10  -6  484.08   22.82
   0  10   6  573.37   23.56
   0  10   6  566.18   26.13
   0  10   7   -0.22    2.58
   0  10  -7   -0.44    2.36
   0  10   7   -0.35    3.84
   0  10  -7    0.23    1.85
   0  10   7    1.27    2.03
   0  10   7   -1.05    2.88
   0  10   8    4.00    3.90
   0  10   8    5.09    2.92
   0  10   8    0.95    2.81
   0  10   9    0.92    2.55
   0  10  -9    0.54    2.31
   0  10   9    1.13    3.13
   0  10  10  875.98   34.14
   0  10  10  806.87   35.00
   0  10 -10  791.04   34.03
   0  10  11    0.82    2.76
   0  10  11    0.60    3.36
   0  10 -11    1.06    2.55
   0  10  11   -0.28    2.69
   0  10  12  239.43   11.54
   0  10 -12  226.28   11.68
   0  10  12  233.72   12.43
   0  10  12  228.60   11.57
   0  10  13    1.61    3.55
   0  10  13   -1.44    2.75
   0  10 -13    1.76    2.89
   0  10  14   16.21    4.30
   0  10  14   19.21    3.38
   0  10  15    2.45    3.71
   0  10  16  283.77   13.40
   0  10  16  298.69   14.26
   0  10  17   -0.91    2.13
   0  10  17   -2.73    2.88
   0  10  18    5.59    2.44
   0  11   0    3.15    2.46
   0  11   0    1.17    2.08
   0  11   0    1.36    2.58
   0  11   0    4.62    3.40
   0  11  -1    0.14    2.25
   0  11  -1   -1.18    2.25
   0  11   1    0.43    2.10
   0  11  -1    3.50    2.54
   0  11   1   -0.58    3.22
   0  11  -1    0.29    3.13
   0  11   2   35.00    3.78
   0  11  -2   32.07    3.56
   0  11   2   37.77    3.84
   0  11   2   28.04    3.73
   0  11  -2   33.22    3.93
   0  11  -3   -0.42    2.31
   0  11   3    1.02    2.29
   0  11   3    0.16    2.37
   0  11   3    0.91    2.42
   0  11  -3    1.54    2.35
   0  11   3    0.31    3.52
   0  11   4  928.89   38.81
   0  11   4  868.51   36.02
   0  11   4  828.66   35.45
   0  11  -4  882.49   35.46
   0  11   4  840.76   35.62
   0  11  -4  882.96   35.75
   0  11   4  840.99   35.85
   0  11   5   -1.70    3.83
   0  11   5   -1.17    2.59
   0  11  -5    0.28    2.19
   0  11   5    0.74    2.37
   0  11   5    1.55    2.52
   0  11  -5    0.16    2.46
   0  11   5   -0.86    2.77
   0  11   6    3.94    4.21
   0  11   6    6.77    3.06
   0  11   6    3.50    2.43
   0  11  -6    0.14    2.31
   0  11  -6   -0.63    2.32
   0  11   6    1.27    2.85
   0  11   6    0.36    3.05
   0  11   7   -0.52    2.51
   0  11   7    1.90    4.09
   0  11   7    3.71    2.36
   0  11  -7    0.78    2.45
   0  11   7    1.33    2.19
   0  11   7    2.84    3.14
   0  11  -7    0.37    1.82
   0  11   7    2.29    3.10
   0  11   7    1.23    2.35
   0  11   8    7.06    2.93
   0  11   8    5.27    2.40
   0  11  -8    6.67    2.45
   0  11   8    1.76    3.40
   0  11   8    2.84    2.48
   0  11   9    1.90    2.78
   0  11   9    1.00    3.40
   0  11   9    2.02    2.29
   0  11  -9   -0.42    2.23
   0  11   9    2.15    2.85
   0  11  10    6.10    3.66
   0  11  10    5.92    2.75
   0  11  10    7.65    3.05
   0  11 -10   16.97    3.04
   0  11  11   -2.04    3.70
   0  11  11   -0.60    2.60
   0  11  11    1.63    2.96
   0  11 -11    0.91    2.63
   0  11  12  394.10   17.46
   0  11  12  385.67   17.60
   0  11 -12  406.41   17.82
   0  11  12  384.42   18.61
   0  11  13    0.44    2.53
   0  11  13   -0.20    3.73
   0  11  13   -1.96    2.78
   0  11 -13    0.46    2.79
   0  11  14   11.05    2.89
   0  11  14    8.63    3.69
   0  11  14    9.45    2.84
   0  11 -14    2.20    2.64
   0  11  15   -0.17    3.03
   0  11  15    0.63    2.29
   0  11  16   64.03    5.24
   0  11  17   -0.13    2.34
   0  12   0  128.97    7.78
   0  12   0  131.80    7.81
   0  12   0  135.15    8.00
   0  12   0  139.85    9.90
   0  12  -1    3.65    2.83
   0  12   1    1.30    2.60
   0  12  -1   -0.50    2.88
   0  12  -1    0.32    3.49
   0  12   1    0.33    3.44
   0  12  -2 1210.22   49.10
   0  12   2 1189.61   49.14
   0  12   2 1164.80   49.05
   0  12   2 1249.68   49.36
   0  12  -2 1211.41   49.29
   0  12   2 1288.12   52.22
   0  12   3    2.92    2.85
   0  12  -3    3.14    2.58
   0  12   3    0.68    2.75
   0  12  -3    1.36    2.69
   0  12   3    0.66    2.72
   0  12   3    0.68    4.08
   0  12   4 1543.41   65.15
   0  12   4 1398.12   61.81
   0  12  -4 1442.27   61.73
   0  12   4 1488.30   62.16
   0  12  -4 1493.37   62.06
   0  12   4 1524.53   62.09
   0  12   4 1731.57   61.60
   0  12  -4 1656.25   61.71
   0  12  -4 1593.56   61.31
   0  12   5    1.14    2.53
   0  12  -5    1.50    2.52
   0  12  -5    0.77    2.63
   0  12   5    0.96    2.75
   0  12   5    0.70    2.27
   0  12  -5    2.03    2.81
   0  12   5    0.17    2.90
   0  12   5   -0.55    3.09
   0  12  -6  274.72   12.00
   0  12   6  268.59   12.05
   0  12  -6  238.93   11.92
   0  12   6  237.14   12.01
   0  12   6  228.21   11.42
   0  12  -6  241.85   12.26
   0  12   6  235.00   12.24
   0  12   6  238.93   12.70
   0  12  -7   -0.83    2.59
   0  12   7    2.13    2.87
   0  12   7    2.88    2.56
   0  12  -7    0.49    2.55
   0  12   7    3.96    3.56
   0  12   7    1.52    2.63
   0  12   8  186.90    9.41
   0  12   8  176.79   10.29
   0  12  -8  169.10    8.94
   0  12   8  173.34    9.17
   0  12  -9   -0.28    2.44
   0  12   9    1.22    2.91
   0  12   9   -2.65    3.52
   0  12   9   -0.70    2.33
   0  12   9    1.89    2.79
   0  12 -10   20.16    3.23
   0  12  10   26.07    3.83
   0  12  10   21.92    4.45
   0  12  10   28.53    3.46
   0  12  10   31.54    3.81
   0  12  11   -3.59    3.89
   0  12  11    1.93    2.34
   0  12  11    1.42    2.95
   0  12 -11   -1.02    2.62
   0  12  12  354.27   15.38
   0  12  12  310.16   15.21
   0  12  12  352.93   16.64
   0  12 -12  358.47   15.76
   0  12  13    2.77    2.31
   0  12  13    2.19    3.37
   0  12  13    2.99    2.57
   0  12 -13    2.23    2.50
   0  12  14  701.71   29.94
   0  12  14  706.84   28.71
   0  12  15   -1.20    2.91
   0  12  16   43.31    4.02
   0  12  17    0.61    1.73
   0  13   0    0.53    2.90
   0  13   0    1.10    2.00
   0  13   0    2.14    3.08
   0  13   0    0.36    3.03
   0  13   0    2.74    2.57
   0  13  -1    1.39    2.98
   0  13  -1    1.67    2.06
   0  13   1   -0.22    2.06
   0  13   1   -0.54    2.98
   0  13  -1    0.18    2.97
   0  13  -1    0.12    2.49
   0  13   2  122.92    8.09
   0  13  -2  136.77    7.17
   0  13  -2  147.78    8.37
   0  13   2  115.85    8.04
   0  13  -2  144.75    8.69
   0  13   2  119.15    8.15
   0  13  -2  153.98    7.72
   0  13  -2  151.51    8.02
   0  13   3    0.78    2.70
   0  13  -3   -0.63    2.53
   0  13  -3    2.70    2.70
   0  13  -3    0.58    2.03
   0  13  -3   -0.51    2.72
   0  13   3    1.23    2.79
   0  13   3    1.61    2.20
   0  13  -3   -0.72    3.14
   0  13   3    3.02    3.16
   0  13   3    1.24    3.06
   0  13  -4    7.03    3.05
   0  13   4    7.24    2.90
   0  13   4    7.10    3.18
   0  13  -4    5.50    3.02
   0  13  -4    2.70    2.25
   0  13   4    4.75    2.33
   0  13   4   15.28    3.69
   0  13  -4    5.21    3.25
   0  13   4    7.77    3.45
   0  13   5   -0.40    2.71
   0  13  -5   -0.29    2.79
   0  13  -5   -1.30    2.59
   0  13  -5    0.83    2.26
   0  13   5    1.19    2.96
   0  13   5   -1.54    2.31
   0  13   5   -1.60    3.15
   0  13  -5   -1.42    2.97
   0  13   5    0.38    3.24
   0  13  -6  182.44    9.21
   0  13   6  169.54    9.05
   0  13  -6  176.41    9.36
   0  13   6  166.77    9.41
   0  13  -6  181.56    9.73
   0  13   6  174.91    9.96
   0  13   6  160.67    8.79
   0  13  -7   -0.28    2.75
   0  13   7    2.28    2.95
   0  13  -7    0.17    2.65
   0  13   7    1.59    3.33
   0  13   7    0.13    2.56
   0  13   8   16.35    3.33
   0  13  -8    9.28    2.93
   0  13   8   14.85    3.27
   0  13  -8   11.93    3.19
   0  13   8   13.56    3.89
   0  13   9   -3.02    2.71
   0  13   9   -1.56    2.91
   0  13   9   -1.18    3.34
   0  13  -9   -0.26    2.26
   0  13  10   11.42    3.00
   0  13 -10    8.07    2.65
   0  13  10    9.16    3.14
   0  13  10    8.87    3.78
   0  13 -11   -0.80    2.43
   0  13  11    0.74    3.12
   0  13  11    2.01    2.79
   0  13  12   21.96    4.00
   0  13  12   23.85    3.30
   0  13  13    0.16    2.83
   0  13  13    3.08    2.35
   0  13  14   45.13    4.33
   0  13  14   49.46    3.54
   0  13  15    2.09    2.25
   0  13  16    8.62    2.13
   0  14   0  462.71   21.85
   0  14   0  533.54   21.27
   0  14   0  547.73   21.72
   0  14   0  475.71   22.03
   0  14   0  448.40   20.56
   0  14  -1    2.73    3.16
   0  14  -1    5.25    2.24
   0  14   1   -0.57    3.11
   0  14  -1    1.13    3.53
   0  14   1    1.19    3.16
   0  14  -1    3.26    2.75
   0  14  -2   32.16    3.50
   0  14  -2   32.06    4.40
   0  14   2   76.19    5.69
   0  14   2   59.21    5.30
   0  14   2   72.90    5.68
   0  14  -2   29.80    4.66
   0  14  -2   42.04    4.22
   0  14  -2   43.91    4.67
   0  14  -3    2.65    2.98
   0  14  -3    1.71    2.27
   0  14   3    2.00    3.26
   0  14   3    1.15    3.19
   0  14  -3    0.56    3.17
   0  14   3    0.56    3.09
   0  14   3    0.13    2.82
   0  14  -3    1.64    3.32
   0  14  -3   -1.43    2.79
   0  14   4  608.76   23.96
   0  14  -4  642.86   24.32
   0  14   4  516.23   24.28
   0  14  -4  545.45   23.27
   0  14  -4  581.52   24.43
   0  14   4  518.83   23.16
   0  14   4  523.31   24.41
   0  14  -4  601.68   24.78
   0  14   4  499.69   24.32
   0  14   5    3.10    3.03
   0  14  -5    2.49    3.00
   0  14  -5    0.80    2.21
   0  14   5    0.82    2.46
   0  14  -5    0.18    3.33
   0  14   5    2.52    3.35
   0  14   5    0.38    3.30
   0  14  -6  426.45   17.74
   0  14   6  444.91   17.73
   0  14  -6  338.73   16.71
   0  14   6  394.22   17.19
   0  14  -6  372.12   17.91
   0  14   6  401.62   18.39
   0  14   7    3.26    2.91
   0  14   7    1.97    3.03
   0  14  -7    0.28    2.98
   0  14  -7    0.22    2.10
   0  14   7   -0.86    2.47
   0  14  -7   -1.31    3.06
   0  14   7   -2.10    3.53
   0  14   8  159.23    8.17
   0  14  -8  149.27    7.91
   0  14  -8  130.18    7.28
   0  14  -8  138.65    8.10
   0  14   8  147.26    8.87
   0  14   8  145.77    7.86
   0  14   9    2.46    2.88
   0  14   9    2.00    3.14
   0  14   9    1.47    2.82
   0  14  10  220.28   11.76
   0  14  10  237.66   11.08
   0  14  11    0.16    2.93
   0  14  11    4.00    2.64
   0  14  12   35.43    4.05
   0  14  12   38.94    3.51
   0  14  13   -1.06    2.35
   0  14  13    1.27    1.97
   0  14  14   10.38    2.44
   0  14  14    8.28    1.76
   0  14  15    0.92    1.71
   0  15   0    4.32    3.62
   0  15   0    4.98    3.36
   0  15   0    6.04    3.31
   0  15   0    4.25    3.02
   0  15  -1   -1.88    3.56
   0  15  -1    1.83    3.39
   0  15   1    1.35    3.42
   0  15   1   -0.40    2.93
   0  15  -1    1.85    2.99
   0  15   2   54.97    5.72
   0  15  -2   65.75    5.85
   0  15   2   48.75    5.19
   0  15  -2   62.71    5.57
   0  15  -2   61.11    4.88
   0  15  -2   63.36    5.33
   0  15   2   54.04    5.18
   0  15  -3   -2.00    3.44
   0  15   3    2.59    3.38
   0  15  -3    0.45    3.25
   0  15   3    1.90    3.33
   0  15   3    0.13    3.12
   0  15   3    1.91    3.25
   0  15   4  170.02    8.93
   0  15  -4  167.68    8.96
   0  15   4  167.13    8.65
   0  15   4  157.76    9.34
   0  15  -4  156.39    9.06
   0  15   4  145.41    9.14
   0  15   4  144.32    7.82
   0  15  -5    3.28    3.10
   0  15   5   -1.04    3.09
   0  15   5    2.21    3.04
   0  15  -5   -0.17    3.20
   0  15   5   -1.13    3.30
   0  15   5    0.65    2.35
   0  15  -6   13.76    3.38
   0  15   6   14.68    3.31
   0  15   6   13.32    3.26
   0  15  -6   10.15    3.21
   0  15   6   13.14    3.76
   0  15   6    9.50    2.67
   0  15  -7    0.89    2.72
   0  15   7    1.95    3.13
   0  15   7    6.22    2.76
   0  15  -7    1.50    2.75
   0  15   7    0.88    3.09
   0  15   7    0.67    2.47
   0  15   8   80.67    5.49
   0  15  -8   76.64    5.37
   0  15   8   66.82    5.63
   0  15   8   79.51    5.17
   0  15   9   -0.22    2.74
   0  15   9    1.89    2.94
   0  15  10    4.17    2.63
   0  15  10   -0.29    2.63
   0  15  11    2.21    2.32
   0  15  11   -0.13    2.51
   0  15  12  104.63    5.42
   0  15  12   95.08    5.92
   0  15  13    0.30    1.52
   0  15  13    0.50    1.87
   0  16   0  132.21    7.78
   0  16   0  135.54    7.48
   0  16  -1    2.47    3.39
   0  16   1    1.53    3.04
   0  16   1    2.30    3.17
   0  16  -2   40.49    4.74
   0  16   2   29.02    4.54
   0  16   2   33.76    4.42
   0  16  -2   40.78    4.54
   0  16  -3    0.17    3.11
   0  16   3    4.15    3.56
   0  16   3    7.19    3.39
   0  16  -3    0.28    3.24
   0  16  -4  604.06   27.88
   0  16  -4  670.16   27.73
   0  16   4  679.84   27.74
   0  16   4  676.02   27.50
   0  16  -5    2.60    2.98
   0  16   5    4.31    3.04
   0  16   5    4.60    3.07
   0  16  -5    3.13    3.10
   0  16   5    1.55    3.14
   0  16  -6  562.10   24.43
   0  16   6  590.32   24.11
   0  16  -6  625.36   24.33
   0  16   6  595.91   24.20
   0  16  -7   -0.90    2.44
   0  16   7    4.39    2.77
   0  16   7    2.25    2.59
   0  16   7   -0.94    2.76
   0  16   8   91.50    5.40
   0  16   8   71.87    5.53
   0  16   9    1.36    2.20
   0  16   9   -0.27    2.52
   0  16  10   46.00    3.46
   0  16  10   38.15    3.63
   0  16  11    3.15    1.87
   0  16  11    0.43    1.96
   0  16  12   85.00    4.42
   0  16  12   92.16    5.04
   0  17   0    3.38    3.31
   0  17   0    6.15    3.33
   0  17   1    1.59    3.05
   0  17   1    1.42    3.28
   0  17  -1    0.31    3.12
   0  17  -2  599.58   24.77
   0  17   2  604.42   24.66
   0  17  -2  541.44   24.81
   0  17  -3    1.25    3.13
   0  17   3    2.19    2.91
   0  17  -3    0.15    2.85
   0  17  -4   26.78    3.59
   0  17   4   26.57    3.70
   0  17   4   26.50    3.50
   0  17  -4   26.21    3.47
   0  17   5    2.72    2.75
   0  17  -5    0.22    2.56
   0  17   5    1.51    2.51
   0  17  -5    0.51    2.53
   0  17   6   38.28    3.59
   0  17   6   42.13    3.70
   0  17  -6   36.55    3.61
   0  17   7    1.28    2.06
   0  17   7    2.97    2.21
   0  17  -7    1.85    2.08
   0  17   8  162.89    7.77
   0  17   9   -0.21    1.80
   0  17  10   14.40    1.99
   0  17  11    1.26    1.23
   0  18   0  127.94    7.04
   0  18   1    3.29    2.67
   0  18   2  854.23   34.20
   0  18  -2  833.03   34.19
   0  18   3    2.46    2.49
   0  18  -3    1.21    2.45
   0  18  -3    1.27    2.22
   0  18   4   52.89    3.98
   0  18   4   59.54    4.18
   0  18  -4   55.13    4.17
   0  18   5    2.22    2.15
   0  18   5   -0.91    1.99
   0  18  -5   -0.98    2.00
   0  18   6   16.39    2.40
   0  18   6   14.32    2.23
   0  18   7    1.25    1.72
   0  18   8  758.41   30.05
   0  18   9    1.13    1.21
   0  19   0    0.16    1.95
   0  19   1    0.39    1.95
   0  19   2  502.75   20.62
   0  19   3    1.04    1.74
   0  19   4    1.87    1.60
   1   0   0    0.86    0.70
  -1   0   1    0.10    0.85
   1   0  -1    0.41    0.68
  -1   0   2    0.87    0.97
  -1   0   3    0.06    1.17
  -1   0   4    2.11    1.24
  -1   0   5    0.16    1.27
  -1   0   6    0.72    1.35
  -1   0   6   -0.40    1.33
  -1   0   7    0.70    1.40
  -1   0   8    0.09    1.36
  -1   0   9    0.52    1.42
  -1   0  10   -0.27    2.04
   1   0  10   -0.14    2.04
   1   0  11    0.16    2.10
  -1   0  11    1.27    2.28
   1   0  12    1.11    2.38
  -1   0  12    0.55    2.34
   1   0  13    3.18    2.69
  -1   0  13   -0.63    2.69
   1   0  14    2.62    2.98
  -1   0  14    5.16    2.86
  -1   0  14    0.51    2.52
   1   0  14    0.36    2.62
  -1   0  15   -0.73    2.76
   1   0  15   -0.57    3.09
   1   0  16   -1.41    3.17
  -1   0  16   -2.10    3.27
  -1   0  17    5.19    3.54
   1   0  17    1.03    3.34
   1   0  18   -2.41    3.40
  -1   0  18   -1.29    3.16
  -1   0  19    1.19    3.05
   1   0  19    1.31    3.30
  -1   0  20   -0.45    2.78
   1   0  20   -0.99    3.02
   1   0  21   -2.99    2.52
  -1   0  21   -0.75    2.39
  -1   0  22   -1.03    1.86
   1   0  22    0.20    1.92
  -1   1   0  676.20   26.60
   1   1   0  685.57   26.60
   1  -1   0  708.65   26.89
   1   1   1  787.41   31.79
  -1   1   1  831.11   31.81
  -1  -1   1  780.93   32.10
  -1  -1   2  380.56   14.99
   1   1   2  359.74   14.68
  -1   1   2  379.44   14.70
  -1  -1   3 1251.85   46.47
   1   1   3 1189.68   46.24
  -1   1   3 1153.78   46.21
  -1  -1   4 1037.11   38.57
  -1   1   4  980.00   38.37
   1   1   4  942.13   38.33
  -1   1  -5   70.07    3.65
  -1   1   5   78.68    3.75
  -1   1   5   87.78    4.63
  -1  -1   5   89.22    4.28
  -1   1   5   85.47    4.08
   1   1   5   75.64    4.03
  -1   1   6  347.95   11.93
  -1   1   6  418.56   13.54
  -1  -1   6  373.53   12.48
   1   1   6  384.74   12.70
  -1   1   6  398.88   12.77
  -1   1   7  134.84    6.93
  -1  -1   7  139.40    6.33
  -1   1   7  131.79    6.61
   1   1   7  133.23    6.61
  -1   1   8    0.81    1.65
  -1  -1   8    1.53    1.13
   1   1   8    1.40    1.60
  -1   1   8    1.73    1.65
  -1   1   9  133.37    7.05
  -1   1   9  121.72    6.92
   1   1   9  132.15    6.98
  -1   1  10    1.22    1.81
   1   1  10    2.12    2.07
  -1   1  10    1.14    2.13
   1   1  11   20.91    3.22
  -1   1  11   16.02    2.93
  -1   1  12   69.69    5.71
   1   1  12   77.87    5.93
   1  -1  12   79.40    5.86
  -1  -1  12   76.43    5.64
   1   1  13  174.50   10.11
  -1  -1  13  176.77    9.98
  -1   1  13  168.43   10.04
   1  -1  13  175.82    9.98
   1   1  14  201.05   10.62
  -1  -1  14  185.18   10.18
   1  -1  14  202.10   10.56
  -1   1  14  188.42   10.31
  -1   1  14  189.10   11.29
   1   1  14  225.57   11.84
  -1  -1  14  193.53   11.11
   1  -1  14  201.78   11.34
   1  -1  15   43.54    4.77
  -1  -1  15   42.12    4.64
   1  -1  16   61.62    5.64
  -1  -1  16   41.98    4.74
  -1  -1  17   46.69    4.86
   1  -1  17   41.67    5.04
  -1  -1  18   34.57    4.49
   1  -1  18   58.05    5.59
  -1  -1  19   51.89    5.00
   1  -1  19   52.39    5.26
   1  -1  20   24.39    3.83
  -1  -1  20   22.29    3.55
   1  -1  21   41.97    4.03
  -1  -1  21   46.84    3.98
   1  -1  22   22.62    2.70
  -1  -1  22   18.87    2.45
   1  -2   0    3.16    0.80
   1   2   0    3.89    0.88
  -1   2   0    3.75    1.10
   1   2   0    2.07    0.88
  -1   2   0    3.34    0.93
  -1   2  -1    9.66    1.33
   1   2  -1    8.60    1.17
   1   2   1   12.05    1.18
  -1   2   1   11.19    1.17
  -1   2  -1    8.41    1.18
   1   2  -1    8.22    1.04
   1  -2  -1    7.59    0.97
  -1  -2   1   11.66    0.96
  -1  -2   2   14.14    1.14
  -1   2   2   15.35    1.41
   1   2   2   15.21    1.42
  -1   2   2   14.62    1.59
  -1  -2   3  134.19    5.52
   1   2   3  125.38    5.69
  -1   2   3  132.42    5.72
  -1   2   3  132.33    5.91
  -1  -2   4   15.80    1.39
   1   2   4   12.60    1.58
  -1   2   4   12.97    1.54
  -1   2  -4   11.19    1.51
  -1   2   4   16.19    1.63
   1   2   5  183.01    8.02
  -1   2   5  171.08    8.32
  -1   2   5  179.22    7.87
   1   2   5  188.44    7.90
  -1   2  -5  157.21    7.54
  -1   2   5  173.16    7.67
  -1   2   6   79.73    4.42
   1   2   6   74.09    4.33
  -1   2   6   84.56    4.93
  -1  -2   6   78.66    3.71
  -1   2   6   75.15    4.73
   1   2   6   78.02    4.52
   1   2   7  162.82    8.10
  -1   2   7  169.82    8.14
  -1   2   7  163.02    8.52
  -1   2   7  174.70    8.71
   1   2   7  182.57    8.26
   1   2   8  481.47   20.12
  -1   2   8  493.83   20.22
  -1   2   8  450.29   20.46
  -1   2   9  253.12   12.02
   1   2   9  259.09   12.00
  -1   2   9  257.84   12.27
  -1   2  10  248.67   12.30
   1   2  10  259.37   12.44
  -1   2  10  265.60   12.57
  -1   2  11  212.83   11.28
   1   2  11  223.67   11.36
  -1   2  11  232.55   11.42
   1   2  12   43.19    4.55
  -1   2  12   33.98    4.22
  -1   2 -13   12.07    2.35
  -1   2  13    6.30    3.23
   1   2  13    2.92    3.11
   1   2 -13   13.36    2.53
   1   2  14   22.39    3.58
   1  -2  14   23.69    3.51
  -1   2  14   24.29    3.56
  -1  -2  14   20.57    3.30
  -1   2 -14   13.36    2.59
  -1  -2  14   19.40    3.86
   1  -2  14   19.49    3.88
   1   2 -14   14.97    2.85
  -1   2  14   16.07    4.03
   1   2  14   22.12    4.39
  -1  -2  15   27.08    3.88
   1  -2  15   33.43    4.29
  -1   2  15   31.06    4.18
   1   2  15   33.61    4.24
   1  -2  16   42.89    4.96
  -1   2  16   52.10    5.01
  -1  -2  16   50.49    5.06
   1   2  16   52.71    5.26
   1   2  17    2.97    3.23
  -1   2  17    6.41    3.25
   1  -2  17    2.94    3.33
  -1  -2  17    7.86    3.43
  -1  -2  18   18.35    3.83
   1   2  18   21.69    4.24
   1  -2  18   24.36    4.40
  -1   2  18   19.11    3.93
   1  -2  19    8.61    3.51
  -1  -2  19    7.83    3.25
   1   2  19    7.78    3.44
  -1   2  19    9.80    3.27
   1   2  20    7.71    3.05
   1  -2  20    7.21    3.01
  -1   2  20    8.99    2.91
  -1  -2  20    5.29    2.61
   1  -2  21    8.74    2.65
   1   2  21    4.02    2.58
  -1   2  21    7.73    2.43
  -1  -2  21    6.71    2.47
  -1   2  21    6.45    2.22
   1   2  21    7.95    2.36
   1  -2  22    0.63    1.80
  -1  -2  22    1.64    1.64
  -1   2  22    0.42    1.65
   1   2  22    1.99    1.85
   1   3   0  568.79   22.66
   1  -3   0  556.58   22.58
  -1   3   0  607.51   23.36
  -1   3   0  593.14   23.13
   1   3   0  582.53   23.13
  -1   3  -1  516.87   18.43
  -1   3   1  397.34   18.06
   1   3   1  374.97   17.97
   1   3  -1  463.45   18.11
  -1   3  -1  467.37   18.11
   1   3  -1  469.51   17.65
   1  -3  -1  455.20   17.61
  -1   3   1  408.90   18.28
  -1   3   2  277.40   12.17
   1   3   2  287.99   11.70
  -1   3   2  282.11   11.83
   1   3   2  275.53   11.79
  -1   3   2  260.06   11.95
  -1   3  -2  296.44   12.06
  -1   3   3  468.74   19.00
  -1   3   3  480.90   18.61
   1   3   3  474.88   18.64
  -1   3   3  469.84   18.77
  -1   3   4  291.78   12.85
   1   3   4  305.12   12.50
  -1   3   4  308.29   12.46
   1   3   4  302.83   12.45
  -1   3  -4  254.62   12.23
  -1   3   4  290.84   12.47
   1   3   5  135.49    5.66
  -1   3   5  132.37    5.53
   1   3   5  135.32    5.53
  -1   3   6 1267.90   49.44
   1   3   6 1245.77   49.40
   1   3   6 1280.80   49.58
  -1   3   6 1194.61   49.90
  -1   3   7 1610.67   62.89
   1   3   7 1589.96   62.84
   1   3   7 1623.70   63.09
  -1   3   7 1550.80   63.39
  -1   3   8  773.00   31.99
   1   3   8  782.85   31.91
   1   3   8  799.41   32.07
  -1   3   8  761.67   32.41
  -1   3   9  862.04   35.39
   1   3   9  869.71   35.30
  -1   3   9  845.56   35.71
  -1   3  10  616.10   27.21
   1   3  10  663.31   27.39
  -1   3  10  643.18   27.59
  -1   3  11   99.94    6.78
   1   3  11  102.35    6.81
  -1   3  11  105.00    7.02
   1   3  12  209.55   11.40
  -1   3  12  204.25   11.31
   1   3 -12  205.62   10.08
  -1   3  12  211.86   11.28
   1   3  13  130.31    9.27
  -1   3  13  139.39    9.41
   1   3 -14  201.03   11.75
  -1   3 -14  196.61   11.60
  -1   3  14  283.60   12.63
   1   3  14  308.41   13.04
   1  -3  14  301.69   12.86
  -1  -3  14  287.73   12.62
  -1  -3  15   23.54    3.81
   1  -3  15   24.84    4.06
  -1   3  15   31.64    4.13
   1   3  15   28.31    4.29
   1   3  16   33.70    4.50
   1  -3  16   31.51    4.55
  -1   3  16   36.76    4.57
  -1  -3  16   36.01    4.49
   1   3  17  105.57    7.42
   1  -3  17  100.89    7.23
  -1  -3  17  115.52    7.19
  -1   3  17  106.84    7.18
   1   3  18   53.37    5.29
  -1   3  18   48.75    4.81
  -1  -3  18   48.14    4.76
   1  -3  18   44.59    4.96
   1   3  19   32.99    4.31
  -1  -3  19   36.70    4.14
  -1   3  19   37.38    4.22
   1  -3  19   32.77    4.27
  -1   3  20   50.02    4.47
   1   3  20   72.42    4.98
  -1   3  20   50.29    4.54
   1  -3  20   66.10    5.03
  -1  -3  20   54.48    4.52
   1   3  20   62.97    4.95
  -1   3  21    9.83    2.31
   1   3  21    8.06    2.31
   1  -3  21   10.46    2.53
  -1  -3  21   12.25    2.37
   1   3  21   11.13    2.55
  -1   3  21    8.15    2.33
  -1  -3  22   33.94    2.68
   1  -3  22   37.61    2.82
  -1   3  22   34.35    2.72
   1   3  22   35.53    2.85
  -1   4   0 1569.27   61.08
   1   4   0 1537.45   60.93
  -1   4   0 1540.07   60.90
  -1   4   0 1571.81   60.86
  -1   4  -1  176.17    7.96
   1   4  -1  160.43    7.67
  -1   4  -1  165.86    7.70
   1   4   1  164.98    7.97
  -1   4   1  167.61    7.91
   1   4  -1  163.38    6.90
   1  -4  -1  152.69    6.81
   1   4   1  174.89    7.29
  -1   4   1  178.70    7.84
  -1   4  -2  878.92   35.90
  -1   4   2  932.98   36.04
   1   4   2  934.45   35.94
   1   4  -2  884.64   35.79
  -1   4  -2  896.71   35.81
  -1   4   2  887.19   35.92
   1   4  -2  875.16   35.01
   1  -4  -2  838.81   34.95
   1   4   2 1004.20   35.64
  -1   4   2  966.91   36.05
   1   4   3 1033.42   39.91
  -1   4   3  996.30   40.22
   1   4   3 1020.21   40.09
  -1   4   3 1019.79   40.09
  -1   4  -3 1023.74   40.15
  -1   4   3  945.85   40.05
   1   4   4   10.46    1.97
  -1   4   4    6.86    1.91
  -1   4   4   11.76    2.09
  -1   4   5  326.46   14.02
   1   4   5  320.19   13.96
  -1   4   5  306.88   14.15
  -1   4   6  148.30    7.43
   1   4   6  137.18    7.33
  -1   4   6  138.25    7.61
   1   4   6  143.81    7.46
  -1   4   6  142.37    7.71
   1   4   7   60.98    4.29
  -1   4   7   57.54    4.33
   1   4   7   53.27    4.15
  -1   4   7   52.96    4.52
  -1   4   7   58.65    4.47
   1   4   8  118.49    6.95
  -1   4   8  123.68    7.06
   1   4   8  126.39    7.08
  -1   4   8  120.21    7.35
   1   4   9   28.76    3.52
  -1   4   9   27.94    3.49
  -1   4   9   30.96    3.78
   1   4   9   35.04    3.63
  -1   4  10  330.82   15.88
   1   4  10  337.71   15.88
  -1   4  10  338.37   16.21
   1   4  11  123.64    7.90
  -1   4  11  124.56    8.03
  -1   4  11  121.79    8.00
   1   4  12   81.52    6.58
  -1   4  12   70.94    6.45
   1   4 -12   73.22    5.16
  -1   4  12   83.03    6.53
  -1   4  13  381.72   19.24
   1   4  13  367.57   19.05
   1   4 -13  434.52   17.92
  -1   4  13  372.59   18.74
  -1   4  14  258.84   12.81
   1  -4  14  279.05   13.00
   1   4  14  273.96   13.14
  -1  -4  14  276.28   12.90
   1   4 -14  269.62   13.07
  -1   4 -14  252.47   12.71
   1   4  15  142.44    8.44
  -1   4  15  138.30    8.18
   1  -4  15  137.07    8.13
  -1  -4  15  142.65    8.02
  -1   4 -15  133.22    7.83
   1   4 -15  140.59    8.23
  -1  -4  16  149.62    8.79
  -1   4  16  146.16    8.81
   1   4  16  169.39    9.31
   1  -4  16  160.20    9.15
  -1   4 -16  166.54    8.74
   1   4  17   98.23    6.89
  -1   4  17  112.02    6.92
  -1  -4  17  108.77    6.75
   1  -4  17   98.74    6.80
  -1   4 -17   85.58    6.11
  -1  -4  18   38.24    4.18
   1  -4  18   44.92    4.56
  -1   4  18   36.78    4.15
   1   4  18   48.08    4.75
  -1   4 -18   28.85    3.44
   1  -4  19   -1.17    2.72
  -1  -4  19   -1.72    2.57
   1   4  19    2.44    2.85
  -1   4  19   -0.14    2.53
  -1   4  19    2.89    2.91
   1   4  19    2.80    2.86
   1  -4  20   37.20    3.76
  -1   4  20   32.34    3.49
  -1  -4  20   37.77    3.51
   1   4  20   33.08    3.70
  -1   4  20   34.92    3.69
   1   4  20   37.55    3.78
  -1  -4  21   38.91    3.07
   1  -4  21   39.01    3.24
   1   4  21   34.72    3.24
  -1   4  21   35.14    3.27
  -1   5   0   30.37    2.60
   1   5   0   30.18    3.06
  -1   5   0   29.47    3.01
   1  -5  -1  336.17   12.64
   1   5  -1  367.30   12.79
  -1   5   1  260.07   13.46
   1   5   1  257.37   13.07
   1   5  -1  381.70   14.26
  -1   5  -1  374.19   14.23
   1   5   1  256.88   13.78
  -1   5   1  263.02   13.81
   1   5  -2  194.28    6.57
   1  -5  -2  179.32    6.45
   1   5  -2  197.19    7.98
  -1   5  -2  183.84    7.93
  -1   5   2  100.58    7.24
   1   5   2  104.62    7.26
   1   5   2  111.28    6.80
  -1   5   2  107.88    7.00
   1   5   3 2416.20   94.96
  -1   5   3 2441.44   95.00
  -1   5   3 2395.74   94.77
   1   5   3 2464.01   94.56
  -1   5   4 2293.10   90.41
   1   5   4 2364.72   90.47
   1   5   4 2300.98   90.13
  -1   5   4 2281.39   90.29
   1   5   5 1144.77   45.68
  -1   5   5 1131.89   45.65
  -1   5   5 1125.19   45.55
   1   5   6  738.14   30.40
  -1   5   6  745.57   30.40
  -1   5   6  705.31   30.30
  -1   5   6  732.13   30.59
   1   5   7 1070.25   44.44
  -1   5   7 1144.05   44.59
  -1   5   7 1106.79   44.63
  -1   5   7 1082.10   44.69
   1   5   7 1068.63   44.37
  -1   5   8  634.68   27.43
   1   5   8  678.79   27.61
  -1   5   8  613.96   27.50
   1   5   8  638.47   27.38
   1   5   9  490.69   21.09
  -1   5   9  444.87   20.89
   1   5   9  460.22   20.92
  -1   5   9  471.49   21.29
  -1   5  10  287.83   14.02
   1   5  10  262.19   13.80
  -1   5  10  271.63   14.05
   1   5  11  236.99   13.59
  -1   5  11  255.64   13.90
  -1   5  11  246.13   13.81
  -1   5  12  302.02   15.31
   1   5  12  333.10   15.66
  -1   5  12  288.49   14.92
   1   5  13  247.90   14.83
  -1   5  13  257.77   15.09
  -1   5 -13  302.29   13.46
   1   5 -13  330.33   13.86
  -1   5  13  238.86   14.33
  -1   5  14  311.84   14.63
   1   5  14  306.64   14.79
   1  -5  14  297.79   14.45
  -1  -5  14  299.18   14.35
   1   5 -14  347.47   15.25
  -1   5 -14  340.04   15.03
   1   5 -15  134.64    8.38
  -1   5 -15  134.27    8.22
  -1  -5  15  158.61    8.17
  -1   5  15  146.40    8.23
   1   5  15  150.58    8.45
   1  -5  15  133.62    8.02
  -1   5  15  146.76    7.90
  -1   5 -16  273.85   12.91
  -1  -5  16  246.98   12.53
  -1   5  16  264.70   12.82
   1  -5  16  268.30   12.87
   1   5  16  291.61   13.44
  -1   5  16  247.71   12.22
  -1   5  17  287.61   13.72
   1   5  17  298.22   14.11
   1  -5  17  272.34   13.60
  -1  -5  17  285.70   13.54
  -1   5 -17  303.55   13.77
   1   5  17  291.27   14.20
  -1   5  17  288.29   14.17
   1   5  18  198.55    9.29
   1  -5  18  187.70    9.01
  -1   5  18  144.80    8.40
  -1  -5  18  149.52    8.23
  -1   5 -18  109.26    7.83
   1   5  18  227.29    9.97
  -1   5  18  145.30    8.84
  -1  -5  19   83.25    5.31
   1   5  19   78.85    5.65
   1  -5  19   89.91    5.61
  -1   5  19   83.99    5.45
  -1   5  19   82.28    5.83
   1   5  19   84.53    5.96
   1  -5  20  140.46    6.81
  -1  -5  20  123.07    6.45
   1   5  20  118.65    6.94
  -1   5  20  119.72    6.97
   1  -5  21   68.10    3.91
  -1  -5  21   65.85    3.74
   1   6   0 1776.88   71.90
  -1   6   0 1742.01   71.90
  -1   6   0 1907.33   71.29
   1   6  -1  759.76   32.35
  -1   6  -1  773.45   32.36
  -1   6   1  826.99   32.63
   1   6   1  803.79   32.56
  -1   6  -1  783.41   31.75
   1   6   1  802.93   31.47
  -1   6   1  767.97   31.77
   1   6  -2  348.88   14.16
   1   6  -2  359.96   15.90
  -1   6  -2  366.60   15.89
  -1   6   2  369.21   16.15
   1   6   2  349.72   16.02
   1   6   2  359.67   15.15
  -1   6   2  353.89   15.32
  -1   6   3  508.65   20.07
   1   6   3  518.70   19.98
   1   6   3  500.90   20.70
  -1   6   3  511.22   20.77
   1   6   4  416.54   17.93
  -1   6   4  411.75   18.01
  -1   6   4  415.57   18.26
  -1   6   4  417.03   18.52
   1   6   4  420.60   18.55
   1   6   5  222.70   10.69
  -1   6   5  217.86   10.85
  -1   6   5  219.55   10.61
   1   6   5  226.45   11.16
  -1   6   5  209.65   10.98
  -1   6   6   19.01    2.74
   1   6   6   21.68    2.95
  -1   6   6   20.58    3.29
   1   6   6   21.05    3.33
  -1   6   7   -0.67    2.03
  -1   6   7    1.08    2.38
   1   6   7    1.46    2.60
  -1   6   7    0.37    2.47
   1   6   8   16.29    3.04
  -1   6   8   16.92    3.28
   1   6   8   12.58    3.20
  -1   6   8   11.99    3.23
  -1   6   9   44.86    4.91
   1   6   9   42.84    4.56
  -1   6   9   50.21    4.93
   1   6   9   43.24    4.86
  -1   6  10  401.76   19.23
  -1   6  10  385.92   19.23
   1   6  10  416.61   19.36
  -1   6  11  150.25    9.75
   1   6  11  144.80    9.79
  -1   6  11  141.08    9.90
  -1   6  12  307.91   15.97
   1   6 -12  297.87   14.35
   1   6  12  319.17   16.47
  -1   6  12  306.02   16.29
  -1   6  13  511.79   21.44
   1   6 -13  523.38   22.26
  -1   6 -13  506.98   21.95
  -1   6  13  474.30   21.21
   1   6 -14  311.80   15.60
  -1   6 -14  309.82   15.39
  -1   6  14  320.30   15.74
   1   6  14  344.30   15.52
  -1   6  14  325.12   15.15
  -1   6  14  334.21   15.04
  -1   6 -15  116.66    7.27
   1   6  15  130.54    7.85
   1   6 -15  115.59    7.42
  -1   6  15  115.98    7.68
   1   6  15  107.26    7.05
  -1   6  15  112.50    6.95
  -1   6  15  113.73    6.83
  -1   6 -16  151.85    8.52
  -1   6  16  138.48    8.78
  -1   6  16  138.43    8.11
   1   6  16  159.09    8.68
  -1   6  16  125.46    7.81
   1   6  17  105.76    7.05
  -1   6  17   95.68    6.97
  -1   6 -17   93.35    6.24
  -1   6  17   95.95    5.99
  -1   6  17   93.53    6.13
   1   6  17  106.32    6.64
  -1   6 -18   19.89    3.10
  -1   6  18   22.40    3.95
  -1   6  19    9.96    3.04
   1   6  19   13.44    3.10
   1   6  20   29.38    3.31
  -1   6  20   23.63    3.17
  -1   7   0  453.87   20.15
   1   7   0  469.43   20.18
  -1   7   0  446.00   19.04
   1   7  -1  478.82   23.08
   1   7   1  591.12   23.62
  -1   7  -1  494.10   23.07
  -1   7   1  546.21   23.46
  -1   7  -1  499.60   22.09
  -1   7   1  593.15   22.45
   1   7   1  562.90   22.12
  -1   7   2  572.42   26.88
   1   7  -2  741.15   27.37
  -1   7  -2  758.09   27.34
   1   7   2  575.56   26.84
  -1   7  -2  700.97   26.03
  -1   7   2  579.12   26.12
   1   7   2  585.24   25.71
  -1   7   2  606.05   25.91
  -1   7   3  452.64   20.51
   1   7   3  449.69   20.55
  -1   7   3  472.12   19.90
  -1   7   3  479.07   19.56
   1   7   3  433.85   19.33
  -1   7   4  500.71   22.53
   1   7   4  478.33   22.44
   1   7   4  506.20   21.59
  -1   7   4  514.19   21.99
  -1   7   4  522.88   21.59
  -1   7   5  188.93   10.77
   1   7   5  201.19   10.88
  -1   7   5  200.41   10.39
   1   7   5  205.67   10.12
  -1   7   5  203.96    9.99
   1   7   6  382.88   17.55
  -1   7   6  335.93   17.19
  -1   7   6  362.70   16.96
  -1   7   6  365.19   16.57
   1   7   6  379.30   16.77
   1   7   7  570.33   25.76
  -1   7   7  572.63   25.89
   1   7   7  589.61   25.17
  -1   7   8  297.57   15.17
   1   7   8  292.34   15.03
  -1   7   8  287.46   14.56
   1   7   9  190.96   12.13
  -1   7   9  200.88   12.46
  -1   7   9  204.21   12.16
   1   7  10  178.03   10.80
  -1   7  10  179.91   10.74
  -1   7  10  166.71   10.11
   1   7  10  192.43    9.08
  -1   7  10  169.84    8.85
  -1   7  11   48.72    6.01
   1   7  11   45.06    5.77
   1   7  11   48.54    4.55
  -1   7  11   53.42    4.71
  -1   7  11   51.38    5.55
  -1   7  12  104.35    6.40
   1   7 -12  127.79    7.24
  -1   7  12  102.22    7.01
   1   7  12  113.05    7.22
  -1   7  12  107.89    6.47
  -1   7  13   62.76    4.94
  -1   7  13   56.50    4.85
   1   7 -13   90.46    6.00
  -1   7 -13   83.22    5.66
   1   7  13   65.97    5.59
  -1   7  13   59.39    5.60
  -1   7  14  203.15    9.71
  -1   7 -14  148.73    9.50
   1   7  14  242.63   10.83
   1   7 -14  140.38    9.59
  -1   7  14  207.75   10.54
  -1   7  15   29.21    3.93
  -1   7  15   31.65    4.72
   1   7  15   30.98    4.59
  -1   7 -15   65.22    5.10
   1   7 -15   67.79    5.32
  -1   7  16   75.50    5.54
   1   7  16   80.45    6.41
  -1   7  16   63.34    6.10
  -1   7  17  173.80    8.87
  -1   7 -17  167.70    9.27
  -1   7  17  174.90    9.96
   1   7  17  194.79   10.10
   1   7  18  109.05    7.24
  -1   7  18  100.92    7.01
  -1   7  19   66.75    5.03
   1   7  19   64.64    4.92
  -1   7  20   58.72    4.43
   1   7  20   86.88    4.94
  -1   8   0  572.75   23.91
   1   8   0  519.22   23.73
  -1   8   0  543.67   22.20
  -1   8   0  521.07   22.37
  -1   8  -1  253.35   12.48
   1   8  -1  226.91   12.27
  -1   8   1  254.79   12.58
   1   8   1  249.70   12.52
  -1   8  -1  237.00   10.90
  -1   8   1  249.96   11.07
  -1   8   1  241.43   11.40
   1   8  -2  160.87    9.35
  -1   8  -2  154.69    9.17
   1   8   2  167.71    9.52
  -1   8   2  162.90    9.54
  -1   8   2  172.83    8.65
  -1   8   2  159.60    8.05
   1   8   2  171.93    8.18
  -1   8   3  559.78   24.22
   1   8   3  512.44   23.97
  -1   8   3  526.32   22.98
  -1   8   3  550.48   22.54
   1   8   3  526.70   22.54
   1   8   4  317.57   16.12
  -1   8   4  322.77   16.05
  -1   8   4  328.66   15.16
   1   8   4  322.89   14.84
  -1   8   4  328.04   14.64
  -1   8   5   40.34    5.01
   1   8   5   43.34    5.19
  -1   8   5   44.51    4.45
  -1   8   5   54.90    4.10
   1   8   5   46.08    4.16
   1   8   6  157.93   10.02
  -1   8   6  159.63   10.07
   1   8   6  165.16    9.04
  -1   8   6  167.03    9.41
  -1   8   7  382.15   19.17
   1   8   7  412.23   19.35
  -1   8   7  392.26   18.49
   1   8   7  378.47   17.99
  -1   8   8  302.33   16.73
   1   8   8  336.68   17.23
   1   8   8  336.16   16.06
  -1   8   8  314.54   14.86
   1   8   8  333.43   15.08
   1   8   9  477.19   22.81
  -1   8   9  439.27   22.65
  -1   8   9  461.10   20.66
   1   8   9  477.55   20.63
   1   8  -9  481.74   20.31
   1   8  10  310.46   16.84
  -1   8  10  282.39   16.57
  -1   8  10  318.25   16.11
   1   8  10  340.46   14.92
  -1   8  10  300.70   14.65
   1   8 -10  302.92   14.27
   1   8  11  112.60    9.26
  -1   8  11  110.12    9.20
  -1   8  11  110.66    6.60
   1   8 -11  123.63    7.22
  -1   8  11  104.57    7.27
   1   8  11  116.97    7.37
  -1   8  11  117.35    6.76
  -1   8  12  112.13    6.96
   1   8  12  139.87    8.13
  -1   8  12  124.85    7.97
  -1   8  12  117.56    7.09
  -1   8  13  196.17   10.16
  -1   8  13  195.20   10.19
  -1   8  13  215.28   11.24
   1   8  13  199.10   10.91
  -1   8 -13  203.58   10.59
  -1   8  14  168.02    9.49
  -1   8  14  191.72   10.62
   1   8  14  201.28   10.79
  -1   8 -14  195.45   10.18
   1   8 -14  183.54   10.15
  -1   8  15   15.54    3.43
  -1   8  15   20.34    4.22
   1   8  15   20.93    4.22
  -1   8 -15   14.16    3.39
  -1   8  16   15.74    3.24
  -1   8 -16   10.37    3.16
   1   8  16   20.54    4.17
  -1   8  16   14.24    3.95
  -1   8  17   25.46    3.28
  -1   8 -17   35.11    3.71
  -1   8  17   38.18    4.56
   1   8  17   32.48    4.43
  -1   8 -18   12.84    2.67
   1   8  18   24.07    3.68
  -1   8  18   20.74    3.47
  -1   8  19   22.62    3.19
  -1   8  19   27.94    2.99
   1   8  19   21.83    3.21
   1   9   0   18.14    3.49
  -1   9   0   14.38    2.30
   1   9  -1   58.11    6.00
  -1   9  -1   57.18    5.95
   1   9   1  117.62    7.39
  -1   9   1  140.41    7.77
  -1   9   1  128.94    6.15
   1   9  -2  334.23   14.05
  -1   9  -2  338.97   14.01
   1   9   2  204.03   12.57
  -1   9   2  217.79   12.70
  -1   9   2  215.11   11.58
   1   9   3  437.20   20.76
  -1   9   3  433.99   20.86
   1   9   3  434.82   19.04
  -1   9   3  449.70   19.60
   1   9   4  295.72   16.09
  -1   9   4  313.68   16.19
   1   9   4  312.22   14.48
  -1   9   4  326.90   15.05
   1   9   5  221.17   12.96
  -1   9   5  248.31   13.27
   1   9   5  217.64   11.32
  -1   9   5  230.36   11.86
   1   9   6  144.18   10.23
  -1   9   6  138.26   10.03
  -1   9   6  167.22    9.45
   1   9   6  161.04    8.99
  -1   9   7   83.84    7.52
   1   9   7   73.48    7.26
  -1   9   7   77.27    6.39
   1   9   7   71.97    6.04
  -1   9  -7  108.18    6.05
  -1   9   7   74.73    5.74
   1   9  -7  111.12    5.48
   1   9   7   63.66    5.44
  -1   9   8   99.71    8.10
   1   9   8   94.65    7.91
  -1   9   8  103.65    6.91
  -1   9  -8   39.11    4.61
   1   9   8   91.04    5.87
  -1   9   8   94.77    5.97
   1   9  -8   43.23    4.19
   1   9  -9   24.55    2.96
   1   9   9   -1.34    3.72
  -1   9   9    4.07    3.92
  -1   9   9    0.78    3.29
  -1   9  -9   20.74    3.20
   1   9   9    2.72    2.81
  -1   9   9    3.11    3.12
  -1   9  10   11.86    2.82
  -1   9  10   12.13    2.87
  -1   9  10   20.60    3.84
   1   9  10   15.36    3.55
   1   9 -10    4.87    2.77
  -1   9  11   29.18    3.67
  -1   9  11   33.13    3.81
  -1   9  11   34.50    4.50
   1   9  11   39.60    4.58
  -1   9 -11    4.45    2.65
   1   9 -11    1.89    2.77
  -1   9  12    4.37    2.83
  -1   9  12    7.13    3.24
  -1   9  12    5.26    3.51
  -1   9 -12   34.47    3.79
   1   9  12    5.29    3.47
   1   9 -12   30.86    3.87
  -1   9  13   24.71    3.66
   1   9 -13   31.07    4.09
   1   9  13   30.63    4.58
  -1   9  13   25.21    4.45
  -1   9  13   37.38    4.14
  -1   9  14   29.64    4.47
   1   9  14   27.91    4.61
  -1   9  14   23.44    3.81
   1   9  15    3.02    3.54
  -1   9  15    4.44    3.38
  -1   9  15    0.79    2.89
  -1   9  16   53.11    5.30
  -1   9  16   48.19    4.20
  -1   9  17   -0.16    2.90
   1   9  17    2.75    2.97
  -1   9  17    1.13    2.30
  -1   9  18    3.15    2.19
   1   9  18    5.08    2.80
  -1   9  18    3.51    2.64
   1   9  19   57.86    4.15
  -1   9  19   54.01    4.07
  -1   9  19   62.33    3.95
   1   9  20   21.59    1.91
   1  10   0   49.50    5.31
  -1  10   0   53.29    5.54
   1  10   1   28.20    4.48
  -1  10   1   31.15    4.46
   1  10  -1   24.23    4.17
  -1  10  -1   24.26    4.18
  -1  10   1   30.71    3.15
   1  10  -2   61.59    5.97
  -1  10  -2   59.48    5.97
   1  10   2   55.41    5.85
  -1  10   2   65.28    6.18
  -1  10   2   63.60    4.80
   1  10   3   20.30    4.20
  -1  10   3   16.73    4.04
  -1  10   3   23.02    3.27
  -1  10   4   77.77    7.04
   1  10   4   87.33    7.26
  -1  10  -4   69.56    5.28
   1  10   4   80.60    5.43
  -1  10   4   71.36    5.28
   1  10   4   72.97    5.29
  -1  10   4   72.95    5.74
  -1  10   5  269.86   15.01
   1  10   5  266.98   15.02
  -1  10  -5  263.15   12.39
  -1  10   5  287.54   13.81
   1  10   5  261.57   12.78
  -1  10  -5  288.70   13.07
  -1  10   5  259.41   12.86
   1  10   5  258.37   12.79
  -1  10   5  256.12   12.32
  -1  10  -6   48.06    4.19
  -1  10   6   56.04    6.89
   1  10   6   56.20    6.65
  -1  10   6   67.12    5.61
  -1  10   6   57.98    4.42
  -1  10   6   49.58    4.25
  -1  10  -6   48.81    4.58
   1  10  -6   45.85    3.79
   1  10   6   62.37    5.09
  -1  10   6   52.16    4.81
  -1  10   6   57.79    4.44
  -1  10   7   43.47    6.37
   1  10   7   47.95    6.42
  -1  10   7   50.10    5.30
  -1  10  -7   55.94    4.96
  -1  10   7   48.24    4.85
  -1  10   7   57.11    4.56
   1  10   7   46.96    4.75
   1  10  -7   59.89    4.22
  -1  10   8   44.32    4.15
  -1  10   8   40.63    6.43
   1  10   8   45.38    6.60
  -1  10  -8   36.51    4.24
  -1  10   8   54.01    5.13
  -1  10   8   53.41    4.47
   1  10   8   53.96    5.21
   1  10  -8   38.14    3.67
  -1  10   8   49.69    5.53
   1  10   9   56.06    4.38
  -1  10   9   49.09    4.64
  -1  10  -9   63.72    5.15
   1  10   9   55.35    5.29
  -1  10   9   59.44    5.52
   1  10  -9   64.47    4.77
  -1  10   9   57.21    5.01
  -1  10   9   57.14    4.58
   1  10   9   59.90    4.66
  -1  10  10  128.73    7.28
   1  10  10  119.64    8.09
  -1  10  10  127.85    8.30
   1  10 -10  113.01    7.19
  -1  10 -10  124.96    7.27
  -1  10  10  130.40    7.42
  -1  10  11  217.83   10.87
   1  10 -11  215.20   11.17
  -1  10 -11  230.53   11.15
  -1  10  11  221.57   11.96
   1  10  11  213.75   11.85
  -1  10  11  214.21   10.95
  -1  10  12  186.99    9.86
  -1  10  12  177.29   10.74
  -1  10 -12  198.67   10.07
   1  10  12  208.37   11.04
   1  10 -12  195.37   10.19
  -1  10  12  175.47    9.80
  -1  10  13   53.87    4.71
   1  10  13   51.94    5.43
  -1  10  13   47.85    5.54
  -1  10 -13   49.28    4.65
   1  10 -13   43.27    4.70
  -1  10  13   55.11    4.87
   1  10  14   23.76    4.40
  -1  10  14   18.49    4.23
  -1  10  14   19.36    3.74
  -1  10  14   22.35    3.63
   1  10  15   25.99    4.49
  -1  10  15   36.29    4.25
  -1  10  15   35.74    4.60
  -1  10  15   35.56    3.97
  -1  10  16   19.06    3.78
  -1  10  16   18.17    3.32
   1  10  16   17.26    3.58
  -1  10  16   14.27    2.87
  -1  10 -16   20.45    3.04
   1  10  17    9.35    3.06
  -1  10  17    8.15    2.87
  -1  10  17   13.92    2.78
  -1  10  17    8.69    2.18
  -1  10 -17   16.90    2.71
   1  10  18   81.82    5.09
  -1  10  18   72.53    4.84
  -1  10  18   65.93    4.41
   1  10  19   78.72    4.22
  -1  11   0  313.55   14.78
   1  11   0  333.54   14.78
   1  11   0  295.19   14.48
  -1  11   0  309.15   14.58
   1  11   0  323.63   14.76
  -1  11   0  318.05   14.82
   1  11   0  307.76   16.66
  -1  11   0  339.85   16.96
  -1  11  -1  533.86   21.09
   1  11  -1  540.40   21.11
   1  11   1  394.65   20.22
  -1  11   1  401.00   20.31
  -1  11  -1  480.64   20.81
   1  11  -1  501.09   20.83
   1  11  -1  535.19   21.03
  -1  11   1  443.19   20.64
   1  11   1  435.48   20.63
   1  11   1  445.17   22.61
   1  11  -1  578.39   23.69
  -1  11  -1  555.71   23.59
  -1  11   1  485.43   22.95
   1  11  -2  316.78   16.06
  -1  11   2  428.17   16.93
   1  11   2  460.44   17.02
  -1  11  -2  298.13   16.05
   1  11   2  370.46   16.48
  -1  11   2  394.10   16.57
  -1  11   2  374.43   15.92
   1  11  -2  296.06   15.97
  -1  11  -2  308.45   16.29
   1  11   2  431.36   16.93
  -1  11   2  424.88   16.77
  -1  11  -2  298.91   15.44
   1  11   2  418.21   19.27
  -1  11   2  430.11   19.25
  -1  11  -3   69.85    3.99
   1  11   3   14.77    4.30
  -1  11   3   20.90    4.62
  -1  11   3   23.16    3.42
   1  11   3   15.65    3.23
  -1  11   3   14.45    3.10
   1  11  -3   63.87    4.32
  -1  11  -3   66.48    4.51
  -1  11  -3   59.11    4.73
  -1  11   3   20.66    3.29
   1  11  -3   65.64    4.35
  -1  11   3   16.10    2.72
   1  11   3   14.98    3.10
  -1  11   3   18.07    3.30
   1  11   4   26.74    5.16
  -1  11   4   35.72    5.43
  -1  11  -4   63.07    4.03
  -1  11   4   26.88    4.07
   1  11  -4   65.12    4.51
  -1  11   4   25.13    3.65
  -1  11  -4   63.76    4.49
   1  11   4   25.54    3.64
   1  11   4   25.38    3.94
  -1  11   4   26.09    3.74
   1  11  -4   62.09    4.47
  -1  11  -4   62.36    4.97
   1  11   4   28.01    3.79
  -1  11   4   25.12    3.71
  -1  11   4   27.86    3.30
  -1  11   5  180.57   10.94
  -1  11  -5   91.32    6.81
   1  11   5  162.92   10.61
  -1  11   5  184.63    9.22
  -1  11  -5   98.63    7.01
  -1  11   5  170.77    8.12
   1  11   5  176.09    8.46
  -1  11   5  158.10    7.81
   1  11  -5   85.26    6.85
  -1  11  -5   94.72    7.43
   1  11   5  151.74    8.28
  -1  11   5  155.65    8.29
  -1  11   5  169.02    7.78
  -1  11   6   21.21    3.41
  -1  11   6   31.50    4.61
  -1  11   6   21.41    5.21
   1  11   6   27.91    5.62
  -1  11  -6   84.30    4.80
  -1  11   6   24.50    3.36
  -1  11  -6   75.91    5.25
  -1  11   6   25.05    3.55
   1  11   6   19.87    3.81
  -1  11   6   19.63    3.79
  -1  11   6   26.68    3.46
   1  11  -7   66.70    5.88
  -1  11   7  134.86    6.78
   1  11   7  125.37    6.29
  -1  11   7  118.05    6.26
   1  11   7  120.98    6.21
   1  11  -7   74.14    5.35
  -1  11   7  130.11    6.58
  -1  11   7  126.49    6.76
  -1  11  -7   64.69    6.23
   1  11   7  130.04    7.55
  -1  11   7  116.84    7.42
   1  11  -7   64.55    5.45
  -1  11   7  125.51    6.77
  -1  11  -7   69.97    5.48
  -1  11   7  121.69    6.41
   1  11   8  201.46   10.45
  -1  11   8  199.47   10.75
   1  11  -8  237.27   11.02
  -1  11  -8  263.62   11.89
  -1  11  -8  257.33   11.01
  -1  11   8  209.38   11.07
  -1  11   8  200.26   11.59
   1  11   8  203.91   11.58
   1  11  -8  254.59   10.99
   1  11   8  188.28   10.52
  -1  11   9  153.02    8.23
   1  11   9  148.84    7.73
  -1  11  -9  130.76    8.22
   1  11  -9  139.21    7.86
   1  11   9  137.34    8.88
  -1  11   9  150.86    9.06
  -1  11  -9  133.59    7.77
  -1  11   9  151.72    8.44
   1  11   9  143.86    8.02
  -1  11  10  105.47    6.47
  -1  11  10  114.79    6.93
  -1  11 -10   63.30    5.72
  -1  11  10  110.72    7.47
   1  11  10  121.67    7.65
   1  11 -10   68.57    5.73
  -1  11  10  101.90    6.43
   1  11  10  113.79    6.22
  -1  11  11  166.82    9.60
  -1  11 -11  284.14   10.72
   1  11  11  155.56   10.34
  -1  11  11  165.82   10.48
  -1  11  11  160.45    9.84
   1  11 -11  266.21   10.74
  -1  11  11  159.97    9.64
  -1  11  12  281.54   12.76
  -1  11  12  284.20   13.20
  -1  11  12  282.01   13.86
  -1  11  12  275.53   12.76
  -1  11  13   10.69    3.29
   1  11  13   16.18    3.97
  -1  11  13    7.84    3.75
  -1  11  13    9.88    3.23
  -1  11  13   11.03    3.42
   1  11  14   15.48    3.99
  -1  11  14   15.32    3.89
  -1  11  14   13.42    3.35
  -1  11  14   15.39    3.37
  -1  11  15  140.30    7.30
   1  11  15  141.11    7.86
  -1  11  15  138.43    8.02
  -1  11  15  136.02    6.88
   1  11  16   20.08    3.50
  -1  11  16   23.54    3.55
  -1  11  16   24.23    3.09
  -1  11  16   24.70    2.85
   1  11  17   74.75    5.02
  -1  11  17   76.39    5.00
  -1  11  17   73.45    4.55
  -1  11  17   67.79    3.93
   1  12   0    8.51    2.96
  -1  12   0    5.74    2.83
   1  12   0    5.74    2.66
  -1  12   0    5.77    2.70
   1  12   0    6.96    3.09
  -1  12   0    3.92    3.72
   1  12   0    7.15    3.88
  -1  12  -1  112.69    6.89
   1  12  -1  112.24    6.88
   1  12   1   93.78    6.49
  -1  12   1   87.27    6.42
   1  12  -1  108.44    6.75
  -1  12   1  105.67    6.84
   1  12   1   91.61    6.78
   1  12   1  100.79    8.39
  -1  12   1   91.10    8.38
  -1  12  -1  114.59    8.76
   1  12  -1  105.55    8.45
   1  12  -2  307.89   14.38
  -1  12  -2  290.85   14.33
  -1  12   2  300.80   14.46
   1  12   2  310.38   14.48
  -1  12   2  284.52   14.11
   1  12   2  277.00   14.08
  -1  12   2  320.55   14.53
  -1  12  -2  296.58   14.54
   1  12   2  292.79   14.38
   1  12  -2  305.78   14.38
   1  12   2  318.43   16.88
  -1  12   2  335.15   17.01
  -1  12  -2  297.72   13.54
  -1  12  -3  234.79   11.03
  -1  12   3  219.95   11.19
   1  12   3  237.44   14.07
  -1  12   3  226.73   13.86
   1  12   3  215.01   11.54
  -1  12   3  209.59   11.45
  -1  12   3  239.08   11.75
  -1  12  -3  240.37   11.73
   1  12  -3  237.25   11.64
  -1  12  -3  233.71   12.08
  -1  12   3  228.05   11.62
   1  12  -3  237.79   11.12
   1  12   3  242.77   11.00
   1  12  -3  234.25   11.33
  -1  12   3  218.75   10.88
  -1  12   4  206.27   10.71
   1  12   4  214.24   13.73
  -1  12  -4  235.95   10.76
  -1  12   4  221.76   13.82
   1  12   4  225.86   11.54
  -1  12   4  174.44   11.04
  -1  12   4  203.59   10.56
  -1  12   4  213.92   11.14
  -1  12  -4  238.83   11.29
  -1  12  -4  252.75   11.89
  -1  12   4  207.79   11.04
   1  12   4  221.83   11.45
   1  12  -4  239.61   11.31
   1  12   4  205.02   10.49
   1  12   4  216.02   10.68
  -1  12   4  212.50   10.58
   1  12  -4  233.45   10.99
  -1  12  -5  333.73   15.89
   1  12   5  379.19   16.14
   1  12  -5  337.16   16.31
   1  12   5  370.36   16.09
   1  12   5  351.28   15.71
  -1  12   5  377.11   16.04
  -1  12   5  385.62   16.40
  -1  12  -5  321.50   16.25
  -1  12   5  399.70   16.89
  -1  12  -5  334.90   16.86
  -1  12   5  393.39   16.82
   1  12  -5  324.88   16.31
   1  12   5  378.98   17.09
  -1  12   5  381.18   17.12
  -1  12   5  375.56   16.37
   1  12   6  228.92   10.98
  -1  12   6  211.41   10.91
  -1  12  -6  245.32   10.92
   1  12  -6  228.69   11.23
  -1  12   6  194.15   10.66
   1  12   6  220.09   10.73
   1  12  -6  237.28   10.50
  -1  12  -6  254.09   11.46
  -1  12   6  217.06   11.26
   1  12   6  230.00   12.07
  -1  12   6  224.24   11.87
  -1  12   6  205.05   11.02
  -1  12   6  201.58   11.15
   1  12  -6  246.47   11.37
  -1  12  -6  252.03   12.11
  -1  12   6  208.62   10.95
   1  12  -7   12.79    3.21
  -1  12   7   12.61    3.18
  -1  12   7   17.50    3.38
   1  12   7   19.65    3.19
   1  12   7   20.46    3.20
  -1  12   7   16.17    3.16
  -1  12   7   16.80    3.19
  -1  12  -7   12.79    3.68
  -1  12   7   18.49    3.45
  -1  12   7   17.34    3.16
   1  12   7   19.52    4.04
  -1  12   7   15.85    3.85
  -1  12  -7   10.82    2.49
   1  12   8  226.67   10.82
  -1  12   8  212.68   10.95
  -1  12   8  217.31   10.78
  -1  12  -8  227.32   11.59
  -1  12  -8  219.07   10.68
   1  12   8  226.20   11.97
  -1  12   8  225.60   11.97
  -1  12   8  216.50   11.07
  -1  12   8  209.25   10.77
   1  12   8  220.75   10.81
  -1  12  -9  115.64    7.31
  -1  12  -9  118.66    6.77
   1  12   9  108.95    7.80
  -1  12   9  113.31    7.86
  -1  12   9  111.22    7.10
  -1  12   9  110.04    7.00
   1  12   9  105.59    6.54
  -1  12 -10   10.90    2.83
   1  12  10   10.27    3.80
  -1  12  10   15.75    4.06
  -1  12  10   12.31    3.19
   1  12  10   12.64    3.03
  -1  12  10   11.57    3.58
  -1  12  11   19.36    3.53
  -1  12 -11   15.42    2.98
   1  12  11   13.13    3.95
  -1  12  11   15.67    4.04
  -1  12  11   13.36    3.36
   1  12  11   14.75    2.93
  -1  12  11   15.78    3.59
  -1  12  12   34.19    4.05
   1  12  12   28.03    4.53
  -1  12  12   40.14    4.90
  -1  12  12   34.72    4.07
  -1  12 -12   45.96    4.03
  -1  12  12   34.07    4.14
   1  12  13    7.17    3.56
  -1  12  13   12.23    3.70
  -1  12  13   13.97    2.97
  -1  12  13   11.43    3.22
  -1  12 -13    7.30    2.73
   1  12  14    8.99    3.21
  -1  12  14    9.36    3.36
  -1  12  14    7.41    2.63
  -1  12  14   11.75    2.78
  -1  12 -14   13.39    2.87
  -1  12  15   43.13    3.50
   1  12  15   40.25    4.13
  -1  12  15   37.46    4.29
  -1  12  15   45.72    3.70
  -1  12 -15   36.73    3.52
   1  12  16  103.36    5.36
   1  12  16  105.06    5.81
  -1  12  16   93.76    5.70
   1  12  17    5.55    1.80
  -1  13   0  179.63    9.66
  -1  13   0  153.32    8.54
   1  13   0  168.44    9.63
  -1  13   0  164.93    8.51
   1  13   0  172.71    9.14
   1  13   0  167.76    8.87
  -1  13   1  388.46   17.22
   1  13   1  353.61   17.04
  -1  13   1  381.23   16.30
  -1  13   1  412.65   16.80
  -1  13  -1  347.85   16.09
  -1  13  -1  334.78   16.89
   1  13   1  387.57   17.29
  -1  13   1  421.10   17.55
   1  13  -1  335.32   16.82
   1  13   1  404.92   16.71
   1  13   1  394.28   16.45
   1  13  -1  325.78   16.31
  -1  13  -1  300.54   15.78
  -1  13   1  381.28   16.22
   1  13   2  280.21   15.30
  -1  13   2  303.79   15.45
  -1  13   2  294.28   14.52
  -1  13  -2  377.31   15.07
  -1  13  -2  400.15   16.11
  -1  13   2  314.99   15.52
  -1  13   2  287.88   14.61
   1  13   2  293.73   14.83
  -1  13  -2  385.35   14.87
   1  13   2  300.42   14.65
   1  13   2  314.03   15.65
  -1  13   2  326.97   15.65
   1  13  -2  395.35   16.01
  -1  13  -2  370.44   16.21
  -1  13  -2  348.58   14.86
  -1  13   2  311.60   15.04
   1  13   3  227.23   11.14
  -1  13  -3  229.28   10.89
   1  13   3  225.28   11.30
   1  13  -3  233.42   11.56
  -1  13   3  238.91   11.26
  -1  13  -3  232.62   11.13
  -1  13   3  238.51   11.62
  -1  13   3  212.08   10.80
  -1  13   3  241.14   12.05
  -1  13  -3  239.95   11.25
  -1  13  -3  250.27   12.03
  -1  13   3  239.77   11.95
  -1  13  -3  237.13   12.30
   1  13  -3  241.87   11.95
  -1  13   3  210.35   11.85
   1  13   3  221.76   11.84
   1  13   4  287.45   11.55
  -1  13  -4  190.18   10.62
  -1  13  -4  170.94   10.04
  -1  13   4  252.10   11.02
   1  13   4  280.68   11.35
   1  13  -4  167.52   10.70
  -1  13   4  248.03   11.28
  -1  13   4  259.08   10.85
  -1  13  -4  184.87   10.92
  -1  13   4  256.92   11.78
  -1  13  -4  186.04   10.43
  -1  13   4  248.15   11.72
  -1  13  -4  176.25   11.23
   1  13   4  262.14   12.27
   1  13  -4  176.25   10.82
   1  13   4  269.66   12.06
  -1  13   4  220.50   11.57
  -1  13  -5  120.52    6.39
   1  13   5   89.23    6.13
   1  13  -5  124.45    6.98
   1  13   5   84.78    5.96
  -1  13   5   87.03    6.24
  -1  13   5   88.84    5.88
   1  13   5   88.73    5.57
  -1  13  -5  131.36    7.01
  -1  13   5   85.41    6.53
   1  13  -5  119.33    6.87
  -1  13  -5  124.65    7.43
  -1  13   5   85.96    6.30
   1  13   5   85.88    6.69
  -1  13   5   87.11    6.66
  -1  13   5   78.01    5.74
  -1  13   6   32.94    4.16
   1  13   6   36.08    4.04
   1  13  -6   77.94    5.31
  -1  13  -6   76.91    4.76
   1  13   6   27.26    3.55
  -1  13   6   35.45    3.99
  -1  13   6   31.01    4.10
  -1  13  -6   74.15    5.03
  -1  13   6   27.23    4.11
  -1  13  -6   72.23    5.63
  -1  13   6   26.80    4.14
   1  13  -6   75.48    4.93
  -1  13   6   30.01    4.53
   1  13   6   27.52    4.52
  -1  13   6   26.67    3.76
   1  13   7   58.28    4.49
   1  13  -7   13.62    3.86
  -1  13  -7   16.71    3.47
  -1  13   7   63.11    4.89
  -1  13   7   60.17    4.58
   1  13   7   56.08    4.32
   1  13   7   52.28    4.06
  -1  13   7   56.63    4.73
  -1  13   7   61.24    4.73
  -1  13  -7   16.97    4.11
   1  13   7   60.53    5.47
  -1  13   7   54.94    5.24
  -1  13   7   50.80    4.34
   1  13   8   29.50    3.66
  -1  13   8   32.71    4.01
   1  13   8   26.72    3.39
  -1  13   8   30.33    3.84
  -1  13   8   30.29    3.71
  -1  13  -8   37.32    4.49
  -1  13  -8   40.26    3.57
   1  13   8   28.19    4.45
  -1  13   8   34.19    4.63
  -1  13   8   31.87    3.90
  -1  13   9   29.81    3.95
   1  13   9   26.11    3.64
  -1  13   9   28.91    3.91
   1  13   9   22.76    3.45
   1  13   9   28.90    4.30
  -1  13   9   27.45    4.52
  -1  13  -9   39.28    3.75
  -1  13   9   26.41    3.59
  -1  13  10   24.32    3.80
   1  13  10   33.75    3.57
   1  13  10   25.06    3.61
  -1  13  10   27.24    3.57
   1  13  10   31.95    4.52
  -1  13  10   27.18    4.43
  -1  13 -10   37.41    3.59
  -1  13  11  318.86   13.69
   1  13  11  304.61   13.29
   1  13  11  289.32   13.38
   1  13  11  302.67   14.43
  -1  13  11  313.45   14.67
  -1  13  11  301.21   13.74
   1  13  12  433.10   19.82
  -1  13  12  462.36   20.01
  -1  13 -12  504.92   20.34
   1  13  12  477.77   20.89
  -1  13  12  468.59   21.01
  -1  13  12  448.07   20.12
  -1  13  12  502.54   20.29
   1  13  13  299.07   14.08
  -1  13  13  306.46   14.25
  -1  13 -13  312.96   13.55
  -1  13  13  281.36   13.39
  -1  13  13  302.25   13.37
   1  13  13  290.26   13.26
   1  13  14  321.40   14.05
  -1  13  14  287.35   13.84
  -1  13  14  292.21   13.06
   1  13  15  268.66   12.09
  -1  13  15  269.24   12.11
  -1  13  15  247.70   11.26
   1  13  15  269.97   11.48
  -1  13  16   90.29    5.12
   1  13  16  159.58    5.88
  -1  14   0   12.56    2.87
  -1  14   0   17.43    3.77
   1  14   0   12.64    3.89
   1  14   0   12.86    3.35
   1  14   0   16.11    3.65
  -1  14   0   14.04    3.09
  -1  14  -1   66.72    4.90
  -1  14  -1   70.36    5.82
  -1  14  -1   60.94    4.75
   1  14   1   70.57    5.26
  -1  14   1   61.70    4.96
   1  14  -1   66.72    5.44
   1  14   1   74.97    5.65
   1  14  -1   64.44    5.76
  -1  14  -1   69.60    6.05
   1  14   1   70.75    6.03
  -1  14   1   67.90    5.86
  -1  14   1   65.08    4.94
  -1  14  -2  270.17   13.53
   1  14   2  306.94   14.03
  -1  14   2  304.95   14.04
   1  14   2  316.61   14.40
  -1  14   2  312.59   14.94
  -1  14  -2  285.32   13.74
  -1  14  -2  312.32   14.87
  -1  14   2  302.97   13.55
  -1  14   2  321.81   14.94
   1  14  -2  289.70   14.70
  -1  14  -2  298.91   14.96
   1  14   2  317.43   15.11
   1  14   2  318.97   14.92
  -1  14   2  303.32   14.82
  -1  14  -3  202.35   10.18
   1  14   3  195.18   10.02
  -1  14  -3  186.59    9.64
  -1  14   3  189.92    9.97
   1  14  -3  197.03   10.46
   1  14   3  200.03   10.25
  -1  14  -3  215.36   10.01
  -1  14  -3  218.76   11.01
  -1  14   3  199.34   10.83
  -1  14   3  189.13    9.55
  -1  14   3  197.70   10.79
   1  14  -3  209.25   10.81
  -1  14  -3  194.25   10.92
  -1  14   3  187.96   10.68
   1  14   3  187.97   10.67
   1  14   4  137.50    7.63
  -1  14   4  132.84    7.58
   1  14   4  133.21    7.80
  -1  14  -4  131.05    7.67
   1  14  -4  125.93    7.98
  -1  14  -4  138.02    8.18
  -1  14  -4  121.46    7.35
  -1  14   4  129.27    8.08
  -1  14   4  126.16    7.19
   1  14  -4  133.43    8.12
  -1  14   4  125.92    8.11
  -1  14  -4  146.15    8.56
  -1  14   4  129.73    8.21
   1  14   4  127.48    8.24
   1  14   5  367.87   16.59
   1  14   5  372.36   16.50
   1  14  -5  365.01   16.91
  -1  14  -5  351.35   16.42
  -1  14   5  405.21   17.42
  -1  14  -5  346.04   16.35
  -1  14  -5  384.39   17.21
   1  14   5  366.13   16.01
  -1  14   5  392.16   16.48
   1  14  -5  369.08   17.01
  -1  14   5  368.00   17.19
  -1  14  -5  370.05   17.46
   1  14   5  339.99   17.11
  -1  14   5  375.75   17.34
   1  14   6  179.13    9.13
   1  14   6  178.44    9.35
   1  14  -6  163.43    9.36
  -1  14  -6  166.86    8.94
  -1  14   6  172.71    9.38
  -1  14  -6  183.84    9.52
  -1  14  -6  172.95    8.97
  -1  14   6  161.81    8.81
  -1  14  -6  185.52    9.90
   1  14  -6  172.64    9.24
  -1  14   6  170.26    9.51
   1  14   6  180.78   10.00
  -1  14   6  157.37    9.63
  -1  14   7   30.33    3.88
  -1  14  -7   23.72    3.29
   1  14   7   25.98    3.58
  -1  14  -7   17.36    3.13
  -1  14   7   26.81    3.67
  -1  14  -7   23.84    4.02
  -1  14   7   23.76    4.26
   1  14   7   25.44    4.15
  -1  14   7   23.65    3.59
  -1  14   8   83.90    5.93
   1  14   8   99.86    6.01
  -1  14   8   88.14    5.80
  -1  14  -8   96.08    6.37
   1  14   8   90.63    6.53
  -1  14   8   79.36    6.50
  -1  14   8   72.09    5.41
  -1  14   9   41.01    4.08
   1  14   9   45.56    3.94
  -1  14   9   41.85    4.13
  -1  14  -9   27.83    3.85
   1  14   9   31.90    3.38
   1  14   9   33.37    4.32
  -1  14   9   37.65    3.70
  -1  14   9   34.91    4.51
   1  14  10    7.61    2.53
  -1  14  10   10.30    3.07
   1  14  10   12.51    2.83
   1  14  10   17.21    3.54
  -1  14  10    8.14    3.43
  -1  14  10   12.01    2.58
  -1  14  10   13.18    3.12
   1  14  11   39.27    4.44
  -1  14  11   51.40    4.66
  -1  14  11   52.55    4.23
   1  14  11   45.44    3.69
   1  14  11   41.79    3.61
   1  14  12    4.91    2.73
  -1  14  12    2.02    2.69
  -1  14  12    3.30    2.51
  -1  14  13   10.93    2.68
   1  14  13   11.81    2.77
  -1  14  13   15.02    2.49
   1  14  14    0.42    1.99
  -1  14  14    2.35    1.97
  -1  14  14    3.38    1.72
  -1  14  15   20.14    1.89
  -1  15   0  195.40   10.83
  -1  15   0  193.68    9.91
   1  15   0  201.73   10.12
   1  15   0  202.29   10.53
   1  15   0  185.63   10.89
  -1  15   0  196.59    9.74
  -1  15  -1  253.12   12.15
   1  15   1  217.17   11.12
  -1  15   1  207.86   10.87
  -1  15  -1  244.30   11.62
   1  15  -1  233.00   11.64
   1  15   1  194.51   11.19
  -1  15  -1  232.15   11.00
   1  15  -1  246.21   12.22
  -1  15  -1  241.32   12.13
  -1  15   1  211.83   11.82
   1  15   1  208.90   11.94
  -1  15  -1  243.99   11.05
   1  15  -2   83.57    6.53
  -1  15  -2   69.63    6.53
  -1  15   2  101.57    6.84
   1  15   2  105.63    7.41
  -1  15  -2   84.83    6.57
  -1  15   2   99.87    6.96
  -1  15  -2   80.27    5.56
   1  15   2  106.30    6.86
  -1  15  -2   81.18    5.67
   1  15   2   98.81    6.36
  -1  15   2  103.32    6.15
  -1  15  -2   80.61    6.14
   1  15   3  129.93    7.14
  -1  15   3  131.15    7.10
   1  15   3  119.99    7.24
  -1  15  -3  100.67    6.94
   1  15  -3   88.45    7.03
  -1  15  -3   99.08    6.45
  -1  15   3  137.26    8.02
  -1  15  -3  100.17    7.28
  -1  15   3  125.62    6.56
  -1  15   3  128.87    7.76
   1  15  -3  104.58    7.37
  -1  15  -3   95.57    7.41
  -1  15   3  123.75    7.79
   1  15   3  141.11    7.99
   1  15  -4  278.76   12.54
   1  15   4  204.61   11.51
  -1  15   4  220.23   11.64
   1  15   4  213.86   11.72
  -1  15  -4  276.13   12.16
  -1  15   4  237.57   12.42
  -1  15  -4  301.72   12.87
  -1  15  -4  293.45   11.91
  -1  15   4  227.69   11.34
  -1  15   4  215.32   12.17
   1  15  -4  305.67   12.86
  -1  15  -4  295.34   13.10
  -1  15   4  211.98   12.37
   1  15   4  215.98   12.27
  -1  15  -5   84.28    6.23
   1  15  -5   73.36    6.51
   1  15   5  129.08    6.78
   1  15   5  129.21    6.95
  -1  15  -5   90.19    6.56
  -1  15   5  130.08    7.39
  -1  15  -5   86.56    5.91
  -1  15   5  135.93    6.61
   1  15  -5   85.28    6.47
  -1  15   5  123.71    7.22
  -1  15  -5   88.48    6.93
   1  15   5  117.78    7.48
  -1  15   5  115.37    7.38
   1  15   6  137.87    7.00
  -1  15  -6  102.62    6.37
   1  15  -6   89.83    6.65
   1  15   6  125.06    6.75
  -1  15  -6   94.36    6.06
  -1  15  -6   97.95    6.64
  -1  15   6  120.27    6.49
  -1  15  -6   97.72    7.00
   1  15  -6  100.18    6.58
  -1  15   6  113.83    7.32
   1  15   6  113.35    7.27
  -1  15   7  142.60    8.05
   1  15   7  146.93    8.04
  -1  15  -7  146.51    7.78
  -1  15  -7  165.31    7.88
  -1  15   7  147.23    7.96
  -1  15  -7  172.20    8.81
  -1  15   7  158.12    8.86
   1  15   7  130.62    8.48
   1  15   8  129.69    6.84
  -1  15   8  116.25    6.86
  -1  15  -8  121.92    6.59
  -1  15   8  122.69    6.77
  -1  15  -8  122.78    7.22
   1  15   8  108.06    7.27
  -1  15   8  105.09    7.24
   1  15   9  169.46    8.05
  -1  15   9  174.43    8.20
  -1  15  -9  128.14    7.49
  -1  15   9  187.92    8.32
  -1  15  -9  131.26    8.04
   1  15   9  152.57    8.57
  -1  15   9  163.77    8.71
  -1  15  10   98.95    5.82
   1  15  10   82.48    5.87
  -1  15  10   84.99    6.02
   1  15  10   95.05    5.45
  -1  15  10   92.60    5.70
  -1  15  11  108.26    6.57
   1  15  11  107.22    6.49
  -1  15  11  128.83    6.32
   1  15  11  114.42    5.90
  -1  15  12  183.11    8.97
   1  15  12  183.60    8.94
  -1  15  12  182.30    8.49
   1  15  13   16.61    2.37
  -1  15  13   15.05    2.29
  -1  15  13   19.15    2.24
  -1  15  14   26.54    2.06
  -1  16   0   41.70    4.56
  -1  16   0   37.50    3.99
   1  16   0   39.83    4.57
   1  16   0   37.78    4.71
  -1  16  -1   10.60    3.46
   1  16  -1    5.88    3.41
   1  16   1    9.39    3.47
  -1  16  -1   12.12    3.59
  -1  16   1    8.53    3.39
   1  16   1    6.55    3.14
  -1  16  -1    9.82    2.95
  -1  16   1    5.76    3.02
  -1  16  -1    8.38    3.70
  -1  16   1    8.32    3.56
   1  16  -1   10.83    3.65
  -1  16  -2   12.85    2.55
  -1  16  -2    8.73    3.45
  -1  16   2    7.15    3.29
   1  16   2    7.64    3.33
  -1  16  -2   10.95    3.43
  -1  16   2   12.71    3.51
   1  16   2    6.71    3.23
  -1  16   2    6.26    3.06
  -1  16  -2   11.90    3.64
  -1  16   2    5.27    3.35
   1  16  -2   10.04    3.59
  -1  16   3    8.46    3.19
  -1  16  -3    4.36    2.41
  -1  16  -3   10.87    3.28
   1  16  -3    8.51    3.14
  -1  16   3   10.25    3.46
  -1  16  -3    6.91    3.30
  -1  16   3    7.42    3.01
   1  16   3    6.30    3.43
  -1  16   3   13.12    3.66
   1  16   3   10.16    3.18
   1  16  -3    5.37    3.50
  -1  16  -3    6.24    3.05
  -1  16  -4   39.45    3.55
  -1  16  -4   36.56    4.10
  -1  16   4   34.34    3.43
   1  16  -4   34.79    4.25
  -1  16   4   40.68    4.46
  -1  16  -4   33.83    4.33
  -1  16   4   42.02    4.30
   1  16   4   37.99    4.10
  -1  16   4   42.77    4.14
   1  16  -4   37.87    4.50
   1  16   4   37.66    4.05
  -1  16  -4   32.27    3.98
  -1  16   5   95.47    6.06
   1  16   5   87.96    5.86
   1  16  -5   86.83    6.11
  -1  16  -5   90.13    5.85
   1  16   5   91.24    5.90
  -1  16  -5   96.65    5.41
  -1  16   5   87.56    5.36
  -1  16  -5   94.24    6.28
   1  16  -5   90.49    6.02
   1  16   5   82.88    6.17
   1  16   6  115.12    6.43
  -1  16  -6   88.74    5.95
   1  16   6  115.88    6.34
  -1  16   6  110.93    6.43
  -1  16  -6  102.15    5.78
  -1  16   6  115.25    6.10
  -1  16  -6  103.68    6.68
   1  16  -6  108.40    6.41
   1  16   6  102.26    6.82
  -1  16   6  112.07    6.97
   1  16   7   91.31    5.48
  -1  16   7   90.21    5.60
  -1  16   7   93.38    5.62
  -1  16  -7   80.28    5.00
  -1  16  -7   92.13    5.94
   1  16   7   90.28    6.02
  -1  16   7   77.61    5.97
  -1  16   7  104.14    5.54
  -1  16   8  221.43   10.30
  -1  16   8  218.16   10.35
   1  16   8  238.64   10.40
  -1  16  -8  219.93   10.63
   1  16   8  210.38   10.86
  -1  16   8  220.61   11.05
  -1  16   8  226.32   10.34
  -1  16   9  106.40    6.35
   1  16   9  101.09    6.18
   1  16   9  104.55    5.62
  -1  16   9  101.62    5.73
  -1  16  -9  103.69    5.80
  -1  16  10    3.39    2.21
   1  16  10    2.36    1.89
   1  16  10    1.61    2.11
  -1  16  10    2.24    2.19
  -1  16  11    9.33    2.12
   1  16  11    8.76    1.72
   1  16  11    9.44    2.25
  -1  16  11    7.30    2.12
  -1  16  12    3.64    1.59
  -1  17   0   31.19    3.57
   1  17   0   30.13    4.28
  -1  17  -1   58.97    5.37
  -1  17   1   91.69    5.89
  -1  17  -1   49.23    5.05
  -1  17   1   92.04    5.15
  -1  17   1   81.12    5.45
   1  17   1   85.68    5.64
   1  17  -1   53.87    5.23
  -1  17   2   55.92    4.98
  -1  17  -2   81.60    5.49
  -1  17   2   56.06    4.90
  -1  17   2   57.55    4.59
   1  17   2   56.32    4.97
  -1  17  -2   84.54    5.33
  -1  17  -3   60.83    4.90
   1  17   3   54.73    4.54
  -1  17   3   48.99    4.29
   1  17  -3   58.04    4.88
   1  17   3   56.43    4.71
  -1  17  -3   53.18    4.50
  -1  17   3   59.24    4.65
  -1  17  -4   72.98    5.39
  -1  17   4   83.29    5.17
   1  17   4   80.82    5.30
  -1  17  -4   67.34    5.00
   1  17   4   78.82    5.33
  -1  17   4   83.00    5.37
  -1  17  -5   72.24    5.09
   1  17   5   75.36    4.83
   1  17   5   80.64    5.00
  -1  17   5   77.73    4.93
   1  17   6   21.16    2.95
   1  17   6   29.84    3.30
  -1  17   6   28.07    3.27
   1  17   7   57.05    3.92
  -1  17   7   58.46    3.89
  -1  17   7   55.54    3.83
  -1  17  -8   79.72    4.70
   1  17   8   81.04    4.55
  -1  17   8   79.99    4.63
  -1  17   8   73.44    4.36
   1  17   9   14.31    2.05
  -1  17   9   14.43    2.27
  -1  17  10   20.89    2.19
  -1  17  11   69.35    3.62
   1  18   0    7.10    2.80
  -1  18  -1   10.78    2.72
   1  18   1   11.24    2.83
  -1  18  -1   13.58    2.95
  -1  18   1   16.14    2.91
   1  18  -1   10.26    2.87
  -1  18  -2   13.58    2.73
  -1  18  -2   10.62    2.68
  -1  18   2   16.95    2.85
   1  18   2   14.44    2.92
  -1  18  -3    3.50    2.29
   1  18   3    4.15    2.42
  -1  18  -3    3.51    2.38
  -1  18   3    4.11    2.46
  -1  18   3    4.90    2.21
  -1  18  -4    3.19    2.22
  -1  18  -4    0.51    2.07
  -1  18   4    4.57    2.28
  -1  18   4    1.91    2.14
   1  18   4   -0.43    2.12
  -1  18  -5   15.40    2.43
   1  18   5   10.97    2.16
  -1  18   5   12.02    2.33
  -1  18   5   14.68    2.40
  -1  18  -6    0.88    1.71
  -1  18   6    0.86    1.85
  -1  18   7    1.31    1.57
  -1  18   7    3.10    1.65
  -1  18   8    5.46    1.60
  -1  18   9   14.20    1.63
  -1  19  -1   48.37    3.55
  -1  19   1   63.46    3.72
  -1  19  -2   13.34    2.09
  -1  19   2   16.30    2.24
  -1  19   3   50.78    3.31
  -1  19   4   38.53    2.76
  -1  19   5    4.35    1.38
   2   0   0    0.81    1.33
   2   0  -1 2041.24   79.90
   2   0   1 2068.85   80.03
   2   0   2 6223.32  238.52
  -2   0   2 6245.51  238.49
  -2   0   2 6105.14  239.98
   2   0  -2 6249.54  239.41
  -2   0   3 9831.68  382.77
  -2   0   3 9999.00  381.52
  -2   0   4 3137.48  121.90
  -2   0   5 2403.76   93.92
  -2   0   6  170.40    8.57
  -2   0   7 2155.69   83.56
  -2   0   7 2104.88   82.72
  -2   0   8 1028.74   41.26
   2   0   8  980.95   40.45
  -2   0   8 1032.67   40.51
  -2   0   9  786.88   33.11
   2   0   9  793.04   32.87
  -2   0   9  837.24   32.96
   2   0  10  266.46   12.90
  -2   0  10  283.77   12.94
   2   0  11  192.82    9.79
  -2   0  11  172.72    9.52
  -2   0  12  333.73   16.16
   2   0  12  355.27   16.38
   2   0  13 2055.75   81.21
  -2   0  13 1995.29   80.99
  -2   0  14    7.59    3.03
   2   0  14    5.77    3.36
   2   0  15  114.92    8.02
  -2   0  15  125.12    7.85
   2   0  16  109.03    7.88
  -2   0  16  108.43    7.32
  -2   0  17   24.75    4.20
   2   0  17   28.64    4.76
  -2   0  18   -0.35    3.23
   2   0  18    1.45    3.48
   2   0  19  126.41    8.28
  -2   0  19  125.48    7.60
  -2   0  20   45.83    4.17
   2   0  20   42.77    4.67
   2   0  21    4.38    1.88
  -2   0  21    2.49    2.16
   2   0  21    3.22    2.48
  -2   0  22    1.85    1.49
   2   0  22    1.86    1.74
   2  -1   0    7.40    1.66
  -2   1   1  478.16   19.33
   2   1   1  482.48   19.36
   2  -1   1  552.21   20.47
   2  -1  -1  553.14   20.30
   2   1   2  136.82    5.78
  -2   1   2  137.06    5.79
  -2   1   2  133.71    7.10
  -2  -1   2  141.38    6.82
   2  -1  -2  138.09    6.52
  -2  -1   3  386.66   15.51
  -2   1   3  365.51   15.95
   2   1   3  362.77   14.56
  -2   1   3  352.57   14.54
  -2   1   4   80.31    5.23
  -2  -1   4   82.72    4.74
   2   1   4   86.73    4.10
  -2   1   4   81.71    4.05
  -2  -1   5   93.57    4.93
  -2   1   5   80.38    5.29
   2   1   5   83.37    4.29
  -2   1   5   80.69    4.24
  -2   1   6  106.84    6.29
  -2  -1   6  105.49    5.84
  -2   1   6  110.31    5.50
   2   1   6  107.41    5.40
  -2   1   7  749.61   32.77
  -2   1   7  837.23   33.13
   2   1   7  838.27   33.13
  -2   1   7  859.11   34.14
  -2  -1   7  891.21   33.65
   2   1   8  436.11   18.76
  -2   1   8  433.21   18.75
  -2   1   8  468.66   19.77
   2   1   9   72.07    4.81
  -2   1   9   75.07    4.85
  -2   1   9   71.09    5.28
  -2   1   9   78.11    5.57
   2   1  10   -1.47    2.08
  -2   1  10    2.64    2.06
  -2   1  10   -1.00    2.12
   2   1  11  177.48    9.34
  -2   1  11  172.66    9.27
   2  -1  11  155.90    9.08
  -2  -1  11  172.06    9.08
   2   1  12  132.44    8.05
  -2   1  12  130.46    8.04
   2  -1  12  124.89    7.94
  -2  -1  12  134.74    7.94
   2  -1  13    6.36    2.82
  -2  -1  13    9.80    2.67
   2   1  13    6.85    2.90
  -2   1  13   10.16    2.64
  -2   1  14  190.78   10.57
   2  -1  14  201.93   10.98
  -2  -1  14  208.57   10.70
  -2  -1  15  127.48    7.97
   2  -1  15  130.27    8.47
   2  -1  16   17.85    4.00
  -2  -1  16   13.09    3.78
   2  -1  17  114.59    7.95
  -2  -1  17  105.95    7.36
   2  -1  18  112.57    7.94
  -2  -1  18  106.21    7.15
   2  -1  19   92.09    6.65
  -2  -1  19   80.09    5.99
  -2  -1  20   11.06    2.81
   2  -1  20    9.68    3.21
  -2  -1  21   25.98    2.95
   2  -1  21   29.61    3.48
  -2   1  22    5.25    1.64
   2  -1  22    4.85    1.73
  -2  -1  22    6.13    1.64
   2   2   0   20.92    1.50
  -2   2   0   21.09    1.54
   2  -2   0   17.19    2.00
   2   2   0   17.71    2.15
   2   2   1  214.85    9.28
  -2   2   1  225.93    9.30
   2   2   1  224.66    9.88
   2  -2  -1  220.05    9.65
   2   2  -1  226.44    9.72
   2  -2   1  214.24    9.79
   2   2   2 2551.17   98.33
  -2   2   2 2558.81   98.33
  -2  -2   2 2535.99   98.75
   2   2  -2 2585.86   98.75
   2  -2  -2 2503.48   98.70
   2   2   3  736.23   29.04
  -2   2   3  697.33   29.01
  -2  -2   3  748.70   29.39
  -2   2   3  719.13   30.32
   2  -2  -3  738.72   29.45
   2   2  -3  779.44   29.52
   2   2   4  129.06    5.92
  -2   2   4  127.61    5.90
  -2   2   4  120.38    6.91
  -2  -2   4  124.25    6.08
  -2   2   5  685.71   27.87
   2   2   5  694.27   27.90
  -2   2   5  660.66   28.97
  -2  -2   5  735.50   28.13
  -2   2  -6  339.80   15.42
  -2   2   6  358.92   15.56
   2   2   6  372.11   15.52
  -2   2   6  381.25   15.53
  -2   2   6  356.86   16.49
  -2  -2   6  389.31   15.63
  -2   2   7  130.07    6.78
  -2  -2   7  151.93    7.14
  -2   2   7  134.30    7.99
  -2   2   7  146.71    7.12
   2   2   7  139.87    7.02
  -2   2   8  154.39    8.66
   2   2   8  154.50    7.81
  -2   2   8  151.41    7.78
  -2   2   9  755.66   31.01
  -2   2   9  704.24   30.57
   2   2   9  730.59   29.96
  -2   2   9  700.88   29.93
  -2   2  10   97.56    6.58
   2   2  10  100.79    6.25
  -2   2  10   95.69    6.17
  -2   2  11 1238.01   49.64
   2   2  11 1183.60   49.22
  -2   2  11 1202.79   49.28
   2   2  12  711.46   30.69
  -2   2  12  721.57   30.70
  -2  -2  12  700.67   30.24
   2  -2  13   14.35    3.58
  -2  -2  13   17.05    3.45
   2   2  13   15.64    3.80
  -2   2  13   24.78    4.16
   2   2  14   34.55    4.73
   2  -2  14   43.51    4.80
  -2   2  14   40.28    4.37
  -2  -2  14   43.26    4.42
   2  -2  15  204.32   11.15
   2   2  15  187.12   11.12
  -2  -2  15  209.61   10.87
  -2   2  15  200.91   10.77
   2  -2  16  119.59    8.06
   2   2  16  127.63    8.34
  -2  -2  16  107.07    7.35
  -2   2  16  120.76    7.70
   2   2  17  121.63    8.35
  -2   2  17  117.77    7.58
   2  -2  17  116.10    8.11
  -2  -2  17  122.58    7.74
  -2   2  18    3.01    2.94
  -2  -2  18    1.66    2.93
   2   2  18    2.76    3.60
   2  -2  18    5.06    3.54
  -2   2  19   24.00    3.69
  -2  -2  19   21.79    3.56
  -2   2  19   20.38    2.79
   2   2  19   20.77    3.83
   2  -2  19   23.37    3.99
  -2  -2  20   83.53    5.37
   2   2  20   87.50    5.98
  -2   2  20   78.22    5.36
   2  -2  20   91.96    6.06
   2   2  20   78.57    5.13
  -2   2  20   75.90    5.01
  -2   2  21  198.27    9.28
   2  -2  21  191.01    9.55
  -2  -2  21  193.07    9.21
   2   2  21  198.36    9.64
   2   3   0  647.91   26.30
  -2   3   0  646.25   26.31
   2   3   0  696.47   26.71
   2  -3   0  661.73   26.56
   2   3  -1   72.76    3.76
   2   3   1   73.40    3.92
  -2   3   1   66.06    3.89
   2   3  -1   62.98    3.87
   2  -3  -1   65.57    3.81
  -2  -3   1   72.19    3.75
   2   3   2   24.31    2.12
  -2   3   2   21.14    2.07
   2   3  -2   19.57    2.04
   2  -3  -2   18.39    2.00
  -2  -3   2   22.26    1.79
  -2   3   2   17.97    2.32
  -2   3  -2   20.22    2.31
   2   3   3   95.87    4.91
  -2   3   3   91.44    4.81
   2  -3  -3   88.64    4.83
   2   3  -3   91.78    4.85
  -2   3  -3   97.45    5.28
  -2   3   3   97.63    5.26
  -2  -3   3   94.09    4.53
  -2   3  -4  825.89   33.56
  -2   3   4  807.15   33.61
   2   3   4  854.89   33.28
  -2   3   4  829.49   33.24
  -2  -3   4  834.88   32.84
  -2   3  -5   29.05    2.74
  -2   3   5   32.99    2.95
   2   3   5   30.60    2.77
  -2   3   5   29.95    2.73
  -2   3   5   28.76    3.28
  -2  -3   5   32.02    2.27
  -2   3  -6  114.64    6.25
  -2   3   6  121.89    6.42
   2   3   6  127.62    6.43
  -2   3   6  123.43    6.37
  -2   3   6  121.12    7.29
  -2   3   7  436.40   18.82
  -2   3   7  435.99   19.95
   2   3   7  462.80   19.01
  -2   3   7  439.43   19.00
  -2   3   8   64.55    5.20
   2   3   8   60.51    4.48
  -2   3   8   66.04    4.52
  -2   3   9  111.03    7.28
  -2   3   9  112.89    7.42
   2   3   9  105.58    6.52
  -2   3   9  115.23    6.68
  -2   3  10  137.19    8.33
   2   3  10  132.41    7.90
  -2   3  10  135.72    7.95
  -2   3  11   12.17    3.25
  -2   3  11   14.39    3.26
   2   3  11   15.00    3.18
  -2   3  12    0.47    2.52
   2   3  12    1.10    2.84
  -2   3  12   -1.10    2.82
   2   3  13   11.87    3.77
  -2   3  13   11.31    3.52
   2   3  13   12.96    3.31
  -2   3  13   15.20    3.00
  -2  -3  13   12.69    2.89
   2  -3  13   11.26    3.05
  -2   3  14   35.46    4.07
   2   3  14   29.82    4.23
   2  -3  14   31.08    4.19
  -2  -3  14   33.66    3.88
   2   3  15   13.09    3.55
   2  -3  15   16.52    3.73
  -2   3  15   17.19    3.55
  -2  -3  15   15.24    3.43
  -2   3 -15   12.21    2.79
   2  -3  16   12.59    3.56
  -2   3  16   13.31    3.32
  -2  -3  16   16.49    3.53
   2   3  16   14.33    3.93
  -2   3 -16    9.43    2.75
  -2   3  17  195.48   10.63
   2  -3  17  205.97   11.14
  -2  -3  17  201.53   10.66
   2   3  17  198.62   11.18
   2   3  18   34.08    4.64
  -2  -3  18   37.72    4.27
   2  -3  18   33.88    4.47
  -2   3  18   35.12    4.08
  -2   3  19    9.98    2.98
   2   3  19   11.42    3.33
  -2  -3  19    9.17    2.90
   2  -3  19   11.11    3.42
  -2   3  19    9.26    2.42
   2   3  19    9.94    2.91
  -2   3  19    8.30    2.83
  -2  -3  20   29.71    3.26
  -2   3  20   28.80    3.32
   2   3  20   34.77    3.86
   2  -3  20   34.64    3.75
   2   3  20   27.09    3.19
  -2   3  20   24.12    2.99
   2   3  21    8.42    2.28
   2  -3  21    6.61    2.22
  -2   3  21    9.02    2.10
  -2  -3  21    9.05    2.05
  -2   4   0    1.93    1.77
   2   4   0    0.34    1.30
  -2   4   0    0.75    1.34
   2  -4   0    0.13    1.12
   2   4   0    0.52    1.22
   2   4  -1  229.91    9.78
  -2   4  -1  252.54    9.90
   2   4   1  204.53    9.80
  -2   4   1  206.97    9.80
   2   4  -1  255.01    9.76
   2  -4  -1  235.77    9.55
  -2  -4   1  180.26    8.90
  -2   4   1  193.39   10.35
  -2   4  -1  250.79   10.62
  -2   4   2   40.37    3.14
   2   4   2   38.14    3.23
   2  -4  -2   48.95    2.87
   2   4  -2   49.43    2.94
  -2  -4   2   38.42    2.17
  -2   4   2   37.22    3.59
  -2   4  -2   50.94    3.66
  -2   4   2   37.98    3.35
   2   4   3   43.70    2.89
  -2   4   3   44.59    2.94
  -2   4   3   42.56    3.63
  -2   4   3   47.77    3.23
   2   4   4   64.97    4.15
  -2   4   4   64.62    4.14
   2  -4  -4   58.87    3.60
   2   4  -4   59.22    3.65
  -2   4  -4   54.62    4.15
  -2   4   4   59.57    4.39
  -2   4   4   54.63    4.62
  -2   4  -5  189.65    9.09
  -2   4   5  180.00    9.03
   2   4   5  176.11    8.87
  -2   4   5  190.85    8.90
  -2   4   5  168.44    9.43
   2   4   6  377.14   16.02
  -2   4   6  390.68   16.03
  -2   4   6  360.67   16.01
  -2   4   7  726.24   30.08
  -2   4   7  669.21   29.69
  -2   4   8  291.02   14.88
   2   4   8  312.90   14.47
  -2   4   8  326.72   14.57
  -2   4   9  439.45   20.93
   2   4   9  454.96   20.38
  -2   4   9  478.30   20.55
  -2   4  10  170.46   10.05
   2   4  10  167.42    9.58
  -2   4  10  172.04    9.65
  -2   4  11  136.99    8.94
   2   4  11  139.76    8.75
  -2   4  11  145.14    8.86
  -2   4  12  233.54   12.74
   2   4  12  223.54   12.67
  -2   4  12  229.56   12.74
   2   4  13   79.61    7.26
  -2   4  13   80.51    7.27
  -2   4  13   88.18    5.91
   2   4  13   92.18    6.43
   2  -4  13   86.20    6.01
  -2  -4  13   89.71    5.74
  -2   4  14   37.79    4.14
   2  -4  14   32.12    4.05
   2   4  14   32.15    4.32
  -2  -4  14   35.39    3.87
  -2  -4  15   19.24    3.41
   2  -4  15   21.06    3.81
   2   4  15   18.84    3.77
  -2   4  15   18.64    3.60
  -2   4 -16   48.94    4.32
  -2  -4  16   49.91    4.63
   2   4  16   53.31    5.42
   2  -4  16   45.92    4.88
  -2   4  16   46.04    4.60
  -2   4  17   29.77    3.82
   2   4  17   32.21    4.04
   2   4  17   31.65    4.46
  -2  -4  17   28.70    3.78
   2  -4  17   31.54    4.20
  -2   4  17   33.96    4.00
  -2  -4  18    6.20    2.88
  -2   4  18    8.93    3.03
   2  -4  18    8.60    3.29
   2   4  18    3.96    3.24
   2   4  18   10.31    3.09
  -2   4  18    7.83    3.03
  -2   4  18    7.04    2.77
  -2   4  19    4.88    2.52
  -2  -4  19    6.90    2.52
   2   4  19    6.93    3.11
   2  -4  19    2.43    2.75
   2   4  19    4.23    2.55
  -2   4  19    4.38    2.49
  -2   4  19    4.11    2.29
  -2   4  20   17.28    2.61
   2   4  20   20.35    2.90
  -2  -4  20   22.49    2.73
  -2   4  20   23.68    2.84
   2   4  20   14.94    2.98
   2  -4  20   20.25    2.96
  -2  -4  21   11.76    1.80
   2  -4  21    9.30    1.93
   2   5   0  323.64   14.53
  -2   5   0  334.15   14.51
  -2   5   0  328.15   15.08
  -2   5   0  339.20   15.07
   2   5  -1  267.65   11.77
  -2   5  -1  265.84   11.69
  -2   5   1  275.90   11.98
   2   5   1  261.59   11.87
   2  -5  -1  232.59   10.85
   2   5  -1  247.94   11.08
  -2   5   1  273.47   12.56
  -2   5  -1  266.11   12.29
   2   5   2    4.15    1.90
  -2   5   2    4.79    1.94
   2   5  -2    2.92    1.25
   2  -5  -2    4.20    1.22
  -2   5   2    7.60    2.30
  -2   5  -2    4.63    2.23
  -2   5   2    3.73    2.04
  -2   5   3   73.42    4.70
   2   5   3   65.37    4.56
   2   5  -3   64.82    3.79
   2  -5  -3   61.50    3.64
  -2   5   3   62.93    4.80
  -2   5  -3   65.88    4.69
  -2   5   3   66.66    4.81
  -2   5   4   90.45    5.70
   2   5   4   97.77    5.80
   2  -5  -4   90.20    4.86
   2   5  -4   95.25    5.00
  -2   5   4   96.46    6.09
  -2   5  -4   91.66    5.80
  -2   5   4   97.53    6.04
   2   5   5   61.69    4.43
  -2   5   5   51.14    4.35
   2   5  -5   58.67    3.73
   2  -5  -5   51.80    3.47
  -2   5   5   56.83    4.41
  -2   5  -5   51.87    4.23
  -2   5   5   58.89    4.73
   2   5   6   97.78    6.17
  -2   5   6   98.23    6.13
  -2   5   6   97.88    6.53
   2   5   7  190.01    9.96
  -2   5   7  192.81   10.01
  -2   5   7  184.77   10.27
   2   5   8  374.26   16.60
  -2   5   8  370.91   16.61
  -2   5   8  313.57   16.55
  -2   5   8  349.06   16.90
   2   5   9   31.91    4.06
  -2   5   9   25.53    3.81
  -2   5   9   27.02    4.08
  -2   5   9   30.13    4.16
   2   5  10   21.58    3.88
   2   5 -10   22.89    3.11
  -2   5  10   24.01    4.03
  -2   5  10   24.51    4.06
   2   5  11   12.56    3.73
  -2   5  11   15.17    3.79
   2   5 -11   12.37    2.82
  -2   5  11    9.79    3.48
   2   5  12  127.28    9.08
  -2   5  12  129.84    9.22
  -2   5  12  141.90    9.28
   2  -5  13    4.10    2.42
  -2   5  13    6.49    2.56
  -2  -5  13    4.32    2.34
   2   5  13    6.00    2.68
  -2  -5  14   69.73    5.11
  -2   5  14   69.76    5.09
   2  -5  14   63.78    5.29
   2   5  14   64.99    5.53
   2  -5  15   87.15    6.22
  -2   5  15   84.82    5.99
  -2  -5  15   86.44    5.89
   2   5  15   95.58    6.70
  -2   5 -15   94.28    6.14
   2   5  15   89.62    6.51
  -2   5  15   93.02    6.56
  -2   5  16    5.34    3.04
  -2   5  16    4.91    2.97
  -2  -5  16    0.57    2.49
   2   5  16    4.34    3.32
   2  -5  16    6.38    3.23
   2   5  16    4.21    3.31
  -2   5 -16    4.50    2.79
  -2   5  16    7.89    3.33
  -2   5  17    6.10    3.17
   2   5  17    7.30    3.34
  -2   5 -17    5.06    2.52
  -2   5  17    3.60    2.71
   2   5  17    7.95    3.20
   2  -5  17    4.71    2.99
  -2  -5  17    4.97    2.58
  -2   5  17    5.24    2.92
  -2   5  18   50.22    4.60
   2   5  18   50.31    4.66
  -2   5 -18   47.77    3.91
  -2  -5  18   49.88    4.11
   2   5  18   48.74    4.75
   2  -5  18   53.50    4.59
  -2   5  18   52.01    4.29
  -2   5  18   46.91    4.14
   2   5  19    7.02    2.80
  -2   5  19    3.31    2.52
  -2   5  19    4.95    2.21
  -2   5  19    3.17    2.22
   2   5  19    5.30    2.67
   2  -5  19    5.48    2.52
  -2  -5  19    6.34    2.17
   2   5  20   -0.49    1.77
   2   5  20    0.84    2.06
  -2   5  20   -2.25    2.01
   2  -5  20    1.58    1.86
  -2  -5  20    0.70    1.55
  -2   6   0    0.75    1.90
  -2   6   0    0.66    2.34
   2   6   0    0.41    1.81
  -2   6   0   -0.14    2.00
  -2   6  -1   15.47    2.79
  -2   6   1   27.21    2.97
   2   6  -1   11.47    2.44
  -2   6  -1   14.81    2.61
   2   6   1   23.00    3.02
  -2   6   1   27.52    3.08
  -2   6  -1   14.44    2.67
   2   6  -1   12.31    1.63
  -2   6  -2  236.06   12.16
  -2   6   2  254.78   12.44
   2   6   2  262.93   12.21
  -2   6   2  266.78   12.32
   2   6  -2  237.73   10.82
  -2   6   2  267.42   12.36
  -2   6   3  369.62   17.09
  -2   6  -3  347.91   16.75
   2   6   3  394.75   17.06
  -2   6   3  402.23   17.03
   2   6  -3  349.60   15.40
  -2   6   3  385.91   16.93
  -2   6  -4  337.05   16.09
  -2   6   4  349.10   16.26
   2   6  -4  347.28   14.86
  -2   6   4  374.00   16.39
   2   6   4  342.19   16.10
  -2   6   4  362.82   16.29
   2   6  -5  219.59    9.26
  -2   6   5  192.59   10.28
   2   6   5  193.60   10.26
   2   6  -6   13.77    2.10
   2   6   6   10.76    3.02
  -2   6   6    8.99    2.73
  -2   6   6    8.83    2.66
   2   6   7  801.25   35.32
  -2   6   7  871.46   35.50
  -2   6   7  838.66   35.59
  -2   6   7  842.90   35.60
   2   6   8    4.02    2.77
  -2   6   8    0.42    2.72
  -2   6   8    5.46    2.89
  -2   6   8    5.60    2.97
   2   6   9  745.05   32.03
  -2   6   9  706.00   31.85
  -2   6   9  731.55   32.03
  -2   6   9  749.02   32.16
  -2   6  10   15.42    3.80
   2   6  10   19.77    3.90
   2   6  10   13.98    2.64
  -2   6  10   17.90    2.83
  -2   6  10   16.85    3.98
   2   6  11  243.10   13.92
  -2   6  11  248.18   14.15
   2   6 -11  264.78   12.52
   2   6  11  245.63   12.08
  -2   6  11  262.09   12.23
  -2   6  11  245.10   13.88
   2   6  12   44.69    4.33
  -2   6  12   44.41    4.41
  -2   6  12   32.79    5.58
   2   6  12   33.21    5.47
   2   6  13  404.92   18.28
  -2   6  13  409.25   18.33
   2   6  13  393.56   18.12
  -2   6  13  402.59   17.75
   2   6  14    4.06    3.12
  -2   6  14    2.54    3.12
  -2   6  14    2.90    3.03
  -2   6  14    0.14    2.38
   2   6  14   -0.68    2.75
  -2   6  15   60.18    5.01
   2   6  15   69.40    5.77
   2   6  15   67.35    5.78
  -2   6  15   72.51    5.83
  -2   6  15   66.06    5.35
  -2   6  16   37.66    3.89
   2   6  16   30.14    4.27
   2   6  16   36.22    4.61
  -2   6  16   33.54    4.49
  -2   6 -16   31.49    3.83
  -2   6  16   42.00    4.28
  -2   6  17   91.75    5.63
   2   6  17   89.16    6.08
   2   6  17   93.61    6.33
  -2   6  17   82.82    6.06
  -2   6  17   90.31    5.67
  -2   6 -18    9.68    2.50
   2   6  18   11.95    3.17
  -2   6  18   11.52    2.97
  -2   6  18   11.14    2.68
   2   6  19  149.02    7.87
  -2   6  19  142.68    7.68
  -2   6 -19  158.99    7.32
  -2   6  19  134.65    7.05
   2   6  20    3.24    1.62
  -2   6  20    3.62    1.86
   2   7   0  736.93   31.72
  -2   7   0  759.87   31.72
  -2   7   0  768.73   31.62
   2   7  -1  111.08    6.96
  -2   7  -1  108.60    6.91
   2   7   1  120.74    7.15
  -2   7   1  118.11    7.00
  -2   7  -1   98.91    6.64
  -2   7   1  120.49    7.02
   2   7   2  303.61   14.56
  -2   7   2  308.43   14.58
  -2   7   2  308.14   14.36
  -2   7  -2  292.97   14.15
  -2   7   3  262.63   13.09
   2   7   3  275.65   13.34
  -2   7   3  250.49   12.72
   2   7   4   33.38    4.06
  -2   7   4   28.00    3.90
  -2   7   4   30.30    3.52
   2   7   5  617.87   27.07
  -2   7   5  596.17   27.05
  -2   7   5  629.96   26.68
   2   7   6   10.33    3.25
  -2   7   6    6.27    2.79
  -2   7   6   11.18    2.83
   2   7   7   -0.23    2.76
  -2   7   7   -0.69    2.99
  -2   7   7   -0.63    2.47
   2   7   8   76.29    6.45
  -2   7   8   77.07    6.47
  -2   7  -8   76.93    5.00
  -2   7   8   75.38    6.48
  -2   7   8   78.22    6.21
   2   7   9  443.24   21.66
  -2   7   9  475.79   21.96
  -2   7   9  479.85   21.77
  -2   7  -9  456.02   20.24
   2   7   9  432.79   19.70
  -2   7   9  455.71   19.85
   2   7  -9  458.53   19.93
   2   7  10    7.40    3.59
  -2   7  10    9.75    3.61
   2   7 -10    4.94    2.66
  -2   7  10    5.67    3.51
  -2   7 -10    5.13    2.62
   2   7  10    5.55    2.74
  -2   7  10    1.47    2.54
  -2   7  11   42.65    4.02
  -2   7  11   48.00    4.15
   2   7  11   56.14    4.78
  -2   7  11   53.43    4.67
  -2   7  11   45.16    6.01
   2   7  11   42.57    5.80
  -2   7  12   33.88    3.60
   2   7  12   42.16    4.44
  -2   7  12   40.47    4.43
  -2   7  12   33.22    3.90
  -2   7  13   15.87    3.02
   2   7  13   19.16    3.82
  -2   7  13   22.38    3.85
  -2   7  13   20.73    3.64
   2   7  14   65.90    5.85
  -2   7  14   72.38    6.08
  -2   7 -14   66.69    5.52
  -2   7  14   76.85    5.51
   2   7  15   48.85    5.15
  -2   7  15   52.17    5.16
  -2   7 -15   51.06    4.74
  -2   7  15   43.52    4.56
  -2   7 -16    0.45    2.62
   2   7  16    0.52    3.07
  -2   7  16    3.41    3.22
  -2   7  16    3.59    3.10
   2   7  17   94.08    6.66
  -2   7 -17  113.62    6.35
  -2   7  17  103.00    6.76
  -2   7  17   90.74    6.01
  -2   7 -18    0.11    2.07
   2   7  18    0.43    2.63
  -2   7  18    1.89    2.69
  -2   7  18    0.60    2.21
  -2   7 -19   13.53    2.15
   2   7  19   12.70    2.71
  -2   7  19    9.50    2.36
  -2   7  19   13.49    2.53
  -2   7  19   11.96    2.09
   2   7  20    2.46    1.45
  -2   8   0   13.74    2.63
   2   8   0   12.05    2.85
  -2   8   0   14.45    3.08
  -2   8   1  204.91   10.43
  -2   8  -1  183.87   10.26
   2   8  -1  202.86   10.98
  -2   8  -1  215.29   11.06
   2   8   1  206.81   11.01
  -2   8   1  227.04   11.24
  -2   8   2    9.96    2.54
  -2   8  -2   10.10    2.61
   2   8   2   11.85    2.92
  -2   8   2    9.67    3.01
  -2   8   3    9.70    2.59
  -2   8  -3   14.92    2.70
   2   8   3    9.47    3.24
  -2   8   3   10.13    3.13
  -2   8   4   18.15    2.86
   2   8   4    9.73    3.18
  -2   8   4   14.74    3.63
  -2   8   5 2218.44   87.10
  -2   8   5 2156.73   86.57
  -2   8   5 2156.15   87.51
   2   8   5 2183.24   87.58
  -2   8   6   44.66    4.98
  -2   8   6   39.61    4.45
  -2   8   6   36.87    5.18
   2   8   6   38.29    5.14
  -2   8  -7   66.38    5.28
  -2   8   7   80.37    6.41
  -2   8   7   73.47    5.86
  -2   8   7   79.94    6.83
  -2   8  -7   65.07    4.74
   2   8   7   63.80    6.33
  -2   8   8  111.08    7.52
  -2   8  -8  110.77    6.76
   2   8   8  100.15    6.53
  -2   8   8   93.61    6.34
   2   8  -8  104.17    6.29
  -2   8  -8  108.95    6.35
   2   8   8   86.07    7.91
  -2   8   8  105.73    8.24
  -2   8   9   43.56    5.47
   2   8   9   43.62    5.92
  -2   8   9   45.30    6.05
  -2   8  -9   47.14    4.51
   2   8   9   48.33    4.56
  -2   8   9   49.94    4.58
   2   8  -9   45.12    4.12
  -2   8  10  236.57   11.07
   2   8 -10  237.12   10.92
   2   8  10  225.13   13.81
  -2   8  10  201.58   13.47
  -2   8 -10  239.39   11.81
   2   8  10  235.85   11.68
  -2   8  10  237.61   11.74
  -2   8  10  205.41   10.79
  -2   8  11  495.39   20.69
  -2   8 -11  476.64   21.21
   2   8  11  484.83   21.30
  -2   8  11  490.58   21.37
  -2   8  11  442.11   20.44
  -2   8  12   17.95    3.14
   2   8  12   13.17    3.54
  -2   8  12   18.51    3.80
  -2   8  12   16.50    3.47
  -2   8  13   17.45    3.26
  -2   8  13   19.70    4.02
   2   8  13   24.75    4.19
  -2   8  13   19.25    3.68
  -2   8  14   29.83    3.64
  -2   8 -14   34.08    4.09
  -2   8  14   32.64    4.62
   2   8  14   30.41    4.45
  -2   8  14   28.36    4.04
   2   8  15  122.56    7.73
  -2   8  15  106.72    7.44
  -2   8 -15  110.33    7.11
  -2   8  15  119.16    7.17
   2   8  16  139.73    8.43
  -2   8  16  129.05    8.27
  -2   8 -16  142.74    7.87
  -2   8  16  142.87    7.85
  -2   8 -17   13.00    2.82
   2   8  17   19.16    3.51
  -2   8  17   21.74    3.65
  -2   8  17   18.62    3.21
  -2   8 -18    2.10    1.99
   2   8  18    2.48    2.35
  -2   8  18    3.45    2.40
  -2   8  18    3.90    2.32
  -2   8  18    3.28    2.16
  -2   8  19    8.16    2.06
   2   8  19    7.22    1.97
  -2   8  19    6.10    1.70
   2   9   0  204.11   11.12
  -2   9   0  187.78   10.90
  -2   9   1  193.26    9.96
   2   9   1  187.01   10.77
  -2   9   1  189.86   10.81
   2   9  -1  177.75   10.82
  -2   9  -1  206.11   11.07
  -2   9   2    1.71    1.87
   2   9   2    3.05    2.81
  -2   9   2    1.41    2.73
  -2   9   3  202.37   10.61
  -2   9   3  213.70   11.18
   2   9   3  221.19   11.99
  -2   9   3  194.05   11.55
  -2   9   4   17.15    3.00
  -2   9   4   10.29    3.31
   2   9   4   10.65    3.51
  -2   9   4   14.69    3.70
  -2   9   5    6.77    2.65
  -2   9   5    9.83    3.29
  -2   9  -5    2.07    2.46
  -2   9   5    8.55    2.44
   2   9   5   11.22    3.96
  -2   9   5    3.02    3.37
  -2   9  -5    5.47    2.15
  -2   9   6   73.85    6.30
  -2   9   6   75.27    5.70
  -2   9  -6   65.33    5.23
   2   9   6   71.40    5.24
  -2   9   6   68.73    5.18
  -2   9   6   66.92    4.96
   2   9   6   71.06    6.90
  -2   9   6   56.88    6.47
  -2   9   7  249.48   12.94
  -2   9   7  230.60   12.14
  -2   9  -7  221.90   11.46
   2   9   7  226.07   11.34
  -2   9   7  230.84   11.35
  -2   9   7  201.50   11.08
   2   9   7  211.42   13.37
  -2   9   7  242.60   13.62
  -2   9   8   35.31    4.93
  -2   9  -8   27.99    3.53
   2   9   8   28.63    5.35
  -2   9   8   29.28    5.43
  -2   9  -8   29.06    3.84
   2   9   8   28.11    3.90
  -2   9   8   32.95    4.04
  -2   9   8   31.71    3.82
  -2   9   9  246.84   11.67
   2   9  -9  239.88   11.44
   2   9   9  212.04   14.42
  -2   9   9  235.60   14.60
  -2   9  -9  256.06   12.44
   2   9   9  243.96   12.36
  -2   9   9  236.54   12.28
  -2   9   9  271.35   12.43
  -2   9   9  233.98   11.51
  -2   9  10   31.19    3.75
  -2   9 -10   32.51    4.28
  -2   9  10   27.61    4.22
   2   9  10   32.55    4.31
  -2   9  10   28.48    3.57
  -2   9  11   16.29    3.40
  -2   9 -11    7.71    3.06
   2   9  11   16.32    3.86
  -2   9  11   14.31    3.84
  -2   9  11   15.72    3.22
  -2   9  12   24.93    3.65
   2   9  12   33.60    4.47
  -2   9  12   29.42    4.51
  -2   9  12   22.23    3.76
  -2   9  13   10.46    3.12
  -2   9  13    7.70    3.67
   2   9  13   10.40    3.73
  -2   9  13    9.79    3.44
  -2   9  14   -0.13    2.65
  -2   9  14    3.86    3.21
   2   9  14    0.93    3.33
  -2   9  14    6.18    3.54
  -2   9 -14    2.15    2.94
  -2   9  15  176.36    9.19
   2   9  15  155.88    9.57
  -2   9  15  173.75    9.73
  -2   9 -15  189.68    9.45
  -2   9  16   20.05    3.46
   2   9  16   23.51    3.84
  -2   9  16   15.07    3.59
  -2   9 -16   19.08    3.27
  -2   9  17   48.89    3.85
  -2   9 -17   47.94    3.83
   2   9  17   42.92    4.28
  -2   9  17   45.65    4.25
   2   9  18   82.23    4.76
  -2   9  18   73.56    4.43
   2   9  18   76.51    5.04
  -2   9  18   72.55    4.80
  -2   9 -18   85.00    4.77
   2   9  19   24.81    2.30
  -2  10   0    5.74    2.54
   2  10   0    4.80    2.83
  -2  10   0    9.39    3.45
  -2  10  -1  185.73   10.24
  -2  10   1  229.87   10.95
   2  10   1  235.37   10.70
  -2  10  -1  178.53   10.23
   2  10   1  221.50   12.15
  -2  10   1  229.48   12.32
   2  10  -1  193.18   11.68
  -2  10  -1  182.16   11.53
   2  10   2   29.82    4.67
  -2  10   2   27.08    4.64
  -2  10   2   28.07    3.84
  -2  10  -2   30.50    3.68
  -2  10   2   25.70    3.55
   2  10   2   35.37    3.85
  -2  10   2   28.64    3.18
  -2  10  -3  950.11   36.89
   2  10   3  889.60   39.24
  -2  10   3  963.40   39.57
  -2  10   3  927.28   38.39
  -2  10   3  881.60   37.37
  -2  10  -3  904.29   37.44
  -2  10  -3  921.34   37.66
   2  10   3  856.70   37.01
  -2  10   3  895.03   37.10
  -2  10   3  914.22   37.04
   2  10   4    8.67    3.69
  -2  10   4    6.88    3.62
  -2  10  -4    5.86    2.26
  -2  10   4    6.10    3.03
  -2  10  -4    6.69    2.48
  -2  10   4    4.71    2.58
  -2  10  -4    5.98    2.83
  -2  10   4    7.24    2.37
   2  10   4    8.00    2.65
  -2  10   4    6.00    2.49
  -2  10   4    6.24    2.42
  -2  10  -5   69.39    4.67
   2  10   5   56.79    6.39
  -2  10   5   62.88    6.46
  -2  10   5   62.99    5.98
  -2  10  -5   72.85    4.98
  -2  10   5   58.55    4.85
  -2  10   5   52.93    4.39
  -2  10  -5   67.30    5.15
   2  10   5   51.52    4.72
  -2  10   5   53.13    4.71
  -2  10   5   53.50    4.56
   2  10   6    3.58    4.02
  -2  10   6   -0.32    3.68
  -2  10  -6    0.86    2.27
  -2  10   6    0.51    2.86
  -2  10   6    0.61    2.49
  -2  10  -6    2.49    2.35
  -2  10  -6    3.20    2.86
   2  10   6    1.32    2.79
  -2  10   6    0.65    2.73
  -2  10   6    1.97    2.53
  -2  10   7  873.15   37.12
  -2  10   7  990.25   39.74
   2  10   7  940.58   40.92
  -2  10  -7  906.88   37.52
  -2  10   7  903.61   40.63
  -2  10   7  928.09   37.45
  -2  10  -7  904.96   38.01
   2  10   7  906.23   37.93
  -2  10   7  872.96   37.78
  -2  10   7  941.82   37.76
  -2  10   8   27.89    3.61
  -2  10   8   27.91    3.48
  -2  10  -8   28.95    4.00
   2  10   8   24.38    4.04
  -2  10   8   23.71    4.02
  -2  10   8   25.24    3.87
   2  10  -8   23.83    3.27
  -2  10   9  768.72   33.77
  -2  10   9  827.06   33.85
  -2  10   9  791.81   33.71
  -2  10  -9  870.08   34.84
   2  10   9  791.49   34.61
  -2  10   9  805.70   34.67
  -2  10   9  842.80   34.56
   2  10  -9  882.05   33.80
  -2  10  10   32.11    4.07
  -2  10 -10   33.04    4.35
  -2  10  10   29.09    4.46
   2  10  10   33.74    4.72
  -2  10  10   39.38    4.53
  -2  10  10   35.94    4.11
  -2  10  11   23.98    3.91
  -2  10 -11   20.33    3.70
   2  10  11   16.76    4.15
  -2  10  11   15.56    3.95
  -2  10  11   25.78    4.13
  -2  10  11   20.16    3.38
  -2  10  12   46.21    4.41
   2  10  12   45.46    5.05
  -2  10  12   41.59    5.01
  -2  10  12   46.91    5.03
  -2  10 -12   49.21    4.54
  -2  10  12   42.90    4.61
  -2  10  13  509.45   21.98
  -2  10 -13  551.29   22.50
   2  10  13  492.24   22.79
  -2  10  13  516.41   22.95
  -2  10  13  515.99   22.81
  -2  10  13  489.81   22.12
  -2  10  14    4.12    2.76
   2  10  14    6.97    3.53
  -2  10  14    2.51    3.43
  -2  10  14    7.10    3.31
  -2  10  14    5.83    3.25
   2  10  15   16.61    3.50
  -2  10  15   15.00    3.53
  -2  10  15   14.89    3.31
  -2  10  15   20.62    3.29
   2  10  16    2.61    2.77
  -2  10  16    1.69    2.64
  -2  10  16    4.63    2.72
  -2  10  16    3.90    2.79
  -2  10 -16    5.92    2.39
   2  10  17   60.95    4.34
  -2  10  17   65.84    4.20
   2  10  17   55.76    4.45
  -2  10  17   60.27    4.50
  -2  10 -17   69.75    4.32
  -2  10  17   64.72    4.57
   2  10  18   29.28    2.69
  -2  10  18   28.16    2.69
  -2  10 -18   26.68    2.50
  -2  10  18   32.08    2.41
  -2  11   0   75.79    5.86
  -2  11   0   79.71    5.46
   2  11   0   78.53    5.42
  -2  11   0   68.67    5.75
   2  11   0   80.43    5.76
   2  11   0   89.99    7.45
  -2  11   0   87.46    7.16
  -2  11  -1  218.14   11.20
   2  11   1  193.65   10.57
  -2  11   1  213.77   10.79
   2  11  -1  226.69   11.08
   2  11   1  218.34   11.22
  -2  11  -1  219.94   11.32
  -2  11   1  221.16   11.14
   2  11   1  212.98   12.82
  -2  11   1  229.99   12.97
  -2  11   2   45.01    4.48
  -2  11  -2   40.92    4.26
   2  11   2   33.83    3.73
  -2  11   2   40.28    3.88
  -2  11   2   41.99    4.16
   2  11  -2   36.78    3.93
   2  11   2   41.18    4.42
   2  11   2   39.25    5.51
  -2  11   2   33.62    5.23
  -2  11  -2   38.30    3.55
   2  11   3   38.35    5.41
  -2  11   3   35.85    5.08
  -2  11  -3   29.83    3.34
  -2  11   3   35.90    4.40
  -2  11   3   29.29    3.89
  -2  11  -3   31.93    3.96
   2  11  -3   32.43    3.67
  -2  11   3   32.53    3.80
  -2  11  -3   27.12    4.05
  -2  11   3   30.63    3.69
   2  11   3   24.24    3.44
  -2  11   3   32.23    3.62
   2  11   4   13.38    3.91
  -2  11   4   13.54    4.05
  -2  11  -4   17.29    2.94
  -2  11   4   15.21    3.42
  -2  11  -4   19.15    3.36
  -2  11   4   14.13    3.27
  -2  11   4   11.26    3.02
   2  11  -4   18.47    3.00
  -2  11  -4   22.14    3.86
   2  11   4   14.78    3.15
  -2  11   4   19.15    3.20
  -2  11   4   14.12    2.96
  -2  11   5   14.91    3.06
   2  11  -5   11.88    3.43
  -2  11   5   17.56    3.18
  -2  11   5   12.76    3.59
   2  11   5   13.35    4.44
  -2  11   5   18.71    4.66
  -2  11  -5   17.29    2.96
  -2  11   5   12.20    3.17
  -2  11  -5   13.05    3.14
  -2  11   5   10.34    2.67
  -2  11  -5   10.64    3.46
   2  11   5   14.30    3.29
  -2  11   5   15.70    3.32
  -2  11   5   15.16    3.14
   2  11   6   95.75    6.60
  -2  11   6   84.82    6.36
  -2  11   6   92.71    6.31
   2  11  -6   98.67    5.61
   2  11   6   88.77    5.77
  -2  11  -6   94.36    6.08
  -2  11   6   95.58    6.12
  -2  11   6   97.86    6.36
  -2  11  -6   95.49    6.13
  -2  11  -6   91.40    6.75
  -2  11   6   91.70    5.98
   2  11  -6   80.66    6.14
   2  11   6   87.54    5.46
   2  11   7  207.24   11.01
  -2  11   7  208.40   10.99
  -2  11   7  212.18   10.81
   2  11  -7  207.84   10.02
   2  11   7  180.33   10.03
  -2  11   7  216.47   10.48
  -2  11  -7  199.11   10.55
  -2  11   7  219.38   10.57
  -2  11  -7  205.76   11.13
  -2  11   7  202.62   10.33
  -2  11   8    7.27    2.87
   2  11  -8    3.81    2.49
  -2  11   8    8.08    2.96
  -2  11  -8    0.38    3.30
   2  11   8    7.90    3.42
  -2  11   8    5.20    3.20
  -2  11   8    9.10    3.28
  -2  11   9  249.91   12.73
   2  11  -9  276.01   12.52
  -2  11   9  260.17   12.62
  -2  11  -9  260.03   13.46
  -2  11   9  288.16   13.48
   2  11   9  279.28   13.75
  -2  11   9  268.34   13.61
  -2  11   9  261.92   12.75
  -2  11  10   37.85    4.38
  -2  11 -10   33.82    4.45
   2  11  10   32.69    4.67
  -2  11  10   30.86    4.61
  -2  11  10   35.93    4.44
  -2  11  10   39.98    4.27
  -2  11  11    7.74    3.31
  -2  11 -11   10.15    3.33
  -2  11 -11   10.69    3.01
   2  11  11    3.81    3.47
  -2  11  11    8.26    3.76
  -2  11  11    9.40    3.50
  -2  11  11    6.15    2.95
  -2  11  12    2.25    3.06
   2  11  12    0.37    3.38
  -2  11  12    1.68    3.38
  -2  11 -12    3.06    2.69
  -2  11  12    4.34    3.19
  -2  11  12   -0.84    3.15
  -2  11  13    4.00    2.71
  -2  11  13    4.66    3.33
   2  11  13    4.92    3.26
  -2  11  13    5.86    3.28
  -2  11  13    2.98    3.24
  -2  11 -13    5.04    2.65
  -2  11  14    2.45    3.18
   2  11  14    4.06    3.13
  -2  11  14    5.85    3.07
  -2  11 -14   12.32    2.96
  -2  11  14    8.42    3.11
  -2  11  15   35.38    3.69
   2  11  15   36.10    4.03
  -2  11  15   35.32    3.97
  -2  11  15   37.96    3.84
  -2  11 -15   37.76    3.54
  -2  11  16    7.18    2.28
   2  11  16    4.87    2.30
  -2  11  16    5.18    2.38
  -2  11  16    7.86    2.43
   2  11  17   57.66    3.75
  -2  11  17   55.42    3.52
  -2  11  17   57.52    3.84
   2  11  18   14.66    1.83
  -2  12   0    7.66    3.22
  -2  12   0    4.87    2.57
  -2  12   0   16.04    4.11
   2  12   0   15.92    3.81
  -2  12   0    7.23    2.42
  -2  12   0   12.21    3.50
   2  12   0    5.35    3.27
   2  12   0    6.89    3.00
  -2  12   0    7.67    2.35
  -2  12   0    8.43    2.93
   2  12   0    6.05    2.67
   2  12   1  830.22   35.13
  -2  12   1  865.02   35.24
   2  12   1  899.29   38.03
  -2  12   1  910.55   38.07
  -2  12  -1  861.36   34.74
  -2  12  -1  854.20   34.61
  -2  12   1  870.35   34.84
  -2  12  -1  830.02   35.49
  -2  12   1  859.61   34.64
  -2  12  -1  822.27   34.56
  -2  12   1  903.31   35.62
  -2  12  -1  848.71   35.61
   2  12   1  885.49   35.60
   2  12  -1  849.72   35.33
   2  12   1  855.42   34.92
   2  12  -1  819.30   34.87
   2  12  -1  840.50   34.60
   2  12   1  855.49   34.54
  -2  12  -1  764.16   33.99
  -2  12   1  819.03   34.25
   2  12   2  117.40    7.48
  -2  12   2  113.42    7.46
  -2  12   2  129.36    7.13
  -2  12  -2  125.61    7.20
   2  12   2  120.46    9.65
  -2  12   2  119.45    9.46
  -2  12  -2  126.57    7.17
  -2  12  -2  121.06    7.15
  -2  12   2  127.89    7.94
  -2  12  -2  137.84    8.10
   2  12  -2  137.36    7.84
  -2  12   2  135.16    7.83
   2  12   2  123.91    6.98
  -2  12  -2  121.22    6.56
  -2  12   2  127.54    7.00
   2  12  -2  127.80    7.63
   2  12   2  129.01    7.40
   2  12   3   90.74    6.56
  -2  12   3   87.30    6.51
  -2  12   3   92.04    6.10
   2  12  -3  110.32    5.86
  -2  12   3  100.04    6.48
  -2  12  -3  107.55    6.26
  -2  12  -3  118.07    6.62
  -2  12  -3  113.47    7.18
  -2  12   3  105.15    7.07
  -2  12  -3  115.49    6.52
  -2  12   3   93.53    6.60
  -2  12  -3  104.88    7.34
   2  12  -3  116.15    6.91
   2  12   3  100.53    6.07
  -2  12   3  100.07    6.19
   2  12   3   97.43    6.39
   2  12   4   -0.68    2.75
  -2  12   4    0.67    2.81
  -2  12   4   -0.15    2.65
   2  12   4    1.03    2.31
   2  12  -4    2.05    2.22
  -2  12  -4    0.29    2.51
  -2  12  -4    1.92    2.91
  -2  12   4    2.52    3.04
  -2  12   4   -1.28    2.77
  -2  12  -4   -0.39    3.15
   2  12  -4   -1.69    2.59
   2  12   4    2.60    2.40
   2  12  -4    1.78    3.06
   2  12   4    0.14    2.43
  -2  12   4   -0.52    2.55
  -2  12   4    1.02    2.95
   2  12   5  545.54   24.33
  -2  12   5  531.22   24.19
  -2  12   5  556.44   24.13
   2  12  -5  558.79   23.29
   2  12   5  549.94   23.42
  -2  12   5  533.02   23.79
  -2  12  -5  561.03   24.00
  -2  12  -5  582.83   24.41
  -2  12   5  573.36   24.45
  -2  12   5  577.63   24.13
  -2  12  -5  573.54   24.82
   2  12  -5  569.64   24.29
   2  12   5  550.57   23.43
  -2  12   5  551.09   23.72
   2  12   6   72.84    5.80
  -2  12   6   59.01    5.40
  -2  12   6   65.03    5.43
   2  12   6   61.75    4.87
   2  12  -6   67.45    4.79
  -2  12   6   65.95    5.25
  -2  12  -6   70.44    5.30
  -2  12   6   69.35    5.57
  -2  12  -6   74.53    5.39
  -2  12  -6   67.15    5.85
   2  12   6   69.16    4.80
  -2  12   6   61.82    5.11
   2  12   7  234.81   11.66
  -2  12   7  235.59   11.59
  -2  12   7  235.30   11.43
   2  12   7  213.37   10.58
   2  12  -7  187.45   10.18
  -2  12   7  223.68   10.94
  -2  12   7  222.62   10.98
  -2  12  -7  185.17   11.26
   2  12   7  211.15   10.26
  -2  12   7  230.15   10.98
  -2  12   8   79.94    5.89
   2  12   8   81.30    6.40
  -2  12   8   81.54    6.35
  -2  12   8   91.36    6.35
  -2  12  -8   81.90    6.61
   2  12   8   79.54    5.71
   2  12  -8   86.08    5.51
   2  12   9  446.22   20.08
  -2  12   9  441.41   20.11
  -2  12   9  453.40   20.08
  -2  12  -9  488.13   21.10
  -2  12  -9  506.55   20.30
   2  12   9  439.82   20.83
  -2  12   9  458.74   20.92
  -2  12   9  466.15   20.79
  -2  12  10   54.68    4.92
  -2  12  10   52.90    4.75
  -2  12 -10   48.08    5.09
  -2  12 -10   50.73    4.37
   2  12  10   46.44    5.23
  -2  12  10   51.43    5.31
  -2  12  10   53.60    5.05
   2  12  10   55.05    4.80
  -2  12  11  484.72   20.75
  -2  12  11  501.97   20.71
  -2  12 -11  479.03   21.09
  -2  12 -11  453.97   20.52
   2  12  11  450.66   21.24
  -2  12  11  453.69   21.28
  -2  12  11  509.87   21.30
   2  12  11  473.21   20.63
  -2  12  12   81.70    5.50
  -2  12  12   79.96    5.63
   2  12  12   71.66    5.88
  -2  12  12   77.14    5.99
  -2  12 -12   77.98    5.41
  -2  12  12   79.46    5.79
   2  12  12   78.77    5.50
  -2  12  13   31.58    3.68
   2  12  13   32.08    3.85
  -2  12  13   26.54    3.78
   2  12  13   21.73    3.73
  -2  12  13   28.15    3.83
  -2  12  13   30.15    3.83
   2  12  14   20.52    3.10
  -2  12  14   18.75    3.11
   2  12  14   18.99    3.25
  -2  12  14   20.14    3.20
  -2  12  14   21.36    3.19
  -2  12 -14   23.93    2.98
   2  12  15  101.38    5.72
  -2  12  15  111.35    5.70
  -2  12 -15   90.64    5.52
   2  12  15   98.65    5.92
  -2  12  15  102.50    5.88
  -2  12  15   96.60    5.78
   2  12  16   64.48    4.09
  -2  12 -16   68.64    4.04
  -2  12  16   66.71    4.18
  -2  12  16   63.84    3.94
  -2  13   0   54.86    5.53
  -2  13   0   64.51    4.85
  -2  13   0   66.83    5.23
  -2  13   0   60.35    4.68
  -2  13   0   66.02    5.83
   2  13   0   68.37    5.88
   2  13   0   64.32    5.12
   2  13   0   62.15    5.33
  -2  13   0   68.83    4.67
  -2  13   1    5.69    2.69
  -2  13  -1    4.32    2.66
  -2  13  -1    4.74    3.29
  -2  13   1    5.08    2.33
  -2  13  -1    2.05    2.24
  -2  13  -1    4.85    3.66
  -2  13   1    2.41    3.01
   2  13  -1    7.08    3.55
  -2  13  -1    3.33    2.38
  -2  13   1    4.62    2.57
   2  13   1    3.79    3.10
  -2  13  -1    2.87    3.08
   2  13   1    4.96    2.85
   2  13  -1    2.67    3.11
   2  13   2    8.45    3.16
  -2  13   2    4.73    3.05
  -2  13  -2    4.25    2.55
  -2  13   2    5.97    2.73
  -2  13  -2    2.05    3.07
  -2  13   2    2.08    3.24
  -2  13  -2    4.11    2.40
   2  13  -2    6.88    3.28
  -2  13   2    6.49    3.44
   2  13  -2    1.76    3.23
   2  13   2    1.94    2.78
  -2  13   2    7.50    2.72
   2  13   2    4.36    2.78
  -2  13  -2    1.84    2.12
   2  13   3    3.36    2.96
  -2  13   3    1.22    2.92
  -2  13  -3    2.92    2.43
  -2  13   3    2.43    3.31
  -2  13  -3    3.49    2.75
  -2  13  -3    3.11    3.33
   2  13  -3    3.00    2.81
  -2  13  -3    1.38    3.33
  -2  13   3    2.79    3.09
   2  13   3    0.73    2.99
  -2  13   3    4.19    2.71
  -2  13   3    1.35    3.03
   2  13   3    4.77    2.71
   2  13   4   22.28    3.70
  -2  13   4   24.90    3.71
   2  13  -4   19.17    2.79
  -2  13  -4   19.80    3.30
  -2  13  -4   21.34    3.74
  -2  13   4   23.23    4.06
  -2  13  -4   18.53    3.36
  -2  13   4   17.95    3.47
  -2  13  -4   20.75    4.15
   2  13  -4   21.91    3.61
   2  13  -4   15.69    3.79
   2  13   4   16.78    3.31
  -2  13   4   25.90    3.55
   2  13   4   19.95    3.28
  -2  13   4   20.32    3.73
   2  13   5   -0.88    2.96
  -2  13   5    1.03    2.80
   2  13   5    0.23    2.35
   2  13  -5    1.31    2.20
  -2  13  -5    0.92    2.52
  -2  13   5    2.12    3.15
  -2  13  -5   -0.51    2.85
  -2  13   5   -0.48    2.69
  -2  13  -5   -1.37    3.45
   2  13  -5   -0.17    3.32
  -2  13  -5    1.12    2.45
  -2  13   5    2.27    3.02
   2  13   5    3.66    2.80
  -2  13   5    3.87    3.09
   2  13   6    7.18    2.75
  -2  13   6    8.07    3.41
  -2  13   6    3.80    3.04
   2  13  -6   10.92    2.54
   2  13   6    6.39    2.64
  -2  13   6    5.49    2.92
  -2  13   6    3.51    2.92
  -2  13  -6   12.07    3.07
  -2  13  -6   12.07    3.75
  -2  13   6    3.64    2.66
   2  13   6    7.90    3.28
  -2  13   6    6.88    3.23
  -2  13   6    5.17    2.95
  -2  13   7    1.01    3.01
  -2  13   7    0.41    3.05
   2  13   7    0.58    2.42
   2  13   7   -0.37    2.58
   2  13  -7    2.03    2.42
  -2  13   7    2.43    2.78
  -2  13   7    1.09    2.73
  -2  13  -7    1.14    3.38
  -2  13   7    2.50    3.02
   2  13   7    3.08    3.13
  -2  13   7   -0.16    2.80
  -2  13  -8    9.37    2.40
  -2  13   8    6.79    3.37
   2  13   8    8.82    3.42
  -2  13   8    7.81    3.01
  -2  13  -8   10.86    3.59
  -2  13   8    6.23    3.02
   2  13   8    5.76    2.89
   2  13   9    3.53    3.09
  -2  13   9    3.52    3.18
  -2  13  -9    5.40    2.35
  -2  13   9    3.04    3.00
  -2  13  -9    5.96    3.13
  -2  13   9    6.52    3.03
   2  13   9    4.86    2.91
  -2  13  10    1.78    3.03
  -2  13  10    9.60    3.18
  -2  13 -10    4.54    2.97
  -2  13 -10    4.14    2.41
   2  13  10    5.42    3.05
  -2  13  10    7.83    3.17
  -2  13  10    5.09    2.80
   2  13  10    7.70    3.01
  -2  13  11    8.58    3.02
   2  13  11    1.99    2.74
  -2  13  11    2.27    2.76
  -2  13 -11    5.33    2.81
  -2  13 -11    6.23    2.50
   2  13  11    4.46    2.76
  -2  13  11    4.50    2.93
  -2  13  11    6.15    2.93
  -2  13  12   -0.22    2.62
   2  13  12   -0.66    2.54
   2  13  12    0.15    2.68
  -2  13  12    0.15    2.66
  -2  13  12    1.76    2.39
  -2  13  12    0.33    2.84
  -2  13 -12   -0.35    2.22
   2  13  13    6.86    2.53
   2  13  13    6.16    2.54
  -2  13  13    6.33    2.40
  -2  13  13    5.38    2.48
  -2  13  13    9.58    2.75
  -2  13 -13    5.00    2.21
   2  13  14    2.17    2.20
   2  13  14    0.79    2.05
  -2  13  14   -0.33    1.93
  -2  13  14   -1.05    2.06
  -2  13  14    1.37    2.18
  -2  13 -14    3.00    1.80
   2  13  15   13.36    2.14
  -2  13  15   11.54    2.03
  -2  13  15   12.63    2.05
  -2  13 -15   11.63    1.91
   2  13  16    2.83    1.43
  -2  13  16    3.84    1.34
  -2  14   0    6.25    2.37
  -2  14   0    6.99    3.37
  -2  14   0    6.29    2.90
  -2  14   0   10.35    3.72
  -2  14   0    9.02    2.69
   2  14   0    3.15    3.31
  -2  14   1   86.92    6.17
  -2  14  -1  133.40    6.83
  -2  14  -1  114.41    7.44
   2  14   1   83.14    6.27
  -2  14  -1  109.42    6.09
  -2  14   1   85.96    6.00
   2  14  -1  122.30    7.26
   2  14   1   82.63    6.57
  -2  14   1   88.16    6.93
   2  14  -1  116.93    7.39
  -2  14  -1  127.51    7.70
  -2  14  -1  119.08    6.45
  -2  14   2  320.78   15.24
  -2  14  -2  315.87   14.38
  -2  14  -2  316.77   15.23
   2  14   2  321.93   14.33
  -2  14  -2  280.39   13.70
  -2  14   2  296.19   14.07
   2  14  -2  315.94   14.87
   2  14   2  320.04   14.68
  -2  14   2  316.62   15.07
   2  14  -2  330.84   15.11
  -2  14  -2  302.84   14.21
  -2  14   2  311.43   14.68
  -2  14   3   31.94    4.15
  -2  14  -3    3.16    2.59
   2  14   3   35.61    4.20
  -2  14   3   31.45    4.09
  -2  14  -3    2.16    3.30
  -2  14   3   34.86    4.28
  -2  14  -3    1.65    2.83
  -2  14   3   35.28    4.10
   2  14  -3    4.68    2.99
  -2  14  -3    3.49    3.67
   2  14   3   31.84    3.98
   2  14   3   38.13    3.78
  -2  14  -3    2.80    2.44
  -2  14   3   35.58    3.74
   2  14  -4   23.85    4.05
   2  14   4   24.73    3.73
  -2  14   4   27.37    3.70
  -2  14  -4   26.95    3.53
   2  14   4   27.63    3.67
  -2  14   4   28.92    4.18
  -2  14   4   28.52    3.62
  -2  14  -4   27.89    3.61
  -2  14  -4   27.51    3.60
  -2  14   4   24.33    3.99
  -2  14  -4   26.14    4.02
  -2  14  -4   30.01    4.45
  -2  14   4   24.49    3.90
   2  14  -4   27.18    3.82
   2  14   4   26.42    4.07
  -2  14   4   28.10    4.01
  -2  14  -5   38.53    3.80
   2  14   5   35.80    3.83
  -2  14   5   32.31    3.99
  -2  14   5   36.15    4.06
   2  14  -5   41.88    3.40
  -2  14   5   34.81    4.29
  -2  14  -5   42.13    4.10
  -2  14  -5   38.85    4.44
  -2  14   5   34.30    4.40
  -2  14  -5   39.26    4.84
  -2  14   5   34.25    4.07
   2  14   5   34.99    4.40
  -2  14   5   27.24    4.21
  -2  14   6  318.18   14.01
   2  14   6  303.56   13.68
  -2  14  -6  270.99   13.38
  -2  14   6  317.46   13.99
   2  14   6  298.40   13.42
  -2  14   6  307.91   14.15
  -2  14  -6  317.86   14.34
  -2  14   6  320.79   14.53
  -2  14  -6  304.04   14.01
  -2  14  -6  300.15   14.76
  -2  14   6  274.93   13.90
   2  14   6  285.20   14.42
  -2  14   6  301.06   14.52
  -2  14   7    4.45    3.16
  -2  14   7   11.59    3.38
   2  14   7    3.25    2.63
  -2  14   7    6.93    3.14
   2  14   7    7.99    2.68
  -2  14  -7   19.57    3.24
  -2  14   7    2.40    2.79
  -2  14  -7   18.43    3.78
   2  14   7    6.16    3.10
  -2  14   7    5.12    3.05
   2  14   8  285.80   12.62
   2  14   8  278.61   12.62
  -2  14   8  292.00   13.04
  -2  14   8  281.09   13.01
  -2  14  -8  265.26   13.50
   2  14   8  268.71   13.41
  -2  14   8  266.16   13.34
  -2  14  -9    5.77    3.04
   2  14   9   10.40    3.08
  -2  14   9   12.60    3.21
  -2  14   9   10.93    2.99
   2  14   9   12.72    2.76
   2  14  10    2.04    2.58
  -2  14  10    3.36    2.69
  -2  14  10    0.91    2.41
  -2  14 -10    2.67    2.69
  -2  14  10    3.23    3.02
   2  14  10    3.54    2.42
  -2  14  11   77.76    5.15
  -2  14  11   83.75    5.14
  -2  14 -11   67.82    4.91
   2  14  11   76.65    4.73
   2  14  11   77.10    5.23
  -2  14  11   68.40    5.13
  -2  14  11   73.57    5.02
   2  14  12   56.95    3.81
  -2  14  12   56.58    4.09
   2  14  12   48.81    4.03
  -2  14  12   50.83    4.11
  -2  14  12   46.20    3.80
  -2  14  12   57.47    4.10
   2  14  13  125.96    6.77
  -2  14  13  122.72    6.67
   2  14  13  137.87    6.48
  -2  14  13  133.95    6.57
  -2  14 -14    0.38    1.43
   2  14  14    3.60    1.67
  -2  14  14    2.84    1.75
  -2  14  15   49.31    2.78
  -2  14 -15   41.10    2.60
  -2  15   0   13.63    3.56
  -2  15   0   12.47    2.99
  -2  15   0   11.95    3.72
   2  15   0   16.32    3.86
  -2  15   0   10.34    2.90
  -2  15   1   84.74    5.26
  -2  15  -1   98.74    5.83
  -2  15  -1   77.86    6.34
  -2  15  -1   85.96    6.66
  -2  15   1   86.02    6.41
  -2  15  -1   77.70    5.22
  -2  15   1   86.01    5.61
   2  15  -1   80.42    6.22
   2  15   1   83.70    6.22
  -2  15  -2   59.83    4.70
  -2  15  -2   67.11    5.83
  -2  15   2   67.86    5.79
  -2  15  -2   68.10    5.05
  -2  15   2   64.75    4.73
  -2  15   2   70.53    5.68
   2  15   2   78.70    5.32
  -2  15  -2   66.83    4.69
   2  15  -2   63.72    5.70
  -2  15   2   67.85    5.05
   2  15   2   74.06    5.62
  -2  15  -3   98.77    7.00
  -2  15   3  106.62    7.07
  -2  15  -3  101.12    6.42
  -2  15   3   95.98    6.01
  -2  15  -3   93.91    7.22
  -2  15   3  111.41    7.07
   2  15   3  108.03    6.55
  -2  15   3  111.34    6.43
  -2  15  -3   95.14    6.29
   2  15   3  110.92    6.80
  -2  15  -4   42.74    3.99
  -2  15  -4   46.37    4.63
  -2  15   4   39.58    4.44
  -2  15   4   37.37    3.81
  -2  15  -4   38.00    4.68
  -2  15   4   37.56    4.27
  -2  15  -4   44.79    4.09
   2  15   4   32.69    3.96
  -2  15   4   38.94    3.98
   2  15   4   35.47    4.15
   2  15   5   66.02    5.01
  -2  15   5   79.69    5.26
   2  15   5   64.70    5.01
  -2  15  -5   63.06    4.81
  -2  15  -5   85.57    5.30
  -2  15   5   72.28    5.56
  -2  15  -5   78.59    5.61
  -2  15   5   70.39    5.12
  -2  15   5   65.32    5.26
  -2  15  -5   75.63    5.91
   2  15   5   59.83    5.35
  -2  15   5   68.31    5.57
  -2  15   6    4.36    2.87
   2  15   6    2.21    2.58
  -2  15  -6    2.73    2.64
  -2  15  -6    1.08    2.54
  -2  15   6    1.34    2.84
  -2  15   6    1.87    2.73
  -2  15  -6    3.83    3.08
   2  15   6    1.47    2.88
  -2  15   6    1.29    2.74
   2  15   7   54.02    4.23
  -2  15   7   56.70    4.43
  -2  15  -7   48.35    4.18
  -2  15   7   56.19    4.45
  -2  15   7   53.72    4.44
  -2  15  -7   47.90    4.68
   2  15   7   49.19    4.58
  -2  15   7   51.28    4.63
   2  15   8   65.28    4.55
  -2  15  -8   82.13    4.99
  -2  15   8   71.12    5.05
  -2  15  -8   73.72    5.45
   2  15   8   69.78    5.29
  -2  15   8   72.47    5.38
  -2  15  -9   29.01    3.13
  -2  15   9   32.84    3.45
  -2  15  -9   31.28    3.60
   2  15   9   25.00    3.39
  -2  15   9   27.60    3.48
   2  15  10   47.52    4.09
  -2  15  10   45.70    4.12
  -2  15 -10   57.12    4.14
  -2  15  10   55.58    4.09
  -2  15 -10   52.22    3.84
   2  15  11    6.17    2.11
  -2  15  11    9.46    2.23
  -2  15  11    5.22    2.28
  -2  15 -11    3.70    1.89
   2  15  12    1.12    1.76
  -2  15  12   -0.37    1.79
  -2  15  12    0.15    1.85
  -2  15 -12    0.34    1.54
  -2  15  13    4.41    1.63
  -2  15 -13    6.13    1.48
  -2  16   0    4.91    3.09
   2  16   0    7.06    3.48
  -2  16   0    7.96    2.64
  -2  16   0    5.11    3.05
  -2  16  -1   63.01    5.42
  -2  16   1   58.40    5.23
  -2  16  -1   66.32    5.45
  -2  16  -1   66.85    5.13
  -2  16  -1   64.01    4.41
  -2  16   1   63.60    4.59
   2  16  -1   68.93    5.55
   2  16   1   61.75    5.25
  -2  16  -2  129.10    6.93
  -2  16   2  122.46    6.47
  -2  16  -2  140.24    7.78
  -2  16   2  124.67    7.56
  -2  16   2  114.88    7.47
  -2  16  -2  123.15    7.13
  -2  16   2  119.73    6.80
   2  16   2  117.85    7.26
  -2  16  -3  297.17   13.51
  -2  16  -3  296.45   14.17
  -2  16   3  309.32   14.36
  -2  16   3  292.44   13.22
  -2  16  -3  294.85   14.27
  -2  16   3  316.98   14.25
  -2  16   3  314.43   13.56
   2  16   3  307.42   13.93
  -2  16  -3  279.40   13.58
  -2  16  -4   37.01    3.56
  -2  16  -4   41.23    4.21
  -2  16   4   39.65    4.24
  -2  16   4   37.34    3.46
  -2  16  -4   28.34    4.04
  -2  16   4   34.53    3.94
  -2  16   4   44.29    3.86
   2  16   4   35.42    3.93
  -2  16  -4   29.75    3.59
  -2  16   5    1.68    2.63
  -2  16  -5   24.93    3.00
  -2  16  -5   26.05    3.33
  -2  16   5    4.54    2.45
  -2  16  -5   23.57    3.59
  -2  16   5    1.48    2.70
   2  16   5    0.77    2.53
  -2  16  -5   18.87    2.89
   2  16   5    5.11    2.70
  -2  16   6  106.94    6.43
  -2  16  -6  108.50    6.35
  -2  16  -6  111.22    6.10
  -2  16   6  116.66    6.18
  -2  16  -6  104.22    6.69
   2  16   6  112.29    6.17
  -2  16   6  108.13    6.22
  -2  16  -7  238.00   11.33
  -2  16   7  283.76   11.64
  -2  16  -7  229.71   11.83
   2  16   7  242.05   11.30
  -2  16   7  275.61   11.63
  -2  16  -8   63.12    4.08
  -2  16   8   64.65    4.29
  -2  16  -8   57.12    4.41
  -2  16   8   62.08    4.27
  -2  16   9  242.56   11.86
  -2  16  -9  311.19   12.12
  -2  16   9  290.04   12.21
  -2  16  -9  291.26   12.47
   2  16   9  255.41   12.35
   2  16  10   20.44    2.55
  -2  16 -10   21.18    2.21
  -2  16  10   25.67    2.59
  -2  16 -10   19.84    2.35
  -2  16  11   17.03    2.16
  -2  16  12   23.08    2.04
  -2  17   0  339.18   15.66
  -2  17   0  348.46   15.33
  -2  17   0  350.13   15.73
  -2  17  -1  145.14    8.16
  -2  17   1  143.60    7.44
  -2  17  -1  157.45    7.95
  -2  17  -1  154.38    8.25
  -2  17   1  149.31    8.20
  -2  17  -2   31.58    3.54
  -2  17   2   30.91    3.63
  -2  17   2   26.82    3.53
  -2  17   2   29.48    3.19
  -2  17  -2   34.64    3.57
  -2  17   2   32.14    3.77
  -2  17   3   10.54    2.89
  -2  17  -3   13.08    2.85
  -2  17  -3   14.25    3.03
  -2  17   3   14.00    2.96
  -2  17  -3    9.25    2.63
  -2  17   3   10.56    2.90
  -2  17   3    9.38    2.43
  -2  17  -4  116.89    6.73
  -2  17  -4  128.07    6.27
  -2  17   4  118.31    6.56
  -2  17   4  122.90    6.27
  -2  17  -4  103.11    6.16
  -2  17  -5   69.55    5.02
  -2  17  -5   74.10    4.46
  -2  17   5   83.09    4.95
  -2  17   5   77.64    4.70
  -2  17  -6   58.67    3.71
  -2  17  -6   50.74    4.15
  -2  17   6   56.00    4.06
  -2  17   6   61.07    4.02
  -2  17   6   58.83    3.68
  -2  17  -7   15.53    2.07
  -2  17   7   19.96    2.32
  -2  17  -7   11.40    2.38
  -2  17   7   17.79    2.47
  -2  17   7   17.44    2.45
  -2  17  -8    1.78    1.43
  -2  17  -8    0.53    1.75
  -2  17   8    2.70    1.72
  -2  17   8    2.14    1.91
  -2  17   8    0.53    1.62
  -2  18   0    1.41    2.09
  -2  18   0    3.18    2.29
  -2  18  -1  226.69   10.23
  -2  18  -1  231.11    9.96
  -2  18  -2   23.07    2.77
  -2  18   2   27.82    3.03
  -2  18  -3   17.48    2.62
  -2  18   3   21.24    2.40
  -2  18   3   21.80    2.72
  -2  18  -4   13.64    2.45
  -2  18   4   13.84    2.36
  -2  18   4   12.78    2.02
  -2  18  -5  599.21   22.82
  -2  18   5  550.56   22.30
  -2  18   5  520.84   22.38
  -2  18   6   65.82    3.64
  -2  18   6   57.58    3.61
  -2  18   7   72.45    3.63
  -2  18   7   55.93    3.44
  -2  18   8    4.56    1.32
  -2  19   0  115.87    5.61
  -2  19  -1  113.02    5.48
  -2  19   3    8.67    1.68
  -2  19   4   41.88    2.68
   3   0   0   -0.85    1.80
   3   0  -1    0.35    1.70
   3   0   1   -0.50    1.91
  -3   0   2    0.80    2.04
   3   0  -2    0.47    1.77
  -3   0   3   -1.11    1.96
   3   0   3   -0.77    0.67
   3   0  -3    1.91    1.75
  -3   0   4    1.60    2.15
   3   0   4    0.61    0.80
   3   0  -4   -0.13    1.78
  -3   0   5    1.61    2.10
   3   0   5    0.06    0.91
   3   0  -5    2.73    2.04
  -3   0   6    1.16    2.02
   3   0   6    1.62    1.20
   3   0  -6    0.60    2.08
  -3   0   7   -1.20    2.04
   3   0   7   -0.54    1.22
  -3   0   8    1.80    2.19
   3   0   8    0.32    1.49
  -3   0   9   -0.19    2.13
   3   0   9    1.66    1.90
   3   0  10    1.49    1.88
   3   0  11    3.93    2.19
   3   0  12   -2.32    2.61
  -3   0  13   -0.54    2.84
   3   0  13    2.58    3.07
   3   0  14   -0.23    3.41
  -3   0  14    0.56    2.92
  -3   0  15    2.46    3.19
   3   0  15    0.70    3.68
   3   0  16    3.48    4.04
  -3   0  16   -0.37    2.95
  -3   0  17   -1.42    3.07
   3   0  17   -2.24    3.90
  -3   0  18    0.81    2.90
   3   0  18   -2.46    3.95
  -3   0  19    0.84    2.59
   3   0  19    0.71    3.24
  -3   0  20    1.03    2.13
   3   0  20   -1.16    2.74
  -3   0  21   -0.94    1.69
   3  -1   0  367.95   16.19
   3  -1  -1  154.16    8.52
   3  -1   1  206.03    9.27
  -3  -1   2  188.29   10.45
  -3   1   2  160.87   10.66
  -3   1   3  937.10   36.66
   3   1   3  854.47   34.10
   3  -1   3  899.54   33.90
  -3  -1   4  448.27   19.59
  -3   1   4  429.59   20.04
   3   1   4  429.19   18.08
   3  -1   4  424.65   17.90
  -3  -1   5  501.94   18.81
  -3   1   5  456.66   19.20
   3   1   5  442.55   17.17
  -3   1   6  140.86    8.29
  -3  -1   6  137.85    7.69
   3   1   6  131.46    6.67
   3  -1   6  126.49    6.52
  -3   1   7  163.88    9.39
  -3  -1   7  185.41    9.08
   3   1   7  165.21    8.04
   3  -1   7  166.71    7.95
  -3  -1   8  171.21    8.70
  -3   1   8  163.07    9.30
   3   1   8  155.23    7.94
   3  -1   8  152.81    7.79
  -3  -1   9  153.82    8.32
  -3   1   9  150.84    8.87
   3   1   9  143.19    7.72
   3  -1   9  138.31    7.59
  -3   1  10  131.52    8.25
   3   1  10  116.40    7.05
   3  -1  10  121.62    6.98
   3   1  11  130.59    7.72
   3  -1  11  129.72    7.68
   3  -1  12  110.54    7.44
   3   1  12  121.58    7.70
   3  -1  13   16.12    3.81
  -3   1  13   11.51    3.24
  -3  -1  13   11.66    3.13
  -3  -1  14   67.00    5.60
   3  -1  14   68.79    6.18
  -3  -1  15   11.39    3.46
   3  -1  15    8.47    4.11
  -3  -1  16   12.11    3.61
   3  -1  16   11.91    4.24
  -3  -1  17   46.12    4.77
   3  -1  17   44.68    5.55
  -3  -1  18   99.68    6.69
   3  -1  18   96.61    7.31
   3  -1  19   37.68    4.80
  -3  -1  19   44.55    4.14
   3  -1  20    4.79    2.75
  -3  -1  20    4.99    2.27
  -3   1  20    4.29    1.80
  -3  -1  21   15.76    2.17
   3   2   0    0.24    1.88
   3  -2   0    1.78    1.80
  -3   2   1   14.40    2.86
   3  -2  -1   12.90    2.20
   3   2  -1   12.38    2.20
   3   2   2   20.72    1.66
  -3  -2   2   31.86    3.00
  -3   2   2   33.81    3.79
   3   2  -2   26.40    2.81
   3  -2  -2   22.95    2.71
   3   2   3   16.99    1.72
  -3  -2   3   20.32    2.50
  -3   2   3   17.88    3.20
   3   2  -3   11.94    2.28
   3  -2  -3   14.56    2.42
   3   2   4   94.97    4.97
  -3  -2   4  101.97    5.77
  -3   2   4  104.90    6.92
   3  -2  -4  105.12    6.02
   3   2  -4  103.87    6.00
   3   2   5  481.87   19.87
  -3  -2   5  486.66   20.54
  -3   2   5  481.45   21.83
   3   2  -5  482.07   20.80
   3  -2  -5  482.69   20.78
   3   2   6  264.34   12.29
   3  -2  -6  297.26   13.34
   3   2  -6  299.51   13.38
  -3   2   6  266.48   13.91
  -3  -2   6  289.79   12.87
  -3   2   7   28.61    3.22
  -3   2   7   29.03    3.92
  -3  -2   7   33.04    3.06
   3   2   7   30.21    2.89
  -3  -2   8  100.22    5.89
  -3   2   8   98.23    6.95
   3   2   8   94.59    5.80
  -3   2   9   44.89    4.89
   3   2   9   51.42    4.22
  -3   2  10    0.50    2.62
  -3   2  10    0.69    2.75
   3  -2  10    2.75    1.92
   3   2  10    0.17    2.22
   3   2  11   70.82    5.43
   3  -2  11   49.99    4.69
   3   2  12   99.01    7.03
   3  -2  12   94.63    6.70
  -3  -2  13  139.66    8.18
  -3   2  13  129.61    8.00
   3   2  13  131.93    8.67
   3  -2  13  148.18    8.80
  -3   2  14   61.64    5.24
  -3  -2  14   59.29    5.23
   3  -2  14   58.76    5.95
   3   2  14   59.20    6.06
   3  -2  15    7.69    4.01
  -3   2  15    9.79    3.24
  -3  -2  15    5.02    3.12
   3   2  15    2.47    3.73
  -3   2  16    1.07    2.99
  -3  -2  16    2.45    3.07
   3   2  16    1.11    3.46
   3  -2  16   -0.22    3.52
  -3   2  17    3.38    3.27
  -3  -2  17    6.15    3.33
   3   2  17    6.80    4.07
   3  -2  17    3.75    3.82
  -3   2  18   26.59    3.78
  -3  -2  18   28.62    3.84
   3   2  18   20.04    4.27
   3  -2  18   25.93    4.47
  -3   2  19    2.89    2.48
  -3  -2  19    8.21    2.67
   3   2  19    5.49    3.23
   3  -2  19    6.37    3.28
  -3   2  20   16.48    2.58
  -3  -2  20   18.05    2.67
   3   2  20   12.79    2.97
   3  -2  20   13.71    2.94
  -3   2  20   16.64    2.23
  -3   2  21   94.39    5.14
  -3  -2  21   97.41    5.07
   3   3   0   11.49    2.32
   3  -3   0   11.88    2.32
   3   3   1  248.04    9.14
  -3  -3   1  257.74   10.31
   3   3  -1  163.50    9.76
   3  -3  -1  163.44    9.72
   3   3   2  161.11    8.43
  -3  -3   2  172.93    8.96
  -3   3   2  181.14   10.45
   3  -3  -2  255.20    9.79
   3   3  -2  257.94    9.88
   3   3   3  347.99   15.36
  -3  -3   3  371.92   15.69
  -3   3   3  394.95   17.42
   3   3  -3  366.91   16.02
   3  -3  -3  364.15   15.97
   3   3   4  869.02   35.23
   3  -3  -4  859.07   35.77
   3   3  -4  871.21   35.86
  -3  -3   4  906.82   35.40
  -3   3   4  905.86   37.21
   3   3   5  757.97   31.15
   3   3  -5  802.65   31.84
   3  -3  -5  762.09   31.66
  -3  -3   5  753.74   31.09
  -3   3   5  768.22   33.00
  -3   3   5  782.99   31.97
  -3   3  -5  772.63   31.86
   3   3   6  967.42   41.68
   3   3  -6 1097.68   42.50
   3  -3  -6 1064.45   42.30
  -3   3   6  976.86   43.31
  -3   3  -6 1118.60   42.55
  -3   3   6 1044.99   42.50
   3   3   7  389.07   16.02
   3   3  -7  318.84   16.14
   3  -3  -7  317.14   16.09
  -3   3   7  404.71   16.59
  -3   3   7  375.89   17.49
  -3   3   8   59.18    5.53
   3   3   8   51.18    4.27
  -3   3   9  196.82   11.53
   3   3   9  210.52   10.62
  -3   3  10  174.20   10.80
  -3   3  10  186.03   11.19
   3   3  10  205.34   10.38
  -3   3  11   93.10    7.49
   3   3  11  106.03    7.05
  -3  -3  12  221.63   10.92
   3   3  12  210.97   11.36
   3  -3  12  214.46   11.37
  -3   3  12  219.29   11.06
  -3   3  13  117.46    7.38
  -3  -3  13  121.31    7.40
   3   3  13  121.03    8.00
   3  -3  13  116.41    7.75
  -3   3  14  162.37    9.34
   3  -3  14  164.91    9.88
  -3  -3  14  162.90    9.25
   3   3  14  183.48   10.31
   3   3  15  124.71    8.42
   3  -3  15  109.73    7.86
  -3   3  15  121.80    7.59
  -3  -3  15  116.94    7.46
  -3   3  16   34.99    4.20
   3   3  16   33.46    4.91
   3  -3  16   29.10    4.69
  -3  -3  16   33.38    4.24
   3  -3  17  103.91    7.43
   3   3  17  107.39    7.69
  -3   3  17  105.71    6.85
  -3  -3  17  108.43    6.82
   3   3  17  103.30    6.42
  -3   3  18    3.43    2.71
  -3  -3  18    3.72    2.70
   3   3  18    5.57    3.39
   3  -3  18    2.07    3.29
  -3   3  19   21.72    3.13
  -3  -3  19   21.45    2.97
   3   3  19   22.82    3.72
   3  -3  19   23.11    3.66
  -3   3  19   23.45    2.80
  -3  -3  20   47.03    3.40
  -3   3  20   47.94    3.54
  -3   3  20   36.86    3.02
   3  -4   0  195.03    9.61
   3   4   0  200.63    9.78
   3   4   0  199.67    9.04
   3   4   1  146.62    7.32
   3   4  -1  163.21    8.09
   3  -4  -1  161.94    7.97
  -3   4   1  160.32    9.20
  -3   4  -1  168.30    8.63
   3   4  -2  123.46    6.92
   3  -4  -2  139.48    6.98
   3   4   2  128.07    6.59
  -3   4  -2  136.28    7.50
  -3   4   2  131.17    7.53
   3   4  -3  167.25    8.39
   3  -4  -3  159.37    8.24
   3   4   3  174.46    8.36
  -3   4  -3  175.30    9.08
  -3   4   3  167.52    9.09
   3  -4  -4   13.95    2.25
   3   4  -4   15.04    2.43
   3   4   4   12.57    2.13
  -3   4   4   13.58    2.67
  -3   4  -4   14.33    2.65
   3  -4  -5  256.04   12.41
   3   4  -5  271.72   12.64
   3   4   5  252.20   12.34
  -3   4  -5  291.46   13.17
  -3   4   5  305.79   13.38
   3   4   6   29.41    3.17
   3   4  -6   38.48    3.53
   3  -4  -6   32.22    3.21
  -3   4   6   23.25    3.84
  -3   4   6   32.90    3.74
  -3   4  -6   34.63    3.56
   3   4   7  188.50    9.79
   3  -4  -7  191.38    9.76
   3   4  -7  208.34   10.08
  -3   4   7  190.48   10.93
  -3   4   7  185.21   10.08
  -3   4   8   93.84    7.24
   3   4   8  101.12    6.51
   3  -4  -8   93.98    6.21
   3   4  -8  110.65    6.64
  -3   4   9    2.12    2.80
   3   4   9   -1.31    2.35
   3  -4  -9    3.04    2.32
   3   4  -9    1.91    2.27
  -3   4  10  116.49    8.36
  -3   4  10  109.54    8.27
   3   4  10  117.50    7.64
  -3   4  11  494.59   23.07
   3   4  11  475.15   22.30
   3  -4  12  260.15   12.95
  -3   4  12  261.65   12.66
  -3  -4  12  269.98   12.62
   3   4  12  258.20   13.11
  -3   4  13    7.17    2.98
  -3  -4  13   11.15    3.03
   3   4  13    6.84    3.48
   3  -4  13    8.59    3.23
  -3   4  14   -0.16    2.78
  -3  -4  14    1.09    2.75
   3   4  14    4.45    3.52
   3  -4  14   -2.44    3.36
   3   4  15   78.34    5.78
  -3   4  15   76.53    5.81
   3  -4  15   82.34    6.22
   3   4  15   79.56    6.52
  -3  -4  15   89.40    6.01
  -3   4 -16   32.05    3.44
   3   4  16   27.19    3.76
   3   4  16   30.52    4.62
   3  -4  16   34.86    4.66
  -3   4  16   36.14    4.01
  -3  -4  16   34.70    3.94
  -3   4 -17   19.25    2.82
   3   4  17   17.86    3.39
  -3   4  17   27.05    3.72
  -3  -4  17   26.60    3.59
   3   4  17   22.39    4.15
   3  -4  17   19.93    3.80
   3  -4  18   80.83    5.93
   3   4  18   82.09    6.10
  -3   4  18   87.43    5.57
  -3  -4  18   80.53    5.37
  -3   4  18   87.78    5.38
   3  -4  19   82.28    5.65
   3   4  19   89.65    5.90
  -3   4  19   92.19    5.40
  -3  -4  19   88.26    5.21
  -3   4  19   92.90    5.23
   3   4 -20   19.86    2.19
  -3   4  20   13.63    2.06
  -3  -4  20   18.16    2.22
  -3   5   0  277.85   13.28
   3   5   0  264.32   12.04
  -3   5   0  270.48   13.57
  -3   5  -1  968.88   35.93
   3   5   1  754.69   34.38
   3   5  -1  901.90   34.83
   3  -5  -1  867.89   34.55
  -3   5   1  837.14   36.17
  -3   5  -2  863.29   36.45
  -3   5   2  923.22   36.62
   3   5   2  910.77   35.69
   3   5  -2  829.43   35.47
   3  -5  -2  822.31   35.29
  -3   5   2  985.23   37.50
  -3   5  -3  372.19   16.64
  -3   5   3  346.62   16.47
   3   5   3  345.82   15.78
   3   5  -3  355.36   15.65
   3  -5  -3  348.19   15.42
  -3   5   3  363.99   17.15
  -3   5   4  115.61    6.65
  -3   5  -4   88.80    6.02
   3   5   4   99.10    5.80
   3   5  -4   76.34    5.20
   3  -5  -4   72.24    5.01
  -3   5   4  110.21    7.02
  -3   5  -5   10.13    2.83
  -3   5   5    7.88    2.76
   3   5   5    5.65    2.16
   3  -5  -5    8.47    1.99
   3   5  -5    9.75    2.21
  -3   5   5    8.09    2.94
  -3   5   6  161.58    8.80
  -3   5  -6  124.85    8.06
   3   5   6  162.95    8.32
   3  -5  -6  124.75    7.34
   3   5  -6  135.95    7.72
  -3   5   6  155.99    9.27
   3  -5  -7  524.80   22.34
  -3   5   7  502.90   23.12
   3   5   7  480.53   22.75
   3  -5  -8  643.62   27.96
   3   5  -8  701.70   28.45
   3   5   8  651.43   28.73
   3  -5  -9  492.60   22.92
   3   5  -9  542.93   23.44
  -3   5   9  585.51   24.92
   3   5   9  589.20   24.20
  -3   5  -9  499.69   22.15
   3  -5 -10  405.05   18.59
   3   5 -10  441.04   19.05
  -3   5  10  389.46   19.86
   3   5  10  381.13   19.20
  -3   5  11  275.46   15.86
   3  -5 -11  318.58   15.12
   3   5 -11  339.34   15.52
   3   5  11  297.76   13.97
  -3   5  12  433.36   18.61
  -3  -5  12  407.50   18.29
   3   5  12  433.75   19.23
   3  -5  12  421.62   18.91
   3   5  12  403.47   18.46
  -3  -5  13  131.33    7.61
   3   5  13  132.66    8.36
   3  -5  13  123.55    7.98
  -3   5  13  147.15    7.94
   3   5  13  138.64    7.80
   3  -5  14   85.73    6.37
   3   5  14   95.96    6.92
  -3   5  14   92.74    6.08
  -3  -5  14   89.58    5.90
   3   5  14   78.73    6.00
  -3  -5  15   28.61    3.57
   3   5  15   31.44    4.55
   3  -5  15   30.17    4.27
  -3   5  15   32.52    3.90
   3   5  15   27.92    3.90
  -3   5  16   17.79    3.50
  -3   5  16   17.29    3.26
  -3  -5  16   14.93    2.98
   3   5  16   18.15    4.02
   3  -5  16   16.30    3.57
  -3   5 -16   15.65    2.82
   3   5  16   17.92    3.38
  -3   5 -17  217.29    9.82
  -3   5  17  210.34   10.01
   3  -5  17  174.84   10.05
   3   5  17  196.14   10.59
  -3   5  17  208.10   10.04
  -3  -5  17  184.81    9.63
  -3   5 -18  137.45    7.11
  -3   5  18  144.82    7.49
   3  -5  18  138.86    7.79
   3   5  18  154.22    8.20
  -3   5  18  151.08    7.53
  -3  -5  18  144.01    7.32
   3   5  18  132.25    7.21
  -3  -5  19  101.74    5.42
  -3   5  19  101.10    5.76
  -3   5  19  106.33    5.62
  -3   5  20   79.76    4.24
  -3  -5  20   82.98    4.16
  -3   6   0   53.80    4.81
   3   6   0   52.02    4.06
  -3   6   0   46.74    4.92
  -3   6  -1  169.13    9.65
   3   6   1  164.33    8.68
  -3   6   1  174.92    9.90
  -3   6  -1  169.01    9.71
  -3   6  -2  660.53   28.90
  -3   6   2  688.82   29.05
   3   6   2  705.59   28.23
   3   6  -2  611.55   27.48
  -3   6   2  717.67   29.42
  -3   6  -3  377.71   17.21
  -3   6   3  349.05   16.98
   3   6   3  348.50   16.25
   3   6  -3  350.45   15.71
  -3   6   3  369.22   17.38
  -3   6   4    2.79    2.57
  -3   6  -4    3.13    2.62
   3   6   4    2.44    2.29
   3   6  -4    0.89    1.63
  -3   6   4    6.77    2.95
  -3   6  -5  272.40   13.71
  -3   6   5  271.94   13.76
   3   6   5  241.41   13.03
   3   6  -5  281.39   12.61
  -3   6   5  277.07   14.11
  -3   6  -6  279.53   14.45
  -3   6   6  296.41   14.77
   3   6  -6  293.22   13.62
  -3   6   6  320.58   15.39
   3   6   6  283.39   14.36
   3   6  -7  161.34    8.74
   3   6   7  151.39    9.38
   3   6  -8  178.06    9.46
  -3   6   8  185.47   10.93
   3   6   8  175.08   10.23
  -3   6  -8  173.73    8.80
   3   6  -9   36.43    4.06
  -3   6   9   34.66    4.86
  -3   6   9   30.43    4.88
  -3   6  -9   41.22    3.55
   3   6   9   29.72    4.51
  -3   6  10   99.60    8.28
  -3   6  10  120.82    8.73
   3   6  10  107.00    8.24
   3   6  10  115.28    6.66
   3   6 -10  116.30    7.42
   3   6 -11  367.43   16.35
   3   6  11  388.68   16.99
  -3   6  12  298.69   13.18
   3   6  12  276.69   13.65
   3   6  12  259.56   13.18
  -3   6  13   14.74    2.94
   3   6  13   16.20    3.70
   3   6  13   12.65    3.15
  -3   6  14   41.38    4.37
  -3   6  14   48.57    4.20
   3   6  14   35.68    4.56
   3   6  14   34.43    4.25
  -3   6  15  174.98    8.94
   3   6  15  160.20    9.24
  -3   6  15  157.06    8.47
   3   6  15  148.84    8.80
  -3   6  16  135.91    7.47
   3   6  16  121.22    7.72
  -3   6  16  133.40    7.22
   3   6  16  118.90    7.45
  -3   6 -16  128.86    7.25
  -3   6 -17    6.54    2.42
  -3   6  17    7.67    2.98
   3   6  18   22.05    2.87
  -3   6  18   26.51    3.09
  -3   6  18   23.77    3.02
  -3   6 -18   22.28    2.61
  -3   6  19   42.00    3.29
   3   6  19   40.19    3.07
  -3   6  19   42.72    3.40
   3   6  20   43.63    2.95
  -3   7   0   85.84    6.33
   3   7   0   77.15    5.44
  -3   7   0   72.04    6.04
  -3   7   1  289.86   13.49
  -3   7  -1  227.44   12.94
   3   7   1  278.57   12.53
  -3   7  -1  204.31   12.67
  -3   7   2  304.82   15.44
  -3   7  -2  382.20   16.18
   3   7   2  273.14   14.49
  -3   7  -2  375.47   16.20
  -3   7   2  264.92   15.15
  -3   7   3  240.98   12.41
   3   7   3  248.58   11.89
  -3   7   3  229.52   12.41
  -3   7   4  358.93   16.88
   3   7   4  336.99   16.11
  -3   7  -4  313.06   16.38
  -3   7   4  338.49   16.83
   3   7   5  435.06   20.65
  -3   7   5  467.61   21.26
   3   7   6  315.71   16.20
  -3   7   6  313.50   14.83
   3   7   7  303.36   14.89
  -3   7   7  283.90   13.01
  -3   7   7  316.59   15.03
  -3   7  -8  148.33    7.59
  -3   7   8  134.18    9.26
  -3   7   8  139.32    9.17
   3   7   9   42.90    5.65
  -3   7  -9   65.67    4.80
  -3   7   9   54.59    6.07
  -3   7   9   58.13    6.00
  -3   7  10   49.25    4.08
  -3   7  10   49.77    4.33
   3   7  10   51.34    4.61
   3   7 -10   45.67    3.89
  -3   7  11   67.99    4.80
   3   7  11   81.08    5.47
   3   7  12   56.02    5.18
  -3   7  12   68.46    5.24
   3   7  13   80.76    6.41
  -3   7  13   96.77    6.49
   3   7  14  227.60   11.99
  -3   7  14  248.36   11.89
  -3   7 -15  290.98   12.41
  -3   7  15  253.78   12.20
  -3   7 -16  103.68    6.32
  -3   7  16   93.39    6.63
   3   7  17   48.41    4.05
  -3   7  17   57.12    4.40
  -3   7 -17   41.06    3.80
  -3   7  17   51.96    4.36
   3   7  18    2.96    2.10
  -3   7 -18    6.49    1.92
  -3   7  18    6.65    2.30
  -3   7  18    4.20    2.20
   3   7 -18    7.02    1.96
  -3   7  19    0.68    1.51
  -3   7  19    0.68    1.63
   3   7  19   -1.16    1.59
  -3   8   0    6.42    2.86
   3   8   0   14.06    3.04
  -3   8   1  348.18   16.86
  -3   8  -1  345.07   16.95
   3   8   1  329.69   16.25
  -3   8   2  512.04   22.29
  -3   8  -2  444.86   21.98
   3   8   2  477.83   21.66
  -3   8   3  162.54    9.50
  -3   8  -3  141.91    9.36
   3   8   3  154.43    9.16
  -3   8   4   57.20    5.59
  -3   8   4   62.53    4.60
   3   8   4   60.44    5.43
  -3   8   5   60.60    5.65
  -3   8  -5   54.24    4.18
   3   8   5   54.24    5.60
  -3   8  -5   58.54    4.88
  -3   8   5   54.31    4.46
  -3   8   6  165.25    9.73
   3   8  -6  138.95    7.34
  -3   8  -6  143.89    7.82
   3   8   6  139.98    9.65
  -3   8  -6  153.88    8.69
  -3   8   6  154.91    8.23
  -3   8   7  196.71   11.86
   3   8  -7  217.38    9.94
  -3   8  -7  224.17   11.25
  -3   8   7  190.08   10.41
  -3   8  -7  220.99   10.47
   3   8   7  186.74   12.10
  -3   8   8  218.66   12.10
   3   8   8  179.10   12.08
  -3   8  -8  229.19   10.50
  -3   8  -8  211.90   11.06
   3   8   8  184.18   10.21
  -3   8   8  189.22   10.39
   3   8  -9   65.46    4.57
   3   8   9   52.29    4.76
  -3   8   9   53.63    4.95
  -3   8  -9   64.48    4.89
  -3   8  -9   64.84    5.65
  -3   8   9   56.85    4.61
  -3   8  10  114.19    6.92
  -3   8  10  128.28    7.21
  -3   8  10  111.19    6.71
  -3   8 -10  132.50    8.08
   3   8  10  105.11    7.16
  -3   8  10  117.37    7.41
   3   8 -10  112.49    6.59
  -3   8  11  139.51    7.70
  -3   8 -11  141.50    8.58
   3   8  11  131.05    8.13
  -3   8  11  149.06    8.52
   3   8 -11  126.02    7.38
  -3   8  12   55.27    4.98
  -3   8 -12   59.31    5.41
   3   8  12   52.84    5.00
  -3   8  12   54.52    5.35
  -3   8  12   58.36    4.68
  -3   8  13    7.41    3.40
  -3   8 -13    4.83    3.19
   3   8  13    9.52    3.35
  -3   8  13    7.70    3.50
  -3   8  13   10.44    2.75
   3   8  14   48.67    4.87
  -3   8  14   47.74    4.93
  -3   8  14   48.85    4.83
  -3   8 -15  105.61    6.48
   3   8  15   92.47    6.67
  -3   8  15  107.77    6.88
  -3   8  15  109.15    6.72
   3   8  16  137.86    7.56
  -3   8  16  135.28    7.63
  -3   8 -16  148.53    7.62
  -3   8  16  132.79    7.83
   3   8  17   32.86    3.40
   3   8 -17   33.69    3.00
  -3   8  17   37.79    3.64
  -3   8  17   30.47    3.40
  -3   8 -17   32.07    3.22
   3   8  18   10.44    2.19
  -3   8 -18    9.35    1.91
   3   8 -18   13.38    1.93
  -3   8  18   14.08    2.33
  -3   8  18   12.95    2.32
   3   8  19    7.75    1.77
   3   8  19    6.48    1.43
  -3   8  19    6.79    1.59
  -3   9   0  188.05   10.92
   3   9   0  200.53   11.02
  -3   9  -1  159.62    8.75
  -3   9   1  152.00    9.55
  -3   9  -1  158.91    9.64
   3   9   1  160.56    9.57
  -3   9  -2   47.22    4.65
  -3   9   2   39.35    4.69
  -3   9  -2   49.83    5.08
   3   9   2   40.21    4.84
  -3   9   3   24.68    3.75
   3   9   3   18.30    3.69
  -3   9   4    4.60    2.77
   3   9   4    3.52    2.61
  -3   9   5   74.92    6.12
  -3   9  -5   45.94    4.96
  -3   9   5   85.89    5.37
  -3   9  -5   46.95    4.31
   3   9   5   68.84    6.24
  -3   9   6   15.09    3.83
  -3   9   6   18.66    4.57
   3   9   6   13.61    3.96
  -3   9  -6   62.85    4.33
  -3   9  -6   62.55    4.91
  -3   9   6   19.20    3.48
  -3   9   7  103.22    6.04
  -3   9   7  112.63    6.43
  -3   9   7  119.53    7.86
   3   9   7  103.13    6.04
  -3   9   7  113.70    6.38
   3   9  -7   64.16    4.99
  -3   9  -7   59.69    5.53
  -3   9  -7   68.62    6.22
   3   9   7  109.25    6.39
  -3   9   7  124.41    6.78
   3   9   8  200.09   11.20
  -3   9   8  208.64   11.43
  -3   9  -8  288.58   11.95
   3   9  -8  268.48   11.07
  -3   9  -8  278.52   12.55
  -3   9   8  185.37   10.78
  -3   9   8  203.44   11.07
   3   9  -9  238.07   12.28
   3   9   9  299.20   13.37
  -3   9   9  306.40   13.61
   3   9  -9  240.74   12.19
  -3   9  -9  253.92   13.57
  -3   9   9  277.29   12.86
  -3   9   9  291.96   13.06
  -3   9  10  125.42    7.74
  -3   9  10  123.71    7.67
   3   9 -10  147.25    7.62
  -3   9  10  121.14    7.40
   3   9 -10  155.44    7.54
  -3   9 -10  159.97    8.93
   3   9  10  120.81    8.02
  -3   9  10  136.73    8.30
  -3   9  11   23.34    3.40
  -3   9 -11   12.63    3.53
   3   9  11   26.18    3.94
  -3   9  11   24.58    4.03
   3   9 -11   12.73    2.95
  -3   9  12   14.62    3.72
  -3   9  12   18.73    3.26
   3   9  12   18.52    3.57
  -3   9  12   17.32    3.76
  -3   9  13    1.88    3.35
  -3   9  13    1.63    2.61
   3   9 -13   10.91    2.63
  -3   9 -13    8.71    3.11
   3   9  13    2.38    3.14
  -3   9  13    1.93    3.37
   3   9  14   34.28    4.06
  -3   9  14   35.65    3.49
   3   9 -14   14.86    2.83
  -3   9  14   37.02    4.31
  -3   9 -14   17.23    3.36
   3   9  14   32.69    4.05
  -3   9  14   39.37    4.26
   3   9 -15   21.82    2.66
  -3   9 -15   26.22    3.16
  -3   9  15    6.06    3.16
  -3   9  15   11.20    3.45
   3   9  15    7.46    3.13
   3   9 -16   10.12    2.22
  -3   9  16   46.31    3.84
  -3   9  16   47.86    3.91
  -3   9 -16    6.81    2.38
   3   9  16   33.45    3.40
  -3   9  17   40.82    3.61
  -3   9  17   37.23    3.59
   3   9  17   33.11    3.39
   3   9  18   64.58    3.94
   3   9  18   65.71    3.77
  -3   9  18   63.18    3.79
  -3   9  18   62.93    3.94
  -3  10   0   -1.02    2.62
   3  10   1   13.16    3.63
  -3  10   1   12.03    3.12
  -3  10  -1   20.62    3.67
   3  10   2   80.02    6.72
  -3  10   2   83.62    5.74
  -3  10  -2   67.43    5.73
   3  10   3  130.28    8.96
  -3  10  -3  138.65    7.37
  -3  10  -3  131.83    8.07
  -3  10   3  119.25    7.30
  -3  10  -4   31.26    3.57
  -3  10   4   26.98    4.50
  -3  10   5   46.64    4.27
  -3  10   5   46.04    4.55
   3  10   5   55.86    4.45
   3  10  -5   58.81    4.27
  -3  10   5   61.12    6.12
  -3  10   5   60.93    5.68
  -3  10  -5   52.60    4.81
  -3  10   5   52.58    4.98
  -3  10  -5   53.48    5.13
   3  10   5   48.04    4.30
  -3  10   6  193.51    9.78
  -3  10   6  192.77   10.03
   3  10   6  183.08    9.50
   3  10   6  200.01    9.80
   3  10  -6  195.61    9.61
  -3  10  -6  188.51   10.15
  -3  10   6  213.22   10.49
  -3  10  -6  188.42   10.62
   3  10   6  191.86    9.96
   3  10   7  213.85   11.24
   3  10  -7  251.94   11.08
   3  10   7  204.47   11.00
  -3  10  -7  261.13   11.69
  -3  10   7  215.32   11.31
  -3  10  -7  231.69   12.02
  -3  10   7  219.34   11.15
  -3  10   7  217.60   11.36
   3  10   8  180.20    9.28
   3  10  -8  163.07    8.82
   3  10   8  183.66    9.58
  -3  10  -8  170.26    9.44
  -3  10  -8  155.69    9.90
  -3  10   8  179.54    9.27
  -3  10   8  178.59    9.46
  -3  10   9  118.47    7.33
  -3  10   9  125.19    7.39
  -3  10   9  111.59    6.98
  -3  10  -9  127.38    8.06
   3  10   9  110.32    7.36
   3  10   9  113.01    7.16
  -3  10  10   41.76    4.57
  -3  10  10   38.61    4.18
  -3  10  10   40.66    4.30
   3  10  10   39.09    4.62
  -3  10  11   46.29    4.38
  -3  10  11   45.59    4.37
   3  10 -11   41.46    3.76
  -3  10 -11   45.24    4.96
   3  10  11   47.85    4.77
   3  10  12    6.61    3.28
  -3  10  12   10.09    2.99
   3  10 -12    9.53    2.35
  -3  10 -12   12.10    3.45
   3  10  12    9.56    3.19
  -3  10  12    8.60    3.49
  -3  10  13   54.44    4.88
   3  10  13   49.52    4.79
  -3  10  13   51.63    4.38
   3  10 -13   50.18    3.90
  -3  10 -13   49.78    4.62
   3  10  13   42.59    4.53
  -3  10  13   45.97    4.93
  -3  10 -13   57.82    4.54
  -3  10  14   57.42    4.32
  -3  10  14   64.91    5.03
  -3  10  14   63.06    5.14
   3  10  14   50.63    4.73
  -3  10  15   84.54    5.47
  -3  10 -15   73.61    5.01
  -3  10  15   76.05    5.39
   3  10  15   75.95    5.18
   3  10  16   93.32    5.50
  -3  10  16   90.56    5.47
  -3  10  16   94.10    5.67
  -3  10 -16  101.15    5.47
   3  10  16   89.84    5.43
   3  10  17   65.76    4.07
  -3  10  17   75.74    4.21
  -3  10 -17   64.37    3.97
  -3  10  17   65.80    4.26
   3  10  17   63.36    4.02
   3  10  18   34.13    2.45
   3  10  18   33.11    2.46
  -3  10  18   36.97    2.42
  -3  11   0  140.56    7.54
  -3  11   0  132.45    8.16
  -3  11   0  120.94    7.09
  -3  11   0  139.84    8.15
   3  11   0  123.16    7.61
   3  11  -1   77.86    4.62
  -3  11  -1   77.25    4.81
  -3  11  -1   77.06    5.57
  -3  11  -1   71.12    4.64
  -3  11   1   28.88    3.70
  -3  11   1   31.96    4.56
  -3  11  -1   78.58    5.82
   3  11   1   27.31    4.28
   3  11  -1   73.01    5.43
  -3  11   1   28.94    4.13
   3  11   2   39.44    3.93
   3  11  -2   34.75    3.56
  -3  11   2   42.32    3.76
   3  11   2   45.34    3.84
  -3  11  -2   37.23    3.80
  -3  11  -2   41.06    3.79
  -3  11   2   32.54    4.52
  -3  11  -2   29.88    3.55
  -3  11  -2   27.23    4.13
  -3  11   2   37.25    4.24
  -3  11  -2   27.72    4.37
   3  11   2   39.57    3.78
   3  11  -2   30.33    4.36
  -3  11   2   36.72    3.98
   3  11   2   42.94    4.20
  -3  11   2   35.49    3.44
   3  11   3  195.90    9.70
  -3  11   3  230.73    9.87
   3  11  -3  174.12    9.16
   3  11   3  216.52    9.57
  -3  11  -3  158.91    9.08
  -3  11  -3  162.26    9.47
  -3  11   3  203.81   10.61
  -3  11  -3  163.63   10.10
  -3  11   3  214.11   10.10
  -3  11  -3  169.81   10.29
  -3  11   3  189.84    9.32
   3  11   4  376.98   19.06
  -3  11   4  448.07   19.78
   3  11   4  418.85   19.00
   3  11  -4  516.56   19.36
  -3  11  -4  537.66   19.99
  -3  11  -4  502.73   20.46
  -3  11   4  421.12   19.98
  -3  11   4  429.56   19.36
  -3  11   4  424.77   19.42
  -3  11   4  399.84   18.95
   3  11   5  383.11   17.54
  -3  11   5  433.88   18.20
   3  11  -5  361.63   16.97
   3  11   5  422.64   17.45
  -3  11  -5  371.44   17.55
  -3  11   5  430.08   18.37
  -3  11  -5  361.02   17.87
  -3  11  -5  343.36   18.04
  -3  11   5  404.98   17.80
  -3  11   5  412.49   17.46
  -3  11   6   58.30    4.88
  -3  11   6   61.24    5.25
   3  11   6   55.83    4.73
   3  11  -6   76.16    4.95
   3  11   6   58.83    4.55
  -3  11  -6   70.86    5.36
  -3  11   6   60.86    5.25
  -3  11  -6   61.94    5.68
   3  11   6   50.05    4.73
  -3  11   6   69.37    5.48
  -3  11   7   16.45    3.58
  -3  11   7   21.65    3.97
   3  11   7   16.00    3.15
   3  11   7   19.52    3.54
   3  11  -7   33.38    3.49
  -3  11   7   17.71    3.34
  -3  11  -7   40.19    4.68
   3  11   7   17.82    3.35
  -3  11   7   13.49    3.68
  -3  11   8   18.11    3.51
  -3  11   8   15.94    3.70
   3  11   8   11.81    3.38
   3  11  -8   28.73    3.40
   3  11   8   13.01    3.07
  -3  11  -8   33.84    4.15
  -3  11  -8   33.74    4.70
   3  11   8   16.72    3.41
  -3  11   9   84.97    5.82
  -3  11   9   85.40    5.67
  -3  11   9   84.61    5.50
   3  11   9   76.37    5.22
  -3  11  -9   37.67    5.19
   3  11   9   77.06    5.68
   3  11   9   72.94    5.36
   3  11  -9   42.68    4.43
  -3  11  10    8.59    3.28
  -3  11  10    4.62    3.04
   3  11  10    3.84    3.20
   3  11  10    4.29    2.94
  -3  11  10    6.61    3.03
  -3  11 -10   16.61    3.77
   3  11  10    7.19    3.11
   3  11  11   27.58    4.09
  -3  11  11   29.21    3.80
   3  11  11   25.95    4.02
  -3  11  11   32.74    3.89
  -3  11 -12  134.40    8.28
   3  11  12  152.47    8.39
  -3  11 -12  139.97    7.97
  -3  11  12  157.50    8.02
  -3  11  13  190.11    9.88
   3  11  13  173.79    9.28
  -3  11  13  188.52    9.32
  -3  11 -13  196.38    9.76
  -3  11 -13  199.07    9.58
  -3  11  14  201.95    9.67
   3  11  14  203.45    9.84
  -3  11  14  196.42   10.04
  -3  11 -14  224.67   10.10
   3  11  14  206.00   10.04
   3  11  15   62.76    4.10
  -3  11  15   73.31    4.48
   3  11  15   58.87    4.15
   3  11  16   13.86    2.24
  -3  11  16    9.31    2.14
   3  11  16   11.02    2.06
   3  11  17    6.07    1.61
   3  11  17    8.38    1.60
  -3  11  17    8.97    1.69
   3  12   0  530.59   22.14
   3  12   0  510.85   21.93
  -3  12   0  536.47   22.64
  -3  12   0  533.74   23.45
  -3  12   0  520.53   22.42
  -3  12   0  538.97   23.39
   3  12   0  502.76   22.88
   3  12   1  418.55   17.69
   3  12   1  420.59   17.68
   3  12  -1  400.80   17.65
  -3  12  -1  420.33   18.23
  -3  12  -1  397.41   18.11
  -3  12   1  433.00   18.44
  -3  12   1  394.01   18.00
  -3  12  -1  401.69   18.09
  -3  12  -1  406.83   19.06
  -3  12   1  444.45   19.07
  -3  12  -1  418.89   19.18
  -3  12   1  399.86   17.52
   3  12  -1  380.64   18.50
   3  12   1  402.82   18.40
   3  12   2   42.20    4.30
   3  12  -2   67.09    4.36
   3  12   2   43.42    4.00
  -3  12   2   51.11    4.48
  -3  12   2   48.79    4.82
  -3  12  -2   60.26    4.65
  -3  12  -2   67.48    4.87
  -3  12   2   53.01    5.18
  -3  12  -2   55.37    4.52
  -3  12  -2   54.98    5.24
  -3  12  -2   68.80    5.78
  -3  12   2   51.58    4.98
   3  12   2   41.95    4.14
  -3  12   2   42.01    3.91
   3  12   2   36.58    4.54
   3  12   3   84.72    6.04
   3  12  -3   89.29    5.67
   3  12   3   89.71    5.70
  -3  12  -3   90.18    5.86
  -3  12  -3   89.58    6.09
  -3  12   3  101.63    6.90
  -3  12  -3   84.87    5.95
  -3  12  -3   89.81    6.61
  -3  12  -3   94.51    7.00
  -3  12   3   95.59    6.36
   3  12   3   88.12    5.62
  -3  12   3   98.25    5.77
   3  12   3   87.94    6.18
   3  12   4   36.52    4.01
   3  12   4   36.00    3.82
   3  12  -4   35.26    3.62
  -3  12   4   46.80    4.53
  -3  12  -4   27.99    3.84
  -3  12   4   42.70    4.69
  -3  12  -4   31.16    4.27
  -3  12  -4   31.33    3.78
  -3  12   4   40.27    4.07
  -3  12   4   32.73    3.76
   3  12   5   13.45    3.10
  -3  12   5   13.59    3.41
   3  12   5   19.27    3.40
   3  12  -5   12.53    2.91
  -3  12  -5   15.79    3.30
  -3  12   5   20.34    3.87
  -3  12  -5   12.55    3.41
  -3  12  -5    7.44    3.71
  -3  12   5   12.46    3.50
  -3  12   5   15.20    3.23
   3  12   6   84.54    6.25
  -3  12   6   88.57    6.54
   3  12   6   91.50    6.08
   3  12  -6  105.99    6.09
  -3  12  -6  108.21    6.70
  -3  12   6   90.34    6.50
  -3  12  -6  107.62    6.73
  -3  12   6   93.62    6.72
  -3  12  -6  100.94    7.29
  -3  12   6   94.03    6.26
  -3  12   7  245.69   11.32
   3  12   7  220.82   10.64
   3  12  -7  209.21   10.68
   3  12   7  224.19   11.07
  -3  12   7  225.76   11.38
  -3  12  -7  215.02   11.37
  -3  12   7  236.65   11.51
  -3  12  -7  218.29   11.96
   3  12   7  218.54   11.24
  -3  12   7  239.91   11.80
  -3  12   8  200.76   10.49
   3  12  -8  215.42   10.20
   3  12   8  210.10   10.46
  -3  12   8  213.68   10.49
   3  12   8  209.12   10.07
  -3  12   8  203.12   10.60
  -3  12  -8  213.23   11.42
   3  12   8  185.57   10.45
  -3  12   8  205.16   10.93
  -3  12   9   34.16    4.23
   3  12   9   38.29    4.13
   3  12  -9   34.68    3.64
  -3  12   9   34.70    4.06
   3  12   9   25.38    3.50
  -3  12   9   33.20    4.17
  -3  12  -9   36.56    4.59
   3  12   9   37.43    4.11
  -3  12   9   33.71    4.33
  -3  12  10   14.21    3.31
  -3  12  10   12.70    3.44
   3  12  10    9.47    2.75
  -3  12  10   14.46    3.31
  -3  12 -10   19.98    3.85
   3  12  10    5.68    2.86
  -3  12  10    7.99    3.36
   3  12  10   11.74    3.26
  -3  12  11   16.96    3.03
   3  12  11    8.75    2.83
  -3  12  11   14.40    3.12
  -3  12 -11   10.31    3.24
  -3  12 -11   14.23    2.83
   3  12  11   14.05    3.03
  -3  12  11   16.69    3.53
   3  12  11   15.06    3.33
   3  12  12   16.44    2.86
  -3  12  12   14.42    2.93
  -3  12 -12   12.31    3.05
  -3  12 -12    9.78    2.56
  -3  12  12   14.21    3.22
   3  12  12   18.72    3.38
   3  12  13   91.69    5.49
  -3  12  13   99.09    5.67
   3  12  13  105.35    5.98
  -3  12 -13  100.09    5.73
  -3  12  13   93.22    6.06
  -3  12  13   97.12    6.11
  -3  12 -14   19.12    2.52
  -3  12  14   17.36    2.84
  -3  12  14   23.51    3.04
  -3  12  15   56.84    4.00
  -3  12 -15   63.37    3.85
  -3  12  15   61.41    4.01
  -3  12  16   74.39    4.03
  -3  13   0  398.22   17.75
  -3  13   0  413.96   17.71
  -3  13   0  394.00   18.54
  -3  13   0  395.76   17.60
  -3  13   0  385.64   18.40
   3  13   0  375.76   17.96
  -3  13   1  395.27   16.06
   3  13  -1  315.67   15.12
  -3  13  -1  316.09   15.76
  -3  13  -1  305.69   15.73
  -3  13   1  410.27   16.38
  -3  13   1  403.85   16.12
  -3  13  -1  314.47   15.62
  -3  13  -1  317.28   16.45
  -3  13   1  393.04   16.89
  -3  13  -1  313.02   16.56
  -3  13   1  362.55   15.34
   3  13   1  377.41   16.42
   3  13  -2  201.36    8.22
   3  13   2  107.00    7.34
  -3  13  -2  189.25    8.86
  -3  13   2  122.12    8.08
  -3  13  -2  199.87    8.67
  -3  13  -2  200.06    9.64
  -3  13   2  113.80    8.48
  -3  13  -2  190.45    8.75
  -3  13  -2  213.89   10.14
  -3  13   2  131.84    8.53
  -3  13   2  116.59    7.39
   3  13   2  104.69    7.88
   3  13   3   32.48    3.49
   3  13  -3    4.82    2.55
  -3  13  -3    4.80    2.82
  -3  13  -3   10.11    3.13
  -3  13  -3    8.85    3.44
  -3  13   3   36.53    4.54
  -3  13  -3    4.19    3.76
  -3  13   3   34.77    4.10
   3  13   3   30.00    3.96
  -3  13   3   25.24    3.39
   3  13   4   26.84    3.48
   3  13  -4   29.58    3.32
   3  13   4   27.83    3.46
  -3  13   4   29.74    4.17
  -3  13  -4   27.76    3.82
  -3  13  -4   33.36    4.01
  -3  13  -4   27.86    4.14
  -3  13   4   34.29    4.53
  -3  13   4   33.11    3.93
   3  13   4   18.88    3.22
  -3  13   4   26.76    3.54
   3  13   5   39.49    4.18
   3  13   5   44.26    3.93
   3  13  -5   27.95    3.54
  -3  13   5   49.81    4.71
  -3  13  -5   27.61    3.90
  -3  13   5   43.38    4.80
  -3  13  -5   25.50    3.81
  -3  13  -5   26.73    4.03
  -3  13  -5   33.86    4.82
  -3  13   5   40.05    4.09
   3  13   6   85.20    6.37
   3  13  -6  121.83    6.37
   3  13   6   99.87    6.31
  -3  13   6  105.18    6.78
  -3  13  -6  121.60    7.07
  -3  13  -6  133.00    7.30
  -3  13   6   92.58    6.76
  -3  13  -6  122.62    7.67
  -3  13   6   84.22    6.19
   3  13   7  106.37    6.86
   3  13   7  119.33    6.81
   3  13  -7  101.80    6.27
  -3  13   7  126.76    7.21
  -3  13   7  120.25    7.08
  -3  13  -7   98.81    7.42
  -3  13   7  115.17    6.94
  -3  13   8  254.50   11.98
   3  13   8  268.87   12.03
   3  13  -8  217.49   11.36
  -3  13   8  270.98   12.13
  -3  13   8  266.28   12.23
  -3  13  -8  219.99   12.51
   3  13   8  243.76   12.01
  -3  13   8  268.70   12.56
  -3  13   9  545.84   23.01
   3  13   9  512.27   22.68
  -3  13   9  526.07   22.81
  -3  13   9  528.79   22.92
  -3  13  -9  641.60   24.10
  -3  13  -9  601.64   22.81
   3  13   9  457.55   22.68
  -3  13   9  529.44   23.31
  -3  13  10  357.44   15.09
   3  13  10  357.64   14.94
  -3  13  10  388.13   15.17
  -3  13  10  341.20   14.83
  -3  13 -10  273.39   15.08
  -3  13 -10  269.46   14.40
  -3  13  10  371.67   15.57
   3  13  11   61.85    4.71
  -3  13  11   64.32    4.78
  -3  13  11   59.93    4.52
  -3  13 -11   83.52    5.46
  -3  13 -11   94.24    4.97
  -3  13  11   60.82    5.08
   3  13  12   24.24    3.04
  -3  13  12   25.46    3.14
  -3  13 -12   26.42    3.15
  -3  13 -12   25.75    2.89
  -3  13  12   21.02    3.05
  -3  13  13    2.15    2.12
   3  13  13    4.73    2.26
  -3  13  13    0.77    2.06
  -3  13  13    1.69    2.17
  -3  13 -13    2.69    1.70
   3  13  14   28.30    2.56
  -3  13  14   24.10    2.47
  -3  13  14   22.78    2.52
   3  13  15   30.45    2.46
  -3  13  15   35.77    2.59
  -3  14   0  145.57    9.07
  -3  14   0  153.21    8.26
  -3  14   0  157.28    8.61
  -3  14   0  160.08    9.23
  -3  14   1   88.95    6.09
  -3  14   1   78.85    5.54
  -3  14  -1   88.87    5.75
  -3  14  -1   80.63    5.89
  -3  14  -1   79.50    6.44
  -3  14  -1   90.48    6.66
  -3  14   1   83.30    6.40
  -3  14   1   81.95    5.26
   3  14  -2   32.90    3.31
  -3  14   2   37.22    4.50
  -3  14   2   33.66    3.63
  -3  14  -2   36.09    4.02
  -3  14  -2   39.41    4.77
  -3  14   2   32.72    4.62
  -3  14  -2   44.92    4.92
  -3  14   2   31.77    4.33
  -3  14   2   30.81    3.53
   3  14  -3  154.56    7.66
   3  14   3  141.62    7.61
  -3  14   3  149.07    7.82
  -3  14  -3  141.56    8.16
  -3  14   3  160.42    9.07
  -3  14  -3  139.41    8.72
  -3  14  -3  157.60    9.22
  -3  14   3  141.92    8.38
  -3  14   3  152.88    7.95
   3  14  -4   49.91    3.95
   3  14   4   47.86    4.07
  -3  14   4   50.14    4.77
  -3  14  -4   43.71    4.34
  -3  14  -4   49.91    4.95
  -3  14   4   48.01    4.88
  -3  14   4   40.68    4.30
  -3  14   4   47.36    4.16
  -3  14   5   45.17    4.08
  -3  14   5   46.92    4.35
   3  14  -5   38.20    3.62
   3  14   5   47.10    3.97
  -3  14   5   47.74    4.60
  -3  14  -5   38.66    4.17
  -3  14  -5   40.81    4.43
  -3  14   5   52.16    4.78
  -3  14  -5   36.65    4.72
   3  14   5   40.17    4.21
  -3  14   6  104.51    6.57
  -3  14   6  115.48    6.82
   3  14  -6  121.18    6.38
   3  14   6  105.00    6.32
  -3  14   6  102.45    6.85
  -3  14  -6  129.59    7.14
  -3  14   6  121.37    7.16
  -3  14  -6  124.87    7.58
   3  14   6   98.92    6.70
   3  14   7  117.56    7.15
   3  14  -7  128.14    6.71
   3  14   7  115.66    6.81
  -3  14   7  127.21    7.36
  -3  14   7  136.99    7.37
  -3  14  -7  122.35    7.72
  -3  14   7  130.07    7.13
  -3  14   8   61.34    4.72
  -3  14  -8   54.30    4.92
  -3  14   8   63.07    4.75
   3  14   8   62.31    4.50
  -3  14   9    6.60    2.87
   3  14   9    4.75    2.54
  -3  14  -9    3.86    2.72
  -3  14   9    8.86    2.96
  -3  14   9    4.67    2.75
  -3  14  10   76.78    4.96
  -3  14  10   68.50    4.71
  -3  14 -10   76.54    5.23
  -3  14  10   72.82    4.96
   3  14  10   80.47    4.84
  -3  14  11  133.56    6.71
  -3  14 -11  131.26    6.90
  -3  14  11  118.47    6.61
   3  14  11  124.34    6.48
  -3  14 -12   10.97    2.13
   3  14  12    7.91    2.12
  -3  14  12   11.19    2.25
  -3  14  13   63.26    3.78
   3  14  13   56.22    3.52
   3  14  14   18.19    1.84
  -3  14  14   15.96    1.83
  -3  15   0   50.07    4.86
  -3  15   0   52.80    5.08
  -3  15   0   47.77    4.03
  -3  15  -1  125.80    7.14
  -3  15   1   79.89    5.67
  -3  15  -1  127.94    6.44
  -3  15  -1  130.10    7.43
  -3  15   1   86.49    6.59
  -3  15   1   84.75    5.63
  -3  15  -2  135.68    8.24
  -3  15   2  144.72    8.46
  -3  15  -2  131.71    7.61
  -3  15  -2  127.65    8.29
  -3  15   2  152.90    8.28
  -3  15   2  149.71    7.40
  -3  15   3  216.95    9.79
  -3  15   3  223.74   10.75
  -3  15  -3  171.59   10.12
  -3  15  -3  166.91    9.62
  -3  15  -3  172.96   10.34
  -3  15   3  207.64   10.17
  -3  15   3  216.90    9.67
  -3  15   4  141.09    8.07
  -3  15  -4  165.80    8.58
  -3  15   4  142.12    8.32
  -3  15   4  136.57    7.65
  -3  15  -4  162.36    7.74
  -3  15   4  132.42    7.50
  -3  15   5   85.80    5.53
   3  15  -5   80.05    4.80
  -3  15  -5   80.52    5.75
  -3  15   5   87.74    5.93
  -3  15   5   87.09    5.75
  -3  15  -5   78.30    5.89
  -3  15   5   86.32    5.45
  -3  15   6   90.64    5.47
  -3  15  -6   71.27    5.26
  -3  15   6   90.48    5.71
  -3  15   6   89.84    5.70
  -3  15  -6   68.37    5.70
  -3  15   6   85.85    5.32
  -3  15   7  164.82    8.77
  -3  15  -7  208.98    9.13
  -3  15   7  157.68    8.85
  -3  15  -7  190.81    9.55
  -3  15   7  174.54    8.84
  -3  15  -8  115.06    7.04
  -3  15   8  131.98    6.79
  -3  15  -8  130.20    6.85
  -3  15  -9   76.03    5.30
  -3  15  -9   79.61    5.05
  -3  15  10   28.62    3.07
  -3  15 -10   50.06    3.63
  -3  15  10   29.80    3.12
  -3  15 -10   56.94    3.46
  -3  15  11   31.97    2.91
  -3  15  11   34.67    3.01
  -3  15 -12  111.95    5.39
  -3  16   0    1.61    2.80
  -3  16   0   -1.60    2.70
  -3  16  -1    3.34    2.82
  -3  16  -1    6.96    3.11
  -3  16   1    1.96    2.69
  -3  16   1    1.54    1.96
  -3  16   2   81.19    5.07
  -3  16  -2   93.95    6.08
  -3  16   2   86.78    5.97
  -3  16  -2   97.87    5.67
  -3  16  -2   89.23    6.06
  -3  16   2   86.91    5.73
  -3  16  -2   84.61    5.44
  -3  16   3  125.05    6.27
  -3  16  -3  102.84    6.60
  -3  16   3  118.86    6.85
  -3  16  -3  116.05    6.39
  -3  16  -3  105.95    6.79
  -3  16  -3   98.41    6.11
  -3  16   3  123.08    6.26
  -3  16   4   15.32    2.73
  -3  16   4   19.17    2.65
  -3  16  -4   17.49    2.85
  -3  16  -4   18.78    3.07
  -3  16   4   17.71    3.10
  -3  16   5   27.13    3.10
  -3  16  -5   26.16    3.49
  -3  16   5   28.19    3.07
  -3  16  -5   29.25    3.40
  -3  16   5   29.13    3.40
  -3  16  -5   36.08    3.35
  -3  16   6   31.77    3.13
  -3  16  -6   23.50    3.31
  -3  16   6   28.34    2.97
  -3  16  -6   29.30    3.05
  -3  16  -6   27.65    2.95
  -3  16   7   38.60    3.34
  -3  16  -7   34.29    3.53
  -3  16   7   37.38    3.25
  -3  16  -7   43.46    3.35
  -3  16   8   17.44    2.45
  -3  16  -8   18.95    2.78
  -3  16   8   18.94    2.50
  -3  16  -8   19.96    2.40
  -3  16   9   27.79    2.62
  -3  16  -9   25.67    2.41
  -3  16   9   25.25    2.54
  -3  16  -9   20.18    2.54
  -3  16  10   38.40    2.78
  -3  16 -10   39.02    2.70
  -3  16  11   17.19    1.84
  -3  16 -11   19.70    1.71
  -3  17   0   38.67    3.59
  -3  17   0   36.26    3.48
  -3  17   0   38.23    3.63
  -3  17  -1   54.33    4.15
  -3  17  -1   45.67    3.73
  -3  17   1   52.69    4.04
  -3  17  -1   44.73    4.01
  -3  17   1   50.34    4.04
  -3  17   2   23.42    3.02
  -3  17  -2   28.10    3.13
  -3  17   2   20.12    3.06
  -3  17  -2   23.76    2.86
  -3  17  -2   28.21    3.25
  -3  17  -3   11.72    2.63
  -3  17  -3   14.84    2.53
  -3  17  -4   43.53    3.55
  -3  17   4   51.13    3.74
  -3  17  -5   56.51    4.08
  -3  17   5   59.96    3.67
  -3  17  -5   60.39    3.75
  -3  17   6   40.68    3.01
  -3  17  -6   59.21    3.72
  -3  17   6   32.09    3.12
  -3  17   6   34.06    2.87
  -3  17  -6   63.45    3.39
  -3  17   7   83.06    4.05
  -3  17  -7   49.26    3.95
  -3  17   7   75.70    4.10
  -3  17   7   83.61    3.99
  -3  17  -7   60.79    3.78
  -3  17   8   69.19    3.55
  -3  17   8   62.55    3.41
  -3  17  -8   67.22    3.45
  -3  17   9   43.86    2.95
  -3  17  -9   73.36    3.17
  -3  18   0   11.69    2.10
  -3  18  -1    3.60    1.86
  -3  18  -1    1.53    1.67
  -3  18   1    5.94    1.95
  -3  18  -2   -0.60    1.66
  -3  18   2    2.93    1.86
  -3  18   4   -0.06    1.52
  -3  18   5    0.46    1.46
  -3  18   6    0.05    1.21
   4   0   0 1411.63   57.13
  -4   0   1  273.50   14.65
   4   0  -1  312.14   14.46
  -4   0   2  166.38   10.02
   4   0  -2  178.00    9.56
  -4   0   3  296.91   14.93
   4   0  -3  299.43   14.44
  -4   0   4 4609.49  180.62
   4   0  -4 4631.38  179.99
  -4   0   5 1192.00   51.11
   4   0  -5 1284.14   50.97
  -4   0   6 3130.24  124.40
   4   0  -6 3173.37  124.15
  -4   0   7 1019.47   43.32
   4   0  -7 1053.55   43.45
  -4   0   8    5.63    2.81
   4   0  -8    5.12    3.06
  -4   0   9   36.74    4.51
   4   0  -9   42.78    5.06
  -4   0  10  240.88   13.39
   4   0 -10  282.18   14.36
  -4   0  11  566.22   24.04
   4   0  11  521.29   24.62
  -4   0  12  202.31   10.82
   4   0  12  201.21   11.77
  -4   0  13   41.54    4.88
   4   0  13   45.27    5.68
  -4   0  14  406.55   19.03
   4   0  14  414.01   20.23
   4   0  15  236.71   12.80
  -4   0  15  191.25   11.00
   4   0  16  560.89   25.91
  -4   0  16  575.84   24.92
  -4   0  17   14.60    3.38
   4   0  17   20.13    4.54
  -4   0  18    2.35    2.61
   4   0 -18    3.13    2.05
  -4   0  19    0.11    2.15
   4   0 -19    1.54    1.51
  -4   0  20   74.20    4.14
  -4   0  20   84.52    4.58
   4  -1   0   19.63    3.29
  -4  -1   1   25.77    3.73
  -4   1   1   15.78    3.82
  -4  -1   2  175.80   10.23
  -4   1   2  188.22   10.86
   4  -1  -2  196.27   10.18
  -4  -1   3   47.35    4.58
  -4   1   3   47.24    5.02
   4  -1  -3   51.31    4.74
  -4  -1   4  348.41   15.96
  -4   1   4  315.69   16.44
   4  -1  -4  323.68   15.61
  -4  -1   5  762.99   32.37
  -4   1   5  705.29   32.96
   4  -1  -5  801.94   32.48
  -4  -1   6   20.50    3.19
  -4   1   6   20.22    3.81
   4  -1  -6   23.02    3.45
  -4  -1   7   98.96    6.61
  -4   1   7   86.25    7.10
   4  -1  -7  110.18    7.27
  -4  -1   8    5.92    2.44
  -4   1   8    5.84    2.79
   4  -1  -8   10.56    3.31
  -4   1   9   13.70    3.51
   4  -1  -9   14.72    3.48
  -4   1  10    7.20    3.00
   4  -1 -10    1.06    2.99
  -4  -1  11   29.29    3.85
  -4   1  11   30.29    3.94
  -4  -1  12  364.38   17.17
   4  -1  12  371.26   18.20
  -4  -1  13   46.19    4.91
   4  -1  13   44.97    5.90
  -4  -1  14  174.15    9.79
   4  -1  14  163.03   10.54
   4  -1  15   29.25    5.40
  -4  -1  15   31.14    4.50
   4  -1  16   44.35    5.73
  -4  -1  16   43.74    4.62
   4  -1 -17   31.28    3.16
   4  -1  17   25.79    4.76
  -4  -1  17   33.43    4.10
   4   1 -18   28.32    3.07
   4  -1 -18   27.32    2.77
  -4  -1  18   29.26    3.46
   4   1 -19   20.60    2.38
  -4  -1  19   23.99    2.96
  -4  -1  20    5.33    1.76
  -4   1  20    5.43    1.58
   4   2   0 1161.10   47.62
   4  -2   0 1168.12   47.60
  -4   2   1  185.20   10.93
  -4  -2   1  180.60   10.04
   4   2  -1  187.73   10.08
   4  -2  -1  189.64   10.06
  -4  -2   2  736.34   30.21
  -4   2   2  725.59   31.43
   4  -2  -2  680.45   29.91
   4   2  -2  691.06   29.98
  -4  -2   3  314.81   14.95
  -4   2   3  303.51   16.03
   4  -2  -3  322.23   15.09
   4   2  -3  324.58   15.14
  -4  -2   4    5.01    2.28
  -4   2   4    1.81    2.67
   4   2  -4   19.88    3.16
   4  -2  -4   27.75    3.40
  -4  -2   5   92.11    6.04
  -4   2   5   90.52    7.17
   4   2  -5  101.52    6.69
   4  -2  -5   89.66    6.49
  -4   2   6  207.63   12.43
   4   2  -6  235.97   11.94
   4  -2  -6  228.00   11.77
  -4   2   7  111.69    7.37
  -4   2   7  126.80    8.64
   4  -2  -7  122.03    7.87
   4   2  -7  119.60    7.94
   4  -2  -8  970.13   39.53
   4   2  -8  973.03   39.61
  -4   2   9  246.61   14.32
   4  -2  -9  277.14   14.18
   4   2  -9  274.07   14.19
  -4   2  10  158.53   10.81
   4  -2 -10  188.70   10.82
   4   2 -10  190.97   10.94
  -4   2  11   48.64    4.72
  -4  -2  11   51.22    4.73
   4   2  11   57.75    5.85
   4  -2  11   54.23    5.65
  -4   2  12   43.86    4.67
  -4  -2  12   48.82    4.76
   4   2  12   36.15    5.31
   4  -2  12   36.57    5.29
   4   2  13    8.73    4.13
   4  -2  13   12.51    4.05
  -4   2  13   12.35    3.37
  -4  -2  13   11.52    3.39
  -4   2  14   45.83    4.89
  -4  -2  14   40.05    4.66
   4   2  14   28.95    5.12
   4  -2  14   38.30    5.37
   4   2  15  135.40    9.12
   4  -2  15  123.73    8.83
  -4   2  15  129.69    8.09
  -4  -2  15  134.70    8.01
  -4   2  16    9.03    3.10
  -4  -2  16    6.99    3.07
   4   2  16    7.20    4.16
   4  -2  16   10.43    4.23
   4   2  17   20.41    4.47
   4  -2  17   21.66    4.44
  -4   2  17   30.51    3.95
  -4   2  18  552.35   23.65
  -4  -2  18  541.19   23.54
   4   2 -18  580.41   23.44
  -4   2  19   15.29    2.64
  -4  -2  19   12.92    2.53
  -4   2  19   13.61    2.33
   4   2 -19    9.93    2.08
  -4   2  20   62.33    3.72
  -4   2  20   67.98    4.06
   4   3   0    1.92    2.28
   4  -3   0    4.22    2.16
  -4   3   0    6.82    3.17
  -4  -3   1  138.09    7.90
  -4   3   1  127.94    9.00
   4   3  -1  142.39    8.28
   4  -3  -1  139.21    8.14
  -4   3   2  307.98   15.76
   4   3  -2  300.20   14.50
   4  -3  -2  293.44   14.38
  -4   3   3   22.21    4.07
   4   3  -3   22.62    3.35
   4  -3  -3   20.71    3.41
  -4   3   4   42.47    5.12
   4  -3  -4   41.11    4.36
   4   3  -4   47.52    4.51
  -4   3  -5  142.20    8.86
  -4   3   5  169.02    9.34
  -4   3   5  169.12   10.32
   4   3  -5  163.68    9.12
   4  -3  -5  153.85    8.86
  -4   3  -6    1.58    2.25
  -4   3   6    1.86    2.43
  -4   3   6    3.10    2.93
   4  -3  -6    0.76    2.27
   4   3  -6    1.59    2.38
  -4   3   7  104.77    7.04
  -4   3   7   96.93    7.63
   4   3  -7   98.66    6.83
   4  -3  -7   85.27    6.44
  -4   3   8  106.88    8.35
   4  -3  -8  120.10    7.84
   4   3  -8  124.77    7.92
  -4   3   9   92.52    7.82
   4  -3  -9   94.17    7.00
   4   3  -9   94.52    7.17
  -4   3  10    3.44    3.46
   4  -3 -10    2.70    3.06
   4   3 -10    2.04    2.88
  -4   3  11   18.69    3.40
  -4  -3  11   17.01    3.38
   4   3  11   13.01    3.99
   4  -3  11   18.24    4.12
  -4   3  12   40.83    4.44
  -4  -3  12   35.93    4.10
   4   3  12   44.33    5.23
   4  -3  12   28.80    4.61
  -4   3  13  167.61    9.22
  -4  -3  13  157.40    9.01
   4  -3  13  147.88    9.71
   4   3  13  163.04    9.96
  -4   3  14   74.98    5.88
  -4  -3  14   70.56    5.47
   4   3  14   66.67    6.57
   4  -3  14   62.86    6.39
   4   3  15   47.61    5.60
   4  -3  15   45.96    5.33
  -4   3  15   52.90    4.85
  -4  -3  15   48.21    4.72
  -4   3  16    5.94    3.00
  -4  -3  16    5.52    2.90
   4   3  16    6.92    3.84
   4  -3  16    3.29    3.51
  -4   3  17   88.49    5.90
  -4  -3  17   85.12    5.60
  -4   3  18   16.93    2.80
  -4   3  18   15.47    2.84
  -4  -3  18   14.55    2.63
   4   3 -18   16.35    2.57
   4   3 -19  124.66    6.03
   4   3  19   99.73    5.61
  -4   3  19  114.13    5.87
  -4  -3  19  120.96    6.03
  -4   3  19  119.98    6.18
  -4   3  20    7.27    1.56
  -4   3  20    5.74    1.53
  -4  -3  20    5.78    1.40
  -4   4   0  100.95    6.88
   4   4  -1   95.65    6.44
   4  -4  -1  104.19    6.58
  -4   4  -1   91.39    6.52
   4   4  -2   70.04    5.55
   4  -4  -2   68.35    5.31
  -4   4  -2   76.37    5.95
   4   4  -3   64.17    4.95
   4  -4  -3   51.52    4.67
  -4   4   3   46.66    5.67
  -4   4   3   44.84    4.88
   4   4  -4  745.52   31.72
   4  -4  -4  724.38   31.47
  -4   4   4  743.19   33.28
  -4   4  -4  775.43   32.26
  -4   4   4  754.24   32.27
   4   4  -5   98.02    6.37
   4  -4  -5   94.61    6.13
  -4   4   5   83.26    7.19
  -4   4   5   83.65    6.36
   4   4  -6  127.59    7.58
   4  -4  -6  112.56    7.13
  -4   4   6  102.25    8.21
  -4   4  -6  119.07    7.61
  -4   4   6  108.15    7.64
   4   4  -7   17.52    3.41
   4  -4  -7   16.35    3.21
  -4   4   7   15.11    4.07
  -4   4   7   10.31    2.98
  -4   4   8  112.64    6.62
   4   4  -8  111.06    7.63
   4  -4  -8  109.55    7.39
   4  -4  -9   34.52    4.38
   4   4  -9   42.58    4.85
  -4   4   9   40.71    5.55
   4  -4 -10   37.64    4.73
   4   4 -10   37.27    4.96
  -4   4  10   64.74    4.69
  -4  -4  10   59.86    4.56
   4   4  10   56.23    5.48
   4  -4  10   55.70    5.14
   4   4  10   47.20    4.46
  -4   4  11    2.69    2.73
  -4  -4  11    1.04    2.48
   4   4  11    0.80    3.33
   4  -4  11   -2.12    3.23
   4   4  11   -1.28    2.64
  -4   4  12   87.10    6.03
  -4  -4  12   82.78    5.69
   4   4  12   90.48    6.84
   4  -4  12   70.47    6.14
   4   4  12   67.14    5.39
   4   4  13    4.88    3.71
   4  -4  13    0.99    3.39
  -4   4  13   10.43    3.26
  -4  -4  13    7.30    3.01
  -4   4  14  188.47    9.95
  -4  -4  14  179.52    9.58
   4  -4  14  186.12   10.52
   4   4  14  175.61   10.70
   4   4  15   33.50    4.80
   4  -4  15   28.33    4.54
  -4   4  15   29.30    3.80
  -4  -4  15   30.30    3.75
  -4   4  16   88.50    5.77
  -4  -4  16   86.75    5.54
   4   4 -17   11.17    2.63
  -4   4  17    6.43    2.40
  -4   4  17   11.72    2.97
  -4   4  17    8.42    2.63
  -4  -4  17    7.59    2.47
   4   4  18    9.48    2.49
  -4   4  18   15.21    2.52
  -4  -4  18   10.69    2.28
  -4   4  18   14.58    2.69
   4   4 -19    5.18    1.71
   4   4  19    1.37    1.77
  -4  -4  19    3.55    1.73
  -4   4  19    1.98    1.79
  -4   5   0    1.35    2.78
  -4   5   0    2.20    2.63
   4   5  -1   79.77    5.65
  -4   5   1   79.55    6.86
  -4   5  -1   76.05    6.73
  -4   5  -1   80.24    6.25
  -4   5   2    4.39    3.25
   4   5  -2   -0.52    2.23
   4  -5  -2    0.32    1.82
  -4   5   2    1.12    2.62
  -4   5  -2    0.44    2.37
   4   5  -3  117.07    7.31
   4  -5  -3  117.24    7.15
  -4   5  -3  124.52    8.01
  -4   5   3  115.38    7.84
   4   5  -4    2.57    2.13
   4  -5  -4    2.54    2.10
  -4   5  -4    2.53    2.85
  -4   5   4    3.31    2.93
   4   5  -5  246.67   11.79
   4  -5  -5  214.50   11.20
  -4   5   5  215.16   12.26
  -4   5  -5  211.65   11.98
   4   5  -6  172.38    9.72
   4  -5  -6  164.92    9.42
   4   5  -6  179.92    8.75
  -4   5  -6  174.43   10.29
  -4   5   6  178.53   10.62
  -4   5   7    5.82    3.07
   4   5  -7   10.48    2.44
   4   5  -7    7.88    2.99
   4  -5  -7    7.54    2.78
  -4   5   7   16.27    2.89
  -4   5  -7    6.53    2.05
  -4   5   8   13.06    3.74
  -4   5  -8    8.82    2.15
  -4   5   8    8.64    2.60
   4  -5  -8    5.95    2.42
   4   5  -8    8.52    2.92
  -4   5  -9  267.75   12.75
   4   5  -9  302.40   14.67
   4  -5  -9  269.87   13.98
  -4   5   9  293.72   13.43
  -4   5  10   15.46    2.98
  -4  -5  10    9.38    2.42
   4  -5  10   11.32    3.06
   4   5 -10   10.15    2.34
   4   5  10    8.66    3.04
  -4   5  10   12.10    3.04
  -4   5  11   19.41    3.32
  -4  -5  11   14.58    2.89
   4   5  11   10.33    3.48
   4  -5  11   16.12    3.53
   4   5  11   14.52    3.26
   4   5 -11   14.55    2.59
  -4   5  11   15.46    3.31
   4   5  12    5.51    3.47
   4  -5  12    4.94    3.30
  -4   5  12    5.55    2.96
  -4  -5  12    4.08    2.56
   4   5  12    6.58    2.95
  -4   5  13   48.01    4.37
  -4  -5  13   37.92    3.94
   4  -5  13   35.73    4.48
   4   5  13   38.84    4.90
   4   5  13   39.11    4.37
  -4   5  13   37.36    4.45
  -4   5  14    4.47    2.87
  -4  -5  14    5.69    2.77
   4   5  14    4.74    2.89
  -4   5  14    6.76    2.97
  -4   5  15    7.97    2.79
  -4  -5  15    8.98    2.71
   4   5  15    5.96    2.78
  -4   5  15    8.75    3.01
  -4   5  16   25.06    3.61
  -4   5  16   22.05    3.14
  -4  -5  16   24.52    3.03
  -4   5  16   23.90    3.43
  -4   5 -16   22.03    2.87
  -4   5  17   29.14    3.48
  -4   5  17   25.60    3.07
  -4  -5  17   23.37    2.75
  -4   5 -17   21.50    2.56
  -4   5  17   20.23    2.95
  -4  -5  18   -0.23    1.55
  -4   5  18    2.83    2.22
  -4   5  18    1.79    1.77
   4   5  18    0.95    2.20
   4   5  19   11.50    1.99
  -4  -5  19   14.77    1.61
  -4   5  19   12.77    2.03
  -4   6   0 2212.78   85.90
  -4   6   0 2030.08   84.87
  -4   6  -1   58.60    6.50
  -4   6  -1   56.85    5.88
   4   6  -2  333.15   15.62
  -4   6   2  346.41   17.31
  -4   6  -2  341.82   17.17
  -4   6  -2  342.12   16.80
  -4   6   2  298.36   16.39
  -4   6   3    9.53    3.41
   4   6  -3   14.71    2.87
  -4   6   3   12.01    3.54
  -4   6  -3   16.33    3.71
   4   6  -4  146.64    8.75
  -4   6   4  162.52   10.45
  -4   6  -4  144.76    9.58
  -4   6   4  170.79   10.17
  -4   6   5   13.72    4.30
  -4   6  -5    5.50    3.27
  -4   6   5   10.89    3.50
   4   6  -5   17.23    2.77
   4   6  -5   16.63    3.11
  -4   6   6  128.02    9.28
   4   6  -6  121.23    6.81
  -4   6  -6  117.09    8.56
  -4   6   6  126.89    8.79
  -4   6  -6  121.14    6.69
   4   6  -6  124.82    7.71
  -4   6   6  119.85    7.08
  -4   6   7   54.21    6.18
   4   6  -7   45.87    3.98
  -4   6   7   42.03    5.13
  -4   6  -7   41.66    3.78
   4   6  -7   45.52    4.69
  -4   6   8   64.92    6.66
  -4   6  -8   56.87    4.50
   4   6  -8   60.93    4.60
   4   6  -8   59.91    5.59
  -4   6   8   77.27    5.24
   4   6  -9    5.96    2.71
  -4   6  -9   -0.54    2.09
   4   6   9    6.15    2.99
   4   6  -9    6.24    2.45
   4   6 -10  278.82   13.33
   4   6  10  284.63   13.99
  -4   6  10  306.46   14.28
  -4   6  10  325.90   13.92
   4   6 -11   12.22    2.81
   4   6  11   17.90    3.93
  -4   6  11   12.30    3.08
   4   6  12   54.18    4.85
   4   6 -12   52.88    4.06
  -4   6  12   53.94    4.99
  -4   6  12   55.93    4.61
   4   6  13   12.93    3.44
  -4   6  13   11.54    3.41
  -4   6  13    9.53    2.74
   4   6  14    5.82    2.91
  -4   6  14    7.20    2.63
  -4   6 -14    4.49    3.25
  -4   6  14    9.46    3.16
   4   6  15    5.64    2.95
  -4   6  15   17.46    3.44
   4   6 -15   11.84    2.84
  -4   6  15   17.77    3.62
  -4   6  15   10.52    2.74
  -4  -6  15    9.75    2.45
   4   6 -16  282.28   12.44
   4   6  16  253.98   12.13
  -4   6  16  281.49   12.56
  -4   6 -16  278.48   12.32
  -4   6  16  244.14   12.34
   4   6 -17   15.67    2.56
   4   6  17   12.40    2.35
  -4   6  17   21.87    3.17
  -4   6  17   21.95    2.85
  -4   6 -17   10.96    2.21
   4   6  18   68.96    4.42
  -4   6  18   67.74    4.30
  -4   6  18   59.99    4.06
  -4   6  19   45.09    2.97
   4   6  19   45.34    3.01
  -4   7   0    2.06    2.96
  -4   7   0    0.55    2.99
  -4   7   1  101.66    7.88
  -4   7  -1   95.16    7.73
  -4   7  -1   85.21    7.25
  -4   7   2   12.89    3.88
  -4   7  -2   12.20    3.71
  -4   7   2    6.19    2.45
  -4   7  -2   11.61    3.53
  -4   7   2    8.93    3.46
  -4   7   3  257.38   13.68
  -4   7  -3  226.71   13.35
  -4   7   3  229.05   11.18
  -4   7  -3  246.25   13.31
   4   7  -3  219.13   10.71
  -4   7   3  223.82   13.03
  -4   7   4  275.99   15.04
  -4   7   4  288.10   13.04
   4   7  -4  266.71   12.46
   4   7  -4  263.60   12.14
  -4   7  -4  288.27   15.07
  -4   7   4  273.23   14.98
  -4   7  -5   15.73    2.71
  -4   7   5   15.23    3.93
  -4   7   5   10.59    2.78
  -4   7  -5   18.17    3.99
   4   7  -5   15.79    2.64
  -4   7   5   16.81    3.94
  -4   7  -6   83.24    5.43
   4   7  -6   76.26    5.24
  -4   7  -6   74.66    7.01
  -4   7   6   79.95    7.21
  -4   7   6   94.62    7.70
  -4   7   6   92.31    5.90
   4   7  -7   16.53    3.01
   4   7   7   18.36    3.51
  -4   7  -7   12.71    2.71
   4   7  -7   13.00    2.83
  -4   7   7   14.85    4.14
  -4   7   7   24.45    3.54
   4   7   8   30.18    3.92
   4   7  -8   29.03    3.33
  -4   7  -8   26.63    3.37
   4   7  -8   30.40    3.45
  -4   7   8   31.61    3.95
  -4   7   8   35.92    3.65
   4   7  -9   42.17    3.85
   4   7   9   34.55    4.24
  -4   7  -9   35.36    3.94
   4   7  -9   45.10    4.12
  -4   7   9   63.50    5.02
  -4   7   9   58.44    4.50
   4   7 -10   34.14    3.84
  -4   7  10   36.45    4.27
   4   7  10   37.56    4.31
   4   7 -10   32.35    3.51
  -4   7  10   40.50    4.09
   4   7 -11   89.72    5.98
  -4   7  11   84.84    6.31
  -4   7  11   89.97    6.17
   4   7 -11   91.05    5.63
   4   7  11   92.80    6.49
   4   7  12   78.60    5.85
  -4   7  12   83.59    6.21
   4   7 -12   84.37    5.70
  -4   7 -12   84.04    6.94
  -4   7  12   83.63    6.01
   4   7  13    2.73    3.22
  -4   7  13    4.82    3.15
   4   7 -13    5.64    2.87
  -4   7 -13    7.24    3.35
  -4   7  13    6.62    3.31
   4   7 -14   17.87    3.03
  -4   7  14   15.83    3.42
  -4   7 -14   16.76    3.62
   4   7  14   19.26    3.42
   4   7 -15   35.92    3.59
  -4   7  15   37.69    4.03
  -4   7  15   35.81    4.11
   4   7  15   33.13    3.77
   4   7 -16   16.49    2.65
  -4   7 -16   19.34    2.77
  -4   7  16   19.56    3.00
  -4   7  16   21.65    3.30
   4   7  16   18.03    2.87
   4   7  17   10.90    2.21
   4   7 -17   10.81    2.08
   4   7  17   12.78    2.63
  -4   7 -17   10.86    2.04
  -4   7  17    6.33    2.10
  -4   7  17   12.52    2.60
   4   7  18   13.05    2.23
  -4   7  18   14.89    2.22
   4   8   0   87.12    5.30
  -4   8   0   88.83    6.00
  -4   8   0   88.44    7.55
  -4   8   0   86.23    7.28
  -4   8   1   19.37    3.20
   4   8   1   21.10    2.71
  -4   8  -1    8.99    3.06
  -4   8   1   14.16    4.10
  -4   8  -1   14.53    4.15
  -4   8  -1   13.52    3.74
  -4   8  -2  654.29   26.31
  -4   8   2  641.23   28.26
  -4   8  -2  653.62   28.54
   4   8  -2  557.70   25.03
  -4   8  -2  569.96   27.79
  -4   8   2  596.72   27.99
  -4   8   3   64.55    6.54
  -4   8  -3   40.45    5.89
  -4   8  -3   42.24    5.03
  -4   8   3   92.22    5.66
   4   8  -3   89.75    4.92
  -4   8  -3   37.63    5.70
  -4   8   3   48.42    6.01
  -4   8   4  162.26   10.88
  -4   8  -4  157.15   11.04
   4   8  -4  174.48    8.72
  -4   8  -4  174.23   10.99
  -4   8  -4  186.86    9.96
  -4   8   4  168.12    9.13
  -4   8   5   91.16    8.01
  -4   8  -5   91.89    6.16
   4   8  -5  103.98    6.12
  -4   8  -5   95.34    7.08
   4   8   6   59.63    4.46
   4   8   6   59.93    4.63
   4   8  -6   42.70    3.99
  -4   8  -6   36.59    3.93
   4   8  -6   31.71    3.76
  -4   8   6   65.61    4.89
  -4   8   6   61.59    4.27
  -4   8   7  300.43   13.92
   4   8   7  338.65   14.59
   4   8  -7  304.14   13.96
   4   8   7  321.41   14.32
  -4   8  -7  304.87   14.30
   4   8  -7  294.54   13.99
  -4   8  -7  325.88   15.59
  -4   8   7  274.81   14.37
  -4   8   8  164.12    9.36
   4   8  -8  161.26    8.71
   4   8   8  165.00    9.07
  -4   8  -8  175.18    9.20
   4   8  -8  169.75    8.85
  -4   8  -8  178.79   10.44
  -4   8   8  181.96    9.06
  -4   8   9    8.00    3.21
   4   8  -9    3.69    2.56
   4   8   9   14.82    3.68
  -4   8  -9    2.81    2.53
   4   8  -9    5.36    2.55
  -4   8  -9    7.97    3.76
  -4   8   9    3.68    2.78
  -4   8  10    5.19    3.12
   4   8  10    1.04    3.05
   4   8 -10   13.56    2.98
  -4   8  10    2.62    2.53
   4   8 -10   13.11    2.92
  -4   8 -10    8.00    3.88
  -4   8  10    1.72    3.01
  -4   8  11    2.85    3.06
  -4   8  11   -0.45    3.04
   4   8  11    3.55    3.17
   4   8 -11    0.99    2.42
  -4   8  11    1.28    2.52
   4   8 -11    2.97    2.45
  -4   8 -11    3.72    3.67
  -4   8  11    5.34    3.10
   4   8  12  221.03   11.08
  -4   8  12  222.03   11.42
   4   8 -12  205.30   10.68
  -4   8 -12  210.75   11.90
  -4   8  12  245.62   11.29
  -4   8  12  213.88   10.97
   4   8  13   51.54    5.20
  -4   8  13  126.94    6.63
   4   8 -13   57.51    4.91
  -4   8 -13   29.49    4.93
  -4   8  13  111.75    6.27
   4   8 -14  276.62   12.50
  -4   8  14  257.46   12.82
  -4   8 -14  277.35   13.09
   4   8  14  263.43   12.57
   4   8 -15    9.82    2.31
   4   8  15    6.86    3.06
  -4   8  15    8.52    2.77
  -4   8 -15    9.87    2.55
   4   8  15    9.86    2.84
   4   8  16    4.62    2.24
   4   8  16    7.37    2.65
   4   8 -16    6.94    1.98
  -4   8  16    7.32    2.76
  -4   8 -16    6.68    2.08
  -4   8  16    4.06    2.29
   4   8  17    8.78    1.91
   4   8 -17    5.33    1.67
  -4   8  17    9.70    2.35
  -4   8 -17    2.86    1.62
  -4   8  17    5.91    1.85
   4   8  17    4.58    2.14
  -4   8  18   81.69    4.42
   4   8  18   84.91    4.41
  -4   9   0    1.02    2.63
  -4   9   0    4.25    3.23
  -4   9  -1   51.62    5.04
  -4   9   1   78.19    5.45
  -4   9   1   68.71    6.69
  -4   9  -1   36.09    5.49
  -4   9  -2   26.12    4.16
  -4   9   2   31.01    5.00
  -4   9  -2   28.37    4.73
  -4   9   3   30.05    4.95
  -4   9  -3   32.68    5.17
   4   9   3   45.29    4.13
   4   9  -3   37.12    3.69
   4   9  -3   34.32    3.47
  -4   9  -3   27.41    4.42
  -4   9   3   33.85    4.06
   4   9   4  244.00   11.26
   4   9   4  237.65   11.63
   4   9  -4  238.72   11.23
   4   9   4  226.16   11.26
  -4   9  -4  239.78   11.57
   4   9  -4  223.09   11.07
  -4   9  -4  239.33   12.51
  -4   9   4  236.04   11.83
   4   9   5  183.38    9.36
   4   9   5  180.19    9.69
  -4   9  -5  181.26    9.59
   4   9  -5  181.86    9.24
  -4   9   5  179.40    9.16
  -4   9   5  207.67    9.99
  -4   9   5  179.94    9.83
   4   9   6  230.94   11.42
   4   9   6  230.34   11.64
   4   9  -6  249.30   11.43
  -4   9  -6  254.16   11.91
   4   9  -6  248.34   11.43
  -4   9   6  234.96   12.01
  -4   9   6  215.22   11.18
  -4   9   6  240.92   11.88
  -4   9   7   71.43    4.95
  -4   9   7  101.89    5.94
   4   9   7   53.63    4.87
   4   9   7   33.92    4.21
   4   9   7   51.03    5.02
   4   9  -7   64.58    4.77
  -4   9  -7   31.03    4.34
   4   9  -7   56.91    4.49
  -4   9  -7   32.79    5.08
  -4   9   7   77.69    5.60
  -4   9   8   45.29    4.40
  -4   9   8   49.17    4.85
   4   9   8   42.91    4.45
   4   9  -8   44.67    4.18
   4   9   8   39.51    4.19
   4   9   8   44.38    4.46
  -4   9  -8   44.93    4.38
   4   9  -8   42.64    3.99
  -4   9  -8   42.83    5.20
  -4   9   8   51.72    4.88
  -4   9   9   12.56    3.48
  -4   9   9   12.18    3.69
   4   9   9   17.69    3.67
   4   9  -9   14.47    3.09
   4   9   9   18.05    3.62
   4   9   9   14.73    3.36
  -4   9  -9   11.63    3.20
   4   9  -9   13.44    2.86
  -4   9  -9   21.69    4.12
  -4   9   9   16.13    3.60
  -4   9  10    6.86    3.30
  -4   9  10    5.05    3.19
   4   9 -10    3.94    2.65
   4   9  10    2.30    2.69
   4   9  10    3.93    3.09
  -4   9  10    4.48    2.72
   4   9  10    0.59    3.06
   4   9 -10    3.82    2.55
  -4   9 -10    3.09    3.56
  -4   9  10    7.78    3.35
  -4   9  11   25.54    3.90
  -4   9  11   28.82    3.96
   4   9 -11   17.51    3.20
   4   9  11   21.89    3.85
   4   9  11   17.97    3.22
   4   9  11   24.69    3.79
  -4   9  11   23.12    3.29
   4   9 -11   21.86    3.21
  -4   9 -11   17.08    4.16
  -4   9  11   30.29    4.08
  -4   9  12  103.55    6.69
  -4   9  12   96.89    6.43
   4   9  12  114.36    6.82
   4   9  12   96.02    6.60
  -4   9  12  106.03    6.18
   4   9 -12  100.05    6.14
  -4   9 -12  115.90    7.44
  -4   9  12  105.56    6.85
  -4   9  13    8.78    3.31
   4   9  13    8.85    3.02
   4   9  13    5.51    3.13
   4   9 -13    1.43    2.20
  -4   9 -13    3.32    2.91
  -4   9  13    7.83    2.95
   4   9  14   83.77    5.68
   4   9  14   87.97    5.84
   4   9 -14   90.09    5.32
  -4   9 -14  101.01    6.07
  -4   9  14   85.40    5.85
  -4   9 -15   26.48    3.07
   4   9 -15   29.84    2.91
   4   9  15   26.08    3.19
   4   9  16    3.58    2.07
  -4   9  16    3.69    2.32
  -4   9 -16    1.08    1.61
  -4   9  16   -0.90    1.87
   4   9  17    6.41    1.63
  -4   9  17    8.02    1.86
   4  10   0  893.63   36.58
   4  10   0  920.19   36.49
  -4  10   0  947.96   37.49
  -4  10   0  866.56   36.58
  -4  10   0  857.24   36.24
   4  10  -1   77.07    4.92
   4  10   1   72.48    4.93
   4  10   1   63.19    4.90
   4  10  -1   62.32    4.94
  -4  10   1   44.53    4.25
  -4  10  -1   40.53    4.09
  -4  10  -1   40.56    4.99
  -4  10   1   41.99    4.84
  -4  10  -1   65.37    4.86
  -4  10   1   77.90    5.42
   4  10   2   30.71    3.41
   4  10  -2   33.56    3.67
   4  10   2   36.06    3.83
  -4  10   2   26.32    3.34
   4  10   2   39.12    3.93
   4  10  -2   33.88    3.80
  -4  10  -2   31.63    3.64
  -4  10  -2   33.84    3.50
  -4  10   2   26.51    3.62
  -4  10  -2   33.15    4.50
  -4  10   2   31.35    3.96
   4  10   3   62.20    4.58
   4  10   3   53.59    4.74
   4  10  -3   51.71    4.55
   4  10  -3   55.65    4.50
   4  10   3   63.12    4.84
  -4  10  -3   55.28    4.38
  -4  10  -3   54.42    5.46
  -4  10   3   49.13    4.95
   4  10   4  567.75   23.64
   4  10  -4  578.22   23.50
   4  10   4  557.80   23.50
   4  10  -4  549.42   23.26
   4  10   4  566.76   23.34
  -4  10  -4  555.99   23.81
  -4  10  -4  549.94   24.59
  -4  10   4  495.91   22.94
   4  10   5  171.69    8.07
   4  10   5  144.24    7.93
   4  10  -5  145.62    7.82
   4  10   5  155.75    7.96
  -4  10   5  185.73    8.02
  -4  10   5  134.85    8.26
   4  10   6  684.16   28.49
   4  10   6  689.68   28.68
   4  10   6  648.18   28.50
  -4  10  -6  713.22   29.10
  -4  10   6  693.27   29.38
  -4  10   6  710.03   29.26
  -4  10   6  659.26   28.43
  -4  10   6  689.24   28.96
  -4  10   7   55.64    4.69
  -4  10   7   61.19    5.16
   4  10   7   52.93    4.56
   4  10   7   41.82    4.39
  -4  10  -7   45.41    4.50
  -4  10   7   45.31    4.65
   4  10  -7   49.45    4.17
  -4  10  -7   36.32    5.17
  -4  10   7   55.00    5.07
  -4  10   8    4.48    2.90
  -4  10   8    0.78    3.08
   4  10   8    1.67    2.88
   4  10   8    0.54    2.60
   4  10  -8    7.87    2.96
  -4  10  -8    7.36    3.00
   4  10  -8    8.55    2.47
  -4  10  -8    9.28    3.86
  -4  10   8    0.69    3.12
  -4  10   9   37.51    4.41
  -4  10   9   35.00    4.60
   4  10   9   43.90    4.13
   4  10  -9   47.27    4.22
   4  10   9   50.82    4.74
   4  10   9   43.77    4.51
   4  10  -9   42.49    3.91
  -4  10  -9   45.24    5.19
  -4  10   9   45.60    4.81
  -4  10  10  235.52   11.71
  -4  10  10  235.31   11.82
   4  10 -10  231.67   11.25
   4  10  10  240.66   11.75
  -4  10  10  250.63   11.61
   4  10  10  244.93   11.73
   4  10 -10  220.70   11.14
  -4  10 -10  235.18   12.60
  -4  10  10  252.02   12.26
  -4  10  11   51.32    4.67
  -4  10  11   51.84    4.42
   4  10 -11   36.62    3.66
   4  10  11   32.45    4.50
  -4  10  11   38.65    3.97
   4  10  11   31.59    4.25
   4  10 -11   27.96    3.47
  -4  10 -11   21.53    4.33
  -4  10  11   48.25    4.68
  -4  10  12   69.95    5.33
  -4  10  12   63.23    4.92
   4  10  12   59.47    5.02
   4  10  12   73.43    5.36
  -4  10  12   67.77    4.84
   4  10 -12   77.53    4.78
  -4  10 -12   82.24    5.95
  -4  10  12   71.95    5.47
  -4  10  13   33.47    3.89
   4  10  13   22.48    3.47
  -4  10  13   26.83    3.09
  -4  10 -13   22.91    3.42
  -4  10  13   31.80    3.74
   4  10  13   19.86    3.35
   4  10  14   78.20    5.13
  -4  10 -14   80.12    5.15
   4  10  14   76.49    5.08
  -4  10  14   74.10    5.14
   4  10  15   19.75    2.75
  -4  10 -15   10.40    2.27
   4  10  15   17.08    2.86
   4  10  16  432.61   17.81
   4  10  16  453.82   17.92
  -4  10 -16  452.04   17.98
  -4  10  16  399.95   17.93
  -4  10  16  429.32   17.92
   4  10  17   46.37    2.91
  -4  10  17   54.74    3.05
   4  11   0    3.71    2.80
   4  11   0    2.92    2.71
  -4  11   0    2.18    2.44
  -4  11   0    1.31    3.07
  -4  11   0    1.45    2.96
  -4  11   1   70.72    5.17
   4  11  -1   68.59    5.37
   4  11   1   87.11    5.65
   4  11  -1   79.59    5.39
   4  11   1   99.28    5.74
  -4  11  -1  101.14    6.03
  -4  11  -1   82.43    5.39
  -4  11   1   63.97    5.81
  -4  11  -1   81.71    6.37
  -4  11   1   67.24    5.56
   4  11  -2   31.88    3.70
   4  11  -2   36.25    3.82
   4  11   2   34.48    3.88
   4  11   2   39.30    3.89
  -4  11   2   37.71    3.70
  -4  11  -2   33.31    3.70
  -4  11  -2   36.87    3.77
  -4  11   2   31.32    4.19
  -4  11  -2   37.55    4.80
  -4  11   2   34.59    4.14
   4  11   3   19.39    2.96
  -4  11  -3   12.26    2.92
   4  11  -3   17.33    3.21
   4  11   3   13.12    3.01
   4  11  -3   15.15    2.98
   4  11   3   14.58    3.14
  -4  11  -3   12.79    3.89
  -4  11  -3   10.54    2.69
  -4  11   3   16.05    3.70
   4  11  -4   71.16    4.87
   4  11   4   66.55    4.88
   4  11   4   60.73    4.86
   4  11   4   68.13    5.16
   4  11  -4   71.85    5.07
  -4  11  -4   63.83    5.78
  -4  11   4   64.00    5.84
  -4  11  -4   72.23    5.15
  -4  11  -4   71.43    6.12
  -4  11   4   66.06    4.74
   4  11   5    3.79    3.02
   4  11   5    4.75    2.75
   4  11  -5    6.83    2.84
  -4  11  -5    2.58    2.79
  -4  11   5   -0.38    3.09
  -4  11  -5    0.93    3.22
  -4  11   5    2.34    3.15
  -4  11   5    2.62    2.57
   4  11   5    4.89    2.51
   4  11   6   28.30    3.48
   4  11   6   23.91    3.41
   4  11   6   32.41    3.97
   4  11  -6   27.61    3.65
  -4  11  -6   30.77    3.98
  -4  11   6   28.44    4.04
  -4  11  -6   25.11    4.03
  -4  11   6   28.38    4.17
  -4  11   6   30.15    3.65
  -4  11   6   27.71    4.16
  -4  11   7  153.61    7.88
  -4  11   7  163.84    8.38
   4  11   7  128.23    7.35
   4  11   7  112.35    7.06
   4  11  -7  138.15    7.59
   4  11   7  132.79    7.78
  -4  11  -7  112.76    7.61
  -4  11   7  141.90    8.14
  -4  11  -7  112.14    8.33
  -4  11   7  157.87    8.47
  -4  11   8    3.64    3.07
  -4  11   8    6.82    3.23
   4  11   8    5.22    3.03
  -4  11  -8    1.93    2.79
  -4  11  -8    3.20    3.43
  -4  11   8    7.48    3.23
   4  11   8    5.78    2.95
  -4  11   9   78.98    5.98
  -4  11   9   77.50    6.09
  -4  11   9   83.83    5.68
   4  11   9  106.91    6.23
  -4  11  -9   96.78    6.97
  -4  11   9   91.86    6.40
  -4  11  10   19.20    3.59
  -4  11  10   17.12    3.56
   4  11  10   16.37    3.22
  -4  11  10   16.75    3.19
  -4  11 -10   19.82    3.93
  -4  11  10   18.64    3.57
   4  11 -10   21.92    3.19
  -4  11  11   10.46    3.16
  -4  11  11    8.74    3.03
   4  11  11    4.60    3.05
   4  11  11    2.38    2.80
  -4  11  11    9.17    2.81
  -4  11 -11    1.37    3.01
  -4  11  11    7.00    3.12
  -4  11  12   79.50    5.54
   4  11  12   79.33    5.37
   4  11  12   77.88    5.14
  -4  11  12   77.62    4.98
  -4  11  12   76.79    4.98
  -4  11 -12   76.92    5.60
  -4  11  12   74.73    5.47
  -4  11  13    1.38    2.59
   4  11  13    1.68    2.43
  -4  11  13    1.20    2.01
  -4  11 -13   -2.04    2.50
  -4  11 -13   -0.85    1.87
  -4  11  13    0.13    2.27
   4  11  13    1.44    2.56
   4  11  14   27.47    2.89
  -4  11 -14   25.21    2.69
  -4  11  14   22.13    2.89
   4  11  14   20.69    2.86
   4  11  15   78.61    4.38
  -4  11  15   79.22    4.59
   4  11  15   78.42    4.46
   4  11  16    3.92    1.39
   4  11  16    3.31    1.38
  -4  11  16    1.99    1.39
  -4  12   0  598.41   27.34
  -4  12   0  633.79   26.29
  -4  12   0  642.86   26.55
  -4  12   0  644.17   27.31
   4  12   0  613.06   26.19
   4  12   0  622.08   26.16
  -4  12  -1  130.55    9.41
  -4  12  -1  167.30    8.99
  -4  12   1  151.79    9.06
  -4  12  -1  154.19    9.10
  -4  12  -1  172.76   10.12
  -4  12   1  126.21    9.00
  -4  12   1  126.26    8.49
   4  12   1  223.19    9.40
   4  12  -1  148.16    8.52
   4  12  -1  143.62    8.64
  -4  12  -2  519.34   24.69
  -4  12   2  541.48   24.85
  -4  12  -2  572.05   23.88
  -4  12  -2  562.38   24.27
  -4  12   2  553.28   24.20
  -4  12  -2  548.10   23.72
  -4  12  -2  558.72   24.93
  -4  12   2  584.88   24.44
   4  12  -2  576.65   23.79
   4  12   2  563.29   23.79
   4  12  -2  572.15   23.65
   4  12   2  565.27   23.70
   4  12  -3  137.73    8.60
   4  12  -3  141.04    8.46
   4  12   3  268.86    9.92
   4  12   3  206.83    9.11
  -4  12  -3  237.66    9.60
  -4  12  -3  162.46    9.25
  -4  12  -3  161.84    9.87
  -4  12   3  124.96    9.36
  -4  12  -3  179.43    9.11
  -4  12  -3  181.36   10.38
  -4  12   3  134.69    9.04
  -4  12  -4  119.48    8.09
  -4  12   4  143.02    8.58
  -4  12  -4  133.66    7.53
   4  12  -4  130.41    7.36
   4  12   4  136.16    7.52
   4  12   4  130.95    7.33
  -4  12  -4  124.30    8.46
  -4  12   4  133.50    7.19
   4  12   5   22.51    3.59
   4  12   5   11.81    2.78
   4  12  -5   12.86    3.04
   4  12   5   25.62    3.26
  -4  12   5   13.27    3.10
  -4  12   5   11.70    3.68
  -4  12  -5   13.31    3.54
  -4  12  -5   20.47    3.34
  -4  12   5   21.10    3.90
   4  12  -6   46.59    4.02
   4  12   6   38.22    4.22
  -4  12  -6   35.53    4.29
  -4  12   6   38.46    4.32
  -4  12  -6   41.60    4.03
   4  12   6   39.29    3.76
  -4  12   6   38.24    4.52
  -4  12   6   32.69    3.90
   4  12   7   18.68    3.33
   4  12   7   18.79    3.83
   4  12  -7   39.16    3.93
  -4  12  -7    7.71    3.15
  -4  12   7   13.44    3.34
  -4  12  -7    7.37    4.08
  -4  12   7   61.59    4.96
  -4  12   7   58.69    4.38
   4  12   8  476.68   20.36
   4  12  -8  468.54   20.07
   4  12   8  468.27   20.04
  -4  12   8  480.04   20.36
  -4  12   8  469.43   20.57
  -4  12  -8  474.89   21.34
  -4  12   8  460.03   20.25
  -4  12   9   77.00    4.98
   4  12   9   39.61    4.47
  -4  12   9   46.72    4.28
   4  12   9   35.07    3.97
  -4  12   9   81.45    5.17
  -4  12  -9   19.29    4.36
  -4  12   9   48.84    4.78
  -4  12  10  149.38    7.87
   4  12  10  154.14    7.93
  -4  12  10  141.21    7.82
  -4  12 -10  137.74    8.40
  -4  12  10  134.46    8.11
  -4  12  10  152.07    7.75
   4  12  10  149.81    7.57
  -4  12  11   24.67    3.21
  -4  12  11   33.40    3.71
  -4  12  11   29.64    3.31
  -4  12 -11   26.44    3.83
  -4  12  11   26.47    3.54
  -4  12  12   67.64    4.70
  -4  12  12   54.42    4.07
  -4  12 -12   62.53    4.75
  -4  12 -12   69.45    4.36
  -4  12  12   65.17    4.66
   4  12  12   68.43    4.31
  -4  12  12   70.46    4.33
  -4  12  13    8.76    2.44
  -4  12  13    4.14    1.97
   4  12  13   10.18    2.21
  -4  12 -13    6.74    2.17
  -4  12 -13    8.61    1.92
  -4  12  13    6.23    2.17
   4  12  14   34.72    2.74
  -4  12  14   31.85    2.79
  -4  12 -15    1.03    1.18
   4  12  15    3.55    1.46
   4  13   0   12.79    2.72
   4  13   0   14.35    3.02
  -4  13   0   19.26    3.20
  -4  13   0   12.16    3.79
  -4  13   0   12.91    2.99
  -4  13   0   13.89    3.63
  -4  13   0   12.76    3.44
  -4  13  -1   73.63    6.15
  -4  13  -1   78.95    5.49
  -4  13  -1   72.17    5.62
  -4  13  -1   74.50    5.66
  -4  13   1  101.96    6.37
  -4  13  -1   86.75    6.52
  -4  13   1   74.13    5.95
   4  13   1   76.09    5.30
   4  13  -1  106.85    5.74
   4  13  -1   91.14    5.46
   4  13   1   72.67    5.22
   4  13   2   33.33    3.47
   4  13   2   31.87    3.64
   4  13  -2   25.48    3.26
   4  13  -2   36.01    3.64
  -4  13  -2   27.92    3.76
  -4  13  -2   31.97    3.93
  -4  13  -2   21.73    4.06
  -4  13  -2   31.99    3.74
  -4  13   2   26.59    4.28
  -4  13  -2   33.56    4.60
  -4  13   2   27.10    3.89
  -4  13   2   27.98    4.12
  -4  13  -3  102.03    7.19
  -4  13   3  109.15    7.46
  -4  13  -3  104.00    6.52
  -4  13   3  120.61    7.13
  -4  13  -3  103.20    6.81
  -4  13  -3  105.33    6.36
  -4  13  -3  119.19    7.74
   4  13   3  108.06    6.45
   4  13   3  100.44    6.08
   4  13  -3  119.30    6.47
   4  13   4    6.66    2.83
   4  13  -4    7.86    2.78
  -4  13  -4    7.12    2.99
  -4  13  -4    4.60    3.21
  -4  13  -4    4.57    2.70
  -4  13   4    6.86    3.47
  -4  13  -4    5.16    3.81
  -4  13   4    9.47    2.51
  -4  13   5    2.40    3.01
  -4  13  -5    0.26    2.67
  -4  13  -5    1.67    2.87
  -4  13  -5    3.36    2.82
  -4  13   5    0.98    2.38
  -4  13   5    1.27    3.26
   4  13   5    1.44    2.77
   4  13  -5    3.00    2.60
  -4  13  -6    6.68    2.83
  -4  13  -6    5.22    3.08
  -4  13   6    3.83    2.87
  -4  13   6    6.17    2.72
  -4  13   6    5.79    3.26
   4  13   6    9.53    3.05
   4  13  -6    6.22    2.75
   4  13   7   10.39    3.07
   4  13  -7   12.66    2.92
  -4  13   7    8.23    3.04
  -4  13  -7   10.96    2.86
  -4  13   7    7.83    2.82
  -4  13  -7    8.49    3.51
  -4  13   7   10.15    2.89
  -4  13   7   11.55    3.32
   4  13   8   18.19    3.25
   4  13  -8   15.97    2.89
  -4  13   8   19.39    3.24
  -4  13  -8   19.58    3.22
  -4  13  -8   14.60    3.57
  -4  13   8   16.93    3.07
  -4  13   8   19.89    3.51
   4  13   9    9.13    2.79
  -4  13   9    7.95    2.63
  -4  13  -9    3.46    2.45
  -4  13  -9    7.98    3.07
  -4  13   9   11.45    2.86
  -4  13   9    6.00    2.74
  -4  13  10    1.37    2.52
  -4  13  10    2.77    2.51
   4  13  10    5.90    2.62
  -4  13  10    1.56    2.35
  -4  13 -10    0.51    2.26
  -4  13 -10    2.83    2.55
  -4  13 -10    4.51    1.93
  -4  13  11    3.91    2.32
  -4  13  11    3.71    2.14
   4  13  11    0.73    2.18
  -4  13  11    0.43    2.06
  -4  13 -11   -0.64    2.05
  -4  13 -11   -0.62    2.33
  -4  13 -11    0.27    1.66
  -4  13  12    2.35    2.07
   4  13  12    2.47    2.05
  -4  13 -12    4.09    1.89
  -4  13  12    0.94    1.76
  -4  13 -12    2.61    1.91
  -4  13 -12    2.37    1.65
  -4  13 -13    8.82    1.80
  -4  13  13    6.31    1.78
  -4  13 -14   21.90    1.89
  -4  13  14   26.18    2.07
  -4  14   0   86.70    6.50
  -4  14   0   90.49    6.00
  -4  14   0   89.64    5.87
  -4  14   0   86.97    6.36
   4  14   0   88.03    5.38
   4  14   0   90.87    5.33
  -4  14  -1   26.72    4.13
  -4  14   1   30.68    4.04
  -4  14   1   29.02    3.56
  -4  14  -1   43.17    4.13
  -4  14  -1   22.54    3.55
  -4  14  -1   27.39    4.08
  -4  14   1   22.66    3.70
   4  14  -1   25.50    3.16
  -4  14  -1   32.18    3.67
   4  14   1   33.71    3.22
   4  14   1   50.35    3.78
   4  14   2   14.09    2.93
   4  14  -2    5.48    2.48
  -4  14   2   17.34    2.96
  -4  14  -2    6.43    2.81
  -4  14  -2    7.75    2.73
  -4  14  -2    6.84    3.43
  -4  14   2   17.23    3.72
  -4  14  -2    4.13    3.23
  -4  14   2    9.69    2.99
  -4  14   2   19.33    3.61
  -4  14  -3   46.12    4.95
  -4  14   3   65.64    5.48
  -4  14  -3   54.52    4.48
  -4  14   3   61.03    4.47
  -4  14  -3   47.64    4.53
  -4  14  -3   50.45    5.15
   4  14   3   50.53    4.31
  -4  14  -4  168.04    8.85
  -4  14   4  137.59    8.50
  -4  14  -4  159.49    8.21
  -4  14   4  142.58    7.83
  -4  14  -4  163.87    8.42
  -4  14  -4  149.15    8.81
   4  14   4  145.96    7.81
   4  14  -4  158.53    7.84
  -4  14  -5   10.09    2.91
  -4  14  -5    4.26    3.07
  -4  14   5    0.76    2.80
  -4  14  -5    6.26    2.70
   4  14   5   19.16    3.19
   4  14  -5    9.59    2.66
  -4  14   5   10.63    2.51
  -4  14   5   12.47    3.41
  -4  14  -6   42.24    4.23
  -4  14   6   75.85    4.97
  -4  14  -6   45.30    4.30
  -4  14   6   75.19    5.03
   4  14  -6   43.91    3.90
   4  14   6   77.74    4.62
  -4  14   6   68.61    4.38
  -4  14   7    3.98    2.65
  -4  14  -7   12.02    2.79
   4  14   7   12.09    2.73
   4  14  -7    7.26    2.38
  -4  14  -7    8.25    3.22
  -4  14   7    6.70    2.40
  -4  14   7   10.64    3.08
  -4  14   8   20.85    2.98
   4  14   8   18.98    2.84
  -4  14  -8    9.45    2.57
  -4  14  -8    5.54    2.90
  -4  14   8   18.13    3.02
  -4  14   8   19.77    2.78
  -4  14   9   66.42    4.50
  -4  14   9   59.81    4.48
  -4  14  -9   70.06    4.53
  -4  14  -9   64.07    4.87
  -4  14   9   63.82    4.28
  -4  14  10   72.08    4.53
   4  14  10   69.70    4.47
  -4  14  10   66.04    4.46
  -4  14 -10  101.26    4.87
  -4  14 -10  102.02    5.37
  -4  14  10   69.56    4.43
  -4  14  11  247.47   10.29
  -4  14 -11  235.85   10.28
   4  14  11  249.89   10.39
  -4  14 -11  221.42   10.53
  -4  14  11  217.40   10.15
   4  14  12   16.89    1.94
  -4  14  12   14.89    1.89
  -4  14  12   16.19    1.88
  -4  14 -13   21.63    1.76
  -4  15   0    7.61    2.87
  -4  15   0    9.79    2.56
  -4  15   0    8.18    2.98
  -4  15  -1  177.88    9.07
  -4  15   1  154.71    8.51
  -4  15   1  162.53    8.31
  -4  15   1  176.31    8.64
  -4  15  -1  161.46    8.41
  -4  15  -1  155.88    8.86
  -4  15   2   11.18    2.46
  -4  15  -2   13.81    2.68
  -4  15  -2   12.89    3.25
  -4  15   2   15.69    3.15
  -4  15  -2   14.65    2.81
  -4  15  -2   10.56    3.02
  -4  15   2   11.39    3.06
  -4  15  -3    7.65    2.57
  -4  15  -3    9.75    2.63
  -4  15  -3   11.38    2.95
  -4  15   3    4.84    2.72
  -4  15  -3    8.73    3.00
  -4  15   3   10.84    2.99
   4  15  -4   10.25    2.28
  -4  15  -4   11.06    2.64
  -4  15  -4    9.77    2.86
  -4  15   4   14.97    3.14
  -4  15  -4   16.88    2.77
  -4  15  -4   12.18    3.14
  -4  15   4   16.03    2.85
   4  15  -5   14.94    2.36
  -4  15  -5   11.61    2.64
  -4  15  -5    7.97    2.56
  -4  15   5    9.21    2.72
  -4  15   5   13.02    2.74
  -4  15   5   16.59    3.17
  -4  15  -6  148.90    7.70
  -4  15  -6  159.88    7.73
  -4  15   6  153.97    7.86
   4  15  -6  150.48    7.27
  -4  15   6  151.12    7.67
  -4  15  -7   19.64    2.74
  -4  15  -7   17.25    3.03
   4  15   7   22.53    2.72
  -4  15   8   13.32    2.43
  -4  15  -8   18.72    2.37
   4  15   8   15.61    2.28
  -4  15  -8   21.23    2.81
  -4  15   8   14.53    2.50
  -4  15   9    6.27    1.94
  -4  15  -9    7.74    1.95
   4  15   9    2.49    1.78
  -4  15  -9    6.17    2.00
  -4  15   9    2.66    1.64
  -4  15  10   37.82    2.74
  -4  15  10   30.97    2.57
  -4  15 -10   40.62    2.70
  -4  15  11   12.57    1.59
  -4  15  11   11.30    1.53
  -4  15 -11   11.15    1.55
  -4  16   0  667.70   27.56
  -4  16   0  670.24   27.79
  -4  16  -1   17.74    2.53
  -4  16  -1   25.51    3.33
  -4  16   1   20.35    2.56
  -4  16  -2   49.60    3.95
  -4  16   2   39.47    3.74
  -4  16   2   37.63    3.23
  -4  16  -2   47.41    3.95
  -4  16  -3   57.49    4.30
  -4  16   3   51.99    4.19
  -4  16   3   60.01    3.91
  -4  16  -3   65.17    4.62
  -4  16   4   32.30    3.02
  -4  16  -4    6.23    2.10
  -4  16  -4    2.32    2.15
  -4  16   4   33.50    2.74
  -4  16  -4    3.82    2.48
  -4  16  -5    4.14    2.00
  -4  16  -5    2.92    1.90
  -4  16   5    5.55    2.08
  -4  16  -6   80.47    4.29
  -4  16   6   62.16    4.09
  -4  16   7   40.05    2.85
  -4  16  -7   33.52    2.62
  -4  16  -8   55.48    3.29
  -4  16  -9   19.02    1.81
  -4  16   9   21.04    1.95
  -4  17   0   10.20    2.14
  -4  17   0    7.09    1.87
  -4  17  -1   41.37    3.17
  -4  17  -1   39.82    3.22
  -4  17   1   39.66    3.03
  -4  17  -2   30.56    2.82
  -4  17   2   31.07    2.86
  -4  17  -2   32.04    2.86
  -4  17   2   29.84    2.75
  -4  17  -3   70.82    4.15
  -4  17  -3   62.43    3.98
  -4  17   3   56.50    3.86
  -4  17   4  230.16    9.79
  -4  17   5   17.20    1.77
  -4  17   6   22.03    2.17
  -4  17   6   33.46    2.16
  -5   0   0   -0.85    2.76
   5   0  -1   -0.74    2.90
  -5   0   1    0.58    2.70
   5   0  -2   -0.25    2.88
  -5   0   2   -0.57    2.86
   5   0  -3   -1.28    2.90
  -5   0   3   -0.57    2.62
  -5   0   4   -0.56    2.91
   5   0   4   -0.13    2.13
   5   0  -4    1.31    2.95
   5   0  -5   -3.68    2.06
  -5   0   5   -1.92    2.92
   5   0  -5   -1.87    3.21
   5   0  -6    0.52    2.01
  -5   0   6    1.09    2.68
   5   0  -6   -0.55    2.99
   5   0  -7    0.14    2.17
   5   0  -7    0.57    3.05
  -5   0   7    1.07    2.71
   5   0  -8   -0.14    2.17
  -5   0   8    1.34    2.62
  -5   0   8   -0.70    2.64
   5   0  -8   -1.19    3.42
   5   0  -9   -0.88    2.34
  -5   0   9    0.18    2.95
   5   0 -10   -1.37    2.54
  -5   0  10   -0.19    3.05
   5   0 -11   -0.31    2.46
  -5   0  11    0.58    2.93
   5   0 -12   -0.31    2.63
  -5   0  12    0.19    3.13
   5   0 -13    1.37    2.62
  -5   0  13   -0.95    3.32
   5   0 -14   -2.02    2.54
  -5   0  14    0.73    3.11
   5   0 -15    0.13    2.23
  -5   0  15    1.34    3.16
   5   0 -16    0.81    2.08
  -5   0  16   -1.34    2.73
   5   0 -17   -1.14    1.78
  -5   0  17    1.64    2.34
  -5   0  18    1.93    2.05
  -5   0  19   -0.07    1.42
  -5   0  19   -0.85    1.41
  -5   1   0   14.95    3.82
  -5  -1   0   16.35    3.68
  -5  -1   1   10.53    3.35
  -5   1   1    8.90    3.59
  -5  -1   2   86.76    6.47
  -5   1   2   71.42    6.60
  -5  -1   3   12.82    3.58
  -5   1   3   17.12    4.21
   5   1  -4  165.65    8.47
  -5  -1   4  169.11    9.99
  -5   1   4  141.60   10.34
   5   1   4  162.00    8.57
   5  -1  -4  173.65   10.48
   5   1  -5  260.82   12.13
   5  -1  -5  243.70   11.67
  -5  -1   5  263.68   13.60
  -5   1   5  256.47   14.38
   5  -1  -5  254.33   13.90
   5   1  -6   17.97    3.02
   5  -1  -6   21.83    2.89
   5  -1  -6   24.70    4.66
   5   1  -7   24.61    3.31
   5  -1  -7   34.81    3.40
   5  -1  -7   29.31    4.62
  -5   1   7   20.38    4.29
   5   1  -8  133.42    7.13
   5  -1  -8  129.14    6.74
  -5   1   8   91.05    8.12
  -5   1   8   91.07    6.85
  -5  -1   8  103.21    6.99
   5  -1  -8  132.73    9.03
  -5   1   9   59.70    5.10
  -5  -1   9   56.21    4.98
   5   1  -9   44.15    4.34
   5  -1  -9   42.70    4.07
   5   1 -10   11.61    3.12
   5  -1 -10    9.94    2.74
   5   1 -11   35.49    3.89
   5  -1 -11   29.68    3.51
   5   1 -12   59.17    5.14
   5  -1 -12   47.12    4.51
  -5  -1  13   59.76    5.55
   5   1 -13   74.80    5.64
   5  -1 -13   73.68    5.12
  -5  -1  14   21.43    3.93
   5  -1 -14   26.84    3.29
   5   1 -14   25.11    3.57
   5   1 -15   15.35    3.11
   5  -1 -15   14.49    2.71
   5   1 -16   26.63    3.27
   5  -1 -16   23.44    2.81
  -5  -1  17   25.52    3.35
   5   1 -17   38.17    3.23
  -5  -1  18   10.05    2.23
   5   1 -18    5.54    1.67
  -5   1  19   23.87    2.13
  -5   1  19   22.15    2.27
  -5  -1  19   27.37    2.34
  -5   2   0   47.90    5.80
  -5  -2   0   37.90    4.87
   5   2  -1   10.98    3.56
   5  -2  -1   11.13    3.41
  -5  -2   1    9.79    3.26
  -5   2   1    7.97    3.69
  -5   2   2   41.47    5.38
   5   2  -2   39.84    4.87
   5  -2  -2   29.50    4.41
   5   2  -3   84.23    7.03
   5  -2  -3   84.07    6.87
   5   2   3   82.16    5.50
  -5   2   3   70.92    7.19
   5   2  -3   87.93    5.54
  -5   2   4   17.99    4.22
   5   2   4   15.06    3.06
   5   2  -4   30.19    4.66
   5  -2  -4   26.20    4.45
   5   2  -4   23.63    3.10
   5   2  -5   14.08    2.75
  -5   2   5   14.41    3.95
   5   2  -5   13.38    3.77
   5  -2  -5   11.59    3.51
   5   2  -6   19.03    3.17
  -5   2   6   19.98    4.59
   5   2  -6   23.33    4.40
   5  -2  -6   22.05    4.22
   5   2  -7   73.99    5.39
  -5   2   7   73.93    6.43
   5   2  -7   74.49    6.97
   5  -2  -7   79.66    6.87
  -5   2   7   73.88    7.11
   5   2  -8  130.97    7.37
   5   2   8   97.12    6.70
   5   2  -8  128.86    9.01
   5  -2  -8  123.92    8.84
  -5   2   8  127.67    7.55
  -5  -2   8  115.59    7.24
  -5   2   9   27.44    3.93
  -5  -2   9   29.47    4.00
   5   2   9   21.46    3.57
   5   2  -9   33.20    3.91
   5  -2  -9   26.38    3.10
  -5   2  10    6.77    3.24
  -5  -2  10   11.78    3.27
   5   2  10    5.46    2.97
   5   2 -10   10.80    3.01
  -5   2  11   13.75    3.62
  -5  -2  11   10.73    3.25
   5   2  11   11.96    3.35
   5   2 -11    9.79    3.09
  -5   2  12   21.60    3.90
  -5  -2  12   25.09    3.95
   5   2  12   18.66    3.50
   5   2 -12   29.28    4.01
  -5  -2  13    8.61    3.46
  -5   2  13   13.69    3.61
   5   2  13    9.77    3.22
   5   2 -13    9.01    3.15
  -5   2  14   11.64    3.51
  -5  -2  14   14.21    3.50
   5   2  14    7.54    2.96
   5   2 -14    7.44    2.85
  -5   2  15   49.69    4.74
  -5  -2  15   44.56    4.50
   5   2  15   46.30    4.15
   5   2 -15   44.50    4.18
  -5   2  16   62.10    4.91
  -5  -2  16   51.07    4.50
   5   2 -16   65.25    4.55
  -5   2  17    3.77    2.43
  -5  -2  17    4.19    2.31
   5   2 -17    4.31    1.99
  -5   2  18   72.67    4.35
  -5  -2  18   74.14    4.31
  -5   2  18   61.17    3.97
   5   2 -18   61.25    3.93
  -5   2  19   89.78    4.65
  -5   2  19  102.50    4.90
  -5  -2  19   97.28    4.81
  -5   3   0  337.52   17.97
  -5   3   1  481.81   23.09
  -5   3  -1  436.43   22.39
   5   3  -2  661.11   27.66
   5  -3  -2  664.15   27.61
  -5   3   2  551.65   28.23
   5   3   2  537.47   25.38
   5   3  -2  668.71   25.98
   5   3  -3  418.20   20.37
   5  -3  -3  401.22   20.12
   5   3   3  474.02   18.99
  -5   3   3  510.75   22.53
   5   3  -3  379.61   18.55
   5   3  -4  143.49    9.19
   5  -3  -4  150.04    9.21
   5   3   4  105.04    7.22
  -5   3   4  115.44    9.31
   5   3  -4  152.60    7.66
  -5   3   4  126.06    8.72
  -5   3   5   34.82    5.26
   5   3  -5   11.43    3.69
   5  -3  -5   10.52    3.52
   5   3  -5    7.24    2.61
  -5   3   5   35.59    4.70
  -5   3  -5    9.81    3.47
   5   3  -6   97.76    5.75
  -5   3  -6   88.00    6.80
  -5   3   6   39.44    5.46
  -5   3   6   42.28    6.25
   5   3  -6   95.92    7.14
   5  -3  -6   90.74    6.89
   5   3  -7  183.49    9.35
   5   3  -7  169.08   10.83
   5  -3  -7  159.38   10.50
  -5   3   7  177.19   11.71
  -5   3   8  202.15   10.18
  -5  -3   8  188.51    9.80
   5   3   8  168.74    9.54
   5   3  -8  185.82    9.83
  -5   3   9  176.95    9.56
  -5  -3   9  170.35    9.29
   5   3  -9  187.03    9.51
  -5   3  10   80.90    5.66
  -5  -3  10   67.89    5.18
   5   3  10   63.84    5.14
  -5   3  11   21.99    3.67
  -5  -3  11   26.72    3.69
   5   3  11   18.35    3.63
  -5   3  12   87.94    6.50
  -5  -3  12   87.66    6.42
   5   3  12   70.13    6.05
  -5   3  13   75.39    6.05
  -5  -3  13   76.67    5.79
   5   3  13   69.70    5.72
   5   3 -13   80.20    5.87
  -5   3  14  138.00    7.34
  -5  -3  14  128.85    7.06
  -5   3  15   37.02    4.22
  -5  -3  15   37.34    4.08
   5   3  15   37.67    4.09
  -5   3  16   64.81    4.74
  -5  -3  16   71.76    4.66
   5   3  16   56.42    4.29
  -5   3  17  117.38    6.32
  -5  -3  17  127.68    6.34
   5   3  17  103.73    5.85
   5   3 -17  109.93    6.17
  -5   3  18   67.52    4.17
  -5   3  18   71.37    4.36
  -5  -3  18   71.21    4.27
  -5   3  19   64.64    3.48
   5   4   0   -0.50    2.26
  -5   4   0   -1.35    3.20
  -5   4   0   -1.07    3.01
  -5   4   1  133.49    9.56
  -5   4  -1  114.18    9.18
   5   4  -1  115.64    6.74
  -5   4  -1  132.16    8.85
   5   4   1  118.27    6.85
   5   4  -2  164.49   10.30
   5  -4  -2  166.26   10.11
  -5   4   2  189.79   11.80
   5   4  -2  171.47    8.70
   5   4   2  157.11    8.80
  -5   4  -2  185.00   10.87
  -5   4   2  200.27   11.17
  -5   4   3   18.13    4.40
   5   4  -3   18.11    2.75
   5   4  -3   18.02    3.77
   5  -4  -3   12.42    3.64
  -5   4  -3   20.82    4.24
  -5   4   3   22.96    4.40
  -5   4   4   44.59    5.83
   5   4  -4   39.05    5.00
   5  -4  -4   28.62    4.31
  -5   4  -4   36.95    5.07
  -5   4   4   43.80    5.42
  -5   4  -5  122.05    8.53
  -5   4   5  106.80    8.31
  -5   4   5  103.31    8.97
   5  -4  -5  108.76    7.92
   5   4  -5  113.50    8.18
  -5   4  -6   34.70    4.91
  -5   4   6   35.01    5.06
   5  -4  -6   31.80    4.62
   5   4  -6   37.48    5.15
  -5   4   6   34.86    5.52
   5   4   7   18.93    3.08
   5   4   7   21.45    3.60
   5   4  -7   23.21    4.45
   5  -4  -7   24.37    4.33
  -5   4   7   26.46    3.59
  -5  -4   7   21.97    3.22
   5   4  -8  394.05   18.14
   5   4   8  396.53   18.10
   5   4   8  375.46   17.51
  -5   4   8  434.82   18.33
  -5  -4   8  413.43   17.97
   5   4  -9  385.77   17.07
   5   4   9  351.74   16.80
   5   4   9  343.41   16.30
  -5   4   9  388.11   17.05
  -5  -4   9  377.05   16.71
   5   4 -10   32.03    3.96
   5   4  10   21.44    3.87
  -5   4  10   20.18    3.63
  -5  -4  10   20.06    3.28
   5   4 -11   10.98    3.20
   5   4  11   13.76    3.72
  -5   4  11   12.65    3.14
  -5  -4  11   11.63    3.07
   5   4 -12   17.02    3.48
   5   4  12   20.88    3.83
  -5  -4  12   23.42    3.56
  -5   4  12   24.83    3.84
   5   4 -13    1.89    2.91
   5   4  13    1.87    2.95
  -5   4  13    4.44    3.14
  -5  -4  13    0.58    2.77
   5   4 -14    1.92    2.72
   5   4  14    2.60    2.93
  -5   4  14    2.36    2.80
  -5  -4  14    4.47    2.72
   5   4 -15   20.17    3.10
   5   4  15    8.31    2.98
  -5   4  15   14.13    2.89
  -5  -4  15   12.49    2.80
   5   4 -16   26.90    3.17
   5   4  16   31.17    3.32
  -5   4  16   34.88    3.37
  -5  -4  16   31.62    3.20
  -5   4  17    3.23    2.03
  -5  -4  17    4.76    1.85
   5   4 -17    5.38    1.96
   5   4  17    5.21    2.12
  -5  -4  18  103.49    4.84
  -5   4  18  100.64    5.00
   5   5   0  708.55   30.01
  -5   5   0  765.42   32.78
  -5   5  -1  816.42   35.86
   5   5  -1  765.02   32.04
   5   5   1  756.90   32.19
  -5   5  -1  847.77   35.10
   5   5  -2  226.03   11.07
   5   5  -2  226.24   11.53
  -5   5  -2  258.32   13.73
  -5   5   2  252.47   13.71
  -5   5  -2  223.39   13.97
   5   5   2  239.62   11.51
   5   5  -3  139.90    7.92
  -5   5  -3  140.45    9.68
   5   5  -3  136.54    7.59
   5   5  -3  119.08    8.74
   5  -5  -3  121.82    8.55
   5   5  -4  561.39   22.71
   5   5  -4  538.12   22.19
  -5   5  -4  553.10   24.99
  -5   5   4  442.71   24.26
  -5   5   4  456.67   25.02
   5   5  -4  550.96   24.32
   5  -5  -4  507.63   23.63
   5   5  -5  296.50   14.55
  -5   5  -5  293.09   16.41
  -5   5   5  388.91   17.73
   5   5  -5  317.67   16.20
   5  -5  -5  277.76   15.43
  -5   5   5  400.98   18.67
   5   5   6   19.81    3.56
   5   5  -6   51.54    3.85
  -5   5  -6   57.31    3.94
  -5   5   6   20.76    4.74
   5   5  -6   54.69    4.36
   5   5  -6   48.77    5.25
   5  -5  -6   46.44    4.94
   5   5   6   26.34    3.70
   5   5  -7   29.33    3.99
  -5   5   7   77.79    4.89
  -5  -5   7   57.28    4.18
   5   5   7   58.30    4.71
   5   5  -7   23.41    3.39
   5   5   7   53.09    4.37
   5   5  -8  125.68    6.71
   5   5  -8  112.41    5.67
   5   5   8   61.95    5.50
   5   5   8   63.73    5.62
  -5   5   8   75.76    5.60
  -5  -5   8   74.79    5.26
  -5   5   9  160.97    7.76
  -5  -5   9  143.27    7.31
   5   5   9  122.72    7.65
   5   5   9  139.26    7.39
  -5   5   9  141.92    7.54
  -5   5  10   49.38    4.64
  -5  -5  10   49.10    4.38
   5   5  10   45.13    4.88
   5   5  10   51.41    4.60
  -5   5  10   54.42    4.79
   5   5  11  162.59    9.38
  -5   5  11  179.53    9.17
  -5  -5  11  164.43    8.66
   5   5  11  154.08    8.67
   5   5  12  307.54   15.01
  -5  -5  12  318.07   14.50
   5   5  12  289.72   14.34
  -5   5  13   89.13    5.93
  -5  -5  13   82.00    5.57
   5   5  13   99.46    6.60
  -5   5  14   79.21    5.23
  -5  -5  14   66.19    4.75
  -5   5  14   74.60    5.24
   5   5  14   66.56    5.41
  -5   5  15  162.56    7.84
  -5  -5  15  145.08    7.44
   5   5  15  144.78    7.97
  -5   5  15  153.17    7.84
  -5  -5  16   59.52    3.90
   5   5  16   65.55    4.41
   5   5 -16   61.36    4.28
  -5   5  16   65.68    4.41
  -5   5 -16   50.68    3.72
   5   5  17   50.10    3.56
  -5  -5  17   47.25    3.21
   5   5  18   12.78    1.67
  -5   6   0    0.31    3.24
  -5   6   0   -1.42    3.32
  -5   6   0    2.98    2.67
   5   6   0    0.26    2.43
  -5   6   1   79.53    7.60
  -5   6  -1   78.46    7.63
   5   6   1   82.23    5.30
  -5   6  -1   68.15    7.02
   5   6  -1   65.75    5.11
   5   6  -2   76.06    5.19
  -5   6  -2   78.61    7.18
  -5   6   2   89.76    7.56
  -5   6   2   79.20    7.70
  -5   6  -2   68.99    7.50
   5   6   2   74.24    5.28
  -5   6  -3   13.57    3.87
  -5   6   3   14.50    4.02
   5   6  -3   13.12    3.03
   5   6  -3   10.66    2.68
  -5   6   3   10.62    4.11
  -5   6  -3   10.35    4.08
  -5   6   4  138.99   10.24
   5   6   4  123.65    7.27
   5   6  -4  137.20    7.63
  -5   6  -4  142.97    9.87
  -5   6   4  127.66    9.72
   5   6  -4  131.84    7.20
   5   6  -4  119.28    8.53
  -5   6   4  129.86    7.47
   5   6   5  195.04    9.31
   5   6   5  175.91    8.96
   5   6  -5  154.61    8.62
  -5   6  -5  169.52    8.75
   5   6  -5  158.08    8.87
   5   6  -5  164.68    8.65
  -5   6  -5  148.50   10.81
  -5   6   5  172.58   11.54
   5   6  -5  156.36   10.09
  -5   6   5  174.18    9.11
   5   6  -6  124.72    7.12
   5   6   6  115.30    7.17
  -5   6  -6  141.76    7.30
   5   6  -6  130.49    7.49
   5   6   6  119.97    7.26
  -5   6   6  117.53    7.24
  -5   6   7   27.39    3.31
   5   6   7   19.73    3.66
   5   6  -7   26.18    3.31
   5   6   7   22.36    3.61
  -5   6  -7   26.22    3.28
   5   6  -7   27.55    3.66
  -5   6   7   25.08    3.13
  -5   6   7   20.69    3.37
  -5   6   8  535.57   20.83
   5   6   8  452.07   20.82
   5   6  -8  464.13   20.24
   5   6   8  459.47   20.67
  -5   6  -8  473.55   20.54
   5   6  -8  465.83   20.94
  -5   6   8  474.88   20.31
  -5   6   8  467.13   20.81
   5   6   9  267.56   13.34
   5   6  -9  257.09   12.55
   5   6   9  293.62   13.36
  -5   6   9  292.27   13.08
   5   6  -9  269.99   13.25
  -5   6   9  285.76   12.85
  -5   6   9  260.82   13.20
   5   6  10   27.50    4.23
   5   6 -10   29.43    3.23
   5   6  10   36.50    4.16
  -5   6  10   30.93    3.67
   5   6 -10   31.19    3.88
  -5   6  10   30.94    3.83
  -5   6  10   29.83    3.97
   5   6  11   12.55    3.41
   5   6 -11   16.37    2.69
  -5   6  11   17.13    3.40
  -5   6  11   12.43    2.97
   5   6 -11   16.45    3.38
   5   6  11    9.07    3.36
  -5   6  11   14.30    3.24
   5   6  12   24.65    4.04
   5   6  12   20.81    3.48
  -5   6  12   26.43    3.37
   5   6 -12   21.52    3.53
  -5   6  12   28.84    3.73
  -5   6  12   15.56    3.25
   5   6  13    5.07    3.29
   5   6  13    8.39    2.89
  -5   6  13    9.09    2.58
  -5  -6  13    6.42    2.18
   5   6 -13    6.05    2.65
  -5   6  13    7.53    2.73
  -5   6  13    8.05    3.06
  -5   6  14    7.51    3.01
   5   6  14    7.88    2.58
   5   6 -14   11.47    2.75
   5   6  14    7.79    3.17
  -5   6 -14    4.59    3.18
  -5   6  14    8.26    2.50
   5   6 -15   16.36    2.76
   5   6  15   22.79    3.28
  -5   6 -15   15.07    2.99
  -5   6  15   19.38    3.05
   5   6  16   27.33    2.95
  -5   6  16   22.23    2.78
   5   6 -16   23.78    2.70
  -5   6 -16   19.65    2.35
   5   6  17   36.07    2.83
   5   6 -17   30.06    2.64
   5   7   0  140.41    7.86
   5   7   0  145.69    7.68
  -5   7   0  135.62    7.94
  -5   7   0  130.17   10.09
   5   7   0  129.01    7.49
  -5   7   0  121.77    9.80
   5   7  -1  171.09    9.32
   5   7   1  176.03    9.39
   5   7   1  181.79    9.13
   5   7   1  180.17    9.17
  -5   7  -1  183.37    9.83
  -5   7   1  187.83   12.28
  -5   7  -1  178.74   12.13
   5   7  -1  155.44    8.78
  -5   7  -1  162.56   11.41
   5   7  -2  291.76   12.76
   5   7   2  232.22   12.24
   5   7   2  220.77   12.23
  -5   7  -2  332.62   13.99
  -5   7  -2  301.73   15.75
  -5   7   2  236.79   14.97
   5   7  -2  295.92   12.60
   5   7   2  239.97   12.20
   5   7  -3  344.31   15.80
   5   7  -3  316.22   16.05
  -5   7  -3  358.63   18.99
  -5   7   3  364.43   19.10
   5   7  -3  316.80   15.78
   5   7   3  372.40   16.09
   5   7  -3  360.01   16.00
   5   7   3  409.92   16.21
   5   7  -4  109.38    6.28
   5   7  -4   97.93    6.35
   5   7   4  105.12    6.38
   5   7  -4   92.09    6.21
   5   7   4  100.05    6.33
   5   7   4   98.13    6.82
   5   7  -4  100.66    6.31
   5   7  -5   36.99    3.68
   5   7  -5   33.61    3.71
  -5   7  -5   40.33    3.93
   5   7   5   20.26    4.05
   5   7   5   23.88    3.71
   5   7  -5   34.14    3.75
  -5   7   5   20.41    3.54
   5   7  -6   28.50    3.61
   5   7  -6   29.08    3.37
  -5   7  -6   28.81    3.51
   5   7  -6   27.36    3.36
   5   7   6   15.60    3.46
  -5   7   6   11.12    3.06
   5   7   7   70.79    5.76
   5   7  -7  108.37    6.04
  -5   7  -7  107.12    6.11
   5   7  -7  106.18    6.23
   5   7  -7   96.30    5.73
  -5   7   7   63.41    5.07
  -5   7   7   65.13    5.61
   5   7   8  167.62    8.77
   5   7  -8  125.85    7.76
   5   7   8  159.65    8.54
  -5   7  -8  133.94    8.09
   5   7  -8  131.60    8.23
  -5   7   8  174.49    8.25
  -5   7   8  173.84    8.88
   5   7   9   52.99    5.22
   5   7  -9   71.45    4.72
   5   7   9   49.87    5.04
  -5   7  -9   64.52    4.81
   5   7  -9   76.23    5.24
  -5   7   9   48.24    4.54
  -5   7   9   45.13    4.68
   5   7  10   21.97    3.67
   5   7 -10    6.72    2.73
   5   7  10   22.13    3.82
   5   7 -10    5.64    3.02
  -5   7  10   18.92    3.45
  -5   7  10   18.82    3.44
   5   7 -11   63.21    4.63
   5   7  11   76.87    5.63
   5   7  11   66.20    5.67
   5   7 -11   62.37    5.18
  -5   7  11   71.28    5.41
  -5   7  11   78.54    5.46
  -5   7  12  163.23    8.89
   5   7  12  168.65    8.96
   5   7  12  163.33    9.15
   5   7 -12  191.71    9.26
  -5   7 -12  194.61   10.59
  -5   7  12  155.70    8.96
  -5   7  13  175.64    9.07
   5   7  13  186.72    9.13
   5   7  13  183.25    9.34
   5   7 -13  163.99    9.00
  -5   7 -13  164.33    9.95
  -5   7  13  165.83    9.05
  -5   7  14   61.06    4.49
   5   7  14   57.62    4.08
   5   7  14   60.25    4.54
   5   7 -14   37.15    3.73
  -5   7 -14   33.56    4.20
  -5   7  14   48.73    4.01
  -5   7  15   19.25    3.08
   5   7  15   23.00    2.79
   5   7  15   25.36    3.27
  -5   7  15   18.43    2.65
   5   7 -16   18.33    2.24
  -5   7  16   16.56    2.51
  -5   7 -16   18.63    2.15
   5   7  16   17.28    2.49
   5   7  17   22.88    2.26
   5   8   0  111.34    6.78
  -5   8   0  120.75    7.31
  -5   8   0  112.06    6.76
   5   8  -1   79.86    5.59
   5   8  -1   97.29    6.25
   5   8  -1   93.21    5.99
   5   8   1   89.75    5.93
  -5   8  -1   92.95    6.51
  -5   8  -1   80.67    5.66
   5   8  -2   61.16    4.83
   5   8  -2   50.04    4.58
   5   8   2   49.28    4.90
   5   8   2   52.20    4.62
  -5   8  -2   54.22    5.43
   5   8   2   54.19    4.68
   5   8  -2   55.07    4.47
   5   8   3   19.67    3.51
   5   8   3   21.17    3.87
   5   8  -3   23.63    3.64
   5   8  -3   23.48    3.66
   5   8  -3   23.75    3.27
  -5   8  -3   21.15    4.29
   5   8   3   21.76    3.44
   5   8   4  241.36   11.32
   5   8   4  229.39   11.74
   5   8  -4  229.98   11.14
   5   8  -4  212.90   10.80
   5   8  -4  214.46   11.17
  -5   8  -4  244.15   12.62
   5   8   4  227.34   11.12
   5   8  -4  219.54   11.15
   5   8   5  273.30   13.32
   5   8   5  266.08   13.63
   5   8  -5  279.73   13.18
  -5   8  -5  285.83   13.46
   5   8  -5  282.90   12.97
   5   8  -5  276.53   13.36
  -5   8  -5  300.26   14.67
   5   8   5  267.51   13.11
   5   8   6  180.47    9.50
   5   8   6  162.02    9.63
   5   8  -6  183.95    9.25
   5   8   6  172.03    9.33
  -5   8  -6  188.75    9.57
   5   8  -6  175.64    9.42
   5   8  -6  170.77    8.92
  -5   8  -6  203.73   11.08
  -5   8   6  165.20    9.52
  -5   8   7    3.95    2.46
   5   8   7    3.49    2.96
   5   8  -7    2.24    2.57
   5   8   7    3.96    3.16
   5   8   7    6.71    3.12
  -5   8  -7    1.56    2.66
   5   8  -7    4.73    2.76
   5   8  -7    3.36    2.40
  -5   8   7   -0.98    2.78
  -5   8   8   26.79    3.89
   5   8   8   31.63    4.09
   5   8   8   23.85    3.97
   5   8  -8   33.73    3.74
  -5   8  -8   32.93    3.87
   5   8  -8   33.32    3.42
   5   8  -8   38.33    4.02
  -5   8  -8   30.81    4.94
  -5   8   8   26.80    3.55
  -5   8   9   22.10    3.58
   5   8   9   33.47    3.93
   5   8   9   19.26    3.75
   5   8  -9   19.83    3.15
  -5   8  -9   14.72    3.06
   5   8  -9   17.89    3.40
   5   8  -9   18.58    2.94
  -5   8  -9   20.94    4.74
  -5   8   9   21.11    3.44
   5   8  10    0.56    3.07
   5   8 -10    5.41    2.66
  -5   8  10    2.36    2.70
   5   8 -10    4.48    2.71
   5   8 -10    7.73    2.35
  -5   8 -10    3.14    3.99
  -5   8  10   -0.13    2.90
   5   8  11   14.98    3.41
   5   8  11   15.25    3.37
   5   8 -11   14.26    2.77
  -5   8  11   15.36    3.18
   5   8 -11    9.12    2.75
  -5   8 -11    8.72    3.87
  -5   8  11   15.72    3.36
  -5   8  11   13.09    3.47
  -5   8  12   43.04    4.08
  -5   8  12   38.10    4.24
   5   8  12   36.78    4.01
   5   8  12   48.18    4.29
   5   8  12   39.37    4.33
   5   8 -12   41.92    3.94
  -5   8 -12   45.59    4.83
  -5   8  12   44.04    4.20
  -5   8  13   76.71    5.25
  -5   8  13   67.77    4.91
   5   8  13   70.12    5.01
   5   8  13   84.56    5.23
   5   8  13   82.08    5.42
   5   8 -13   68.29    4.81
  -5   8 -13   76.55    5.63
  -5   8  13   68.56    5.01
  -5   8  14   81.72    5.21
   5   8  14   79.21    4.93
   5   8  14   80.01    5.15
   5   8 -14   80.25    4.91
  -5   8 -14   76.60    5.37
  -5   8  14   80.34    5.05
  -5   8  15   16.70    2.63
   5   8  15   26.22    2.61
   5   8  15   25.41    2.91
   5   8 -15   17.19    2.36
  -5   8 -15   15.03    2.49
  -5   8  15   18.95    2.35
  -5   8 -15   20.11    2.44
   5   8  16    0.83    1.43
   5   8  16    0.92    1.69
  -5   8  16    2.98    1.79
   5   8  17   26.36    2.03
  -5   8  17   21.74    1.99
  -5   9   0   63.18    4.69
   5   9   0   74.05    5.58
   5   9   0   83.63    5.62
  -5   9   0   81.94    5.92
  -5   9   0   69.80    5.26
  -5   9  -1   78.70    4.81
   5   9  -1   79.74    5.50
   5   9   1   54.84    5.19
   5   9   1   52.07    5.03
   5   9  -1   76.56    5.09
  -5   9  -1   81.92    6.03
  -5   9  -1   73.92    5.23
  -5   9   1   45.41    4.91
  -5   9  -2   28.05    3.29
   5   9   2   65.44    5.10
   5   9  -2   34.51    4.14
   5   9  -2   28.31    3.54
  -5   9  -2   27.63    4.49
  -5   9   2   59.37    4.77
   5   9   3   74.08    5.73
   5   9  -3  103.79    6.35
   5   9   3   78.11    6.28
   5   9  -3  106.11    6.22
  -5   9  -3  101.04    5.67
  -5   9  -3   95.06    6.96
  -5   9   3   66.33    6.04
   5   9   4   44.59    4.27
   5   9   4   35.64    4.54
   5   9   4   42.91    4.42
   5   9  -4   63.09    4.72
  -5   9  -4   64.94    4.97
  -5   9  -4   49.80    3.98
  -5   9  -4   58.86    5.66
  -5   9   4   35.53    4.60
   5   9   5   55.44    4.79
   5   9  -5   28.13    3.82
   5   9   5   62.41    4.71
  -5   9  -5   31.74    4.02
  -5   9  -5   21.61    3.35
  -5   9  -5   32.79    4.88
   5   9   5   60.67    4.46
   5   9   6   36.25    4.42
   5   9   6   33.79    4.55
   5   9  -6   83.65    5.11
   5   9   6   38.31    4.54
  -5   9  -6   84.98    5.37
   5   9  -6   80.07    5.18
  -5   9  -6   82.13    6.54
  -5   9   6   34.78    4.90
   5   9   7  104.23    5.92
   5   9   7  101.34    6.06
   5   9  -7   43.15    4.75
   5   9   7   98.93    6.38
  -5   9  -7   43.17    4.91
   5   9  -7   41.60    4.78
  -5   9   7  105.68    6.25
  -5   9   7   85.87    5.36
  -5   9   7  102.54    6.53
  -5   9   8    2.16    2.73
  -5   9   8    3.52    3.47
   5   9   8    1.39    3.00
   5   9   8    2.95    3.02
   5   9   8    0.15    2.98
   5   9  -8   16.43    3.15
  -5   9  -8   17.30    3.31
   5   9  -8   17.34    3.16
  -5   9  -8   15.21    4.17
  -5   9   8    2.58    3.00
  -5   9   9    1.92    2.62
  -5   9   9    2.18    3.47
   5   9   9    6.18    3.17
   5   9   9    1.91    2.75
   5   9  -9    5.40    2.83
   5   9   9    5.09    3.18
   5   9  -9    3.22    2.47
  -5   9  -9    5.15    3.70
  -5   9   9    3.78    2.87
  -5   9  10   46.39    4.20
  -5   9  10   51.19    4.74
   5   9  10   47.04    4.28
   5   9 -10   17.91    3.18
   5   9  10   51.44    4.42
  -5   9  10   46.52    3.83
   5   9  10   47.24    4.26
   5   9 -10   17.55    3.32
  -5   9 -10   13.59    4.12
  -5   9  10   45.92    4.27
  -5   9  11   51.01    4.82
  -5   9  11   55.96    5.06
   5   9 -11  112.37    5.26
   5   9  11   48.96    4.73
   5   9  11   68.35    5.18
   5   9  11   61.58    5.20
   5   9 -11  107.77    5.54
  -5   9 -11  115.86    6.86
  -5   9  11   51.01    4.88
   5   9  12  152.23    7.56
  -5   9  12  140.42    7.49
   5   9 -12  111.84    6.91
  -5   9 -12  116.87    7.87
  -5   9  12  151.82    7.49
  -5   9  12  138.92    7.44
   5   9  13   85.02    5.06
  -5   9  13   64.80    4.85
   5   9 -13   86.75    4.89
  -5   9 -13   80.98    5.55
  -5   9  13   74.84    5.00
  -5   9  13   66.52    4.69
   5   9  14   27.53    2.82
  -5   9  14   20.98    2.62
   5   9 -14   23.09    2.58
  -5   9 -14   22.55    2.91
  -5   9  14   23.96    2.96
  -5   9  15   77.42    4.37
  -5   9 -15   64.54    4.08
   5   9  15   76.66    4.21
   5   9  16   49.15    2.92
  -5   9  16   40.68    2.83
   5  10   0  145.22    8.09
  -5  10   0  144.23    7.43
   5  10   0  136.11    8.04
  -5  10   0  137.88    8.28
  -5  10   0  124.66    7.66
   5  10   1   71.87    5.51
  -5  10   1   68.28    4.79
   5  10   1   68.30    5.48
   5  10  -1   76.09    5.64
   5  10  -1   74.56    5.52
  -5  10  -1   72.49    5.99
  -5  10  -1   74.78    5.35
  -5  10   1   64.04    5.49
  -5  10  -1   74.43    4.90
   5  10   2   12.24    3.32
   5  10  -2   11.90    3.30
   5  10   2    9.03    3.29
   5  10  -2    5.11    3.08
  -5  10  -2   10.58    2.55
  -5  10  -2   10.05    3.58
  -5  10  -2   11.69    2.83
  -5  10   2    9.72    3.36
   5  10   3  122.11    7.56
   5  10   3  130.39    7.48
   5  10  -3  130.53    7.64
  -5  10  -3  128.89    7.68
  -5  10  -3  112.06    6.83
  -5  10  -3  117.87    8.15
  -5  10   3  132.54    7.90
   5  10   4  182.78    9.30
   5  10   4  188.86    9.76
  -5  10  -4  192.37    9.78
  -5  10  -4  169.68    8.96
  -5  10  -4  178.73   10.47
  -5  10   4  172.45    9.74
   5  10   5   81.48    6.34
   5  10  -5  100.71    6.18
  -5  10  -5  101.28    6.52
  -5  10  -5   92.07    5.75
  -5  10  -5   95.46    7.24
   5  10   5   88.82    5.98
   5  10   6   70.78    5.17
   5  10   6   76.00    5.59
   5  10   6   72.27    5.46
   5  10  -6   69.32    5.17
  -5  10  -6   74.99    5.54
  -5  10  -6   60.63    4.86
  -5  10  -6   74.97    6.46
  -5  10   6   65.57    5.73
   5  10   7   23.01    3.80
   5  10  -7   30.71    3.53
   5  10   7   15.26    3.47
  -5  10  -7   24.55    3.66
  -5  10   7   19.16    3.65
   5  10   7   21.35    3.58
  -5  10   7   21.12    3.23
  -5  10   7   23.99    4.18
   5  10   8    0.39    2.87
   5  10   8    0.68    2.76
   5  10   8    1.33    3.01
   5  10  -8    2.32    2.70
  -5  10  -8    1.99    2.70
   5  10  -8    2.37    2.43
  -5  10  -8    2.00    3.53
  -5  10   8    1.91    2.44
  -5  10   8    2.14    3.27
  -5  10   9   36.58    3.89
  -5  10   9   48.92    4.80
   5  10   9   33.78    3.88
   5  10  -9   48.89    4.11
   5  10   9   43.34    4.35
   5  10   9   40.93    4.20
  -5  10   9   43.59    3.92
   5  10  -9   41.15    3.87
  -5  10  -9   39.08    4.77
  -5  10   9   36.31    4.09
  -5  10  10   50.19    4.32
  -5  10  10   53.03    4.82
   5  10  10   46.23    4.07
   5  10 -10   54.32    4.21
   5  10  10   55.63    4.48
  -5  10  10   53.09    4.07
   5  10  10   55.17    4.52
   5  10 -10   50.64    4.08
  -5  10 -10   46.16    5.11
  -5  10  10   45.71    4.37
  -5  10  11   13.64    2.88
  -5  10  11   10.80    2.98
   5  10  11   15.08    3.18
  -5  10  11    8.77    2.36
   5  10  11   16.82    3.17
   5  10 -11    9.41    2.35
  -5  10 -11    9.27    3.37
  -5  10  11   10.22    2.78
  -5  10  12   19.87    2.90
  -5  10  12   16.61    2.87
   5  10  12   23.19    3.06
   5  10  12   21.96    3.09
  -5  10 -12   20.85    3.28
  -5  10  12   17.20    2.77
   5  10  13   79.60    4.75
  -5  10  13   66.98    4.37
  -5  10 -13   79.71    5.14
  -5  10  13   77.66    4.81
   5  10  13   82.99    4.82
   5  10  14   95.79    4.98
  -5  10  14   84.54    4.90
   5  10  14   88.75    4.87
   5  10  15   52.10    3.15
  -5  10  15   48.51    3.09
   5  10  15   46.13    2.97
  -5  11   0  127.94    6.93
   5  11   0  121.40    7.34
   5  11   0  125.73    7.45
  -5  11   0  118.70    7.67
  -5  11   0  124.50    7.40
   5  11  -1  125.74    7.80
   5  11   1  147.88    8.13
   5  11  -1  141.58    8.06
   5  11   1  154.31    8.35
  -5  11  -1  132.37    7.46
  -5  11  -1  140.58    7.83
  -5  11  -1  135.14    8.59
  -5  11   1  158.56    8.36
  -5  11   1  148.81    8.31
   5  11   2   31.20    4.09
   5  11   2   25.89    4.07
   5  11  -2   53.03    4.61
   5  11  -2   53.97    4.61
  -5  11  -2   48.31    4.06
  -5  11  -2   54.68    4.81
  -5  11  -2   52.44    4.17
  -5  11  -2   54.70    5.29
  -5  11   2   30.55    4.24
   5  11  -3   55.20    5.04
   5  11   3  119.13    6.20
   5  11   3  122.82    6.23
   5  11  -3   57.02    5.02
  -5  11  -3   56.53    5.22
  -5  11  -3   47.79    4.53
  -5  11  -3   49.35    5.62
  -5  11   3  113.99    6.46
   5  11   4   83.07    6.32
   5  11  -4  142.06    7.02
   5  11   4   75.12    6.23
  -5  11  -4  142.57    7.50
  -5  11  -4  146.03    6.84
  -5  11  -4  143.75    8.26
  -5  11   4   79.06    6.62
  -5  11  -5   13.29    3.43
  -5  11   5    6.67    3.50
  -5  11  -5   15.54    2.99
  -5  11  -5   21.28    3.49
  -5  11  -5   15.79    4.12
   5  11   5   10.45    3.28
   5  11   5    9.68    2.96
   5  11   6  144.41    6.76
   5  11   6  135.30    6.78
  -5  11  -6   81.40    6.32
  -5  11  -6   71.10    6.26
  -5  11   6  141.67    7.49
  -5  11  -6   71.88    5.75
  -5  11  -6   74.82    6.90
  -5  11   6  138.71    7.39
   5  11   7   83.00    5.94
   5  11  -7  165.50    6.97
  -5  11  -7  148.90    7.22
  -5  11   7   78.67    6.23
  -5  11  -7  152.51    6.73
   5  11   7  101.84    6.29
  -5  11   7   75.72    6.40
  -5  11   7   70.73    5.56
   5  11   8   93.30    5.47
  -5  11  -8   63.90    4.90
   5  11   8   83.17    5.23
   5  11  -8   66.53    5.11
   5  11   8   86.54    5.58
  -5  11  -8   61.17    5.95
  -5  11   8   95.65    6.12
  -5  11   8   87.03    5.22
   5  11   9   87.38    5.21
  -5  11   9   78.38    5.00
  -5  11  -9   56.86    4.51
   5  11  -9   64.88    4.74
   5  11   9   84.38    5.35
  -5  11  -9   69.36    5.84
  -5  11   9   80.87    5.52
  -5  11   9   73.15    4.90
   5  11  10   73.31    5.09
  -5  11  10   71.84    4.90
   5  11 -10  109.80    5.33
   5  11  10   67.20    5.12
  -5  11 -10  105.28    5.24
  -5  11 -10  107.01    6.40
  -5  11  10   67.18    5.20
  -5  11  10   66.18    4.92
   5  11  11   77.28    4.68
  -5  11  11   79.51    4.38
   5  11  11   76.30    4.80
  -5  11  11   69.15    4.71
  -5  11 -11   55.37    4.10
  -5  11 -11   57.81    4.90
  -5  11  11   63.52    4.44
   5  11  12   19.35    2.66
  -5  11  12   20.80    2.24
   5  11  12   23.41    2.62
  -5  11 -12    4.23    1.90
  -5  11 -12    5.89    2.46
  -5  11  12   20.15    2.56
  -5  11  12   23.03    2.68
  -5  11  13    1.34    1.83
   5  11  13    3.83    1.91
   5  11  13    5.61    1.89
  -5  11 -13    3.87    1.53
  -5  11 -13    4.39    1.99
  -5  11 -13    6.42    1.67
   5  11  14   13.52    1.86
   5  11  14   16.38    1.84
  -5  11  14   11.65    1.73
  -5  12   0  136.87    8.80
  -5  12   0  132.19    7.72
  -5  12   0  139.03    8.18
   5  12   0  148.13    7.92
   5  12   0  137.95    7.78
  -5  12  -1   64.44    5.84
  -5  12   1   65.99    5.30
  -5  12  -1   73.21    5.17
  -5  12  -1   76.95    5.91
  -5  12   1   58.87    5.11
  -5  12  -1   80.66    5.05
   5  12  -1   78.82    5.42
   5  12  -1   82.55    5.49
   5  12   1   66.21    5.17
   5  12   1   64.10    5.14
  -5  12  -2   42.01    4.91
  -5  12   2   37.49    4.78
  -5  12   2   45.10    4.55
  -5  12  -2   42.27    3.86
  -5  12  -2   38.29    4.74
   5  12  -2   45.59    4.25
   5  12   2   35.41    4.02
   5  12  -2   44.23    4.21
  -5  12  -2   44.29    3.79
   5  12   2   39.56    4.04
  -5  12  -3   73.68    6.28
  -5  12   3   85.22    6.55
  -5  12  -3   82.09    5.44
  -5  12   3   99.46    6.30
  -5  12  -3   83.18    5.95
  -5  12  -3   70.32    6.20
   5  12  -3   80.82    5.59
   5  12   3  100.81    6.27
   5  12   3   96.28    6.02
   5  12   4   71.09    5.15
   5  12   4   62.80    4.80
   5  12  -4   69.03    4.95
  -5  12  -4   73.16    5.35
  -5  12  -4   67.08    5.61
  -5  12   4   64.63    5.65
  -5  12  -4   72.57    4.89
  -5  12  -4   70.00    5.80
  -5  12   4   63.24    5.43
  -5  12  -5   35.20    4.33
  -5  12   5   35.06    4.31
  -5  12  -5   41.06    3.67
  -5  12  -5   47.09    4.23
  -5  12  -5   39.62    4.59
   5  12   5   43.03    4.16
   5  12  -5   36.67    3.85
   5  12   5   38.24    3.74
   5  12   6    4.41    2.79
   5  12   6   -1.47    2.34
   5  12  -6    0.90    2.48
  -5  12  -6    1.88    2.64
  -5  12  -6    0.77    2.35
  -5  12  -6    0.30    2.66
  -5  12   6   -1.24    2.80
  -5  12  -6   -2.16    3.17
  -5  12   6    2.21    3.33
  -5  12  -7    1.27    2.30
  -5  12  -7    0.42    2.43
   5  12   7    3.78    2.90
  -5  12   7    2.52    3.19
   5  12   8   14.80    2.72
  -5  12   8   10.17    2.77
  -5  12  -8   10.07    2.47
  -5  12  -8    9.69    3.35
  -5  12   8   14.94    3.39
   5  12  -9   83.83    5.00
  -5  12   9   78.71    5.37
  -5  12  -9   73.25    5.67
  -5  12   9   84.65    5.05
   5  12   9   83.28    5.01
  -5  12  -9   81.84    4.92
  -5  12  10  143.33    7.57
  -5  12 -10  149.96    7.31
  -5  12 -10  165.15    8.35
  -5  12  10  147.20    7.31
   5  12  10  148.83    7.31
   5  12  11   45.27    3.19
  -5  12  11   35.42    2.90
   5  12  11   41.63    3.35
  -5  12  11   31.67    3.04
  -5  12 -11   39.30    2.91
  -5  12 -11   35.48    3.58
  -5  12  11   33.60    2.97
  -5  12  12    2.25    1.62
  -5  12  12    3.84    1.67
  -5  12  12    1.34    1.42
   5  12  12    3.22    1.81
  -5  12 -12    3.96    1.87
  -5  12 -12    4.36    1.52
  -5  12 -12    3.58    1.49
  -5  12 -13   46.70    2.70
   5  12  13   43.27    2.95
   5  13   0    8.82    2.75
   5  13   0    9.74    2.86
  -5  13   0   12.89    2.97
  -5  13   0    8.35    3.25
  -5  13   0   10.68    3.01
  -5  13   0   11.62    3.01
   5  13  -1   11.94    2.87
   5  13   1   15.04    2.80
   5  13  -1   10.63    2.91
   5  13   1   16.09    3.06
  -5  13   1   18.84    3.14
  -5  13  -1    9.50    2.93
  -5  13  -1    2.42    3.18
  -5  13  -1    6.79    3.07
  -5  13  -1    6.41    2.72
  -5  13   1   22.25    3.46
  -5  13  -2   51.24    5.05
  -5  13   2   46.42    4.93
  -5  13   2   56.29    4.77
  -5  13  -2   60.27    4.67
  -5  13  -2   52.67    4.08
  -5  13  -2   59.77    5.09
   5  13   2   53.86    4.40
  -5  13  -2   56.92    4.22
   5  13  -2   58.38    4.46
   5  13   2   48.19    4.06
  -5  13  -3  316.38   14.66
  -5  13   3  274.51   14.30
  -5  13   3  292.99   13.94
  -5  13  -3  312.20   14.63
   5  13  -3  314.16   13.63
  -5  13  -3  329.89   13.72
   5  13   3  306.43   13.77
   5  13   3  285.18   13.39
  -5  13  -4  193.53   10.65
  -5  13   4  223.79   11.02
  -5  13  -4  210.08    9.97
  -5  13   4  214.91   10.61
  -5  13  -4  202.88   10.96
   5  13   4  225.78   10.34
   5  13  -4  213.52   10.08
   5  13   4  209.04    9.83
  -5  13  -5  101.93    6.51
  -5  13   5  115.41    6.87
  -5  13  -5  107.59    6.07
  -5  13  -5   97.27    6.30
  -5  13  -5  101.92    6.92
   5  13  -5  100.82    6.15
   5  13   5  121.58    6.52
  -5  13  -6  271.96   12.46
  -5  13   6  232.82   12.29
  -5  13  -6  310.89   12.23
  -5  13   6  230.38   12.25
  -5  13  -6  286.99   12.65
  -5  13  -6  275.28   13.08
   5  13  -6  292.43   12.18
   5  13   6  239.10   12.01
  -5  13  -7  337.08   15.61
  -5  13   7  383.12   16.28
   5  13  -7  342.90   15.64
   5  13   7  380.90   15.93
  -5  13   7  406.25   16.04
   5  13   8   66.13    4.82
  -5  13   8   69.45    5.03
  -5  13  -8  107.17    5.08
  -5  13  -8   94.90    5.81
  -5  13   8   70.09    4.77
   5  13   9   32.53    3.17
  -5  13  -9   37.30    2.99
  -5  13   9   33.51    3.32
  -5  13  -9   34.71    3.64
  -5  13   9   34.74    3.04
  -5  13  10   39.53    2.95
  -5  13 -10   13.05    2.61
  -5  13  10   42.59    2.74
  -5  13  11    2.30    1.60
  -5  13  11    4.18    1.49
  -5  13 -12   33.85    2.19
  -5  14   0  149.43    8.16
  -5  14   0  152.00    7.74
  -5  14   0  133.30    7.26
   5  14   0  138.40    7.04
   5  14   0  134.68    7.13
  -5  14  -1   51.21    4.52
  -5  14   1   41.53    4.02
  -5  14   1   45.09    3.97
  -5  14  -1   51.90    4.18
  -5  14  -1   49.94    4.20
   5  14   1   44.30    3.75
   5  14   1   44.80    3.50
   5  14  -1   51.86    3.70
  -5  14  -2   94.79    6.16
  -5  14   2   91.04    6.14
  -5  14   2   85.99    5.67
  -5  14   2   94.03    5.63
  -5  14  -2   95.76    5.82
  -5  14  -2   94.30    5.96
   5  14   2   86.96    5.34
   5  14  -2   93.83    5.35
  -5  14  -3   94.20    6.39
  -5  14   3  105.23    6.49
  -5  14   3  118.92    6.35
  -5  14   3  118.16    6.13
  -5  14  -3   94.41    6.11
  -5  14  -3   91.27    6.27
   5  14  -3   96.95    5.64
   5  14   3  113.18    6.01
  -5  14  -3  104.85    5.82
  -5  14  -4   51.64    4.24
  -5  14   4   45.36    4.22
  -5  14   4   41.23    4.10
  -5  14   4   42.19    3.63
  -5  14  -4   51.68    4.07
  -5  14  -4   50.57    4.38
   5  14  -4   58.12    3.88
  -5  14  -4   58.85    3.91
   5  14   4   44.66    3.82
  -5  14  -5   15.85    2.49
  -5  14  -5   14.65    2.76
  -5  14   5   11.45    2.69
  -5  14   5   15.33    2.44
  -5  14  -5   14.22    2.98
   5  14   5   16.38    2.73
   5  14  -5   15.70    2.52
   5  14  -6   36.64    3.08
   5  14   6   33.99    3.24
  -5  14   6   34.81    3.52
  -5  14  -6   35.52    3.26
  -5  14  -6   43.14    3.20
  -5  14  -6   31.14    3.61
  -5  14   6   38.89    3.34
  -5  14  -7   24.11    2.51
   5  14  -7   21.33    2.47
   5  14   7   22.25    2.69
  -5  14   7   23.47    2.73
  -5  14   7   19.42    2.90
  -5  14   8    1.17    1.81
   5  14   8    2.22    1.99
  -5  14  -8    0.62    1.57
  -5  14  -8    1.74    2.12
  -5  14   8    3.43    2.03
   5  14   9   70.03    3.98
  -5  14   9   64.87    3.99
  -5  14  -9   67.13    3.76
  -5  14  -9   66.97    4.31
  -5  14   9   69.56    3.91
  -5  14 -10  180.17    7.19
  -5  14  10  141.00    7.14
   5  14  10  153.17    7.22
  -5  14  10  173.99    7.20
  -5  15   0  163.05    7.99
  -5  15   0  159.12    8.35
  -5  15   1  125.79    6.41
  -5  15  -1  121.96    6.44
  -5  15  -1  113.55    6.75
  -5  15   2   37.08    3.51
  -5  15  -2   23.25    3.09
  -5  15   2   34.07    2.97
  -5  15  -2   28.05    2.89
  -5  15  -2   25.38    3.02
  -5  15  -3   92.24    5.67
  -5  15   3  110.53    5.91
  -5  15  -3   80.95    5.49
  -5  15   3  108.77    5.40
  -5  15   3  111.17    5.73
  -5  15  -3   87.46    5.41
   5  15  -4  150.02    6.60
  -5  15   4  123.24    6.89
  -5  15  -4  162.05    7.39
  -5  15   4  123.84    6.71
  -5  15  -4  155.02    7.20
  -5  15   4  119.96    6.96
  -5  15  -5  127.39    6.51
  -5  15  -5  136.75    6.84
   5  15  -5  125.79    6.12
  -5  15   6   76.33    4.02
  -5  15   6   72.83    4.16
  -5  15   7   17.44    2.34
  -5  15   7   18.09    2.16
   5  15   8    5.86    1.53
  -5  15   8    6.09    1.54
  -5  16   0  178.34    8.45
  -5  16   1   51.08    3.04
  -5  16  -1   38.12    3.28
  -5  16   2   10.50    1.83
  -5  16  -2    6.33    1.80
  -5  16   2   10.78    2.02
  -5  16   3   33.24    2.56
  -5  16   4   44.90    2.91
  -5  16   5   13.44    1.71
  -6   0   0   -1.05    3.23
   6   0   0   -1.50    2.68
  -6   0   1  243.39   14.22
   6   0  -1  222.27   11.45
   6   0  -2   30.87    3.86
  -6   0  -2   20.22    4.63
   6   0   2   32.06    4.03
   6   0  -3  210.67    9.57
   6   0   3  146.49    8.97
   6   0  -3  192.63   12.06
  -6   0   3  135.97   10.70
   6   0  -4   80.71    5.64
  -6   0   4   79.08    5.85
   6   0  -5   25.01    3.60
  -6   0   5   13.36    3.39
   6   0  -6  262.70   12.87
  -6   0   6  269.54   13.37
   6   0  -7 1214.75   49.36
  -6   0   7 1217.90   49.86
   6   0  -8  128.85    7.40
  -6   0   8   94.59    7.28
   6   0  -9 2005.71   78.63
  -6   0   9 1953.78   79.14
   6   0 -10   22.93    3.64
  -6   0  10   18.48    3.96
   6   0 -11  141.91    8.42
  -6   0  11  162.04    9.15
   6   0 -12    0.86    2.46
  -6   0  12    2.81    3.05
   6   0 -13   66.71    4.74
  -6   0  13   56.38    5.14
   6   0 -14    2.91    2.22
  -6   0  14    3.09    2.60
   6   0 -15    7.29    1.99
  -6   0  15    2.03    2.46
  -6   0  16   37.03    3.30
  -6   0  17  154.26    7.35
   6   1   0    9.22    2.94
   6  -1   0    5.04    2.80
  -6   1   0    5.50    3.58
  -6   1   1  243.69   15.65
  -6  -1  -1  246.50   15.38
  -6   1  -1  236.52   15.72
   6   1   1  312.42   13.72
   6   1  -1  293.92   13.50
   6  -1  -1  279.56   13.19
   6  -1   1  291.56   13.41
   6   1   2  159.48    8.53
   6  -1   2  149.89    8.14
  -6   1   2  131.06   10.40
  -6   1  -2  133.49   10.55
   6  -1  -2  147.35    7.98
   6   1  -2  154.74    8.29
   6   1  -3   54.49    4.69
   6  -1  -3   50.46    4.45
   6   1   3   50.33    4.84
   6  -1   3   45.67    4.51
   6  -1  -3   43.49    6.05
  -6   1   4   81.77    6.30
  -6  -1   4   90.76    6.37
   6  -1  -4   95.35    6.12
   6   1  -4  101.72    6.34
   6   1  -4   95.68    6.43
  -6   1   5   40.30    4.40
  -6  -1   5   33.71    4.23
   6   1  -5   44.39    4.63
   6  -1  -5   41.68    3.94
   6   1   5   42.03    3.78
   6   1  -6   17.54    3.45
   6  -1  -6   14.53    2.91
  -6  -1   6   13.59    3.40
   6   1  -7   46.58    4.69
   6  -1  -7   40.67    4.02
  -6  -1   7   50.55    4.97
   6   1  -8   17.50    3.63
   6  -1  -8   17.40    3.27
  -6  -1   8   18.98    3.62
   6   1  -9  308.64   14.60
   6  -1  -9  289.92   13.96
  -6  -1   9  310.76   14.95
   6   1 -10   40.57    4.50
   6  -1 -10   37.37    3.88
   6   1 -11   23.45    3.64
   6  -1 -11   16.22    2.92
  -6  -1  11   18.07    3.87
   6   1 -12   66.31    5.13
   6  -1 -12   62.09    4.70
  -6  -1  12   71.35    5.74
   6   1 -13   37.34    3.83
   6  -1 -13   27.92    3.23
  -6  -1  13   32.13    4.14
   6   1 -14   10.91    2.75
  -6  -1  14   15.81    3.27
   6   1 -15   87.79    5.31
  -6  -1  15   88.68    5.67
   6   1 -16   65.45    4.02
  -6  -1  16   61.32    4.23
  -6  -1  17    7.64    1.76
  -6   1  17    6.57    1.56
   6   2   0   17.44    3.36
   6  -2   0   16.76    3.01
  -6   2   0   17.17    4.61
   6   2  -1    7.36    2.99
   6  -2  -1   10.01    2.71
   6   2   1   10.55    3.19
   6  -2   1    9.66    2.56
   6  -2  -2   16.67    3.06
   6   2  -2   19.08    3.33
   6   2   2   17.44    3.37
   6  -2   2   12.52    2.82
   6   2   3   46.85    4.64
   6  -2   3   38.11    4.00
   6  -2  -3   46.34    4.11
   6   2  -3   39.91    4.21
   6  -2  -4   14.05    3.05
   6   2  -4   12.04    3.27
  -6   2   4   10.78    3.33
  -6  -2   4    9.87    3.10
   6   2  -4   11.34    3.24
  -6   2   5 1034.37   43.39
  -6  -2   5 1045.87   43.30
   6   2   5 1055.59   42.65
   6   2  -5 1083.68   43.57
  -6   2   6  353.66   16.53
  -6  -2   6  352.93   16.42
   6   2   6  350.57   15.74
   6   2  -6  345.72   16.48
  -6   2   7   53.49    5.39
  -6  -2   7   57.69    5.35
   6   2   7   58.43    4.83
  -6   2   8  160.24    9.41
  -6  -2   8  169.13    9.46
   6   2   8  161.80    8.74
   6   2  -8  164.55    9.30
  -6   2   9    3.53    3.29
  -6  -2   9    5.69    3.29
   6   2   9    5.16    2.85
   6   2  -9    6.16    3.26
  -6   2  10   46.13    4.84
  -6  -2  10   41.85    4.67
   6   2  10   39.35    4.16
   6   2 -10   46.57    4.68
  -6   2  11  137.45    8.22
  -6  -2  11  138.22    8.13
   6   2  11  120.81    7.23
   6   2 -11  130.82    8.03
  -6   2  12    4.70    3.23
  -6  -2  12    4.34    2.92
   6   2  12    3.38    2.57
   6   2 -12    4.58    2.94
   6   2 -13  105.95    6.60
  -6   2  13  104.17    6.76
  -6  -2  13   99.11    6.47
   6   2 -14   20.46    3.06
  -6   2  14   16.62    3.21
  -6  -2  14   15.26    3.13
   6   2 -15  137.89    7.67
  -6   2  15  165.80    8.11
  -6  -2  15  154.21    7.89
   6   2 -16   82.76    4.89
  -6   2  16   97.22    5.25
  -6  -2  16   92.89    5.08
  -6   2  16   80.51    4.66
  -6   2  17    4.44    1.57
  -6  -2  17    3.11    1.51
  -6   2  17    3.58    1.40
   6   3   0   10.73    3.11
   6   3   0   15.14    2.82
   6   3   0   20.21    3.59
   6   3   1   87.13    5.76
   6   3  -1   80.67    5.88
   6   3   1   86.35    6.17
   6   3  -1   96.90    5.90
   6   3   1   94.35    6.38
   6   3  -1   92.21    6.15
   6  -3  -2    9.80    2.61
   6   3  -2   12.62    3.06
   6   3   2   13.76    3.27
   6   3   2   14.09    2.87
   6   3  -2   12.57    2.83
   6   3   2   14.42    3.26
   6  -3  -3   62.47    4.72
  -6   3   3   73.16    5.45
  -6  -3   3   76.25    5.37
   6   3   3   68.80    5.70
   6   3   3   66.97    4.77
   6   3  -4    3.76    2.87
   6   3   4    7.14    2.82
   6  -3  -4    6.03    2.30
  -6   3   4    2.49    2.75
  -6  -3   4    3.13    2.57
  -6   3   5   52.21    4.93
  -6  -3   5   49.98    4.70
   6   3   5   51.87    4.61
   6   3  -5   54.56    5.19
  -6   3   6    4.32    2.93
  -6  -3   6    7.44    3.11
   6   3   6    4.43    2.75
   6   3  -6    5.58    3.14
  -6   3   7   15.99    3.55
  -6  -3   7   18.43    3.46
   6   3   7   15.42    3.35
   6   3  -7   18.00    3.81
  -6   3   8   -1.06    3.17
  -6  -3   8    0.17    2.88
   6   3   8    1.47    2.77
   6   3  -8    3.95    3.33
  -6   3   9    1.23    2.99
  -6  -3   9    1.98    2.76
   6   3   9    3.67    2.85
   6   3  -9   -0.18    2.86
  -6   3  10   12.91    3.51
  -6  -3  10    8.05    3.23
   6   3  10   13.77    3.32
   6   3 -10   12.34    3.56
  -6   3  11  205.41   10.52
  -6  -3  11  203.01   10.23
   6   3  11  182.15    9.82
   6   3 -11  189.04   10.33
  -6   3  12   11.45    3.18
  -6  -3  12    6.75    2.89
   6   3  12    5.45    2.73
   6   3 -12   10.38    3.03
  -6   3  13   10.21    3.18
  -6  -3  13    8.76    2.78
   6   3  13    6.65    2.68
   6   3 -13    7.35    2.73
  -6   3  14    2.54    2.48
  -6  -3  14    3.34    2.38
   6   3  14    3.63    2.25
   6   3 -14    2.31    2.37
   6   3 -15  181.08    8.65
  -6   3  15  159.20    8.08
  -6   3  15  167.19    8.48
  -6  -3  15  187.90    8.56
   6   3 -16   23.11    2.53
  -6   3  16   23.62    2.40
  -6   3  16   26.16    2.64
  -6  -3  16   22.80    2.48
  -6   3  17   25.51    2.17
  -6   3  17   32.35    2.31
  -6  -3  17   27.38    2.26
   6   4   0    4.49    2.72
   6   4   0    0.47    2.76
   6   4  -1  230.19   10.90
   6   4   1  207.66   10.93
   6   4  -1  215.05   10.50
   6   4   1  195.33   10.25
   6   4  -2  142.32    8.36
   6   4   2  165.05    8.96
   6   4   2  168.20    8.35
   6   4  -2  146.89    8.22
   6   4  -2  149.04    8.59
   6   4  -3   52.86    4.24
   6   4   3   38.20    3.99
   6   4   3   25.94    4.07
  -6   4   3   36.22    4.16
  -6  -4   3   28.10    3.60
   6   4  -3   52.31    4.59
   6   4  -4   84.99    6.00
   6   4   4   96.14    6.23
  -6  -4   4   96.56    6.00
  -6   4   4   85.91    6.10
   6   4   4   84.09    5.70
   6   4  -4   82.51    5.68
   6   4   5    8.48    2.88
   6   4  -5   10.24    2.73
   6   4   5    9.73    3.12
   6   4  -5   10.59    3.32
   6   4  -5   14.39    3.29
  -6   4   5   10.31    3.15
  -6  -4   5    9.00    2.89
   6   4  -6   59.43    5.36
   6   4  -6   58.98    4.90
   6   4   6   60.03    5.03
  -6   4   6   57.55    4.84
  -6  -4   6   46.01    4.62
   6   4   6   46.95    4.44
  -6   4   7   43.98    4.44
  -6  -4   7   42.27    3.94
   6   4   7   32.64    4.09
  -6   4   8   19.12    3.60
  -6  -4   8   18.66    3.46
   6   4  -8   27.81    3.98
   6   4   8   18.81    3.72
  -6   4   9  155.01    8.50
  -6  -4   9  131.03    7.98
   6   4  -9  153.90    8.80
   6   4   9  133.94    8.14
  -6   4  10    0.48    2.94
  -6  -4  10    0.87    2.73
   6   4 -10    6.45    3.23
   6   4  10    5.18    3.13
  -6   4  11   46.25    4.49
  -6  -4  11   41.61    4.07
   6   4 -11   44.61    4.63
   6   4  11   44.69    4.44
  -6   4  12    4.55    2.93
  -6  -4  12    7.27    2.60
   6   4 -12    5.31    2.92
   6   4  12    6.13    2.76
  -6   4  13   14.36    2.71
  -6   4  13   16.87    3.11
  -6  -4  13   17.04    2.82
   6   4  13   16.50    3.01
   6   4 -14   61.90    4.37
   6   4  14   47.71    3.89
  -6   4  14   51.83    3.88
  -6   4  14   61.43    4.28
  -6  -4  14   41.07    3.71
  -6  -4  15   17.64    2.24
  -6   4  15   21.17    2.55
   6   4 -15   -0.42    1.93
   6   4  15   17.56    2.28
  -6   4 -15    1.58    2.26
  -6   4  15   16.49    2.28
   6   4  16   23.99    2.25
  -6  -4  16   31.73    2.39
  -6   4  16   26.91    2.44
   6   5   0   17.61    3.58
   6   5   0   19.72    3.40
   6   5   0   18.62    3.59
   6   5  -1   76.39    5.57
   6   5  -1   61.69    5.24
   6   5   1   66.03    5.15
   6   5   1   62.51    5.43
   6   5  -1   64.77    5.23
   6   5   1   61.95    5.30
  -6  -5   2    4.87    2.44
  -6   5   2    4.84    2.56
   6   5  -2    3.37    3.03
   6   5   2    6.35    3.05
   6   5   2    5.16    3.26
   6   5   2    3.76    2.84
   6   5  -2    4.48    2.87
   6   5  -2    6.00    3.01
   6   5  -3  105.74    6.83
   6   5   3   94.79    6.90
   6   5   3  111.56    6.76
   6   5  -3  105.53    6.68
  -6   5   3  108.12    6.63
  -6  -5   3  101.30    6.29
   6   5   4    2.38    3.24
   6   5   4    3.75    2.65
   6   5  -4    4.02    2.71
   6   5  -4    4.96    2.93
  -6   5   4    3.75    2.64
  -6  -5   4    7.59    2.64
   6   5   4    5.66    3.04
   6   5  -5   14.80    3.06
   6   5   5   12.23    3.13
   6   5  -5    9.70    2.95
  -6   5   5   12.91    2.88
  -6  -5   5    7.95    2.73
   6   5   5   11.01    3.25
   6   5   6    3.88    3.01
   6   5  -6    3.18    2.63
   6   5   6    6.24    3.09
   6   5  -6    5.18    2.98
  -6   5   6    6.30    2.80
  -6  -5   6    2.18    2.28
   6   5  -7  140.98    7.97
   6   5   7  139.12    8.23
  -6   5   7  154.82    8.33
  -6  -5   7  144.80    7.84
   6   5  -7  135.02    7.47
   6   5   7  137.57    7.84
   6   5   8    2.00    3.12
   6   5  -8    1.29    2.65
  -6   5   8    0.46    2.73
  -6  -5   8    0.13    2.36
   6   5   8   -0.67    2.56
   6   5  -8    1.03    2.26
   6   5   9   -1.16    2.65
   6   5   9    2.42    3.17
  -6   5   9    2.08    2.30
  -6   5   9    1.79    2.73
  -6  -5   9    1.84    2.40
   6   5  10    6.17    3.25
  -6   5  10    3.74    2.74
  -6  -5  10    4.32    2.55
  -6   5  10    2.87    2.31
   6   5 -11   78.95    5.73
   6   5  11   69.15    5.42
  -6   5  11   83.27    5.44
  -6  -5  11   77.35    5.10
  -6   5  11   68.99    4.92
   6   5 -12    9.71    3.12
   6   5  12   10.01    3.14
  -6   5  12   11.15    2.79
  -6  -5  12    7.77    2.37
  -6   5  12   10.75    2.70
   6   5 -13   25.86    3.28
   6   5  13   20.61    3.15
  -6   5  13   19.86    2.90
  -6   5  13   20.98    2.91
  -6  -5  13   17.58    2.57
  -6  -5  14   -0.50    1.76
   6   5 -14    0.34    2.11
   6   5  14    2.22    2.28
   6   5 -14    0.62    1.83
  -6   5 -14   -1.80    2.50
  -6   5  14   -0.09    1.97
  -6  -5  15    5.66    1.57
   6   5  15   10.87    2.11
   6   5 -15    9.92    2.12
   6   5 -15    8.41    1.82
  -6   5 -15    5.90    2.22
  -6   5  15    7.97    2.00
   6   5  16    6.18    1.78
  -6   5  16    5.98    1.56
   6   5  16    7.79    1.50
   6   6   0    1.89    2.78
   6   6   0   -1.78    2.94
   6   6   0    0.80    2.89
   6   6  -1   75.97    5.58
   6   6  -1   72.00    5.61
   6   6   1   81.16    5.75
   6   6   1   80.03    5.89
   6   6  -1   73.15    5.63
   6   6   1   77.75    5.81
  -6   6   1   81.99    5.35
   6   6  -2   30.34    4.00
   6   6  -2   28.97    3.77
   6   6   2   19.01    3.85
   6   6   2   26.63    3.80
   6   6  -2   28.60    3.94
   6   6   2   20.23    3.70
  -6   6   2   25.31    3.29
   6   6  -3  446.39   19.53
  -6   6   3  427.59   19.11
   6   6   3  428.50   19.87
   6   6   3  432.96   19.41
   6   6  -3  454.84   19.52
   6   6   4   26.15    3.80
   6   6   4   19.28    3.56
   6   6  -4   20.19    3.37
   6   6   4   23.15    4.07
   6   6  -4   14.40    3.20
  -6   6   4   22.97    3.23
   6   6   5  161.62    9.79
   6   6   5  151.72    9.19
   6   6  -5  187.38    9.40
  -6   6  -5  211.94    9.56
   6   6  -5  190.56    9.58
  -6   6   5  170.98    9.15
   6   6   5  168.93    9.50
   6   6  -6   33.94    3.84
   6   6  -6   33.10    4.46
   6   6   6   35.85    4.41
  -6   6   6   43.63    4.13
   6   6   6   35.87    4.08
   6   6  -6   37.27    3.96
   6   6  -7  169.89    9.02
   6   6  -7  157.95    9.33
   6   6   7  172.59    9.26
  -6   6   7  183.36    9.02
   6   6  -7  155.13    8.57
   6   6   7  163.28    9.04
   6   6  -8   37.78    4.35
   6   6  -8   32.76    3.84
   6   6   8   40.07    4.35
  -6   6   8   42.75    3.99
   6   6  -8   30.59    3.43
   6   6   8   33.07    4.11
   6   6  -9  101.68    5.84
   6   6   9   90.84    6.19
   6   6   9   91.62    6.41
   6   6  -9   97.81    6.66
   6   6  -9  108.55    6.30
  -6   6   9   86.83    5.65
  -6   6   9  109.56    6.24
  -6   6  10   13.78    2.85
  -6  -6  10   11.36    2.42
   6   6  10   10.80    3.02
   6   6 -10   15.43    2.62
   6   6  10   21.06    3.62
   6   6 -10   14.81    3.39
   6   6 -10   20.40    3.07
  -6   6  10   12.87    2.69
  -6   6  11   43.53    3.64
  -6  -6  11   35.95    3.14
   6   6  11   40.92    4.03
   6   6 -11   24.47    3.57
   6   6 -11   20.84    3.27
  -6   6  11   38.06    3.49
   6   6  11   29.98    3.52
   6   6  12    9.31    2.92
   6   6 -12   18.29    2.68
  -6   6 -12   13.85    3.59
  -6   6  12    6.59    2.37
   6   6  13  204.47    9.38
   6   6 -13  196.11    8.91
  -6   6  13  189.27    8.91
  -6   6  13  189.76    9.21
   6   6  14    4.58    2.18
  -6   6 -14    2.62    2.35
  -6   6  14    4.01    1.98
  -6   6  14    2.50    1.90
   6   6  14    0.61    2.23
   6   6  15   21.66    2.33
  -6   6  15   15.30    2.09
   6   6  15   18.36    2.39
  -6   6  16    0.75    1.17
   6   7   0   38.60    4.43
   6   7   0   33.82    4.31
   6   7   0   38.02    4.46
   6   7  -1   38.69    4.34
   6   7   1   36.96    4.41
  -6   7  -1   29.53    4.15
   6   7  -1   42.21    4.38
   6   7   1   34.35    4.52
   6   7  -1   42.48    4.56
   6   7   1   37.23    4.43
   6   7  -2   27.85    3.94
  -6   7  -2   31.89    4.44
   6   7   2   22.08    3.83
   6   7  -2   33.13    4.14
   6   7  -2   34.22    4.09
   6   7   2   23.44    4.14
   6   7  -3   13.00    3.44
  -6   7  -3   14.88    3.91
   6   7   3   11.23    3.26
   6   7   3   10.01    3.53
   6   7  -3   16.83    3.42
   6   7  -4   44.26    4.43
  -6   7  -4   42.97    5.17
   6   7   4   44.93    4.69
   6   7  -4   41.30    4.31
  -6   7  -4   46.41    4.28
   6   7   5   19.77    3.67
   6   7  -5   19.09    3.38
  -6   7  -5   20.85    3.38
   6   7  -5   19.81    3.49
  -6   7  -5   19.53    4.32
   6   7   5   16.09    3.47
   6   7  -6   47.62    4.47
  -6   7  -6   44.90    4.33
   6   7  -6   53.69    4.38
   6   7   6   41.94    4.66
   6   7   6   46.19    4.66
   6   7  -7  157.83    8.44
   6   7  -7  150.80    8.86
  -6   7  -7  146.27    8.23
   6   7  -7  161.94    8.31
   6   7   7  148.95    8.47
   6   7   7  148.51    9.00
   6   7   7  163.31    8.67
   6   7  -8   65.65    4.92
   6   7  -8   65.80    5.47
   6   7  -8   72.71    4.91
   6   7   8   64.83    5.84
   6   7   8   67.35    5.32
   6   7   8   71.49    5.49
   6   7   9   18.24    3.42
   6   7  -9   17.75    3.48
   6   7   9   16.23    3.27
   6   7  -9   15.69    2.86
   6   7   9   14.76    3.84
   6   7  -9   15.71    2.90
  -6   7   9   14.08    2.64
   6   7  10    1.57    2.87
   6   7 -10    3.86    2.87
   6   7  10    2.93    2.72
   6   7 -10    5.10    2.27
   6   7  10    2.40    3.05
   6   7 -10    1.15    2.29
  -6   7 -10    5.40    3.60
  -6   7  10    1.66    2.22
   6   7  11    6.69    2.85
   6   7 -11    5.02    2.43
   6   7  11    3.75    2.59
   6   7 -11    2.71    1.99
   6   7  11    1.24    2.82
   6   7 -11    1.67    2.13
  -6   7 -11    6.39    3.39
  -6   7  11    5.00    2.34
   6   7  12   24.36    3.20
   6   7 -12   22.56    3.04
   6   7  12   20.95    2.95
   6   7  12   24.72    3.50
  -6   7 -12   20.70    3.68
  -6   7  12   20.27    3.21
  -6   7  12   19.76    2.81
   6   7  13    3.37    2.29
   6   7 -13    3.36    1.89
   6   7  13    3.02    1.95
   6   7  13    1.06    2.33
  -6   7 -13    4.20    2.61
  -6   7  13    0.09    2.13
  -6   7  13    2.68    1.98
   6   7  14   15.67    2.37
  -6   7 -14   10.06    2.41
   6   7 -14   19.46    2.32
  -6   7  14   16.89    2.19
  -6   7  14   10.90    1.98
   6   7  15   25.25    2.28
   6   8   0   15.97    3.71
   6   8   0   15.28    3.58
  -6   8   0   13.19    3.25
   6   8   0   11.59    3.23
   6   8   1  127.68    8.10
   6   8  -1  158.16    8.35
   6   8   1  126.93    8.03
   6   8  -1  156.39    8.23
  -6   8  -1  128.10    7.47
  -6   8   1  111.76    7.58
   6   8  -1  153.19    8.09
  -6   8  -1  133.76    8.11
   6   8   2    7.84    3.36
   6   8  -2   -0.15    2.90
   6   8   2    3.09    3.15
   6   8  -2    4.10    2.87
  -6   8  -2    3.70    3.11
   6   8  -3   36.09    4.06
  -6   8  -3   31.19    4.52
   6   8  -3   42.80    4.48
   6   8  -4   64.26    5.01
  -6   8  -4   70.24    5.22
  -6   8  -4   64.54    6.00
   6   8   4   55.07    5.06
   6   8  -4   72.72    5.32
   6   8  -5   48.64    4.49
  -6   8  -5   57.97    4.77
  -6   8  -5   44.98    5.50
   6   8   5   55.49    5.35
   6   8   5   57.54    4.96
   6   8  -5   50.36    4.66
   6   8  -6   32.34    3.75
  -6   8  -6   30.38    3.85
  -6   8  -6   33.65    5.12
   6   8   6   40.11    4.66
   6   8  -6   38.48    3.89
   6   8   6   41.85    4.40
   6   8  -7   45.08    3.92
  -6   8  -7   47.62    5.52
   6   8   7   21.91    3.75
   6   8   7   20.27    4.07
   6   8  -7   45.81    3.94
  -6   8  -7   58.03    4.40
   6   8   8    8.47    3.14
   6   8   8    5.28    3.36
   6   8  -8   10.41    2.92
  -6   8  -8    6.51    2.44
   6   8  -8    7.75    2.58
  -6   8  -8    9.75    3.81
   6   8   8    7.63    3.20
   6   8  -9  155.00    8.10
   6   8  -9  148.79    8.60
   6   8  -9  155.70    8.11
   6   8   9  164.52    9.00
   6   8   9  181.27    8.78
   6   8   9  160.36    8.55
  -6   8   9  176.61    9.15
   6   8  10   26.58    3.58
   6   8 -10   25.69    3.39
   6   8 -10   27.40    3.07
   6   8  10   25.73    3.54
   6   8  10   29.16    3.71
  -6   8 -10   28.40    4.43
  -6   8  10   31.12    4.11
   6   8  11  303.28   13.62
   6   8 -11  303.63   13.71
   6   8  11  310.18   13.89
   6   8  11  301.17   13.51
  -6   8 -11  295.86   14.52
  -6   8  11  300.93   13.82
   6   8  12   10.94    2.61
   6   8 -12    4.29    2.10
  -6   8 -12    7.76    2.80
  -6   8  12   13.10    2.67
   6   8  12   12.50    2.43
   6   8  12    7.62    2.59
   6   8  13    5.05    2.16
  -6   8 -13    7.79    2.32
  -6   8  13    6.22    2.06
   6   8  13    3.70    1.93
   6   8  14   42.35    3.04
  -6   9   0   -1.77    2.79
   6   9   0    1.34    3.19
  -6   9  -1  112.50    7.22
  -6   9  -1  110.59    6.60
  -6   9   1  108.74    6.97
   6   9   1  116.04    7.20
   6   9  -1  123.27    7.31
   6   9  -2   73.91    5.74
   6   9   2   84.48    5.99
   6   9  -2   79.73    5.76
   6   9  -2   67.39    5.25
  -6   9  -2   74.25    5.91
  -6   9   2   80.15    5.79
   6   9   3   20.10    3.76
   6   9  -3   11.66    3.36
   6   9   3   18.59    3.86
   6   9  -3   12.84    2.96
  -6   9  -3    9.22    3.47
  -6   9   3   16.91    3.69
  -6   9  -3   16.07    3.25
   6   9   4   53.58    5.22
   6   9   4   66.99    5.28
   6   9  -4   56.13    4.73
  -6   9  -4   57.96    4.86
   6   9  -4   54.34    4.50
  -6   9  -4   46.07    5.34
  -6   9   4   65.32    5.37
   6   9   5   29.51    3.90
   6   9  -5   33.38    3.77
   6   9   5   32.64    4.22
  -6   9  -5   34.94    3.99
   6   9  -5   28.31    3.41
  -6   9  -5   28.76    4.63
  -6   9   5   31.09    4.30
   6   9  -6   45.80    4.01
  -6   9  -6   50.67    5.27
  -6   9  -6   56.26    4.67
   6   9  -6   48.16    4.18
   6   9   6   45.17    4.76
   6   9   6   43.53    4.41
   6   9   7   27.02    3.69
  -6   9  -7   23.63    3.26
   6   9   7   22.25    3.88
   6   9   7   26.99    3.73
   6   9  -7   24.34    3.43
  -6   9  -7   18.90    3.89
  -6   9   7   22.90    4.08
  -6   9  -8    6.60    2.45
  -6   9  -8    6.80    3.42
  -6   9   8    9.46    3.41
   6   9   8   12.29    3.03
   6   9   8    6.86    3.14
   6   9  -8   12.82    2.84
  -6   9   9  103.60    6.82
   6   9   9  107.29    6.60
   6   9  -9  110.70    6.15
   6   9   9  112.72    6.52
  -6   9 -10    3.19    2.93
  -6   9  10    5.48    2.96
   6   9  10    3.44    2.65
   6   9  10    2.73    2.45
   6   9 -10    3.57    2.16
  -6   9 -11    4.70    2.78
  -6   9  11    2.75    2.52
   6   9  11    3.91    2.31
   6   9  11    6.33    2.41
   6   9  12   23.37    2.68
  -6   9 -12   17.34    2.93
  -6   9  12   21.39    2.68
   6   9  12   18.72    2.52
   6   9  13    9.60    1.97
   6   9  13    7.53    1.77
  -6   9  13    6.19    1.70
  -6   9 -13    7.89    2.11
   6  10   0    4.48    3.16
  -6  10   0    7.73    2.94
   6  10  -1   59.89    5.00
   6  10   1   45.30    4.66
  -6  10  -1   48.07    4.57
  -6  10   1   42.96    4.39
  -6  10  -1   43.77    4.09
   6  10  -2   50.34    4.94
  -6  10  -2   54.75    5.14
  -6  10   2   64.24    5.12
  -6  10  -2   59.15    5.03
   6  10   3  372.68   17.19
   6  10   3  363.82   16.94
   6  10  -3  403.71   17.05
  -6  10  -3  370.85   17.53
  -6  10   3  347.55   17.03
  -6  10  -3  427.39   17.47
   6  10   4  165.01    8.77
   6  10   4  159.73    8.56
   6  10  -4  164.84    8.52
  -6  10  -4  144.64    9.10
  -6  10   4  159.93    8.85
  -6  10  -4  157.50    8.74
   6  10   5   28.78    3.87
   6  10  -5   46.99    4.11
   6  10   5   30.82    4.14
  -6  10  -5   42.58    4.14
  -6  10  -5   42.41    4.76
  -6  10   5   34.66    4.28
  -6  10   6    5.86    3.00
  -6  10  -6    5.03    3.40
  -6  10  -6    7.00    2.57
   6  10   6    5.79    3.03
   6  10   6    5.15    2.99
   6  10  -6    6.30    2.83
  -6  10  -7  193.24   10.04
  -6  10  -7  188.54   10.63
  -6  10   7  212.03   10.48
   6  10   7  202.11   10.11
   6  10  -7  204.46    9.82
   6  10   7  214.18   10.14
  -6  10  -8   17.38    3.65
  -6  10   8   12.19    3.21
   6  10   8   10.18    3.00
   6  10  -8   12.81    2.72
   6  10   8   13.56    2.97
  -6  10   9  214.09   10.24
  -6  10   9  221.23   11.00
   6  10   9  227.92   10.74
   6  10  -9  254.09   10.67
   6  10   9  240.02   10.84
   6  10  10   16.03    2.67
   6  10 -10   12.30    2.26
  -6  10  10   13.43    2.82
  -6  10 -10   12.13    2.93
   6  10  11   42.32    3.35
  -6  10  11   42.24    3.46
  -6  10 -11   40.04    3.78
   6  10  12    1.80    1.74
  -6  10  12    2.74    1.68
  -6  10 -12   -0.90    1.86
   6  10  13  234.93    9.92
   6  11   0    8.53    3.06
   6  11   0    6.60    3.13
  -6  11   0    6.57    2.68
   6  11  -1   20.11    3.43
   6  11   1   16.03    3.34
   6  11  -1   23.35    3.66
   6  11   1   17.07    3.51
  -6  11   1   15.69    3.10
  -6  11  -1   21.84    3.37
   6  11   2   13.53    3.36
   6  11   2   14.90    3.31
  -6  11  -2   11.67    3.18
  -6  11   2   15.66    3.37
  -6  11  -2   13.35    3.03
   6  11   3   69.84    5.14
  -6  11  -3   61.23    4.94
  -6  11  -3   64.07    5.33
  -6  11   3   59.84    4.99
   6  11  -4   28.45    3.55
   6  11   4   30.40    3.68
  -6  11  -4   30.55    3.58
  -6  11   4   29.56    4.05
  -6  11  -4   24.91    3.92
  -6  11  -4   25.52    3.89
  -6  11   4   28.12    3.78
   6  11   5   78.99    5.34
   6  11  -5   78.86    5.21
  -6  11  -5   77.18    5.33
  -6  11  -5   68.71    5.40
  -6  11   5   75.56    5.72
  -6  11  -5   71.51    5.71
  -6  11   5   87.43    5.79
  -6  11  -6   47.61    4.18
  -6  11   6   45.55    4.18
  -6  11  -6   47.25    4.66
  -6  11  -6   46.73    4.07
   6  11   6   48.94    3.94
   6  11  -6   57.51    4.14
   6  11   6   46.61    4.24
  -6  11  -7    1.68    2.24
  -6  11  -7    1.68    2.78
  -6  11   7    5.57    2.99
   6  11   7    4.79    2.63
   6  11   7    3.33    2.34
   6  11  -7    3.66    2.34
  -6  11   8   28.38    2.82
  -6  11  -8   22.08    3.45
  -6  11   8   29.77    3.61
   6  11   8   28.67    2.94
   6  11  -8   29.44    3.04
   6  11   8   28.80    3.28
  -6  11   9   12.17    2.08
  -6  11   9   12.72    2.79
   6  11   9   12.63    2.53
   6  11  -9    9.43    2.20
  -6  11  10   12.82    1.75
   6  11  10   15.25    2.37
  -6  11 -10    8.33    2.45
  -6  11  10   13.54    2.41
  -6  11  11   62.42    3.83
  -6  11 -11   68.01    4.32
   6  11  11   66.28    3.88
   6  11  12   24.15    2.09
  -6  12   0    0.49    2.92
  -6  12   0    0.39    2.40
   6  12   0    0.65    2.40
   6  12   0    0.11    2.60
  -6  12   0    2.04    2.36
  -6  12  -1   26.68    3.96
  -6  12  -1   31.31    3.45
   6  12   1   16.90    3.13
   6  12  -1   30.80    3.32
   6  12   1   16.06    3.08
  -6  12   1   16.69    2.99
  -6  12  -2    1.43    2.82
  -6  12   2    3.53    2.86
  -6  12  -2    5.58    2.47
   6  12  -2    6.46    2.73
   6  12   2    4.25    2.60
   6  12   2    3.62    2.62
  -6  12   2    4.53    2.60
  -6  12  -3   93.19    6.42
  -6  12   3  100.38    6.55
  -6  12   3   96.38    6.04
  -6  12  -3   94.43    6.00
  -6  12  -3  102.90    6.32
   6  12   3  102.23    6.10
   6  12  -3  100.25    5.93
   6  12   3  106.70    5.93
  -6  12  -4   52.52    4.55
  -6  12   4   46.83    4.43
  -6  12  -4   57.85    4.38
  -6  12   4   50.11    4.44
  -6  12  -4   52.53    4.49
  -6  12  -4   58.04    3.62
   6  12   4   49.12    4.29
   6  12   4   52.86    4.06
  -6  12  -5  482.85   21.23
  -6  12   5  500.84   21.33
  -6  12  -5  514.66   21.20
  -6  12   5  506.99   21.08
  -6  12  -5  489.85   21.45
  -6  12  -5  506.14   20.37
   6  12   5  477.57   20.63
  -6  12  -6   38.48    3.56
  -6  12  -6   41.63    4.05
  -6  12  -6   43.98    3.70
  -6  12  -6   44.48    3.06
   6  12  -6   47.38    3.55
   6  12   6   43.13    3.42
  -6  12   7  162.79    8.13
  -6  12  -7  150.60    8.36
  -6  12   7  157.18    7.64
  -6  12  -7  160.60    7.33
   6  12  -7  169.85    7.77
  -6  12   8    1.18    1.76
   6  12   8    2.86    2.15
   6  12  -8    2.58    1.85
  -6  12  -8   -1.65    2.24
  -6  12   8    2.03    2.27
  -6  12   9   48.35    3.34
   6  12   9   40.21    3.15
  -6  12   9   38.13    2.80
  -6  12  10   15.26    2.07
   6  12  10   18.55    2.13
  -6  12  10   15.27    1.60
   6  12  11   64.75    3.53
   6  13   0   45.60    3.50
  -6  13   0   44.61    4.24
  -6  13  -1   16.23    3.12
  -6  13   1   17.89    2.80
   6  13   1   20.48    2.59
   6  13   1   17.21    2.80
   6  13  -1   19.84    2.71
  -6  13   1   18.93    2.64
  -6  13  -2    6.13    2.49
  -6  13   2    6.35    2.66
  -6  13   2    4.55    2.20
  -6  13  -2    4.62    2.23
   6  13   2    5.03    2.10
   6  13   2    5.86    2.41
   6  13  -2    9.11    2.37
  -6  13   2    4.61    2.30
  -6  13  -3   51.00    4.21
  -6  13   3   48.11    4.17
  -6  13   3   56.99    3.90
  -6  13   3   41.34    3.75
  -6  13  -3   53.27    3.89
   6  13   3   48.67    3.83
   6  13  -3   53.55    3.74
   6  13   3   47.84    3.49
   6  13  -4    9.03    2.34
   6  13   4    6.54    2.34
  -6  13   4    8.16    2.16
  -6  13  -4    6.24    2.24
  -6  13  -4    8.32    2.28
  -6  13   4   11.58    2.51
  -6  13  -4    8.93    2.41
  -6  13   4   12.13    2.53
   6  13   5   14.16    2.42
   6  13  -5   15.40    2.24
  -6  13  -5   11.85    2.23
  -6  13  -5   12.01    2.36
  -6  13   5   11.26    2.39
  -6  13  -5   10.25    2.51
  -6  13   5   16.17    2.69
  -6  13  -6   19.57    2.71
  -6  13   6   21.07    2.41
   6  13   6   17.99    2.54
  -6  13   7    6.88    1.79
  -6  13  -7    5.87    2.04
  -6  13   7    7.60    2.18
  -6  13   8   31.96    2.73
  -6  13   8   32.22    2.37
  -6  13   9    1.29    1.45
  -6  14   0    5.00    2.22
  -6  14   0    9.08    2.09
   6  14   0    4.79    1.70
  -6  14  -1   66.49    4.48
  -6  14   1   55.56    3.98
  -6  14  -1   72.35    4.27
   6  14  -1   68.39    3.88
  -6  14  -2   33.51    3.33
  -6  14   2   40.71    3.46
  -6  14   2   45.50    3.25
  -6  14   2   43.25    3.14
   6  14  -2   38.36    2.92
  -6  14  -3   11.86    2.32
  -6  14   3   22.09    2.64
   6  14  -3   14.34    2.06
   6  14   3   22.04    2.39
  -6  14   3   25.07    2.49
  -6  14   3   23.06    2.37
   6  14  -4   41.19    2.94
   6  14   4   41.95    3.14
  -6  14   4   48.53    3.18
  -6  14   4   46.15    3.26
  -6  14   4   46.05    3.15
  -6  14   5    7.92    1.71
  -6  14   5    9.67    1.97
   6  14  -5    3.26    1.54
   6  14   5    8.61    1.86
   6  14  -6    2.49    1.35
   6  14   6    6.48    1.66
  -6  14   6    6.39    1.55
  -6  14   7   36.65    2.55
   6  14   7   31.46    2.38
  -6  14   7   35.19    2.34
  -6  15   2   38.75    2.59
   7   0   0    0.69    3.21
   7   0  -1   -1.19    3.17
   7   0   1    0.86    3.20
  -7   0   2    0.35    2.97
   7   0  -2    2.37    3.20
   7   0   2    0.34    3.01
  -7   0   3    1.76    3.03
   7   0  -3    1.68    3.25
  -7   0   4   -0.35    3.04
   7   0  -4    1.83    2.93
  -7   0   5   -1.06    2.86
   7   0  -5   -0.49    3.00
  -7   0   6    0.35    2.95
   7   0  -6    0.65    2.94
  -7   0   7   -0.18    2.93
   7   0  -7    2.38    3.19
  -7   0   8   -2.58    3.06
   7   0  -8   -0.77    2.80
  -7   0   9    3.78    3.05
   7   0  -9    2.50    2.74
  -7   0  10   -1.55    2.86
   7   0 -10    1.94    2.68
  -7   0  11    1.86    2.69
   7   0 -11    0.26    2.53
  -7   0  12    2.82    2.63
   7   0 -12    0.92    2.20
  -7   0  13    1.00    2.19
   7   0 -13   -0.90    1.99
  -7   0  14    0.74    1.75
   7   0 -14   -0.84    1.69
  -7   0  15    1.20    1.38
   7   1   0   90.66    6.56
   7  -1   0   77.68    6.17
   7   1  -1   12.61    3.75
   7  -1  -1   13.33    3.45
   7   1   1    1.42    3.39
   7  -1   1    0.16    3.12
  -7  -1   2    8.62    3.18
   7   1  -2    6.93    3.33
   7  -1  -2    6.77    3.30
   7   1   2   15.88    3.87
   7   1   3    2.11    2.76
  -7  -1   3    0.69    2.76
   7   1  -3   16.49    3.61
   7  -1  -3   14.30    3.41
   7   1   4   18.39    3.59
  -7  -1   4   25.23    3.72
   7  -1  -4   17.24    3.70
   7   1  -4   20.69    3.94
   7  -1  -5   57.14    5.21
   7   1  -5   64.22    5.43
   7  -1  -6   81.33    5.89
   7   1  -6   96.96    6.28
   7  -1  -7   79.88    5.96
   7   1  -7   78.55    6.16
  -7  -1   8  191.13   10.43
   7  -1  -8  196.52   10.10
   7   1  -8  199.18   10.30
  -7  -1   9   31.89    4.14
   7  -1  -9   36.74    3.95
   7   1  -9   41.77    4.07
   7  -1 -10   30.61    3.69
  -7  -1  10   26.66    3.69
   7   1 -10   24.93    3.57
   7  -1 -11   54.63    4.25
   7   1 -11   53.17    4.31
   7  -1 -12   30.28    3.37
   7   1 -12   34.40    3.51
   7  -1 -13   30.39    2.93
   7   1 -13   28.98    2.93
  -7  -1  14   12.53    2.18
   7  -1 -14   15.42    2.12
   7   1 -14   12.21    2.06
  -7   1  15    9.24    1.69
  -7  -1  15    9.06    1.68
   7   2   0   11.03    3.47
   7  -2   0   10.22    3.04
   7   2   1   18.18    3.59
   7   2  -1   16.26    3.96
   7  -2  -1   19.40    3.40
   7   2   1   17.36    3.98
   7  -2   1   17.23    3.37
   7   2   2    2.29    2.95
   7   2  -2    2.08    3.10
   7  -2  -2    1.94    2.78
   7   2   2    1.08    3.37
  -7  -2   2    0.34    2.95
  -7   2   2   -1.36    2.67
   7   2  -3   46.87    4.96
   7  -2  -3   46.69    4.42
  -7   2   3   39.28    4.54
  -7  -2   3   46.02    4.62
   7   2   3   39.51    4.59
   7   2   4   -0.33    3.05
  -7   2   4    4.30    2.82
  -7  -2   4    4.52    2.95
   7   2  -4    3.39    3.19
   7  -2  -4    3.71    2.79
  -7   2   5   12.74    3.41
  -7  -2   5   16.73    3.48
   7  -2  -5   14.68    3.19
   7   2  -5   13.78    3.69
  -7   2   6   49.64    4.88
  -7  -2   6   53.78    4.97
   7  -2  -6   45.88    4.41
   7   2  -6   46.79    4.84
  -7   2   7    7.62    3.27
  -7  -2   7   10.65    3.38
   7  -2  -7    9.40    2.99
   7   2  -7    7.89    3.34
  -7   2   8    4.61    3.02
  -7  -2   8    1.91    2.97
   7   2  -8    2.28    2.93
   7  -2  -8    3.04    2.77
  -7   2   9   11.12    3.36
  -7  -2   9   10.88    3.09
   7  -2  -9    7.15    2.73
   7   2  -9   10.52    3.05
  -7   2  10   42.05    4.20
  -7  -2  10   38.00    4.09
   7  -2 -10   43.83    3.91
   7   2 -10   42.31    4.10
  -7   2  11   15.68    3.23
  -7  -2  11   16.17    3.11
   7  -2 -11   12.83    2.60
   7   2 -11   10.87    2.69
  -7   2  12    0.60    2.36
  -7  -2  12    1.98    2.38
   7  -2 -12    1.44    2.07
   7   2 -12    1.99    2.33
  -7  -2  13   20.53    2.77
  -7   2  13   18.32    2.69
   7  -2 -13   16.97    2.36
   7   2 -13   20.41    2.61
  -7   2  14    4.96    1.84
  -7  -2  14    6.53    1.91
  -7   2  15   28.58    2.28
  -7  -2  15   29.11    2.31
   7   2  15   27.91    2.55
   7   3   0  272.75   13.60
   7   3   0  272.65   13.22
   7   3   1  269.80   12.64
   7   3  -1  219.81   12.25
   7   3  -1  207.35   11.49
   7   3   1  279.14   12.39
  -7   3   2   73.56    6.05
  -7  -3   2   80.55    6.06
   7   3   2   84.57    6.40
   7   3   3   16.89    3.68
   7   3  -3   16.73    3.74
   7  -3  -3   11.99    2.98
  -7   3   3   16.14    3.44
  -7  -3   3   16.87    3.44
   7   3  -4   54.60    5.27
   7  -3  -4   53.58    4.59
   7   3   4   63.50    5.48
  -7  -3   4   62.46    5.22
   7  -3  -5   51.01    4.19
   7   3  -5   53.70    5.04
   7   3   5   35.24    4.64
  -7   3   5   34.86    4.21
  -7  -3   5   39.01    4.29
  -7   3   6   84.10    6.15
  -7  -3   6   81.40    6.06
   7  -3  -6   85.86    5.62
   7   3  -6   90.17    6.32
  -7   3   7   48.69    4.65
  -7  -3   7   49.85    4.42
  -7  -3   8   18.97    3.20
   7  -3  -8   13.44    2.86
  -7   3   9   66.58    5.30
  -7  -3   9   63.63    5.02
   7  -3  -9   75.98    4.92
  -7   3  10  129.07    7.44
  -7  -3  10  135.67    7.47
   7  -3 -10  132.69    7.05
  -7   3  11  106.68    5.83
  -7  -3  11  107.81    5.76
  -7   3  12   26.53    3.11
  -7  -3  12   30.32    3.12
   7  -3 -12   33.38    2.93
  -7   3  13    2.41    1.89
  -7  -3  13    1.50    1.84
   7  -3 -13   -0.08    1.52
   7   3 -13    1.34    1.77
   7   3  14   24.33    2.69
  -7   3  14   30.59    2.43
  -7  -3  14   27.67    2.33
   7   4   0    2.17    3.05
   7   4   1    6.70    3.36
   7   4   1    3.21    2.81
   7   4  -1    7.84    3.10
  -7  -4   1    6.89    2.80
  -7   4   1    9.47    3.03
   7   4   1    4.70    3.43
   7   4   2    0.49    3.03
   7   4  -2    1.41    2.84
   7   4   2    3.02    2.86
  -7   4   2    0.47    2.78
  -7  -4   2    0.60    2.68
   7   4  -3   20.15    3.38
   7   4   3   18.04    4.01
   7   4   3   22.07    3.40
  -7   4   3   23.42    3.70
  -7  -4   3   22.37    3.38
   7   4   4   58.83    5.56
   7   4   4   65.83    4.85
  -7   4   4   66.67    5.26
  -7  -4   4   62.52    5.03
   7   4   5  195.93   10.73
  -7   4   5  205.82   10.49
  -7  -4   5  204.98   10.37
   7   4   6  258.59   13.46
  -7   4   6  288.27   13.42
  -7  -4   6  283.14   13.20
   7   4  -7  104.81    6.41
  -7   4   7   91.87    6.20
  -7  -4   7   83.93    5.91
   7   4   7   89.29    6.47
   7   4   8   22.64    3.96
  -7  -4   8   30.41    3.55
   7   4  -8   25.99    3.53
  -7   4   9    1.86    2.54
  -7  -4   9    2.71    2.49
   7   4  -9    7.07    2.85
  -7   4  10   17.44    3.01
  -7  -4  10   11.96    2.60
   7   4 -10   19.67    3.01
  -7   4  11   18.84    2.82
  -7  -4  11   16.22    2.69
   7   4 -11   14.79    2.58
   7   4  12    2.74    2.56
   7   4 -12    2.96    1.93
  -7   4  12    2.88    2.02
  -7  -4  12    3.94    1.89
   7   4 -13   34.40    2.81
  -7   4  13   35.99    2.84
  -7  -4  13   31.51    2.67
  -7   4  14    2.12    1.33
  -7  -4  14    4.34    1.36
   7   5   0    5.07    3.19
  -7  -5   0    0.14    2.39
  -7   5   0    1.88    2.66
   7   5   0    2.34    3.10
   7   5  -1   51.48    4.54
   7   5   1   49.32    4.70
   7   5   1   48.09    4.55
   7   5  -1   55.41    5.17
   7   5   1   37.47    4.90
  -7   5   1   42.19    4.28
  -7  -5   1   40.53    4.10
   7   5  -2  232.97   11.39
   7   5   2  210.32   11.15
   7   5   2  191.09   10.60
   7   5  -2  222.53   11.04
  -7   5   2  232.49   11.02
  -7  -5   2  223.44   10.78
   7   5  -3  134.73    8.74
   7   5   3  166.33    9.26
   7   5   3  174.46    8.84
   7   5  -3  150.61    8.42
  -7   5   3  163.73    8.65
  -7  -5   3  166.00    8.58
   7   5  -4  176.26    9.07
   7   5   4  131.83    8.71
   7   5   4  152.98    8.58
   7   5  -4  177.78    8.57
  -7   5   4  154.73    8.57
  -7  -5   4  156.40    8.41
   7   5  -5  125.54    7.94
   7   5   5  150.41    8.52
   7   5  -5  115.50    7.30
   7   5   5  151.26    7.95
  -7   5   5  163.94    8.22
  -7  -5   5  147.59    7.74
   7   5   6   54.17    5.43
   7   5   6   52.83    4.59
  -7   5   6   64.37    4.93
  -7  -5   6   65.50    4.75
   7   5   7   57.20    5.25
  -7   5   7   64.15    4.83
  -7  -5   7   59.80    4.60
   7   5  -8  118.07    7.06
  -7   5   8  132.82    7.13
  -7  -5   8  127.54    6.85
   7   5   8  114.74    7.48
   7   5   9   10.84    3.37
  -7   5   9   11.45    2.67
  -7  -5   9   13.25    2.52
   7   5  -9    4.40    2.59
   7   5  10    5.05    2.99
  -7   5  10    3.93    2.17
  -7  -5  10    3.55    1.97
   7   5 -10   -0.67    2.15
  -7  -5  11   47.34    3.68
   7   5 -11   81.27    4.49
   7   5 -12  117.23    5.98
  -7  -5  12  136.05    5.90
  -7   5  13   70.41    4.21
   7   5  13   80.13    4.59
  -7  -5  13   67.36    3.81
  -7   5 -13   79.69    4.84
   7   5  14   70.12    3.99
   7   6   0    2.37    2.88
  -7   6   0    0.13    2.45
   7   6   0    0.96    2.83
   7   6  -1    1.15    2.88
   7   6   1    2.13    2.96
   7   6   1   -0.58    3.14
  -7   6   1    0.26    2.36
  -7   6  -1   -2.24    2.54
   7   6  -1    2.06    3.00
   7   6  -2   14.28    3.45
   7   6   2   20.63    3.80
   7   6   2   16.29    3.63
   7   6  -2   16.89    3.76
  -7   6   2   15.57    2.92
   7   6  -3   38.25    4.33
   7   6   3   33.82    4.36
   7   6   3   34.43    4.16
   7   6  -3   29.76    3.86
  -7   6  -3   24.76    3.96
  -7   6   3   40.93    3.74
   7   6  -4   52.66    4.77
   7   6   4   37.39    4.50
   7   6   4   51.70    4.44
   7   6  -4   52.52    4.33
  -7   6  -4   35.87    4.68
  -7   6   4   41.20    3.97
  -7  -6   4   39.49    3.65
   7   6  -5  212.21   11.03
   7   6   5  222.58   11.33
   7   6   5  213.93   10.82
   7   6  -5  224.04   10.68
  -7   6  -5  214.19   11.63
  -7   6   5  235.88   10.81
  -7  -6   5  219.57   10.37
   7   6  -6  121.23    6.93
   7   6   6  109.32    7.11
   7   6   6  113.77    6.68
   7   6  -6  109.03    6.32
  -7   6  -6  103.01    7.30
  -7   6   6  119.67    6.53
  -7  -6   6  100.54    6.01
   7   6  -7  108.17    6.43
   7   6   7   92.39    6.65
   7   6  -7  111.02    5.92
   7   6   7  101.49    6.18
  -7   6  -7   85.92    6.83
  -7   6   7  116.90    6.17
  -7  -6   7   93.95    5.62
   7   6  -8   48.46    4.03
  -7   6  -8   38.25    4.70
  -7  -6   8   41.44    3.36
   7   6   8   42.17    4.58
   7   6   8   41.05    3.87
   7   6  -9   22.34    2.98
  -7   6  -9   17.69    3.60
   7   6 -10   18.63    2.64
  -7   6 -10   14.61    3.30
   7   6  11   16.23    2.97
   7   6 -11   16.66    2.32
   7   6  12    5.25    2.26
  -7   6  12    5.28    2.07
   7   6 -12    4.37    1.62
  -7   6 -12    5.59    2.22
  -7   6  13    2.79    1.50
   7   6  13    1.28    1.70
  -7   7   0  205.77   10.38
   7   7   0  235.99   11.24
   7   7   1  143.94    7.86
   7   7   1  141.43    7.85
   7   7  -1  117.30    7.33
  -7   7   1  139.97    7.42
   7   7  -1  109.90    7.42
   7   7   2   15.78    3.79
   7   7  -2   60.69    4.47
   7   7   2   17.02    3.94
   7   7  -2   56.20    4.56
  -7   7  -3    0.67    2.22
   7   7  -3    2.95    2.93
   7   7   3   14.94    3.57
   7   7   3   11.79    3.41
   7   7  -3    1.72    2.71
  -7   7  -3    2.07    2.76
  -7   7  -4    8.72    2.53
   7   7  -4    7.11    2.92
  -7   7  -4    6.33    3.06
   7   7  -4    7.87    2.97
   7   7   4   -1.64    3.19
   7   7   4    0.40    2.87
   7   7  -5    0.67    2.60
  -7   7  -5    2.89    2.92
   7   7   5   10.66    2.98
   7   7  -5    2.43    2.49
   7   7   5    9.70    3.25
  -7   7  -6   45.17    4.73
   7   7   6   38.19    4.51
   7   7   6   37.39    4.14
   7   7  -6   44.15    4.16
  -7   7  -7   27.66    4.02
   7   7  -7   33.81    3.34
   7   7  -7   36.28    3.65
  -7   7  -8   74.14    5.80
   7   7  -8   77.37    4.70
   7   7   8   84.79    5.22
   7   7  -8   77.06    5.04
  -7   7  -9  177.81    9.56
   7   7  -9  192.62    8.39
   7   7   9  163.10    8.55
   7   7  -9  186.75    8.75
   7   7  10  239.72   10.67
   7   7  10  206.59    9.97
  -7   7 -10  208.12   10.81
  -7   7  10  234.96   10.62
   7   7 -10  233.90   10.15
  -7   7  11   84.56    5.00
   7   7  11   83.68    5.12
   7   7  12   25.40    2.59
  -7   7  12   21.25    2.37
  -7   7 -12   26.08    2.74
   7   7  13    6.17    1.49
   7   8   0   58.31    4.90
   7   8   1   60.18    4.98
   7   8  -1   64.10    4.85
   7   8   1   61.59    4.86
  -7   8   1   46.27    4.29
   7   8   2   43.58    4.28
   7   8   2   40.49    4.41
   7   8  -2   47.01    4.29
  -7   8   2   37.47    4.06
  -7   8  -2   43.77    3.95
   7   8   3   71.40    5.48
   7   8   3   74.01    5.53
   7   8  -3   75.53    5.26
   7   8  -3   72.03    5.18
  -7   8   3   67.98    5.11
  -7   8  -3   75.68    5.10
   7   8   4   62.46    4.99
   7   8   4   60.95    4.79
   7   8  -4   59.69    4.54
   7   8  -4   48.58    4.36
  -7   8  -4   48.26    4.65
  -7   8   4   66.92    5.04
  -7   8  -4   64.42    4.63
   7   8   5    4.18    2.83
   7   8  -5    5.34    2.64
   7   8  -5    5.83    2.56
  -7   8  -5    5.00    2.93
  -7   8   5    2.23    3.06
  -7   8  -5    0.24    2.02
   7   8  -6   50.16    3.77
   7   8   6   37.58    3.96
  -7   8   6   46.64    4.47
   7   8  -6   38.75    3.68
  -7   8  -6   42.11    4.30
   7   8   7   28.63    3.33
   7   8  -7   21.96    2.80
   7   8  -7   21.32    2.87
  -7   8  -7   17.71    3.37
   7   8   8   17.40    2.85
   7   8  -8   23.10    2.59
   7   8   8   14.02    3.13
  -7   8  -8   21.16    3.30
   7   8   9   63.03    4.36
   7   8  -9   54.49    3.56
   7   8   9   51.16    3.86
  -7   8   9   60.21    4.38
  -7   8  -9   50.96    4.39
   7   8  10   38.10    3.31
   7   8  10   34.08    2.96
  -7   8  10   40.54    3.44
  -7   8 -10   34.78    3.49
   7   8  11   21.53    2.37
   7   8  11   14.03    1.84
  -7   8  11   18.51    2.37
   7   8  12   13.92    1.77
  -7   8  12   11.38    1.69
   7   9   0    2.54    2.98
   7   9   1   14.54    3.33
   7   9  -1   38.52    3.78
   7   9   1    9.11    3.36
  -7   9   1   12.63    2.84
  -7   9  -1   32.93    3.43
   7   9  -2    6.33    2.91
   7   9   2   21.60    3.51
   7   9   2   20.65    3.59
  -7   9   2   19.07    3.11
  -7   9  -2    6.09    2.47
   7   9   3   44.49    4.37
   7   9  -3   51.17    4.22
  -7   9   3   42.22    4.11
  -7   9  -3   52.22    4.10
   7   9   4   65.37    4.96
   7   9  -4   67.95    4.68
  -7   9  -4   56.43    4.75
  -7   9   4   67.81    4.90
  -7   9  -4   65.40    4.63
   7   9   5   67.95    4.75
   7   9  -5   55.53    4.11
  -7   9  -5   48.09    4.50
  -7   9   5   67.44    4.76
  -7   9  -5   48.64    4.03
   7   9   6   48.88    4.50
   7   9  -6   76.34    4.40
   7   9   6   47.39    4.34
  -7   9  -6   77.78    5.04
  -7   9   6   47.06    4.49
  -7   9  -6   73.99    4.41
   7   9   7   45.75    3.67
   7   9  -7   20.71    2.68
   7   9   7   45.60    3.59
  -7   9  -7   18.09    3.24
   7   9   8   -0.17    2.12
   7   9   8    2.51    2.22
   7   9  -8    7.88    1.94
  -7   9  -8    8.52    2.56
   7   9   9    2.44    1.94
   7   9  -9    1.79    1.51
   7   9   9   -0.17    1.94
  -7   9   9    0.09    2.15
  -7   9  -9    1.12    2.02
   7   9  10   28.65    2.54
   7   9  10   28.70    2.40
  -7   9  10   27.14    2.63
  -7   9  11   24.52    2.18
  -7  10   0   26.48    3.10
   7  10   0   27.83    3.42
  -7  10  -1   67.27    4.65
   7  10  -1   67.05    4.76
   7  10   1   68.07    4.88
  -7  10  -2  209.94   10.02
  -7  10   2  194.18    9.69
   7  10   2  208.22   10.05
   7  10  -2  214.46    9.93
  -7  10  -3   96.19    5.49
  -7  10   3   76.17    5.28
   7  10   3   84.04    5.45
   7  10  -3   97.77    5.44
  -7  10  -4   37.08    3.44
   7  10   4   45.50    3.94
   7  10  -4   40.64    3.50
   7  10   4   42.58    3.83
  -7  10   4   46.54    3.90
   7  10   5    9.27    2.64
   7  10  -5   11.76    2.35
   7  10   5   11.32    2.72
  -7  10  -5   11.76    2.20
  -7  10  -5    9.05    2.42
  -7  10   5    8.12    2.43
  -7  10  -5    8.69    2.43
  -7  10   5    9.54    2.65
  -7  10  -6    5.03    2.02
  -7  10  -6    3.15    2.29
  -7  10   6    2.50    2.39
   7  10   6    4.84    2.37
   7  10  -6    5.26    2.04
   7  10   6    3.19    2.28
  -7  10  -7   25.60    3.10
  -7  10   7   31.48    2.45
   7  10   7   33.81    3.06
   7  10  -7   32.62    2.77
   7  10   7   36.48    3.17
   7  10   8   24.40    2.53
   7  10  -8   27.28    2.33
   7  10   8   23.61    2.59
  -7  10  -8   19.39    2.65
   7  10   9    2.46    1.61
   7  10   9    1.20    1.62
  -7  10   9    4.05    1.86
  -7  10  10   22.06    2.10
   7  10  10   18.46    1.93
  -7  11   0    5.10    2.69
  -7  11   0    6.78    2.13
  -7  11  -1   17.39    3.21
  -7  11   1   27.28    2.91
  -7  11  -1   23.20    2.81
   7  11  -1   26.89    2.99
  -7  11  -2   42.18    3.82
  -7  11   2   15.69    3.11
  -7  11  -2   46.24    3.31
  -7  11   2   17.26    2.66
   7  11   2   14.81    2.79
   7  11  -2   55.76    3.49
  -7  11  -3   64.42    5.15
  -7  11   3  102.93    5.77
  -7  11   3  108.09    5.19
  -7  11  -3   69.02    4.84
   7  11   3  108.64    5.44
   7  11  -3   61.27    4.62
   7  11   3  116.88    5.38
  -7  11  -4   35.03    3.13
  -7  11   4    6.97    2.37
  -7  11  -4   24.46    2.59
  -7  11   4   10.52    2.38
   7  11   4   11.22    2.47
   7  11  -4   34.19    2.76
   7  11   4    8.10    2.48
  -7  11  -5    0.19    1.81
  -7  11   5    4.09    2.13
   7  11   5    2.53    1.91
   7  11  -5    3.78    1.85
   7  11   5    1.56    2.15
  -7  11  -5    0.79    1.64
  -7  11   6   34.36    2.88
   7  11   6   28.16    2.78
   7  11   6   31.16    2.63
  -7  11   6   29.04    2.34
   7  11   7   55.72    3.85
   7  11   7   65.40    3.81
  -7  11   7   58.18    3.47
   7  11   8   97.97    4.94
  -7  11   9   82.46    4.17
  -7  12   0   23.54    2.96
  -7  12   0   22.22    2.51
   7  12   0   24.08    2.53
  -7  12  -1    7.16    2.24
  -7  12   1   10.47    1.98
  -7  12  -1    9.35    1.95
   7  12   1   13.63    2.12
  -7  12  -2   42.96    3.57
  -7  12   2   39.74    3.51
  -7  12   2   44.23    3.24
  -7  12  -2   46.29    3.28
   7  12   2   48.60    3.28
  -7  12  -3    9.24    2.15
  -7  12   3   11.89    2.23
  -7  12   3   11.42    1.99
  -7  12  -3   15.41    2.04
   7  12   3   15.28    2.05
   7  12  -3   14.87    2.13
  -7  12   4   36.75    2.84
  -7  12  -4   43.06    3.00
   7  12  -4   44.63    2.89
   7  12   4   35.02    2.78
   7  12   5   66.32    3.82
  -7  12   5   59.98    3.45
  -7  12   5   57.10    3.67
   7  12  -5   68.95    3.65
   7  12   5   63.51    3.56
  -7  12   6   37.87    2.45
   7  12   6   40.71    2.80
  -7  12   6   37.05    2.71
   7  12  -6   40.58    2.60
   7  12   7   41.88    2.68
  -7  12   7   46.26    2.77
   7  12  -7   38.94    2.47
   7  13   0   31.01    2.37
   7  13  -1    5.94    1.47
   7  13   1    7.10    1.50
   7  13   2   17.73    1.70
   7  13  -2    4.95    1.49
  -7  13   4  144.63    6.40
  -8   0   0  178.85    9.61
  -8   0   1   12.94    3.35
   8   0  -1   13.46    3.40
  -8   0   2   46.17    4.61
   8   0  -2   70.30    5.35
  -8   0   3  108.69    7.02
   8   0  -3  121.37    7.23
   8   0  -4   93.51    6.63
  -8   0   4  118.90    6.89
   8   0  -5   38.02    4.16
  -8   0   5   34.27    4.03
   8   0  -6  229.65   10.49
  -8   0   6  182.45   10.12
   8   0  -7  125.62    7.13
   8   0   7  117.84    6.83
  -8   0   7  128.67    7.09
   8   0  -8   85.70    5.44
   8   0   8   81.21    5.36
  -8   0   8   86.17    5.48
   8   0  -9   91.68    5.26
   8   0   9   75.05    4.99
  -8   0   9   79.53    5.12
   8   0 -10  284.91   12.85
   8   0  10  295.12   12.87
  -8   0  10  294.58   12.90
  -8   0  11   68.58    4.28
   8   0  11   67.37    4.36
  -8   0  12  112.99    5.53
  -8  -1   0   17.51    3.59
  -8  -1   1  200.57   10.68
   8   1  -1  221.15   11.07
   8  -1  -1  214.26   10.68
  -8  -1   2   22.79    3.65
   8   1  -2   25.37    3.96
   8  -1  -2   23.14    3.49
  -8  -1   3   23.42    3.66
   8   1  -3   26.50    3.88
   8  -1  -3   24.15    3.53
  -8  -1   4    3.30    2.62
   8   1  -4    4.84    3.22
   8  -1  -4    1.91    2.67
   8   1   5   13.96    3.04
   8   1  -5   17.35    3.46
   8  -1  -5   14.79    2.98
  -8  -1   5   13.53    3.01
   8   1  -6   61.14    4.86
   8  -1  -6   64.12    4.61
  -8  -1   6   49.96    4.41
   8   1   6   46.49    4.35
   8   1   7    3.81    2.64
  -8  -1   7    5.31    2.61
   8   1  -7    3.40    2.49
   8  -1  -7    5.86    2.48
   8   1   8   12.57    2.88
   8   1  -8   14.66    2.87
   8  -1  -8   13.23    2.63
  -8  -1   8   16.00    2.83
   8   1  -9  103.54    5.91
   8  -1  -9   99.26    5.71
  -8  -1   9  109.26    5.94
   8   1   9   94.98    5.84
   8   1  10    6.82    2.32
   8  -1  10    5.37    1.98
   8   1 -10   10.83    2.29
   8  -1 -10    9.34    2.12
  -8  -1  10    6.01    2.02
   8   1 -11   67.91    3.99
  -8  -1  11   64.29    3.91
   8   1  11   65.35    4.08
  -8   1  12   73.16    3.81
  -8  -1  12   70.94    3.78
  -8   2   0    3.51    2.80
  -8  -2   0    2.52    2.92
  -8   2   1    7.85    2.89
  -8  -2   1   15.83    3.33
   8   2  -1   11.35    3.47
  -8   2   2  134.11    7.92
  -8  -2   2  145.09    8.12
   8   2  -2  146.78    8.43
   8  -2  -2  139.50    7.67
   8   2   3  104.71    6.39
   8   2  -3  112.49    7.00
   8  -2  -3   91.04    6.11
  -8   2   3  115.85    6.75
  -8  -2   3  114.14    6.77
   8   2  -4  157.13    8.36
   8  -2  -4  142.32    7.56
  -8   2   4  129.38    7.70
  -8  -2   4  135.99    7.79
   8   2   4  134.22    7.61
   8   2   5    6.35    2.69
   8   2  -5    2.60    2.71
   8  -2  -5    6.70    2.60
  -8   2   5    3.51    2.54
  -8  -2   5    4.28    2.75
   8   2  -6   30.56    3.83
   8  -2  -6   27.55    3.31
   8   2   6   39.86    3.96
  -8   2   6   41.62    3.80
  -8  -2   6   40.38    3.88
   8  -2  -7  110.81    6.10
   8   2   7   91.92    6.29
  -8   2   7  107.19    6.36
  -8  -2   7  107.19    6.27
   8   2  -8   67.93    4.70
   8  -2  -8   52.07    3.96
  -8   2   8   59.01    4.32
  -8  -2   8   64.33    4.41
   8   2   8   54.83    4.46
   8   2   9   17.73    2.82
  -8  -2   9   24.26    2.77
  -8   2   9   18.75    2.69
   8   2  -9   13.33    2.64
   8  -2  -9   16.12    2.41
   8   2  10    3.47    2.28
   8   2 -10    8.91    2.15
   8  -2 -10   11.51    1.91
  -8   2  10    0.98    1.86
  -8  -2  10    2.99    1.88
   8   2 -11   85.35    4.79
  -8   2  11   91.59    4.76
  -8  -2  11   90.73    4.77
   8   2  11   79.85    4.86
  -8   2  12   19.65    1.85
  -8  -2  12   15.92    1.88
   8   2  12   13.96    2.01
  -8   3   0    3.46    2.77
  -8  -3   0    6.07    2.82
   8   3   1   56.99    4.35
  -8   3   1   53.66    4.57
  -8  -3   1   63.13    4.82
  -8   3  -1   51.03    4.53
  -8  -3  -1   51.38    4.60
   8   3  -1   41.44    4.80
   8   3   2   29.27    3.59
  -8   3   2   29.82    3.71
  -8  -3   2   35.76    3.79
   8   3  -2   31.71    3.99
   8   3   3   50.29    4.31
  -8   3   3   49.90    4.42
  -8  -3   3   49.03    4.38
   8   3  -3   51.85    4.77
   8   3   4    5.24    2.68
  -8   3   4    2.22    2.40
  -8  -3   4    2.20    2.44
   8   3  -4    1.89    2.82
   8   3   5   12.88    3.01
  -8  -3   5   13.19    2.88
  -8   3   5   14.27    2.89
   8   3  -5   16.59    3.29
   8   3   6    0.62    2.62
  -8   3   6    3.61    2.36
  -8  -3   6    6.38    2.54
   8   3  -6    4.87    2.72
   8   3   7    3.35    2.57
  -8   3   7   -1.79    2.24
  -8  -3   7    0.11    2.16
   8   3  -7    3.80    2.41
   8   3   8   10.09    2.75
   8   3  -8   17.35    2.83
  -8   3   8   14.29    2.53
  -8  -3   8   11.56    2.43
   8   3  -9   47.52    3.71
  -8   3   9   46.65    3.49
  -8  -3   9   44.92    3.50
   8   3   9   43.72    3.76
  -8  -3  10    5.96    1.79
  -8   3  10    5.99    1.82
   8   3  10    3.39    2.08
  -8   3  11    2.56    1.38
  -8  -3  11    2.07    1.45
   8   3  11    2.75    1.81
   8   3  12   19.33    2.01
  -8   4   0  214.52   10.66
  -8  -4   0  224.01   10.81
   8   4   0  217.21   10.43
  -8   4   1   32.08    3.55
  -8  -4   1   34.45    3.69
  -8   4  -1   36.09    3.75
  -8  -4  -1   38.74    3.91
   8   4   1   32.69    3.67
   8   4  -2   67.90    5.43
  -8   4   2   67.70    5.01
  -8  -4   2   77.99    5.18
  -8   4  -2   71.35    5.16
  -8  -4  -2   73.19    5.24
   8   4   2   75.50    5.16
  -8   4   3  159.27    8.63
  -8  -4   3  181.94    8.84
   8   4   3  171.44    8.82
  -8   4   4   20.86    3.08
  -8  -4   4   20.56    2.97
   8   4   4   19.29    3.29
  -8   4   5    8.46    2.50
  -8  -4   5   11.04    2.52
   8   4   5    7.05    2.76
  -8   4   6    6.90    2.47
  -8  -4   6    9.24    2.41
   8   4   6    7.32    2.73
  -8   4   7   30.36    3.00
  -8  -4   7   29.84    2.90
   8   4   7   26.52    3.28
  -8   4   8   15.46    2.36
  -8  -4   8   15.57    2.25
   8   4   8   13.26    2.67
   8   4  -9    5.65    2.04
  -8   4  -9    1.43    2.03
  -8   4   9    3.03    1.63
  -8  -4   9    1.00    1.62
   8   4   9    3.67    2.19
   8   4 -10   10.22    1.96
  -8  -4  10   10.42    1.69
   8   4  10   11.64    2.25
  -8  -4  11    6.84    1.32
   8   4  11    8.03    1.81
  -8   5   0    2.15    2.29
  -8  -5   0    3.64    2.35
   8   5   0    1.65    2.45
  -8   5   1   47.05    3.95
  -8  -5   1   49.39    3.98
  -8   5  -1   50.61    4.10
  -8  -5  -1   47.41    4.04
   8   5  -1   52.70    4.08
   8   5   1   45.23    4.02
  -8   5  -2   15.52    2.74
  -8  -5  -2   15.31    2.83
  -8   5   2   14.21    2.70
  -8  -5   2   16.27    2.78
   8   5  -2   18.61    2.73
   8   5   2   21.27    3.16
   8   5  -3    8.18    2.84
  -8   5   3    5.86    2.35
  -8  -5   3    6.93    2.36
  -8   5  -3    5.07    2.33
  -8  -5  -3    7.48    2.54
   8   5   3    5.62    2.70
   8   5  -4    6.47    2.77
  -8   5   4    7.65    2.34
  -8  -5   4    3.52    2.07
   8   5   4    7.38    2.62
   8   5  -5   65.25    4.78
  -8   5   5   66.25    4.41
  -8  -5   5   64.18    4.28
   8   5   5   66.85    4.75
   8   5  -6    7.21    2.49
  -8  -5   6    4.56    1.87
   8   5   6    4.43    2.62
   8   5  -7    5.81    2.22
  -8   5  -7   -1.15    2.12
  -8  -5   7    1.92    1.68
   8   5   7    2.71    2.29
   8   5  -8    1.03    1.93
  -8   5  -8   -0.22    2.01
  -8  -5   8    3.21    1.58
   8   5   8    2.53    2.15
   8   5  -9    9.98    1.97
  -8   5  -9    5.93    1.95
  -8  -5   9    9.27    1.58
   8   5   9   12.58    2.31
  -8   5  10    2.58    1.75
   8   5  10    2.78    1.73
  -8   5  11    1.71    1.40
   8   5  11    0.85    1.39
   8   6   0  209.22    9.95
   8   6  -1   20.86    2.86
   8   6   1   16.24    2.99
   8   6  -2   99.34    5.63
   8   6   2   98.52    5.85
  -8   6   3    1.27    2.17
   8   6  -3    2.50    2.04
   8   6   3    3.35    2.39
   8   6   4  167.53    8.05
   8   6  -4  153.41    7.40
  -8   6   4  146.09    7.73
   8   6  -4  148.70    7.95
   8   6   5   38.08    3.57
  -8   6   5   33.88    3.46
   8   6  -5   42.54    3.65
   8   6   6   99.76    5.65
  -8   6   6   93.66    5.53
   8   6  -6   92.27    5.46
   8   6   7   17.94    2.65
  -8   6   7   20.95    2.77
   8   6  -7   19.35    2.54
   8   6   8   14.91    2.36
  -8   6   8   13.43    2.38
   8   6  -8    7.37    1.92
  -8   6  -8    6.02    2.00
   8   6   9    5.31    1.85
  -8   6  10   31.64    2.54
   8   6  10   35.69    2.63
   8   7   0    3.06    2.31
   8   7  -1    2.23    2.15
   8   7   1    1.46    2.38
   8   7  -2    9.05    2.37
   8   7   2   10.54    2.57
   8   7  -3    0.50    1.92
   8   7   3   -0.59    2.25
  -8   7   4   56.75    4.13
   8   7   4   66.27    4.41
   8   7  -4   64.47    3.95
  -8   7   5   12.91    2.46
   8   7   5   18.67    2.62
   8   7  -5   15.38    2.07
   8   7   6    3.52    2.09
  -8   7   6    0.17    2.03
   8   7  -6    0.34    1.76
   8   7   7   13.68    2.28
  -8   7   7   15.00    2.27
   8   7  -7   10.09    1.96
  -8   7   8   15.78    2.20
   8   7   8   19.67    2.25
   8   7   9   25.80    2.30
   8   8   0   19.85    2.62
  -8   8   0   18.63    2.30
   8   8  -1   47.74    3.42
   8   8   1   39.12    3.30
  -8   8   1   38.57    3.12
   8   8  -2   24.05    2.79
   8   8   2   58.63    3.61
   8   8   3   19.21    2.68
   8   8  -3   26.38    2.51
   8   8  -4   50.94    3.23
   8   8   4   40.68    3.37
  -8   8   5    0.76    1.81
   8   8   5    0.96    1.98
   8   8  -5   -0.49    1.44
  -8   8   6   24.90    2.39
   8   8   6   27.83    2.48
  -8   8   7    1.50    1.66
   8   8   7   -0.95    1.65
  -8   8   8   51.73    3.22
   8   9   0   12.98    2.12
  -8   9   0    9.26    1.77
   8   9  -1   25.69    2.55
   8   9   1   29.33    2.71
  -8   9   1   26.37    2.42
   8   9  -2   59.82    3.57
   8   9   2   55.57    3.63
  -8   9   2   54.50    3.52
   8   9   3   17.68    2.28
   8   9  -3   21.41    2.18
  -8   9   3   17.46    2.08
   8   9   4    1.95    1.70
   8   9  -4   -0.35    1.39
   8   9   5   12.52    1.90
   8   9  -5   12.37    1.62
  -8   9   5    8.89    1.81
  -8   9   6    2.15    1.40
  -8   9   7   12.14    1.60
   8  10   0  434.54   17.73
   8  10  -1   31.68    2.46
   8  10   1   33.47    2.54
   8  10  -2   68.81    3.77
   8  10   2   71.02    3.86
   8  10   3   11.19    1.72
   8  10  -3   11.71    1.63
   8  10  -4   30.91    2.17
   8  11   0    7.12    1.34
   8  11  -1    3.48    1.19
   8  11   1    5.06    1.22
  -9   0   0    3.14    2.01
  -9   0   1    0.80    1.92
  -9   0  -1    0.51    2.01
  -9   0  -2    1.21    1.88
  -9   0   2   -0.19    1.92
  -9   0   3    0.75    1.85
  -9   0  -3    0.79    1.86
  -9   0  -4   -0.57    1.88
  -9   0   4   -1.78    1.78
  -9   0  -5    1.70    1.82
  -9   0   5    0.16    1.62
  -9   0  -6    0.25    1.55
  -9   0   6    1.94    1.55
  -9   0   7    1.05    1.36
  -9   0  -7   -0.44    1.49
  -9   0   8   -0.44    1.14
  -9   0  -8    0.80    1.20
  -9  -1   0   18.95    2.68
  -9  -1   1   41.69    3.41
  -9  -1  -1   32.34    3.28
  -9  -1  -2   11.39    2.34
  -9  -1   2    3.19    2.04
  -9  -1   3   22.30    2.54
  -9  -1  -3    1.29    2.09
  -9  -1   4   28.97    2.98
  -9  -1  -4   60.24    3.72
  -9  -1   5   28.46    2.55
  -9  -1  -5   18.83    2.51
  -9  -1   6    2.86    1.57
  -9  -1  -6   13.40    2.06
  -9  -1  -7    4.62    1.65
  -9   1   7   11.05    1.68
  -9  -1   7    9.49    1.62
  -9   1  -7    2.84    1.56
  -9   2   0   11.17    2.23
  -9  -2   0   11.29    2.32
  -9   2   1    1.47    1.84
  -9  -2   1    4.49    2.03
  -9   2  -1    0.84    1.82
  -9  -2  -1    5.19    2.13
  -9   2   2    7.64    2.07
  -9  -2   2    6.12    2.17
  -9   2  -2    6.06    2.02
  -9  -2  -2    8.97    2.26
  -9   2  -3   16.08    2.36
  -9  -2  -3   16.01    2.52
  -9   2   3   20.03    2.43
  -9  -2   3   20.24    2.48
  -9   2  -4    9.89    2.00
  -9  -2  -4   12.94    2.21
  -9   2   4   10.90    2.00
  -9  -2   4    9.03    1.99
  -9  -2  -5    4.88    1.91
  -9   2   5    5.25    1.65
  -9  -2   5    3.45    1.67
  -9   2  -5    2.86    1.66
  -9   2  -6    6.39    1.68
  -9  -2  -6    7.01    1.84
  -9   2   6    6.06    1.60
  -9  -2   6    7.50    1.64
  -9   2   7    4.62    1.34
  -9  -2   7    4.73    1.43
  -9   2  -7    4.05    1.40
  -9  -2  -7    3.42    1.49
  -9   3   0   27.01    2.73
  -9  -3   0   26.83    2.85
  -9   3   1   53.78    3.65
  -9  -3   1   53.98    3.74
  -9   3  -1   47.58    3.53
  -9  -3  -1   55.34    3.86
  -9   3   2   36.35    3.02
  -9   3  -2   41.03    3.10
  -9  -3  -2   42.75    3.34
  -9   3   3  162.41    8.27
  -9  -3   3  179.23    8.44
  -9   3  -3  184.84    8.45
  -9   3   4   60.35    3.57
  -9  -3   4   60.31    3.67
  -9   3  -4   54.38    3.54
  -9  -3  -4   53.07    3.75
  -9   3  -5   15.39    1.94
  -9   3   5   11.37    1.77
  -9  -3   5   12.21    1.86
  -9   3   6    9.89    1.52
  -9  -3   6    9.52    1.66
  -9   3  -6    7.38    1.57
  -9  -3  -6   11.30    1.84
  -9  -4   0   29.56    2.69
  -9  -4   1    2.78    1.75
  -9  -4  -1    4.94    1.87
  -9  -4   2   50.54    3.38
  -9  -4  -2   53.97    3.61
  -9  -4   3   80.83    4.30
  -9  -4  -3   72.65    4.39
  -9  -4   4   62.27    3.66
  -9  -4  -4   67.66    3.89
  -9  -4   5   33.50    2.43
  -9  -4  -5   38.98    2.70
  -9  -5   0  107.36    5.25
  -9  -5   1  127.34    6.03
  -9  -5  -1  131.30    6.11
  -9  -5   2   21.62    1.98
  -9  -5  -2   17.23    1.91
   0   0   0    0.00    0.00


TITL exp_3646 in Pbcm
REM Pbcm (#57, found as Pcam in ba-c setting)
CELL 1.54184  15.988081   7.758805  18.188213  90.0000  90.0000  90.0000
ZERR   10.00   0.000409   0.000266   0.000667   0.0000   0.0000   0.0000
LATT  1
SYMM -x,-y, z+1/2
SYMM -x, y+1/2,-z+1/2
SYMM  x,-y+1/2,-z
SFAC C H N O
UNIT 110.00 100.00 10.00 10.00
TREF
HKLF 4
END
_computing_structure_solution     'SHELXT 2018/2 (Sheldrick, 2018)'
;
_shelx_hkl_checksum                73400
_olex2_submission_special_instructions  'No special instructions were received'
_oxdiff_exptl_absorpt_empirical_details
;
Empirical correction (ABSPACK) includes:
- Absorption correction using spherical harmonics
- Frame scaling
;
_oxdiff_exptl_absorpt_empirical_full_max  1.557
_oxdiff_exptl_absorpt_empirical_full_min  0.709
loop_
  _twin_individual_id
  _twin_individual_mass_fraction_refined
 1 0.989(12)
 2 0.011(12)
