# Supplementary material for: Magnetoelectric effect generated through electron transfer from organic radical to metal ion
Source: Natl Sci Rev. 2023 Mar 6;10(4):nwad059. doi: 10.1093/nsr/nwad059 (PMC10187783; doi:10.1093/nsr/nwad059)
Supplement: nwad059_Supplemental_Files [file nwad059_supplemental_files.zip › 3-300K.cif]

data_exp_3652
_audit_creation_date               2021-01-29
_audit_creation_method
;
Olex2 1.3-alpha
(compiled 2020.11.12 svn.r5f609507 for OlexSys, GUI svn.r6226)
;
_shelx_SHELXL_version_number       '2018/3'
_audit_contact_author_address      ?
_audit_contact_author_email        ?
_audit_contact_author_name         ''
_audit_contact_author_phone        ?
_publ_contact_author_id_orcid      ?
_publ_section_references
;
Dolomanov, O.V., Bourhis, L.J., Gildea, R.J, Howard, J.A.K. & Puschmann, H.
 (2009), J. Appl. Cryst. 42, 339-341.

Sheldrick, G.M. (2015). Acta Cryst. A71, 3-8.

Sheldrick, G.M. (2015). Acta Cryst. C71, 3-8.
;
_chemical_name_common              ?
_chemical_name_systematic          ?
_chemical_formula_moiety           'C12 H4 Cl4 Fe O10, C6 H11 N2'
_chemical_formula_sum              'C18 H15 Cl4 Fe N2 O10'
_chemical_formula_weight           616.97
_chemical_absolute_configuration   ad
_chemical_melting_point            ?
loop_
  _atom_type_symbol
  _atom_type_description
  _atom_type_scat_dispersion_real
  _atom_type_scat_dispersion_imag
  _atom_type_scat_source
 'C' 'C' 0.0181 0.0091 'International Tables Vol C Tables 4.2.6.8 and 6.1.1.4'
 'H' 'H' 0.0000 0.0000 'International Tables Vol C Tables 4.2.6.8 and 6.1.1.4'
 'Cl' 'Cl' 0.3639 0.7018 'International Tables Vol C Tables 4.2.6.8 and 6.1.1.4'
 'Fe' 'Fe' -1.1336 3.1974
 'International Tables Vol C Tables 4.2.6.8 and 6.1.1.4'
 'N' 'N' 0.0311 0.0180 'International Tables Vol C Tables 4.2.6.8 and 6.1.1.4'
 'O' 'O' 0.0492 0.0322 'International Tables Vol C Tables 4.2.6.8 and 6.1.1.4'

_shelx_space_group_comment
;
The symmetry employed for this shelxl refinement is uniquely defined
by the following loop, which should always be used as a source of
symmetry information in preference to the above space-group names.
They are only intended as comments.
;
_space_group_crystal_system        'orthorhombic'
_space_group_IT_number             29
_space_group_name_H-M_alt          'P c a 21'
_space_group_name_Hall             'P 2c -2ac'
loop_
  _space_group_symop_operation_xyz
 'x, y, z'
 '-x, -y, z+1/2'
 'x+1/2, -y, z'
 '-x+1/2, y, z+1/2'

_cell_length_a                     7.8645(2)
_cell_length_b                     16.0704(3)
_cell_length_c                     18.3584(3)
_cell_angle_alpha                  90
_cell_angle_beta                   90
_cell_angle_gamma                  90
_cell_volume                       2320.24(8)
_cell_formula_units_Z              4
_cell_measurement_reflns_used      4911
_cell_measurement_temperature      299.99(10)
_cell_measurement_theta_max        72.0080
_cell_measurement_theta_min        2.7760
_shelx_estimated_absorpt_T_max     0.435
_shelx_estimated_absorpt_T_min     0.316
_exptl_absorpt_coefficient_mu      9.994
_exptl_absorpt_correction_T_max    1.00000
_exptl_absorpt_correction_T_min    0.47357
_exptl_absorpt_correction_type     multi-scan
_exptl_absorpt_process_details
;
CrysAlisPro 1.171.40.80a (Rigaku Oxford Diffraction, 2020)
Empirical absorption correction using spherical harmonics,
 implemented in SCALE3 ABSPACK scaling algorithm.
;
_exptl_absorpt_special_details     ?
_exptl_crystal_colour              black
_exptl_crystal_colour_primary      black
_exptl_crystal_density_diffrn      1.766
_exptl_crystal_density_meas        ?
_exptl_crystal_density_method      ?
_exptl_crystal_description         block
_exptl_crystal_F_000               1244
_exptl_crystal_size_max            0.15
_exptl_crystal_size_mid            0.1
_exptl_crystal_size_min            0.1
_exptl_transmission_factor_max     ?
_exptl_transmission_factor_min     ?
_diffrn_reflns_av_R_equivalents    0.0538
_diffrn_reflns_av_unetI/netI       0.0448
_diffrn_reflns_Laue_measured_fraction_full  0.998
_diffrn_reflns_Laue_measured_fraction_max  0.982
_diffrn_reflns_limit_h_max         9
_diffrn_reflns_limit_h_min         -9
_diffrn_reflns_limit_k_max         19
_diffrn_reflns_limit_k_min         -19
_diffrn_reflns_limit_l_max         22
_diffrn_reflns_limit_l_min         -14
_diffrn_reflns_number              12015
_diffrn_reflns_point_group_measured_fraction_full  0.708
_diffrn_reflns_point_group_measured_fraction_max  0.687
_diffrn_reflns_theta_full          67.684
_diffrn_reflns_theta_max           72.525
_diffrn_reflns_theta_min           4.818
_diffrn_ambient_environment        air
_diffrn_ambient_temperature        299.99(10)
_diffrn_detector                   'Hybrid Pixel Array Detector'
_diffrn_detector_area_resol_mean   10.0000
_diffrn_detector_type              HyPix
_diffrn_measured_fraction_theta_full  0.998
_diffrn_measured_fraction_theta_max  0.982
_diffrn_measurement_details
;
List of Runs (angles in degrees, time in seconds):

  # Type    Start    End  Width  t~exp~   \w     \q     \k     \f   Frames
--------------------------------------------------------------------------
  1  \w     -9.00  44.00   0.50    2.00    --  -37.49   5.00  12.00  106
  2  \w    -25.00  44.00   0.50    2.00    --  -37.49  19.00 120.00  138
  3  \w    -49.00 -19.00   0.50    6.80    --  -98.50 128.00 108.00   60
  4  \w    -70.00 -24.00   0.50    6.80    --  -98.50  61.00 150.00   92
  5  \w    -89.00 -14.00   0.50    2.00    --  -37.49 128.00 108.00  150
  6  \w    -15.00  44.00   0.50    2.00    --  -37.49  19.00-120.00  118
  7  \w    -51.00 -17.00   0.50    6.80    --  -98.50  -5.00-164.00   68
  8  \w    -80.00 -44.00   0.50    6.80    --  -98.50 140.00  10.00   72
  9  \w    -85.00 -58.00   0.50    6.80    --  -98.50 128.00 108.00   54
 10  \w   -175.00-149.00   0.50    6.80    --  -98.50   5.00  12.00   52
 11  \w   -147.00 -62.00   0.50    6.80    --  -98.50  -5.00-164.00  170
 12  \w   -113.00 -87.00   0.50    2.00    --  -37.49-130.00 124.00   52
 13  \w     28.00  99.00   0.50    6.80    --  109.62-111.00  60.00  142
 14  \w     66.00  99.00   0.50    6.80    --  109.62-111.00 120.00   66
 15  \w     35.00  67.00   0.50    6.80    --  109.62 -61.00  30.00   64
 16  \w     37.00  63.00   0.50    6.80    --  109.62 -61.00 -30.00   52
 17  \w     35.00  66.00   0.50    6.80    --  109.62 -61.00 -90.00   62
 18  \w     41.00  69.00   0.50    6.80    --  109.62 -61.00-120.00   56
 19  \w     33.00  59.00   0.50    6.80    --  109.62-111.00-180.00   52
 20  \w     72.00 108.00   0.50    6.80    --  109.62-111.00-180.00   72
 21  \w     68.00 111.00   0.50    6.80    --  109.62-111.00 -60.00   86
 22  \w    152.00 177.00   0.50    6.80    --  109.62  -5.00-164.00   50
 23  \w    149.00 176.00   0.50    6.80    --  109.62  45.00   0.00   54
 24  \w     82.00 108.00   0.50    2.00    --   37.49 178.00-180.00   52
 25  \w     83.00 119.00   0.50    6.80    --  109.62  45.00   0.00   72
 26  \w     35.00  61.00   0.50    6.80    --  109.62 -61.00   0.00   52
 27  \w     32.00  62.00   0.50    6.80    --  109.62-111.00 -60.00   60
 28  \w     -2.00  24.00   0.50    2.00    --   37.61  -5.00-156.00   52
 29  \w    -80.00 -54.00   0.50   11.00    --  -98.50 111.00  60.00   52
 30  \w     34.00  59.00   0.50   11.00    --  109.62 -61.00-180.00   50
 31  \w    -19.00   6.00   0.50    2.00    --  -37.61   5.00  19.00   50
 32  \w    -19.00   6.00   0.50    2.00    --  -37.61   5.00  19.00   50
;
_diffrn_measurement_device         'four-circle diffractometer'
_diffrn_measurement_device_type    'XtaLAB Synergy, Dualflex, HyPix'
_diffrn_measurement_method         '\w scans'
_diffrn_orient_matrix_type        
 'CrysAlisPro convention (1999,Acta A55,543-557)'
_diffrn_orient_matrix_UB_11        -0.0905267000
_diffrn_orient_matrix_UB_12        0.0637809000
_diffrn_orient_matrix_UB_13        0.0023852000
_diffrn_orient_matrix_UB_21        0.0309828000
_diffrn_orient_matrix_UB_22        0.1849371000
_diffrn_orient_matrix_UB_23        -0.0057552000
_diffrn_orient_matrix_UB_31        -0.0045742000
_diffrn_orient_matrix_UB_32        -0.0107944000
_diffrn_orient_matrix_UB_33        -0.0837323000
_diffrn_radiation_monochromator    mirror
_diffrn_radiation_probe            x-ray
_diffrn_radiation_type             'Cu K\a'
_diffrn_radiation_wavelength       1.54184
_diffrn_source                     'micro-focus sealed X-ray tube'
_diffrn_source_type                'PhotonJet (Cu) X-ray Source'
_reflns_Friedel_coverage           0.352
_reflns_Friedel_fraction_full      0.397
_reflns_Friedel_fraction_max       0.371
_reflns_number_gt                  2928
_reflns_number_total               3157
_reflns_odcompleteness_completeness  99.96
_reflns_odcompleteness_iscentric   1
_reflns_odcompleteness_theta       66.49
_reflns_special_details
;
 Reflections were merged by SHELXL according to the crystal
 class for the calculation of statistics and refinement.
 
 _reflns_Friedel_fraction is defined as the number of unique
 Friedel pairs measured divided by the number that would be
 possible theoretically, ignoring centric projections and
 systematic absences. Completness statistics refer to single and
 composite reflections containing twin component 1 only.
;
_reflns_threshold_expression       'I > 2\s(I)'
_computing_cell_refinement         'CrysAlisPro 1.171.40.80a (Rigaku OD, 2020)'
_computing_data_collection         'CrysAlisPro 1.171.40.80a (Rigaku OD, 2020)'
_computing_data_reduction          'CrysAlisPro 1.171.40.80a (Rigaku OD, 2020)'
_computing_molecular_graphics      'Olex2 1.3-alpha (Dolomanov et al., 2009)'
_computing_publication_material    'Olex2 1.3-alpha (Dolomanov et al., 2009)'
_computing_structure_refinement    'SHELXL 2018/3 (Sheldrick, 2015)'
_computing_structure_solution      'SHELXT 2014/5 (Sheldrick, 2014)'
_refine_diff_density_max           0.762
_refine_diff_density_min           -0.658
_refine_diff_density_rms           0.109
_refine_ls_abs_structure_details
;
 Refined as an inversion twin.
;
_refine_ls_abs_structure_Flack     0.050(11)
_refine_ls_extinction_coef         .
_refine_ls_extinction_method       none
_refine_ls_goodness_of_fit_ref     1.037
_refine_ls_hydrogen_treatment      constr
_refine_ls_matrix_type             full
_refine_ls_number_parameters       321
_refine_ls_number_reflns           3157
_refine_ls_number_restraints       370
_refine_ls_R_factor_all            0.0579
_refine_ls_R_factor_gt             0.0552
_refine_ls_restrained_S_all        1.054
_refine_ls_shift/su_max            0.000
_refine_ls_shift/su_mean           0.000
_refine_ls_structure_factor_coef   Fsqd
_refine_ls_weighting_details      
 'w=1/[\s^2^(Fo^2^)+(0.1200P)^2^+0.3651P] where P=(Fo^2^+2Fc^2^)/3'
_refine_ls_weighting_scheme        calc
_refine_ls_wR_factor_gt            0.1469
_refine_ls_wR_factor_ref           0.1503
_refine_special_details
;
 Refined as a 2-component inversion twin.
;
_olex2_refinement_description
;
1. Twinned data refinement
 Scales: 0.950(11)
 0.050(11)
2. Fixed Uiso
 At 1.2 times of:
  All C(H) groups, All C(H,H) groups
 At 1.5 times of:
  All C(H,H,H) groups, All O(H,H) groups
3. Restrained distances
 N1-C2
 1.53 with sigma of 0.01
 C15-N2
 2.42 with sigma of 0.01
4. Rigid bond restraints
 All non-hydrogen atoms
 with sigma for 1-2 distances of 0.005 and sigma for 1-3 distances of 0.005
5. Uiso/Uaniso restraints and constraints
All non-hydrogen atoms have similar U: within 2A with sigma of 0.01 and sigma
for terminal atoms of 0.02 within 2A
Uanis(N1) \\sim Ueq, Uanis(C3) \\sim Ueq, Uanis(C7) \\sim Ueq, Uanis(C2) \\sim
Ueq, Uanis(C13) \\sim Ueq, Uanis(N2) \\sim Ueq, Uanis(C17) \\sim Ueq,
Uanis(C15) \\sim Ueq, : with sigma of 0.01 and sigma for terminal atoms of 0.02
6.a Rotating group:
 O4(H4A,H4B), O5(H5A,H5B)
6.b Secondary CH2 refined with riding coordinates:
 C17(H17A,H17B)
6.c Aromatic/amide H refined with riding coordinates:
 C3(H3), C13(H13), C7(H7)
6.d Idealised Me refined as rotating group:
 C15(H15A,H15B,H15C), C2(H2A,H2B,H2C)
;
_atom_sites_solution_hydrogens     mixed
_atom_sites_solution_primary       dual
_atom_sites_solution_secondary     ?
loop_
  _atom_site_label
  _atom_site_type_symbol
  _atom_site_fract_x
  _atom_site_fract_y
  _atom_site_fract_z
  _atom_site_U_iso_or_equiv
  _atom_site_adp_type
  _atom_site_occupancy
  _atom_site_site_symmetry_order
  _atom_site_calc_flag
  _atom_site_refinement_flags_posn
  _atom_site_refinement_flags_adp
  _atom_site_refinement_flags_occupancy
  _atom_site_disorder_assembly
  _atom_site_disorder_group
 Fe1 Fe 0.63142(12) 0.74987(6) 0.43196(9) 0.0372(3) Uani 1 1 d . U . . .
 Cl1 Cl 0.7839(2) 0.47378(10) 0.32306(10) 0.0529(4) Uani 1 1 d . U . . .
 Cl4 Cl 0.8538(3) 0.94684(11) 0.24423(11) 0.0627(6) Uani 1 1 d . U . . .
 Cl2 Cl 0.3958(3) 0.55601(10) 0.61816(10) 0.0570(5) Uani 1 1 d . U . . .
 Cl3 Cl 0.4812(2) 1.02347(10) 0.54399(10) 0.0555(5) Uani 1 1 d . U . . .
 O1 O 0.7011(6) 0.6406(2) 0.3890(3) 0.0424(9) Uani 1 1 d . U . . .
 O4 O 0.4001(6) 0.7421(2) 0.3787(3) 0.0438(10) Uani 1 1 d . U . . .
 H4A H 0.310258 0.747961 0.408891 0.066 Uiso 1 1 d R U . . .
 H4B H 0.384744 0.784436 0.347529 0.066 Uiso 1 1 d R U . . .
 O6 O 0.5460(6) 0.6746(2) 0.5085(3) 0.0402(9) Uani 1 1 d . U . . .
 O8 O 0.8100(6) 1.1104(3) 0.3175(3) 0.0516(11) Uani 1 1 d . U . . .
 O10 O 0.5648(6) 0.8582(2) 0.4772(3) 0.0406(9) Uani 1 1 d . U . . .
 O5 O 0.8599(6) 0.7587(3) 0.4869(3) 0.0462(11) Uani 1 1 d . U . . .
 H5A H 0.935980 0.784790 0.461204 0.069 Uiso 1 1 d R U . . .
 H5B H 0.913476 0.711602 0.486087 0.069 Uiso 1 1 d R U . . .
 O3 O 0.6404(6) 0.3545(3) 0.4334(4) 0.0561(13) Uani 1 1 d . U . . .
 O7 O 0.7125(6) 0.8258(2) 0.3545(3) 0.0408(9) Uani 1 1 d . U . . .
 O2 O 0.4457(7) 0.3906(3) 0.5468(3) 0.0540(12) Uani 1 1 d . U . . .
 O9 O 0.6140(6) 1.1456(3) 0.4325(4) 0.0585(14) Uani 1 1 d . U . . .
 C1 C 0.5807(8) 1.0033(4) 0.4620(4) 0.0388(12) Uani 1 1 d . U . . .
 C4 C 0.5620(7) 0.5962(3) 0.4949(3) 0.0344(10) Uani 1 1 d . U . . .
 C6 C 0.6534(7) 0.5774(4) 0.4246(4) 0.0366(11) Uani 1 1 d . U . . .
 C8 C 0.6088(7) 0.9234(4) 0.4408(4) 0.0358(11) Uani 1 1 d . U . . .
 C10 C 0.6187(7) 0.4286(4) 0.4466(5) 0.0419(12) Uani 1 1 d . U . . .
 C12 C 0.5150(8) 0.4495(4) 0.5155(4) 0.0392(11) Uani 1 1 d . U . . .
 C14 C 0.7431(9) 1.0525(3) 0.3490(4) 0.0413(12) Uani 1 1 d . U . . .
 C16 C 0.4996(8) 0.5328(3) 0.5378(4) 0.0385(12) Uani 1 1 d . U . . .
 C18 C 0.6956(7) 0.9040(3) 0.3688(3) 0.0356(11) Uani 1 1 d . U . . .
 C9 C 0.6794(9) 0.4957(4) 0.4037(4) 0.0408(12) Uani 1 1 d . U . . .
 C5 C 0.7530(9) 0.9673(3) 0.3257(4) 0.0415(12) Uani 1 1 d . U . . .
 C11 C 0.6390(7) 1.0708(4) 0.4188(4) 0.0402(12) Uani 1 1 d . U . . .
 N1 N 0.4308(13) 0.7775(6) 0.6728(5) 0.0849(18) Uani 1 1 d D U . . .
 C3 C 0.4012(16) 0.7340(7) 0.7382(6) 0.0771(19) Uani 1 1 d . U . . .
 H3 H 0.298452 0.729803 0.762991 0.093 Uiso 1 1 calc R U . . .
 C13 C 0.5409(14) 0.7017(8) 0.7567(6) 0.085(2) Uani 1 1 d . U . . .
 H13 H 0.564206 0.670164 0.797996 0.102 Uiso 1 1 calc R U . . .
 C7 C 0.5773(18) 0.7693(8) 0.6507(7) 0.094(2) Uani 1 1 d . U . . .
 H7 H 0.625946 0.789918 0.608249 0.113 Uiso 1 1 calc R U . . .
 N2 N 0.6490(13) 0.7235(8) 0.7027(6) 0.099(2) Uani 1 1 d D U . . .
 C15 C 0.9037(19) 0.6486(13) 0.7129(13) 0.165(7) Uani 1 1 d D U . . .
 H15A H 0.899085 0.640909 0.764674 0.248 Uiso 1 1 calc R U . . .
 H15B H 1.018647 0.641651 0.696350 0.248 Uiso 1 1 calc R U . . .
 H15C H 0.832039 0.608255 0.689507 0.248 Uiso 1 1 calc R U . . .
 C2 C 0.295(2) 0.8197(10) 0.6268(9) 0.141(5) Uani 1 1 d D U . . .
 H2A H 0.214842 0.778907 0.610253 0.212 Uiso 1 1 calc R U . . .
 H2B H 0.347662 0.845958 0.585566 0.212 Uiso 1 1 calc R U . . .
 H2C H 0.237590 0.860845 0.655556 0.212 Uiso 1 1 calc R U . . .
 C17 C 0.847(2) 0.7288(11) 0.6954(11) 0.126(4) Uani 1 1 d . U . . .
 H17A H 0.879974 0.743679 0.646159 0.152 Uiso 1 1 calc R U . . .
 H17B H 0.893741 0.769510 0.728917 0.152 Uiso 1 1 calc R U . . .

loop_
  _atom_site_aniso_label
  _atom_site_aniso_U_11
  _atom_site_aniso_U_22
  _atom_site_aniso_U_33
  _atom_site_aniso_U_23
  _atom_site_aniso_U_13
  _atom_site_aniso_U_12
 Fe1 0.0509(5) 0.0176(4) 0.0431(5) 0.0007(3) 0.0046(4) 0.0002(3)
 Cl1 0.0641(10) 0.0371(8) 0.0575(10) -0.0131(7) 0.0098(8) 0.0028(7)
 Cl4 0.0973(14) 0.0378(9) 0.0529(11) -0.0018(7) 0.0245(10) -0.0034(8)
 Cl2 0.0867(12) 0.0382(9) 0.0462(10) -0.0034(7) 0.0153(8) -0.0098(8)
 Cl3 0.0653(10) 0.0420(9) 0.0592(11) -0.0150(8) 0.0142(8) 0.0004(7)
 O1 0.058(2) 0.0240(16) 0.045(2) -0.0004(15) 0.0064(19) 0.0029(16)
 O4 0.050(2) 0.0251(19) 0.057(3) 0.0040(19) 0.0019(19) 0.0000(15)
 O6 0.056(2) 0.0181(16) 0.046(2) 0.0007(15) 0.0057(17) -0.0001(15)
 O8 0.069(3) 0.0264(19) 0.060(3) 0.000(2) 0.003(2) -0.0068(19)
 O10 0.053(2) 0.0215(15) 0.047(2) -0.0002(15) 0.0091(19) -0.0018(15)
 O5 0.053(2) 0.0225(19) 0.063(3) 0.0026(19) 0.000(2) 0.0008(15)
 O3 0.066(3) 0.0219(19) 0.081(4) -0.006(3) 0.011(3) 0.0001(17)
 O7 0.061(2) 0.0188(15) 0.043(2) -0.0010(14) 0.0082(17) -0.0003(15)
 O2 0.079(3) 0.026(2) 0.057(3) 0.005(2) 0.001(3) -0.010(2)
 O9 0.071(3) 0.021(2) 0.083(4) -0.009(3) 0.011(3) 0.0027(18)
 C1 0.044(3) 0.022(2) 0.050(3) -0.006(2) -0.001(3) 0.002(2)
 C4 0.042(3) 0.022(2) 0.039(2) -0.0038(19) -0.002(2) -0.0042(18)
 C6 0.043(2) 0.024(2) 0.043(3) -0.001(2) -0.002(2) 0.000(2)
 C8 0.041(2) 0.023(2) 0.044(3) -0.002(2) 0.000(2) -0.0001(19)
 C10 0.045(3) 0.024(2) 0.057(3) -0.006(2) -0.005(2) 0.000(2)
 C12 0.046(3) 0.027(2) 0.045(3) 0.001(2) -0.009(2) -0.004(2)
 C14 0.051(3) 0.022(2) 0.050(3) 0.003(2) -0.003(2) -0.003(2)
 C16 0.049(3) 0.023(2) 0.043(3) 0.000(2) -0.003(2) -0.004(2)
 C18 0.045(3) 0.024(2) 0.037(3) 0.0013(19) -0.001(2) 0.0037(19)
 C9 0.048(3) 0.027(2) 0.047(3) -0.007(2) -0.002(3) 0.003(2)
 C5 0.057(3) 0.025(2) 0.042(3) -0.001(2) 0.007(3) -0.004(2)
 C11 0.046(3) 0.021(2) 0.054(3) -0.008(2) -0.007(2) 0.0022(19)
 N1 0.115(4) 0.075(4) 0.065(4) -0.016(3) 0.014(3) -0.014(4)
 C3 0.099(4) 0.071(4) 0.062(4) -0.011(3) 0.009(3) -0.009(4)
 C13 0.100(4) 0.091(5) 0.064(4) -0.024(4) -0.002(3) -0.006(4)
 C7 0.114(4) 0.099(5) 0.069(4) -0.027(4) 0.017(4) -0.035(4)
 N2 0.109(4) 0.117(5) 0.070(4) -0.041(4) 0.011(3) -0.015(4)
 C15 0.172(10) 0.184(11) 0.139(13) 0.018(12) -0.001(11) 0.032(10)
 C2 0.186(9) 0.121(9) 0.117(9) 0.052(8) 0.040(8) 0.060(9)
 C17 0.118(4) 0.154(7) 0.107(7) -0.025(6) 0.024(5) 0.010(6)

_geom_special_details
;
 All esds (except the esd in the dihedral angle between two l.s. planes)
 are estimated using the full covariance matrix.  The cell esds are taken
 into account individually in the estimation of esds in distances, angles
 and torsion angles; correlations between esds in cell parameters are only
 used when they are defined by crystal symmetry.  An approximate (isotropic)
 treatment of cell esds is used for estimating esds involving l.s. planes.
;
loop_
  _geom_bond_atom_site_label_1
  _geom_bond_atom_site_label_2
  _geom_bond_distance
  _geom_bond_site_symmetry_2
  _geom_bond_publ_flag
 Fe1 O1 2.001(4) . ?
 Fe1 O4 2.069(5) . ?
 Fe1 O6 1.971(5) . ?
 Fe1 O10 1.999(4) . ?
 Fe1 O5 2.066(5) . ?
 Fe1 O7 1.980(5) . ?
 Cl1 C9 1.730(8) . ?
 Cl4 C5 1.724(7) . ?
 Cl2 C16 1.727(7) . ?
 Cl3 C1 1.728(8) . ?
 O1 C6 1.265(8) . ?
 O4 H4A 0.9023 . ?
 O4 H4B 0.8974 . ?
 O6 C4 1.291(7) . ?
 O8 C14 1.215(8) . ?
 O10 C8 1.289(8) . ?
 O5 H5A 0.8693 . ?
 O5 H5B 0.8664 . ?
 O3 C10 1.227(9) . ?
 O7 C18 1.289(7) . ?
 O2 C12 1.234(8) . ?
 O9 C11 1.245(8) . ?
 C1 C8 1.360(8) . ?
 C1 C11 1.420(10) . ?
 C4 C6 1.507(9) . ?
 C4 C16 1.378(8) . ?
 C6 C9 1.384(9) . ?
 C8 C18 1.520(9) . ?
 C10 C12 1.542(11) . ?
 C10 C9 1.418(11) . ?
 C12 C16 1.405(8) . ?
 C14 C5 1.438(8) . ?
 C14 C11 1.549(11) . ?
 C18 C5 1.366(8) . ?
 N1 C3 1.409(15) . ?
 N1 C7 1.228(16) . ?
 N1 C2 1.520(11) . ?
 C3 H3 0.9300 . ?
 C3 C13 1.261(17) . ?
 C13 H13 0.9300 . ?
 C13 N2 1.352(16) . ?
 C7 H7 0.9300 . ?
 C7 N2 1.330(19) . ?
 N2 C17 1.567(18) . ?
 C15 H15A 0.9600 . ?
 C15 H15B 0.9600 . ?
 C15 H15C 0.9600 . ?
 C15 C17 1.40(2) . ?
 C2 H2A 0.9600 . ?
 C2 H2B 0.9600 . ?
 C2 H2C 0.9600 . ?
 C17 H17A 0.9700 . ?
 C17 H17B 0.9700 . ?

loop_
  _geom_angle_atom_site_label_1
  _geom_angle_atom_site_label_2
  _geom_angle_atom_site_label_3
  _geom_angle
  _geom_angle_site_symmetry_1
  _geom_angle_site_symmetry_3
  _geom_angle_publ_flag
 O1 Fe1 O4 90.10(19) . . ?
 O1 Fe1 O5 90.83(19) . . ?
 O6 Fe1 O1 80.56(18) . . ?
 O6 Fe1 O4 90.00(19) . . ?
 O6 Fe1 O10 98.58(18) . . ?
 O6 Fe1 O5 89.5(2) . . ?
 O6 Fe1 O7 178.9(2) . . ?
 O10 Fe1 O1 178.6(2) . . ?
 O10 Fe1 O4 91.04(18) . . ?
 O10 Fe1 O5 88.02(19) . . ?
 O5 Fe1 O4 178.8(2) . . ?
 O7 Fe1 O1 99.76(19) . . ?
 O7 Fe1 O4 88.9(2) . . ?
 O7 Fe1 O10 81.12(18) . . ?
 O7 Fe1 O5 91.6(2) . . ?
 C6 O1 Fe1 114.8(4) . . ?
 Fe1 O4 H4A 113.1 . . ?
 Fe1 O4 H4B 111.9 . . ?
 H4A O4 H4B 102.0 . . ?
 C4 O6 Fe1 115.4(4) . . ?
 C8 O10 Fe1 114.9(4) . . ?
 Fe1 O5 H5A 111.5 . . ?
 Fe1 O5 H5B 110.8 . . ?
 H5A O5 H5B 94.5 . . ?
 C18 O7 Fe1 114.9(4) . . ?
 C8 C1 Cl3 120.0(6) . . ?
 C8 C1 C11 120.6(7) . . ?
 C11 C1 Cl3 119.3(5) . . ?
 O6 C4 C6 114.0(5) . . ?
 O6 C4 C16 125.2(6) . . ?
 C16 C4 C6 120.7(5) . . ?
 O1 C6 C4 115.1(5) . . ?
 O1 C6 C9 125.0(6) . . ?
 C9 C6 C4 119.9(6) . . ?
 O10 C8 C1 125.1(7) . . ?
 O10 C8 C18 113.9(5) . . ?
 C1 C8 C18 121.0(6) . . ?
 O3 C10 C12 116.6(7) . . ?
 O3 C10 C9 125.5(8) . . ?
 C9 C10 C12 117.9(6) . . ?
 O2 C12 C10 116.6(6) . . ?
 O2 C12 C16 123.9(7) . . ?
 C16 C12 C10 119.5(6) . . ?
 O8 C14 C5 124.3(7) . . ?
 O8 C14 C11 118.5(6) . . ?
 C5 C14 C11 117.1(6) . . ?
 C4 C16 Cl2 119.8(4) . . ?
 C4 C16 C12 120.5(6) . . ?
 C12 C16 Cl2 119.6(5) . . ?
 O7 C18 C8 115.0(5) . . ?
 O7 C18 C5 125.0(6) . . ?
 C5 C18 C8 120.0(5) . . ?
 C6 C9 Cl1 120.1(6) . . ?
 C6 C9 C10 121.2(7) . . ?
 C10 C9 Cl1 118.7(5) . . ?
 C14 C5 Cl4 117.7(5) . . ?
 C18 C5 Cl4 120.9(4) . . ?
 C18 C5 C14 121.3(6) . . ?
 O9 C11 C1 125.1(7) . . ?
 O9 C11 C14 115.7(7) . . ?
 C1 C11 C14 119.2(5) . . ?
 C3 N1 C2 125.4(11) . . ?
 C7 N1 C3 112.5(12) . . ?
 C7 N1 C2 121.5(12) . . ?
 N1 C3 H3 126.6 . . ?
 C13 C3 N1 106.8(11) . . ?
 C13 C3 H3 126.6 . . ?
 C3 C13 H13 127.9 . . ?
 C3 C13 N2 104.1(12) . . ?
 N2 C13 H13 127.9 . . ?
 N1 C7 H7 128.6 . . ?
 N1 C7 N2 102.7(12) . . ?
 N2 C7 H7 128.6 . . ?
 C13 N2 C17 134.6(14) . . ?
 C7 N2 C13 113.7(11) . . ?
 C7 N2 C17 109.3(14) . . ?
 H15A C15 H15B 109.5 . . ?
 H15A C15 H15C 109.5 . . ?
 H15B C15 H15C 109.5 . . ?
 C17 C15 H15A 109.5 . . ?
 C17 C15 H15B 109.5 . . ?
 C17 C15 H15C 109.5 . . ?
 N1 C2 H2A 109.5 . . ?
 N1 C2 H2B 109.5 . . ?
 N1 C2 H2C 109.5 . . ?
 H2A C2 H2B 109.5 . . ?
 H2A C2 H2C 109.5 . . ?
 H2B C2 H2C 109.5 . . ?
 N2 C17 H17A 110.9 . . ?
 N2 C17 H17B 110.9 . . ?
 C15 C17 N2 104.3(15) . . ?
 C15 C17 H17A 110.9 . . ?
 C15 C17 H17B 110.9 . . ?
 H17A C17 H17B 108.9 . . ?

loop_
  _geom_hbond_atom_site_label_D
  _geom_hbond_atom_site_label_H
  _geom_hbond_atom_site_label_A
  _geom_hbond_distance_DH
  _geom_hbond_distance_HA
  _geom_hbond_distance_DA
  _geom_hbond_angle_DHA
  _geom_hbond_site_symmetry_A
  _geom_hbond_publ_flag
 O4 H4A O3 0.90 2.17 2.755(7) 122.0 3_465 yes
 O4 H4B O8 0.90 1.87 2.717(6) 156.1 3_475 yes
 O5 H5A O9 0.87 1.87 2.711(7) 163.2 3_575 yes
 O5 H5B O2 0.87 2.00 2.724(7) 140.3 3_565 yes

loop_
  _geom_torsion_atom_site_label_1
  _geom_torsion_atom_site_label_2
  _geom_torsion_atom_site_label_3
  _geom_torsion_atom_site_label_4
  _geom_torsion
  _geom_torsion_site_symmetry_1
  _geom_torsion_site_symmetry_2
  _geom_torsion_site_symmetry_3
  _geom_torsion_site_symmetry_4
  _geom_torsion_publ_flag
 Fe1 O1 C6 C4 -3.3(7) . . . . ?
 Fe1 O1 C6 C9 176.6(5) . . . . ?
 Fe1 O6 C4 C6 3.6(6) . . . . ?
 Fe1 O6 C4 C16 -174.7(5) . . . . ?
 Fe1 O10 C8 C1 -178.3(5) . . . . ?
 Fe1 O10 C8 C18 2.7(6) . . . . ?
 Fe1 O7 C18 C8 -2.9(6) . . . . ?
 Fe1 O7 C18 C5 175.4(5) . . . . ?
 Cl3 C1 C8 O10 0.9(9) . . . . ?
 Cl3 C1 C8 C18 179.8(5) . . . . ?
 Cl3 C1 C11 O9 -5.4(10) . . . . ?
 Cl3 C1 C11 C14 174.3(5) . . . . ?
 O1 C6 C9 Cl1 -0.1(9) . . . . ?
 O1 C6 C9 C10 -178.9(6) . . . . ?
 O6 C4 C6 O1 -0.1(8) . . . . ?
 O6 C4 C6 C9 179.9(6) . . . . ?
 O6 C4 C16 Cl2 -2.0(9) . . . . ?
 O6 C4 C16 C12 176.0(6) . . . . ?
 O8 C14 C5 Cl4 -4.8(11) . . . . ?
 O8 C14 C5 C18 170.6(7) . . . . ?
 O8 C14 C11 O9 8.7(10) . . . . ?
 O8 C14 C11 C1 -171.0(6) . . . . ?
 O10 C8 C18 O7 0.1(8) . . . . ?
 O10 C8 C18 C5 -178.2(6) . . . . ?
 O3 C10 C12 O2 -8.3(9) . . . . ?
 O3 C10 C12 C16 173.8(6) . . . . ?
 O3 C10 C9 Cl1 3.5(10) . . . . ?
 O3 C10 C9 C6 -177.7(7) . . . . ?
 O7 C18 C5 Cl4 1.2(10) . . . . ?
 O7 C18 C5 C14 -174.1(6) . . . . ?
 O2 C12 C16 Cl2 6.5(9) . . . . ?
 O2 C12 C16 C4 -171.4(6) . . . . ?
 C1 C8 C18 O7 -179.0(6) . . . . ?
 C1 C8 C18 C5 2.7(9) . . . . ?
 C4 C6 C9 Cl1 179.9(5) . . . . ?
 C4 C6 C9 C10 1.1(9) . . . . ?
 C6 C4 C16 Cl2 179.8(4) . . . . ?
 C6 C4 C16 C12 -2.2(9) . . . . ?
 C8 C1 C11 O9 177.4(7) . . . . ?
 C8 C1 C11 C14 -3.0(9) . . . . ?
 C8 C18 C5 Cl4 179.3(5) . . . . ?
 C8 C18 C5 C14 4.1(10) . . . . ?
 C10 C12 C16 Cl2 -175.7(5) . . . . ?
 C10 C12 C16 C4 6.4(9) . . . . ?
 C12 C10 C9 Cl1 -175.8(5) . . . . ?
 C12 C10 C9 C6 3.0(9) . . . . ?
 C16 C4 C6 O1 178.3(6) . . . . ?
 C16 C4 C6 C9 -1.7(9) . . . . ?
 C9 C10 C12 O2 171.1(6) . . . . ?
 C9 C10 C12 C16 -6.8(9) . . . . ?
 C5 C14 C11 O9 -171.1(6) . . . . ?
 C5 C14 C11 C1 9.3(9) . . . . ?
 C11 C1 C8 O10 178.1(6) . . . . ?
 C11 C1 C8 C18 -2.9(9) . . . . ?
 C11 C14 C5 Cl4 174.9(5) . . . . ?
 C11 C14 C5 C18 -9.7(10) . . . . ?
 N1 C3 C13 N2 -1.6(12) . . . . ?
 N1 C7 N2 C13 1.7(14) . . . . ?
 N1 C7 N2 C17 -163.5(10) . . . . ?
 C3 N1 C7 N2 -2.8(13) . . . . ?
 C3 C13 N2 C7 0.1(14) . . . . ?
 C3 C13 N2 C17 160.3(14) . . . . ?
 C13 N2 C17 C15 57(2) . . . . ?
 C7 N1 C3 C13 3.0(13) . . . . ?
 C7 N2 C17 C15 -142.5(16) . . . . ?
 C2 N1 C3 C13 174.2(12) . . . . ?
 C2 N1 C7 N2 -174.3(12) . . . . ?

_shelx_res_file
;
TITL exp_3652_a.res in Pca2(1)
    exp_3652.res
    created by SHELXL-2018/3 at 20:06:28 on 29-Jan-2021
REM Old TITL exp_3652 in Pbcm
REM SHELXT solution in Pca2(1)
REM R1 0.157, Rweak 0.014, Alpha 0.005, Orientation a'=b, b'=a, c'=-c
REM Flack x = 0.089 ( 0.011 ) from Parsons' quotients
REM Formula found by SHELXT: C19 O10 Fe Cl4
CELL 1.54184 7.8645 16.0704 18.3584 90 90 90
ZERR 4 0.0002 0.0003 0.0003 0 0 0
LATT -1
SYMM -X,-Y,0.5+Z
SYMM 0.5+X,-Y,+Z
SYMM 0.5-X,+Y,0.5+Z
SFAC C H Cl Fe N O
UNIT 72 60 16 4 8 40
EQIV $1 -0.5+X,2-Y,+Z
EQIV $2 -0.5+X,1-Y,+Z
EQIV $3 0.5+X,1-Y,+Z
EQIV $4 0.5+X,2-Y,+Z
DELU 0.005 0.005
SIMU 0.01 0.02 2
DFIX 1.53 0.01 N1 C2
DANG 2.42 0.01 C15 N2
ISOR 0.01 0.02 N1 C3 C7 C2 H3 C13 H7 N2 H2a H2b H2c H13 C17 C15 H17a H17b =
 H15A H15B H15C

L.S. 20
PLAN  20
SIZE 0.15 0.1 0.1
TEMP 27
CONF
HTAB O4 O8_$1
HTAB O4 O3_$2
HTAB O5 O2_$3
HTAB O5 O9_$4
BOND
list 4
MORE -1
BOND $H
fmap 2
acta
TWIN -1 0 0 0 -1 0 0 0 -1 2
OMIT 0 7 20
OMIT 0 1 0
REM <olex2.extras>
REM <HklSrc "%.\\exp_3652.hkl">
REM </olex2.extras>

WGHT    0.120000    0.365100
BASF   0.05025
FVAR       0.32942
FE1   4    0.631423    0.749873    0.431963    11.00000    0.05094    0.01758 =
         0.04306    0.00073    0.00457    0.00024
CL1   3    0.783935    0.473777    0.323059    11.00000    0.06412    0.03714 =
         0.05748   -0.01307    0.00975    0.00280
CL4   3    0.853796    0.946845    0.244229    11.00000    0.09727    0.03779 =
         0.05289   -0.00176    0.02454   -0.00338
CL2   3    0.395817    0.556014    0.618157    11.00000    0.08666    0.03819 =
         0.04623   -0.00337    0.01528   -0.00977
CL3   3    0.481185    1.023465    0.543989    11.00000    0.06535    0.04195 =
         0.05922   -0.01499    0.01415    0.00043
O1    6    0.701121    0.640617    0.388989    11.00000    0.05843    0.02395 =
         0.04467   -0.00038    0.00641    0.00287
O4    6    0.400058    0.742108    0.378728    11.00000    0.04962    0.02506 =
         0.05659    0.00402    0.00192    0.00001
AFIX   7
H4A   2    0.310258    0.747961    0.408891    11.00000   -1.50000
H4B   2    0.384744    0.784436    0.347529    11.00000   -1.50000
AFIX   0
O6    6    0.546042    0.674622    0.508455    11.00000    0.05634    0.01812 =
         0.04621    0.00066    0.00570   -0.00008
O8    6    0.809951    1.110412    0.317513    11.00000    0.06851    0.02636 =
         0.05990    0.00020    0.00309   -0.00685
O10   6    0.564790    0.858213    0.477187    11.00000    0.05282    0.02147 =
         0.04745   -0.00022    0.00914   -0.00179
O5    6    0.859938    0.758713    0.486895    11.00000    0.05260    0.02251 =
         0.06346    0.00258    0.00032    0.00080
AFIX   7
H5A   2    0.935980    0.784790    0.461204    11.00000   -1.50000
H5B   2    0.913476    0.711602    0.486087    11.00000   -1.50000
AFIX   0
O3    6    0.640431    0.354524    0.433399    11.00000    0.06579    0.02188 =
         0.08075   -0.00575    0.01122    0.00013
O7    6    0.712450    0.825830    0.354491    11.00000    0.06075    0.01883 =
         0.04284   -0.00097    0.00816   -0.00027
O2    6    0.445737    0.390583    0.546758    11.00000    0.07902    0.02629 =
         0.05661    0.00450    0.00094   -0.00956
O9    6    0.613967    1.145642    0.432529    11.00000    0.07096    0.02121 =
         0.08338   -0.00931    0.01058    0.00272
C1    1    0.580715    1.003289    0.461978    11.00000    0.04406    0.02244 =
         0.04986   -0.00577   -0.00104    0.00173
C4    1    0.562008    0.596218    0.494873    11.00000    0.04206    0.02176 =
         0.03928   -0.00385   -0.00216   -0.00422
C6    1    0.653439    0.577445    0.424647    11.00000    0.04268    0.02439 =
         0.04283   -0.00148   -0.00228   -0.00026
C8    1    0.608821    0.923356    0.440805    11.00000    0.04063    0.02269 =
         0.04395   -0.00151   -0.00009   -0.00006
C10   1    0.618743    0.428623    0.446645    11.00000    0.04516    0.02357 =
         0.05701   -0.00585   -0.00529    0.00028
C12   1    0.515030    0.449548    0.515528    11.00000    0.04560    0.02662 =
         0.04531    0.00113   -0.00915   -0.00440
C14   1    0.743068    1.052550    0.349011    11.00000    0.05117    0.02213 =
         0.05045    0.00308   -0.00340   -0.00275
C16   1    0.499621    0.532849    0.537781    11.00000    0.04923    0.02284 =
         0.04329    0.00007   -0.00296   -0.00354
C18   1    0.695646    0.903950    0.368818    11.00000    0.04532    0.02432 =
         0.03712    0.00129   -0.00061    0.00368
C9    1    0.679357    0.495715    0.403683    11.00000    0.04825    0.02694 =
         0.04719   -0.00708   -0.00155    0.00321
C5    1    0.753011    0.967266    0.325670    11.00000    0.05689    0.02519 =
         0.04233   -0.00057    0.00733   -0.00358
C11   1    0.638990    1.070798    0.418809    11.00000    0.04588    0.02080 =
         0.05380   -0.00762   -0.00666    0.00217

N1    5    0.430832    0.777468    0.672824    11.00000    0.11509    0.07483 =
         0.06481   -0.01613    0.01434   -0.01408
C3    1    0.401247    0.733953    0.738215    11.00000    0.09852    0.07112 =
         0.06171   -0.01066    0.00906   -0.00862
AFIX  43
H3    2    0.298452    0.729803    0.762991    11.00000   -1.20000
AFIX   0
C13   1    0.540915    0.701702    0.756710    11.00000    0.09977    0.09087 =
         0.06394   -0.02380   -0.00221   -0.00608
AFIX  43
H13   2    0.564206    0.670164    0.797996    11.00000   -1.20000
AFIX   0
C7    1    0.577302    0.769272    0.650738    11.00000    0.11396    0.09890 =
         0.06944   -0.02697    0.01658   -0.03539
AFIX  43
H7    2    0.625946    0.789918    0.608249    11.00000   -1.20000
AFIX   0
N2    5    0.649031    0.723522    0.702709    11.00000    0.10877    0.11741 =
         0.07029   -0.04111    0.01066   -0.01494
C15   1    0.903692    0.648599    0.712854    11.00000    0.17247    0.18355 =
         0.13921    0.01758   -0.00097    0.03182
AFIX 137
H15A  2    0.899085    0.640909    0.764674    11.00000   -1.50000
H15B  2    1.018647    0.641651    0.696350    11.00000   -1.50000
H15C  2    0.832039    0.608255    0.689507    11.00000   -1.50000
AFIX   0
C2    1    0.295240    0.819684    0.626811    11.00000    0.18572    0.12103 =
         0.11652    0.05212    0.04044    0.05975
AFIX 137
H2A   2    0.214842    0.778907    0.610253    11.00000   -1.50000
H2B   2    0.347662    0.845958    0.585566    11.00000   -1.50000
H2C   2    0.237590    0.860845    0.655556    11.00000   -1.50000
AFIX   0
C17   1    0.847278    0.728761    0.695404    11.00000    0.11784    0.15438 =
         0.10671   -0.02533    0.02372    0.01005
AFIX  23
H17A  2    0.879974    0.743679    0.646159    11.00000   -1.20000
H17B  2    0.893741    0.769510    0.728917    11.00000   -1.20000
AFIX   0
HKLF 4


REM  exp_3652_a.res in Pca2(1)
REM wR2 = 0.1503, GooF = S = 1.037, Restrained GooF = 1.054 for all data
REM R1 = 0.0552 for 2928 Fo > 4sig(Fo) and 0.0579 for all 3157 data
REM 321 parameters refined using 370 restraints

END

WGHT      0.1200      0.3651

REM Highest difference peak  0.762,  deepest hole -0.658,  1-sigma level  0.109
Q1    1   0.8229  0.6649  0.7088  11.00000  0.05    0.64
Q2    1   0.6892  0.6893  0.7120  11.00000  0.05    0.55
Q3    1   0.4940  0.7474  0.4204  11.00000  0.05    0.55
Q4    1   0.7468  0.7617  0.4485  11.00000  0.05    0.49
Q5    1   0.7444  0.9417  0.2322  11.00000  0.05    0.43
Q6    1   0.9761  0.7190  0.7725  11.00000  0.05    0.40
Q7    1   0.0995  0.8268  0.6525  11.00000  0.05    0.35
Q8    1   0.4386  0.7384  0.7609  11.00000  0.05    0.34
Q9    1   0.3710  0.8374  0.6302  11.00000  0.05    0.34
Q10   1   1.0188  0.9442  0.2522  11.00000  0.05    0.31
Q11   1   0.2295  0.5591  0.6206  11.00000  0.05    0.30
Q12   1   0.5055  0.5529  0.6312  11.00000  0.05    0.30
Q13   1   0.3412  1.0400  0.5521  11.00000  0.05    0.30
Q14   1   0.7159  1.1288  0.4396  11.00000  0.05    0.29
Q15   1   0.9183  0.4434  0.3251  11.00000  0.05    0.28
Q16   1   0.9355  1.0774  0.3071  11.00000  0.05    0.27
Q17   1   0.8297  0.6632  0.4040  11.00000  0.05    0.27
Q18   1   0.5877  0.8378  0.6541  11.00000  0.05    0.27
Q19   1   0.4915  0.7452  0.3545  11.00000  0.05    0.27
Q20   1   0.3219  0.7098  0.3848  11.00000  0.05    0.27
;
_shelx_res_checksum                38616
_shelx_hkl_file
;
   0   0   2 7672.89  383.24
   0   0   3    0.22    0.88
   0   0   3    0.19    0.44
   0   0   3    0.13    0.22
   0   0   4 2028.22  104.36
   0   0   4 2098.80  103.95
   0   0   5   -0.29    1.46
   0   0   6  102.19    6.78
   0   0   6  111.46    6.10
   0   0   7    0.75    1.91
   0   0   7    0.07    1.06
   0   0   8  174.69   10.72
   0   0   9   -0.65    2.27
   0   0  10 3271.46  165.94
   0   0  11    0.55    2.64
   0   0  12  130.55    9.56
   0   0  13    0.62    1.72
   0   0  13   -0.33    2.76
   0   0  13   -0.08    1.45
   0   0  14   64.76    4.45
   0   0  14   61.93    3.84
   0   0  14   72.46    3.92
   0   0  15   -0.89    1.89
   0   0  15    1.60    1.36
   0   0  15    0.86    1.07
   0   0  15    0.37    1.27
   0   0  15    0.04    1.22
   0   0  16  634.35   31.95
   0   0  16  618.95   32.15
   0   0  16  594.27   32.02
   0   0  16  682.07   32.10
   0   0  17   -2.22    1.62
   0   0  17    1.96    1.18
   0   0  17    0.62    1.38
   0   0  17   -0.69    1.51
   0   0  18  163.86    9.28
   0   0  18  183.37    9.50
   0   0  18  191.12    9.52
   0   0  18  180.37    9.60
   0   0  19    1.34    1.03
   0   0  19   -1.72    1.53
   0   0  19   -0.75    1.42
   0   0  19    0.54    1.46
   0   0  20   34.37    2.55
   0   0  20   29.93    2.25
   0   0  21   -0.05    0.78
   0   1   0    5.59    0.43
   0   1  -1    0.26    0.17
   0  -1   2  631.30   29.65
   0   1   2  535.42   29.25
   0   1   2  649.05   29.46
   0   1   2  586.26   29.25
   0   1   3    0.10    0.48
   0   1   3    0.64    0.81
   0  -1   3   -0.33    1.08
   0  -1  -3    0.08    0.23
   0  -1   3    0.19    0.23
   0   1   4  423.16   20.18
   0  -1   4  406.59   20.80
   0   1   4  433.73   20.58
   0   1   4  404.89   19.86
   0  -1   4  382.58   19.84
   0  -1  -4  393.33   19.85
   0   1   5    0.76    0.86
   0  -1   5    0.22    1.53
   0   1   5   -0.79    1.22
   0   1   5    0.26    0.25
   0   1   6  174.14   10.16
   0  -1   6  171.36   10.41
   0  -1   6  179.56    9.57
   0   1   6  182.28    9.56
   0  -1   7    1.57    2.02
   0   1   7    0.14    1.80
   0   1   7   -0.07    1.07
   0   1   8  209.47   12.13
   0  -1   8  180.27   12.09
   0   1   8  214.73   11.16
   0   1   9   -0.41    2.11
   0  -1   9    0.21    2.14
   0  -1  10 1531.19   81.83
   0   1  10 1657.23   82.19
   0   1  11    0.85    2.73
   0  -1  11    1.60    2.60
   0  -1  12   15.20    3.68
   0   1  12   20.41    4.04
   0  -1  13    1.34    1.60
   0   1  13    0.72    1.38
   0   1  13   -0.35    2.96
   0  -1  13    1.03    2.98
   0   1  13    0.61    1.68
   0   1  14   21.61    2.76
   0  -1  14   19.73    2.41
   0   1  14   14.28    2.28
   0  -1  14   20.15    1.91
   0  -1  14   20.86    1.79
   0   1  14   17.63    4.24
   0   1  15   -0.10    1.80
   0   1  15   -2.30    2.15
   0   1  15    1.46    1.30
   0  -1  15    0.41    1.35
   0  -1  15    0.07    1.02
   0   1  15    0.84    1.16
   0   1  15    0.45    1.30
   0  -1  15   -0.37    1.26
   0   1  15   -0.23    1.23
   0  -1  15    0.69    1.16
   0   1  16  106.95    5.84
   0   1  16  104.76    6.01
   0  -1  16  104.10    6.09
   0  -1  16   98.50    5.77
   0  -1  16  117.12    6.01
   0   1  16  110.79    6.02
   0  -1  16  105.20    5.90
   0   1  16  105.75    5.96
   0   1  17    0.90    1.22
   0  -1  17   -0.07    1.09
   0  -1  17   -1.47    1.68
   0   1  17   -0.60    1.49
   0  -1  17    0.37    1.30
   0   1  17    1.47    1.43
   0   1  17    1.14    1.52
   0  -1  17    0.39    1.50
   0  -1  18   95.34    4.99
   0  -1  18   86.51    4.92
   0   1  18   86.23    4.96
   0   1  18   88.45    5.07
   0  -1  18   74.09    4.66
   0   1  18   84.16    4.79
   0   1  18   87.56    4.98
   0  -1  18   86.21    5.06
   0   1  19    0.18    1.31
   0  -1  19    0.92    1.04
   0  -1  19   -1.07    1.50
   0   1  19   -0.68    1.03
   0  -1  19   -0.30    1.34
   0   1  19   -0.09    1.37
   0  -1  19    0.27    1.40
   0  -1  20   46.06    3.21
   0   1  20   45.63    3.21
   0   1  20   51.14    3.48
   0   1  21    0.37    0.78
   0   2   0   45.01    2.53
   0   2  -1    0.48    0.41
   0   2   1   -0.08    0.50
   0   2  -2  130.41    6.71
   0  -2  -3   -0.33    0.51
   0  -2   3    0.61    0.52
   0   2   3    0.52    0.85
   0   2   3   -0.21    0.45
   0  -2   4 7063.06  356.77
   0  -2  -4 7335.86  356.78
   0   2   4 6914.02  357.30
   0   2   4 7089.62  356.90
   0  -2   5    0.27    0.38
   0  -2  -5   -0.09    0.38
   0  -2   5    0.35    1.61
   0   2   5   -1.41    1.37
   0   2   5    0.26    0.77
   0  -2   6   49.13    3.09
   0  -2   6   49.41    3.10
   0  -2  -6   87.82    3.22
   0  -2  -6   88.52    3.22
   0   2   6   54.40    3.57
   0  -2   6   43.01    4.29
   0   2   6   61.94    4.22
   0   2   6   47.88    3.09
   0  -2  -6   89.01    3.22
   0  -2   6   48.51    3.10
   0  -2   7    2.37    1.92
   0   2   7    0.92    1.70
   0   2   7    0.06    0.98
   0  -2   8    2.96    2.28
   0   2   8    2.61    2.06
   0   2   8    4.42    1.33
   0   2   9   -0.20    2.08
   0  -2   9   -0.85    2.24
   0  -2  10  657.52   38.30
   0   2  10  782.59   38.54
   0   2  11    0.82    2.55
   0   2  12  335.27   20.08
   0   2  13    0.40    1.36
   0   2  13   -1.83    3.24
   0   2  13    0.61    1.63
   0   2  14 1128.46   53.06
   0   2  14 1072.86   52.72
   0  -2  14  990.07   52.08
   0  -2  14 1026.05   52.35
   0  -2  14 1011.25   52.14
   0   2  14 1014.77   52.21
   0  -2  14 1111.69   52.25
   0   2  14 1056.19   55.82
   0   2  15    1.34    1.73
   0   2  15    2.67    2.20
   0   2  15    0.63    1.21
   0  -2  15    0.79    1.48
   0  -2  15    0.10    1.00
   0  -2  15   -0.91    1.14
   0   2  15    1.00    1.31
   0  -2  15   -0.80    1.30
   0   2  16   18.40    1.79
   0  -2  16   20.62    2.12
   0  -2  16   15.41    1.59
   0   2  16   19.87    3.02
   0  -2  16   20.66    1.96
   0  -2  16   16.61    1.76
   0   2  16   22.40    1.97
   0   2  16   17.44    1.86
   0  -2  17   -0.51    1.65
   0   2  17    1.27    1.30
   0  -2  17    1.10    1.08
   0   2  17   -0.25    1.36
   0  -2  17    0.31    1.29
   0  -2  17    1.27    1.49
   0  -2  18   37.24    2.60
   0  -2  18   35.64    2.68
   0   2  18   40.24    2.53
   0  -2  18   31.07    2.34
   0  -2  18   38.76    2.94
   0   2  18   34.57    2.55
   0   2  19   -0.03    1.17
   0  -2  19    0.31    0.99
   0  -2  19   -1.32    1.66
   0  -2  19    0.92    1.27
   0  -2  19    0.22    1.37
   0  -2  20   23.23    1.67
   0   2  20   22.23    1.73
   0  -2  20   26.51    2.14
   0  -2  20   22.02    1.91
   0   2  21   -0.45    0.91
   0  -2  21   91.30    2.37
   0   2  22   34.04    1.97
   0   3   0   26.96    1.86
   0   3   1   -0.04    0.76
   0   3  -1    0.10    0.63
   0   3  -2   44.83    2.62
   0  -3   3   -0.07    0.74
   0  -3  -3    0.55    0.77
   0   3   3    0.26    0.50
   0  -3  -4 2957.59  145.48
   0  -3   4 3012.90  145.49
   0   3   4 3236.90  146.02
   0   3   4 2661.90  145.43
   0  -3   5    0.29    0.61
   0  -3  -5    0.33    0.63
   0   3   5    0.18    1.25
   0   3   5    0.12    0.73
   0  -3  -6 2780.17  136.72
   0  -3   6 2763.16  136.71
   0   3   6 2823.57  137.67
   0   3   6 2561.31  136.95
   0  -3   7    0.26    0.46
   0  -3   7    0.02    0.46
   0   3   7   -0.06    0.99
   0   3   7    1.75    1.86
   0  -3   7    0.33    0.47
   0   3   7    0.46    0.42
   0   3   8  131.97    8.53
   0   3   8  140.56    7.75
   0   3   9    0.97    2.09
   0   3  10  143.87    9.75
   0   3  11    3.28    2.59
   0  -3  12   21.34    2.27
   0   3  12   18.07    3.88
   0   3  12   20.53    2.27
   0   3  13    1.27    1.45
   0   3  13    0.72    3.10
   0   3  13    0.10    1.73
   0   3  14   12.56    2.43
   0   3  14   10.28    1.96
   0  -3  14   11.82    1.30
   0  -3  14   13.77    1.77
   0   3  14   13.37    1.56
   0  -3  14   12.81    1.39
   0   3  14   13.06    1.53
   0  -3  14   13.89    1.59
   0   3  14   13.19    4.21
   0   3  15   -0.84    1.67
   0  -3  15    1.25    0.96
   0   3  15   -1.55    1.23
   0   3  15    1.84    2.18
   0  -3  15    1.08    1.11
   0   3  15    0.62    1.29
   0  -3  15    0.80    1.30
   0   3  15   -0.05    1.31
   0   3  16   -1.46    1.84
   0   3  16    5.80    2.46
   0   3  16    0.98    1.15
   0  -3  16    1.07    1.03
   0  -3  16    1.22    1.38
   0   3  16    1.41    1.46
   0   3  16    1.78    1.43
   0  -3  16    1.17    1.16
   0  -3  17    0.55    1.07
   0   3  17   -0.21    1.34
   0   3  17   -0.81    1.27
   0  -3  17    0.80    1.16
   0   3  17    0.10    1.45
   0  -3  17    1.06    1.38
   0   3  18    5.88    1.44
   0  -3  18    4.43    1.12
   0  -3  18    5.27    1.56
   0   3  18    4.39    1.58
   0  -3  18    6.90    1.36
   0   3  18   10.23    1.39
   0   3  19    1.76    1.27
   0  -3  19    1.78    1.00
   0   3  19    0.75    1.47
   0  -3  19    0.33    1.30
   0   3  20   65.32    3.74
   0  -3  20   61.10    3.69
   0  -3  20   67.28    3.84
   0   3  20   58.96    3.56
   0  -3  21   75.75    2.23
   0   3  21   -0.12    0.89
   0   3  22    6.61    0.76
   0   4   0 3791.50  189.72
   0   4  -1    2.59    1.22
   0   4   1    0.31    1.18
   0   4  -2  128.96    6.91
   0  -4   2  114.55    6.98
   0   4   3    0.22    0.41
   0  -4  -3   -0.10    0.90
   0  -4   3   -0.30    0.93
   0   4   4   63.60    3.04
   0   4   4   70.76    4.02
   0  -4   4   63.47    3.31
   0   4   5    0.23    0.63
   0   4   5    1.56    1.43
   0  -4  -5   -0.05    0.80
   0  -4   5    0.05    0.73
   0   4   6    8.45    1.28
   0  -4   6    9.36    1.26
   0   4   7   -0.35    0.93
   0   4   7    1.46    1.81
   0  -4   7    0.38    0.70
   0   4   8  305.53   18.05
   0   4   8  332.51   17.00
   0   4   9    0.58    2.12
   0   4  10  433.01   24.25
   0   4  11   -1.68    2.67
   0   4  12   40.18    5.20
   0   4  12   38.89    3.17
   0   4  13   -0.23    1.36
   0   4  13   -1.48    3.07
   0   4  13    1.46    1.87
   0  -4  14   45.94    3.17
   0  -4  14   43.38    2.70
   0   4  14   52.52    3.98
   0  -4  14   43.87    2.75
   0   4  14   47.51    2.95
   0   4  14   40.30    2.88
   0  -4  14   44.08    2.91
   0   4  14   42.90    3.34
   0   4  15   -0.27    1.69
   0   4  15    0.37    2.18
   0  -4  15   -0.43    1.05
   0   4  15   -0.90    1.37
   0  -4  15    0.24    1.30
   0  -4  15    0.13    1.59
   0  -4  15    0.38    0.99
   0   4  16   42.60    2.88
   0  -4  16   38.25    2.65
   0  -4  16   37.24    2.87
   0   4  16   46.37    4.14
   0  -4  16   49.49    3.21
   0  -4  16   38.02    2.57
   0   4  17   -0.13    2.52
   0  -4  17   -0.46    1.10
   0  -4  17   -1.28    1.76
   0   4  17   -0.65    1.38
   0   4  17    0.14    1.45
   0  -4  17    0.24    1.11
   0  -4  17    0.57    1.32
   0   4  18   45.51    2.91
   0   4  18   39.60    2.94
   0  -4  18   37.12    2.85
   0  -4  18   48.73    3.24
   0   4  19    1.29    1.34
   0  -4  19   -0.63    1.25
   0  -4  19    0.53    1.67
   0   4  19   -0.29    1.22
   0   4  20   24.82    1.79
   0   4  20   24.78    1.91
   0  -4  20   20.52    1.79
   0   4  21    0.48    0.79
   0   4  22    1.84    0.56
   0  -5   0    2.22    1.19
   0  -5  -1   -1.30    1.20
   0  -5   2 3071.64  148.63
   0  -5  -2 2855.90  148.63
   0   5   3    0.51    0.36
   0  -5  -3    0.06    1.03
   0  -5   3    0.31    1.03
   0   5   4   35.36    2.20
   0  -5   4   42.76    2.73
   0  -5  -4   43.83    2.74
   0   5   5    0.44    0.60
   0  -5  -5   -0.18    0.93
   0  -5   5    0.60    0.97
   0   5   5   -0.13    1.65
   0   5   6    0.51    0.73
   0  -5   6    0.06    0.95
   0   5   6    0.69    1.64
   0   5   7   -0.36    0.83
   0   5   7   -0.32    2.00
   0  -5   7    0.40    0.89
   0   5   8   28.25    3.43
   0   5   9    1.06    2.32
   0   5  10  328.27   19.02
   0   5  11   -0.58    2.71
   0   5  12  104.21    8.81
   0  -5  13    0.70    1.27
   0   5  13    0.87    1.85
   0   5  13    0.44    1.03
   0   5  13    1.16    3.12
   0  -5  14   44.02    3.11
   0   5  14   47.92    3.12
   0   5  14   54.11    4.15
   0  -5  14   49.83    2.95
   0  -5  14   52.01    3.42
   0   5  15   -0.51    2.31
   0   5  15   -0.32    1.29
   0  -5  15    0.61    1.29
   0  -5  15    0.36    1.03
   0  -5  15   -0.68    1.67
   0  -5  16   91.27    5.53
   0   5  16   97.44    5.56
   0   5  16  109.48    6.81
   0  -5  16  105.46    5.84
   0   5  17    0.13    2.39
   0  -5  17   -2.29    1.83
   0  -5  17    0.88    1.36
   0   5  17   -0.55    1.41
   0  -5  18   15.74    2.08
   0   5  18   16.99    1.83
   0  -5  18   12.29    1.67
   0   5  18   15.47    1.82
   0  -5  19   -1.03    1.55
   0   5  19   -0.18    1.25
   0   5  19    0.04    1.27
   0  -5  19   -0.40    1.11
   0  -5  20   26.83    1.97
   0   5  20   18.01    1.67
   0   5  21    0.55    0.73
   0  -6   0 1138.34   57.65
   0  -6  -1    0.47    1.33
   0  -6  -2   66.41    4.34
   0  -6   2   70.67    4.38
   0  -6   3   -0.30    1.16
   0  -6  -3    0.92    1.25
   0  -6  -4 1853.85   95.32
   0  -6   4 1934.07   95.33
   0   6   5    1.67    1.94
   0  -6  -5    0.84    1.25
   0  -6   5    1.57    1.15
   0   6   6 1026.54   55.41
   0  -6  -6 1131.40   54.50
   0  -6   6 1044.54   54.42
   0   6   7    0.37    2.16
   0  -6   7    0.29    1.08
   0   6   8   12.94    2.85
   0   6   9    1.67    2.43
   0   6  10  103.46    7.94
   0   6  11   -1.24    2.94
   0   6  12  324.09   19.08
   0   6  12  301.61   15.74
   0   6  13    0.12    2.03
   0  -6  13    0.56    1.14
   0   6  13   -0.08    1.01
   0  -6  13   -0.73    1.11
   0  -6  13    0.95    1.29
   0   6  13    1.34    1.16
   0   6  14  167.50    9.18
   0  -6  14  168.10    9.23
   0   6  14  187.01   10.26
   0  -6  14  186.07    9.43
   0   6  15    2.11    2.47
   0   6  15    0.60    1.24
   0  -6  15    0.56    1.30
   0  -6  15    2.44    1.63
   0   6  16  319.79   16.25
   0   6  16  337.30   17.41
   0  -6  16  350.47   16.50
   0   6  17    0.67    2.61
   0  -6  17    0.70    1.64
   0   6  17   -0.34    1.27
   0  -6  17    2.10    1.33
   0   6  18   26.16    3.39
   0  -6  18   26.83    2.34
   0   6  18   26.72    2.09
   0  -6  18   20.16    1.89
   0  -6  19   -1.46    1.45
   0   6  19    0.75    1.24
   0   6  19   -0.03    1.17
   0  -6  20   73.73    3.52
   0   6  20   48.19    3.31
   0   6  21    0.30    0.68
   0  -7   0    6.89    1.70
   0  -7  -1    1.46    1.45
   0  -7   2 1059.25   54.63
   0  -7  -2 1091.02   54.65
   0  -7  -3    2.26    1.47
   0  -7   3   -0.09    1.31
   0  -7  -4  168.23    8.50
   0  -7   4  129.11    8.29
   0   7   5    1.08    2.06
   0  -7   5   -0.27    1.34
   0  -7  -5   -0.55    1.29
   0   7   6  205.07   12.46
   0  -7  -6  207.36   11.38
   0  -7   6  208.25   11.36
   0   7   7   -0.42    2.15
   0  -7   7   -0.27    1.28
   0   7   8  103.74    7.75
   0   7   9   -1.63    3.04
   0   7  10    4.78    3.11
   0   7  10    6.58    1.75
   0   7  11   -1.68    2.94
   0  -7  12  198.41   11.07
   0   7  12  209.64   14.50
   0  -7  12  209.47   11.14
   0   7  12  227.19   11.16
   0  -7  12  220.13   11.22
   0  -7  13    1.01    1.17
   0  -7  13   -0.20    1.25
   0   7  13   -0.18    1.23
   0   7  13   -0.18    0.94
   0  -7  13   -0.45    1.27
   0   7  13    1.60    1.38
   0   7  14   73.63    4.37
   0  -7  14   72.48    4.45
   0  -7  14   82.86    4.57
   0   7  14   81.19    5.63
   0  -7  14   78.74    4.66
   0   7  14   81.21    4.60
   0   7  15    2.72    2.68
   0  -7  15    1.38    1.27
   0   7  15   -0.20    1.17
   0  -7  15    0.54    1.25
   0  -7  15    1.41    1.51
   0   7  16    9.75    2.90
   0   7  16   10.24    1.45
   0  -7  16    8.36    1.44
   0  -7  16    9.55    1.86
   0   7  17    1.46    2.46
   0   7  17   -0.27    1.19
   0  -7  17    1.01    1.17
   0  -7  17   -0.95    1.54
   0  -7  18    0.42    1.44
   0   7  18    3.57    2.43
   0   7  18    2.97    1.17
   0  -7  19    2.99    1.24
   0  -7  20  106.34    5.71
   0   7  21   -0.19    0.58
   0  -8   0  523.87   27.35
   0  -8  -1    0.65    1.69
   0  -8   2 2097.52  106.66
   0  -8  -2 2131.99  106.69
   0  -8  -3    0.96    1.60
   0  -8   3    0.63    1.65
   0  -8   4  514.92   26.31
   0  -8  -4  491.93   26.28
   0   8   5    1.06    2.42
   0  -8  -5    0.74    1.56
   0  -8   5   -0.21    1.44
   0   8   6    9.85    2.98
   0  -8   6    4.40    1.80
   0   8   7   -0.24    2.39
   0  -8   7    0.32    1.47
   0   8   8 1377.81   71.72
   0   8   9   -1.23    3.21
   0   8   9    3.27    1.75
   0   8  10   75.07    6.93
   0   8  10   65.05    4.65
   0   8  11    0.21    1.12
   0   8  11   -2.16    3.48
   0  -8  11    0.05    1.19
   0   8  11    0.73    1.93
   0  -8  12   78.78    4.81
   0  -8  12   95.13    5.03
   0  -8  12   84.20    4.84
   0   8  12   90.31    4.94
   0  -8  13    0.82    1.15
   0   8  13    0.80    1.35
   0  -8  13    0.05    1.17
   0  -8  13   -0.11    1.35
   0   8  13    2.15    1.46
   0  -8  14   21.59    1.98
   0  -8  14   20.12    1.81
   0   8  14   24.33    3.32
   0  -8  14   18.94    1.91
   0   8  14   18.14    2.00
   0   8  15    2.63    2.70
   0  -8  15   -0.39    1.29
   0   8  15   -0.04    1.05
   0  -8  15    0.34    1.21
   0  -8  15   -1.55    1.48
   0   8  16    6.40    2.82
   0   8  16    4.55    1.13
   0  -8  16    3.08    1.20
   0  -8  16    4.49    1.46
   0  -8  17   -0.09    1.44
   0   8  17    0.44    1.05
   0   8  18  194.49   10.24
   0  -8  18  199.94   10.24
   0   8  18  185.47   11.14
   0  -8  19   35.18    2.36
   0  -9   0    6.68    2.04
   0  -9  -1    1.13    1.89
   0  -9   2  927.44   47.58
   0  -9  -2  924.27   47.58
   0  -9  -3    0.86    1.88
   0  -9   3    0.73    1.72
   0  -9   4   76.33    5.22
   0  -9  -4   74.64    5.24
   0   9   5   -4.15    2.63
   0  -9   5    0.49    1.72
   0  -9  -5   -0.87    1.64
   0   9   6  667.02   37.67
   0  -9  -6  723.12   36.32
   0  -9   6  693.75   36.25
   0   9   7    1.39    2.78
   0   9   7    0.66    1.38
   0  -9   7    0.25    1.71
   0   9   8    9.31    3.35
   0   9   8    8.54    1.90
   0   9   9   -0.34    3.40
   0   9   9    0.95    1.71
   0   9  10  137.05   10.29
   0   9  10  133.82    7.81
   0   9  10  126.77    6.97
   0   9  11   -1.47    2.33
   0   9  11   -0.80    1.18
   0   9  12  119.01    6.55
   0  -9  13   -0.99    1.41
   0   9  13    0.19    1.63
   0   9  13    1.46    1.40
   0   9  14    0.83    2.83
   0  -9  14    1.26    1.42
   0   9  14    1.20    1.60
   0   9  14    0.75    1.50
   0  -9  14    0.05    1.26
   0  -9  15   -0.55    1.29
   0   9  15   -1.23    1.46
   0   9  15    2.33    2.62
   0  -9  15    0.97    1.29
   0  -9  16   14.43    1.67
   0   9  16   19.48    2.99
   0  -9  17   -1.49    1.19
   0   9  17   -1.46    2.32
   0   9  18   55.12    3.60
   0   9  18   46.37    4.33
   0   9  19    0.34    0.85
   0 -10   0 3259.13  164.18
   0 -10  -1    1.72    2.22
   0 -10  -2  443.59   24.20
   0 -10   2  464.46   24.26
   0 -10   3    0.57    1.89
   0 -10  -3   -0.14    2.11
   0 -10  -4 1008.93   53.47
   0 -10   4 1074.12   53.54
   0 -10   5   -0.70    1.89
   0 -10  -5    0.84    1.96
   0  10   5    5.83    3.19
   0  10   6  542.06   29.91
   0 -10   6  646.63   30.82
   0 -10  -6  626.89   30.77
   0  10   6  543.16   32.10
   0 -10   7    2.55    1.90
   0  10   7    1.48    1.55
   0  10   7   -1.56    3.14
   0  10   8   22.76    2.59
   0  10   8   21.42    4.45
   0  10   9   -1.89    3.58
   0 -10   9    1.04    1.08
   0  10   9    1.66    2.09
   0  10  10  421.38   21.83
   0  10  10  414.65   20.97
   0 -10  10  401.45   20.96
   0  10  11   -1.32    2.38
   0  10  11    0.23    1.23
   0  10  12  218.09   11.46
   0  10  13    1.85    1.41
   0 -10  13    0.16    1.44
   0  10  13    1.47    1.68
   0  10  14   19.53    2.01
   0  10  14   24.81    3.48
   0 -10  14   21.60    2.06
   0  10  14   19.98    2.17
   0 -10  15    0.92    1.28
   0  10  15   -0.13    1.31
   0  10  15    2.90    2.60
   0  10  16  107.22    6.96
   0  10  17   -0.44    2.07
   0  10  18    6.28    1.07
   0  10  18    6.84    1.96
   0  10  19    1.15    0.74
   0 -11   0   -1.32    2.42
   0  11   0    0.77    1.29
   0 -11  -1    0.98    2.27
   0  11  -1    1.68    1.35
   0 -11  -2   14.61    2.86
   0 -11   2    8.63    2.68
   0  11  -2   12.14    1.59
   0  11   2    8.20    1.51
   0 -11  -3    2.57    2.47
   0 -11   3   -0.65    2.17
   0  11  -3    0.71    1.29
   0  11   3    0.35    1.32
   0 -11   4  756.57   36.11
   0 -11  -4  756.30   36.12
   0  11  -4  672.43   34.75
   0  11   4  658.60   34.75
   0  11   5   -0.63    2.94
   0 -11  -5   -1.59    2.19
   0 -11   5    0.33    2.17
   0  11   5    0.30    1.26
   0  11  -5    1.38    1.27
   0  11   6    8.93    3.44
   0 -11   6   13.78    2.70
   0  11   6   10.50    2.09
   0 -11  -6   15.70    2.72
   0  11   6    9.59    1.52
   0  11  -6   12.19    1.57
   0  11   7    0.34    3.09
   0  11   7    0.94    1.20
   0 -11   7    0.71    0.89
   0  11   7    0.98    1.77
   0 -11   8    2.95    1.07
   0  11   8    4.26    2.08
   0 -11   9   -0.93    1.15
   0  11   9   -0.77    2.23
   0  11  10    8.74    2.67
   0  11  10    5.13    1.36
   0  11  11    1.10    2.62
   0  11  11    0.81    1.31
   0  11  12  229.99   12.03
   0  11  13   -0.26    1.34
   0 -11  13    0.95    1.41
   0  11  13    0.92    1.66
   0  11  14    0.21    1.27
   0  11  14    2.35    2.43
   0  11  14    0.24    1.49
   0 -11  14    0.57    1.31
   0 -11  15    0.29    1.23
   0  11  15   -0.12    2.24
   0  11  16   10.57    2.47
   0  11  17    2.19    1.79
   0  11  18    8.72    0.94
   0  11  18    5.91    1.52
   0  12   0  200.10   10.94
   0 -12   0  222.70   12.46
   0  12  -1    1.60    1.57
   0 -12  -1   -0.73    2.59
   0  12   2 1143.05   58.55
   0  12  -2 1137.86   58.55
   0 -12   2 1252.63   60.06
   0 -12  -2 1208.49   60.00
   0  12   3    0.50    1.51
   0  12  -3    0.95    1.59
   0 -12  -3    0.72    2.34
   0 -12   3    2.38    2.70
   0  12  -4  958.93   50.08
   0  12   4  962.26   50.07
   0 -12  -4 1060.34   51.62
   0  12   5    0.32    1.43
   0  12  -5    1.92    1.46
   0 -12   5   -1.28    2.35
   0 -12  -5   -0.36    2.22
   0  12  -6  196.38   10.49
   0  12   6  202.93   10.51
   0  12   6  190.06   10.94
   0  12   7    0.41    1.41
   0  12   7   -0.58    2.03
   0  12   8  141.17    8.41
   0  12   9    1.81    2.48
   0  12  10    9.53    2.73
   0  12  10    6.56    1.49
   0  12  11    0.24    2.75
   0  12  11   -1.03    1.28
   0  12  12   90.89    5.12
   0 -12  13    2.46    1.41
   0  12  13    2.00    1.66
   0  12  13    1.32    1.29
   0  12  14  290.99   15.15
   0  12  14  288.65   16.07
   0 -12  14  300.68   15.22
   0  12  15    1.40    2.15
   0 -12  15    0.89    1.11
   0  12  16   34.87    3.09
   0  12  17    0.46    1.39
   0  12  18   15.41    1.10
   0  13   0    1.87    1.76
   0  13   0    2.98    1.63
   0  13  -1    2.17    1.81
   0  13   1    1.58    1.57
   0  13  -2  172.65    9.48
   0  13   2  168.82    9.48
   0  13   2  179.27    9.45
   0  13  -3    1.14    1.71
   0  13   3   -0.71    1.71
   0  13   3   -0.76    1.52
   0  13  -4   21.31    2.21
   0  13   4   15.74    2.15
   0  13   5    0.29    2.09
   0  13  -5    0.92    1.67
   0  13   5    0.62    1.64
   0  13   6   74.82    5.41
   0  13  -6   89.11    5.02
   0  13   6   81.31    4.96
   0  13   7    2.65    2.29
   0  13   7    0.97    1.52
   0  13   8    4.34    2.42
   0  13   9   -0.33    1.22
   0  13   9    1.70    2.47
   0  13  10    6.55    1.39
   0  13  10    3.38    2.74
   0  13  11    1.59    1.29
   0  13 -11    0.50    1.65
   0  13  11   -1.95    2.72
   0  13 -12    1.73    1.60
   0  13  12    0.87    1.28
   0 -13  13    1.05    1.33
   0  13  13    0.50    1.49
   0  13  13    1.29    1.21
   0  13  14   19.78    1.69
   0  13  14   21.39    2.62
   0 -13  14   19.15    1.74
   0  13  15    2.26    1.75
   0 -13  15   -0.20    0.90
   0  13  16    3.17    1.50
   0  13  17    0.26    0.56
   0  14   0  306.05   15.67
   0  14   0  289.17   15.57
   0  14  -1    0.13    1.84
   0  14  -1   -0.30    1.70
   0  14   1    0.76    1.66
   0  14   2   26.06    2.97
   0  14  -2   57.58    3.34
   0  14  -2   50.31    3.13
   0  14   2   27.97    2.91
   0  14   3    0.12    1.80
   0  14  -3    1.64    1.91
   0  14   3    0.48    1.59
   0  14  -3    0.40    1.60
   0  14   4  321.71   16.78
   0  14  -4  320.57   16.79
   0  14   5    1.24    1.78
   0  14  -5    1.51    1.83
   0  14   5    3.70    2.29
   0  14  -6  249.35   12.38
   0  14   6  232.94   12.33
   0  14   6  206.53   12.69
   0  14   7    2.46    2.38
   0  14   8   36.99    3.67
   0  14  -9    0.61    1.72
   0  14   9    1.42    2.47
   0  14   9    0.62    1.15
   0  14 -10  155.83    8.17
   0  14  10  138.71    8.85
   0  14  10  147.19    7.90
   0  14 -11    0.57    1.62
   0  14  11    0.11    1.13
   0  14  12   24.49    2.08
   0 -14  12   27.63    2.24
   0  14  13    0.35    1.01
   0 -14  13    1.15    1.12
   0  14  13    1.55    1.89
   0 -14  14    6.67    1.09
   0  14  14    6.69    1.78
   0  14  15    2.63    1.35
   0  15   0    2.86    2.02
   0  15   0    3.31    1.84
   0  15  -1    1.33    2.13
   0  15  -1    1.17    1.81
   0  15   1   -0.19    1.81
   0  15   2   11.61    2.30
   0  15  -2    1.19    2.07
   0  15  -2    0.42    1.77
   0  15   2   10.46    1.88
   0  15  -3    1.88    1.95
   0  15   3    0.82    1.96
   0  15  -3    0.93    1.76
   0  15   3    0.29    1.63
   0  15   4  111.06    7.19
   0  15   4  116.89    6.81
   0  15  -4  124.72    6.84
   0  15  -5    1.05    1.73
   0  15   5    3.97    2.41
   0  15  -6    4.19    1.76
   0  15   6    6.31    2.45
   0  15  -7    1.18    1.74
   0  15   7    2.70    2.37
   0  15   8   15.24    1.57
   0  15  -8   18.28    2.05
   0  15   8   15.30    2.70
   0  15   9    0.03    1.06
   0  15  -9   -0.52    1.65
   0  15   9   -1.61    2.28
   0  15  10    1.43    1.07
   0  15 -10    2.22    1.55
   0  15  10   -0.48    2.21
   0 -15  11    1.74    1.28
   0  15 -11   -0.31    1.45
   0  15  11   -0.44    0.98
   0  15 -12   34.45    2.25
   0 -15  12   30.25    2.09
   0  15  12   26.79    2.23
   0  15  12   28.51    1.95
   0 -15  13    0.76    0.90
   0  15  13    2.17    1.48
   0 -15  14    0.58    0.68
   0  16   0  130.81    7.40
   0  16   0  133.06    7.56
   0  16  -1   -0.87    1.78
   0  16   1    1.11    1.78
   0  16  -1    2.15    2.06
   0  16   2   69.91    4.19
   0  16  -2   61.30    4.17
   0  16   3    3.77    2.35
   0  16  -3    1.49    1.80
   0  16   3    2.52    1.55
   0  16   4  334.56   17.29
   0  16  -4  318.58   16.88
   0  16   5    2.77    2.13
   0  16   6  337.03   18.52
   0  16  -6  358.52   18.13
   0  16   7   -0.18    2.17
   0  16  -7    0.30    1.60
   0  16   7    0.03    1.00
   0  16   8    9.38    2.25
   0  16  -8   11.32    1.82
   0  16   8    8.46    1.21
   0  16   9   -1.22    1.94
   0  16   9    0.88    0.91
   0  16  -9    1.62    1.50
   0  16  10   10.71    1.21
   0  16 -10   19.13    1.79
   0  16  11    0.38    0.75
   0  16 -11    0.57    1.18
   0  16  11    3.22    1.20
   0 -16  12   52.23    2.95
   0  16 -12   51.57    2.97
   0  16  12   48.31    3.44
   0 -16  13    0.15    0.63
   0  17   0    1.03    1.58
   0  17   1    1.97    1.63
   0  17  -1    1.81    1.69
   0  17   2  208.85   11.74
   0  17  -2  218.34   11.38
   0  17   3    4.05    2.04
   0  17  -3   -0.20    1.64
   0  17   4    7.49    2.01
   0  17  -4    4.36    1.73
   0  17   5    2.14    1.98
   0  17   6    6.66    0.98
   0  17   6    6.97    2.03
   0  17  -6    9.06    1.72
   0  17   7    1.62    0.81
   0  17   7    0.24    1.82
   0  17  -7    1.74    1.49
   0  17   8   41.24    2.48
   0  17   8   40.05    3.27
   0  17  -9   -0.18    1.23
   0  17   9    0.35    0.68
   0  17  10   15.06    1.14
   0 -17  10   17.39    1.41
   0  17 -11    0.72    0.79
   0  18   0   90.30    4.96
   0  18   0   80.74    5.24
   0  18  -1    0.67    1.32
   0  18   1    2.56    1.64
   0  18  -2  424.16   20.19
   0  18   2  353.32   20.37
   0  18  -3    0.37    1.36
   0  18   3    1.94    1.62
   0  18  -4   78.33    4.54
   0  18   4   80.38    4.88
   0  18   5    1.31    1.57
   0  18  -6   28.60    2.06
   0  18   6   21.01    2.31
   0  18  -7    0.73    1.15
   0  18   7   -0.06    1.34
   0  18  -8  328.07   16.10
   0 -18   8  305.75   16.01
   0  18  -9    0.99    0.90
   0 -18   9    0.81    0.70
   0  19   0    3.34    1.21
   0  19   1    1.97    1.26
   0  19  -1    2.62    1.21
   0  19  -2  205.02   10.11
   0  19  -2  191.11   10.28
   0  19   2  181.98   10.32
   0  19  -3    1.34    1.04
   0  19   3   -0.43    1.23
   0  19  -4    0.34    0.97
   0  19   4   -0.69    1.19
   0  19  -5   -0.60    0.91
   0 -19   6    0.58    0.59
   1   0   0    0.28    0.37
   1   0  -1    0.35    0.34
  -1   0   1    0.16    0.42
   1   0   1    0.35    0.36
   1   0   2    0.07    0.50
   1   0  -2    0.37    0.34
   1   0   2    0.47    0.62
  -1   0   2   -0.43    0.74
  -1   0   3   -0.13    1.07
   1   0  -3   -0.01    0.30
   1   0   3    0.08    0.55
  -1   0   3    0.18    0.97
   1   0   3    0.22    0.82
  -1   0   4   -0.09    1.41
   1   0  -4    0.18    0.25
   1   0   4   -0.09    0.64
  -1   0   4    0.38    0.32
   1   0   4    0.08    1.21
  -1   0   4    0.97    1.33
   1   0   5   -0.03    0.65
  -1   0   5    0.08    0.33
  -1   0   5    0.63    1.44
   1   0   5   -0.29    1.33
  -1   0   6    0.12    0.30
  -1   0  -6    0.01    0.30
   1   0   6    0.83    0.87
  -1   0   6    0.23    0.43
  -1   0   6   -0.52    1.63
   1   0   6    1.35    1.67
   1   0   6   -0.04    0.67
   1   0   7    0.95    1.11
   1   0   7   -0.45    1.72
  -1   0   7   -1.59    1.84
   1   0   7    0.46    0.74
   1   0   8   -0.40    1.21
  -1   0   8   -0.58    2.14
   1   0   8    0.55    2.01
   1   0   8    0.71    0.82
   1   0   9    0.22    2.23
  -1   0   9   -1.59    2.51
   1   0   9   -0.09    1.30
   1   0  10   -0.49    2.30
  -1   0  10    1.01    2.55
   1   0  10    0.87    1.47
  -1   0  11   -0.56    2.66
   1   0  11    1.34    2.54
   1   0  11    1.22    1.71
  -1   0  12   -2.48    2.91
   1   0  12    2.11    2.67
   1   0  13    1.08    1.59
   1   0  13    0.66    2.56
  -1   0  13    1.37    2.85
   1   0  13    1.77    1.72
  -1   0  13   -3.11    1.84
   1   0  14   -1.48    3.41
  -1   0  14   -0.76    3.40
   1   0  14   -0.37    1.75
   1   0  14   -0.26    1.10
  -1   0  14    0.44    1.09
   1   0  14    0.99    1.22
  -1   0  14    0.55    1.03
  -1   0  14   -0.11    1.21
   1   0  14    0.87    1.30
   1   0  15    0.70    1.87
  -1   0  15    0.76    1.24
   1   0  15   -0.68    1.23
  -1   0  15    0.04    1.22
   1   0  15    0.87    1.39
  -1   0  15    0.06    1.34
  -1   0  15    0.20    1.17
   1   0  15    0.61    0.95
   1   0  15   -0.75    1.48
   1   0  16   -0.43    2.09
   1   0  16   -0.09    1.31
  -1   0  16   -0.15    1.38
   1   0  16    1.22    1.54
  -1   0  16   -0.42    1.35
  -1   0  16    2.24    1.44
  -1   0  16   -0.04    1.23
   1   0  16   -0.93    1.54
   1   0  16   -0.07    1.03
   1   0  17   -0.99    2.26
   1   0  17   -0.05    1.33
  -1   0  17   -0.40    1.39
  -1   0  17    0.29    1.41
   1   0  17    1.22    1.61
  -1   0  17    0.40    1.49
   1   0  17   -1.59    1.57
  -1   0  17    0.08    1.25
   1   0  17   -0.13    0.99
   1   0  18    0.24    0.95
  -1   0  18    0.08    1.23
  -1   0  18    0.78    1.45
   1   0  18    0.55    1.39
  -1   0  18    0.10    1.45
   1   0  19    0.35    0.90
  -1   0  19    0.73    1.12
  -1   0  19   -3.10    1.48
   1   0  19    0.09    1.33
  -1   0  20    0.30    1.28
  -1   0  20    0.25    1.08
   1   0  20    1.40    1.27
  -1   0  21    2.56    0.94
   1   0  21    0.71    1.02
   1  -1   0  992.14   49.76
   1  -1  -1  942.09   50.71
   1  -1   1 1110.93   50.80
  -1   1   2  428.40   23.36
   1   1   2  450.65   23.56
  -1   1   2  476.02   23.59
   1   1   2  536.64   23.50
   1  -1  -2  457.61   23.40
  -1   1   2  482.44   23.72
   1  -1  -3 1166.83   58.39
   1   1   3 1342.03   58.52
   1  -1   3 1139.76   58.56
   1  -1   3 1071.23   58.84
  -1   1   3 1089.80   58.38
  -1   1   3 1122.25   58.75
  -1  -1   3 1018.46   58.84
   1   1   3 1116.27   58.78
  -1   1   3 1159.64   58.90
  -1  -1   3 1083.67   58.41
  -1  -1  -3 1412.41   58.47
   1   1   4 1514.44   60.42
   1  -1   4 1355.03   60.51
  -1   1   4 1234.01   60.28
  -1  -1   4 1263.51   61.05
  -1   1   4 1210.57   60.87
   1  -1   4 1349.94   61.06
   1   1   4 1429.62   60.91
  -1   1   4 1254.87   61.07
  -1  -1   4 1196.33   60.25
  -1  -1  -4  924.14   60.20
  -1  -1  -5   80.43    3.47
  -1  -1   5   59.30    3.40
  -1   1   5   57.47    4.26
   1   1   5   68.21    4.32
  -1  -1   5   57.45    3.31
  -1  -1   5   65.37    4.62
   1  -1   5   61.23    4.47
  -1   1   5   67.08    3.55
   1  -1   5   70.39    3.78
   1   1   5   74.17    3.63
   1  -1   6  148.97    9.34
  -1   1   6  169.06    8.27
  -1   1   6  154.98    9.23
   1   1   6  185.66    9.39
  -1  -1   6  142.53    7.96
  -1  -1   6  152.62    9.39
   1   1   6  189.12    8.29
   1  -1   6  181.08    8.50
   1  -1   7  268.29   13.64
   1   1   7  270.80   13.60
  -1   1   7  258.94   13.21
   1  -1   7  231.46   14.33
  -1  -1   7  219.80   14.44
   1   1   7  261.47   14.45
  -1   1   7  239.99   14.45
   1   1   7  259.06   13.20
   1   1   8   42.18    2.87
   1  -1   8   38.93    2.81
   1  -1   8   28.48    3.42
  -1   1   8   23.56    3.62
  -1  -1   8   26.20    3.49
   1   1   8   26.61    3.53
   1   1   8   34.53    2.16
  -1  -1   9   55.40    5.39
   1   1   9   68.54    5.48
   1  -1   9   56.43    5.23
  -1   1   9   60.59    5.44
   1  -1   9   72.08    4.50
   1   1   9   69.98    4.47
   1  -1  10   20.61    3.47
  -1   1  10   27.43    4.17
  -1  -1  10   25.07    3.83
   1   1  10   25.88    3.93
   1  -1  10   33.33    2.88
   1   1  10   29.42    2.81
   1   1  11    0.58    2.70
   1  -1  11    1.86    2.52
  -1  -1  11    0.83    2.69
  -1   1  11   -0.30    2.74
   1   1  11    1.35    1.66
   1  -1  11    1.95    1.60
   1   1  12   83.66    6.97
  -1  -1  12   63.81    6.55
   1  -1  12   68.18    6.51
  -1   1  12   63.45    6.59
   1   1  12   71.59    5.13
   1   1  13  166.85    9.47
  -1   1  13  150.97    9.45
   1   1  13  172.16    9.26
  -1   1  13  130.72   11.32
   1   1  13  176.50    8.89
   1   1  13  152.04   11.50
   1   1  14  124.78    6.77
   1   1  14  117.37    6.15
   1   1  14  119.53    6.93
  -1   1  14  121.43    7.01
  -1  -1  14  112.07    5.96
  -1   1  14  106.16    6.07
   1  -1  14  108.94    6.17
  -1  -1  14  100.82    6.15
  -1   1  14   98.02    5.93
   1   1  14  130.87    6.15
   1   1  14  112.98    6.04
  -1  -1  14  107.60    5.98
  -1  -1  14   95.59    5.97
   1  -1  14  106.59    5.99
  -1   1  14  109.60    9.25
   1   1  14  106.88    9.00
   1   1  15   37.77    2.75
   1  -1  15   37.95    2.82
   1  -1  15   38.42    2.59
   1   1  15   46.96    2.78
  -1   1  15   31.86    2.54
  -1  -1  15   34.71    2.58
   1   1  15   36.44    2.60
  -1  -1  15   33.94    2.56
   1   1  15   44.58    3.38
  -1   1  15   35.54    2.66
   1   1  15   36.83    2.39
  -1  -1  15   35.87    2.76
  -1  -1  15   37.74    2.51
   1  -1  15   36.66    2.35
  -1  -1  16   20.50    2.01
  -1   1  16   19.17    2.00
  -1  -1  16   18.92    1.96
   1   1  16   27.50    2.24
   1  -1  16   24.80    2.00
   1   1  16   22.67    1.99
   1   1  16   28.19    2.84
  -1   1  16   20.94    2.04
   1  -1  16   17.25    2.14
   1  -1  16   20.46    1.66
  -1  -1  16   21.58    2.18
   1   1  16   22.06    1.75
  -1  -1  16   19.52    1.86
   1   1  16   17.32    1.97
   1  -1  17   47.83    3.27
   1   1  17   45.25    3.12
  -1  -1  17   41.30    3.10
   1   1  17   53.75    3.22
  -1  -1  17   44.16    3.09
   1  -1  17   51.11    3.13
   1   1  17   59.99    3.34
   1   1  17   50.89    3.94
   1  -1  17   41.50    2.80
  -1  -1  17   49.68    3.29
  -1   1  17   45.39    3.08
   1   1  17   47.89    2.88
  -1   1  17   43.61    3.11
  -1  -1  17   43.75    2.95
  -1   1  18   28.76    2.29
   1   1  18   27.99    2.07
   1  -1  18   26.12    1.97
  -1  -1  18   27.09    2.19
  -1  -1  18   27.43    2.53
   1  -1  18   30.02    2.53
  -1   1  18   27.83    2.42
   1   1  18   34.15    2.58
  -1  -1  18   24.47    2.36
  -1   1  18   27.92    2.42
   1  -1  18   32.35    2.36
   1   1  18   32.21    2.42
   1  -1  19   11.21    1.24
  -1  -1  19   11.04    1.84
   1   1  19   10.12    1.26
  -1  -1  19   12.24    1.50
  -1   1  19   13.14    1.67
  -1   1  19   13.23    1.56
   1  -1  19   13.89    1.72
   1   1  19   17.02    1.91
   1   1  19   13.28    1.74
   1   1  20   18.18    1.36
  -1   1  20   16.30    1.59
  -1  -1  20   16.61    1.58
  -1  -1  20   19.08    1.86
   1   1  20   17.74    1.74
   1  -1  20   20.82    1.72
  -1   1  21   10.17    1.24
   1   1  21   12.74    1.40
  -1   2   0    1.30    0.42
  -1  -2   0    1.80    0.48
   1  -2   0    2.10    0.79
  -1  -2   0    1.66    0.45
  -1  -2   0    1.95    0.47
  -1   2  -1   12.77    0.83
  -1  -2  -1   10.24    0.88
   1  -2   1    9.36    1.14
  -1  -2  -1   10.54    0.87
  -1  -2  -1   11.54    0.91
  -1  -2  -1   11.17    0.90
  -1  -2  -2   34.48    2.20
  -1  -2   2   48.64    2.28
  -1   2   2   40.90    2.23
  -1   2   2   43.95    2.56
  -1  -2   2   45.78    2.60
  -1  -2   2   49.19    2.28
  -1  -2  -2   26.08    2.14
  -1  -2   2   49.11    2.28
  -1  -2  -2   33.79    2.20
  -1  -2   2   42.28    2.23
  -1  -2  -2   32.36    2.19
  -1  -2   3  105.22    5.69
   1  -2   3   97.26    5.94
  -1  -2  -3  130.32    5.75
  -1  -2  -3  126.21    5.75
  -1  -2  -3  113.38    5.68
  -1  -2   3  110.28    5.69
  -1  -2   3   89.56    5.63
  -1  -2   3  107.59    5.69
  -1  -2  -3  128.78    5.75
   1   2   3  118.05    6.07
  -1   2   3   98.93    5.69
  -1   2   3   94.53    6.02
  -1   2   3   90.68    6.11
  -1  -2   3   94.59    6.14
   1   2   4   53.65    2.86
  -1  -2   4   48.39    2.75
  -1  -2  -4   54.17    2.79
  -1  -2   4   50.29    2.76
  -1  -2  -4   55.51    2.79
   1   2   4   42.61    3.22
  -1   2   4   41.94    2.79
  -1   2   4   38.63    3.27
   1  -2   4   46.03    2.91
  -1   2   4   40.34    3.37
   1  -2   5  172.53    9.06
  -1   2   5  172.34    8.96
  -1   2   5  147.04    9.41
  -1   2  -5  159.49    8.65
   1   2   5  183.63    9.55
   1   2   5  201.03    8.93
   1  -2   6  112.79    5.44
  -1   2   6   86.59    5.91
   1   2   6   99.66    5.95
   1  -2   6   89.29    6.07
  -1  -2   6   95.63    6.29
  -1   2  -6   79.48    4.74
  -1   2   6  108.28    5.23
   1   2   6  110.51    5.04
   1  -2   7  111.72    6.61
   1   2   7  116.84    6.55
   1   2   7  119.67    7.30
   1  -2   7   93.60    7.21
  -1  -2   7   91.95    7.46
  -1   2   7  122.29    6.34
  -1   2   7   95.98    7.17
   1   2   7  124.66    6.17
   1   2   8  519.92   24.40
   1  -2   8  402.04   25.07
   1   2   8  494.47   25.29
  -1   2   8  419.46   25.09
  -1  -2   8  409.64   25.36
   1   2   8  481.08   23.78
   1   2   9  279.86   14.95
   1  -2   9  229.85   14.66
  -1  -2   9  233.48   14.87
  -1   2   9  243.51   14.75
   1   2   9  264.57   13.74
  -1   2  10  218.61   14.59
   1   2  10  256.68   14.80
   1   2  10  250.46   13.50
   1   2  11  171.15   11.06
   1   2  11  170.86    9.56
   1   2  12   35.83    2.93
   1   2  12   38.07    3.27
  -1   2  12   27.93    2.81
   1  -2  12   36.72    3.21
   1   2  12   37.62    3.39
   1  -2  12   34.09    2.77
  -1   2  12   30.00    4.81
   1   2  12   36.10    4.82
   1   2  13    9.82    2.00
  -1   2  13    9.04    2.07
   1   2  13    8.75    1.39
   1  -2  13    7.57    1.82
   1   2  13    7.92    1.79
   1   2  13    6.13    3.59
  -1   2  13    8.62    3.96
  -1   2  14   16.06    2.70
   1   2  14   19.73    2.60
   1   2  14   16.71    2.31
   1  -2  14   14.02    2.23
   1   2  14   12.71    1.63
  -1   2  14   13.40    1.57
  -1  -2  14   13.83    1.47
  -1  -2  14   15.03    1.86
  -1  -2  14   13.93    1.57
   1  -2  14   20.17    1.79
   1   2  14   19.23    1.73
  -1   2  14   11.25    1.47
   1   2  14   16.46    1.62
   1  -2  14   16.55    1.53
  -1   2  14   13.55    1.63
  -1  -2  14   15.33    1.57
   1   2  14   13.78    4.08
   1   2  14   20.24    1.78
  -1   2  14   12.80    4.21
   1  -2  15    9.80    2.32
   1   2  15   10.99    2.24
   1   2  15   12.51    2.61
  -1   2  15   12.01    2.74
  -1   2  15    8.66    1.49
  -1  -2  15    9.06    1.36
   1  -2  15   11.89    1.23
  -1  -2  15   14.71    1.86
   1   2  15   10.46    1.56
   1  -2  15   11.77    1.45
   1  -2  15   15.02    1.76
  -1  -2  15    9.72    1.49
  -1   2  15   11.42    1.65
  -1  -2  15   11.36    1.50
   1   2  15   13.89    1.69
  -1   2  15    9.20    1.50
  -1   2  16   24.82    2.22
   1   2  16   32.08    2.13
  -1  -2  16   23.04    2.12
  -1  -2  16   31.22    2.55
   1  -2  16   26.10    1.93
   1  -2  16   27.47    2.62
   1   2  16   26.67    2.23
   1  -2  16   32.51    2.45
  -1  -2  16   27.02    2.22
   1  -2  16   30.78    2.23
   1   2  16   34.09    2.46
  -1   2  16   28.74    2.38
  -1  -2  16   26.01    2.24
   1   2  16   32.04    3.13
   1  -2  16   29.93    3.20
   1   2  17    6.92    2.17
  -1  -2  17    7.99    1.52
   1  -2  17    7.77    1.44
  -1   2  17    6.14    1.61
   1  -2  17    7.53    1.67
   1   2  17    8.14    1.74
  -1  -2  17    5.52    1.42
   1  -2  17    5.54    1.07
  -1  -2  17    6.69    1.35
   1   2  17    5.98    1.29
   1  -2  17    4.14    1.79
  -1   2  17    6.08    1.38
  -1  -2  17    6.51    1.71
  -1   2  18    4.25    1.65
   1  -2  18    7.42    1.46
  -1  -2  18    5.77    1.41
   1  -2  18    7.82    1.74
   1   2  18    9.05    1.75
   1   2  18    5.45    1.25
   1  -2  18    7.71    1.77
  -1  -2  18    4.88    1.34
  -1   2  18    3.45    1.30
   1  -2  18    6.58    1.05
  -1  -2  18    6.82    1.75
   1   2  19    8.06    1.14
  -1  -2  19    6.95    1.36
  -1  -2  19    4.12    1.66
   1  -2  19    4.97    1.59
   1  -2  19    7.40    1.39
  -1   2  20    0.81    1.05
  -1  -2  20   -0.32    1.40
   1   2  20    0.41    0.81
   1  -2  20    1.30    1.30
   1  -2  20    2.02    1.01
  -1   2  21    1.58    0.91
  -1  -2  21    2.18    1.10
  -1   2  22    0.86    0.70
  -1  -3   0  806.96   39.29
  -1  -3   0  805.64   39.29
  -1  -3   0  794.92   39.27
  -1   3   0  728.67   39.19
  -1  -3  -1  431.46   21.63
  -1  -3  -1  434.58   21.64
  -1   3  -1  390.76   21.53
  -1   3   1  471.37   21.64
  -1  -3  -1  418.25   21.61
  -1  -3   2  526.12   23.96
  -1  -3  -2  436.80   23.90
  -1  -3   2  533.52   23.98
  -1  -3   2  523.66   23.97
  -1  -3  -2  438.45   23.92
  -1  -3  -2  446.58   23.92
  -1   3  -2  430.04   23.81
  -1  -3   2  452.29   24.10
  -1   3   2  447.50   24.07
   1  -3   2  508.28   23.85
  -1  -3  -3  569.54   25.47
  -1  -3   3  468.86   25.40
  -1  -3   3  478.40   25.41
  -1  -3  -3  561.36   25.48
  -1  -3   3  491.23   25.42
  -1  -3  -3  559.42   25.48
  -1   3  -3  538.61   25.34
  -1   3   3  455.01   25.45
  -1   3   3  477.45   25.78
   1   3   3  531.07   25.84
  -1  -3   3  434.15   25.71
  -1   3   3  426.02   25.69
   1  -3   3  489.60   25.42
  -1  -3  -4  405.85   18.71
  -1  -3  -4  400.06   18.70
  -1  -3   4  347.40   18.64
  -1  -3   4  351.38   18.65
  -1  -3   4  342.84   18.64
  -1  -3  -4  396.35   18.70
   1   3   4  371.12   19.16
  -1   3   4  346.37   18.78
  -1   3  -4  371.01   18.55
  -1   3   4  331.07   19.09
   1  -3   4  356.41   18.77
  -1  -3   5   60.72    4.39
  -1  -3   5   60.57    4.39
  -1  -3   5   59.05    4.39
   1   3   5   55.36    4.95
  -1   3   5   65.31    4.62
  -1   3  -5  117.10    4.42
  -1   3   5   60.33    4.99
   1  -3   5   56.20    4.57
  -1  -3  -6 1305.66   75.52
  -1  -3  -6 1289.90   75.52
  -1  -3   6 1682.03   75.60
  -1  -3   6 1676.10   75.60
   1  -3   6 1579.61   75.90
  -1   3   6 1415.68   76.39
  -1   3   6 1514.09   75.83
   1   3   6 1581.10   76.50
   1   3   6 1635.51   75.64
   1   3   7 1656.93   84.02
   1  -3   7 1665.80   84.09
   1   3   7 1671.67   84.76
  -1   3   7 1702.32   84.00
   1   3   7 1759.45   83.72
   1  -3   8 1169.58   57.77
   1   3   8 1169.79   57.71
   1   3   8 1136.93   58.56
   1   3   8 1164.88   57.24
   1   3   9  829.21   44.09
  -1   3   9  758.46   44.03
   1   3   9  870.38   43.00
   1  -3   9  856.37   43.03
   1   3  10  524.91   28.20
   1   3  10  542.07   26.88
  -1   3  11  122.61   10.03
   1   3  11  140.49    9.94
   1   3  11  150.85    8.57
   1   3  12  215.16   11.34
   1   3  12  206.86   10.80
   1  -3  12  194.90   11.00
  -1   3  12  185.95   10.79
   1   3  12  200.95   13.05
  -1   3  12  182.95   13.11
   1  -3  12  180.06   10.58
   1   3  13  154.18    8.77
  -1   3  13  141.22    8.77
   1  -3  13  147.02    8.61
   1   3  13  156.15    8.56
  -1   3  13  134.08   11.16
   1   3  13  152.32   11.22
   1   3  13  158.39    8.20
   1   3  14  121.19    6.67
   1  -3  14  118.34    6.76
   1   3  14  111.79    6.01
  -1   3  14  116.35    7.00
   1   3  14  121.74    6.96
   1  -3  14  111.98    6.25
  -1  -3  14  105.40    5.90
   1  -3  14  100.34    5.78
  -1  -3  14   98.09    5.92
  -1   3  14  103.17    6.03
   1   3  14  110.07    6.03
   1  -3  14  110.56    6.10
   1  -3  14  111.81    5.93
   1   3  14  131.48    6.15
  -1   3  14   90.74    5.91
  -1  -3  14  105.12    5.97
   1   3  14  135.33    6.27
   1   3  14  123.98    9.74
  -1   3  14  114.07    9.74
   1  -3  15   58.51    4.02
   1   3  15   61.80    3.70
   1   3  15   70.60    4.90
  -1   3  15   61.31    4.86
  -1   3  15   63.37    3.76
  -1  -3  15   58.26    3.62
   1  -3  15   57.70    3.47
   1  -3  15   65.28    3.88
   1   3  15   67.80    3.83
  -1   3  15   57.86    3.83
  -1  -3  15   60.07    3.71
   1  -3  15   61.04    3.67
   1   3  15   70.35    3.95
  -1  -3  15   58.12    3.68
   1   3  15   69.26    4.49
   1  -3  15   63.50    4.60
   1   3  16   25.41    1.94
  -1   3  16   20.83    1.93
   1  -3  16   16.73    2.24
  -1  -3  16   14.87    1.68
   1  -3  16   16.53    1.49
  -1   3  16   19.59    3.18
   1   3  16   17.20    2.94
   1  -3  16   17.69    1.97
  -1  -3  16   15.13    1.81
   1   3  16   17.98    1.94
  -1   3  16   17.27    1.99
  -1  -3  16   15.40    1.78
   1  -3  16   16.55    1.70
   1   3  16   21.63    2.07
   1   3  16   19.89    2.59
  -1  -3  17   20.96    2.05
   1  -3  17   25.14    2.04
  -1   3  17   24.98    2.29
   1   3  17   34.66    2.43
   1  -3  17   27.74    2.39
   1   3  17   29.37    2.25
   1   3  17   30.25    2.95
   1  -3  17   23.49    1.81
   1   3  17   26.33    2.01
  -1  -3  17   20.96    1.97
   1   3  18   39.22    2.42
  -1  -3  18   33.38    2.42
   1  -3  18   31.55    2.22
  -1   3  18   35.71    2.72
   1  -3  18   37.40    2.44
   1   3  18   38.83    2.62
  -1  -3  18   35.61    2.53
   1  -3  18   37.16    2.81
  -1  -3  19   16.19    2.00
   1   3  19   17.49    1.52
   1  -3  19   17.51    1.92
   1  -3  19   16.77    1.59
   1   3  19   17.57    1.86
  -1  -3  20    4.44    1.50
   1   3  20    6.78    0.97
   1  -3  20    3.89    1.30
   1   3  20    7.81    1.30
  -1   3  21    1.72    0.88
  -1  -3  21    2.88    1.14
   1  -3  21    1.92    1.03
   1   3  21    2.47    1.05
  -1   3  22   13.39    1.05
  -1   4   0 1709.62   86.89
  -1  -4   0 1758.91   86.96
  -1  -4   1  182.06   10.47
  -1   4  -1  217.24   10.58
  -1   4   1  215.79   10.65
  -1  -4  -1  226.13   10.70
   1  -4   1  196.44   10.30
  -1   4   2  850.84   50.20
  -1  -4   2  833.01   50.21
  -1   4  -2 1085.49   50.19
  -1  -4   2 1081.37   50.32
  -1  -4  -2 1154.10   50.35
   1  -4   2 1021.98   50.05
  -1  -4   3 1398.73   67.35
  -1  -4  -3 1367.03   67.34
  -1  -4   3 1418.91   67.39
  -1  -4   3 1414.84   67.38
  -1  -4  -3 1370.02   67.36
  -1  -4  -3 1383.33   67.36
  -1   4  -3 1269.65   67.20
  -1   4   3 1367.48   67.45
  -1   4   3 1063.88   67.39
   1  -4   3 1357.81   67.22
  -1  -4   4   16.19    1.57
  -1  -4  -4   23.68    1.67
  -1  -4   4   18.64    1.60
  -1  -4  -4   27.69    1.72
  -1  -4   4   18.93    1.61
  -1  -4  -4   23.55    1.69
   1   4   4   19.10    2.07
  -1   4   4   17.17    1.77
  -1   4  -4   24.13    1.53
  -1   4   4   18.69    2.19
   1  -4   4   15.74    1.55
  -1  -4  -5  413.19   21.36
  -1  -4   5  421.83   21.36
  -1  -4   5  445.57   21.40
  -1  -4  -5  417.81   21.37
  -1  -4   5  429.39   21.37
  -1  -4  -5  420.34   21.36
   1   4   5  430.77   22.01
  -1   4   5  373.75   21.93
  -1   4  -5  400.76   21.22
  -1   4   5  414.55   21.59
   1  -4   5  420.34   21.48
  -1  -4  -6  142.76    7.59
  -1  -4   6  142.57    7.56
  -1  -4  -6  145.17    7.60
  -1  -4   6  144.87    7.57
  -1  -4  -6  145.07    7.58
  -1  -4   6  141.63    7.57
  -1   4   6  129.95    8.45
   1   4   6  130.64    8.38
  -1   4   6  135.79    7.85
   1  -4   6  135.65    7.77
  -1  -4   7   59.83    3.38
  -1  -4   7   59.65    3.38
   1   4   7   53.06    3.59
   1  -4   7   50.99    3.69
   1   4   7   51.22    4.37
  -1   4   7   49.65    4.39
  -1   4   7   54.98    3.70
   1   4   7   57.06    3.38
   1   4   8   96.86    5.70
  -1   4   8   86.68    6.51
   1   4   8   91.09    6.51
   1   4   8   94.67    5.21
   1   4   9   16.93    2.86
  -1   4   9   10.08    2.72
   1   4   9   16.43    1.99
   1   4  10  181.11   11.62
   1   4  10  200.59   10.47
  -1   4  11  128.81    9.72
   1   4  11  139.00    9.72
   1   4  11  136.31    8.13
  -1   4  12   11.24    2.19
   1   4  12   14.41    2.07
   1  -4  12   13.87    2.02
   1   4  12   14.93    3.81
  -1   4  12   14.12    3.96
   1   4  12   17.45    1.63
  -1  -4  13  242.28   13.39
   1  -4  13  238.15   13.34
  -1   4  13  259.66   14.02
   1   4  13  262.80   13.96
   1   4  13  261.45   13.71
   1  -4  13  250.11   13.79
  -1   4  13  259.67   16.81
   1   4  13  277.56   16.74
   1   4  13  274.90   13.39
   1  -4  14  188.44   10.10
   1   4  14  184.95    9.95
   1   4  14  187.92   10.24
  -1   4  14  188.95   10.36
   1  -4  14  171.58    9.60
  -1  -4  14  172.21    9.61
  -1  -4  14  160.65    9.27
  -1  -4  14  163.78    9.34
   1   4  14  187.75    9.43
  -1  -4  14  163.27    9.29
   1  -4  14  181.61    9.46
   1  -4  14  188.02    9.41
  -1   4  14  159.53    9.38
   1   4  14  206.30    9.49
   1   4  14  197.13    9.59
   1   4  15   87.00    5.38
   1  -4  15   83.83    5.13
   1   4  15   95.30    5.88
  -1   4  15   89.83    5.98
  -1  -4  15   84.86    5.12
  -1  -4  15   81.63    4.73
   1  -4  15   82.95    4.90
  -1   4  15   78.06    4.87
   1   4  15   93.38    4.98
  -1  -4  15   78.67    4.72
   1  -4  15   82.31    4.69
   1   4  15   89.90    4.88
  -1  -4  15   72.84    4.75
   1   4  15   95.01    5.05
   1  -4  16  109.01    6.02
   1   4  16  108.34    6.79
  -1   4  16  113.52    7.05
  -1   4  16  109.08    5.73
  -1  -4  16   90.44    5.58
  -1  -4  16  105.26    5.94
   1  -4  16  100.07    5.54
   1   4  16  109.01    5.85
  -1  -4  16   90.46    5.62
  -1   4  16   97.23    5.79
   1  -4  16  102.34    5.81
   1   4  16  101.37    5.72
   1   4  16  105.85    6.27
   1  -4  17   68.35    4.03
  -1   4  17   59.08    4.86
   1   4  17   63.21    4.72
  -1  -4  17   55.33    3.58
  -1   4  17   62.67    3.75
  -1  -4  17   64.53    3.97
  -1   4  17   57.18    3.82
   1  -4  17   57.15    3.81
   1  -4  17   61.20    3.53
  -1  -4  17   50.69    3.60
   1   4  17   62.95    3.73
   1   4  17   59.26    4.27
  -1  -4  18   13.80    1.63
   1  -4  18   15.17    1.50
  -1   4  18   14.65    1.89
   1  -4  18   15.64    1.95
   1   4  18   17.26    1.80
   1  -4  18   17.98    2.21
  -1  -4  18   19.26    2.12
  -1   4  18   18.63    1.82
   1   4  18   17.32    1.65
   1   4  19    3.13    1.09
   1  -4  19    3.29    1.41
   1   4  20    3.47    0.95
   1   4  20    4.05    1.15
   1  -4  20    3.34    1.20
   1   4  21   16.53    1.34
   1  -4  21   12.38    1.35
  -1   5   0   54.19    3.49
  -1  -5   0   57.97    3.57
  -1   5  -1  345.96   19.56
  -1  -5  -1  340.02   19.60
  -1  -5   1  357.67   19.32
  -1   5   1  394.31   19.37
  -1   5   2  228.46    9.44
  -1   5  -2  125.80    8.93
  -1  -5  -2  132.62    9.02
  -1  -5   2  243.40    9.45
  -1   5   2  181.68    9.00
  -1   5  -3 2629.17  128.94
  -1  -5   3 2341.74  129.00
  -1  -5  -3 2762.32  129.09
  -1  -5   4 2982.77  136.09
  -1  -5  -4 2634.26  135.98
  -1  -5  -4 2627.67  135.98
  -1  -5   4 2960.63  136.08
  -1   5  -4 2525.17  135.84
  -1   5   4 2742.66  136.13
  -1  -5   4 2863.90  136.02
  -1  -5  -4 2508.44  135.94
  -1  -5  -5 1357.82   64.92
  -1  -5   5 1247.65   64.82
  -1  -5   5 1275.31   64.84
  -1  -5  -5 1339.98   64.91
  -1   5   5 1188.17   65.51
  -1   5  -5 1325.15   64.71
   1   5   5 1186.49   65.42
  -1   5   5 1140.46   65.02
  -1  -5  -5 1440.91   64.90
  -1  -5   5 1247.30   64.81
  -1  -5  -6 1017.86   54.18
  -1  -5  -6 1005.53   54.16
  -1  -5   6 1128.21   54.23
  -1  -5   6 1184.09   54.28
  -1  -5   6 1145.52   54.23
  -1  -5  -6  991.61   54.14
   1   5   6 1005.26   54.97
  -1   5   6 1130.20   54.53
  -1   5   6 1043.54   55.14
  -1  -5   7  965.89   46.45
  -1  -5   7  959.26   46.45
   1  -5   7  936.73   46.50
  -1  -5   7  961.37   46.46
   1   5   7  900.20   47.51
  -1   5   7  834.24   47.48
   1   5   7  803.13   46.44
   1   5   8  670.99   33.19
   1   5   8  659.73   33.45
   1   5   8  655.37   34.58
  -1   5   8  572.22   34.50
   1   5   9  489.27   23.71
   1   5   9  423.10   24.73
  -1   5   9  407.96   24.79
   1   5  10  366.04   18.64
   1   5  10  322.93   19.92
  -1   5  10  337.19   20.26
   1   5  11  205.51   13.05
  -1   5  11  206.10   13.28
   1  -5  11  195.18   10.83
  -1   5  12  175.38    9.98
   1   5  12  168.98    9.89
   1  -5  12  171.61    9.78
  -1   5  12  170.98   12.49
   1   5  12  180.77   12.42
   1   5  12  182.58    9.43
   1   5  13  177.30    9.27
   1   5  13  172.89    9.61
  -1   5  13  178.63    9.77
  -1  -5  13  164.59    8.78
   1  -5  13  163.73    8.90
  -1  -5  13  154.26    8.70
  -1  -5  13  176.29    9.01
   1   5  13  168.99    8.74
  -1  -5  13  159.37    8.78
   1  -5  13  177.49    8.85
  -1   5  13  152.33    8.71
   1   5  13  170.44    8.81
   1   5  13  163.86    8.76
   1  -5  13  154.77    8.79
  -1   5  13  163.45   12.43
   1   5  13  182.60    9.00
   1   5  13  148.70   11.87
   1   5  14  158.66    8.40
   1  -5  14  139.63    8.02
   1   5  14  166.20    8.82
  -1   5  14  152.47    8.91
   1   5  14  147.54    7.80
  -1  -5  14  155.63    8.10
  -1  -5  14  136.41    7.82
  -1  -5  14  142.03    7.76
   1  -5  14  131.95    7.88
   1  -5  14  150.61    7.90
  -1   5  14  129.17    7.80
   1   5  14  155.46    7.92
   1   5  14  149.99    7.86
   1   5  14  158.98    8.07
   1   5  15   62.14    4.13
   1  -5  15   58.53    3.84
   1   5  15   60.35    4.62
  -1   5  15   61.59    4.83
  -1  -5  15   52.38    3.42
  -1  -5  15   64.25    3.86
  -1  -5  15   48.38    3.44
  -1  -5  15   50.25    3.43
   1   5  15   61.95    3.56
  -1   5  15   52.79    3.52
   1  -5  15   53.43    3.64
   1  -5  15   59.20    3.52
   1   5  15   66.10    3.73
   1  -5  16  100.38    5.60
   1   5  16  111.16    6.59
  -1   5  16  103.73    6.68
  -1  -5  16  102.66    5.63
  -1  -5  16   77.57    5.19
   1  -5  16   91.29    5.40
  -1   5  16   90.72    5.37
   1   5  16   98.31    5.33
   1   5  16   96.05    5.80
   1  -5  17  112.47    6.12
  -1   5  17  121.06    7.28
   1   5  17  114.07    7.04
  -1   5  17  113.41    5.93
  -1  -5  17  115.59    6.10
   1  -5  17   99.41    5.93
  -1  -5  17   88.97    5.73
   1   5  17  110.27    5.88
  -1   5  17  104.67    5.94
   1   5  17   96.00    6.23
  -1   5  18   52.35    3.47
   1   5  18   53.43    3.32
  -1  -5  18   56.56    3.58
   1  -5  18   59.89    3.71
   1   5  18   55.59    3.37
   1  -5  18   48.15    3.46
   1   5  19   24.22    1.95
  -1   5  19   23.48    2.14
  -1  -5  19   27.24    2.30
   1   5  19   26.06    2.12
   1  -5  19   19.76    2.11
  -1   5  20   47.45    2.87
   1   5  20   47.64    2.79
   1   5  20   52.64    2.93
   1  -5  20   42.80    2.89
  -1  -5  20   47.18    3.02
   1  -5  21   15.21    1.41
  -1  -5  21   24.68    1.55
  -1   6   0 1677.38   83.82
  -1  -6   0 1647.97   83.86
  -1   6   1  966.24   49.65
  -1   6  -1  975.63   49.60
  -1  -6  -1  991.21   49.65
  -1   6   2  485.54   24.82
  -1   6  -2  459.33   24.66
  -1  -6   2  514.73   24.85
  -1  -6  -2  462.82   24.74
  -1   6  -3  596.01   30.20
  -1  -6   3  581.48   30.31
  -1  -6  -3  591.24   30.33
  -1   6  -4  465.10   24.35
  -1   6   4  440.66   24.61
  -1  -6   4  498.38   24.55
  -1  -6  -4  490.15   24.56
  -1  -6  -5  214.56   11.34
  -1  -6  -5  224.71   11.37
  -1  -6   5  207.66   11.30
  -1  -6   5  209.79   11.31
  -1   6   5  191.31   12.03
   1   6   5  186.89   11.93
  -1   6   5  195.57   11.43
  -1   6  -5  210.98   11.10
  -1  -6  -5  222.95   11.32
  -1  -6   5  202.39   11.25
  -1  -6   6   53.47    3.51
  -1  -6  -6   51.01    3.51
  -1  -6   6   49.36    3.48
  -1  -6  -6   50.22    3.52
   1   6   6   41.47    4.09
  -1   6   6   50.78    3.75
  -1   6   6   45.37    4.31
  -1  -6   6   52.86    3.50
  -1  -6  -6   50.51    3.42
   1  -6   6   56.89    3.61
  -1  -6   7    2.72    1.15
  -1  -6   7    2.94    1.07
  -1  -6   7    3.97    1.15
   1  -6   7    4.21    1.37
   1   6   7    3.28    2.18
  -1   6   7    7.84    2.59
   1   6   8   33.42    3.86
  -1   6   8   29.44    3.89
  -1   6   9   22.97    3.87
   1   6   9   20.64    3.43
   1   6  10  213.71   13.76
  -1   6  10  234.79   14.28
   1   6  11  144.30   10.19
  -1   6  11  133.45   10.21
   1   6  12  135.36    7.26
  -1   6  12  134.67    7.28
   1   6  12  125.54   10.19
   1   6  12  141.12    7.51
  -1   6  12  125.01   10.53
   1   6  13  288.49   14.96
   1  -6  13  268.50   14.63
   1   6  13  299.73   15.44
  -1   6  13  303.68   15.57
  -1  -6  13  295.49   14.75
  -1  -6  13  295.96   14.64
  -1   6  13  291.97   14.57
   1   6  13  286.51   14.57
   1  -6  13  266.09   14.57
   1  -6  13  300.49   14.66
   1   6  13  279.43   14.51
  -1   6  13  240.22   14.42
   1   6  13  300.28   14.79
   1   6  14  187.33   10.78
   1  -6  14  194.57   10.57
   1   6  14  214.72   11.43
  -1   6  14  211.76   11.55
  -1  -6  14  214.10   10.67
   1   6  14  202.04   10.43
  -1  -6  14  192.50   10.45
   1  -6  14  193.22   10.48
  -1   6  14  176.01   10.34
   1   6  14  197.79   10.42
   1  -6  14  215.07   10.54
   1   6  14  207.75   10.66
   1   6  15   51.62    3.93
   1  -6  15   55.94    3.81
  -1   6  15   58.73    4.85
   1   6  15   59.51    4.66
  -1  -6  15   58.49    3.82
  -1  -6  15   55.95    3.52
   1   6  15   59.61    3.52
   1   6  15   56.26    3.49
  -1   6  15   52.42    3.47
   1  -6  15   60.19    3.57
   1  -6  15   57.74    3.62
   1   6  15   54.54    3.77
   1  -6  16   63.77    3.99
   1   6  16   61.23    4.92
  -1   6  16   70.03    5.22
  -1  -6  16   63.65    4.06
  -1   6  16   57.49    3.73
   1  -6  16   56.10    3.83
   1  -6  16   60.33    3.75
   1   6  16   63.33    3.77
   1   6  16   63.48    3.97
  -1  -6  17   47.35    3.27
  -1   6  17   49.70    3.12
   1   6  17   49.89    4.26
  -1   6  17   50.29    4.44
  -1   6  17   43.19    3.03
   1   6  17   45.92    3.01
   1  -6  17   44.03    3.14
   1  -6  17   45.28    3.24
   1   6  18   10.07    2.46
  -1   6  18   12.22    2.79
   1   6  18   12.51    1.58
   1  -6  18   11.80    1.70
  -1  -6  18   11.97    1.88
  -1   6  18   14.65    1.75
   1   6  18   11.61    1.54
   1   6  19    1.20    1.11
   1  -6  19    0.48    1.17
  -1   6  19    0.80    1.19
  -1  -6  19   -0.91    1.34
   1   6  19    1.80    1.07
   1   6  20    4.87    1.03
   1  -6  20    4.31    1.07
  -1   6  20    5.42    1.01
  -1  -6  20    4.45    1.17
   1   6  20    5.74    0.96
  -1   6  21    3.49    0.79
   1   6  21    2.83    0.68
  -1   7   0  535.75   27.65
  -1  -7   0  529.56   27.63
  -1   7   1  519.09   29.56
  -1   7  -1  612.65   29.67
  -1  -7  -1  593.37   29.70
  -1   7  -2  748.74   43.01
  -1   7   2  970.63   43.42
  -1  -7  -2  754.02   43.10
  -1  -7   2  978.69   43.41
  -1   7  -3  525.03   25.12
  -1  -7  -3  534.18   25.30
  -1   7  -4  560.91   27.89
  -1   7   4  496.32   28.08
  -1  -7   4  528.38   28.07
  -1  -7  -4  574.21   28.14
  -1  -7  -5  219.27   12.46
  -1  -7   5  235.86   12.53
  -1  -7   5  229.14   12.50
  -1  -7  -5  223.67   12.48
  -1   7   5  221.49   13.42
   1   7   5  220.42   13.27
  -1   7   5  233.39   12.67
   1  -7   5  241.05   12.57
  -1  -7  -5  224.90   12.45
  -1  -7   5  230.84   12.48
  -1  -7   6  487.11   22.48
  -1  -7  -6  396.30   22.27
  -1  -7  -6  390.38   22.25
  -1  -7   6  486.92   22.47
  -1   7   6  443.28   23.53
   1   7   6  448.28   23.42
  -1  -7  -6  356.54   22.18
   1  -7   6  475.01   22.48
   1  -7  -6  365.66   22.20
  -1  -7   6  488.42   22.44
  -1  -7   7  507.64   25.38
  -1  -7   7  507.34   25.36
   1   7   7  439.14   26.37
  -1   7   7  455.29   26.56
  -1  -7   7  495.57   25.33
   1  -7   7  477.17   25.32
   1   7   8  260.85   15.54
  -1   7   8  260.25   15.71
   1   7   9  162.31   11.54
  -1   7   9  203.31   12.25
   1   7  10   84.74    7.33
  -1   7  10   85.47    7.59
  -1   7  10   90.61    5.65
   1   7  10   92.27    5.60
   1   7  11   28.74    4.47
  -1   7  11   28.81    4.72
   1  -7  12   59.24    3.92
  -1  -7  12   73.92    4.11
   1   7  12   71.87    4.01
  -1   7  12   68.17    3.97
  -1  -7  12   75.70    4.13
   1  -7  12   68.71    4.11
   1   7  12   62.42    3.83
   1  -7  12   65.74    4.00
  -1   7  12   64.90    7.35
   1   7  12   63.67    6.97
   1   7  12   74.64    4.29
   1  -7  13   48.80    2.89
   1  -7  13   38.64    2.85
   1   7  13   50.14    3.97
  -1   7  13   50.24    4.13
  -1  -7  13   46.78    3.01
  -1  -7  13   42.84    3.03
   1   7  13   44.35    2.91
  -1   7  13   48.04    2.93
   1   7  13   42.17    2.75
   1  -7  13   40.64    2.89
   1  -7  13   46.67    3.01
  -1   7  13   34.43    2.59
   1   7  13   46.62    3.18
   1  -7  14   46.78    3.30
  -1   7  14   61.77    4.71
   1   7  14   59.67    4.49
  -1  -7  14   54.65    3.38
  -1  -7  14   55.70    3.45
   1   7  14   52.37    3.33
   1  -7  14   47.80    3.34
  -1   7  14   43.81    3.06
   1  -7  14   55.08    3.41
   1   7  14   50.02    3.14
   1   7  14   53.63    3.55
   1  -7  15   46.78    3.18
  -1   7  15   52.71    4.54
   1   7  15   48.76    4.35
   1   7  15   50.99    3.12
  -1  -7  15   52.25    3.33
  -1   7  15   39.16    2.88
   1  -7  15   51.24    3.15
   1   7  15   45.88    3.00
   1  -7  15   43.73    3.12
   1   7  15   46.97    3.35
   1  -7  16   34.76    2.65
  -1   7  16   35.24    3.85
   1   7  16   38.60    3.79
  -1  -7  16   42.00    2.77
   1  -7  16   34.78    2.53
   1  -7  16   28.31    2.58
   1   7  16   34.87    2.42
  -1   7  16   30.51    2.37
   1   7  16   36.48    2.75
  -1  -7  17   61.42    3.89
  -1   7  17   62.81    3.76
  -1   7  17   68.61    5.16
   1   7  17   58.37    4.82
   1  -7  17   53.89    3.74
   1   7  17   62.37    3.68
   1  -7  17   66.07    3.91
  -1   7  18   60.73    3.74
  -1   7  18   57.59    4.80
   1   7  18   58.29    4.69
  -1  -7  18   58.52    3.84
   1   7  18   60.80    3.65
   1  -7  18   54.74    3.73
  -1   7  19   25.33    1.85
   1   7  19   23.75    1.78
  -1  -7  19   23.99    1.91
   1   7  19   26.33    1.82
   1  -7  19   20.95    1.80
  -1   7  20   18.67    1.42
   1   7  20   17.58    1.40
  -1  -7  20   19.77    1.49
  -1   7  21    3.96    0.62
  -1   8   0  586.94   30.98
  -1  -8   0  606.62   31.04
  -1   8  -1  293.37   15.99
  -1   8   1  288.83   16.08
  -1  -8  -1  308.59   16.16
  -1   8  -2  219.38   11.85
  -1   8   2  197.78   11.92
  -1  -8   2  218.31   12.02
  -1  -8  -2  220.30   12.02
  -1   8   3  579.00   31.27
  -1   8  -3  597.93   31.06
  -1  -8   3  629.24   31.31
  -1  -8  -3  598.97   31.27
  -1  -8   4  297.15   15.79
  -1  -8  -4  293.74   15.82
   1  -8   4  284.52   15.81
   1  -8  -4  285.81   15.79
  -1  -8  -5   74.64    4.89
  -1  -8   5   68.40    4.80
  -1  -8   5   72.87    4.84
  -1  -8  -5   68.59    4.80
   1   8   5   65.83    5.67
  -1   8   5   69.29    5.77
   1  -8  -5   67.45    4.80
  -1  -8   5   62.03    4.67
   1  -8   5   72.91    4.80
  -1  -8  -5   70.31    4.78
  -1  -8  -6  161.77    9.63
  -1  -8   6  169.09    9.64
  -1  -8   6  168.85    9.63
  -1  -8  -6  163.19    9.64
  -1   8   6  145.98   10.56
   1   8   6  136.22   10.41
  -1  -8  -6  182.94    9.71
   1  -8   6  176.47    9.65
  -1  -8   6  175.94    9.64
   1  -8  -6  173.76    9.61
  -1  -8   7  273.48   15.49
  -1  -8   7  286.82   15.57
   1   8   7  259.15   16.66
  -1   8   7  280.14   16.92
   1  -8   7  313.38   15.59
  -1  -8   7  293.16   15.56
  -1   8   8  249.10   14.39
   1   8   8  214.28   13.86
  -1   8   8  218.99   12.02
   1   8   9  293.08   17.36
  -1   8   9  295.56   17.63
  -1   8   9  283.64   15.13
   1   8   9  275.48   15.03
  -1   8  10  189.65   13.14
   1   8  10  178.33   12.79
   1   8  10  196.43   10.76
  -1   8  10  195.08   10.84
   1   8  11   99.37    8.57
  -1   8  11  100.60    8.91
  -1  -8  11  101.24    5.74
  -1  -8  11  111.91    5.85
  -1   8  11  108.07    5.72
   1  -8  11   99.39    5.72
  -1   8  11  102.73    6.63
   1   8  11   97.16    6.45
   1  -8  12   96.35    5.58
   1  -8  12  105.10    5.77
   1  -8  12   91.68    5.47
  -1  -8  12  105.03    5.71
  -1  -8  12  101.94    5.65
  -1   8  12  104.20    5.58
   1  -8  13   80.26    5.23
   1   8  13   98.69    5.38
  -1  -8  13   98.31    5.43
  -1   8  13   95.64    5.35
  -1  -8  13  100.13    5.48
   1  -8  13  101.96    5.51
   1  -8  13   91.50    5.34
   1   8  13   94.46    5.65
   1  -8  14   83.43    4.92
  -1  -8  14   90.09    5.02
   1   8  14   86.99    5.00
  -1  -8  14   91.77    5.05
   1   8  14   91.09    5.24
   1   8  14   79.81    4.75
   1  -8  14   80.97    4.95
   1  -8  14   87.63    5.10
   1   8  14   91.85    6.16
  -1   8  14   91.56    6.26
   1  -8  15    9.29    1.68
  -1  -8  15   12.95    1.76
   1   8  15   13.27    1.74
   1  -8  15   10.29    1.60
  -1   8  15   10.63    2.80
   1   8  15   15.70    2.86
   1   8  15    8.80    1.38
   1  -8  15   12.34    1.76
   1   8  15   14.07    1.93
   1  -8  16    2.70    1.41
  -1   8  16    6.02    2.79
   1   8  16    2.98    2.45
  -1  -8  16    3.18    1.49
   1  -8  16    4.35    1.45
   1  -8  16    3.42    1.28
   1   8  16    2.57    1.09
   1   8  16    3.84    1.55
  -1   8  17   12.77    3.00
   1   8  17   15.24    2.91
   1   8  17   14.98    1.58
   1  -8  17   13.22    1.76
  -1  -8  17   16.53    1.86
  -1   8  18    7.22    2.24
   1   8  18   10.02    2.21
   1   8  18    6.97    1.15
   1  -8  18    7.82    1.25
  -1   8  18    7.77    1.33
  -1  -8  18    5.21    1.33
  -1   8  19    5.96    1.05
   1   8  19    5.54    1.08
  -1  -8  19    5.40    1.09
  -1   8  20    5.05    0.93
   1   8  20    7.31    0.96
  -1  -9   0   12.01    2.30
   1  -9   0   11.13    2.45
   1  -9  -1  117.39    7.65
  -1  -9  -1  127.87    7.76
   1  -9   2  317.61   13.54
   1  -9  -2  171.57   12.63
  -1  -9   2  328.66   13.48
  -1  -9  -2  177.45   12.64
   1  -9   3  282.93   18.70
   1  -9  -3  435.35   19.24
  -1  -9   3  280.63   18.74
  -1  -9  -3  473.00   19.48
   1  -9  -4  283.59   17.69
  -1  -9  -4  294.89   17.78
   1  -9   4  375.18   18.06
  -1  -9   4  387.73   18.15
  -1  -9   5  186.27   11.08
  -1  -9   5  192.42   11.12
  -1  -9  -5  209.75   11.30
  -1  -9  -5  213.39   11.32
  -1  -9  -5  197.54   11.15
  -1  -9   5  183.32   11.03
   1  -9   5  196.65   11.12
   1  -9  -5  203.61   11.17
   1   9   5  168.81   12.03
  -1   9   5  168.89   12.00
  -1  -9  -6  144.04    8.81
  -1  -9   6  147.79    8.78
  -1  -9   6  144.71    8.77
  -1  -9  -6  135.09    8.74
  -1  -9   6  153.76    8.80
  -1  -9  -6  149.85    8.81
   1  -9   6  164.66    8.90
   1  -9  -6  143.58    8.75
   1   9   6  142.80   10.01
  -1   9   6  144.24   10.10
  -1  -9   7   77.56    4.86
  -1  -9   7   71.19    4.78
   1   9   7   55.78    4.17
  -1   9   7   64.39    4.29
   1  -9   7   75.02    4.89
  -1  -9   7   76.11    4.87
   1   9   7   57.86    5.89
  -1   9   7   57.97    5.90
   1   9   8   21.33    2.34
  -1   9   8   20.18    2.38
   1   9   8   23.74    4.17
  -1   9   8   15.27    3.82
  -1   9   9   12.57    2.24
   1   9   9    8.98    2.01
   1   9   9    9.41    3.62
  -1   9   9    8.04    3.53
  -1   9  10    3.70    1.13
   1  -9  10    5.82    1.24
  -1   9  10    2.80    2.16
   1   9  10    4.74    2.07
  -1   9  10    1.51    3.33
   1   9  10    3.62    3.36
  -1   9  11    0.13    1.17
   1  -9  11    0.99    1.23
  -1   9  11    0.11    2.29
   1   9  11   -1.10    2.24
  -1  -9  12   13.66    1.73
   1  -9  12   12.52    1.82
   1  -9  12    9.85    1.61
  -1   9  12   11.23    1.52
   1  -9  13   11.30    1.71
  -1  -9  13   15.12    1.59
  -1   9  13   12.35    1.69
  -1  -9  13   13.42    1.85
   1  -9  13   13.58    1.84
   1   9  13   12.14    2.21
   1  -9  14    3.82    1.48
   1  -9  14    4.07    1.25
  -1   9  14    2.08    2.64
   1   9  14    1.06    2.54
  -1  -9  14    3.00    1.30
   1  -9  14    3.02    1.50
  -1  -9  14    4.77    1.55
  -1  -9  14    3.64    1.32
   1   9  14    6.66    1.80
   1  -9  15   16.64    1.61
  -1   9  15   15.68    3.11
   1   9  15   12.99    2.87
  -1  -9  15   16.43    1.76
   1  -9  15   16.45    1.86
   1  -9  15   14.99    1.74
   1   9  15   15.38    2.07
   1  -9  16    8.36    1.52
  -1  -9  16    8.26    1.53
   1   9  16    9.26    2.65
  -1   9  16    9.43    2.76
   1  -9  16    7.89    1.53
   1   9  16    7.74    1.72
  -1  -9  17    5.07    1.30
   1  -9  17    4.81    1.24
   1   9  17    6.21    2.36
  -1   9  17    6.23    2.42
  -1   9  18    2.53    1.00
  -1  -9  18    0.03    1.02
  -1   9  18    1.91    1.95
   1   9  18    1.59    1.86
  -1   9  19   14.88    1.30
   1   9  19   14.81    1.32
   1   9  20   17.46    1.16
  -1   9  20   16.59    1.13
  -1 -10   0   29.87    3.45
   1 -10   0   28.41    3.45
  -1 -10  -1   40.86    3.78
   1 -10  -1   33.78    3.69
   1 -10   2   48.89    4.24
  -1 -10   2   49.36    4.25
   1 -10  -2   42.72    4.14
  -1 -10  -2   42.71    4.14
   1 -10  -3   14.76    2.62
   1 -10   3   11.25    2.50
  -1 -10   3    9.08    2.45
  -1 -10  -3   13.46    2.47
  -1 -10  -4   80.74    5.28
  -1 -10  -4   81.46    5.30
  -1 -10   4   58.22    4.92
  -1 -10   4   56.62    4.93
  -1 -10  -4   70.31    5.07
   1 -10  -4   65.78    5.00
  -1 -10   4   62.46    4.95
   1 -10   4   56.56    4.91
   1  10   5  191.42   13.09
  -1  10   5  193.41   13.01
  -1 -10   5  215.18   11.97
  -1 -10   5  221.76   12.04
  -1 -10  -5  185.66   11.89
  -1 -10  -5  185.69   11.90
  -1 -10  -5  207.23   11.90
   1 -10  -5  208.56   11.86
   1 -10   5  218.19   12.02
  -1 -10   5  222.34   11.99
  -1  10   6   58.32    3.56
   1  10   6   53.62    3.58
  -1 -10  -6   75.51    4.90
  -1 -10   6   65.98    4.70
  -1 -10  -6   78.52    4.96
  -1 -10   6   55.11    4.55
   1 -10  -6   68.31    4.77
  -1 -10  -6   64.32    4.71
  -1 -10   6   63.43    4.67
  -1  10   6   51.90    3.91
   1 -10   6   62.60    4.67
   1  10   6   51.07    3.94
   1  10   6   56.03    5.94
  -1  10   6   52.40    5.74
  -1 -10   7   53.56    4.11
  -1 -10   7   60.80    4.22
   1  10   7   38.58    3.43
  -1  10   7   47.35    3.55
  -1 -10   7   52.12    4.10
   1 -10   7   54.25    4.24
   1  10   7   40.75    5.31
  -1  10   7   41.48    5.31
   1  10   8   28.36    2.77
  -1  10   8   30.93    2.89
  -1 -10   8   25.56    1.97
  -1  10   8   24.46    4.56
   1  10   8   25.23    4.64
  -1  10   9   61.74    3.65
  -1 -10   9   62.63    3.73
   1 -10   9   59.55    3.69
  -1  10   9   64.88    4.59
   1  10   9   67.02    4.59
  -1 -10  10   85.78    4.83
  -1  10  10   81.26    4.70
   1 -10  10   80.61    4.73
  -1  10  10   86.41    5.79
   1  10  10   84.61    5.72
   1 -10  11  107.74    6.25
  -1  10  11  112.01    7.31
   1  10  11  106.15    7.20
  -1  10  11  115.92    6.27
   1  10  11  116.88    6.33
  -1 -10  11  119.84    6.39
   1  10  12  121.40    6.55
  -1  10  12  117.96    6.46
   1 -10  12  108.52    6.44
   1 -10  12  127.66    6.72
  -1 -10  13   33.58    2.50
  -1  10  13   28.05    2.33
   1  10  13   29.50    2.39
   1 -10  13   30.22    2.61
   1 -10  13   30.35    2.34
   1  10  13   31.53    2.87
   1 -10  14   13.16    1.56
   1 -10  14   12.07    1.68
  -1  10  14   11.01    2.75
   1  10  14   11.72    2.75
  -1 -10  14   14.97    1.63
   1 -10  14   12.78    1.81
   1  10  14   15.48    2.13
   1  10  15    9.49    2.62
  -1  10  15    8.21    2.64
   1 -10  15    8.01    1.56
   1 -10  15    9.01    1.44
   1  10  15    7.18    1.76
   1  10  16    6.45    2.34
  -1  10  16    5.55    2.37
   1 -10  16    4.47    1.30
  -1  10  17    2.46    1.03
  -1 -10  17    1.13    0.93
  -1  10  17    0.83    1.95
   1  10  17    2.19    2.01
  -1  10  18   16.44    1.31
  -1  10  18   12.36    2.03
   1  10  18   13.05    2.06
   1  10  19   24.95    1.66
  -1  10  19   28.23    1.65
   1 -11   0  401.76   20.66
  -1 -11   0  408.67   20.72
   1 -11   0  364.14   19.22
   1  11   0  362.35   19.18
   1 -11  -1  473.51   22.59
  -1 -11  -1  498.02   22.79
   1 -11  -1  402.04   21.10
   1  11  -1  380.03   21.06
  -1 -11  -2  443.48   19.01
  -1 -11   2  311.45   18.33
  -1 -11  -2  441.18   18.97
  -1 -11   2  321.75   18.39
  -1 -11   2  308.90   18.24
  -1 -11  -2  447.63   18.91
   1 -11   2  328.68   18.38
   1 -11  -2  439.33   18.82
   1 -11  -2  344.87   17.12
   1 -11   2  277.11   17.00
   1  11  -2  378.36   17.15
   1  11   2  255.76   16.97
  -1 -11  -3   22.86    3.58
  -1 -11  -3   26.36    3.75
  -1 -11   3   76.41    4.78
  -1 -11   3   77.04    4.77
  -1 -11   3   82.47    4.92
   1 -11  -3   25.14    3.62
  -1 -11  -3   26.35    3.66
   1 -11   3   77.87    4.87
   1 -11   3   69.40    3.09
   1  11   3   67.59    3.13
  -1  11   4   53.29    2.71
   1  11   4   50.42    2.69
   1 -11  -4   16.64    3.18
   1 -11   4   59.71    4.27
  -1 -11   4   56.43    4.07
  -1 -11  -4   18.63    3.22
  -1 -11   4   61.63    4.25
  -1 -11   4   66.65    4.37
  -1 -11  -4   24.13    3.39
  -1 -11  -4   20.88    3.33
  -1  11   5   77.49    5.99
  -1  11  -5  156.86    6.37
   1  11  -5  150.31    6.36
   1  11   5   83.69    6.06
   1  11   5   72.39    8.07
  -1  11   5   77.35    8.00
  -1 -11  -5  173.72    8.01
   1 -11  -5  157.71    7.86
   1 -11   5   98.01    7.24
  -1 -11   5   87.07    7.02
  -1 -11  -5  175.11    8.17
  -1 -11  -5  163.30    7.99
  -1 -11   5   90.80    7.14
  -1 -11   5   87.84    7.07
  -1  11   6   84.59    3.93
  -1 -11  -6   36.33    4.37
  -1 -11  -6   35.48    4.41
  -1 -11   6  100.07    5.49
  -1 -11   6  101.88    5.50
  -1 -11  -6   39.31    4.51
   1  11   6   82.04    4.41
   1 -11  -6   33.20    4.30
  -1  11   6   84.57    4.39
   1 -11   6  101.04    5.56
  -1 -11   6   97.25    5.44
   1  11   6   81.93    6.96
  -1  11   6   85.46    6.89
  -1 -11   7   47.14    3.25
  -1  11   7   66.94    3.55
   1  11   7   61.02    4.15
  -1  11   7   54.65    4.00
  -1  11   7   48.93    5.95
   1  11   7   58.29    6.28
  -1 -11   8  154.25    8.93
  -1  11   8  174.58    8.94
   1  11   8  174.40    9.74
  -1  11   8  178.04    9.75
   1 -11   8  175.25    8.99
  -1 -11   9   80.83    4.74
  -1  11   9   83.60    4.70
   1 -11   9   79.77    4.73
  -1  11   9   87.58    5.68
   1  11   9   91.22    5.73
  -1  11  10   53.96    3.49
  -1 -11  10   51.41    3.57
   1 -11  10   53.90    3.49
   1  11  10   53.59    4.56
  -1  11  10   61.70    4.69
   1 -11  11  128.09    7.11
   1  11  11  132.03    8.16
  -1  11  11  123.42    8.12
  -1 -11  11  134.07    7.21
  -1  11  11  135.02    7.11
   1  11  11  130.19    7.19
   1  11  12   89.44    5.10
  -1  11  12   88.01    5.02
  -1 -11  12   87.24    5.16
   1 -11  12   96.62    5.30
   1 -11  12   83.83    4.99
  -1  11  13   23.32    2.03
   1  11  13   23.11    2.14
   1 -11  13   25.74    2.04
   1 -11  13   23.15    2.30
   1  11  13   25.99    2.60
   1  11  14   13.79    1.77
   1  11  14   16.28    2.14
  -1 -11  14   13.91    1.61
   1 -11  14   12.77    1.84
   1 -11  14   14.29    1.60
  -1  11  14   14.75    2.93
   1  11  14   19.72    2.96
   1  11  15   32.21    2.38
   1  11  15   31.82    2.56
   1 -11  15   28.35    2.35
  -1  11  15   35.29    3.44
   1  11  15   30.12    3.37
   1 -11  16   27.13    2.03
  -1  11  16   29.77    2.98
   1  11  16   29.20    2.96
  -1  11  17   31.34    2.94
   1  11  17   30.58    2.97
  -1  11  17   37.69    2.19
  -1  11  18   18.09    1.28
  -1 -12   0    0.19    2.15
  -1 -12   0    2.14    2.40
   1 -12   0    1.32    2.43
  -1 -12   0   -0.37    2.26
   1  12   0    0.65    1.55
  -1  12   0    2.68    1.70
  -1 -12  -1   87.08    6.31
  -1 -12  -1   85.41    6.33
  -1 -12  -1   79.41    6.03
   1 -12  -1   89.69    6.34
  -1  12  -1   72.48    4.84
   1  12  -1   77.59    4.79
  -1 -12  -2  297.34   15.29
  -1 -12   2  269.67   15.08
  -1 -12   2  286.02   15.22
  -1 -12  -2  285.96   15.23
   1 -12  -2  281.76   15.13
  -1 -12  -2  309.91   15.31
  -1 -12   2  280.25   15.11
   1 -12   2  263.35   15.08
   1  12   2  231.74   13.57
   1  12  -2  244.17   13.62
  -1  12   2  237.06   13.58
  -1  12  -2  264.94   13.65
  -1  12  -3  171.64   10.27
  -1 -12  -3  202.09   11.79
  -1 -12   3  210.27   11.88
  -1 -12  -3  211.58   11.93
  -1 -12   3  209.45   11.89
   1 -12   3  221.12   11.99
   1 -12  -3  200.57   11.75
  -1 -12  -3  214.07   11.89
  -1 -12   3  206.45   11.82
   1  12  -3  186.86   10.39
  -1  12   3  195.54   10.39
   1  12   3  183.82   10.41
  -1  12  -3  197.78   10.41
  -1  12  -4  163.18   10.60
  -1  12   4  219.66   10.81
  -1  12   4  205.40   10.76
   1  12   4  196.26   10.82
   1  12  -4  197.38   10.78
  -1  12  -4  195.85   10.75
  -1 -12   4  233.56   12.36
  -1 -12  -4  216.48   12.20
  -1 -12   4  225.97   12.30
  -1 -12  -4  209.20   12.15
   1 -12  -4  199.28   12.03
  -1 -12   4  222.29   12.24
  -1 -12  -4  211.50   12.13
   1 -12   4  244.63   12.46
  -1  12  -5  240.33   12.13
  -1  12   5  234.94   12.15
  -1  12  -5  301.39   12.36
  -1 -12  -5  311.82   14.07
  -1 -12  -5  306.33   13.98
  -1 -12   5  253.42   13.64
  -1 -12   5  272.43   13.73
  -1 -12   5  269.35   13.72
   1 -12   5  284.68   13.85
   1  12   6  138.77    7.65
  -1  12   6  131.84    7.56
  -1  12  -6  133.69    7.15
  -1  12   6  149.46    7.19
  -1  12  -7    8.42    1.58
  -1  12   7    6.06    1.51
  -1 -12   7    2.84    1.13
  -1  12   7    7.78    2.16
   1  12   7    5.34    2.22
  -1  12   8   85.76    4.90
  -1 -12   8   80.89    4.89
   1 -12   8   92.62    4.95
  -1  12  -8   83.46    5.11
  -1  12   8   91.50    5.80
   1  12   8  102.56    5.94
  -1  12   9   63.42    3.78
  -1 -12   9   63.60    3.82
   1 -12   9   60.85    3.79
  -1  12   9   67.30    4.90
   1  12   9   69.32    5.01
  -1  12  -9   64.59    4.03
  -1  12 -10    4.63    1.70
  -1  12  10    2.99    1.20
   1  12  10    2.87    1.46
   1 -12  10    3.46    1.20
  -1 -12  10    2.56    1.40
  -1  12  10    1.63    2.45
   1  12  10    1.54    2.48
   1 -12  11   16.14    1.73
  -1 -12  11   17.84    1.88
  -1  12  11   18.50    1.73
   1  12  11   19.97    1.90
  -1  12  11   17.83    3.05
   1  12  11   12.83    2.95
   1 -12  12    7.82    1.81
   1 -12  12    6.57    1.31
  -1  12  12    4.94    1.33
   1  12  12    8.19    1.53
   1 -12  13    4.58    1.60
   1  12  13    5.32    1.88
  -1  12  13    2.69    1.27
   1  12  13    2.63    1.42
   1  12  14    3.32    2.27
  -1  12  14    0.33    2.10
   1 -12  14    1.41    1.41
  -1 -12  14    1.98    1.18
   1  12  14    3.27    1.70
   1  12  14    2.30    1.26
   1  12  15    6.82    1.30
   1  12  15    9.00    2.21
  -1  12  15    3.92    2.07
   1 -12  15    5.43    1.23
  -1  12  16   17.98    2.25
   1  12  16   19.22    2.36
   1 -12  16   18.47    1.51
  -1  12  17   -0.21    1.29
   1  12  17    0.22    1.33
  -1  12  17    0.64    0.67
  -1  13   0  183.16   10.17
   1  13   0  188.49   10.19
  -1  13   0  189.26   10.14
   1  13  -1  386.41   19.34
  -1  13  -1  395.08   19.32
  -1  13   1  358.05   19.24
  -1  13  -1  350.25   19.21
   1  13  -2  377.58   20.88
  -1  13  -2  379.76   20.87
  -1  13   2  436.61   20.94
   1  13   2  434.07   21.00
  -1  13  -2  336.70   20.74
  -1  13   2  435.97   20.97
   1  13   2  455.00   20.92
  -1  13   3  249.12   13.57
   1  13   3  244.77   13.63
  -1  13  -3  258.78   13.62
   1  13  -3  270.76   13.66
  -1  13   3  263.43   13.62
  -1  13   4  200.60   11.29
  -1  13  -4  205.56   11.25
  -1  13   4  200.70   11.29
  -1  13   5  129.84    6.27
  -1  13  -5  105.14    6.18
   1  13   5  120.80    6.73
  -1  13   5  119.76    6.66
  -1 -13   6   40.76    2.57
  -1  13  -6   33.74    2.95
  -1  13   6   53.96    3.14
  -1  13  -6   28.01    2.80
   1  13   6   52.06    3.69
  -1  13   6   49.95    3.60
  -1 -13   7   13.38    1.57
  -1  13   7   16.35    1.91
  -1  13   7   13.34    2.61
   1  13   7   14.87    2.76
  -1 -13   8   31.97    2.23
  -1  13   8   32.06    2.21
   1  13   8   33.58    3.38
  -1  13   8   34.41    3.33
  -1 -13   9   18.19    1.82
  -1  13   9   19.88    1.77
  -1  13  -9   20.01    2.15
  -1  13   9   23.89    3.00
   1  13   9   20.19    3.01
  -1  13  10   41.56    2.52
   1  13  10   39.96    2.62
  -1  13 -10   28.08    2.72
  -1  13  10   28.39    3.63
   1  13  10   37.28    3.82
  -1  13  11  129.97    7.34
   1  13  11  133.75    7.42
   1  13  11  129.06    8.30
  -1  13  11  124.29    8.21
   1 -13  12  292.87   14.75
   1  13  12  284.81   14.92
  -1  13  12  280.44   14.53
   1  13  12  276.95   14.59
   1 -13  13  174.30    9.04
  -1 -13  13  164.93    8.93
   1  13  13  162.32    9.17
   1  13  13  173.89    8.94
  -1  13  14  113.08    7.22
   1  13  14  120.83    7.32
   1 -13  14  128.39    6.61
   1  13  14  114.30    6.74
   1  13  14  125.98    6.55
  -1  13  15  131.18    7.89
   1  13  15  137.12    7.96
   1 -13  15  142.92    7.33
  -1  13  16   41.65    2.25
   1  13  16   35.23    2.87
  -1  13  16   34.44    2.82
  -1  14   0   10.91    2.01
  -1  14   0    9.60    2.15
   1  14   1   61.06    3.87
  -1  14  -1   54.66    3.84
  -1  14   1   56.87    3.94
  -1  14  -1   56.97    4.04
  -1  14  -2  169.46   10.38
   1  14   2  205.57   10.51
  -1  14   2  194.55   10.54
  -1  14  -2  209.75   10.67
  -1  14   2  200.85   10.61
  -1  14   3  147.95    7.99
  -1  14   3  143.77    8.05
  -1  14  -3  136.50    8.02
  -1  14   4   81.90    4.69
  -1  14   4   80.82    4.77
  -1  14  -4   79.60    4.77
  -1  14  -5  270.69   12.79
  -1  14   5  260.78   12.74
  -1  14  -5  213.24   12.60
   1  14   5  231.81   13.11
  -1  14   5  222.49   13.03
  -1  14   6  120.54    6.16
  -1  14  -6  116.96    6.15
  -1  14  -6   92.87    6.03
   1  14   6   99.56    6.55
  -1  14   6  102.23    6.55
  -1  14   7   16.86    2.01
  -1  14   7   21.54    2.85
   1  14   7   16.80    2.81
  -1  14  -7   23.12    2.18
   1  14   8   49.66    4.02
  -1  14   8   45.26    3.88
  -1  14  -8   38.09    3.05
  -1  14   9   20.94    3.13
   1  14   9   21.09    3.08
  -1  14   9   21.21    1.81
  -1  14  10    0.72    2.22
   1  14  10   -0.11    2.31
  -1  14  10    1.16    1.08
   1  14  10    2.80    1.39
  -1  14 -10    4.02    1.64
  -1  14  11   21.14    1.70
   1  14  11   22.79    1.93
  -1  14 -11   21.58    2.10
   1  14  12    5.02    1.25
  -1  14  12    3.11    1.00
   1  14 -12    6.52    1.59
   1  14  12    6.15    1.70
   1  14 -13    4.92    1.37
   1  14  13    2.49    1.10
  -1  14  13    6.25    1.88
   1  14  13    6.32    1.90
   1 -14  13    3.17    1.19
  -1 -14  13    4.66    1.10
   1  14  13    4.73    1.48
   1  14  14    3.07    1.56
  -1  14  14    2.17    1.46
   1  14  14    1.33    0.89
   1  14  14    2.50    1.17
   1 -14  14    0.82    0.94
   1 -14  15    2.68    0.79
  -1  14  15    3.65    0.63
  -1  15   0  150.18    8.43
   1  15   0  158.68    8.33
  -1  15   0  138.86    8.27
  -1  15  -1  140.57    8.12
   1  15   1  175.79    8.18
  -1  15   1  160.83    8.14
   1  15  -1  131.06    7.99
  -1  15  -1  122.35    7.94
  -1  15  -2   86.08    4.89
  -1  15   2   68.39    4.67
  -1  15   2   65.79    4.61
  -1  15  -2   74.82    4.60
   1  15  -2   79.34    4.68
   1  15   2   70.67    4.56
  -1  15   3   48.33    3.68
  -1  15   3   46.46    3.60
  -1  15   4  182.02    8.18
  -1  15  -4  122.03    8.01
  -1  15   4  162.54    8.53
   1  15   4  160.87    8.56
  -1  15   4  183.46    8.11
  -1  15  -4  100.52    7.79
  -1  15   5   83.08    5.47
   1  15   5   73.18    5.79
  -1  15   5   72.68    5.77
  -1  15  -6   86.81    4.80
  -1  15   6   83.28    4.79
   1  15   6   77.86    5.30
  -1  15   6   77.01    5.23
  -1  15  -6   70.36    4.70
  -1  15  -7   69.36    4.86
  -1  15   7   81.98    5.58
   1  15   7   83.20    5.61
  -1  15  -8   75.11    4.63
  -1  15   8   77.32    5.27
   1  15   8   80.88    5.34
   1  15   9   78.02    4.66
  -1  15   9   70.40    5.38
   1  15   9   75.33    5.51
   1  15  10   75.40    4.10
   1  15 -10   71.67    4.41
  -1  15 -10   68.92    4.22
   1 -15  10   79.14    4.27
  -1  15  10   56.83    4.70
   1  15  10   63.85    4.86
  -1  15 -11   52.53    3.61
   1  15 -11   54.79    3.76
   1 -15  11   64.66    3.67
   1  15  11   63.91    3.86
  -1  15  11   60.48    3.35
   1  15  11   65.53    3.54
   1  15  12   49.76    3.16
  -1 -15  12   48.99    3.17
   1  15  12   52.00    3.44
   1  15 -13   10.09    1.35
  -1  15  13   15.00    1.87
   1  15  13   15.82    1.92
   1  15  13   16.00    1.30
  -1 -15  13   17.27    1.29
   1 -15  13   16.23    1.38
   1  15  13   15.70    1.52
   1 -15  14   19.23    1.35
  -1  16   0   10.43    2.22
   1  16   0   13.64    2.04
  -1  16   0   12.33    2.08
  -1  16  -1    4.37    2.05
   1  16  -1    2.77    1.80
   1  16   1    4.51    1.72
  -1  16  -1    1.72    1.73
  -1  16   1    4.89    1.83
  -1  16  -2    4.12    2.03
  -1  16   2    5.86    2.07
   1  16   2    6.96    1.77
   1  16  -2    1.66    1.86
  -1  16   2    3.75    1.74
  -1  16  -2    1.72    1.71
  -1  16  -3    4.68    1.94
  -1  16   3    2.51    1.91
   1  16   3    7.66    2.21
  -1  16   3    5.38    2.10
   1  16  -3    2.55    1.90
  -1  16   3    4.87    1.65
  -1  16  -4   25.87    2.40
  -1  16   4   24.26    2.42
  -1  16   4   22.40    2.66
   1  16   4   19.63    2.66
   1  16  -4   23.28    2.50
  -1  16   4   21.62    2.13
  -1  16  -5   83.87    4.90
  -1  16   5   91.47    4.94
  -1  16  -5   68.36    4.76
   1  16  -5   80.73    4.98
   1  16   5   87.15    5.31
  -1  16   5   78.14    5.22
  -1  16  -6   61.76    3.90
   1  16   6   61.00    4.40
  -1  16   6   61.15    4.35
  -1  16  -7   50.33    3.28
   1  16  -7   52.74    3.48
   1  16   7   45.08    3.84
  -1  16   7   43.57    3.73
   1  16   8  100.87    5.44
  -1  16  -8   95.25    5.59
   1  16  -8  105.49    5.76
   1  16   8   96.77    6.16
  -1  16   8   97.62    6.12
   1  16   9   66.33    3.96
   1  16  -9   82.84    4.41
  -1  16  -9   77.70    4.20
   1 -16   9   72.03    4.13
   1  16   9   63.36    4.66
  -1  16   9   59.55    4.57
   1 -16  10    6.30    1.24
   1  16 -10    4.89    1.53
  -1  16 -10    4.16    1.26
   1  16  10    4.84    1.05
   1  16 -11    8.84    1.43
  -1  16 -11    7.39    1.19
   1  16  11    7.11    1.03
   1 -16  11    6.08    1.16
  -1 -16  11    7.00    1.09
   1  16  11    7.56    1.33
   1  16  12    0.17    0.72
  -1 -16  12    1.32    0.77
  -1  16  12    2.37    1.26
   1  16  12    1.34    1.26
   1  16 -12    1.05    0.93
  -1  17   0   23.42    2.48
  -1  17   0   21.17    2.24
   1  17   0   24.64    2.33
  -1  17  -1   55.05    3.39
   1  17  -1   56.64    3.26
  -1  17  -1   46.42    3.13
  -1  17   2   62.37    3.56
  -1  17  -2   40.74    3.42
  -1  17   2   53.59    3.70
   1  17   2   58.63    3.78
  -1  17  -2   34.21    3.18
   1  17  -2   41.88    3.37
  -1  17   2   63.53    3.39
  -1  17   3   46.16    3.16
  -1  17  -3   46.85    3.10
   1  17   3   38.02    3.23
  -1  17   3   35.75    3.15
   1  17  -3   44.51    3.10
  -1  17  -3   38.31    2.89
   1  17   4   43.27    3.69
  -1  17   4   48.69    3.72
  -1  17   5   28.86    2.85
   1  17   5   29.46    2.90
  -1  17  -5   36.03    2.58
   1  17   6   32.08    2.65
  -1  17   6   31.57    2.62
   1  17   7   18.75    1.62
  -1  17   7   17.61    2.30
   1  17   7   16.96    2.34
  -1  17  -7   24.16    1.94
   1  17   8   30.88    1.98
  -1  17   8   29.75    2.64
   1  17   8   24.34    2.55
   1 -17   8   33.76    2.11
   1  17  -8   32.59    2.40
  -1  17  -8   27.90    2.20
   1 -17   9   11.69    1.24
  -1  17  -9    9.08    1.32
   1  17  -9    7.61    1.46
   1  17   9    9.74    1.06
   1  17 -10   14.21    1.38
  -1  17 -10   13.87    1.23
   1 -17  10    9.99    1.10
  -1 -17  10   10.31    1.11
   1  17  10    9.00    1.27
   1  17  10   10.55    1.02
   1  17  11   19.37    1.34
  -1 -17  11   20.66    1.39
   1 -17  11   19.68    1.42
   1  18   0    6.53    1.69
  -1  18   0    6.32    1.62
  -1  18   0    5.60    1.42
   1  18   1   11.86    1.84
  -1  18   1   11.59    1.87
  -1  18  -1   12.74    1.59
  -1  18   1   11.92    1.55
  -1  18   2    3.44    1.47
   1  18   2    3.68    1.55
  -1  18  -2    1.77    1.32
   1  18  -2    2.31    1.38
   1  18   3    3.86    1.53
  -1  18   3    3.88    1.57
   1  18  -3    2.99    1.37
  -1  18  -3    0.93    1.31
   1  18   4    3.32    1.53
  -1  18   4    2.00    1.49
   1  18  -4    2.06    1.34
   1  18   5    7.80    0.95
  -1  18   5    7.30    1.63
   1  18   5    7.63    1.68
   1 -18   5    6.72    0.95
   1  18  -5    9.35    1.50
  -1  18  -5    9.03    1.38
   1  18   6    3.34    0.79
   1  18   6    3.08    1.48
  -1  18   6    5.04    1.53
   1 -18   6    3.00    0.86
   1  18  -6    3.15    1.26
  -1  18  -6    2.96    1.16
   1  18   7    0.78    0.70
   1  18   7   -0.35    1.24
  -1  18   7   -1.15    1.26
  -1  18  -7    0.03    0.96
   1 -18   7    1.11    0.81
   1  18   8    1.13    0.62
  -1  18  -8    2.34    0.91
   1  18  -8    1.49    1.07
   1 -18   8    1.44    0.73
   1  18  -9    2.40    0.91
   1 -18   9    1.10    0.60
   1  19   0   71.40    4.19
  -1  19   0   72.13    4.18
   1  19  -1   43.24    2.74
   1  19   1   38.99    2.76
  -1  19  -1   45.32    2.73
  -1  19   1   38.63    2.73
  -1  19  -2   25.53    1.88
   1  19  -2   24.93    1.94
   1  19   2   21.05    1.94
  -1  19   2   21.61    1.94
  -1  19  -2   27.41    1.81
   1  19  -3   30.71    2.04
  -1  19  -3   30.47    2.03
   1  19  -4   32.18    1.98
  -1  19  -4   25.99    1.89
   1  19  -5   15.38    1.35
   1  19  -6   20.74    1.51
  -1  19  -6   22.82    1.52
   2   0   0   16.24    1.42
   2   0  -1 2820.87  139.91
   2   0   1 2767.88  139.95
   2   0   2 5335.74  298.53
  -2   0   2 5654.06  298.60
  -2   0   3 9609.92  463.26
   2   0   3 9999.00  463.10
   2   0  -3 9902.27  462.93
   2   0   4 2398.56  137.19
  -2   0   4 2839.24  137.49
   2   0   4 2884.62  137.01
   2   0  -4 2721.29  136.78
  -2   0   4 2892.22  137.66
   2   0   5 1864.12  100.14
  -2   0   5 1953.55  100.46
  -2   0   5 2005.73   99.46
   2   0   5 2100.29   99.76
   2   0  -5 1923.16   99.46
  -2   0   5 2172.12  100.66
  -2   0   6   98.71    5.34
   2   0   6   91.25    6.34
  -2   0   6   99.65    6.71
   2   0   6  108.03    5.74
  -2   0   6  104.76    6.81
  -2   0   7 1562.32   80.05
  -2   0   7 1547.27   79.96
  -2   0   7 1603.49   81.51
   2   0   7 1548.93   81.16
   2   0   7 1795.06   80.40
  -2   0   8  881.32   45.48
   2   0   8  855.45   45.17
   2   0   8  867.29   44.03
   2   0   9  955.46   45.46
  -2   0   9  794.26   46.35
   2   0   9  825.67   46.15
   2   0   9  897.28   44.99
  -2   0  10  136.53   10.30
   2   0  10  151.73   10.19
  -2   0  11   87.43    7.64
   2   0  11   87.04    7.23
   2   0  11  107.07    6.56
  -2   0  12  189.65   14.80
   2   0  12  203.08   14.72
   2   0  12  249.09   12.67
   2   0  12  276.41   14.00
   2   0  12  237.44   13.43
   2   0  13 1370.47   69.00
   2   0  13 1301.05   68.56
   2   0  13 1401.73   68.07
   2   0  13 1394.30   67.76
   2   0  13 1230.04   70.35
   2   0  14   17.10    1.90
   2   0  14   20.94    3.12
  -2   0  14   19.88    1.74
  -2   0  14   12.41    1.58
  -2   0  14   13.93    1.80
   2   0  14   22.98    1.98
   2   0  14   20.40    1.68
   2   0  14   17.45    2.09
  -2   0  15  168.97   10.20
  -2   0  15  184.67   10.06
   2   0  15  204.44   10.39
   2   0  15  194.76   10.06
   2   0  15  174.22   10.21
   2   0  16   57.86    3.76
   2   0  16   57.96    3.58
  -2   0  16   50.25    3.62
  -2   0  16   50.14    3.81
   2   0  17    2.38    1.42
   2   0  17    3.24    1.69
  -2   0  17    1.62    1.28
  -2   0  17    2.42    1.58
   2   0  18   -0.10    2.30
  -2   0  18    1.93    1.36
  -2   0  18    0.54    1.42
   2   0  18    1.83    1.60
   2   0  18    1.61    1.39
  -2   0  19   81.81    4.68
  -2   0  19   70.43    4.50
   2   0  19   86.09    4.61
   2   0  19   85.96    4.76
  -2   0  20    9.59    1.44
   2   0  20   12.95    1.44
   2   0  20   11.72    1.55
   2   0  21    0.56    0.89
   2   1   0   30.61    1.63
   2   1   0   28.45    1.98
   2  -1   0   30.38    2.08
   2   1   1  462.16   25.99
  -2   1   1  522.88   26.05
   2   1  -1  509.20   26.20
   2   1   1  573.99   26.27
   2  -1  -1  578.62   26.31
   2  -1   1  562.31   26.36
   2   1   2   93.97    5.58
  -2   1   2  111.51    5.72
   2  -1  -2  108.66    5.74
   2   1  -2  110.32    5.63
   2   1   3  211.17   11.93
  -2   1   3  240.99   12.12
   2   1  -3  219.94   11.73
   2   1   3  249.09   11.96
   2  -1   3  231.45   12.00
   2  -1  -3  228.51   11.82
  -2   1   4   60.72    3.08
  -2   1   4   50.71    3.64
   2   1   4   47.78    3.43
   2  -1   4   57.90    3.40
   2   1  -4   50.40    3.00
   2   1   4   59.76    3.38
   2  -1  -4   46.77    3.07
  -2   1   4   60.10    4.01
   2  -1   5   71.98    4.28
   2  -1  -5   65.50    3.89
   2   1  -5   68.77    3.86
   2   1   5   77.69    4.23
  -2  -1   5   69.39    4.85
  -2   1   5   74.17    3.91
   2  -1   5   58.45    4.42
  -2   1   5   78.30    4.90
   2   1   5   66.75    4.56
  -2   1   5   69.00    5.08
  -2  -1  -5   74.41    4.10
  -2  -1   5   73.59    4.07
   2   1   6  108.91    5.99
   2  -1   6  108.36    6.13
   2   1   6  105.23    6.63
   2  -1   6   91.19    6.49
  -2  -1   6  105.77    5.61
  -2   1   6  115.64    6.91
  -2   1   6  109.75    5.74
  -2  -1   6  108.64    6.84
  -2   1   6  114.33    7.18
  -2  -1   6  106.20    5.79
  -2  -1  -6  106.07    5.83
  -2  -1   7  778.48   42.58
  -2   1   7  853.14   44.10
  -2   1   7  906.64   42.71
  -2  -1   7  806.46   43.94
   2  -1   7  743.35   43.50
  -2  -1   7  833.82   42.48
   2   1   7  886.95   43.96
   2   1   7  886.25   42.86
   2  -1   7  958.16   43.12
   2   1   8  551.08   28.93
  -2  -1   8  471.26   28.86
  -2   1   8  528.11   29.06
   2  -1   8  472.54   28.50
   2   1   8  593.13   27.69
   2  -1   8  545.23   27.86
   2   1   9   23.17    2.43
  -2   1   9   18.62    3.32
   2   1   9   16.77    3.07
  -2  -1   9   13.89    3.08
   2  -1   9   20.98    2.92
   2   1   9   18.68    1.85
  -2   1  10    9.82    3.10
   2   1  10    8.45    2.79
   2  -1  10    6.64    2.55
  -2  -1  10    5.97    2.80
   2   1  10   11.35    2.13
  -2   1  11   77.19    7.81
   2   1  11   92.13    7.80
   2   1  11  115.22    6.94
   2  -1  11  120.82    7.01
   2   1  12  151.29    8.70
   2  -1  12  157.37    8.75
   2  -1  12  145.28    7.74
   2  -1  12  133.91    7.46
   2   1  12  152.90    7.51
   2   1  12  129.39    9.70
  -2   1  12  111.78    9.66
  -2   1  12  115.00    7.80
   2  -1  12  126.09    8.20
   2   1  12  132.07    7.84
   2   1  12  116.11    8.11
   2   1  13   29.48    3.44
   2  -1  13   23.46    3.24
   2   1  13   22.58    2.67
   2  -1  13   22.58    3.01
  -2   1  13   22.47    2.75
   2   1  13   21.00    2.99
   2   1  13   27.00    2.62
   2  -1  13   25.94    2.60
  -2   1  13   25.31    4.32
   2  -1  13   21.13    2.30
   2   1  13   23.92    2.26
   2   1  13   24.66    3.75
   2   1  14  117.06    6.36
   2  -1  14  107.72    6.25
   2   1  14   90.83    5.60
   2  -1  14   91.58    5.68
   2  -1  14  114.47    6.97
   2   1  14  106.41    6.85
  -2   1  14   89.47    5.57
  -2  -1  14  100.93    5.47
  -2   1  14  100.12    5.49
   2  -1  14  121.70    5.73
   2   1  14  119.28    5.72
   2  -1  14   99.56    5.43
  -2  -1  14   68.90    5.36
   2   1  14  112.75    5.51
  -2  -1  14   82.15    5.49
   2   1  14  111.84    5.84
   2  -1  14  107.58    5.85
   2   1  15  102.19    6.21
   2  -1  15  108.58    6.28
   2   1  15  118.07    5.62
   2  -1  15   87.31    5.50
  -2   1  15   85.43    5.42
  -2  -1  15   88.03    5.55
  -2  -1  15   84.61    5.28
  -2   1  15   95.52    5.36
   2   1  15   87.42    5.14
   2   1  15  121.62    5.63
   2  -1  15  114.12    5.59
  -2  -1  15   78.71    5.29
   2  -1  15   93.86    5.25
   2   1  15  101.28    5.36
   2   1  15  103.03    5.68
   2   1  16   10.14    2.47
   2  -1  16   11.13    2.50
   2   1  16    9.25    1.84
  -2  -1  16    8.22    1.87
  -2  -1  16    9.45    1.51
  -2   1  16    9.18    1.60
   2   1  16    8.83    1.19
  -2   1  16    4.80    1.56
   2  -1  16   10.50    1.56
   2   1  16   10.06    1.64
   2   1  16   11.34    1.85
   2  -1  16    7.83    1.83
  -2   1  17   30.44    2.64
  -2  -1  17   29.48    2.53
  -2   1  17   32.09    2.57
   2   1  17   31.58    2.29
  -2  -1  17   35.32    2.86
   2  -1  17   39.37    2.91
   2  -1  17   34.16    2.62
   2   1  17   40.48    2.91
   2   1  17   33.28    2.66
   2   1  17   37.70    3.63
   2  -1  17   39.67    3.64
   2   1  18   48.16    3.11
   2   1  18   55.17    3.29
   2  -1  18   46.90    3.04
   2  -1  18   50.84    3.24
   2   1  18   49.39    3.99
  -2  -1  18   42.84    3.20
  -2   1  18   41.12    3.02
  -2   1  18   44.58    3.10
   2  -1  19    9.94    1.45
   2   1  19   10.50    1.57
   2  -1  19   12.92    1.72
   2   1  19   11.62    1.78
  -2   1  19    9.51    1.43
  -2  -1  19   12.65    1.73
  -2   1  19   10.36    1.51
   2  -1  20    0.10    1.04
   2   1  20    0.49    1.12
   2  -1  20    0.41    1.29
  -2   1  20    0.37    1.11
  -2  -1  20    1.13    1.25
  -2   1  21   17.84    1.47
  -2  -1  21   16.49    1.48
   2   1  21   19.29    1.50
   2  -2   0   16.13    1.54
   2   2   1  178.43    7.65
   2  -2   1  172.96    7.83
   2   2   2 2671.78  144.20
  -2   2   2 2918.14  144.28
  -2   2   2 3014.24  144.14
   2  -2  -2 2761.01  144.29
  -2  -2   2 2932.89  144.30
  -2  -2  -2 2988.56  144.31
   2   2   3  783.51   39.00
   2  -2   3  731.10   39.12
   2  -2  -3  739.22   38.99
   2   2   3  736.92   39.09
  -2   2   3  737.87   39.14
  -2   2   3  766.36   38.85
  -2  -2   3  790.92   39.41
  -2  -2   3  814.86   38.99
  -2  -2  -3  831.72   39.02
   2   2  -4   98.43    6.08
   2   2   4  136.39    6.45
   2  -2   4  109.26    6.55
   2   2   4  108.96    6.56
  -2   2   4  113.08    6.69
  -2   2   4  124.21    6.23
  -2   2   4  138.15    7.15
  -2  -2   4  123.56    7.01
  -2  -2  -4  113.52    6.26
  -2  -2   4  120.77    6.28
   2   2  -5  475.12   25.97
   2   2   5  532.24   26.26
   2  -2   5  528.22   26.53
   2   2   5  497.13   26.67
  -2   2   5  490.14   26.76
  -2   2   5  509.15   26.08
  -2   2   5  550.08   27.17
  -2  -2   5  528.76   27.11
  -2  -2   5  509.17   26.11
  -2  -2  -5  567.36   26.17
   2   2   6  329.84   16.21
   2  -2   6  298.67   16.41
  -2  -2   6  290.24   15.96
  -2  -2  -6  336.65   16.04
   2   2   6  308.83   16.87
  -2   2   6  307.50   16.96
  -2   2   6  311.58   16.02
  -2  -2   6  287.19   17.12
  -2   2   6  312.57   17.23
   2  -2   7  190.67    9.86
  -2   2   7  156.65   10.44
   2   2   7  162.84   10.46
  -2   2   7  181.10    9.52
   2   2   7  192.61    9.62
   2  -2   7  163.72    9.84
   2  -2   8  144.90    7.76
  -2   2   8  120.87    8.59
   2   2   8  126.04    8.52
  -2   2   8  132.39    7.28
   2   2   8  127.48    7.21
   2   2   9  560.67   26.93
   2  -2   9  521.63   26.83
  -2   2   9  467.84   27.94
   2   2   9  504.23   27.99
   2   2   9  500.65   26.29
  -2   2  10   59.55    6.31
   2   2  10   64.21    6.22
   2   2  10   78.69    5.24
   2  -2  10   83.21    5.32
  -2   2  11 1003.52   60.73
   2   2  11 1091.68   60.69
   2   2  12  659.81   31.05
   2   2  12  561.04   30.49
   2   2  12  583.55   30.16
  -2   2  12  516.77   30.11
   2  -2  12  594.86   30.60
   2  -2  12  600.06   30.02
   2   2  12  643.50   29.80
  -2   2  12  518.95   32.47
   2   2  12  582.85   32.62
   2  -2  12  551.43   29.77
  -2   2  13   -0.76    3.36
   2   2  13    3.58    3.26
   2   2  13    2.93    1.42
   2  -2  13    3.49    1.70
   2   2  13    0.17    2.17
  -2   2  13    3.03    1.95
   2   2  13    2.95    1.88
   2   2  13    1.65    2.10
   2  -2  13   -0.28    2.10
  -2  -2  13    2.94    1.03
  -2   2  13    2.58    1.14
  -2   2  13    1.14    1.18
   2  -2  13    3.52    1.33
   2   2  14   35.36    3.17
   2  -2  14   36.28    3.14
   2  -2  14   37.05    2.43
  -2   2  14   27.52    2.40
  -2  -2  14   27.87    2.27
  -2   2  14   31.17    2.36
   2  -2  14   34.65    3.72
   2   2  14   32.67    3.49
   2   2  14   29.01    3.26
  -2   2  14   29.89    3.34
   2   2  14   38.09    2.58
   2  -2  14   34.77    2.58
  -2   2  14   26.92    2.43
   2   2  14   34.56    2.37
   2  -2  14   26.67    2.18
   2   2  14   33.82    2.63
   2  -2  15  106.83    6.24
   2   2  15  115.60    6.38
  -2   2  15   82.09    5.51
   2  -2  15  110.95    5.68
  -2  -2  15   82.47    5.36
   2  -2  15   91.48    5.40
   2   2  15  128.18    5.72
   2   2  15  110.68    5.80
  -2   2  15   88.25    5.47
  -2  -2  15   98.70    5.71
  -2   2  15   99.61    5.45
  -2  -2  15   89.17    5.38
   2  -2  16   47.94    4.04
   2   2  16   58.29    4.10
   2   2  16   43.48    2.92
  -2   2  16   44.66    3.19
  -2  -2  16   48.11    3.46
  -2   2  16   49.68    3.21
  -2  -2  16   38.37    3.04
   2   2  16   65.14    3.46
   2  -2  16   58.40    3.45
   2  -2  16   48.01    3.15
   2   2  16   57.53    3.51
  -2  -2  17   70.90    4.58
  -2   2  17   63.92    4.33
  -2   2  17   66.84    4.31
   2   2  17   63.66    4.09
   2   2  17   82.16    5.21
   2  -2  17   70.15    5.14
   2   2  17   83.23    4.55
   2  -2  17   80.84    4.59
   2  -2  17   69.50    4.32
   2   2  17   73.59    4.56
   2   2  18    0.30    2.05
   2  -2  18    1.02    1.16
   2   2  18    1.19    1.56
   2  -2  18    1.69    1.52
  -2   2  18    1.25    1.26
   2   2  18    1.37    0.90
  -2  -2  18    0.96    1.62
  -2   2  18    1.47    1.25
   2  -2  19   14.26    1.46
   2   2  19   14.78    1.84
   2  -2  19   14.00    1.83
  -2  -2  19   13.36    1.85
  -2   2  19   14.12    1.53
  -2   2  20   15.76    1.56
  -2  -2  20   19.48    1.77
   2  -2  20   18.08    1.76
  -2   2  21   45.24    2.68
   2  -2  21   46.49    2.80
   2   2  21   49.22    2.74
  -2  -2  21   42.61    2.77
  -2   3   0  698.68   28.51
   2  -3   0  653.42   28.89
  -2  -3   0  745.16   28.67
  -2  -3   0  719.28   28.65
  -2   3   1  103.06    5.16
  -2   3  -1   95.17    5.10
   2  -3  -1   84.42    5.44
   2  -3   1   92.42    5.53
  -2  -3  -1   90.19    5.19
  -2   3  -2   37.76    2.21
   2  -3   2   35.61    2.78
  -2  -3  -2   33.56    2.32
  -2  -3   2   34.09    2.33
   2   3   3   86.92    5.06
  -2   3   3   90.91    5.28
   2   3   3   91.09    5.22
  -2   3   3   83.54    4.90
  -2   3  -3   91.03    4.82
  -2   3   3  100.80    5.58
  -2  -3   3   80.84    5.35
  -2  -3   3   88.04    4.97
  -2  -3  -3   89.60    4.97
   2   3   4  866.58   42.24
   2  -3   4  796.57   42.50
   2   3   4  835.21   42.55
  -2   3   4  814.93   42.58
  -2   3  -4  784.71   41.94
  -2   3   4  852.30   42.09
  -2   3   4  848.56   42.81
  -2  -3   4  841.78   42.74
  -2  -3   4  850.84   42.12
  -2  -3  -4  864.67   42.13
   2   3   5    4.68    1.22
  -2  -3  -5    4.72    0.98
  -2  -3   5    3.73    0.93
  -2   3  -5    7.13    0.83
   2   3   5    4.35    1.49
  -2   3   5    3.72    1.00
  -2   3   5    3.84    1.51
  -2  -3   5    1.83    1.60
  -2   3   5    3.45    1.78
   2  -3   6   96.34    5.51
   2   3   6   94.84    5.98
  -2   3   6   84.07    6.00
  -2   3  -6   88.70    5.00
  -2   3   6   99.57    5.37
   2   3   6   94.90    5.35
   2  -3   7  407.71   20.01
   2   3   7  378.51   20.65
  -2   3   7  341.51   20.62
  -2   3   7  382.44   19.80
   2   3   7  379.49   19.73
   2  -3   8   95.89    5.76
  -2   3   8   78.99    6.56
   2   3   8   92.04    6.56
  -2   3   8   88.81    5.40
   2   3   8   94.67    5.35
   2  -3   9  102.30    6.23
   2   3   9  100.55    6.15
   2   3   9   98.26    7.24
  -2   3   9   84.87    7.07
   2  -3  10   99.04    6.12
   2   3  10   94.89    6.09
  -2   3  10   74.76    7.05
   2   3  10   92.72    7.28
   2   3  11   21.29    2.78
   2  -3  11   23.90    2.98
   2   3  11   19.04    3.84
  -2   3  11   17.06    3.99
   2  -3  12    2.89    1.55
   2   3  12    2.00    1.96
   2  -3  12    2.28    2.16
  -2   3  12    1.32    1.66
   2   3  12    2.74    1.87
   2  -3  12    2.45    1.97
   2   3  12    3.73    1.70
  -2   3  12    1.82    3.31
   2   3  12    0.34    3.07
   2   3  12    1.97    1.33
   2   3  13   16.62    1.88
  -2   3  13    8.47    3.93
   2   3  13   12.11    3.85
   2  -3  13   11.25    2.08
   2   3  13   13.64    2.68
   2  -3  13   15.40    1.57
  -2  -3  13   11.22    1.41
   2  -3  13    8.40    1.66
   2  -3  13   11.92    1.60
  -2   3  13   10.76    1.50
   2   3  13   18.10    1.62
   2  -3  13   11.75    1.46
   2   3  13   15.44    1.56
   2   3  13   12.77    2.28
   2   3  13   11.28    2.39
   2  -3  13   12.24    2.46
  -2   3  13    7.82    2.33
   2  -3  14   16.32    1.69
   2   3  14   22.58    2.57
   2  -3  14   16.86    2.36
  -2   3  14   14.07    1.20
  -2   3  14   17.42    2.70
   2   3  14   17.53    2.85
   2  -3  14   17.40    2.90
   2   3  14   18.83    2.61
  -2  -3  14   16.63    1.58
   2  -3  14   12.35    1.89
  -2   3  14   15.77    1.65
   2   3  14   19.57    1.88
   2  -3  14   16.17    1.89
  -2   3  14   13.73    1.77
   2   3  14   18.99    1.98
   2   3  15    2.54    1.67
   2  -3  15   -0.71    2.07
   2   3  15    3.67    2.05
   2  -3  15    0.92    1.26
  -2   3  15    1.83    2.33
   2   3  15    1.22    2.17
  -2   3  15    1.88    1.37
   2  -3  15    1.37    1.69
   2  -3  15    2.79    1.18
  -2   3  15    0.75    1.47
   2   3  15    3.15    1.52
   2  -3  15    2.63    1.61
   2   3  16   12.55    2.53
   2  -3  16    8.21    2.43
   2   3  16    9.53    1.80
  -2   3  16    9.07    1.57
   2   3  16    9.45    1.65
   2  -3  16    8.24    1.43
   2  -3  16    9.02    1.82
   2   3  16   10.33    1.76
  -2  -3  17   75.04    4.82
  -2   3  17   79.76    4.62
   2   3  17   67.17    4.37
   2   3  17   77.61    5.41
   2  -3  17   71.09    4.49
   2   3  17   73.34    4.66
   2   3  17   83.37    4.79
   2   3  17   86.19    4.90
   2   3  18   14.35    2.37
  -2  -3  18   14.52    1.99
  -2   3  18   13.22    1.69
   2   3  18   14.18    1.37
   2   3  18   14.77    1.92
   2   3  18   15.60    1.82
   2  -3  18   14.95    1.52
   2   3  19    1.01    1.27
  -2   3  19    1.40    1.18
  -2  -3  19    3.77    1.53
   2   3  20   16.37    1.52
  -2   3  20   14.11    1.43
  -2  -3  20   14.39    1.65
  -2   3  21   10.97    1.11
  -2  -3  21    8.99    1.20
  -2   4   0   34.97    2.26
  -2  -4   0   35.17    2.35
  -2  -4   0   30.99    2.32
  -2  -4   0   30.96    2.32
  -2  -4   0   33.35    2.29
  -2   4  -1  238.24   12.59
  -2  -4  -1  245.56   12.71
  -2  -4  -1  237.68   12.71
  -2  -4  -1  227.46   12.68
  -2  -4  -1  220.16   12.62
  -2   4  -2   85.44    4.90
  -2  -4  -2   83.68    5.03
  -2  -4   2   97.63    5.10
  -2  -4   2   97.58    5.12
  -2  -4  -2   80.09    4.98
  -2  -4   2  101.39    5.14
  -2  -4  -2   80.13    5.04
  -2  -4  -2   81.09    5.04
  -2  -4   2   94.91    5.06
  -2  -4   3   13.37    1.66
  -2  -4   3   10.67    1.59
  -2   4   3   11.99    1.85
  -2  -4   3    8.53    1.76
  -2   4   3   12.37    1.52
  -2   4   3    8.63    1.88
   2   4   3   12.91    1.88
  -2  -4  -4   79.14    4.59
  -2  -4  -4   75.10    4.58
   2   4   4   78.74    5.00
  -2   4   4   78.72    5.03
  -2   4  -4   69.97    4.31
  -2   4   4   84.74    4.59
  -2   4   4   85.85    5.19
  -2  -4   4   77.16    5.10
   2  -4   5  171.92    9.08
   2   4   5  156.43    9.55
  -2   4   5  153.89    9.65
  -2   4   5  168.71    9.10
  -2   4  -5  176.15    8.84
   2   4   5  170.91    9.15
  -2  -4   5  154.23    9.72
  -2   4   5  164.04    9.76
   2  -4   6  401.71   19.88
   2   4   6  354.38   20.40
  -2   4   6  357.13   20.49
  -2   4  -6  357.18   19.39
  -2   4   6  403.44   19.85
   2   4   6  413.97   19.83
   2  -4   7  685.43   32.95
   2   4   7  593.11   33.55
  -2   4   7  563.99   33.57
  -2   4   7  684.97   32.95
   2   4   7  630.03   32.71
   2  -4   8  273.22   13.83
  -2   4   8  265.71   13.74
   2   4   8  232.99   14.47
  -2   4   8  215.71   14.51
   2   4   8  255.21   13.44
   2   4   9  446.23   26.45
  -2   4   9  424.21   26.42
  -2   4   9  495.82   25.28
   2  -4   9  512.62   25.52
   2   4   9  500.09   25.41
  -2   4  10  121.33    9.55
   2   4  10  126.27    9.59
   2   4  10  149.51    8.38
   2  -4  10  139.61    8.38
   2  -4  11  174.45    9.76
   2   4  11  178.16    9.72
   2  -4  11  151.88    8.93
  -2   4  11  150.82   11.18
   2   4  11  169.27   11.30
   2   4  11  177.64    8.79
   2   4  11  163.54    9.34
   2   4  11  158.50    9.08
   2  -4  11  147.55    9.28
  -2   4  11  148.39    9.06
   2   4  12  157.06    9.50
   2   4  12  160.48    9.16
   2  -4  12  152.23    9.16
   2   4  12  154.46    8.87
  -2   4  12  139.40    8.86
   2  -4  12  154.22    8.72
  -2   4  12  128.07   11.12
   2   4  12  169.80    8.54
   2   4  12  161.24   11.40
   2  -4  13   53.91    4.04
  -2   4  13   52.70    3.17
   2   4  13   64.04    4.83
   2  -4  13   54.30    3.62
   2  -4  13   61.55    3.52
   2   4  13   67.82    4.36
   2  -4  13   62.95    4.61
   2   4  13   58.57    4.48
  -2   4  13   54.29    4.31
   2   4  13   58.67    3.32
  -2  -4  13   53.13    3.42
  -2  -4  13   57.17    3.43
   2   4  13   69.24    3.56
  -2   4  13   47.41    3.41
   2  -4  13   55.63    3.50
   2   4  13   65.43    3.86
  -2   4  13   43.84    6.33
   2   4  13   53.29    6.39
   2   4  14   11.65    1.86
   2  -4  14    8.95    2.12
  -2   4  14    7.86    1.00
   2   4  14   14.28    2.33
   2  -4  14   11.68    1.53
   2   4  14   13.54    2.40
  -2   4  14    8.70    2.41
  -2   4  14    8.83    1.46
   2   4  14    9.16    1.24
   2  -4  14    8.38    1.72
  -2  -4  14    8.61    1.32
   2  -4  14    9.21    1.44
  -2   4  14    8.67    1.57
   2   4  14    8.60    1.57
   2  -4  15   25.20    2.87
   2  -4  15   25.27    2.16
   2   4  15   35.27    3.07
   2  -4  15   25.46    2.53
   2   4  15   28.95    3.13
  -2   4  15   26.41    3.34
  -2  -4  15   25.22    2.09
  -2  -4  15   24.82    2.46
  -2   4  15   26.33    2.22
   2   4  15   29.94    2.35
   2  -4  15   26.70    2.01
   2   4  15   36.92    2.72
   2   4  16   15.76    2.57
  -2   4  16   16.46    3.07
   2   4  16   18.52    2.88
  -2  -4  16   18.24    2.16
  -2  -4  16   16.43    1.87
  -2   4  16   15.39    1.89
   2  -4  16   15.15    1.59
   2   4  16   18.98    1.91
   2   4  16   17.14    2.06
   2   4  16   20.55    2.25
  -2   4  17    1.75    1.44
   2   4  17    1.52    1.10
  -2  -4  17    0.59    1.70
   2   4  17    5.04    2.08
   2  -4  17    1.57    1.03
   2   4  17    1.67    1.41
   2   4  17    2.13    1.60
   2   4  18    0.54    1.38
   2   4  18    0.45    1.83
  -2   4  18    1.81    1.37
   2   4  18    0.40    0.98
  -2   4  19    6.31    1.24
   2   4  19    6.81    1.33
  -2   4  20    2.83    1.00
   2  -4  20    4.36    1.23
   2   4  20    3.73    1.12
  -2   4  21   -0.02    0.72
   2   4  21    0.05    0.81
   2  -4  21    0.29    0.87
  -2  -5   0  482.66   24.35
  -2  -5   0  472.64   24.34
  -2  -5   0  475.94   24.35
  -2   5   0  464.24   24.25
  -2  -5  -1  264.48   13.98
  -2   5   1  263.88   13.90
  -2   5  -1  264.78   13.84
  -2  -5  -1  263.09   13.98
  -2  -5  -1  270.84   14.00
  -2  -5   2   11.80    1.51
  -2  -5   2   13.57    1.54
  -2  -5  -2   11.19    1.49
  -2  -5  -2   10.44    1.47
  -2  -5   2    9.32    1.49
  -2  -5  -2   12.28    1.49
   2  -5   2   11.13    1.05
  -2   5  -2   11.33    1.32
  -2  -5   2   10.38    1.44
  -2   5   2    9.68    1.54
  -2  -5  -3   71.97    4.16
  -2  -5  -3   69.56    4.14
  -2  -5   3   68.29    4.15
  -2  -5   3   67.00    4.14
  -2  -5  -3   69.89    4.14
  -2  -5   3   68.91    4.17
   2  -5   3   67.25    3.84
  -2   5  -3   65.49    3.93
  -2   5   3   60.08    4.12
  -2   5   3   57.70    4.26
  -2  -5   3   58.79    4.27
  -2  -5  -4  157.91    8.33
  -2  -5   4  164.18    8.39
  -2  -5  -4  168.40    8.38
  -2  -5   4  162.37    8.38
  -2  -5  -4  152.28    8.30
  -2  -5   4  154.57    8.34
   2   5   4  133.93    8.68
  -2   5   4  143.72    8.79
  -2   5  -4  136.63    8.02
  -2   5   4  148.93    8.33
  -2  -5   4  133.40    8.56
  -2   5   4  131.16    8.57
   2  -5   4  153.99    8.12
   2  -5   5   48.39    3.15
   2   5   5   38.85    3.63
  -2   5   5   40.12    3.78
  -2   5   5   46.07    3.34
  -2   5  -5   45.12    3.01
  -2  -5   5   54.03    3.40
  -2  -5  -5   49.32    3.32
  -2  -5  -5   47.09    3.31
  -2  -5   5   52.41    3.36
   2   5   6   86.71    6.12
  -2   5   6   79.06    6.07
  -2   5   6   87.31    5.53
   2  -5   6   92.38    5.39
   2   5   6   94.81    5.46
   2   5   7  159.29   10.75
  -2   5   7  178.03   11.01
  -2   5   7  186.92   10.18
   2  -5   7  187.13   10.07
   2   5   7  183.11    9.97
   2   5   8  293.65   17.58
  -2   5   8  272.29   17.63
  -2   5   8  330.47   16.85
   2  -5   8  348.07   16.82
   2   5   8  300.03   16.42
   2   5   9   21.15    3.34
  -2   5   9   22.21    3.57
  -2   5   9   22.57    2.44
   2  -5   9   18.44    2.36
   2   5   9   15.72    2.21
   2   5  10   15.91    3.52
  -2   5  10   16.51    3.55
   2   5  10   19.86    1.92
   2   5  10   19.65    2.47
   2  -5  11    7.44    1.96
   2   5  11    6.18    1.73
  -2   5  11   11.48    2.08
   2   5  11    5.48    1.80
   2   5  11    7.86    2.10
   2  -5  11    7.15    1.56
   2   5  11    7.20    3.23
  -2   5  11   10.44    3.49
   2   5  11   12.30    1.69
  -2  -5  12  104.55    6.38
   2  -5  12  121.28    6.79
   2  -5  12   98.61    6.27
   2  -5  12  117.38    7.19
   2   5  12  115.97    6.94
   2   5  12  131.41    7.18
  -2   5  12  110.67    7.05
   2  -5  12  123.10    6.35
   2   5  12  102.49    9.27
  -2   5  12  102.90    9.42
   2   5  12  132.96    6.63
   2   5  13    7.79    1.69
  -2   5  13    5.25    1.00
   2  -5  13    6.65    1.85
   2  -5  13    6.08    1.35
  -2   5  13    7.75    2.30
   2   5  13    9.15    2.25
  -2  -5  13    7.04    1.38
   2  -5  13    3.01    1.40
  -2  -5  13    7.09    1.30
   2   5  13    7.93    1.18
  -2  -5  13    7.49    1.35
   2  -5  13    6.87    1.42
  -2   5  13    4.93    1.25
   2   5  13    6.12    1.34
   2  -5  13    5.00    1.52
   2  -5  14   41.42    3.59
  -2   5  14   36.80    2.48
   2   5  14   53.16    3.65
   2  -5  14   34.65    2.94
   2  -5  14   45.94    2.91
  -2   5  14   45.99    4.02
   2   5  14   42.51    3.74
  -2  -5  14   42.44    2.85
  -2  -5  14   44.47    3.18
   2   5  14   44.40    2.72
  -2  -5  14   42.11    2.84
   2  -5  14   39.16    3.00
   2  -5  14   45.80    2.96
   2   5  14   46.42    2.97
   2   5  14   53.69    3.33
   2   5  15   27.86    2.80
   2  -5  15   27.91    2.22
   2  -5  15   27.97    2.47
   2   5  15   28.26    3.27
  -2   5  15   27.22    3.46
  -2   5  15   26.78    2.26
  -2  -5  15   28.38    2.58
  -2  -5  15   26.88    2.13
  -2  -5  15   28.60    2.17
   2  -5  15   24.56    2.44
   2   5  15   27.89    2.27
   2   5  15   29.43    2.42
   2   5  15   36.05    2.66
   2   5  16    6.94    1.81
   2   5  16    8.04    2.06
   2  -5  16    5.23    1.35
   2   5  16    6.23    2.38
  -2   5  16    6.37    2.65
  -2   5  16    4.50    1.50
  -2  -5  16    7.92    1.90
   2   5  16    6.86    1.52
   2  -5  16    7.25    1.75
   2   5  17    2.19    1.64
   2   5  17    4.45    1.86
   2   5  17    0.81    1.41
   2  -5  17    2.67    1.66
  -2   5  17    2.43    1.39
  -2  -5  17    2.11    1.61
   2  -5  18   20.52    2.13
   2   5  18   21.51    1.96
   2   5  18   24.20    2.39
  -2  -5  18   25.02    2.16
  -2   5  18   21.34    1.96
   2   5  18   20.69    1.70
  -2   5  19    3.67    1.15
  -2  -5  19    3.74    1.45
   2  -5  19    2.37    1.36
   2   5  19    3.08    1.16
  -2  -5  20    0.92    1.12
  -2   5  20    0.66    0.89
   2  -5  20   -0.16    1.06
   2   5  20    0.51    0.94
  -2   5  21    0.02    0.67
  -2  -5  21   -0.93    0.85
   2   5  21    0.90    0.75
   2  -5  21    1.22    0.76
  -2   6   0    0.84    1.22
  -2  -6   0    1.77    1.30
  -2  -6   0    2.64    1.40
  -2  -6   0    1.14    1.29
  -2  -6  -1   34.22    2.35
  -2  -6  -1   35.77    2.42
  -2  -6  -1   32.12    2.28
  -2   6  -1   35.27    2.25
  -2   6   1   10.73    1.93
  -2  -6   2  310.46   16.04
  -2  -6  -2  317.47   16.03
  -2  -6  -2  310.35   16.02
  -2  -6   2  312.90   16.06
  -2  -6  -2  315.54   16.03
  -2  -6   2  317.53   16.06
  -2   6  -2  312.73   15.92
  -2   6   2  327.04   16.08
  -2  -6   2  259.78   15.80
   2  -6   2  286.02   15.42
  -2  -6  -3  457.20   21.13
  -2  -6   3  387.09   21.03
  -2  -6  -3  449.39   21.15
  -2  -6   3  407.14   21.07
  -2  -6   3  400.74   21.06
  -2  -6  -3  439.14   21.13
  -2   6  -3  462.09   21.01
  -2  -6   3  314.86   20.90
   2  -6   3  373.02   20.56
  -2  -6   4  415.32   20.48
  -2  -6  -4  361.89   20.33
  -2  -6   4  407.22   20.46
  -2  -6  -4  356.79   20.33
  -2  -6  -4  381.10   20.36
  -2  -6   4  429.09   20.49
   2   6   4  379.34   20.91
  -2   6   4  390.40   21.08
  -2   6  -4  386.86   20.21
  -2   6   4  391.40   20.49
   2  -6   4  390.71   20.03
  -2  -6   5  324.81   16.11
  -2  -6   5  333.68   16.14
  -2  -6  -5  293.61   16.00
  -2  -6  -5  302.02   16.03
  -2  -6  -5  295.20   15.97
  -2  -6   5  336.44   16.12
   2   6   5  266.44   16.47
  -2   6   5  265.81   16.58
  -2   6  -5  281.42   15.75
  -2   6   5  301.44   16.12
   2  -6   5  297.74   15.71
  -2  -6   6   45.45    3.10
  -2  -6  -6   33.01    2.92
  -2  -6  -6   32.95    2.91
  -2  -6   6   40.44    2.99
   2   6   6   27.89    3.46
  -2   6   6   34.28    3.69
  -2   6   6   35.74    3.18
   2  -6   6   33.85    2.70
   2   6   7  753.55   38.93
   2   6   7  695.71   39.81
  -2   6   7  683.16   39.94
  -2   6   7  828.83   39.28
   2  -6   7  783.91   38.89
  -2   6   8   12.37    2.20
   2   6   8   11.15    2.60
  -2   6   8    7.56    2.63
   2   6   8   10.35    1.65
   2   6   9  605.16   34.67
  -2   6   9  692.52   35.18
   2   6  10   26.26    3.90
  -2   6  10   24.13    4.00
   2   6  10   24.95    2.23
   2  -6  11  212.48   12.20
   2   6  11  208.14   14.51
  -2   6  11  208.33   14.81
   2   6  11  248.99   12.14
   2  -6  12   18.94    2.26
   2  -6  12   13.26    1.64
  -2   6  12   19.57    2.73
   2   6  12   19.65    2.54
  -2  -6  12   15.62    1.69
   2   6  12   17.45    1.61
  -2  -6  12   21.16    1.85
  -2   6  12   15.81    1.49
   2  -6  12   19.00    1.86
   2  -6  12   19.88    1.87
   2   6  12   17.36    4.31
  -2   6  12   21.22    4.57
   2   6  12   24.10    2.27
  -2   6  13  245.14   12.53
   2  -6  13  217.63   12.74
   2  -6  13  269.76   12.85
   2   6  13  242.25   13.57
  -2   6  13  256.14   13.76
  -2  -6  13  254.43   12.79
   2   6  13  233.82   12.69
  -2  -6  13  239.76   12.79
   2  -6  13  245.97   12.85
   2  -6  13  232.52   12.83
   2   6  13  283.84   13.15
   2   6  14    1.73    1.67
  -2   6  14    1.79    0.94
   2   6  14    1.42    1.74
   2  -6  14    3.16    1.39
   2   6  14    2.90    2.23
  -2   6  14    1.57    2.39
  -2  -6  14    1.79    1.59
  -2  -6  14    2.77    1.32
   2  -6  14    2.35    1.41
   2   6  14    3.30    1.22
   2  -6  14    2.61    1.42
  -2  -6  14    2.05    1.31
   2  -6  14    1.57    1.53
   2   6  15   96.49    6.02
  -2   6  15   91.97    5.20
   2  -6  15   99.92    5.54
   2  -6  15  108.37    5.67
  -2   6  15  106.36    6.72
   2   6  15   96.02    6.44
  -2  -6  15   93.87    5.70
   2   6  15   95.76    5.43
  -2  -6  15   96.11    5.51
   2  -6  15   97.72    5.60
   2   6  15  103.04    5.54
   2  -6  15   96.57    5.65
   2   6  15  108.79    5.92
   2   6  16   19.77    2.28
   2   6  16   13.90    2.24
   2  -6  16   18.36    1.81
  -2  -6  16   15.09    2.03
  -2  -6  16   17.15    1.72
  -2   6  16   18.07    1.89
   2  -6  16   15.24    2.06
   2   6  16   15.38    1.84
   2   6  16   17.99    2.92
  -2   6  16   16.82    3.08
   2   6  17   30.61    3.33
  -2   6  17   31.29    3.48
  -2  -6  17   31.39    2.49
  -2   6  17   27.14    2.27
   2   6  17   28.82    2.65
   2   6  17   30.01    2.23
   2  -6  17   27.41    2.48
   2   6  17   31.09    2.61
  -2   6  18    3.34    1.26
   2   6  18    1.09    1.04
  -2  -6  18    4.43    1.52
   2  -6  18    1.34    1.42
   2   6  18    2.38    1.15
  -2   6  19   68.63    4.12
  -2  -6  19   77.14    4.26
   2   6  19   78.88    4.18
   2  -6  19   72.94    4.25
  -2   6  20    0.97    0.79
  -2  -6  20    0.31    0.93
   2  -6  20    0.31    0.92
   2   6  20    0.99    0.80
  -2   6  21    1.81    0.59
   2  -6  21    0.87    0.62
  -2  -7   0 1038.21   52.22
  -2  -7   0 1017.21   52.18
  -2   7   0 1040.19   52.16
  -2  -7   0  999.21   52.13
  -2  -7  -1   73.94    5.17
  -2  -7  -1   75.56    5.16
  -2   7   1   86.82    5.28
  -2   7  -1   83.90    5.21
  -2  -7  -1   83.65    5.24
  -2  -7  -2  271.94   14.43
  -2  -7   2  259.17   14.39
  -2  -7   2  258.59   14.41
  -2  -7  -2  266.24   14.39
  -2   7   2  269.63   14.48
  -2   7  -2  281.16   14.38
  -2  -7  -2  263.51   14.37
  -2  -7   2  256.59   14.37
  -2  -7  -3  210.54   11.95
  -2  -7  -3  218.60   12.00
  -2  -7   3  219.54   12.03
  -2  -7   3  220.18   12.03
  -2   7  -3  232.43   11.94
  -2  -7  -3  202.09   11.91
  -2  -7   3  217.89   12.00
  -2  -7   4   33.14    2.96
  -2  -7  -4   40.27    3.07
  -2  -7   4   30.30    2.91
  -2  -7  -4   37.78    3.02
  -2   7  -4   37.33    2.85
  -2   7   4   31.56    3.04
   2   7   4   25.78    3.31
  -2   7   4   32.85    3.55
  -2  -7  -4   32.09    2.93
  -2  -7   4   32.44    3.00
  -2  -7   5  780.54   38.43
  -2  -7  -5  780.12   38.40
  -2  -7   5  807.81   38.46
  -2  -7  -5  772.76   38.40
   2   7   5  621.59   38.82
  -2   7   5  665.75   39.01
  -2   7  -5  722.55   38.15
  -2   7   5  718.45   38.47
  -2  -7  -5  771.70   38.37
  -2  -7   5  756.61   38.39
  -2  -7   6   27.48    2.54
  -2  -7  -6   17.92    2.33
  -2  -7   6   27.60    2.61
  -2  -7  -6   21.19    2.50
  -2   7   6   24.35    2.76
   2   7   6   18.25    3.02
  -2   7   6   14.46    3.01
  -2  -7  -6   21.82    2.53
  -2  -7   6   21.81    2.47
   2   7   7    0.22    2.24
  -2   7   7   -0.47    2.43
  -2   7   7    1.96    1.90
   2   7   7    2.01    1.62
   2   7   8   34.73    4.32
  -2   7   8   38.42    3.45
  -2   7   8   30.51    4.33
   2   7   8   36.15    3.15
   2   7   9  268.28   17.28
  -2   7   9  305.43   17.76
  -2   7   9  299.31   15.62
   2   7   9  291.16   15.50
   2   7  10   -1.52    2.76
  -2   7  10    1.31    3.29
   2  -7  11   12.36    1.41
   2  -7  11   16.23    1.76
   2  -7  11   17.64    1.84
   2   7  11   10.09    3.66
  -2   7  11   13.91    4.04
   2   7  11   22.73    2.26
  -2  -7  11   17.05    1.66
  -2  -7  11   17.84    1.77
  -2   7  11   17.21    1.53
   2   7  11   18.44    1.61
   2  -7  12   31.41    2.47
  -2  -7  12   39.79    2.69
  -2  -7  12   42.47    2.77
   2   7  12   41.27    2.62
   2  -7  12   37.98    2.76
   2  -7  12   39.52    2.83
   2   7  12   43.18    3.16
   2  -7  13   19.29    2.00
   2  -7  13   17.56    1.83
   2   7  13   21.01    2.79
  -2   7  13   24.40    3.14
  -2  -7  13   23.90    2.00
  -2  -7  13   22.12    2.17
  -2  -7  13   19.75    1.95
   2   7  13   22.02    1.88
   2  -7  13   22.34    2.13
   2  -7  13   20.06    2.09
   2   7  13   24.80    2.49
   2   7  14   36.21    3.02
  -2   7  14   34.44    2.27
   2  -7  14   45.20    2.72
   2  -7  14   36.62    2.66
  -2   7  14   34.98    3.74
   2   7  14   37.96    3.66
  -2  -7  14   39.00    2.85
  -2  -7  14   37.14    2.68
   2   7  14   36.49    2.54
   2  -7  14   32.74    2.72
   2  -7  14   38.35    2.75
   2   7  14   32.78    2.48
   2   7  14   40.11    3.09
   2   7  15   19.40    2.24
  -2   7  15   18.87    1.59
   2  -7  15   19.93    2.01
   2   7  15   19.39    3.02
  -2   7  15   23.17    3.27
  -2  -7  15   23.17    1.99
   2   7  15   20.92    1.88
  -2  -7  15   21.88    2.20
   2   7  15   19.86    1.88
   2  -7  15   20.30    2.04
   2  -7  15   20.85    2.19
   2   7  15   24.48    2.55
   2   7  16    6.36    1.82
   2   7  16    3.80    1.53
   2  -7  16    4.17    1.25
  -2   7  16    4.24    1.36
  -2  -7  16    4.47    1.62
  -2   7  16    4.46    2.44
   2   7  16    4.41    2.23
  -2  -7  16    4.58    1.24
   2   7  16    4.32    1.29
   2  -7  16    5.25    1.71
  -2   7  17   32.18    2.30
  -2  -7  17   31.01    2.42
  -2   7  17   24.78    3.27
   2   7  17   30.05    3.28
   2  -7  17   30.50    2.48
   2   7  17   33.21    2.28
   2   7  17   34.15    2.65
  -2   7  18   -0.03    1.08
   2   7  18   -0.03    1.05
  -2  -7  18    0.36    1.18
   2  -7  18   -0.48    1.38
   2   7  18    0.54    1.03
  -2   7  19   -0.19    0.87
   2   7  19   -0.20    0.80
  -2  -7  19   -2.12    1.07
   2  -7  19   -0.58    1.06
   2   7  19   -0.45    0.89
  -2   7  20    0.25    0.64
  -2  -7  20    0.13    0.82
   2   7  20    0.18    0.69
   2  -7  20   -0.49    0.78
  -2  -8   0    0.87    1.67
  -2  -8   0    0.37    1.57
  -2  -8   0    0.73    1.65
  -2   8   0    1.56    1.72
  -2  -8  -1  243.95   13.60
  -2  -8  -1  240.38   13.61
  -2  -8  -1  245.33   13.60
  -2   8  -1  266.76   13.68
  -2   8   1  231.65   13.59
  -2  -8  -2    9.01    1.94
  -2  -8  -2    8.47    2.04
  -2  -8   2    8.82    2.04
  -2  -8   2   10.35    2.03
  -2  -8  -2    9.62    2.00
  -2  -8   2    7.68    2.06
  -2   8   2    8.76    2.12
  -2   8  -2    9.31    1.96
  -2  -8   3   11.84    2.07
  -2  -8   3    8.74    2.00
  -2  -8  -3    4.54    1.70
  -2  -8  -3    6.89    1.97
  -2  -8  -3    7.39    1.97
  -2  -8   3    9.50    2.03
  -2   8  -3    8.44    1.97
  -2  -8   4    3.66    1.78
  -2  -8  -4    1.99    1.70
  -2  -8  -4    1.24    1.74
  -2  -8   4    7.19    1.93
  -2  -8  -4    0.74    1.71
  -2  -8   4    4.65    2.00
  -2   8  -4    2.26    1.71
  -2   8   4    5.02    2.02
  -2  -8   5 1917.55   96.50
  -2  -8  -5 1995.61   96.51
  -2  -8   5 1921.16   96.50
  -2  -8  -5 1997.12   96.51
  -2  -8  -5 1927.22   96.44
  -2  -8   5 1962.89   96.53
   2   8   5 1695.92   97.10
  -2   8   5 1706.27   97.18
  -2   8   5 1894.71   96.60
  -2  -8  -6  105.60    6.55
  -2  -8   6  110.99    6.60
  -2  -8  -6  107.02    6.56
  -2  -8   6  113.27    6.61
  -2  -8  -6  107.79    6.54
  -2  -8   6  100.40    6.48
   2   8   6   75.06    6.94
  -2   8   6   76.15    7.01
  -2   8   6   98.83    6.68
  -2  -8   7  141.93    8.18
  -2  -8   7  142.63    8.16
   2  -8   7  143.67    8.18
   2   8   7  107.22    8.84
  -2   8   7  110.01    9.02
  -2   8   7  132.96    8.30
   2   8   8   48.92    3.84
  -2   8   8   48.08    3.42
   2   8   8   47.10    3.34
  -2   8   8   46.12    5.28
   2   8   8   35.71    4.81
   2   8   9   26.38    2.61
  -2   8   9   26.36    2.73
   2   8   9   31.67    4.43
  -2   8   9   30.19    4.63
  -2  -8  10  188.85    9.63
  -2   8  10  179.41    9.46
   2  -8  10  182.51    9.60
   2   8  10  183.76   12.40
  -2   8  10  179.87   12.55
  -2   8  10  177.22   10.22
   2   8  10  169.44   10.11
   2  -8  11  280.26   15.04
   2  -8  11  280.75   15.13
   2   8  11  313.54   15.40
  -2   8  11  283.41   14.94
  -2  -8  11  286.61   15.01
  -2  -8  11  304.39   15.10
   2   8  11  293.35   15.00
   2  -8  12    9.50    1.67
  -2  -8  12    9.43    1.55
  -2  -8  12   10.09    1.62
   2   8  12    9.86    1.48
   2  -8  12   12.52    1.77
  -2  -8  12   10.67    1.66
   2   8  12   10.05    2.10
   2  -8  13    4.33    1.58
   2  -8  13    6.51    1.64
   2   8  13    8.93    2.35
  -2   8  13    4.43    2.47
   2   8  13    5.66    1.39
  -2  -8  13    8.97    1.66
   2  -8  13    5.50    1.67
  -2  -8  13    7.37    1.62
   2   8  13    7.84    1.27
   2   8  13    9.36    2.11
  -2   8  14   15.83    1.62
   2  -8  14   19.28    2.02
  -2   8  14   23.10    3.25
   2   8  14   21.87    3.04
  -2  -8  14   21.48    2.07
   2   8  14   20.06    1.95
  -2  -8  14   19.01    2.09
   2  -8  14   19.62    2.19
   2  -8  14   20.73    2.17
   2   8  14   17.65    1.79
   2   8  14   17.81    2.41
  -2   8  15   29.29    1.97
   2  -8  15   31.04    2.32
  -2  -8  15   33.27    2.46
   2   8  15   33.84    2.33
  -2  -8  15   29.30    2.36
   2   8  15   28.79    2.82
   2  -8  15   28.52    2.51
   2   8  15   29.70    2.16
   2  -8  15   28.84    2.48
   2   8  15   32.22    3.29
  -2   8  15   27.52    3.40
   2   8  16   69.94    5.18
  -2   8  16   75.42    5.30
   2  -8  16   69.49    4.18
  -2   8  16   75.06    4.22
  -2  -8  16   80.49    4.37
   2  -8  16   68.42    4.39
   2   8  16   72.61    4.15
   2   8  16   72.79    4.63
  -2  -8  17   21.00    1.82
  -2   8  17   17.73    1.69
   2   8  17   18.74    2.60
  -2   8  17   13.28    2.60
   2  -8  17   17.42    1.90
   2   8  17   21.12    1.62
   2   8  17   20.67    2.11
  -2   8  18    0.56    0.97
  -2  -8  18    1.39    1.12
   2  -8  18    2.46    1.20
   2   8  18    0.93    0.93
  -2   8  19    3.29    0.78
   2   8  19    2.95    0.81
  -2  -8  19    3.63    0.94
   2  -8  19    3.12    0.97
   2   8  19    4.02    0.80
  -2   8  20    3.85    0.59
  -2  -8  20    4.58    0.68
  -2  -9   0  289.27   16.40
  -2  -9   0  295.79   16.46
  -2  -9   0  289.66   16.39
  -2   9   0  315.48   16.53
  -2  -9  -1  165.34   10.50
  -2  -9  -1  178.87   10.65
  -2  -9  -1  165.53   10.51
  -2   9  -1  186.12   10.65
  -2  -9   2    3.49    2.12
  -2  -9  -2    6.60    2.16
  -2  -9  -2    5.50    2.12
  -2  -9   2    2.16    2.04
  -2  -9  -2    6.10    2.18
  -2  -9   2    5.42    2.07
  -2   9  -2    4.04    2.16
  -2   9   2    4.32    2.16
  -2  -9  -3  192.18   11.11
  -2  -9   3  188.27   11.07
  -2  -9   3  191.53   11.09
  -2  -9  -3  186.97   11.07
  -2  -9   3  171.38   10.98
  -2  -9  -3  195.26   11.15
  -2   9  -3  199.45   11.12
  -2   9   3  196.50   11.26
  -2  -9  -4    2.76    2.00
  -2  -9   4    2.62    1.87
  -2  -9  -4    3.63    1.99
  -2  -9   4    3.78    1.97
  -2  -9   4    5.51    2.19
  -2  -9  -4    4.03    2.14
  -2   9  -4    5.06    1.88
  -2  -9  -5   17.20    2.66
  -2  -9   5   17.19    2.57
  -2  -9   5   17.15    2.71
  -2  -9  -5   14.82    2.58
  -2  -9  -5   20.66    2.82
  -2  -9   5   19.02    2.65
   2   9   5   13.26    3.23
  -2   9   5    8.91    2.98
  -2   9   5   16.30    2.80
  -2  -9  -6   45.65    3.75
  -2  -9  -6   43.75    3.67
  -2  -9   6   40.10    3.58
  -2  -9   6   35.51    3.42
   2   9   6   30.42    2.59
   2  -9  -6   37.91    3.58
   2  -9   6   39.85    3.64
  -2   9   6   27.19    2.57
  -2  -9  -6   39.43    3.57
  -2  -9   6   40.34    3.58
   2   9   6   27.86    4.18
  -2   9   6   26.84    4.08
  -2  -9   7  207.22    9.83
  -2  -9   7  190.88    9.70
   2   9   7  127.47    8.58
   2  -9   7  192.70    9.58
  -2   9   7  135.52    8.60
   2   9   7  143.79   10.46
  -2   9   7  158.12   10.83
  -2   9   8   25.72    2.62
   2   9   8   25.79    2.56
   2   9   8   17.36    3.99
  -2   9   8   20.89    4.22
  -2  -9   9   91.50    5.14
  -2  -9   9   93.89    5.24
   2  -9   9   91.83    5.24
   2   9   9   82.62    7.82
  -2   9   9   95.49    8.16
   2   9   9   91.99    5.80
  -2   9   9   93.61    5.89
  -2  -9  10   17.27    1.79
  -2   9  10   19.88    1.66
   2  -9  10   22.46    1.98
   2  -9  10   22.52    2.15
  -2   9  10   17.50    2.65
   2   9  10   16.73    2.56
   2  -9  11   12.35    1.72
  -2   9  11   12.72    1.47
   2   9  11   13.08    1.62
   2  -9  12    7.37    1.62
  -2   9  12    4.72    1.25
  -2  -9  12    7.00    1.45
   2   9  12    5.14    1.42
  -2  -9  12    6.86    1.64
   2  -9  12    4.91    1.69
   2   9  12    7.62    2.04
   2  -9  13   -0.20    1.48
   2   9  13    2.25    2.18
  -2   9  13    2.34    2.30
  -2  -9  13    1.57    1.28
   2   9  13    0.60    1.35
  -2  -9  13    0.54    1.46
   2  -9  13    0.12    1.57
   2   9  13    2.68    1.93
   2   9  14    4.20    2.05
  -2   9  14    1.80    1.00
   2  -9  14    2.14    1.38
  -2   9  14    5.55    2.51
   2   9  14    4.35    2.44
  -2  -9  14    1.99    1.29
   2   9  14    0.67    1.38
  -2  -9  14    2.56    1.44
   2  -9  14    0.72    1.60
   2  -9  14    4.02    1.59
  -2   9  15  100.05    5.51
   2  -9  15   98.95    5.76
   2   9  15  105.42    5.79
  -2  -9  15  111.38    5.83
  -2  -9  15  105.27    5.82
   2   9  15  108.56    6.21
   2  -9  15  103.16    5.92
   2  -9  15  107.40    5.89
   2   9  15  104.77    6.76
  -2   9  15  105.38    6.80
   2   9  16    2.14    2.18
  -2   9  16    0.81    2.06
   2  -9  16    0.17    1.38
   2   9  16    3.92    1.57
  -2   9  16    0.92    1.11
  -2  -9  16    2.65    1.23
  -2  -9  17   11.22    1.35
  -2   9  17   11.49    1.30
   2   9  17   10.14    2.16
  -2   9  17    7.53    2.12
   2  -9  17   10.52    1.43
  -2   9  18   32.30    1.96
  -2  -9  18   30.96    1.99
   2  -9  18   26.92    2.03
  -2   9  19    0.97    0.59
  -2  -9  19   -0.26    0.65
  -2 -10   0    9.96    2.55
  -2 -10   0   10.05    2.50
  -2  10   0   12.65    2.71
  -2 -10   0   11.23    2.67
   2 -10   0    9.23    1.77
  -2 -10  -1  262.98   13.99
  -2  10  -1  249.10   13.88
  -2  10   1  239.57   13.89
   2 -10  -1  214.82   12.76
  -2 -10  -1  262.69   14.04
  -2 -10  -1  270.33   14.09
  -2 -10   2   14.96    2.80
  -2 -10  -2   17.34    2.94
  -2  10  -2   21.52    2.84
  -2  10   2   13.70    2.90
   2 -10  -2   14.22    1.91
   2 -10   2   15.08    1.99
  -2 -10   2    9.25    2.46
  -2 -10   2   15.81    2.78
  -2 -10  -2   15.87    2.80
  -2 -10  -2   17.73    2.80
  -2 -10  -3  836.80   42.27
  -2 -10   3  873.11   42.34
  -2 -10  -3  770.74   42.18
  -2 -10   3  861.86   42.33
  -2 -10   3  873.02   42.36
  -2 -10  -3  795.60   42.24
  -2  10  -3  872.14   42.19
  -2  10   3  832.30   42.35
   2 -10  -3  751.25   41.07
   2 -10   3  787.27   41.12
  -2 -10  -4    5.15    2.25
  -2 -10  -4   10.30    2.57
  -2 -10   4   13.84    2.59
  -2 -10   4   10.22    2.48
   2  10   4    8.43    3.05
  -2  10   4    8.23    3.02
  -2 -10  -4    8.41    2.38
  -2 -10   4    7.53    2.53
   2 -10  -4    8.13    2.61
   2 -10   4    9.33    2.81
   2 -10   4   10.13    1.63
   2 -10  -4    6.90    1.49
  -2 -10  -5   53.63    4.65
  -2 -10   5   74.43    5.01
  -2 -10  -5   54.35    4.67
  -2 -10   5   64.47    4.83
   2  10   5   73.25    5.98
  -2  10   5   53.08    5.50
   2 -10  -5   42.04    3.47
   2 -10   5   65.62    3.71
   2 -10  -5   58.55    4.79
   2 -10   5   72.06    5.16
  -2  10   5   53.44    3.79
   2  10   5   53.78    3.79
  -2 -10   5   59.84    4.79
  -2 -10  -5   55.79    4.73
  -2 -10  -6   21.68    2.93
  -2 -10  -6   14.44    2.79
  -2 -10   6   15.55    2.73
  -2 -10   6   19.52    2.81
   2 -10   6   18.97    1.83
   2 -10  -6   18.45    1.75
   2  10   6   17.62    3.74
  -2  10   6   17.24    3.71
   2 -10  -6   15.44    2.71
   2 -10   6   15.11    2.87
  -2 -10  -6   19.90    2.96
  -2 -10   6   15.05    2.81
  -2  10   6   15.20    2.00
   2  10   6   12.52    1.98
  -2 -10   7  526.64   26.33
  -2 -10   7  491.84   26.24
   2  10   7  538.87   26.84
  -2  10   7  534.68   26.84
   2  10   7  555.17   29.34
  -2  10   7  524.78   29.16
  -2 -10   8   22.91    1.81
  -2 -10   8   21.85    1.92
   2  10   8   18.18    4.20
  -2  10   8   18.02    4.38
  -2  10  -8   18.64    2.04
   2  10   8   23.32    2.57
  -2  10   8   25.12    2.64
  -2 -10   9  674.30   34.20
   2 -10   9  674.23   34.21
   2  10   9  671.93   34.81
  -2  10   9  678.41   34.85
  -2 -10  10   59.75    3.66
   2 -10  10   56.41    3.58
   2 -10  10   57.16    3.76
  -2  10  10   57.16    4.43
   2  10  10   48.39    4.26
   2 -10  11   21.22    2.06
   2  10  11   19.43    1.95
  -2  10  11   20.46    1.83
   2  10  12   16.94    1.86
   2 -10  12   14.42    1.89
   2  10  13  222.33   13.31
  -2  10  13  229.97   13.39
   2  10  13  237.41   12.51
  -2 -10  13  250.65   12.56
   2 -10  13  232.70   12.53
   2 -10  13  250.25   12.68
   2  10  13  238.46   12.89
   2  10  14    5.46    2.06
  -2  10  14    3.57    1.01
   2 -10  14    3.15    1.36
   2  10  14    6.74    2.26
  -2  10  14    5.47    2.37
   2  10  14    4.04    1.45
  -2 -10  14    5.09    1.51
   2 -10  14    3.81    1.61
   2 -10  14    6.07    1.55
   2 -10  15   21.91    1.86
  -2 -10  15   23.55    1.80
   2  10  15   23.89    1.95
   2  10  15   18.90    2.77
  -2  10  15   18.18    2.78
   2 -10  15   20.96    2.01
   2 -10  15   23.43    2.02
   2  10  15   18.06    2.35
   2  10  16    0.10    1.92
  -2  10  16   -0.61    1.86
  -2  10  16    1.39    1.03
  -2 -10  16   -0.10    1.00
   2 -10  16    0.72    1.24
   2  10  16    3.73    1.49
  -2  10  17   20.21    1.47
   2  10  17   16.69    2.29
  -2  10  17   13.27    2.17
  -2 -10  17   18.28    1.45
   2 -10  17   19.39    1.55
   2  10  18   13.44    1.15
  -2  10  18   12.35    1.04
  -2 -11   0   23.30    3.41
  -2 -11   0   25.55    3.60
   2 -11   0   23.19    2.34
   2 -11   0   27.01    3.74
  -2 -11   0   25.49    3.50
  -2 -11  -1  155.37    9.92
  -2 -11  -1  159.12    9.98
   2 -11  -1  149.96    8.67
   2 -11  -1  170.77   10.16
  -2 -11  -1  168.06   10.06
  -2 -11   2   40.12    4.14
  -2 -11  -2   42.20    4.17
  -2 -11   2   45.76    4.32
  -2 -11  -2   40.80    4.14
   2 -11  -2   45.08    4.39
   2 -11   2   43.00    4.40
  -2 -11  -2   41.04    4.15
  -2 -11   2   39.87    4.04
   2 -11  -2   35.51    2.95
   2 -11   2   35.72    2.98
   2 -11  -3    5.73    1.56
   2 -11   3    6.97    1.63
  -2 -11  -3    3.89    2.28
  -2 -11   3    7.33    2.54
  -2 -11   3    6.77    2.66
  -2 -11  -3    2.22    2.37
   2 -11  -3    6.53    2.76
   2 -11   3    9.94    2.91
  -2 -11   3    5.28    2.60
  -2 -11  -3    3.31    2.42
  -2 -11  -4    7.20    2.59
  -2 -11  -4    5.34    2.58
  -2 -11   4    6.35    2.59
  -2 -11   4    6.55    2.53
  -2  11  -4    6.57    1.52
   2 -11  -4    6.94    1.52
   2 -11   4    9.21    1.66
   2  11   4    9.79    3.30
  -2  11   4    8.31    3.23
   2 -11  -4    5.66    2.55
   2 -11   4    5.49    2.58
  -2 -11  -4    7.73    2.53
  -2 -11   4    3.82    2.45
  -2 -11  -5   15.75    3.05
  -2 -11   5   10.19    2.67
  -2 -11   5   13.54    2.82
  -2 -11  -5   13.03    2.88
  -2  11  -5   11.09    1.67
  -2 -11  -5   13.05    2.72
  -2 -11   5   12.67    2.79
   2 -11  -5   14.30    2.72
   2 -11   5   15.99    3.01
   2  11   5   12.10    1.99
  -2  11   5   11.21    1.94
  -2 -11   5   10.38    1.26
   2  11   5   14.28    3.64
  -2  11   5   17.16    3.76
   2 -11  -5   13.48    1.71
   2 -11   5   15.29    1.76
  -2 -11   6   67.07    4.95
  -2 -11  -6   59.10    4.85
  -2 -11   6   62.23    4.86
  -2 -11  -6   67.00    4.99
  -2  11  -6   50.63    3.41
   2 -11   6   54.94    3.39
   2 -11  -6   57.07    3.38
  -2 -11   6   41.06    3.07
  -2  11   6   48.16    5.66
   2  11   6   41.09    5.42
   2  11   6   46.02    3.60
  -2  11   6   49.12    3.63
   2 -11   6   66.31    4.88
  -2 -11   6   47.79    4.53
  -2 -11   7  113.91    6.37
  -2  11  -7  125.01    6.60
   2  11   7  112.12    6.97
  -2  11   7  115.29    6.98
   2  11   8    2.61    2.08
  -2  11   8    4.27    2.04
  -2 -11   8    5.05    1.37
  -2  11  -8    5.37    1.55
  -2 -11   9  133.06    7.13
   2 -11   9  128.07    7.15
  -2  11   9  125.85    7.82
   2  11   9  121.55    7.82
  -2  11  -9  135.24    7.28
  -2 -11  10   31.15    2.41
   2 -11  10   27.87    2.40
   2 -11  10   36.02    2.72
   2  11  10   28.22    3.21
  -2  11  10   22.77    3.09
  -2 -11  11    2.16    1.53
   2 -11  11    3.51    1.71
   2 -11  11   -0.38    1.46
   2  11  11    0.66    1.43
   2 -11  12    1.38    1.49
   2  11  12    2.17    1.39
  -2 -11  12    3.48    1.55
   2  11  12    5.30    2.23
   2 -11  13   -0.17    1.35
  -2  11  13    2.35    2.28
   2  11  13    3.33    2.28
   2  11  13    1.97    1.39
   2 -11  13    1.69    1.67
   2  11  13    0.15    1.96
   2  11  14    4.72    1.86
  -2  11  14    2.73    0.94
   2 -11  14    1.96    1.20
   2  11  14    1.94    1.32
   2 -11  14    4.35    1.40
  -2 -11  14    3.99    1.38
   2 -11  14    4.71    1.52
   2  11  14    3.25    2.20
  -2  11  14    3.53    2.19
   2  11  15   24.86    1.96
  -2  11  15   20.08    2.60
   2  11  15   22.52    2.68
   2 -11  15   23.29    1.90
   2 -11  15   24.02    2.02
   2  11  15   22.75    2.33
  -2  11  16    1.58    0.82
  -2  11  16   -2.08    1.70
   2  11  16   -1.24    1.71
   2  11  16    1.86    1.33
  -2  11  17   13.75    1.06
   2  11  17   10.30    1.71
  -2  11  17    8.53    1.69
   2  11  18    6.87    0.76
   2 -12   0    2.38    1.64
   2 -12   0    0.40    2.75
  -2 -12   0    2.84    2.90
  -2 -12   0    2.65    2.63
  -2 -12   0   -0.61    2.56
  -2  12   0    3.59    1.74
  -2 -12  -1  676.47   35.31
  -2 -12  -1  668.84   35.30
  -2 -12   1  653.29   35.22
   2 -12  -1  747.87   35.49
  -2 -12  -1  712.57   35.40
  -2  12   1  648.92   33.76
   2 -12  -1  628.79   33.77
  -2  12   2   72.99    4.51
  -2  12  -2   60.03    4.30
   2 -12   2   74.09    4.48
   2 -12  -2   67.67    4.39
  -2 -12   2   80.71    6.01
  -2 -12   2   82.49    6.11
  -2  12  -3   94.19    5.90
  -2  12   3  113.91    6.09
   2 -12  -3  100.22    5.99
   2 -12   3  106.91    6.05
   2 -12  -4    7.86    1.70
   2 -12   4    7.91    1.73
  -2  12   4    5.95    1.67
  -2  12  -4    7.29    1.67
  -2  12   5  460.40   20.39
  -2  12  -5  384.25   20.24
  -2 -12   5  342.51   19.97
   2 -12   5  430.00   20.37
   2 -12  -5  418.85   20.33
   2  12   5  383.94   20.58
  -2  12   5  382.95   20.54
  -2 -12   6   16.01    1.74
  -2  12  -6   32.76    2.41
  -2  12   6   24.86    2.21
   2  12   6   17.38    2.52
  -2  12   6   16.98    2.45
  -2  12  -6   25.19    2.21
  -2 -12   7  118.37    6.73
  -2  12   7  137.36    6.94
  -2  12  -7  132.43    6.99
   2  12   7  111.70    7.38
  -2  12   7  116.06    7.37
  -2 -12   8   48.10    3.18
   2 -12   8   52.68    3.26
  -2  12  -8   50.04    3.39
  -2  12   8   46.38    3.91
   2  12   8   46.15    3.95
  -2 -12   9  217.34   11.09
  -2  12  -9  202.38   11.17
  -2  12   9  213.06   11.79
   2  12   9  204.07   11.78
   2 -12   9  210.64   11.05
   2 -12  10    5.76    1.50
  -2 -12  10    8.64    1.58
   2 -12  10    9.73    1.89
  -2  12  10    4.29    2.29
   2  12  10    2.98    2.39
  -2 -12  11  294.24   14.97
   2 -12  11  273.91   14.89
   2 -12  11  303.17   15.15
  -2 -12  12   51.25    3.26
   2 -12  12   45.04    3.10
   2  12  12   49.61    3.66
   2 -12  13   38.57    2.69
  -2  12  13   34.97    3.40
   2  12  13   40.24    3.50
  -2 -12  13   38.47    2.70
   2  12  13   41.95    2.70
   2 -12  13   39.88    2.63
   2  12  13   40.05    3.12
   2 -12  14    1.65    1.10
   2 -12  14    0.87    1.03
   2  12  14    2.80    1.27
   2  12  14    2.38    1.88
  -2  12  14   -0.48    1.76
   2 -12  14    1.83    1.34
   2  12  14    0.97    1.60
   2  12  15   28.38    2.77
  -2  12  15   26.32    2.64
   2 -12  15   31.82    2.21
  -2  12  15   30.02    1.93
   2  12  15   34.38    2.14
   2  12  15   29.62    2.44
  -2  12  16   15.42    1.08
   2  12  16   11.07    1.73
  -2  12  16    9.64    1.69
   2 -13   0  120.28    6.80
  -2  13   0  115.48    6.79
   2 -13  -1    6.98    1.81
  -2  13   1    8.60    1.99
   2 -13   2    7.93    1.81
   2 -13  -2   11.01    1.88
  -2  13   2    7.17    1.96
  -2  13  -2    9.27    1.87
  -2  13  -3    0.12    1.63
  -2  13   3    0.13    1.71
  -2  13  -4    1.70    1.86
  -2  13   4    1.43    1.72
  -2  13  -4    2.00    1.58
  -2  13   4    2.71    1.75
  -2  13   4    3.75    1.82
   2  13   4    6.52    2.04
  -2  13  -5    2.87    1.79
  -2  13   5    4.54    1.80
  -2  13  -5    2.79    1.62
  -2  13   5    4.10    1.60
  -2 -13   5    4.33    1.11
   2  13   5    4.79    2.02
  -2  13   5    3.77    1.86
  -2  13   6   -0.84    1.54
  -2  13  -6    2.18    1.61
  -2  13  -6    0.66    1.53
  -2 -13   6    1.62    1.13
   2  13   6    0.28    1.98
  -2  13   6    2.25    1.96
  -2  13   7    1.81    1.54
  -2 -13   7    2.24    1.19
  -2  13  -7    2.55    1.57
   2  13   7    3.26    2.12
  -2  13   7    1.24    2.00
  -2  13  -8    0.65    1.50
  -2 -13   8    5.22    1.38
  -2  13   8    1.19    2.03
   2  13   8    6.39    2.29
   2 -13   8    3.87    1.41
  -2  13  -9    2.78    1.51
   2 -13   9    3.52    1.29
  -2 -13   9    3.57    1.46
   2 -13   9    5.41    1.77
  -2  13   9    2.56    2.12
   2  13   9    0.53    2.21
  -2  13 -10    1.81    1.49
   2  13  10    1.14    1.45
  -2 -13  10    0.30    1.41
   2 -13  10    0.49    1.61
  -2  13  10   -0.40    2.16
   2  13  10   -1.87    2.31
   2 -13  10   -0.20    1.27
   2 -13  11    0.97    1.23
   2  13  11    1.66    1.98
  -2 -13  11    0.42    1.38
   2 -13  11    0.62    1.65
   2 -13  12    1.49    1.16
   2 -13  12    1.57    1.55
   2  13  12    2.54    1.83
   2  13  13    2.35    1.79
  -2  13  13    3.80    1.76
   2 -13  13    1.58    1.12
   2  13  13    0.76    1.59
   2 -13  14    0.60    1.16
   2  13  14    1.28    1.33
  -2  13  14    2.39    1.55
   2  13  14    1.57    1.64
   2 -13  15    5.98    1.04
   2  13  15    6.99    1.25
   2  13  15    3.78    1.40
  -2  13  15    2.92    1.36
  -2  14   0    2.87    2.06
  -2  14   0    1.40    1.82
  -2  14  -1   59.31    4.40
  -2  14  -1   57.07    4.19
  -2  14   2  181.84   10.35
  -2  14  -2  206.69   10.40
  -2  14   2  181.92   10.29
  -2  14  -3   18.53    2.32
  -2  14   3   14.29    2.28
  -2  14  -3   18.44    2.15
  -2  14   3   15.62    2.21
  -2  14  -4   22.19    2.33
  -2  14   4   19.85    2.46
   2  14   4   17.34    2.53
  -2  14   4   17.85    2.43
  -2  14   4   22.15    2.34
  -2  14  -4   22.61    2.24
  -2  14  -5   19.21    2.24
  -2  14   5   15.10    2.21
  -2  14  -5   16.94    2.06
   2  14   5   16.93    2.36
  -2  14   5   16.01    2.32
  -2 -14   6  135.67    7.48
  -2  14   6  168.98    7.94
  -2  14  -6  157.81    7.88
  -2  14  -6  121.18    7.69
   2  14   6  143.31    8.23
  -2  14   6  130.70    8.09
   2 -14   7    2.49    1.30
  -2  14   7    2.85    1.60
  -2 -14   7    1.78    1.18
   2  14   7    4.60    2.17
  -2  14   7    1.39    2.03
   2 -14   8  158.27    8.81
  -2 -14   8  170.48    8.84
   2 -14   8  190.18    9.07
  -2  14   8  158.81    9.48
   2  14   8  165.95    9.59
  -2  14  -8  159.72    8.99
   2 -14   9    2.30    1.21
  -2 -14   9    4.62    1.36
   2 -14   9    4.50    1.62
  -2  14   9    2.54    2.04
   2  14   9    1.94    2.00
  -2  14 -10    8.51    1.63
   2  14  10   10.31    1.59
   2 -14  10    9.29    1.28
   2 -14  10   12.24    1.74
   2 -14  11   35.13    2.64
   2  14  11   36.12    2.51
   2  14  12   15.84    2.26
  -2  14  12   14.70    2.12
   2  14  12   17.84    1.65
   2 -14  12   18.37    1.77
   2  14  12   17.99    2.02
  -2  14  13   59.24    4.22
   2  14  13   57.02    4.22
   2 -14  13   75.60    3.88
   2 -14  13   66.83    3.70
   2  14  13   67.81    4.03
   2  14  14   -0.57    1.09
   2  14 -14    0.94    0.88
  -2  15   0   44.98    3.46
  -2  15   0   40.62    3.23
   2  15   0   44.35    3.32
  -2  15  -1   45.25    3.48
  -2  15  -1   38.07    3.13
   2  15   1   47.52    3.20
  -2  15   1   40.52    3.25
  -2  15   2   56.33    4.02
  -2  15  -2   58.55    4.03
  -2  15   2   55.51    3.85
   2  15   3   45.40    3.72
  -2  15   3   45.40    3.66
  -2  15   3   50.27    3.71
  -2  15  -3   57.74    3.71
  -2  15   3   55.12    3.53
  -2  15  -3   45.85    3.36
   2  15   4    7.46    2.02
  -2  15   4    8.54    1.98
  -2  15  -4    8.17    1.91
  -2  15   4    6.60    2.03
  -2  15  -4    5.62    1.72
   2  15   5   55.60    3.88
  -2  15   5   50.59    3.78
  -2  15   5   59.60    3.64
  -2  15  -5   50.61    3.49
  -2  15  -6    2.49    1.53
  -2  15   6    2.43    1.66
  -2  15  -6    2.82    1.51
   2 -15   6    2.52    1.22
   2  15   6    0.35    1.83
  -2  15   6    2.15    1.93
   2 -15   7   36.16    2.43
  -2  15  -7   34.89    2.73
   2 -15   7   38.88    2.67
   2  15   7   35.83    3.27
  -2  15   7   33.08    3.20
  -2  15   7   44.10    2.79
  -2  15  -8   18.42    1.97
   2 -15   8   22.24    1.96
  -2  15   8   17.20    2.51
   2  15   8   17.01    2.55
  -2  15  -9    9.81    1.57
   2 -15   9   10.76    1.57
  -2  15   9    7.81    1.98
   2  15   9    4.80    1.86
   2  15   9   11.71    1.50
   2  15  10   21.34    1.78
  -2  15 -10   19.53    1.85
   2 -15  10   21.61    1.91
   2 -15  11    5.50    1.29
   2  15  11    4.84    1.16
   2  15 -12    2.23    1.26
   2 -15  12    2.05    0.86
   2  15  12    1.76    1.34
  -2  15  12    2.64    1.33
   2 -15  12    1.66    1.06
   2  15  12    2.84    1.29
   2  15  12    2.96    1.00
   2  15  13    0.29    0.76
   2 -15  13    0.55    0.81
   2  15 -13    0.50    0.90
   2  16   0    2.06    1.71
  -2  16   0    1.22    1.66
  -2  16   0    2.16    1.89
  -2  16  -1   58.98    4.04
  -2  16   1   57.68    4.06
  -2  16  -1   66.24    4.31
  -2  16   2   57.53    3.65
   2  16  -2   58.86    3.83
   2  16   2   50.34    3.83
  -2  16   2   52.64    3.81
  -2  16  -2   52.09    3.73
  -2  16   2   56.30    3.84
  -2  16  -3  157.33    9.22
   2  16   3  154.89    9.45
  -2  16   3  154.02    9.43
  -2  16  -3  209.59    9.47
  -2  16   3  193.73    9.44
  -2  16  -4   21.06    2.19
   2  16   4   21.58    2.53
  -2  16   4   26.47    2.55
  -2  16  -4   26.54    2.39
  -2  16   4   28.00    2.47
  -2  16  -5    7.13    1.70
   2  16   5   17.63    2.22
  -2  16   5   15.31    2.17
  -2  16   5   17.90    1.92
  -2  16  -5    9.52    1.74
  -2  16  -6   34.32    2.57
   2 -16   6   33.54    2.39
   2  16   6   31.06    3.00
  -2  16   6   30.80    2.96
  -2  16   6   43.70    2.74
  -2  16  -6   45.13    2.69
   2 -16   7  112.54    6.03
  -2  16   7  101.61    6.48
   2  16   7   99.46    6.50
   2  16   8   23.75    1.90
  -2  16  -8   27.58    2.01
   2 -16   8   24.62    1.92
  -2  16   8   21.51    2.37
   2  16   8   20.19    2.40
  -2  16  -9  170.73    9.43
   2  16  -9  195.69    9.65
   2 -16   9  182.20    9.41
   2  16   9  164.55    9.56
   2  16   9  188.85    9.39
   2  16 -10    5.52    1.41
  -2  16 -10    5.38    1.09
   2 -16  10    4.40    1.07
   2  16  10    6.03    1.35
   2  16  10    6.11    1.08
   2  16  11   18.20    1.43
   2 -16  11   15.88    1.44
   2  16  12    6.92    0.83
   2 -16  12    5.40    0.82
   2  16 -12    5.94    1.02
  -2  17   0  158.42    8.53
  -2  17   0  146.51    8.66
   2  17   0  149.00    8.69
  -2  17   1   48.70    3.22
  -2  17  -1   46.40    3.25
   2  17   1   45.13    3.39
  -2  17   1   44.97    3.39
  -2  17  -1   54.86    3.46
  -2  17  -2   13.00    1.72
   2  17  -2   16.89    1.98
  -2  17   2   13.14    1.83
   2  17   2   13.41    1.87
  -2  17   2   15.83    2.00
  -2  17  -2   14.23    1.90
   2  17  -3    8.47    1.78
   2  17   3    8.63    1.77
  -2  17   3   10.92    1.72
  -2  17   3    9.71    1.73
  -2  17  -3    9.69    1.74
  -2  17  -4   30.62    2.48
   2  17  -4   34.47    2.77
   2  17   4   32.99    2.77
  -2  17   4   34.42    2.79
  -2  17   4   42.60    2.69
  -2  17  -4   38.12    2.62
  -2  17  -5   31.17    2.37
   2  17  -5   42.42    2.74
   2 -17   5   26.51    2.02
   2  17   5   27.15    2.59
  -2  17   5   30.67    2.62
  -2  17   5   39.71    2.55
   2  17   5   37.54    2.47
   2  17  -5   39.37    2.49
  -2  17  -5   37.98    2.48
  -2  17  -6   22.88    1.89
   2  17  -6   24.94    2.20
   2 -17   6   21.88    1.62
   2  17   6   19.20    2.18
  -2  17   6   20.67    2.20
   2  17   7    6.86    1.12
  -2  17  -7    6.22    1.18
   2 -17   7    3.82    0.91
  -2  17   7    3.72    1.51
   2  17   7    2.77    1.44
   2  17  -8    1.53    1.38
  -2  17  -8    0.30    0.97
   2 -17   8    0.79    0.76
   2  17   8    2.77    1.16
   2  17   8    0.82    0.88
  -2  17  -9   13.20    1.28
   2  17  -9   17.04    1.65
   2 -17   9   13.71    1.20
   2  17   9   14.18    1.43
   2  17   9   16.95    1.26
   2  17  10   25.25    1.60
   2 -17  10   23.60    1.60
   2  17 -10   29.06    1.86
  -2  18   0    3.60    1.36
   2  18   0    3.60    1.29
  -2  18   0    1.04    1.11
   2  18   1  117.36    6.48
   2  18  -1  112.28    6.46
  -2  18  -1  105.50    6.37
  -2  18   1  108.43    6.41
   2  18   2    4.35    1.31
   2  18  -2    4.54    1.37
  -2  18   2    5.90    1.39
  -2  18  -2    2.62    1.15
   2  18  -2    3.94    1.31
  -2  18  -2    3.49    1.16
   2  18   2    3.78    1.36
  -2  18   2    1.18    1.22
   2  18  -3   23.84    1.87
   2  18   3   22.27    1.83
   2  18  -3   23.76    1.86
   2  18   3   16.33    1.84
  -2  18   3   15.95    1.82
   2  18   4    7.00    1.22
   2  18  -4    6.24    1.23
   2  18   4    2.85    1.28
  -2  18   4    2.76    1.20
   2  18  -4    4.52    1.33
  -2  18  -4    4.88    1.09
   2  18   5  227.84   13.12
  -2  18   5  220.61   13.09
  -2  18  -5  243.16   12.91
   2  18   6   24.99    1.60
   2  18  -6   27.67    1.93
   2  18   7   75.01    4.13
  -2  18  -7   71.92    4.19
   2  18   8    3.03    0.63
   3   0   0   -0.35    0.98
   3   0  -1   -0.06    0.94
   3   0   1    0.37    1.05
   3   0  -2    0.06    0.94
   3   0   2   -0.32    1.14
   3   0  -3    0.05    0.93
  -3   0   4    0.14    1.65
   3   0  -4    1.08    0.92
   3   0   4   -0.44    1.18
  -3   0   5   -0.80    1.99
  -3   0   5   -0.10    1.10
   3   0   5    0.39    1.25
   3   0  -5   -0.05    0.95
  -3   0   6    0.56    1.99
  -3   0   6   -0.13    1.41
  -3   0   6    1.21    0.77
   3   0   6    0.17    1.28
  -3   0   7   -1.53    2.50
   3   0   7    2.21    1.41
  -3   0   7    0.64    1.61
  -3   0   7    0.10    0.71
   3   0   8    0.87    1.28
  -3   0   8   -0.77    1.99
   3   0   9    0.20    1.28
  -3   0   9   -0.45    2.11
  -3   0  10    1.84    2.30
   3   0  10   -0.57    1.85
   3   0  11    0.41    1.91
   3   0  11    0.50    1.41
   3   0  11   -2.27    2.37
   3   0  12   -1.33    2.17
   3   0  12    2.82    2.40
   3   0  12    1.02    1.56
  -3   0  13    0.24    1.34
   3   0  13    0.47    2.43
   3   0  13   -0.15    1.70
  -3   0  13   -0.23    1.02
   3   0  13    2.19    1.25
   3   0  13    0.61    1.32
   3   0  14    1.16    1.90
   3   0  14   -0.33    2.47
   3   0  14   -1.05    1.86
  -3   0  14    0.35    1.18
   3   0  14    1.79    1.30
   3   0  14    0.85    1.48
   3   0  15    1.11    2.08
   3   0  15    2.66    2.68
  -3   0  15    0.40    1.19
   3   0  15    1.28    1.53
   3   0  15    0.09    1.31
   3   0  15   -0.60    1.76
   3   0  16   -0.52    2.24
   3   0  16    0.81    1.30
   3   0  16    0.20    1.48
  -3   0  16    0.20    1.22
  -3   0  16   -0.61    1.57
   3   0  17    1.01    2.25
   3   0  17    1.28    1.28
   3   0  17   -0.14    1.36
   3   0  17    1.55    1.50
  -3   0  17    1.31    1.28
  -3   0  17   -0.39    1.51
   3   0  18    1.88    2.05
  -3   0  18    0.67    1.24
  -3   0  18   -0.10    1.39
   3   0  18    0.40    1.46
   3   0  18    2.85    1.38
  -3   0  19    2.32    1.12
  -3   0  19    0.38    1.19
   3   0  19    0.70    1.17
   3   0  19    0.84    1.26
   3   0  20    0.81    0.94
   3   0  20    1.51    1.08
   3   0  21    0.18    0.65
   3   1   0  259.05   13.92
   3  -1   0  274.55   14.03
   3   1  -1  307.73   14.47
   3   1   1  254.93   14.43
   3  -1   1  241.54   14.47
   3  -1  -1  309.27   14.59
   3  -1   2  360.81   14.98
   3   1  -2  230.53   14.44
   3   1   2  396.19   14.97
   3  -1  -2  227.86   14.53
   3   1  -3  659.04   25.51
   3  -1  -3  660.26   25.67
  -3   1   4  701.97   35.27
   3   1  -4  596.39   34.86
   3   1   4  818.03   35.37
   3  -1  -4  603.28   34.96
   3  -1   4  776.66   35.35
  -3   1   4  884.46   36.35
  -3   1   5  225.73   12.76
  -3   1   5  188.27   13.22
   3   1   5  202.49   12.98
   3   1  -5  331.74   13.01
   3  -1   5  202.76   13.07
   3  -1  -5  352.24   13.20
  -3   1   5  210.92   13.86
   3   1   6  263.26   14.00
   3  -1   6  260.15   14.16
  -3   1   6  301.44   13.75
  -3   1   6  249.19   14.59
  -3   1   6  278.76   15.27
  -3  -1   6  294.54   13.95
   3   1   7  126.83    7.54
   3  -1   7  127.72    7.71
  -3   1   7  129.12    8.38
  -3   1   7  143.23    7.27
  -3  -1   7  132.40    7.08
  -3   1   7  153.81    9.38
  -3  -1   7  124.42    7.27
   3   1   8   94.90    5.70
   3  -1   8   88.34    5.86
  -3   1   8   95.54    6.81
   3  -1   9  127.12    7.40
   3   1   9  125.48    7.08
   3  -1   9  106.84    7.20
  -3   1   9  108.75    8.13
  -3   1  10   38.32    4.85
   3   1  10   65.46    4.59
   3  -1  11  150.49    9.02
   3   1  11  142.52    8.87
   3  -1  11  144.89    8.21
   3   1  11  152.58    8.15
   3   1  11  177.36    9.52
   3  -1  12   65.87    5.00
   3   1  12   57.97    4.85
   3   1  12   72.58    5.40
   3  -1  12   54.87    4.07
  -3   1  12   42.10    5.75
   3   1  12   74.15    4.24
   3  -1  13   42.79    3.37
   3  -1  13   40.36    2.77
  -3   1  13   39.91    2.83
  -3  -1  13   38.92    2.90
  -3   1  13   35.58    2.32
  -3  -1  13   34.54    2.45
  -3  -1  13   36.65    2.56
  -3   1  13   39.16    2.59
   3  -1  13   44.47    4.17
   3   1  13   43.30    4.16
   3   1  13   45.85    2.79
   3  -1  13   48.40    2.88
   3   1  13   45.62    2.80
   3  -1  13   39.39    2.69
   3   1  13   40.01    3.27
   3  -1  13   38.20    3.13
   3   1  14   38.29    3.24
   3  -1  14   31.52    2.99
   3   1  14   27.16    3.68
   3  -1  14   28.99    3.75
  -3  -1  14   26.31    2.20
  -3   1  14   26.41    2.17
   3   1  14   35.71    2.48
   3  -1  14   33.54    2.54
   3   1  14   32.75    2.40
   3  -1  14   27.33    2.28
   3   1  14   29.55    2.75
   3  -1  15   17.15    2.62
   3   1  15   13.47    3.19
   3  -1  15   13.39    3.22
  -3   1  15   11.09    1.84
  -3  -1  15   13.46    1.63
  -3   1  15   12.78    1.55
   3  -1  15   14.47    1.92
   3   1  15   14.82    1.85
   3  -1  15   13.65    1.65
   3   1  15   15.45    1.77
   3   1  15   13.58    2.09
   3   1  16    6.97    1.97
   3  -1  16    4.23    2.31
   3   1  16    5.84    1.45
   3  -1  16    4.57    1.34
   3   1  16    6.38    1.67
   3  -1  16    5.08    1.67
  -3  -1  16    4.33    1.38
  -3   1  16    5.13    1.30
  -3  -1  16    7.14    1.78
  -3   1  16    5.76    1.61
   3  -1  17   40.91    2.90
   3  -1  17   38.81    2.60
   3  -1  17   38.05    2.67
   3   1  17   42.63    2.85
   3   1  17   39.66    2.81
   3  -1  17   37.58    3.41
  -3   1  17   34.28    2.74
  -3  -1  17   36.47    2.83
  -3  -1  17   34.38    2.60
  -3   1  17   36.96    2.56
   3   1  18   44.76    2.86
   3  -1  18   42.39    2.70
   3  -1  18   41.84    2.92
   3   1  18   36.74    2.76
   3  -1  18   38.03    3.33
  -3  -1  18   40.90    2.87
  -3   1  18   38.96    2.72
  -3  -1  18   39.02    2.67
  -3   1  18   35.56    2.62
   3   1  19   14.72    1.63
   3  -1  19   14.55    1.45
   3   1  19   12.84    1.53
   3  -1  19   15.35    1.64
   3   1  19   12.73    2.21
  -3   1  19   11.82    1.45
  -3  -1  19   13.84    1.64
  -3  -1  20    3.93    1.15
   3  -1  20    7.01    1.02
   3   1  20    7.37    1.15
   3  -1  20    6.39    1.22
   3   1  21    4.15    0.80
   3  -2   0    6.35    1.47
   3   2   0    5.51    1.10
   3   2  -1   20.21    1.77
   3   2   1   22.89    1.89
   3  -2   1   23.90    2.21
   3  -2  -1   24.22    2.13
  -3   2   2   27.07    1.88
   3   2  -2   25.49    1.99
   3   2   2   28.67    2.26
   3  -2   2   33.47    2.58
   3  -2  -2   29.67    2.44
  -3   2   3   17.07    1.81
  -3   2   3   20.50    1.80
   3   2  -3   26.18    1.81
   3  -2  -3   25.09    2.21
  -3  -2   3   20.27    2.09
   3   2  -4   96.62    6.20
   3   2   4  117.29    6.63
   3  -2   4  109.29    6.74
   3  -2  -4  110.70    6.57
  -3   2   4  110.22    6.70
  -3   2   4  122.11    6.39
  -3  -2   4  118.41    7.27
  -3   2   4  127.96    7.48
  -3  -2  -4  138.77    6.80
  -3  -2   4  122.64    6.66
   3   2  -5  246.78   13.76
   3   2   5  275.17   14.22
   3  -2   5  246.49   14.26
  -3   2   5  266.59   13.90
  -3   2   5  232.11   14.37
  -3   2   5  261.74   15.17
  -3  -2   5  266.65   14.93
  -3  -2  -5  315.65   14.19
  -3  -2   5  280.67   14.03
   3   2   6  312.43   16.32
   3  -2   6  287.20   16.46
  -3   2   6  323.34   16.02
  -3   2   6  300.45   16.89
  -3  -2   6  295.55   17.24
  -3   2   6  313.03   17.57
  -3  -2  -6  315.95   16.16
  -3  -2   6  298.09   16.05
   3   2   7   77.95    4.78
   3  -2   7   67.43    4.96
  -3   2   7   79.86    4.47
  -3   2   7   62.06    5.44
  -3  -2   7   78.72    6.03
  -3   2   7   77.02    6.15
  -3  -2   7   72.06    4.42
   3   2   8   68.87    4.43
   3  -2   8   60.63    4.74
  -3   2   8   63.78    5.52
  -3   2   8   73.44    4.33
  -3   2   9   25.66    4.07
   3   2   9   28.27    2.65
   3   2  10    1.14    1.91
   3  -2  10    2.11    2.01
  -3   2  10    2.52    2.46
   3  -2  10   -0.24    1.26
   3   2  10   -2.31    1.77
   3  -2  10   -0.38    1.86
   3  -2  11   35.22    3.57
   3   2  11   33.29    3.40
   3  -2  11   36.87    3.72
   3   2  11   42.71    3.93
  -3   2  11   33.04    4.53
   3   2  11   36.24    2.71
   3  -2  11   31.31    2.81
   3  -2  12   56.19    3.77
   3  -2  12   55.07    3.26
  -3  -2  12   43.67    3.29
   3  -2  12   54.66    4.61
   3   2  12   54.36    4.68
  -3  -2  12   47.01    3.05
   3  -2  12   55.00    4.47
   3   2  12   46.49    4.16
  -3   2  12   39.13    3.61
   3   2  12   54.22    3.20
   3  -2  12   52.73    3.25
  -3   2  12   39.04    5.29
   3   2  12   58.49    3.61
   3  -2  13   56.12    3.85
  -3   2  13   54.13    3.32
  -3  -2  13   51.74    3.51
  -3   2  13   45.34    2.93
   3  -2  13   52.96    3.35
  -3  -2  13   43.78    3.06
  -3  -2  13   47.39    3.15
  -3   2  13   49.66    3.15
   3  -2  13   65.26    4.82
   3   2  13   55.40    4.51
   3  -2  13   50.73    3.26
   3  -2  13   55.86    3.42
   3   2  13   63.37    3.38
   3   2  13   55.61    3.33
   3   2  13   58.45    3.81
   3  -2  14   39.05    3.38
   3  -2  14   39.31    2.78
  -3  -2  14   38.78    2.96
  -3   2  14   30.22    2.29
   3  -2  14   44.47    4.23
   3   2  14   40.16    4.05
  -3  -2  14   33.07    2.49
  -3  -2  14   36.85    2.61
  -3   2  14   40.30    2.61
   3   2  14   46.06    2.89
   3  -2  14   45.45    2.92
   3   2  14   48.25    2.84
   3  -2  14   35.06    2.63
   3   2  14   46.81    3.24
   3   2  15    7.91    2.08
   3  -2  15    7.94    2.82
   3   2  15    7.20    2.67
   3   2  15    5.68    2.45
   3  -2  15    4.75    2.14
  -3  -2  15    5.62    1.39
  -3   2  15    3.91    1.31
  -3   2  15    4.70    1.45
   3   2  15    8.96    1.65
   3  -2  15    6.12    1.41
   3  -2  15    5.35    1.75
   3   2  15    7.09    1.56
   3   2  16    2.85    2.26
   3  -2  16    1.94    2.06
  -3  -2  16    3.48    1.41
  -3   2  16    2.01    1.26
  -3   2  16    3.27    1.42
  -3  -2  16    0.26    1.72
   3   2  16    0.87    1.80
   3  -2  16    1.19    1.23
   3  -2  16    0.96    1.29
   3   2  16    0.53    1.45
   3  -2  16    2.89    1.64
   3  -2  17   -0.09    2.06
   3   2  17    2.87    2.15
   3  -2  17    1.17    1.14
   3  -2  17    1.95    1.21
   3  -2  17    2.42    1.58
   3   2  17    1.10    1.46
  -3  -2  17    1.98    1.34
  -3   2  17    2.12    1.23
  -3   2  17    1.42    1.24
  -3  -2  17    3.14    1.71
   3  -2  18    5.31    1.91
   3   2  18    6.14    2.04
   3  -2  18    7.00    1.26
   3   2  18    7.75    1.50
   3  -2  18    6.36    1.56
  -3   2  18    5.17    1.28
  -3  -2  18    8.53    1.68
   3   2  19    0.99    1.79
   3  -2  19    2.63    0.94
   3  -2  19    2.45    1.27
  -3   2  19    3.72    1.12
  -3  -2  19    3.13    1.31
   3   2  20    2.27    0.99
   3  -2  20    2.27    1.10
  -3   2  20    2.61    0.96
  -3  -2  20    2.30    1.08
   3  -2  21   14.61    1.28
   3   2  21   18.35    1.27
  -3  -2  21   14.08    1.26
   3   3   0   25.95    2.16
   3  -3   0   27.35    2.68
  -3  -3   0   34.04    2.46
  -3   3   1   87.80    5.90
   3   3  -1  155.46    6.34
   3  -3  -1  170.81    7.08
  -3  -3  -1  198.03    6.86
  -3   3   2  243.52   11.22
  -3   3   2  278.60   11.28
   3   3  -2  147.51   10.91
   3  -3   2  257.48   11.87
   3  -3  -2  167.93   11.33
  -3  -3  -2  182.98   11.20
  -3  -3   2  280.46   11.51
  -3   3   3  371.61   19.49
  -3   3   3  427.34   19.41
   3   3  -3  324.89   19.19
   3   3   3  353.56   19.41
   3  -3  -3  382.49   19.70
  -3  -3  -3  412.52   19.56
  -3  -3   3  376.60   19.46
   3   3  -4  542.48   30.56
   3   3   4  581.00   30.83
   3  -3   4  582.79   31.22
  -3   3   4  555.46   30.96
  -3   3   4  642.59   30.76
  -3   3   4  658.94   31.79
  -3  -3   4  575.83   31.43
  -3  -3  -4  707.57   30.98
  -3  -3   4  621.15   30.83
   3   3  -5  842.57   49.50
   3   3   5 1000.82   49.91
   3  -3   5  960.77   50.24
  -3   3   5  903.43   50.21
  -3   3   5 1084.20   49.77
  -3   3   5 1098.18   51.05
  -3  -3   5  959.21   50.64
  -3  -3  -5 1080.24   49.91
  -3  -3   5 1035.22   49.82
   3   3   6  753.98   37.47
   3  -3   6  689.46   37.74
  -3   3   6  668.17   37.95
  -3   3   6  732.81   37.20
  -3   3   6  764.40   38.67
  -3  -3   6  699.87   38.34
  -3  -3   6  754.50   37.24
  -3  -3  -6  744.23   37.28
   3   3   7  350.05   18.71
  -3  -3   7  358.89   18.44
  -3   3   7  339.67   19.50
  -3   3   7  373.23   18.58
  -3   3   7  357.96   20.07
  -3  -3   7  315.73   19.63
   3  -3   8   12.64    2.08
  -3   3   8   12.89    2.88
  -3   3   8   17.73    1.96
   3   3   8   14.21    1.96
   3   3   9  132.37    8.20
  -3   3   9  140.86    9.81
  -3   3  10  118.40    9.31
   3  -3  10  155.66    8.43
   3   3  10  154.61    8.44
   3   3  10  112.84    7.79
   3  -3  10  126.75    7.99
   3  -3  11  189.86   10.60
   3   3  11  189.18   10.64
   3  -3  11  154.48   10.17
   3   3  11  167.31   10.13
   3  -3  11  175.20    9.57
   3   3  11  182.90    9.51
  -3   3  11  149.56   11.71
   3  -3  12  132.15    7.34
  -3   3  12  121.54    6.64
   3  -3  12  134.04    8.36
   3   3  12  149.13    8.56
   3  -3  12  135.48    6.96
  -3  -3  12  111.30    6.76
  -3  -3  12  129.90    6.85
  -3   3  12  125.74    6.79
   3   3  12  120.03    7.87
   3  -3  12  120.93    8.04
  -3   3  12  108.84    7.40
   3  -3  12  133.45    6.95
   3   3  12  147.79    7.00
   3   3  12  141.88    7.30
  -3   3  12   89.30    9.16
   3  -3  13   65.98    4.56
   3  -3  13   71.35    4.20
  -3   3  13   64.72    3.79
  -3  -3  13   66.55    3.97
  -3  -3  13   66.98    4.05
  -3   3  13   67.26    4.00
   3  -3  13   69.55    5.39
  -3   3  13   52.19    4.66
   3   3  13   63.09    5.15
   3  -3  13   63.16    4.02
   3  -3  13   74.76    4.23
   3   3  13   80.24    4.24
   3   3  13   85.84    4.19
   3   3  13   73.88    4.53
   3  -3  14   63.22    4.33
   3  -3  14   62.27    3.84
  -3   3  14   58.32    3.42
  -3  -3  14   51.84    3.62
  -3  -3  14   58.25    3.76
  -3   3  14   57.48    3.67
  -3   3  14   50.31    4.38
   3  -3  14   68.39    5.30
   3   3  14   58.64    4.87
   3   3  14   72.92    3.97
   3   3  14   72.74    3.85
   3  -3  14   66.46    3.97
   3  -3  14   62.13    3.71
   3   3  14   73.73    4.33
   3   3  15  130.17    6.80
   3  -3  15  108.77    5.89
   3  -3  15  104.20    6.40
  -3   3  15   97.08    5.47
  -3  -3  15   86.71    5.66
  -3  -3  15  100.04    5.81
  -3   3  15  101.89    5.72
   3   3  15  115.53    7.10
   3  -3  15  113.92    7.30
   3  -3  15  116.15    6.03
   3   3  15  119.87    5.89
   3  -3  15   96.74    5.73
   3   3  15  115.77    6.35
   3   3  16   21.80    2.85
   3  -3  16   16.57    2.52
  -3  -3  16   18.47    1.68
  -3  -3  16   18.76    2.22
  -3   3  16   17.67    1.71
   3   3  16   22.84    2.08
   3  -3  16   16.34    1.70
   3  -3  16   17.84    1.74
   3  -3  16   19.29    2.14
   3   3  16   20.76    2.33
   3   3  17   13.77    2.53
   3  -3  17    9.80    2.20
  -3   3  17   11.36    1.49
  -3  -3  17   11.50    1.95
   3   3  17   13.66    1.97
   3  -3  17   10.53    1.37
   3   3  17   10.31    1.74
   3  -3  17   11.56    1.39
   3   3  17   13.40    1.73
   3  -3  17   12.26    1.89
   3   3  18    3.56    2.00
   3   3  18    3.07    1.36
   3  -3  18    5.98    1.63
  -3   3  18    5.36    1.20
  -3  -3  18    5.41    1.67
   3   3  19    8.03    1.86
   3   3  19    6.99    1.32
   3  -3  19    6.49    1.41
  -3   3  19    4.87    1.13
  -3  -3  19    6.29    1.40
  -3  -3  20   10.43    1.35
  -3   3  20    9.85    1.09
   3  -3  20   11.62    1.33
   3  -3  21   22.79    1.49
  -3  -3  21   18.95    1.48
  -3   4   0  279.91   13.67
   3   4   0  234.18   13.62
  -3  -4   0  268.26   13.82
  -3   4  -1  137.71    7.50
   3   4   1  127.33    7.59
  -3  -4  -1  146.25    7.75
  -3   4   2  118.65    6.64
  -3   4  -2  108.69    6.40
   3  -4   2  107.53    7.06
  -3  -4   2  126.64    6.73
  -3  -4  -2  119.66    6.71
   3   4  -3   77.56    5.01
   3   4   3   81.58    5.29
  -3   4   3   82.00    5.31
  -3   4   3   96.16    5.22
  -3   4  -3   92.23    5.04
  -3  -4   3   82.16    5.60
  -3  -4  -3  100.65    5.39
  -3  -4   3   90.47    5.29
   3   4  -4    8.49    1.28
   3   4   4    8.09    1.62
  -3   4   4   11.29    1.51
  -3   4  -4    8.11    1.25
  -3   4   4   14.04    1.87
  -3   4   4    8.43    2.09
  -3  -4   4   10.62    1.95
  -3  -4  -4    9.29    1.62
  -3  -4   4   14.46    1.70
   3   4  -5  117.57    6.99
   3   4   5  124.69    7.37
  -3   4   5  118.13    7.63
  -3   4  -5  120.91    6.96
  -3   4   5  126.48    7.24
  -3  -4   5  126.77    8.02
  -3   4   5  127.81    8.29
  -3  -4   5  139.03    7.33
  -3  -4  -5  152.69    7.45
  -3   4   6   34.56    3.49
  -3   4  -6   38.03    2.66
  -3   4   6   42.73    3.12
   3   4   6   41.34    3.14
  -3  -4   6   41.32    3.93
  -3   4   6   40.90    4.09
   3  -4   7   83.70    5.33
  -3   4   7   93.63    5.39
  -3   4   7   72.62    5.86
   3   4   7   79.52    5.34
   3  -4   8  127.48    7.69
  -3   4   8  145.24    7.74
   3   4   8  128.59    7.63
   3  -4   9    3.44    1.84
   3   4   9    6.52    1.67
  -3   4   9    2.81    2.48
   3   4   9    5.20    1.39
   3  -4  10   69.23    4.90
   3   4  10   78.21    5.09
   3  -4  10   62.88    4.01
  -3   4  10   54.24    5.97
   3  -4  10   63.80    4.66
   3   4  10   57.02    4.46
   3  -4  11  313.59   16.60
   3   4  11  323.06   16.74
   3   4  11  277.29   16.21
   3  -4  11  269.05   16.27
   3  -4  11  298.51   15.70
  -3   4  11  278.92   18.17
   3   4  11  311.99   15.66
   3  -4  12  211.29   11.61
  -3  -4  12  210.73   11.34
  -3   4  12  218.60   10.96
   3  -4  12  220.14   11.24
   3  -4  12  210.16   12.27
   3   4  12  211.19   12.21
  -3   4  12  182.34   11.72
  -3  -4  12  202.42   11.11
  -3  -4  12  205.28   11.14
  -3   4  12  210.60   11.08
   3  -4  12  220.52   11.24
  -3  -4  12  199.31   11.15
   3  -4  12  218.28   11.22
   3   4  12  221.53   11.29
   3  -4  13   21.51    2.47
  -3  -4  13   21.87    2.25
  -3   4  13   22.15    1.68
   3  -4  13   23.53    2.10
  -3   4  13   16.86    2.68
   3  -4  13   25.31    3.29
   3   4  13   24.17    3.16
  -3  -4  13   21.86    1.92
  -3  -4  13   25.17    2.05
  -3  -4  13   20.91    1.94
  -3   4  13   22.08    1.87
   3  -4  13   21.06    1.92
   3  -4  13   25.77    2.22
   3   4  13   28.65    2.25
   3   4  13   28.53    2.62
   3   4  14    0.38    1.88
  -3   4  14    1.20    0.97
   3  -4  14   -1.81    1.82
   3  -4  14    2.61    1.49
  -3   4  14    2.48    2.01
   3  -4  14    1.50    2.34
   3   4  14    2.27    2.23
  -3   4  14    0.33    1.15
  -3  -4  14    1.28    1.17
   3  -4  14    1.19    1.20
  -3  -4  14    1.88    1.19
   3  -4  14    1.69    1.56
   3   4  15   15.27    2.37
  -3  -4  15   13.33    1.54
  -3   4  15   11.45    1.59
   3   4  15   13.78    2.50
   3  -4  15   17.25    1.85
   3  -4  15   12.52    2.22
  -3   4  15   12.88    1.29
   3   4  15   16.78    1.84
   3  -4  15   13.34    1.44
   3  -4  15   13.85    1.54
   3  -4  15   15.34    1.97
   3   4  16   23.68    2.80
   3  -4  16   15.70    2.46
  -3   4  16   18.06    1.42
  -3  -4  16   17.82    1.69
  -3  -4  16   22.40    2.30
  -3   4  16   18.71    1.73
   3   4  16   21.38    1.96
   3  -4  16   18.78    2.11
   3  -4  16   17.67    1.58
   3  -4  16   15.93    1.68
   3   4  16   23.10    2.47
   3   4  17    1.41    1.69
  -3   4  17    0.61    1.13
   3   4  17    4.38    2.07
   3   4  17    2.65    1.43
   3  -4  17    2.82    1.68
   3   4  18   35.01    3.09
   3  -4  18   36.54    2.70
   3   4  18   40.23    2.55
   3   4  18   36.74    2.77
  -3   4  18   33.55    2.35
  -3   4  19   27.85    1.99
   3   4  19   31.45    2.64
   3   4  19   32.80    2.18
   3  -4  19   31.47    2.29
   3  -4  20   11.86    1.30
   3   4  20   14.41    1.25
  -3   4  20   10.29    1.06
   3   4  21   20.86    1.30
   3  -4  21   17.30    1.33
  -3  -4  21   17.94    1.36
  -3   5   0  145.22    8.20
  -3  -5   0  153.16    8.40
  -3   5  -1  669.48   36.52
  -3  -5  -1  691.74   36.71
  -3   5  -2  786.81   38.58
  -3   5   2  683.75   38.80
  -3  -5  -2  812.92   38.86
  -3  -5   2  745.24   38.75
  -3   5   3  540.26   27.07
  -3  -5   3  459.02   26.61
  -3   5   3  493.60   26.59
  -3   5  -3  494.22   26.17
  -3   5   3  562.19   26.42
   3   5   3  521.86   26.48
  -3   5   4   71.32    5.38
  -3  -5   4   66.58    5.07
   3   5   4   69.91    4.84
  -3   5   4   68.28    5.02
  -3   5   4   76.78    4.78
  -3  -5   5   14.04    2.47
  -3   5   5   11.20    2.58
   3   5   5   13.14    2.09
  -3   5  -5   12.50    1.56
  -3   5   5   16.49    2.08
  -3   5   5    9.87    2.15
   3  -5   5   17.40    1.73
  -3   5   6   88.87    6.49
   3  -5   6   95.85    5.49
   3   5   6   79.16    5.57
  -3   5   6   75.06    5.93
  -3   5   6  103.90    5.78
   3  -5   7  600.89   29.47
   3   5   7  535.31   29.41
  -3   5   7  470.26   30.00
  -3   5   7  651.30   29.74
   3  -5   8  450.03   23.08
   3   5   8  423.20   23.00
  -3   5   8  498.11   23.34
   3  -5   9  446.56   23.06
   3   5   9  428.21   22.26
  -3   5   9  473.06   23.25
   3   5   9  434.14   22.83
   3  -5  10  191.99   11.42
   3   5  10  196.25   11.36
   3  -5  10  218.45   11.77
   3   5  10  228.19   11.85
  -3   5  10  173.44   12.95
   3  -5  11  177.75   10.13
  -3  -5  11  187.06    9.95
   3  -5  11  198.10   11.00
   3   5  11  212.13   11.19
   3  -5  11  184.63    9.86
   3  -5  11  187.86   10.74
   3   5  11  183.07   10.62
  -3   5  11  155.24   10.28
  -3  -5  11  178.35    9.76
   3  -5  11  194.30    9.88
   3   5  11  210.42    9.91
  -3   5  11  136.77   12.22
   3  -5  12  178.87    9.75
  -3  -5  12  176.27    9.46
  -3   5  12  179.76    9.10
   3  -5  12  182.06    9.39
   3  -5  12  194.68   10.43
   3   5  12  179.20   10.22
  -3   5  12  156.61    9.90
  -3   5  12  167.76    9.19
  -3  -5  12  168.45    9.28
   3   5  12  165.48    9.12
  -3  -5  12  170.89    9.33
   3  -5  12  185.20    9.40
   3  -5  12  170.90    9.36
   3   5  12  211.88    9.86
   3  -5  13  138.76    7.84
  -3  -5  13  136.58    7.51
  -3   5  13  140.01    7.12
   3  -5  13  133.13    7.42
   3  -5  13  130.79    8.36
   3   5  13  147.44    8.38
  -3   5  13  113.07    7.94
  -3  -5  13  131.76    7.31
   3   5  13  124.22    7.13
  -3  -5  13  129.04    7.32
  -3   5  13  134.24    7.24
   3  -5  13  135.97    7.40
   3  -5  13  148.29    7.48
   3   5  13  166.43    7.92
   3  -5  14   43.53    3.52
  -3   5  14   45.03    2.68
   3  -5  14   48.69    3.13
   3  -5  14   46.54    4.11
   3   5  14   49.97    4.04
  -3   5  14   36.74    3.75
  -3  -5  14   43.20    2.95
  -3  -5  14   42.01    2.90
   3   5  14   41.34    2.72
  -3   5  14   45.02    2.87
   3  -5  14   43.30    2.88
   3  -5  14   45.97    3.17
   3   5  14   51.85    3.66
   3   5  15   17.17    2.42
   3  -5  15   18.66    1.88
   3   5  15   15.34    2.51
  -3   5  15   15.11    1.39
   3  -5  15   16.70    2.24
  -3   5  15   10.38    2.52
  -3  -5  15   14.42    1.67
  -3  -5  15   14.89    1.67
  -3  -5  15   18.98    2.09
  -3   5  15   13.79    1.61
   3  -5  15   13.31    1.58
   3  -5  15   15.70    2.08
   3   5  16    1.43    1.99
  -3   5  16    2.42    0.90
   3  -5  16    3.68    1.46
  -3   5  16    1.40    1.22
  -3  -5  16    2.85    1.21
  -3  -5  16    3.57    1.70
   3  -5  16    2.99    1.71
   3   5  16    1.46    1.44
   3   5  16    1.24    1.90
   3   5  17   79.52    5.04
   3  -5  17   74.56    4.62
   3   5  17   76.04    4.46
   3   5  17   90.76    4.88
  -3  -5  17   80.50    4.62
  -3   5  17   68.99    4.28
   3   5  18   52.11    3.62
   3  -5  18   52.30    3.33
   3   5  18   49.40    3.13
   3   5  18   51.74    3.42
  -3  -5  18   55.75    3.27
  -3   5  18   46.19    2.96
  -3  -5  19   29.66    2.07
  -3   5  19   23.61    1.75
   3   5  19   27.07    1.87
   3  -5  19   27.06    2.05
   3   5  19   25.22    2.29
  -3   5  20   27.12    1.82
   3   5  20   33.25    1.95
   3  -5  20   30.45    1.98
  -3  -5  20   32.25    2.05
  -3   6   0   27.82    2.45
  -3   6  -1  225.46   12.33
  -3   6   1  233.85   12.47
  -3   6  -2  475.24   22.59
  -3   6   2  453.01   23.05
  -3   6   3  281.75   14.99
  -3   6  -3  267.17   14.35
  -3   6   3  292.87   14.67
  -3   6   3  291.91   15.03
   3  -6   4    5.94    1.21
   3   6   4    4.43    1.84
  -3   6   4    4.71    1.84
  -3   6  -4    6.83    1.39
  -3   6   4    4.99    1.68
  -3  -6   4    4.59    1.69
  -3   6   4    4.27    1.70
   3  -6   5  231.13   11.33
   3   6   5  208.38   11.75
  -3   6   5  178.24   11.93
  -3   6  -5  195.06   11.21
  -3   6   5  249.49   11.92
  -3  -6   5  189.00   11.97
  -3   6   5  202.90   12.22
  -3   6   6  159.17   11.02
   3   6   6  182.73   10.60
   3  -6   6  186.00   10.25
  -3   6   7   99.61    7.44
  -3   6   7  124.20    7.23
   3   6   7  102.85    6.82
   3  -6   7  115.81    6.69
  -3   6   8  173.76   11.73
   3   6   8  184.02   10.10
  -3   6   8  211.49   11.22
   3   6   8  180.30   10.71
   3  -6   8  198.33   10.70
   3  -6   9   51.33    3.77
   3   6   9   41.94    3.21
  -3   6   9   48.62    4.06
   3  -6  10   47.84    3.19
  -3  -6  10   53.16    3.14
   3  -6  10   49.99    3.21
   3   6  10   55.23    3.60
   3   6  11  263.17   14.27
  -3   6  11  234.98   14.00
  -3  -6  11  272.21   13.49
   3   6  11  254.37   13.33
   3  -6  11  265.62   13.54
  -3  -6  11  258.98   13.57
  -3  -6  12  131.20    7.38
   3  -6  12  141.05    7.36
   3   6  12  142.93    8.15
  -3   6  12  109.10    7.77
  -3  -6  12  137.28    7.27
   3   6  12  121.64    7.08
  -3  -6  12  135.55    7.29
   3  -6  12  137.03    7.36
   3  -6  12  134.51    7.34
   3   6  12  157.40    7.81
   3  -6  13   32.18    2.79
  -3   6  13   28.71    2.01
   3  -6  13   29.16    2.42
  -3   6  13   21.23    2.94
   3  -6  13   31.15    3.26
   3   6  13   31.15    3.14
  -3   6  13   30.27    2.17
  -3  -6  13   29.33    2.30
  -3  -6  13   29.51    2.28
   3   6  13   26.64    2.04
   3  -6  13   27.75    2.41
   3  -6  13   31.98    2.50
   3   6  13   34.39    2.98
   3   6  14   11.30    2.16
  -3   6  14    8.46    1.24
   3  -6  14   10.52    1.73
  -3  -6  14    9.68    1.57
   3   6  14    9.81    1.27
  -3   6  14   10.85    1.43
   3  -6  14    9.52    1.89
   3  -6  14    7.90    1.37
  -3  -6  14   11.11    1.61
  -3   6  14    9.43    2.35
  -3   6  15   45.65    4.21
  -3  -6  15   52.69    3.43
  -3  -6  15   55.45    3.41
  -3  -6  15   54.16    3.66
  -3   6  15   57.05    3.40
   3   6  15   61.85    4.22
   3  -6  15   58.03    3.56
  -3   6  15   54.80    3.16
   3  -6  15   56.82    3.67
   3  -6  15   51.01    3.31
   3   6  15   66.53    4.17
  -3  -6  16   40.30    2.89
  -3  -6  16   39.12    2.58
  -3   6  16   36.80    2.57
   3   6  16   39.46    3.23
   3  -6  16   38.92    2.72
  -3   6  16   37.46    2.33
   3   6  16   37.91    2.67
   3   6  16   45.27    3.30
  -3   6  17    2.16    1.09
  -3  -6  17    2.65    1.51
   3   6  17    5.12    1.70
   3   6  17    3.08    1.24
   3   6  17    2.87    1.67
  -3   6  18    7.34    1.10
  -3  -6  18   11.14    1.49
   3   6  18    5.40    1.55
   3   6  18    7.04    1.21
   3   6  18    9.09    1.63
   3   6  19   14.14    1.28
  -3  -6  19   13.92    1.43
  -3   6  19   12.67    1.14
   3   6  20    7.53    0.86
  -3  -6  20    9.27    0.99
  -3   6  20    6.83    0.75
  -3   7   0   92.70    6.19
  -3  -7   0  106.12    6.48
  -3  -7   0  104.14    6.47
  -3   7  -1  237.39   12.14
  -3   7   1  199.09   12.01
  -3   7  -2  245.97   15.04
  -3   7   2  335.58   15.57
  -3   7   3  205.89   13.64
  -3   7  -3  277.26   13.44
  -3   7  -4  235.02   12.09
  -3   7   4  239.49   12.50
   3   7   5  420.90   24.13
  -3   7   5  391.64   24.46
  -3   7  -5  498.28   23.96
  -3   7   5  500.79   24.44
   3   7   6  286.04   15.56
  -3   7   6  314.23   15.87
   3   7   7  211.54   12.23
  -3   7   7  186.92   12.88
   3   7   8   88.37    6.01
  -3   7   8   77.40    6.89
   3   7   9   62.13    3.96
  -3   7   9   67.51    4.97
  -3  -7  10   38.21    2.71
   3  -7  10   36.05    2.74
  -3   7  11   53.34    4.15
  -3  -7  11   57.94    3.56
   3   7  11   56.05    3.40
  -3  -7  11   58.11    3.60
   3  -7  11   50.40    3.63
  -3  -7  11   65.48    3.68
   3  -7  12   36.76    2.84
  -3   7  12   31.94    3.30
  -3  -7  12   38.32    2.71
  -3  -7  12   36.15    2.73
   3   7  12   38.29    2.49
  -3  -7  12   41.02    2.79
   3   7  12   40.30    3.28
  -3   7  13   56.30    3.37
   3  -7  13   59.56    3.74
  -3   7  13   49.72    4.32
  -3   7  13   60.04    3.49
  -3  -7  13   57.54    3.61
  -3  -7  13   58.92    3.61
   3   7  13   56.06    3.45
   3  -7  13   54.00    3.69
  -3   7  14   70.44    3.89
   3  -7  14   69.16    4.20
  -3  -7  14   69.36    4.10
  -3  -7  14   71.59    4.24
   3   7  14   69.67    3.95
  -3  -7  14   70.19    4.10
  -3   7  14   66.72    3.97
  -3   7  14   58.42    4.83
   3  -7  14   66.66    3.99
   3  -7  14   63.31    4.21
   3   7  14   73.85    4.74
   3   7  15  126.00    7.46
  -3   7  15  131.62    6.75
   3  -7  15  121.43    7.02
  -3  -7  15  131.55    6.96
   3   7  15  123.06    6.83
  -3  -7  15  138.03    7.13
  -3   7  15  122.97    6.87
  -3   7  15  104.97    7.60
   3   7  15  132.75    6.97
   3   7  15  147.87    7.55
   3   7  16   38.43    3.16
   3  -7  16   37.67    2.73
  -3   7  16   41.42    2.41
  -3   7  16   36.28    3.45
  -3  -7  16   40.04    2.84
  -3  -7  16   39.63    2.62
  -3   7  16   42.05    2.62
   3   7  16   39.86    2.69
   3   7  16   46.42    3.32
  -3  -7  17   15.00    1.67
  -3   7  17   12.28    1.35
   3   7  17   13.97    1.97
   3   7  17   14.57    1.45
  -3   7  18    6.37    0.97
  -3  -7  18    9.85    1.31
   3   7  18    9.83    1.17
   3   7  18    7.52    1.51
   3   7  19    2.17    0.80
   3  -7  19    3.35    0.97
  -3   7  19    1.55    0.65
  -3  -7  19    1.85    0.88
   3  -7  20    1.38    0.64
  -3  -7  20    1.26    0.67
  -3   8   0   -0.26    1.71
  -3  -8   0   -0.45    1.80
  -3  -8   0    0.30    1.87
  -3   8  -1  380.25   20.89
  -3   8   1  386.86   20.97
  -3  -8  -1  393.40   21.16
  -3  -8  -1  402.07   21.21
  -3   8  -2  306.19   17.15
  -3   8   2  317.18   17.37
  -3  -8   2  302.57   17.41
  -3  -8  -2  328.59   17.46
  -3  -8  -2  330.59   17.47
  -3  -8   2  311.51   17.43
  -3   8  -3  172.67    9.42
  -3   8   3  140.60    9.65
  -3   8   4   59.68    4.85
  -3   8  -4   57.21    4.31
  -3   8   4   56.09    4.72
  -3   8   5   29.77    3.40
  -3   8   5   20.30    3.27
   3   8   5   29.01    3.28
  -3   8   6   49.88    5.23
  -3   8   6   67.45    5.08
   3   8   6   59.36    4.84
  -3   8   7  130.49   10.65
   3   8   7  168.04   10.08
  -3  -8   8  132.44    6.87
   3  -8   8  127.17    6.99
   3   8   8  128.07    7.99
  -3   8   8  114.44    7.22
  -3  -8   9   45.53    2.99
   3  -8   9   44.98    3.10
   3   8   9   51.04    3.52
  -3  -8   9   44.69    2.97
  -3  -8  10   64.41    3.73
   3  -8  10   54.47    3.79
   3   8  10   68.70    4.26
  -3  -8  10   56.52    3.69
  -3  -8  11   74.49    4.27
   3   8  11   66.75    4.06
   3  -8  11   70.63    4.35
  -3  -8  11   69.47    4.20
  -3  -8  12   28.32    2.28
   3   8  12   25.43    2.05
  -3  -8  12   28.97    2.26
  -3   8  12   19.81    2.83
   3  -8  12   23.03    2.29
   3   8  13    0.96    2.05
  -3   8  13   -0.80    1.16
   3  -8  13    0.38    1.54
  -3   8  13    1.04    2.00
  -3  -8  13    2.58    1.41
   3   8  13    2.47    1.18
  -3  -8  13    1.33    1.42
   3  -8  13    1.79    1.67
  -3   8  14   20.34    1.71
   3  -8  14   21.59    2.17
  -3   8  14   19.70    2.75
   3   8  14   22.37    1.88
  -3  -8  14   20.72    2.01
  -3  -8  14   26.09    2.13
  -3   8  14   23.30    1.82
   3  -8  14   21.51    2.17
   3  -8  14   21.55    2.24
   3   8  14   21.65    1.91
   3   8  14   20.48    2.68
   3   8  15   54.46    3.91
  -3   8  15   62.77    3.36
   3  -8  15   57.02    3.70
   3   8  15   57.62    3.51
  -3  -8  15   59.54    3.68
  -3  -8  15   62.86    3.62
  -3   8  15   60.40    3.51
   3   8  15   60.37    4.14
   3  -8  15   57.07    3.77
   3   8  15   60.73    3.52
  -3   8  15   51.75    4.32
  -3  -8  16   40.87    2.75
  -3  -8  16   44.66    2.67
  -3   8  16   43.42    2.60
   3  -8  16   37.07    2.71
  -3   8  16   40.86    2.40
   3   8  16   40.25    2.60
   3  -8  16   40.94    2.90
   3   8  16   40.17    3.21
   3  -8  17   21.16    1.86
   3   8  17   18.07    1.54
  -3  -8  17   21.73    1.71
  -3   8  17   19.38    1.49
   3   8  17   18.19    2.09
   3   8  18    4.36    0.87
   3  -8  18    3.04    1.14
  -3   8  18    4.18    0.75
  -3  -8  18    4.28    1.02
   3  -8  19    2.16    0.78
  -3  -8  19    1.13    0.74
  -3  -9   0  114.12    7.06
  -3  -9   0  111.96    7.04
  -3   9   0  105.15    6.72
  -3  -9  -1  154.26    9.14
  -3  -9  -1  150.72    9.10
  -3   9  -1  152.45    8.88
  -3   9   1  157.32    9.06
  -3  -9  -2   37.66    3.89
  -3  -9   2   39.23    3.87
  -3  -9  -2   32.58    3.69
  -3  -9   2   41.15    3.99
  -3   9  -2   36.54    3.50
  -3   9   2   34.27    3.61
   3  -9  -2   22.70    2.60
   3  -9   2   24.47    2.64
  -3  -9  -3   26.92    3.33
  -3  -9  -3   27.32    3.25
   3  -9   3    8.77    1.96
  -3   9   3    9.58    2.64
  -3   9  -3   21.77    2.84
   3  -9  -3   16.08    2.15
   3  -9  -4    0.47    1.64
   3  -9   4    7.46    1.80
  -3   9   4    5.20    2.37
  -3   9  -4    1.19    1.94
  -3   9   4    9.53    2.80
   3  -9   5   22.32    2.53
  -3   9   5   22.13    3.63
  -3   9   5   28.13    3.69
   3   9   5   21.11    3.41
   3  -9   6   83.04    4.15
   3   9   6   75.67    5.26
   3   9   7   47.16    3.12
  -3  -9   7   46.94    2.92
  -3   9   7   56.81    4.72
   3  -9   7   45.04    3.10
   3   9   7   43.54    4.18
  -3   9   7   41.89    3.37
   3  -9   8  127.50    7.05
  -3  -9   8  133.29    6.90
  -3   9   8  114.26    7.33
  -3  -9   9  166.05    8.61
   3  -9   9  164.38    8.71
  -3  -9   9  166.21    8.68
   3  -9   9  152.35    8.72
  -3   9   9  147.82    9.06
   3  -9  10   57.79    3.75
   3  -9  10   58.46    3.85
   3   9  10   62.06    4.25
  -3  -9  10   58.03    3.66
   3  -9  11   11.71    1.90
   3  -9  11   14.03    1.84
  -3  -9  11   12.95    1.78
   3   9  11   12.15    1.58
  -3   9  12    7.82    2.25
   3   9  12    2.64    1.31
  -3  -9  12    3.74    1.50
   3  -9  12    3.60    1.62
   3  -9  12    3.59    1.64
   3  -9  13    4.71    1.71
   3  -9  13    3.69    1.65
  -3   9  13    4.85    2.09
  -3  -9  13    6.23    1.39
   3   9  13    4.68    1.27
  -3  -9  13    4.98    1.51
   3   9  13    3.81    2.19
   3   9  14    2.12    2.11
  -3   9  14    0.99    1.04
   3  -9  14    2.29    1.41
  -3   9  14    0.76    1.92
  -3  -9  14    2.40    1.28
   3   9  14    1.75    1.22
  -3  -9  14    3.79    1.38
   3  -9  14    1.68    1.57
   3  -9  14    3.78    1.64
  -3   9  15    6.18    1.03
   3  -9  15    5.60    1.43
   3  -9  15    6.09    1.63
  -3  -9  15    7.23    1.34
   3   9  15    6.39    1.26
  -3  -9  15    6.03    1.31
   3   9  15    7.84    2.03
   3  -9  16    7.53    1.28
  -3  -9  16    8.27    1.26
   3  -9  16    8.20    1.52
  -3  -9  16    8.84    1.27
   3   9  16    8.56    1.80
   3  -9  17   35.96    2.41
   3   9  17   33.01    2.64
  -3  -9  17   37.58    2.26
   3  -9  18   16.57    1.37
  -3  -9  18   15.95    1.25
  -3  10   0    5.34    2.55
   3 -10   0   -0.17    1.87
  -3 -10   0   -0.41    2.61
  -3 -10   0   -0.40    2.68
  -3  10  -1   17.17    3.07
  -3  10   1   22.41    3.36
   3 -10  -1   13.69    2.31
  -3 -10  -1   18.16    3.14
  -3 -10  -1   18.01    3.24
  -3 -10  -2   75.73    5.69
  -3 -10   2   62.23    5.46
  -3 -10  -2   78.17    5.76
  -3 -10   2   67.04    5.60
   3 -10  -2   58.68    4.25
   3 -10   2   48.40    4.14
  -3  10  -2   74.48    5.36
  -3  10   2   61.69    5.34
  -3 -10  -3  130.44    8.14
  -3 -10   3  126.40    8.09
  -3 -10  -3  127.25    8.15
  -3 -10   3  127.00    8.10
   3 -10   3  106.21    6.75
   3 -10  -3  102.42    6.67
  -3  10   3   90.33    7.92
  -3  10  -3  125.09    7.82
  -3  10   3  128.01    8.12
   3 -10  -4   11.70    2.06
   3 -10   4   12.87    2.08
  -3  10   4   13.82    1.70
  -3  10   4   16.21    3.07
  -3  10  -5   37.19    2.78
   3 -10   5   43.19    3.01
   3 -10  -5   36.14    2.98
  -3 -10   5   34.33    2.33
  -3  10   5   47.33    4.52
   3  10   5   34.48    3.94
  -3  10   5   29.89    2.70
   3 -10   6   98.57    5.55
   3 -10  -6  108.82    5.64
  -3  10  -6  106.30    5.55
  -3 -10   6   86.99    5.11
   3 -10   6   87.59    5.29
   3  10   6   81.04    6.53
  -3  10   6   81.93    5.54
   3 -10   7  165.23    8.18
  -3  10  -7  137.06    8.13
  -3 -10   7  146.58    7.91
  -3  10   7  136.92    8.37
  -3 -10   7  145.01    8.00
   3 -10   7  139.56    8.07
   3  10   7  166.03    8.18
  -3 -10   8  123.53    6.80
   3 -10   8  128.54    6.90
  -3 -10   8  122.93    6.69
  -3  10   8  110.97    7.17
  -3 -10   9   52.89    3.34
  -3 -10   9   53.20    3.41
   3 -10   9   52.88    3.46
   3 -10   9   52.79    3.50
  -3  10   9   43.64    3.79
   3 -10  10   37.95    2.84
   3 -10  10   35.95    2.96
   3  10  10   38.94    3.32
  -3 -10  10   38.65    2.76
  -3 -10  10   37.71    2.83
   3 -10  11   13.37    1.83
   3  10  11   11.42    1.67
   3 -10  11   12.52    2.02
   3  10  11   13.90    2.43
  -3  10  12    0.99    1.97
   3  10  12    1.61    1.35
   3 -10  12    0.58    1.65
   3 -10  12    0.25    1.53
   3 -10  13   17.07    1.88
  -3  10  13   11.48    2.34
  -3 -10  13   13.34    1.76
   3  10  13   15.26    1.62
   3  10  13   16.01    2.46
   3 -10  13   14.66    1.89
   3 -10  14   26.85    2.25
  -3  10  14   25.34    1.87
  -3 -10  14   29.87    2.04
   3  10  14   24.55    2.07
  -3 -10  14   29.31    2.16
   3 -10  14   29.49    2.29
   3  10  14   25.49    2.76
   3 -10  15   34.44    2.41
  -3  10  15   31.97    2.08
   3 -10  15   36.84    2.51
   3  10  15   37.06    2.90
  -3 -10  15   34.20    2.24
   3  10  15   34.38    2.29
  -3 -10  15   35.77    2.34
   3 -10  16   23.33    1.77
  -3 -10  16   24.85    1.68
   3 -10  16   26.12    1.92
   3  10  16   19.85    2.13
   3 -10  17   25.54    1.81
   3  10  17   27.65    2.11
  -3 -10  17   27.04    1.69
   3 -10  18    8.70    0.85
  -3 -11   0   74.96    6.00
  -3 -11   0   65.09    5.75
  -3  11   0   64.74    5.62
   3 -11   0   61.39    4.43
   3 -11  -1   10.12    2.31
  -3  11   1   48.68    4.19
  -3  11  -1   11.46    3.07
  -3  11  -1   10.57    2.13
  -3 -11  -1   11.76    3.19
  -3 -11  -1   15.27    3.40
  -3  11   2   31.68    2.70
  -3  11  -2   23.33    2.56
  -3  11  -2   22.16    3.47
  -3  11   2   28.58    4.00
  -3 -11  -2   26.00    3.93
  -3 -11   2   34.59    4.23
  -3 -11  -2   30.52    4.08
  -3 -11   2   36.19    4.29
   3 -11  -2   28.64    2.80
   3 -11   2   32.02    2.92
   3 -11   3  203.33   11.46
   3 -11  -3  235.06   11.58
  -3  11   3  189.35   11.28
  -3  11  -3  221.69   11.35
   3 -11  -4  260.89   13.84
  -3  11  -4  248.15   13.65
  -3 -11   4  253.02   13.37
  -3  11   4  238.18   13.70
   3 -11  -5  349.10   14.63
   3 -11   5  286.11   14.42
  -3 -11   5  257.04   13.98
  -3  11  -5  311.34   14.41
  -3 -11   5  257.74   14.03
  -3  11   5  220.31   14.29
   3 -11   6   41.97    3.00
   3 -11  -6   32.24    2.85
  -3  11  -6   29.93    2.84
  -3 -11   6   43.41    2.62
  -3 -11   6   40.77    2.70
   3 -11   6   42.67    2.81
  -3  11   6   38.78    3.11
   3 -11   7   43.03    2.72
   3  11   7   38.37    2.82
  -3 -11   7   35.96    2.60
  -3 -11   7   33.86    2.47
   3 -11   7   38.20    2.73
  -3  11   7   33.38    3.03
  -3 -11   8   16.54    1.83
   3 -11   8   16.36    1.94
  -3  11  -8   10.94    1.88
  -3  11   8    8.93    2.13
   3 -11   9   13.89    1.83
  -3 -11   9   12.82    1.77
   3 -11   9   12.77    1.92
  -3  11   9    9.90    2.16
   3 -11  10   20.12    2.10
   3 -11  10   21.21    2.28
   3  11  10   21.87    2.78
  -3 -11  10   20.64    2.13
   3 -11  11   23.85    2.29
   3 -11  11   19.80    2.12
   3  11  11   22.69    2.85
  -3 -11  11   21.93    2.18
   3  11  11   22.37    2.04
  -3 -11  12   54.24    3.39
   3  11  12   54.97    3.33
   3 -11  12   54.18    3.60
   3 -11  12   51.68    3.40
  -3  11  12   43.66    3.84
   3 -11  13  143.59    7.60
   3 -11  13  135.28    7.44
   3  11  13  137.46    7.37
   3 -11  13  134.79    7.47
  -3  11  14   61.24    3.49
   3  11  14   64.21    3.67
  -3 -11  14   64.69    3.73
   3 -11  14   60.94    3.76
   3 -11  14   67.61    3.78
   3  11  14   60.69    4.10
  -3  11  15   18.32    1.32
   3  11  15   19.01    1.56
   3 -11  15   20.84    1.65
   3  11  15   20.51    2.09
   3 -11  15   18.41    1.59
   3  11  16    1.39    1.21
   3 -11  16    0.49    0.89
   3 -11  17    3.97    0.73
   3 -12   0  541.13   27.97
  -3  12  -1  249.99   12.79
  -3  12   1  231.83   12.77
   3 -12  -1  233.27   12.87
  -3  12   2   37.32    3.02
  -3  12  -2   27.79    2.83
   3 -12  -2   33.43    3.07
   3 -12   2   38.82    3.07
  -3  12  -3   44.54    3.26
  -3  12   3   42.94    3.37
   3 -12   3   42.51    3.37
   3 -12  -3   50.89    3.50
  -3  12   3   39.10    3.22
  -3  12  -4   29.64    2.63
  -3 -12   4   26.61    2.08
   3 -12   4   30.20    2.73
  -3  12   4   25.19    2.53
  -3  12  -5   10.25    1.90
   3 -12  -5   13.44    1.96
   3 -12   5    7.48    1.81
  -3 -12   5    8.50    1.39
   3 -12   5    9.03    1.46
  -3  12   5    8.34    1.77
   3 -12  -6   45.11    3.26
   3 -12   6   50.80    3.27
  -3 -12   6   47.94    3.05
   3 -12   6   49.91    3.15
  -3  12   6   49.15    3.55
   3 -12   7  119.03    6.21
  -3  12  -7  120.24    6.37
   3  12   7  113.13    6.32
  -3 -12   7  106.55    6.11
   3 -12   7  107.27    6.20
  -3  12  -8  117.78    6.61
  -3 -12   8  118.09    6.50
   3 -12   8  119.14    6.60
   3 -12   8  123.76    6.54
  -3  12   8  101.16    6.91
  -3 -12   9   14.48    1.80
   3 -12   9   15.59    1.96
   3 -12   9   15.03    1.83
  -3  12   9    9.21    2.26
   3 -12  10    2.54    1.45
  -3 -12  10    0.59    1.44
   3 -12  10    5.10    1.68
   3  12  10    4.83    2.17
   3 -12  11    2.70    1.44
  -3 -12  11    4.38    1.49
   3 -12  11    4.06    1.62
   3  12  11    4.01    2.14
   3  12  11    3.93    1.32
   3  12  12    4.20    1.33
  -3 -12  12    4.12    1.38
   3 -12  12    4.88    1.61
   3 -12  12    3.27    1.36
   3  12  13   19.03    1.71
  -3 -12  13   18.41    1.72
  -3  12  13   17.81    1.43
   3 -12  13   18.37    1.93
   3 -12  13   19.78    1.76
   3 -12  13   17.78    1.76
   3 -12  14   12.59    1.39
   3  12  14   13.94    1.39
   3 -12  14   13.41    1.40
   3 -12  14   14.08    1.60
   3  12  14   11.38    1.79
  -3  12  14   12.71    1.11
   3 -12  15   11.77    1.18
   3 -12  15   11.47    1.13
   3  12  15   10.42    1.52
   3 -13   0  279.33   14.87
   3 -13  -1  366.75   17.60
  -3  13  -1  339.66   17.44
   3 -13  -2  119.78    8.03
   3 -13   2  187.90    8.35
  -3  13   2  189.45    8.31
  -3  13  -2  107.93    7.87
  -3  13  -3   40.38    2.64
   3 -13  -3   43.73    2.82
   3 -13   3   12.75    2.32
   3 -13  -4   19.27    2.23
  -3  13   4   20.46    2.25
   3 -13   5   45.03    3.18
   3 -13  -5   66.62    3.39
  -3  13  -5   56.81    3.25
  -3 -13   5   34.59    2.74
   3 -13   5   36.74    2.78
  -3  13   5   35.04    3.24
  -3  13  -6   66.28    5.12
  -3  13   6  121.41    5.51
   3  13   6  106.88    5.44
   3  13  -6   81.62    5.24
  -3  13  -6   79.22    5.24
  -3 -13   6   94.02    5.05
   3 -13   6   91.46    5.09
  -3  13   6   82.04    5.50
  -3  13  -7  108.23    5.89
   3  13   7  111.42    5.93
  -3  13   7  114.10    5.93
  -3 -13   7   98.93    5.70
   3 -13   7   94.76    5.75
  -3  13   7   84.99    6.12
  -3  13   8   80.43    5.99
  -3 -13   8  100.65    5.58
   3 -13   8   99.96    5.65
   3 -13   8   89.43    5.58
  -3  13  -9  273.92   16.07
   3 -13   9  305.49   16.03
  -3 -13   9  346.40   16.11
   3  13   9  318.10   16.40
   3 -13   9  320.78   16.16
   3  13  10  172.23    8.96
  -3 -13  10  177.21    9.01
   3  13  10  161.26    9.29
   3 -13  10  157.37    8.92
   3 -13  10  176.53    9.09
   3  13  11   84.92    4.83
  -3 -13  11   88.33    4.83
   3 -13  11   90.72    4.96
   3 -13  11   82.13    4.78
   3  13  11   79.50    5.17
   3 -13  12   10.14    1.49
   3 -13  12    7.72    1.30
   3  13  12    9.83    1.36
  -3 -13  12    9.95    1.36
   3 -13  12    9.19    1.53
   3  13  12    8.05    1.83
   3 -13  13    0.86    1.06
  -3  13  13    0.89    0.80
   3  13  13    0.88    1.00
   3 -13  13   -0.75    1.20
   3 -13  13    0.98    0.99
   3  13  14    0.10    0.82
   3  13  14    1.00    1.18
  -3  13  14    0.82    0.62
   3 -13  14    1.51    0.84
   3 -14   0  130.66    7.12
  -3  14   0  115.83    7.05
   3 -14  -1   49.59    3.54
  -3  14   1   43.77    3.52
   3 -14  -2   15.24    2.18
  -3  14   2   13.66    2.24
  -3  14  -2   12.34    2.07
  -3  14   2   13.68    2.02
   3 -14   2   16.88    2.10
  -3  14  -3   79.62    4.82
  -3  14   3   76.71    4.85
  -3  14  -4   25.41    2.56
  -3  14   4   24.34    2.60
  -3  14   4   33.25    2.90
  -3  14  -4   38.70    2.83
  -3  14  -5   10.30    1.78
   3  14   5   11.29    1.91
   3  14  -5   14.55    1.93
  -3  14   5    9.80    2.01
  -3  14  -5    9.49    1.84
   3 -14   5    9.23    1.34
  -3  14   5    6.42    1.86
  -3  14   6   47.55    3.19
  -3  14  -6   40.22    3.04
   3  14   6   48.87    3.16
   3  14  -6   45.24    3.15
  -3 -14   6   45.66    2.77
   3 -14   6   41.28    2.77
  -3  14   6   41.06    3.30
   3 -14   7   73.39    4.51
  -3  14  -7   79.91    4.61
  -3  14   7   90.50    4.75
   3  14   7   84.99    4.73
  -3 -14   7   80.60    4.46
   3 -14   7   74.66    4.45
  -3  14   7   61.78    4.88
  -3  14  -8   26.68    2.23
  -3  14   8   22.97    2.51
  -3 -14   8   28.21    2.03
   3 -14   8   27.30    2.14
   3 -14   8   23.05    2.07
   3 -14   9    7.31    1.30
   3  14   9    7.73    1.88
  -3 -14   9    6.14    1.31
   3 -14   9    5.39    1.36
  -3  14  -9    3.61    1.44
  -3 -14  10   25.85    1.97
   3  14  10   25.13    1.98
   3  14  10   28.46    2.42
   3 -14  10   20.73    1.83
   3 -14  10   24.63    2.06
  -3 -14  11   42.85    2.60
   3  14  11   42.41    2.60
   3 -14  11   43.50    2.70
   3 -14  11   37.50    2.50
   3  14  11   36.16    2.88
   3  14  12    6.21    1.09
   3 -14  12    7.12    1.17
   3 -14  12    7.22    1.23
   3  14  12    4.33    1.39
   3  14  13   12.36    1.11
  -3  14  13    9.92    0.90
   3 -14  13   10.78    1.11
  -3  15   0   12.86    2.01
  -3  15   0   13.12    2.34
  -3  15   1   47.77    3.34
  -3  15  -1   37.94    3.43
  -3  15  -2   62.54    3.94
  -3  15   2   66.03    4.15
  -3  15  -2   74.24    4.23
  -3  15  -3  133.40    7.33
  -3  15   3  140.50    7.51
  -3  15  -4   58.79    4.28
  -3  15   4   64.58    4.45
  -3  15  -4   66.44    4.44
   3  15   4   86.32    4.61
   3  15  -4   75.23    4.53
  -3  15   4   92.28    4.67
  -3  15  -5   53.21    3.67
  -3  15   5   47.85    3.88
  -3  15  -5   63.34    3.83
  -3  15   5   63.91    3.93
   3  15   5   67.48    3.92
   3  15  -5   67.15    3.94
  -3  15   6   30.92    2.58
  -3  15  -6   44.99    2.62
   3  15   6   28.54    2.53
   3  15  -6   50.17    2.80
   3 -15   6   22.41    2.12
  -3  15  -6   39.45    2.53
  -3 -15   7   90.41    4.46
   3 -15   7   84.37    4.48
   3 -15   7   80.40    4.43
  -3  15  -8   48.15    2.88
   3 -15   8   40.69    2.68
  -3 -15   8   46.13    2.71
   3  15   8   42.79    3.07
   3 -15   8   40.95    2.69
   3  15   9   30.00    2.50
   3 -15   9   28.75    2.12
   3 -15   9   26.85    2.06
   3  15  10   27.49    1.89
   3 -15  10   25.61    1.89
   3  15  10   25.85    2.19
   3  15  11   26.03    1.72
   3 -15  11   25.64    1.78
   3 -15  11   23.72    1.74
   3  15  11   21.85    1.96
  -3  15  12   40.38    2.20
   3 -15  12   39.89    2.33
   3 -15  12   37.85    2.35
   3  15  12   44.69    2.35
   3  15  12   33.91    2.50
   3  15  13   69.72    3.70
   3  16   0    1.27    1.82
  -3  16   0    1.52    1.78
   3  16  -1    6.39    1.87
  -3  16  -1    7.82    1.87
  -3  16  -2   48.43    3.42
   3  16   2   54.61    3.45
  -3  16   2   54.43    3.47
   3  16  -2   51.82    3.53
  -3  16   3   77.69    4.62
  -3  16  -3   79.02    4.55
   3  16  -3   82.97    4.63
   3  16   3   77.73    4.61
  -3  16  -4   14.28    1.86
  -3  16   4   18.31    2.03
   3  16   4   15.50    1.95
   3  16  -4   17.28    1.97
  -3  16  -4   12.74    1.68
   3  16   5    8.07    1.52
  -3  16   5    7.93    1.55
  -3  16  -5    5.49    1.44
   3  16  -5    5.70    1.47
   3 -16   5    5.55    1.18
  -3  16  -5    3.57    1.35
   3  16   6   16.28    1.73
   3  16  -6   20.89    1.76
  -3  16   6   19.67    1.79
  -3  16  -6   18.09    1.66
   3 -16   6   15.79    1.48
  -3  16  -6   17.08    1.68
   3 -16   7   18.02    1.44
   3  16   7   23.24    1.95
  -3  16  -7   22.39    1.76
   3 -16   8    2.11    0.81
   3  16   8    3.90    1.28
   3 -16   9   10.99    1.04
   3  16   9    8.65    1.34
   3 -16  10   10.00    0.98
   3 -16  10   11.66    1.15
   3  16 -10   12.71    1.40
   3  16 -11    8.33    1.10
   3 -16  11    7.28    0.81
  -3  16  11    7.79    0.69
   3  17   0   17.50    2.02
  -3  17   0   19.83    2.01
  -3  17  -1   44.47    3.01
   3  17  -1   45.09    3.13
  -3  17   2   10.78    1.64
  -3  17  -2    6.26    1.52
   3  17   2    8.13    1.62
   3  17  -2    7.59    1.59
   3  17   3   11.84    1.53
   3  17  -3    6.22    1.53
  -3  17  -3    3.96    1.37
  -3  17   3   12.08    1.58
   3  17  -4   20.75    1.85
   3  17  -4   17.89    1.76
  -3  17   4   14.19    1.66
  -3  17  -4   17.31    1.61
   3  17   4   12.97    1.68
   3  17   5   33.97    2.35
   3  17  -5   39.43    2.44
  -3  17   5   33.83    2.36
  -3  17  -5   39.07    2.34
   3  17  -5   43.34    2.63
   3  17  -6   20.91    1.96
   3  17   6   24.61    1.84
   3  17   7   35.61    2.27
   3  17   7   29.00    2.35
   3  17   8   22.74    1.53
   3  17   9   37.75    2.16
   3  18   0    5.10    1.26
  -3  18   0    4.20    1.13
   3  18  -1    1.78    1.11
  -3  18  -1    0.43    1.06
   3  18   2    1.75    1.11
  -3  18  -2    2.50    1.08
  -3  18   2    2.19    1.05
   3  18  -2    2.75    1.11
   3  18   3    7.71    1.17
  -3  18   3    7.70    1.18
   3  18  -6    1.16    0.83
   3  18   6    0.65    0.65
   4   0   0  936.72   47.64
   4   0  -1   96.60    5.83
   4   0   1  101.16    5.92
   4   0   2  235.82   12.60
   4   0  -2  227.44   12.42
   4   0  -3  288.31   15.27
   4   0   4 3420.94  170.56
   4   0  -4 3375.31  170.30
  -4   0   5  953.33   44.23
   4   0   5  781.82   42.70
  -4   0   6 2468.48  120.20
  -4   0   6 2506.03  122.22
   4   0   6 2227.93  120.62
  -4   0   7  563.99   29.97
  -4   0   7  603.36   29.69
  -4   0   7  637.53   32.14
   4   0   7  534.75   30.18
  -4   0   8   27.18    4.38
   4   0   8   31.88    3.13
   4   0   9   27.74    3.19
   4   0   9   35.35    2.56
   4   0  10   75.73    5.67
   4   0  10   79.70    4.97
  -4   0  11  287.34   14.93
  -4   0  11  282.69   15.22
  -4   0  11  300.36   14.84
   4   0  11  277.44   15.36
   4   0  11  310.36   16.49
  -4   0  12  181.92   10.42
  -4   0  12  191.80   10.76
   4   0  12  227.87   10.61
   4   0  12  208.17   10.65
   4   0  12  198.91   12.02
   4   0  13   67.85    5.36
  -4   0  13   56.53    3.90
  -4   0  13   53.23    3.54
   4   0  13   63.48    3.76
   4   0  13   69.12    3.87
   4   0  13   63.16    4.35
   4   0  14  162.42    9.42
   4   0  14  154.34    8.41
  -4   0  14  146.45    7.93
  -4   0  14  124.91    7.50
  -4   0  14  133.75    7.57
   4   0  14  158.42    7.78
   4   0  14  152.39    7.81
   4   0  14  140.81    8.19
  -4   0  15   54.91    3.63
   4   0  15   66.70    5.36
   4   0  15   61.32    3.80
   4   0  15   65.89    3.88
   4   0  15   61.51    4.37
  -4   0  16  197.93   10.62
  -4   0  16  181.62   10.38
   4   0  16  229.57   12.12
   4   0  16  205.88   10.53
   4   0  16  213.16   10.56
   4   0  16  193.05   11.03
   4   0  17    5.58    2.05
   4   0  17    5.40    1.40
   4   0  17    3.56    1.38
   4   0  17    5.14    1.42
  -4   0  17    4.68    1.46
   4   0  18    3.38    1.67
   4   0  18    2.76    1.17
   4   0  18    2.53    1.20
  -4   0  18    4.97    1.25
   4   0  19    0.85    1.37
   4   0  19    2.68    0.94
   4   0  19    1.90    0.97
   4   0  20   11.39    1.00
   4  -1   0    1.17    1.44
   4   1   0    3.43    1.30
   4   1  -1   18.72    1.98
   4   1   1   16.67    2.01
   4  -1   1   19.08    2.20
   4  -1  -1   20.07    2.07
   4   1   2  122.51    6.67
   4   1  -2  102.69    6.37
   4  -1   2  119.09    6.83
   4  -1  -2  108.27    6.58
   4  -1   3    5.77    1.87
   4  -1  -3    9.58    1.75
   4   1  -3    7.05    1.34
   4   1   4  270.32   14.52
   4   1  -4  246.22   14.17
   4  -1  -4  266.79   14.45
  -4   1   5  621.20   30.33
   4   1   5  540.63   30.58
   4  -1   5  569.46   30.77
  -4   1   5  659.43   32.12
   4   1   6    2.53    1.74
   4  -1   6    1.14    1.83
  -4   1   6    2.28    1.20
  -4   1   6    2.19    2.54
  -4  -1  -6    4.33    1.72
  -4  -1   6    0.41    1.39
   4   1   7   45.18    3.98
   4  -1   7   47.29    4.01
  -4   1   7   54.63    3.48
  -4   1   7   51.61    5.44
  -4  -1   7   51.29    3.64
  -4   1   8    4.97    3.19
   4   1   8    7.90    2.05
   4  -1   8    9.79    2.39
   4   1   8   11.59    1.45
   4  -1   8   10.74    1.52
   4   1   9    4.28    1.81
   4  -1   9    4.09    2.01
   4   1   9    6.98    1.46
   4  -1   9    4.30    1.45
   4  -1  10    1.36    2.19
   4   1  10    1.78    2.14
   4  -1  10    1.08    1.89
   4  -1  10    0.32    2.02
   4   1  10    1.77    1.47
   4  -1  10    0.59    1.44
   4   1  11    4.38    1.74
  -4   1  11    4.02    1.46
  -4  -1  11    5.41    1.51
  -4   1  11    5.82    0.99
   4  -1  11    5.59    1.37
  -4  -1  11    4.24    1.10
   4  -1  11    4.94    1.28
   4  -1  11    6.30    1.39
   4  -1  11    4.01    2.41
   4   1  11    7.71    2.64
  -4  -1  12  139.24    7.69
  -4   1  12  136.00    7.62
   4  -1  12  159.05    9.39
   4   1  12  150.84    9.24
   4  -1  12  163.44    7.86
   4  -1  12  156.77    7.87
  -4   1  12  136.72    7.95
  -4  -1  12  133.98    8.00
  -4   1  12  143.33    7.54
  -4   1  13   55.88    3.64
  -4  -1  13   52.15    3.72
  -4  -1  13   53.93    3.38
  -4   1  13   48.50    3.27
   4  -1  13   55.99    5.02
   4   1  13   54.93    5.04
   4  -1  13   60.72    3.59
   4   1  13   61.77    3.63
   4  -1  13   59.41    3.57
   4   1  13   52.84    4.07
   4  -1  14   67.77    4.57
  -4   1  14   66.67    4.17
  -4  -1  14   66.45    4.29
   4  -1  14   73.92    5.67
   4   1  14   58.82    5.34
  -4  -1  14   60.03    3.83
  -4  -1  14   66.96    3.94
  -4   1  14   62.44    3.84
   4   1  14   66.59    4.03
   4  -1  14   69.91    4.13
   4   1  14   71.42    4.17
   4  -1  14   71.07    4.11
   4   1  14   74.21    4.79
   4   1  15    4.75    2.27
   4  -1  15    6.78    2.13
   4  -1  15    7.01    3.00
   4   1  15    4.44    2.96
   4   1  15    4.36    2.15
  -4  -1  15    3.80    1.17
  -4  -1  15    4.97    1.39
  -4   1  15    4.56    1.22
   4   1  15    3.95    1.56
   4  -1  15    4.65    1.54
   4   1  15    4.76    1.42
   4  -1  15    4.86    1.60
  -4   1  16   40.50    2.95
  -4  -1  16   43.99    3.12
  -4   1  16   34.24    2.67
   4  -1  16   48.13    4.37
   4   1  16   42.45    4.34
   4  -1  16   44.74    2.96
   4   1  16   42.81    2.99
   4   1  16   42.35    2.82
   4  -1  16   43.39    2.87
   4   1  16   42.46    3.60
   4  -1  16   43.32    3.40
   4   1  17    4.78    2.10
   4  -1  17    6.68    1.86
   4  -1  17    5.77    1.35
   4  -1  17    4.58    1.26
   4  -1  17    4.51    1.44
   4   1  17    5.12    1.35
  -4   1  17    5.35    1.23
  -4   1  17    6.67    1.43
  -4  -1  17    4.93    1.63
   4   1  18   23.96    1.76
   4  -1  18   20.80    1.67
   4   1  18   19.93    1.83
   4  -1  18   18.21    1.77
   4   1  18   21.89    2.40
   4  -1  18   19.33    2.28
  -4  -1  18   22.44    1.89
   4  -1  19    8.63    1.05
   4   1  19    7.65    1.18
   4  -1  19    9.89    1.22
   4   1  19   10.14    1.67
  -4  -1  19   10.08    1.26
   4   1  20    1.49    0.72
   4  -1  20    0.62    0.71
   4   2   0  966.52   51.22
   4  -2   0 1072.49   51.59
   4   2  -1  180.81   10.31
   4   2   1  175.25   10.36
   4  -2   1  173.73   10.62
   4  -2  -1  192.93   10.71
   4   2  -2  417.15   24.93
   4   2   2  469.08   25.17
   4  -2   2  484.22   25.45
   4  -2  -2  458.25   25.29
  -4  -2  -2  594.71   25.69
  -4  -2   2  581.26   25.65
  -4   2   3  142.48    7.85
   4   2  -3  124.08    7.79
   4  -2   3  132.37    8.30
   4  -2  -3  139.53    8.26
  -4  -2   3  146.96    8.32
   4  -2  -4    0.64    1.57
   4   2   4   15.91    2.10
  -4   2   4   20.58    1.75
  -4  -2   4   22.57    2.95
  -4   2   4   23.97    3.12
  -4  -2   4   17.55    2.10
  -4  -2  -4    0.87    1.64
   4   2   5   53.81    4.27
   4  -2   5   56.87    4.50
  -4   2   5   63.30    3.97
  -4   2   5   66.85    5.45
  -4  -2   5   71.72    5.39
  -4  -2  -5   50.60    4.16
  -4  -2   5   60.58    4.16
   4   2   6  163.91   10.72
   4  -2   6  174.50   11.05
  -4   2   6  202.17   10.53
  -4   2   6  184.01   12.17
  -4  -2   6  182.23   11.94
  -4  -2   6  184.54   10.57
   4   2   7   54.87    4.31
   4  -2   7   51.87    4.58
  -4   2   7   64.71    4.04
  -4  -2   7   57.33    5.76
  -4  -2   7   60.30    4.04
  -4  -2   8  597.71   28.84
   4   2   8  476.00   25.83
   4  -2   8  485.38   25.91
   4   2   8  524.74   26.80
   4  -2   8  552.60   27.20
   4  -2   9  195.10   10.04
   4   2   9  165.46    8.97
   4  -2   9  149.66    8.99
   4  -2   9  155.79   10.02
   4   2   9  156.57    9.63
   4   2   9  181.30    9.94
   4  -2   9  187.66   10.07
   4   2  10  130.61    8.57
   4  -2  10  142.80    8.74
   4  -2  10  142.16    8.69
   4   2  10  140.94    7.78
   4  -2  11   23.44    2.03
  -4   2  11   24.27    2.10
  -4  -2  11   23.30    2.23
  -4   2  11   25.01    1.73
  -4   2  11   21.72    1.79
  -4  -2  11   21.55    1.84
   4   2  11   24.58    2.49
   4  -2  11   26.77    2.02
   4   2  11   25.51    2.08
   4  -2  11   21.55    3.24
   4   2  11   25.78    3.30
  -4   2  12    2.30    1.02
  -4   2  12    5.50    1.42
  -4  -2  12    1.95    1.50
   4  -2  12    2.31    2.48
   4   2  12    2.88    2.42
  -4  -2  12    2.81    1.19
   4  -2  12    3.10    1.39
   4  -2  12    2.55    1.36
  -4   2  13    1.66    1.38
  -4  -2  13    4.45    1.72
   4  -2  13    4.66    1.86
  -4   2  13    2.49    1.04
   4  -2  13    1.64    1.46
  -4  -2  13    2.54    1.28
  -4   2  13    2.10    1.03
  -4  -2  13    1.78    1.08
   4  -2  13    2.17    1.47
   4  -2  13    1.02    1.44
   4  -2  13    0.17    2.54
   4   2  13    1.31    2.56
   4  -2  14   24.51    2.73
  -4  -2  14   26.50    2.54
  -4  -2  14   25.04    2.04
  -4   2  14   24.65    2.00
   4  -2  14   29.47    3.78
   4   2  14   28.84    3.62
   4  -2  14   29.19    2.40
   4   2  14   30.18    2.41
   4  -2  14   25.25    2.28
   4   2  14   33.42    3.11
   4   2  15   64.51    4.47
   4  -2  15   56.01    4.11
   4  -2  15   61.09    5.05
   4   2  15   57.76    5.00
  -4  -2  15   49.95    3.40
  -4   2  15   53.44    3.37
   4  -2  15   60.12    3.69
   4   2  15   64.85    3.78
   4  -2  15   55.34    3.58
   4   2  15   63.30    4.19
   4   2  16    7.89    2.36
   4  -2  16    5.58    1.90
   4  -2  16   10.91    2.82
   4   2  16    7.76    2.68
  -4   2  16    5.30    1.19
  -4   2  16    7.81    1.45
  -4  -2  16    5.55    1.17
   4  -2  16    7.84    1.57
   4   2  16    7.17    1.36
   4  -2  16    7.11    1.43
   4   2  16    5.14    2.10
   4  -2  17    9.03    1.90
   4  -2  17    9.23    1.45
   4  -2  17    8.26    1.28
   4   2  17   12.91    1.43
   4  -2  17    9.52    1.63
  -4   2  17    8.13    1.21
  -4  -2  17   10.64    1.73
   4   2  18  135.02    7.02
   4   2  18  133.17    7.12
   4  -2  18  132.93    7.13
   4  -2  18  121.12    7.44
  -4  -2  18  142.20    7.21
  -4   2  18  128.77    6.98
  -4  -2  19    4.29    1.10
   4  -2  19    3.54    1.06
   4   2  19    2.95    1.03
   4  -2  20   30.02    1.97
   4   2  20   35.45    2.01
  -4  -2  20   32.20    2.03
  -4  -3   0    0.83    1.66
   4  -3   0   -0.24    1.78
   4   3   0    2.20    1.20
  -4  -3  -1   67.69    4.26
   4   3  -1   50.35    3.66
   4   3   1   52.48    3.76
   4  -3   1   54.57    4.30
   4  -3  -1   70.74    4.52
  -4   3   2  233.83   11.60
  -4  -3  -2  266.49   12.12
  -4  -3   2  250.56   11.99
   4   3  -2  172.48   11.33
   4   3   2  188.36   11.56
   4  -3   2  214.76   12.12
   4  -3  -2  222.32   12.09
  -4   3   3   12.34    1.67
  -4  -3  -3   13.18    2.09
  -4  -3   3   11.48    1.96
   4  -3   3    7.33    2.21
   4  -3  -3   11.68    2.09
   4   3  -3    8.78    1.44
  -4  -3  -4   33.56    2.94
  -4  -3   4   30.82    2.77
  -4   3   4   35.99    2.73
  -4  -3   4   29.07    3.49
  -4   3   4   32.14    3.72
   4   3  -4   28.79    2.45
   4   3   4   28.83    2.89
  -4  -3   5  107.84    6.40
  -4  -3  -5  114.30    6.58
  -4   3   5  114.35    6.33
  -4   3   5  110.58    7.67
  -4  -3   5   99.21    7.34
   4   3   5   96.10    6.53
   4  -3   5   87.81    6.81
  -4  -3   6    5.72    1.60
  -4  -3  -6    6.80    1.76
  -4   3   6    6.20    1.50
  -4   3   6    4.29    2.64
  -4  -3   6    2.06    2.34
   4  -3   6    2.04    2.16
   4   3   6    4.36    1.92
  -4  -3   7   50.17    3.60
   4   3   7   48.11    3.91
   4  -3   7   42.67    4.29
  -4   3   7   53.00    3.68
  -4  -3   7   45.24    4.90
  -4   3   7   53.31    5.50
   4   3   8   32.24    3.09
   4   3   8   28.79    2.34
   4   3   9   60.20    4.59
   4  -3   9   59.84    4.65
   4   3   9   54.37    4.37
   4  -3   9   61.74    4.60
   4   3   9   59.93    3.76
   4  -3  10    2.11    1.94
   4  -3  10    1.49    1.16
  -4  -3  10    0.52    1.31
   4  -3  10    1.31    2.06
   4   3  10    2.68    2.16
   4   3  10    0.36    1.23
   4   3  10    1.17    1.50
   4   3  11    6.82    1.87
   4  -3  11    8.64    1.50
  -4   3  11    7.98    1.19
  -4   3  11    7.81    1.18
   4  -3  11   10.16    1.72
   4  -3  11    9.36    2.61
   4   3  11    8.32    2.45
   4   3  11   12.18    1.62
   4  -3  11    7.50    1.47
   4  -3  12   15.26    3.03
   4   3  12   13.10    2.85
   4   3  12   15.12    2.39
   4  -3  12   15.75    1.87
   4   3  12   18.77    1.97
   4  -3  12   17.30    2.20
  -4   3  12   16.75    1.48
  -4  -3  13   39.92    2.81
   4  -3  13   45.71    4.47
   4   3  13   40.84    4.19
   4  -3  13   43.86    3.01
   4  -3  13   50.97    3.14
   4  -3  13   45.46    3.44
   4  -3  13   47.77    3.12
  -4   3  13   42.32    2.70
   4  -3  14   35.31    2.69
   4  -3  14   35.57    3.11
  -4   3  14   35.64    2.26
  -4  -3  14   36.02    2.43
  -4   3  14   31.31    2.29
   4   3  14   34.63    3.89
   4  -3  14   39.26    3.92
   4   3  14   37.28    2.81
   4  -3  14   35.61    2.72
   4  -3  14   33.30    2.59
   4   3  14   37.11    3.33
   4  -3  15   28.77    2.69
   4  -3  15   28.33    3.63
   4   3  15   35.25    3.62
  -4  -3  15   26.82    2.11
  -4   3  15   23.10    1.95
   4  -3  15   27.12    2.41
   4  -3  15   29.38    2.28
   4   3  15   33.78    2.94
   4   3  16    7.56    2.22
   4  -3  16    9.74    1.97
   4  -3  16    9.83    1.30
   4  -3  16    9.58    1.55
   4  -3  16   11.15    1.73
  -4   3  16    8.54    1.26
  -4  -3  16   10.13    1.34
  -4  -3  16   12.28    1.93
   4  -3  17   21.87    2.01
   4   3  17   19.83    1.92
   4  -3  17   19.22    1.70
   4   3  17   20.91    2.53
   4  -3  17   16.04    2.13
  -4  -3  17   25.35    2.19
  -4   3  17   17.17    1.59
   4   3  18   21.29    1.83
   4  -3  18   21.19    1.86
   4   3  18   22.40    2.39
  -4  -3  18   23.08    1.93
  -4   3  18   19.11    1.56
   4  -3  19   36.20    2.49
   4   3  19   37.79    2.91
  -4  -3  20    2.11    0.81
   4  -3  20    2.49    0.75
  -4   4   0   87.69    5.10
  -4  -4   0   94.98    5.48
   4  -4   0   85.40    5.80
  -4   4  -1   67.67    4.15
  -4   4   1   83.98    4.42
  -4  -4  -1   69.17    4.50
   4   4  -1   49.14    3.96
   4   4   1   55.69    4.13
   4  -4   1   71.14    5.08
  -4   4  -2   97.99    4.61
  -4  -4   2   63.38    4.66
  -4  -4  -2  101.73    5.18
   4   4  -2   71.20    4.41
   4   4   2   48.79    4.34
   4  -4   2   48.96    4.90
  -4  -4   3   42.40    3.24
  -4  -4  -3   42.91    3.33
  -4   4  -3   31.66    2.64
  -4   4   3   44.87    3.08
  -4  -4   3   36.50    3.53
   4   4  -3   27.01    2.63
   4  -4   3   35.47    3.67
  -4  -4   4  663.39   31.26
  -4  -4  -4  704.04   31.44
  -4   4  -4  601.13   30.79
  -4   4   4  684.61   31.16
  -4  -4   4  599.81   31.92
  -4   4   4  625.80   32.32
   4   4  -4  485.12   30.68
   4   4   4  562.81   31.14
  -4  -4   5   48.10    3.53
  -4  -4  -5   35.38    3.40
  -4   4  -5   31.81    2.83
  -4   4   5   55.26    3.53
  -4   4   5   49.21    4.58
  -4  -4   5   42.65    4.17
   4   4   5   49.46    3.81
  -4  -4   6  104.31    6.43
  -4  -4  -6  119.36    6.74
  -4   4   6  111.19    8.00
  -4   4  -6  103.57    6.06
  -4   4   6  111.00    6.58
   4   4   6   97.76    6.72
  -4   4   7    7.18    3.10
  -4  -4   7    5.42    2.51
  -4   4   7    5.96    1.84
   4   4   7    3.80    1.21
   4   4   7    8.15    2.13
   4   4   8   50.59    4.22
   4  -4   8   54.75    4.14
   4   4   8   48.56    3.39
   4  -4   9   25.62    2.98
   4   4   9   21.83    2.86
   4   4   9   20.14    2.82
   4  -4   9   23.04    2.81
   4   4   9   23.09    2.25
   4  -4  10   21.91    2.87
   4  -4  10   19.27    1.82
  -4   4  10   17.47    1.65
  -4  -4  10   18.89    1.93
   4  -4  10   17.72    2.84
   4   4  10   18.39    2.72
   4  -4  10   21.07    1.84
   4   4  10   19.31    1.86
   4   4  10   16.13    2.18
   4   4  11    2.71    1.90
  -4   4  11    1.65    1.05
   4  -4  11    2.37    1.48
  -4  -4  11    1.99    1.51
   4  -4  11    2.79    1.36
  -4   4  11    0.41    1.01
   4  -4  11    2.77    1.41
   4   4  11    1.96    1.43
   4  -4  11    1.75    2.32
   4   4  11    1.01    2.19
   4  -4  12   33.94    2.93
  -4  -4  12   39.10    2.91
  -4   4  12   36.60    2.42
   4  -4  12   38.76    3.85
   4   4  12   32.98    3.68
  -4  -4  12   33.44    2.51
   4   4  12   42.51    2.88
   4  -4  12   44.85    2.83
   4   4  12   38.51    3.27
  -4   4  13    2.28    1.13
  -4  -4  13    4.85    1.74
   4  -4  13    2.04    1.61
   4  -4  13    3.79    1.53
  -4  -4  13    3.13    1.21
   4  -4  13    1.65    1.54
   4  -4  13    1.65    1.40
  -4  -4  13    1.42    1.26
   4  -4  13    4.37    2.59
   4   4  13    2.52    2.36
   4  -4  14   71.69    5.02
  -4  -4  14   79.55    4.96
   4  -4  14   80.33    4.84
  -4   4  14   82.95    4.44
   4  -4  14   84.94    5.94
   4   4  14   80.18    5.89
  -4  -4  14   75.85    4.61
  -4  -4  14   76.01    4.63
   4  -4  14   79.29    4.71
   4  -4  14   89.99    4.87
   4   4  14   96.24    5.50
  -4   4  15    9.18    1.22
   4  -4  15    7.18    1.90
   4  -4  15    9.73    2.58
   4   4  15   10.35    2.69
  -4   4  15    5.53    1.20
  -4  -4  15    8.53    1.34
   4  -4  15    8.36    1.77
   4  -4  15    9.73    1.59
   4   4  15   11.90    2.37
   4   4  16   30.42    3.00
   4  -4  16   24.83    2.48
  -4  -4  16   25.88    1.97
  -4   4  16   22.58    1.84
   4  -4  16   27.80    2.33
   4  -4  16   25.80    2.05
   4   4  16   26.92    2.79
   4   4  17   -1.58    1.67
   4   4  17    2.31    1.84
   4  -4  17    3.56    1.12
   4   4  17    1.58    1.28
   4  -4  17   -0.04    1.41
  -4   4  17   -0.03    0.89
   4   4  18    0.66    1.46
   4   4  18    0.50    1.14
   4  -4  18    1.19    1.18
  -4   4  18    0.56    0.82
   4   4  19   -0.30    1.19
   4  -4  19    0.65    0.95
   4   4  19    0.75    0.94
  -4  -4  20    6.43    0.90
   4   4  20    6.29    0.79
   4  -4  20    4.33    0.78
  -4   5   0    5.57    1.48
  -4  -5   0    4.78    1.95
   4   5   0    5.62    1.53
  -4   5  -1   63.19    3.97
  -4   5   1   67.02    4.12
  -4  -5  -1   61.22    4.36
   4   5  -1   47.42    3.83
   4   5   1   52.18    3.97
  -4   5  -2    8.42    1.62
  -4  -5  -2   10.56    2.17
   4   5  -2    6.09    1.56
   4   5   2    6.36    1.78
  -4  -5   3   89.93    5.64
  -4  -5  -3   97.31    5.80
  -4   5  -3   88.34    5.23
  -4   5   3   91.99    5.49
  -4  -5   3   81.68    5.87
  -4   5   3   82.36    6.14
  -4  -5   4    0.81    1.66
  -4  -5  -4    0.99    1.86
  -4  -5   4    0.89    1.77
  -4   5   4    4.14    2.33
  -4   5  -4    2.43    1.23
  -4   5   4    3.65    1.70
   4   5  -4    0.36    1.31
   4   5   4    2.22    1.69
  -4   5   5  159.80    9.99
  -4  -5   5  139.54    9.45
  -4   5  -5  151.63    8.39
   4   5  -5  133.32    8.37
   4   5   5  143.99    8.85
   4  -5   6  151.19    8.65
  -4   5   6  160.69   10.44
  -4  -5   6  130.26    9.64
  -4   5   6  170.44    9.18
   4   5   6  145.24    9.10
   4  -5   7    5.13    1.69
   4   5   7    6.52    2.24
  -4   5   7    6.75    2.67
   4   5   7    4.14    1.28
  -4   5   7    6.74    2.08
   4  -5   8   10.84    2.12
   4   5   8   11.02    2.16
   4   5   8   11.18    1.66
   4   5   8   11.56    2.43
   4  -5   8   10.45    2.12
  -4   5   8   14.39    2.50
   4   5   9  174.19    9.31
   4   5   9  154.92    9.95
   4  -5   9  186.41   10.07
   4  -5   9  167.01    9.04
  -4  -5   9  153.04    9.07
   4  -5   9  159.30    9.86
   4   5   9  158.49    9.87
   4  -5   9  177.36    9.08
   4   5   9  181.87    9.06
   4  -5   9  176.08    9.06
   4   5  10   13.17    2.18
  -4  -5  10   13.47    1.74
   4  -5  10   12.22    1.63
  -4   5  10   14.14    1.54
   4  -5  10   10.17    2.39
   4   5  10   12.65    2.53
   4  -5  10   15.04    1.67
   4   5  10   15.78    1.77
   4  -5  10   14.44    1.71
  -4  -5  11   21.42    2.14
  -4   5  11   21.87    1.77
   4  -5  11   22.64    2.13
   4  -5  11   19.99    2.85
   4   5  11   23.47    2.98
  -4  -5  11   22.12    1.90
   4  -5  11   22.25    2.13
   4   5  11   23.28    2.17
   4   5  11   22.75    2.55
  -4   5  12    5.02    1.20
  -4  -5  12    6.24    1.68
   4  -5  12    5.14    2.19
   4   5  12    6.88    2.41
  -4  -5  12    5.10    1.37
   4  -5  12    8.58    1.63
   4   5  12    5.40    2.11
  -4  -5  13   12.57    1.92
   4  -5  13    9.86    1.93
  -4   5  13   10.66    1.39
   4  -5  13   14.32    1.84
   4   5  13    6.44    2.37
   4  -5  13   14.17    2.71
  -4  -5  13   10.56    1.56
  -4  -5  13   10.48    1.58
   4  -5  13   15.44    1.89
  -4   5  14    6.97    1.21
   4  -5  14    8.57    1.79
  -4  -5  14    8.37    1.81
   4  -5  14    6.76    1.67
   4  -5  14    5.70    2.25
   4   5  14    6.11    2.40
  -4  -5  14    6.46    1.42
   4  -5  14    6.88    1.53
  -4  -5  14    7.64    1.42
   4  -5  14    7.00    1.78
   4  -5  15    1.76    1.59
  -4   5  15    3.71    1.08
   4  -5  15    3.29    1.53
  -4  -5  15    2.52    1.22
   4  -5  15    5.23    1.77
   4  -5  15    3.04    1.31
  -4  -5  15    3.55    1.22
   4   5  15    4.89    2.20
   4   5  16    5.22    1.99
   4   5  16    6.38    2.00
  -4  -5  16    6.51    1.23
  -4  -5  16    4.95    1.75
   4  -5  16    4.02    1.25
   4  -5  16    5.14    1.67
   4   5  17    5.98    1.80
   4   5  17    5.10    1.78
   4   5  17    5.15    1.33
   4  -5  17    7.06    1.51
  -4   5  17    3.65    0.94
  -4  -5  17    6.28    1.54
   4   5  18    1.47    1.36
   4   5  18   -0.24    1.03
  -4  -5  18    2.05    1.17
   4  -5  18   -0.07    1.19
   4   5  19    3.32    0.91
   4  -5  19    3.91    0.99
  -4  -5  19    6.26    1.03
  -4   6   0 1902.82   83.91
   4   6   0 1450.50   83.70
  -4   6  -1   47.01    3.71
   4   6  -1   37.63    3.67
  -4  -6   2  298.23   15.46
  -4   6  -2  320.48   14.99
   4   6  -2  238.41   14.82
   4   6   2  257.30   15.03
  -4  -6   3   10.50    2.12
  -4   6  -3   10.00    1.76
  -4   6   3   12.30    2.22
   4   6  -3    9.31    1.84
  -4  -6   4  108.88    7.42
   4   6  -4   98.10    6.75
   4   6   4  100.04    7.10
  -4  -6   5    2.83    2.03
   4   6  -5    0.86    1.52
   4   6   5    5.26    2.12
  -4   6  -5    3.34    1.42
   4   6   6  146.55    7.09
   4  -6   6  122.38    7.19
   4   6   6  109.98    6.95
  -4   6   6  165.47    8.47
   4   6   6  126.80    8.07
   4   6   7   32.24    2.59
   4   6   7   34.72    3.66
   4   6   8   72.30    4.71
   4   6   8   67.57    5.09
   4  -6   8   78.43    4.52
   4   6   8   80.59    5.76
   4   6   9    3.07    1.79
  -4  -6   9    3.39    1.31
  -4   6   9    1.76    1.24
   4   6   9    3.20    1.76
  -4  -6   9    2.71    1.14
   4  -6   9    2.80    1.29
   4  -6   9    1.48    1.38
   4   6  10  191.54    9.86
   4  -6  10  170.11    9.45
  -4   6  10  169.80    9.38
  -4  -6  10  166.17    9.48
   4   6  10  175.91   10.31
   4  -6  10  184.11    9.51
   4  -6  10  189.17    9.50
  -4   6  11    3.14    1.19
  -4  -6  11    5.93    1.53
   4  -6  11    3.82    1.54
   4   6  11    6.27    2.16
   4  -6  11    6.04    1.62
   4  -6  11    4.16    2.04
   4   6  11    6.68    2.13
  -4  -6  12   37.55    2.87
  -4   6  12   39.26    2.52
   4  -6  12   37.00    3.55
   4   6  12   36.35    3.63
  -4  -6  12   39.38    2.72
  -4  -6  12   34.31    2.71
   4  -6  12   40.31    2.90
   4   6  12   46.01    3.61
  -4   6  13    4.36    1.22
  -4  -6  13    6.42    1.70
   4  -6  13    6.08    1.65
   4  -6  13    5.29    2.05
   4   6  13    5.04    2.08
  -4  -6  13    4.16    1.43
  -4  -6  13    6.55    1.46
   4  -6  13    4.79    1.68
  -4   6  14    4.83    1.13
   4  -6  14    4.91    1.66
   4  -6  14    4.66    2.01
   4   6  14    4.60    2.06
  -4  -6  14    4.28    1.35
   4  -6  14    2.41    1.34
  -4  -6  14    3.63    1.37
   4  -6  14    4.61    1.77
  -4   6  15    3.12    1.01
   4  -6  15    1.43    1.52
  -4  -6  15    1.33    1.24
   4  -6  15    4.08    1.61
   4  -6  15    2.54    1.18
  -4  -6  15    1.48    1.23
   4   6  15    2.05    2.03
   4   6  16  123.99    6.96
  -4   6  16  112.51    6.16
  -4  -6  16  127.95    6.54
  -4  -6  16  111.34    6.32
   4  -6  16  114.66    6.49
   4   6  16  121.08    6.40
   4   6  16  129.50    6.96
   4   6  17    6.86    1.66
  -4  -6  17    6.75    1.36
   4   6  17    5.65    1.75
   4   6  17    7.24    1.26
   4  -6  17    7.89    1.48
  -4  -6  18   49.74    2.84
   4   6  18   43.84    3.08
   4  -6  18   42.61    2.80
   4   6  18   46.57    2.73
   4   6  19   15.13    1.16
  -4  -6  19   17.05    1.28
   4   7   0    5.20    1.28
   4  -7   0    6.75    1.68
  -4   7   0    3.73    1.90
   4   7   0    1.18    1.92
   4   7  -1   56.83    3.63
   4  -7  -1   63.95    4.08
  -4   7  -1   69.46    4.55
  -4   7   1   66.69    4.65
   4   7  -1   54.65    4.47
   4   7   1   56.78    4.57
   4   7   2    1.84    1.14
   4   7  -2    2.00    1.18
   4  -7   2    1.46    1.51
   4  -7  -2    2.43    1.62
  -4   7  -2    1.50    1.66
  -4   7   2    0.97    2.07
   4   7  -2    0.13    1.78
   4   7   2   -0.42    1.98
   4   7   3  194.77   10.23
   4   7  -3  193.73   10.26
   4  -7   3  195.40   10.54
   4  -7  -3  197.93   10.62
  -4   7  -3  209.96   11.03
   4   7  -3  183.56   11.04
   4   7   3  170.17   11.16
   4   7   4  126.80    7.07
   4   7  -4  133.62    7.11
   4  -7   4  115.03    7.29
   4  -7  -4  138.26    7.49
  -4   7  -4  134.33    7.80
  -4   7   4  153.44    8.50
   4   7  -4  121.38    7.84
   4   7   4  122.56    8.12
   4   7   5    8.62    1.45
   4   7  -5    7.60    1.48
   4  -7  -5    8.73    1.87
   4  -7   5    8.15    1.71
   4   7   5    6.44    1.40
  -4   7   5    9.95    2.63
   4   7   5    5.27    2.35
   4   7   6   58.17    3.42
   4   7  -6   56.61    3.41
   4  -7  -6   51.80    3.72
   4  -7   6   47.73    3.57
   4   7   6   47.04    4.38
   4   7   6   42.58    3.33
  -4   7   6   59.07    4.84
  -4  -7   7    1.10    1.04
   4   7   7    1.18    2.25
   4  -7   7    0.40    1.17
   4   7   7    0.11    1.37
  -4   7   7    0.56    2.26
   4   7   7   -0.06    1.50
  -4  -7   8   33.63    2.54
   4   7   8   40.70    4.02
  -4  -7   8   40.05    2.56
   4  -7   8   35.25    2.62
   4   7   8   33.67    2.93
  -4   7   8   44.28    4.26
   4   7   9   30.37    2.81
  -4   7   9   29.09    2.31
  -4  -7   9   31.64    2.36
  -4  -7   9   32.13    2.31
   4  -7   9   25.48    2.35
   4  -7   9   29.74    2.44
   4   7  10   38.74    3.21
   4  -7  10   34.06    2.70
  -4   7  10   32.60    2.55
  -4  -7  10   36.32    2.66
  -4  -7  10   43.05    2.67
   4  -7  10   33.65    2.70
   4  -7  10   36.59    2.71
  -4  -7  11   61.64    3.93
   4  -7  11   61.97    4.00
   4  -7  11   64.34    4.00
   4   7  11   67.67    4.54
   4  -7  11   61.71    3.99
  -4  -7  12   37.09    2.70
  -4   7  12   34.71    2.37
  -4  -7  12   34.69    2.63
   4  -7  12   32.94    2.74
   4   7  12   38.68    3.33
   4   7  13    4.77    2.35
   4  -7  13    2.48    1.62
  -4   7  13    2.34    1.21
  -4  -7  13    2.51    1.47
  -4  -7  13    3.02    1.38
  -4  -7  13    2.02    1.35
   4  -7  13    1.66    1.66
   4  -7  14    0.90    1.51
  -4   7  14    0.46    1.05
  -4  -7  14    0.51    1.31
   4  -7  14    1.30    1.27
  -4  -7  14    0.04    1.30
   4  -7  14   -0.35    1.60
   4   7  15   14.09    2.20
   4  -7  15    9.55    1.68
   4   7  15   13.03    2.11
  -4   7  15   13.29    1.28
  -4  -7  15   13.13    1.54
  -4  -7  15   12.14    1.46
  -4  -7  15   12.41    1.73
   4  -7  15    9.72    1.35
   4  -7  15   12.01    1.86
   4   7  16    1.15    1.74
   4  -7  16    0.88    1.27
   4   7  16    1.74    1.56
  -4   7  16    1.70    0.85
  -4  -7  16    0.70    1.23
   4   7  16   -0.13    1.10
   4  -7  16   -0.17    1.40
   4   7  17    2.19    1.34
   4   7  17    3.93    1.52
  -4  -7  17    4.83    1.17
   4  -7  17    3.84    1.28
   4   7  17    2.81    0.99
  -4  -7  18    5.06    0.95
   4  -7  18    2.26    0.99
   4   7  18    3.10    0.82
   4  -7  19    0.33    0.66
  -4  -7  19    0.06    0.64
   4   8   0   75.90    4.64
   4  -8   0   76.33    5.00
   4   8   0   68.41    5.56
   4   8  -1    0.94    1.31
   4  -8  -1    5.14    1.89
  -4   8  -1    3.32    2.15
  -4   8   1    3.57    2.31
   4   8  -1    0.31    2.14
   4   8   1    3.48    2.29
   4   8   2  407.05   23.11
   4   8  -2  467.95   23.20
   4  -8   2  454.56   23.49
   4  -8  -2  474.29   23.56
  -4   8  -2  498.92   24.26
  -4   8   2  523.84   24.62
   4   8  -2  399.94   24.06
   4   8   3   42.78    2.99
   4   8  -3   42.75    3.01
   4  -8  -3   37.53    3.34
   4  -8   3   45.51    3.39
  -4   8  -3   38.43    3.77
   4   8  -3   42.36    3.91
   4   8   3   44.61    4.23
   4   8   4  195.01   10.23
   4   8  -4  190.10   10.27
   4  -8   4  188.20   10.54
   4  -8  -4  179.34   10.56
  -4   8  -4  201.01   11.13
   4   8  -4  162.27   11.02
   4   8   4  188.04   11.40
   4   8   5   34.31    3.01
   4   8  -5   60.09    3.31
   4   8   5   42.45    4.27
   4  -8  -5   50.83    3.58
   4  -8   5   35.06    3.29
  -4   8   5   56.18    4.78
   4  -8  -6   16.26    2.46
   4  -8   6   24.01    2.47
   4   8   6   29.02    2.31
   4   8   6   28.29    3.48
  -4  -8   6   30.37    1.99
   4  -8   6   24.18    2.03
   4   8  -6   15.46    2.21
   4   8   6   25.59    2.31
  -4   8   6   34.70    3.93
  -4  -8   7  206.79   10.47
   4  -8   7  181.82   10.76
   4  -8   7  187.21   10.53
   4   8   7  191.40   10.76
  -4  -8   8   50.16    3.36
  -4  -8   8   59.34    3.42
   4  -8   8   52.30    3.48
   4   8   8   54.27    3.83
   4   8   9    1.87    1.99
  -4   8   9    1.27    1.35
  -4  -8   9    1.56    1.29
  -4  -8   9    2.09    1.37
   4  -8   9    1.02    1.42
   4  -8   9    0.86    1.54
   4   8  10    4.87    2.13
  -4  -8  10    5.37    1.46
  -4   8  10    3.96    1.27
  -4  -8  10    4.56    1.45
   4   8  10    4.22    1.12
   4  -8  10    2.17    1.51
   4  -8  10    7.49    1.70
  -4  -8  11    0.86    1.30
   4  -8  11   -0.22    1.58
  -4  -8  11    0.83    1.43
   4   8  11    0.78    1.01
   4  -8  11    1.69    1.66
  -4  -8  11    0.10    1.43
   4  -8  11    0.86    1.49
   4   8  11    0.42    2.14
  -4  -8  12   65.98    3.96
  -4   8  12   63.33    3.74
   4   8  12   64.47    3.73
  -4  -8  12   62.88    3.93
   4  -8  12   68.36    4.12
   4   8  12   65.54    4.70
   4  -8  13   13.57    1.93
  -4   8  13   16.51    1.58
   4   8  13   16.14    1.48
  -4  -8  13   17.08    1.85
   4  -8  13   16.53    2.09
   4   8  13   18.31    2.66
  -4  -8  14  128.56    6.71
  -4  -8  14  127.13    6.75
  -4  -8  14  128.09    6.72
  -4   8  14  120.27    6.49
   4  -8  14  112.23    6.61
   4  -8  14  131.86    6.85
   4  -8  14  119.48    6.79
   4   8  15   13.13    2.25
   4  -8  15   11.42    1.64
   4   8  15   15.91    1.92
  -4   8  15   12.25    1.25
  -4  -8  15   13.80    1.52
  -4  -8  15   12.42    1.52
   4   8  15   13.84    1.41
   4  -8  15   11.45    1.74
   4   8  16    2.26    1.61
   4  -8  16    1.12    1.15
  -4   8  16    2.78    0.78
   4   8  16    2.21    0.98
  -4  -8  16    2.91    1.01
   4  -8  16    3.03    1.36
  -4  -8  16    1.36    1.15
   4  -8  17    1.34    1.07
   4   8  17    1.27    0.79
  -4  -8  17    2.41    0.96
   4   8  17    1.23    1.28
  -4  -8  18   11.85    1.01
   4  -8  18    8.65    1.04
   4  -9   0    1.11    1.88
   4   9   0   -0.90    2.32
  -4   9   0    0.18    2.20
   4   9   0    0.25    1.54
   4  -9  -1   31.42    3.05
   4   9  -1   27.97    2.66
   4   9  -1   29.12    3.69
   4   9   1   30.27    3.79
  -4   9  -1   36.14    3.76
  -4   9   1   41.67    4.10
   4  -9   2    7.64    2.13
   4  -9  -2    7.88    2.23
   4   9   2    6.98    1.75
   4   9  -2    9.04    1.82
  -4   9  -2   10.26    1.86
   4   9  -2    7.68    2.57
  -4   9  -2   12.35    2.68
  -4   9   2   11.73    2.91
   4  -9   3   32.48    3.16
   4  -9  -3   39.63    3.32
   4   9   3   34.40    2.85
   4   9  -3   38.30    2.92
  -4   9  -3   38.48    2.89
   4   9  -3   30.80    3.78
   4   9   3   30.98    4.03
  -4   9  -3   43.02    3.92
   4  -9  -4  128.99    7.63
   4  -9   4  118.95    7.47
  -4   9  -4  132.82    7.24
   4   9   4  123.00    7.23
   4   9  -4  131.02    7.27
   4   9  -4  116.45    8.25
   4   9   4  121.34    8.44
  -4  -9   5  114.18    6.30
   4   9   5  113.66    6.67
   4   9  -5  116.73    6.71
  -4   9  -5  126.17    6.68
   4  -9  -5  115.68    7.00
   4  -9   5  112.67    6.88
   4   9   6  114.92    6.41
   4   9  -6  120.31    6.44
   4  -9   6  109.75    6.52
   4  -9  -6  118.33    6.73
  -4  -9   6  114.05    6.08
   4  -9   6   98.78    6.12
   4   9   6  103.63    6.39
  -4  -9   7    0.41    1.20
   4   9   7    2.21    1.83
   4   9   7    0.13    1.53
   4  -9   7    1.64    1.34
   4  -9   7    0.14    1.52
   4  -9   8   35.75    2.66
  -4  -9   8   34.85    2.57
   4   9   8   33.30    3.13
  -4  -9   9    3.94    1.47
   4  -9   9    5.68    1.70
   4  -9   9    4.59    1.55
   4   9   9    3.72    2.18
   4   9  10    3.87    2.28
  -4  -9  10    4.25    1.27
  -4  -9  10    3.13    1.46
   4   9  10    2.32    1.16
   4  -9  10    3.28    1.49
   4  -9  10    4.25    1.65
  -4  -9  11    3.42    1.30
   4  -9  11    2.67    1.67
  -4  -9  11    1.53    1.43
   4   9  11    1.39    1.12
   4  -9  11    2.62    1.63
   4  -9  11    1.25    1.58
   4   9  11    2.90    2.21
  -4   9  12   33.33    2.37
  -4  -9  12   39.82    2.69
   4   9  12   36.26    2.41
  -4  -9  12   35.68    2.64
   4  -9  12   34.65    2.82
   4  -9  12   36.32    2.73
   4   9  12   37.09    3.44
   4   9  13    9.36    2.33
   4  -9  13    8.86    1.71
  -4   9  13    9.05    1.27
  -4  -9  13    9.97    1.47
   4   9  13    8.73    1.19
  -4  -9  13    9.87    1.61
   4  -9  13    9.26    1.82
   4  -9  14    9.03    1.60
  -4   9  14    8.54    1.18
  -4  -9  14    7.26    1.41
   4  -9  14    7.03    1.21
  -4  -9  14   10.71    1.37
   4  -9  14   10.11    1.73
  -4  -9  15   14.80    1.45
  -4  -9  15   16.02    1.50
   4  -9  15   13.27    1.61
  -4   9  15   13.65    1.24
  -4   9  16    5.43    0.79
   4  -9  16    4.52    1.09
  -4  -9  16    7.66    1.05
   4   9  16    7.27    1.62
  -4  -9  16    5.86    0.98
   4   9  17    6.24    1.25
  -4  -9  17    6.32    0.86
   4  10   0  552.07   30.04
   4 -10   0  591.37   30.40
  -4  10   0  621.77   30.14
   4  10  -1    8.95    1.98
   4 -10  -1    7.61    2.36
  -4  10  -1   10.45    1.92
   4  10   2   65.25    4.24
   4  10  -2   61.36    4.19
   4 -10   2   60.92    4.50
   4 -10  -2   53.46    4.50
  -4  10  -2   70.84    4.24
   4  10   3   36.44    3.26
   4  10  -3   46.30    3.38
   4 -10  -3   44.28    3.75
   4 -10   3   38.38    3.59
  -4  10  -3   52.32    3.33
   4  10   4  281.57   15.36
   4  10  -4  292.71   15.40
  -4  10  -4  289.78   15.33
   4 -10   4  292.71   15.59
   4 -10  -4  302.50   15.70
  -4 -10   5    3.84    1.19
   4 -10  -5    5.74    2.09
   4  10   5    4.20    1.88
   4 -10   5    2.92    1.92
   4  10  -5    3.89    1.86
  -4  10  -5    3.99    1.70
   4 -10  -6  538.34   24.45
   4 -10   6  484.77   24.22
  -4  10  -6  518.40   24.12
  -4 -10   6  461.85   23.84
   4  10   6  487.54   24.17
   4  10  -6  486.60   24.16
   4 -10   6  397.37   23.84
   4  10   6  432.47   24.11
   4 -10   7   66.38    4.09
   4  10   7   65.06    4.13
  -4 -10   7   66.70    3.78
   4  10   7   56.07    4.24
   4 -10   7   54.00    3.82
  -4 -10   8   12.27    1.67
   4  10   8   11.05    2.33
  -4 -10   8   11.18    1.78
   4 -10   8   11.97    1.73
  -4 -10   9   22.24    2.07
   4  10   9   22.19    2.71
  -4 -10   9   21.32    2.16
   4 -10   9   20.17    2.16
  -4 -10  10   84.91    4.64
   4  10  10   73.50    4.47
  -4 -10  10   77.24    4.65
   4 -10  10   73.86    4.70
   4  10  10   86.24    5.21
  -4 -10  11    2.95    1.45
   4  10  11    3.27    1.17
   4  10  11    3.97    2.10
   4 -10  11    1.19    1.56
   4 -10  11    4.27    1.74
  -4  10  12   33.76    2.27
   4  10  12   34.28    2.29
   4 -10  12   32.18    2.64
   4  10  12   34.78    3.18
   4  10  13   12.45    1.32
  -4 -10  13   12.44    1.60
  -4 -10  13   12.09    1.35
  -4  10  13   11.25    1.34
   4 -10  13   10.40    1.70
   4  10  13   13.05    2.10
  -4 -10  14   19.21    1.61
  -4 -10  14   17.33    1.45
   4 -10  14   14.31    1.70
  -4  10  14   15.99    1.36
  -4 -10  15    4.60    0.92
  -4 -10  15    3.74    0.99
   4 -10  15    3.73    1.10
  -4  10  15    4.06    0.81
   4  10  16  132.70    7.30
   4 -10  16  135.16    7.03
   4 -10  17   20.77    1.39
   4 -11   0    2.30    2.24
   4  11   0    1.53    1.93
   4  11  -1   61.69    4.20
   4 -11  -1   53.92    4.37
  -4  11  -1   62.22    4.13
   4  11   2    7.52    2.12
   4  11  -2    6.02    2.11
   4 -11  -2    5.21    2.35
   4 -11   2    3.95    2.20
  -4  11  -2    3.34    1.87
   4  11   3    1.20    1.96
   4 -11   3    1.41    2.03
   4  11  -3    1.13    1.96
   4 -11  -3    1.48    2.14
  -4  11  -3    1.29    1.79
   4  11   4   42.23    3.38
   4  11  -4   44.35    3.45
   4 -11   4   44.56    3.50
   4 -11  -4   43.69    3.68
  -4  11  -4   42.44    3.28
   4  11   5    2.11    1.85
   4 -11  -5    3.47    2.01
   4 -11   5    1.78    1.76
   4  11  -5    0.80    1.78
  -4  11  -5    2.35    1.71
   4 -11  -6   17.72    2.35
   4 -11   6   20.56    2.14
  -4  11  -6   14.43    2.06
   4  11  -6   17.84    2.22
   4  11   6   15.79    2.26
  -4 -11   6   17.47    1.68
  -4 -11   6   14.84    1.85
   4 -11   6   13.75    1.72
   4  11   6   17.03    2.36
   4 -11   7   69.23    4.10
  -4  11  -7   68.03    4.12
   4  11   7   64.50    4.23
  -4 -11   7   67.22    3.87
   4  11   7   60.88    4.35
   4 -11   7   57.42    3.91
  -4 -11   7   62.03    3.99
  -4 -11   8    6.79    1.47
   4  11   8    8.83    2.21
  -4 -11   8    5.48    1.58
   4 -11   8    5.24    1.51
  -4 -11   9   39.15    2.86
  -4 -11   9   44.22    2.82
   4  11   9   39.53    3.38
   4 -11   9   34.03    2.83
   4  11  10   12.40    1.53
  -4 -11  10   14.72    1.74
   4 -11  10   12.26    1.76
   4  11  10   10.81    2.26
   4  11  11    0.81    1.15
   4  11  11   -0.07    1.99
  -4 -11  11    0.76    1.45
   4 -11  11   -1.18    1.49
   4 -11  11    0.35    1.60
  -4 -11  12   19.74    1.89
   4  11  12   20.20    1.63
   4  11  12   17.50    2.41
  -4  11  12   19.22    1.61
  -4  11  13   -0.11    0.94
   4 -11  13    1.55    1.31
   4  11  13    3.03    1.60
   4 -11  13    1.41    1.33
   4  11  14    4.58    1.54
  -4  11  14    0.90    0.77
   4 -11  14    2.37    1.10
  -4 -11  14    2.34    1.06
   4 -11  14    1.46    1.13
   4 -11  15   26.85    1.85
  -4  11  15   26.79    1.61
   4 -11  15   25.97    1.81
  -4 -11  15   28.15    1.79
   4 -11  16   -0.04    0.67
   4 -12   0  417.26   21.92
   4  12   0  418.88   21.82
  -4  12  -1   84.37    5.31
   4 -12  -1   89.43    5.62
   4  12  -1   82.51    5.48
  -4  12  -2  401.63   21.03
   4 -12  -2  418.61   21.32
   4 -12   2  415.99   21.28
   4  12   2  408.81   21.21
   4  12  -2  387.36   21.15
  -4  12  -3   59.40    4.15
   4 -12   3   52.45    4.30
   4  12   3   61.95    4.40
   4  12  -3   66.17    4.35
  -4  12  -4   87.61    5.51
   4  12   4  100.51    5.77
   4  12  -4   88.73    5.69
  -4 -12   4   88.88    5.24
   4 -12  -4   99.20    5.85
   4 -12   4   98.83    5.76
  -4 -12   5   18.40    1.99
   4  12  -5   30.99    2.64
   4  12   5   20.70    2.52
  -4  12  -5   27.22    2.39
   4 -12  -5   29.92    2.64
   4 -12   5   22.21    2.46
   4 -12  -6   28.93    2.65
   4 -12   6   32.33    2.57
  -4  12  -6   25.32    2.48
   4  12   6   33.81    2.73
   4  12  -6   26.68    2.68
  -4 -12   6   33.37    2.40
   4 -12   6   27.86    2.22
   4  12   6   36.03    2.96
  -4  12  -7    4.07    1.52
   4 -12   7    5.17    1.40
   4 -12  -7    6.66    1.62
  -4 -12   7    1.98    1.41
   4 -12   7    2.71    1.29
   4  12   7    4.85    1.76
   4  12   7    3.75    1.95
   4 -12   8  190.20    9.78
   4 -12   8  170.55    9.70
   4  12   8  173.30   10.06
  -4 -12   8  198.78    9.78
   4 -12   9   17.83    2.01
   4 -12   9   20.01    1.94
   4  12   9   17.69    2.52
  -4 -12   9   22.49    1.97
   4 -12  10   80.41    4.92
   4  12  10   86.05    4.82
  -4 -12  10   92.60    4.97
   4 -12  10   87.58    4.95
   4  12  10   82.40    5.29
   4 -12  11    6.92    1.56
   4  12  11    5.12    1.16
   4 -12  11    3.97    1.40
  -4 -12  11    6.07    1.42
   4 -12  11    5.34    1.43
   4  12  11    3.74    1.77
  -4  12  12   31.90    2.01
   4  12  12   28.89    2.03
  -4 -12  12   35.52    2.25
   4 -12  12   29.93    2.22
   4  12  12   27.68    2.60
  -4  12  13    2.03    0.82
   4  12  13    2.76    1.42
   4 -12  13    2.09    1.14
  -4 -12  13    2.22    0.99
   4 -12  13    3.36    1.12
   4  12  14   11.86    1.52
   4 -12  14   13.22    1.21
   4 -12  14   13.69    1.24
  -4  12  14   11.82    0.99
  -4  12  15   -0.10    0.43
   4 -12  15    0.34    0.67
   4 -12  15    0.80    0.66
   4 -13   0    5.50    2.18
   4  13   0    2.58    2.22
   4  13  -1   43.74    3.53
   4 -13  -1   40.99    3.46
   4 -13   2    7.68    2.04
   4 -13  -2    8.54    2.10
   4  13   2    5.61    2.17
   4  13  -2    8.60    2.21
   4  13   3   78.73    4.87
   4  13  -3   73.46    4.81
  -4  13  -3   64.30    4.48
   4 -13   3   70.02    4.70
   4 -13  -3   79.16    4.79
   4 -13   4    2.66    1.75
   4 -13  -4    3.43    1.80
   4  13   4    1.80    2.01
   4  13  -4    3.26    1.96
  -4  13  -4    1.57    1.60
   4 -13   5    1.03    1.55
   4 -13  -5    1.93    1.63
   4  13   5    2.94    1.91
   4  13  -5    0.74    1.73
  -4  13  -5    1.66    1.57
  -4 -13   5    1.75    1.28
   4  13   5    2.00    1.81
   4 -13  -6   12.07    1.75
   4 -13   6   10.26    1.55
  -4  13  -6    7.33    1.71
  -4 -13   6    8.96    1.46
   4  13   6    8.06    1.95
   4  13   6    6.49    1.90
   4  13  -6   12.05    1.87
  -4 -13   7    2.55    1.33
   4 -13   7    3.93    1.12
  -4  13   7    3.64    1.63
   4  13   7    3.88    1.53
   4  13   7    6.01    1.91
   4 -13   8    0.61    1.41
   4  13   8    1.17    1.75
  -4 -13   8    0.36    1.26
   4 -13   8   -0.84    1.17
   4 -13   9    2.76    1.36
  -4 -13   9    1.87    1.32
   4 -13   9    0.52    1.16
   4  13   9    0.37    1.69
   4 -13  10    1.74    1.25
   4  13  10    2.58    1.10
  -4 -13  10    2.20    1.26
   4 -13  10    1.34    1.07
   4  13  10    1.76    1.60
   4 -13  11    2.34    1.23
   4  13  11    2.72    0.97
   4 -13  11    2.18    1.15
  -4 -13  11    2.25    1.16
   4  13  11    2.54    1.52
   4  13  12    0.48    1.30
  -4  13  12    0.91    0.76
   4  13  12    0.74    0.80
  -4 -13  12    2.54    1.00
   4 -13  12    0.98    0.97
   4 -13  13    1.52    0.92
   4  13  13    2.86    1.15
   4 -13  13    2.60    0.83
  -4  13  13    1.46    0.65
   4 -13  14    2.14    0.72
   4 -13  14    1.65    0.63
  -4  13  14    2.14    0.49
   4  14   0   55.93    3.97
   4 -14   0   50.87    3.77
   4  14  -1    7.41    2.23
   4 -14  -1    8.60    1.91
   4  14   2    4.80    2.16
   4 -14   2    6.10    1.86
   4  14  -2   14.33    2.32
   4 -14  -2   14.34    2.04
   4  14  -3   19.88    2.39
   4  14   3   20.14    2.59
   4 -14  -3   16.67    2.22
   4 -14   3   25.88    2.28
   4  14   4   66.73    4.44
   4  14  -4   73.25    4.44
   4 -14  -4   69.18    4.30
   4 -14   4   65.20    4.20
  -4  14   5    1.56    1.77
  -4  14  -5    3.49    1.59
   4  14   5    2.95    1.68
   4  14   5    1.36    1.57
   4  14  -5    6.94    1.75
  -4 -14   6   27.93    2.23
   4  14   6   26.97    2.61
   4  14   6   29.27    2.64
   4  14  -6   44.75    2.72
  -4  14   6   30.66    2.59
  -4  14  -6   41.79    2.57
   4 -14   7    1.46    1.30
   4  14   7   -0.29    1.51
  -4 -14   7    0.38    1.13
   4 -14   7    2.03    0.92
   4 -14   8    2.88    1.26
  -4 -14   8    2.62    1.12
   4 -14   8    0.82    0.92
   4  14   8    2.96    1.55
   4 -14   9   23.61    1.79
   4  14   9   23.91    1.76
  -4 -14   9   25.69    1.82
   4 -14   9   20.90    1.67
   4  14   9   19.96    2.07
   4  14  10   21.20    1.59
  -4 -14  10   23.64    1.68
   4  14  10   18.34    1.92
   4 -14  10   18.39    1.63
   4 -14  10   24.58    1.80
   4 -14  11   65.71    3.69
  -4 -14  11   72.28    3.72
   4  14  11   70.35    3.67
   4 -14  12    1.43    0.76
  -4  14  12    0.72    0.60
  -4  14  13   14.27    0.93
   4 -14  13   14.31    1.08
   4  15   0    2.29    1.92
  -4  15   0    1.78    1.83
  -4  15  -1   85.62    5.23
   4  15  -1   88.12    5.32
   4  15   2   12.53    2.04
   4  15  -2   12.80    2.08
  -4  15   2    8.57    1.99
  -4  15  -2    8.07    1.94
   4  15   3   11.23    1.91
   4  15  -3    9.90    1.95
  -4  15   3   12.03    1.99
  -4  15  -3    8.61    1.77
  -4  15   4    2.13    1.61
  -4  15  -4    1.66    1.50
   4  15   4    2.83    1.57
   4  15  -4    6.08    1.64
  -4  15   5    2.22    1.45
  -4  15  -5    2.34    1.34
   4  15   5    2.51    1.53
   4  15  -5    4.39    1.52
   4  15   5    0.49    1.30
   4  15   6   28.86    2.24
  -4  15   6   30.30    2.24
  -4  15  -6   29.25    2.08
   4  15  -6   29.02    2.27
   4 -15   6   25.56    2.05
   4  15   6   22.27    2.15
   4 -15   7   12.64    1.36
   4  15   7   10.23    1.56
  -4 -15   7   12.05    1.20
   4 -15   8    3.00    1.02
   4  15   8    2.96    0.93
  -4 -15   8    4.21    0.91
   4  15   8    4.06    1.26
   4  15   9    3.89    0.90
   4 -15   9    3.47    0.93
   4 -15   9    4.77    1.07
   4  15   9    4.66    1.16
  -4  15  10   11.27    0.91
   4 -15  10   11.49    1.12
   4  15  10   11.15    1.00
   4  15  10    8.26    1.22
   4 -15  10    8.81    1.00
   4  15  11    4.43    0.64
   4  16   0  373.69   19.02
  -4  16   0  362.80   18.89
   4  16  -1   13.26    1.85
  -4  16  -1   10.24    1.74
   4  16   2   59.70    3.75
   4  16  -2   56.99    3.74
  -4  16   2   58.57    3.68
  -4  16  -2   57.10    3.59
   4  16   3   17.74    1.96
   4  16  -3   22.93    2.02
  -4  16   3   17.59    1.87
  -4  16  -3   18.40    1.88
   4  16   4   11.37    1.65
   4  16  -4   13.87    1.72
  -4  16  -4   16.10    1.57
  -4  16   4   11.32    1.59
   4 -16   5    2.33    1.01
   4  16   5    2.37    1.25
   4  16  -5    2.98    1.24
  -4  16   5    1.73    1.22
  -4  16  -5    2.48    1.11
   4 -16   6   41.55    2.47
   4 -16  -6   43.91    2.47
   4  16   6   36.56    2.56
   4  16   7   10.53    1.05
   4 -16   7    8.11    1.01
   4 -16   8   24.04    1.55
   4  16   8   25.32    1.58
   4 -16   8   23.55    1.63
   4  16   9    4.79    0.68
   4 -16   9    4.27    0.74
  -4  16   9    3.87    0.57
   4  17   0    1.98    1.23
  -4  17   0    1.45    1.15
   4  17  -1    8.34    1.45
  -4  17  -1    7.40    1.25
   4  17  -2   11.56    1.54
  -4  17   2   11.66    1.37
  -4  17  -2   11.15    1.35
   4  17   2   11.51    1.44
   4  17   3   20.08    1.74
   4  17  -3   21.79    1.80
  -4  17   3   21.12    1.66
  -4  17  -3   20.27    1.62
   4 -17   3   19.41    1.47
   4 -17   4   62.64    3.63
   4 -17   4   71.18    3.67
   4 -17  -4   68.18    3.66
   4 -17  -5    2.49    0.67
   4  17   6    4.68    0.72
   4  17   7    1.35    0.54
   4 -18   0    8.47    0.80
   4 -18   1    2.39    0.57
   4 -18  -1    3.47    0.60
   4 -18  -2  118.63    6.12
   5   0   0    0.65    1.47
   5   0   1    0.68    1.55
   5   0  -1    0.11    1.42
   5   0   2    1.54    1.66
   5   0  -2   -0.11    1.40
   5   0   3   -0.38    1.74
   5   0  -3   -1.41    1.56
  -5   0   4   -0.26    2.54
  -5   0   5    2.86    2.73
   5   0   5   -0.74    1.99
  -5   0  -6    0.58    1.90
  -5   0   6    0.71    1.98
  -5   0   6   -0.09    1.25
  -5   0   6   -0.93    2.96
   5   0   6    0.17    1.25
   5   0   6    0.81    2.10
   5   0   6   -0.28    1.01
  -5   0   7    1.09    1.83
  -5   0   7   -1.40    3.23
   5   0   7   -0.17    2.23
   5   0   7    0.05    1.11
   5   0   8    0.88    2.18
   5   0   8   -0.84    1.34
  -5   0   8    0.72    0.87
   5   0   8    0.25    1.14
  -5   0   8   -2.28    3.42
  -5   0   8    0.31    1.10
   5   0   9    0.58    1.20
  -5   0   9    0.31    1.41
   5   0   9   -0.74    2.28
   5   0   9   -0.18    1.41
   5   0  10    2.23    2.68
   5   0  10    0.09    1.34
  -5   0  10   -0.07    1.42
   5   0  10    1.62    1.70
   5   0  11   -1.94    2.72
   5   0  11    1.17    1.44
  -5   0  11   -0.87    1.56
   5   0  11    0.15    1.81
   5   0  12    0.18    2.77
  -5   0  12    1.33    1.59
   5   0  12    0.15    1.46
   5   0  13    2.61    3.07
  -5   0  13    0.19    1.58
   5   0  14    0.17    2.74
  -5   0  14    1.32    1.58
   5   0  14    1.94    1.89
  -5   0  14   -0.31    1.07
   5   0  15   -0.31    2.44
   5   0  15    3.02    1.53
   5   0  15    2.27    1.79
  -5   0  15    0.30    1.08
   5   0  16    3.14    2.38
  -5   0  16   -0.62    1.37
   5   0  16    0.60    1.57
   5   0  16   -0.70    1.32
  -5   0  17    1.11    1.10
   5   0  17    1.36    1.06
   5   0  17    1.14    1.42
   5   0  18   -0.02    0.81
   5   0  18   -0.57    1.20
   5   1   0   22.92    2.46
   5  -1   0   26.88    2.80
   5   1   1   58.98    3.66
   5   1  -1   28.80    3.05
   5  -1   1   75.72    4.24
   5  -1  -1   30.78    3.33
   5  -1   2    8.82    2.28
   5   1  -2   36.92    2.61
   5  -1  -2   36.08    2.91
   5   1  -3    7.19    1.74
   5  -1  -3    9.03    2.09
   5   1   3   23.07    2.53
   5  -1   3   25.44    2.88
  -5  -1  -4  182.21    9.99
  -5  -1   4  174.46    9.93
  -5   1   4  144.12    9.05
  -5   1   4  173.16   11.08
  -5  -1   4  165.46   10.88
  -5  -1  -5  100.17    6.57
  -5  -1   5  106.53    6.59
  -5   1   5  108.95    5.98
  -5   1   5  105.29    7.86
  -5  -1   5   91.14    7.65
   5   1   5   80.81    6.30
   5  -1   5   81.07    6.43
  -5  -1  -6   76.28    4.66
  -5  -1   6   56.56    4.24
   5   1   6   35.25    3.03
  -5   1   6   55.09    3.73
   5   1   6   60.65    3.45
   5  -1   6   55.57    3.38
  -5   1   6   61.09    5.99
  -5  -1   6   57.66    5.97
   5   1   6   48.58    4.28
   5  -1   6   48.50    4.51
  -5  -1   7   11.72    2.19
   5   1   7    8.84    2.49
   5  -1   7   11.19    2.74
   5   1   7    9.93    1.48
  -5   1   7   15.45    3.97
  -5  -1   7   11.75    3.88
  -5   1   7   14.71    1.92
   5   1   8   62.87    4.91
   5  -1   8  100.57    4.95
  -5   1   8   93.22    4.68
   5   1   8   82.01    6.24
   5  -1   8   79.41    6.44
  -5   1   8   81.69    4.87
   5   1   8   92.17    4.91
  -5   1   8   90.40    8.09
  -5  -1   8   79.98    7.91
  -5   1   9   12.34    1.58
   5   1   9    9.06    2.64
   5  -1   9    9.20    2.78
   5   1   9    9.38    1.76
   5   1   9   13.24    1.61
  -5  -1   9   14.01    1.90
   5  -1   9   14.91    1.63
  -5   1   9   14.14    1.31
  -5   1   9   11.27    1.71
  -5   1  10   22.53    1.65
  -5   1  10   18.85    2.08
  -5  -1  10   18.52    2.21
   5  -1  10   23.98    3.46
   5   1  10   27.73    3.65
   5  -1  10   20.92    2.00
   5   1  10   21.15    1.98
   5   1  10   15.63    2.26
   5   1  11    4.27    1.88
   5   1  11    6.29    1.57
   5  -1  11    6.89    1.55
  -5  -1  11    8.14    1.80
  -5   1  11    6.11    1.66
   5  -1  11    7.28    3.05
   5   1  11    7.18    2.97
  -5   1  12   25.13    2.35
  -5  -1  12   27.01    2.52
   5   1  12   19.89    3.77
   5  -1  12   22.12    3.64
   5   1  12   26.14    2.30
   5  -1  12   27.36    2.32
   5   1  12   23.19    2.82
   5  -1  13   21.86    3.45
   5   1  13   21.07    3.57
   5   1  13   16.06    2.56
   5   1  13   22.02    2.15
   5  -1  13   20.48    2.40
  -5  -1  13   17.10    2.20
  -5   1  13   19.45    2.14
  -5  -1  14   16.41    1.68
   5  -1  14   17.05    3.37
   5   1  14   16.76    3.37
   5  -1  14   17.25    2.00
   5  -1  14   18.94    2.29
  -5   1  14   17.11    1.91
  -5  -1  14   17.12    2.10
   5   1  15    8.04    1.93
   5  -1  15    6.75    1.77
  -5  -1  15    5.57    1.24
   5  -1  15    7.79    2.81
   5   1  15    7.15    2.81
   5   1  15    5.39    1.63
   5  -1  15    4.37    1.55
   5  -1  15    7.59    1.33
   5  -1  16   20.61    2.97
   5   1  16   23.43    2.97
  -5   1  16   15.96    1.67
   5   1  16   14.23    2.18
   5  -1  16   14.77    2.10
   5   1  16   20.66    1.90
   5  -1  16   18.57    1.84
   5  -1  16   17.62    1.58
  -5  -1  17   11.34    1.44
   5   1  17   10.46    1.78
   5  -1  17    9.94    1.66
   5  -1  17    9.50    1.40
   5  -1  17    9.28    1.18
   5  -1  17    9.49    1.15
  -5  -1  18    8.13    1.09
   5   1  18    4.40    0.94
   5   1  18    4.06    1.37
   5  -1  18    4.58    1.21
   5   1  19    2.45    0.65
  -5  -2   0   17.07    2.62
   5  -2   0   12.60    2.31
   5   2   0   13.41    1.96
  -5  -2  -1    0.74    2.15
   5  -2   1   -0.82    1.94
   5  -2  -1    0.14    1.73
   5   2  -1    0.20    1.36
   5   2   1    0.21    1.45
  -5   2   2   21.82    2.12
  -5  -2  -2   23.37    2.85
  -5  -2   2   19.62    2.84
   5  -2   2   14.83    2.63
   5  -2  -2   23.62    2.74
   5   2  -2   14.65    2.07
   5   2   2   13.00    2.19
  -5   2   3   66.41    4.25
  -5  -2  -3   74.78    4.98
  -5  -2   3   76.49    4.98
   5   2  -3   49.49    4.02
   5   2   3   53.11    4.34
   5  -2   3   59.25    4.79
   5  -2  -3   62.35    4.69
  -5  -2  -4   43.21    3.93
  -5  -2   4   49.22    4.02
  -5   2   4   43.86    3.41
  -5   2   4   46.56    4.83
  -5  -2   4   43.06    4.81
  -5  -2  -5    5.75    2.12
  -5  -2   5    2.35    1.89
  -5   2   5    4.56    1.54
  -5   2   5    3.70    2.87
  -5  -2   5    1.69    2.63
   5  -2   5    3.46    1.33
   5  -2  -5    6.63    1.53
   5   2   5    1.26    1.84
   5  -2   5    3.64    2.39
  -5  -2   6   18.42    2.43
  -5  -2  -6   17.34    2.50
  -5   2   6   17.21    2.11
  -5   2   6   11.27    3.45
  -5  -2   6   15.86    3.72
   5  -2   6   14.11    1.69
   5   2   6   12.27    2.54
   5  -2   6   15.79    2.99
   5   2   6   10.04    1.38
  -5  -2   7   36.84    3.12
   5  -2   7   29.19    3.79
   5   2   7   30.62    3.42
  -5   2   7   33.37    4.97
  -5  -2   7   30.05    4.88
  -5   2   7   36.39    2.95
   5   2   7   24.48    2.20
   5   2   8   24.72    2.54
  -5   2   8   34.68    2.48
   5  -2   8   37.86    2.48
  -5   2   8   39.52    2.24
   5  -2   8   32.18    4.12
   5   2   8   32.22    3.64
   5   2   8   36.59    2.46
  -5   2   8   33.11    5.35
  -5  -2   8   34.88    5.27
   5  -2   9   25.55    2.00
  -5   2   9   22.75    1.66
  -5   2   9   21.28    2.04
  -5  -2   9   21.68    2.21
  -5   2   9   20.49    1.91
   5   2   9   21.76    1.99
   5   2   9   17.76    2.08
  -5   2  10    7.07    1.35
   5  -2  10    5.95    1.51
   5   2  10    4.34    1.71
   5  -2  10    5.56    2.78
   5   2  10    8.41    2.83
   5   2  10    4.93    1.49
  -5   2  10    6.74    1.54
  -5  -2  10    4.21    1.66
  -5   2  10    5.41    1.13
   5   2  11   13.79    2.40
   5  -2  11   21.55    3.40
   5   2  11   19.02    3.54
   5  -2  11   17.36    1.92
   5   2  11   19.58    1.99
   5  -2  11   20.46    1.97
  -5   2  11   16.19    1.94
  -5  -2  11   19.39    2.24
  -5   2  11   17.55    1.56
   5  -2  12   14.98    2.02
  -5   2  12   15.45    1.86
  -5  -2  12   14.34    2.13
   5   2  12   13.33    2.37
   5  -2  12   13.56    3.15
   5   2  12   12.52    3.03
   5   2  12   16.95    1.94
   5  -2  12   13.85    1.68
  -5   2  13    6.10    1.49
  -5  -2  13    4.04    1.80
   5  -2  13    3.89    1.66
   5  -2  13    4.91    2.87
   5   2  13    6.88    2.92
   5   2  13    4.05    2.30
   5   2  13    4.72    1.62
   5  -2  13    3.41    1.56
   5  -2  13    4.27    1.41
  -5  -2  14    3.99    1.72
   5  -2  14    4.62    1.78
   5  -2  14    6.19    2.67
   5   2  14    5.39    2.83
   5   2  14    5.06    2.24
  -5  -2  14    5.74    1.30
   5   2  14    3.40    1.67
   5  -2  14    5.48    1.58
   5  -2  14    5.78    1.42
  -5  -2  15   11.83    1.48
   5  -2  15   11.07    1.72
   5  -2  15   13.57    1.59
   5   2  15   16.16    2.41
   5  -2  15   11.74    1.94
   5  -2  15   10.47    2.62
   5   2  15   16.53    2.96
   5   2  16   11.37    2.07
   5  -2  16   11.58    1.80
   5  -2  16   13.77    2.57
   5   2  16   13.94    2.54
   5  -2  16   11.80    1.53
   5  -2  16   10.34    1.39
   5   2  17    1.35    1.51
   5  -2  17    0.72    1.32
   5  -2  17    0.44    1.07
   5  -2  17    0.99    0.97
  -5  -2  17    2.44    1.27
  -5  -2  18   12.43    1.30
   5   2  18    9.85    1.52
   5  -2  18   10.32    1.04
   5   2  18   11.06    1.22
   5   2  19   22.06    1.49
  -5  -2  19   24.16    1.54
   5  -3   0  261.51   14.93
  -5  -3   0  301.10   14.96
  -5   3   0  283.12   14.28
   5   3  -1  182.66   11.62
   5   3   1  173.09   11.63
   5  -3   1  201.11   12.37
   5  -3  -1  233.55   12.51
  -5   3  -1  234.57   11.68
   5   3  -2  301.24   20.59
   5   3   2  392.61   21.00
   5  -3   2  437.18   21.74
   5  -3  -2  368.87   21.35
  -5   3  -2  359.67   20.57
  -5   3   2  484.65   21.03
  -5  -3  -2  423.83   21.34
  -5  -3   2  511.94   21.63
  -5  -3  -3  397.84   17.04
  -5  -3   3  309.66   16.59
   5   3   3  265.21   15.53
   5   3  -3  331.88   15.64
   5   3  -3  273.23   16.06
   5   3   3  229.61   16.16
   5  -3   3  259.91   16.73
   5  -3  -3  314.23   16.93
  -5   3   3  314.70   16.25
   5  -3   3  298.20   15.72
   5  -3  -3  363.32   15.89
  -5  -3   4  181.79    9.20
  -5  -3  -4  140.87    8.94
   5   3  -4  129.31    7.96
   5   3   4  167.58    8.10
  -5   3  -4  116.22    8.21
  -5   3   4  178.91    8.88
   5  -3   4  164.14    8.20
   5  -3  -4  136.90    8.14
  -5   3   4  160.80   10.37
  -5  -3   4  182.23   10.53
  -5  -3   5    4.84    2.00
  -5  -3  -5   21.25    2.65
  -5   3  -5   14.13    1.74
  -5   3   5    6.89    1.90
  -5   3   5    5.61    2.94
  -5  -3   5    4.95    2.72
   5  -3  -5   20.57    1.97
   5  -3   5    5.62    1.51
   5  -3   5    0.58    2.59
   5   3   5    3.82    2.08
  -5  -3   6   60.80    3.85
  -5  -3  -6   31.45    3.42
   5   3   6   40.23    3.73
   5  -3   6   35.82    4.27
   5  -3   6   48.57    2.86
   5  -3  -6   28.96    2.74
  -5   3   6   46.04    5.14
  -5  -3   6   50.57    5.28
  -5   3  -6   20.24    2.62
   5   3   6   33.07    2.48
  -5   3   6   56.97    3.59
   5   3   7   68.63    5.22
  -5   3   7   70.39    6.90
  -5  -3   7   70.78    6.69
  -5   3   7   85.14    4.97
  -5   3   7   72.55    3.98
  -5   3   8  187.81    9.09
   5  -3   8  170.05    9.28
  -5   3   8  178.01    9.35
   5   3   8  172.51   10.61
   5   3   8  192.77    9.32
  -5   3   8  186.23   12.65
  -5  -3   8  177.45   12.26
   5  -3   9   64.98    3.90
  -5   3   9   63.61    3.64
  -5   3   9   66.51    3.95
  -5  -3   9   63.78    4.13
  -5   3   9   66.78    3.92
   5  -3   9   63.19    5.13
   5   3   9   62.90    5.21
   5   3   9   73.37    3.95
   5   3   9   49.65    4.04
  -5   3  10   12.00    1.55
  -5   3  10   10.31    1.31
   5  -3  10   10.56    1.65
  -5   3  10    9.75    1.53
   5   3  10   11.06    1.95
   5  -3  10   14.60    2.94
   5   3  10   11.42    2.90
   5   3  10   12.22    1.70
   5  -3  10   11.04    1.47
  -5   3  11    1.16    1.15
   5  -3  11    2.33    1.51
  -5   3  11    0.71    1.29
   5  -3  11    1.39    1.44
  -5   3  11    2.01    1.27
   5   3  11    1.59    1.80
   5   3  11    1.38    1.48
   5  -3  11    1.96    1.32
   5  -3  11    2.53    2.50
   5   3  11    4.13    2.69
   5  -3  12   44.96    3.33
   5  -3  12   45.11    3.17
   5  -3  12   40.47    4.31
   5   3  12   41.60    4.33
   5  -3  12   45.26    3.03
   5   3  12   49.07    3.21
   5   3  12   46.92    3.71
   5  -3  13   28.74    2.64
  -5   3  13   30.80    2.04
   5  -3  13   22.42    3.42
   5   3  13   30.48    3.71
  -5  -3  13   25.85    2.22
   5  -3  13   28.19    2.44
   5   3  13   32.41    2.54
   5  -3  13   29.00    2.32
   5   3  13   27.58    3.13
   5   3  14   17.99    3.10
   5  -3  14   13.31    2.87
   5   3  14   17.71    2.66
   5  -3  14   13.83    1.84
   5  -3  14   17.42    1.80
   5   3  14   19.08    2.08
  -5  -3  14   16.95    2.13
   5  -3  14   14.67    2.06
  -5  -3  14   15.33    1.69
   5  -3  15   43.44    3.91
   5   3  15   39.09    3.96
  -5  -3  15   42.68    2.78
   5   3  15   42.34    3.52
   5  -3  15   40.56    3.10
   5  -3  15   45.13    2.85
   5  -3  15   39.98    2.85
  -5  -3  16   13.27    1.42
   5   3  16   15.47    2.08
   5  -3  16   10.32    1.72
   5  -3  16   14.06    1.52
   5  -3  16   12.88    1.53
  -5  -3  17   20.72    1.82
   5   3  17   18.50    2.11
   5  -3  17   16.29    1.56
   5  -3  17   17.02    1.52
   5  -3  18   39.98    2.58
  -5  -3  18   53.02    2.79
  -5  -3  19   21.21    1.46
  -5  -4   0    1.12    1.84
   5   4   0   -0.23    1.48
   5   4   0    0.86    1.08
  -5   4   0    0.40    1.40
   5  -4   0    1.01    1.39
   5   4  -1   48.19    3.26
   5   4  -1   43.10    3.77
   5   4   1   49.00    3.99
   5  -4   1   51.75    4.75
  -5   4  -1   57.80    3.86
   5  -4  -1   58.40    3.59
  -5  -4   2   65.35    4.75
  -5  -4  -2   71.51    4.90
   5   4   2   51.57    3.56
   5   4  -2   57.48    3.60
   5   4  -2   51.21    4.10
   5   4   2   47.97    4.26
   5  -4   2   54.69    5.07
  -5   4  -2   60.29    4.09
  -5   4   2   61.94    4.35
   5  -4   2   65.09    3.89
   5  -4  -2   71.16    3.97
  -5  -4   3   27.37    3.08
  -5  -4  -3   26.58    3.07
   5   4   3   21.04    1.91
   5   4  -3   18.38    1.89
   5   4  -3   21.92    2.46
  -5   4  -3   24.78    2.40
  -5   4   3   25.85    2.68
  -5   4   3   27.41    3.73
  -5  -4   3   19.44    3.40
   5  -4   3   25.15    2.24
   5  -4  -3   23.56    2.30
  -5  -4   4   17.65    2.75
  -5  -4  -4   18.56    2.79
   5   4  -4   13.70    1.66
   5   4   4   15.97    1.72
   5   4  -4   13.20    2.08
   5   4   4   10.58    2.49
  -5   4  -4   13.51    1.90
  -5   4   4   14.42    2.24
  -5  -4   4   12.68    3.04
   5  -4   4   12.70    1.79
   5  -4  -4   15.59    2.02
  -5   4   4   12.95    3.10
  -5  -4   5   84.44    5.91
  -5  -4  -5   91.87    6.09
   5   4   5   89.47    5.01
   5   4  -5   87.00    4.99
   5   4   5   71.03    5.87
  -5   4  -5   80.11    5.28
  -5   4   5  100.26    5.83
   5  -4  -5   86.66    5.22
  -5   4   5   86.35    7.15
  -5  -4   5   78.25    6.90
   5  -4   5   78.60    5.06
  -5  -4   6   25.59    2.86
  -5  -4  -6   28.67    3.15
   5   4   6   20.15    3.06
   5   4   6   25.96    2.22
  -5   4   6   29.83    4.43
  -5  -4   6   20.26    3.81
   5  -4   6   20.81    2.09
   5  -4  -6   24.82    2.38
   5   4   6   16.82    1.78
  -5   4   6   23.75    2.83
   5   4   7   16.34    1.77
  -5   4   7   22.34    2.87
   5  -4   7   17.82    1.69
  -5   4   7   16.80    1.84
  -5   4   7   19.61    1.51
   5   4   7   15.78    2.88
   5   4   7   20.99    1.73
  -5   4   7   15.60    4.08
  -5  -4   7   16.03    3.64
   5  -4   7   20.47    1.73
   5  -4   7   15.61    1.93
   5  -4   8  111.47    6.21
  -5   4   8  115.19    6.30
  -5   4   8  123.27    6.02
   5   4   8  113.40    6.19
   5  -4   8  117.14    6.18
  -5   4   9  219.28   10.94
  -5  -4   9  214.91   11.35
   5   4   9  212.74   12.36
   5  -4   9  191.71   12.12
  -5   4   9  209.55   11.18
   5  -4   9  217.89   11.18
   5  -4   9  208.85   11.10
   5   4   9  220.07   11.17
   5   4   9  192.91   11.34
  -5  -4  10   49.85    3.66
  -5   4  10   53.66    3.26
   5  -4  10   59.60    3.58
  -5   4  10   56.03    3.51
   5  -4  10   50.44    4.60
   5   4  10   58.82    4.82
   5   4  10   62.36    3.62
   5  -4  10   59.29    3.49
   5   4  10   46.63    3.79
   5   4  11    7.18    2.14
  -5   4  11    6.47    1.25
  -5  -4  11    5.87    1.81
   5  -4  11    5.99    1.55
  -5   4  11    5.04    1.34
   5  -4  11    8.24    2.60
   5   4  11    4.25    2.64
   5   4  11    8.37    1.67
   5  -4  11    8.03    1.50
   5   4  12    6.38    2.20
  -5  -4  12    6.25    1.84
   5  -4  12    6.07    1.60
   5  -4  12    8.41    2.54
   5   4  12    4.19    2.49
  -5  -4  12    6.78    1.39
   5   4  12    6.66    1.69
   5  -4  12    5.44    1.48
   5   4  13    3.25    2.23
  -5  -4  13    2.52    1.64
   5  -4  13    2.88    1.51
   5  -4  13    0.56    2.18
   5   4  13    2.67    2.35
  -5  -4  13    1.82    1.28
   5   4  13    1.08    1.63
   5  -4  13    2.70    1.49
  -5  -4  13    2.81    1.39
   5  -4  13    2.77    1.44
  -5  -4  14    2.13    1.73
  -5   4  14    2.48    1.12
   5  -4  14    3.73    2.24
   5   4  14   -0.97    2.25
   5   4  14    0.49    2.14
  -5  -4  14    1.93    1.28
   5  -4  14    2.36    1.41
  -5  -4  14    1.50    1.21
   5  -4  14    3.66    1.43
  -5  -4  15    2.17    1.17
   5  -4  15    3.70    2.02
   5   4  15    1.38    2.01
   5  -4  15    2.86    1.38
   5  -4  15    2.96    1.36
   5  -4  16    7.33    1.28
   5  -4  16    9.10    1.39
  -5  -4  16    7.88    1.21
   5   4  17    4.76    1.59
   5  -4  17    1.79    0.93
   5   4  17    3.72    1.14
   5  -4  17    2.80    1.03
   5   4  18    6.42    1.29
  -5  -4  18    7.21    1.13
   5   4  18    5.30    0.95
   5  -4  18    3.91    0.86
  -5  -5   0  877.66   40.09
   5   5   0  743.86   38.70
  -5   5   0  813.74   39.48
   5  -5   0  823.49   39.00
  -5  -5  -1  415.13   17.60
   5   5  -1  292.22   15.92
   5   5  -1  253.35   16.45
   5   5   1  256.94   16.60
  -5   5  -1  323.04   16.66
  -5   5   1  374.67   16.92
   5  -5  -1  324.12   16.22
  -5  -5   2  250.67   12.68
  -5  -5  -2  250.58   12.72
   5   5   2  210.48   11.31
   5   5  -2  213.95   11.34
   5   5  -2  169.35   11.81
   5   5   2  182.69   12.08
  -5   5  -2  221.18   11.97
   5  -5   2  227.67   11.60
   5  -5  -2  234.27   11.65
  -5  -5   3   62.62    5.03
  -5  -5  -3   94.92    5.60
   5   5   3   52.93    3.91
   5   5  -3   80.00    4.15
   5   5  -3   66.61    4.65
  -5   5  -3   83.50    4.74
  -5   5   3   54.33    4.59
   5  -5   3   52.02    4.12
   5  -5  -3   86.49    4.50
  -5   5   3   50.44    5.43
  -5  -5   3   56.59    5.45
  -5  -5   4  347.82   15.77
  -5  -5  -4  288.97   15.58
   5   5   4  263.79   15.39
  -5   5  -4  225.49   14.68
  -5   5   4  343.74   15.55
   5  -5   4  296.44   14.57
   5  -5  -4  255.04   14.54
  -5   5   4  322.30   16.80
  -5  -5   4  291.62   16.35
   5   5   4  295.60   14.39
   5   5  -4  233.20   14.28
   5   5   5  192.26   13.68
   5   5   5  225.84   12.78
   5   5  -5  290.23   12.94
  -5   5  -5  270.27   13.40
  -5   5   5  249.58   13.79
   5  -5   5  204.09   12.86
   5  -5  -5  296.76   13.23
  -5   5   5  226.40   14.97
  -5  -5   5  210.09   14.57
  -5   5   6   89.59    4.34
   5  -5   6   80.19    4.53
  -5   5   6  100.08    4.81
   5   5   6   76.12    5.95
   5   5   6   94.28    4.89
   5   5  -6   60.32    4.71
   5  -5   6   82.68    4.86
   5  -5  -6   61.22    4.89
  -5   5   6   74.27    7.07
  -5  -5   6   72.07    6.75
   5   5   6   57.80    4.48
  -5   5   6  106.83    6.13
   5   5   7   14.20    1.86
  -5   5   7   18.11    2.87
  -5   5   7   13.14    1.31
   5  -5   7   13.25    1.56
  -5   5   7   14.61    1.73
   5   5   7   11.39    1.71
   5   5   7   15.62    1.55
  -5   5   7   12.81    3.61
   5  -5   7   13.40    1.61
   5  -5   7   12.30    1.89
   5   5   8   29.07    2.64
  -5   5   8   36.79    2.63
   5  -5   8   33.76    2.48
  -5   5   8   32.73    2.20
  -5  -5   8   31.96    2.60
   5  -5   8   32.03    3.32
   5   5   8   36.64    3.64
   5   5   8   37.49    2.49
   5  -5   8   33.18    2.46
   5   5   9   38.38    3.20
  -5   5   9   42.74    2.98
   5  -5   9   42.93    2.97
  -5  -5   9   43.67    3.13
  -5   5   9   43.61    2.70
   5   5   9   45.97    4.18
   5  -5   9   38.75    3.88
   5   5   9   45.62    3.00
   5  -5   9   45.41    2.95
  -5  -5  10   66.66    4.10
  -5   5  10   63.07    3.65
   5   5  10   59.00    4.94
   5  -5  10   49.30    4.58
   5  -5  10   63.20    3.96
  -5   5  10   63.98    3.91
   5  -5  10   66.55    3.92
   5   5  10   69.70    4.02
   5   5  10   57.41    4.25
  -5  -5  11   56.11    3.75
  -5   5  11   55.50    3.28
   5  -5  11   56.23    3.61
  -5   5  11   53.40    3.45
   5  -5  11   44.96    4.38
   5   5  11   52.35    4.57
   5  -5  11   56.10    3.58
   5   5  11   61.60    3.70
   5   5  11   60.06    4.15
   5  -5  12   68.70    4.36
  -5  -5  12   77.48    4.56
  -5   5  12   67.24    4.18
  -5  -5  12   72.77    4.27
   5   5  12   75.72    5.01
   5  -5  12   78.23    4.39
   5  -5  12   67.37    5.27
   5   5  12   74.85    5.48
   5  -5  13   46.31    3.84
   5   5  13   50.83    4.10
  -5  -5  13   45.19    3.24
   5  -5  13   41.55    3.05
  -5  -5  13   41.19    2.93
   5  -5  13   43.07    3.02
   5  -5  13   44.92    3.03
  -5  -5  13   43.08    2.95
   5   5  13   44.41    3.66
   5  -5  14   28.19    2.93
   5   5  14   28.40    3.16
  -5  -5  14   30.50    2.53
  -5   5  14   29.56    1.99
  -5  -5  14   27.32    2.17
  -5  -5  14   28.15    2.17
   5  -5  14   27.72    2.29
   5  -5  14   29.04    2.34
   5   5  14   28.05    3.07
  -5  -5  15   42.15    2.65
   5   5  15   39.20    3.41
   5  -5  15   40.32    2.73
   5  -5  15   37.32    2.66
   5  -5  15   43.80    3.39
   5  -5  16   58.40    3.47
   5  -5  16   52.56    3.38
   5   5  16   57.83    3.97
  -5  -5  16   58.56    3.39
  -5  -5  16   67.94    3.67
   5  -5  17   12.80    1.36
   5   5  17   14.86    1.37
   5   5  17   15.99    1.81
  -5  -5  17   16.16    1.51
   5   5  18    1.88    0.76
   5  -5  18    1.99    0.74
  -5  -5  18    2.08    0.92
   5  -6   0    1.82    1.80
   5   6   0    2.61    1.36
  -5   6   0    2.10    1.83
   5   6   0    0.92    1.71
   5  -6  -1   36.70    3.09
  -5   6  -1   39.31    3.31
  -5   6   1   45.54    3.58
   5   6  -1   29.53    3.23
   5   6   1   32.71    3.38
   5   6  -1   38.48    2.73
  -5  -6   2   24.31    3.35
   5  -6   2   30.54    2.59
   5  -6  -2   32.08    2.72
  -5   6  -2   28.23    2.76
   5   6   2   24.56    3.12
   5   6  -2   19.48    2.69
   5   6   2   30.14    2.34
   5   6  -2   23.50    2.27
  -5  -6   3    4.64    2.18
   5  -6   3    6.30    1.75
   5  -6  -3    6.48    1.89
   5   6   3    3.58    1.47
   5   6  -3    5.27    1.53
  -5   6  -3    1.15    1.55
  -5   6   3    3.86    2.16
   5   6  -3    2.45    1.71
   5  -6   4   46.41    3.44
   5  -6  -4   47.16    3.55
  -5  -6   4   42.71    4.62
   5   6   4   44.51    3.22
   5   6  -4   52.48    3.31
  -5   6  -4   40.87    3.59
  -5   6   4   51.47    4.38
   5   6   4   39.98    4.19
   5  -6   5  146.38    8.36
   5  -6  -5  174.21    8.47
   5  -6   5  146.02    8.65
   5  -6  -5  156.20    8.91
   5   6   5  152.90    8.54
   5   6  -5  156.87    8.58
  -5   6  -5  152.69    9.01
  -5   6   5  175.16    9.88
   5   6   5  145.66    9.67
   5   6   6   44.91    3.09
   5   6  -6   37.90    3.02
   5  -6   6   41.90    3.14
   5  -6  -6   36.44    3.30
   5  -6   6   41.17    2.73
   5  -6   6   45.30    2.73
   5  -6  -6   41.80    2.75
   5   6   7   10.56    1.76
  -5   6   7   14.77    1.38
  -5   6   7   15.25    1.88
   5  -6   7   13.60    1.70
   5   6   7   15.90    2.00
   5  -6   7   14.67    1.95
  -5  -6   8  110.20    6.45
  -5   6   8  117.93    6.16
   5  -6   8  117.24    6.41
  -5   6   8  116.27    6.48
   5   6   8  116.46    7.34
   5   6   8  101.52    6.53
   5  -6   8  121.71    6.42
  -5  -6   9  206.57   11.01
  -5   6   9  213.50   10.69
   5  -6   9  198.39   10.93
  -5   6   9  197.18   10.93
   5   6   9  208.02   11.91
   5  -6   9  190.58   11.63
  -5  -6   9  217.97   10.87
   5  -6   9  214.08   10.93
   5   6   9  195.39   11.18
  -5  -6  10   40.94    2.89
  -5   6  10   39.11    2.45
  -5   6  10   34.49    2.67
   5  -6  10   37.07    2.79
   5  -6  10   33.01    3.37
   5   6  10   34.38    3.63
  -5  -6  10   36.70    2.67
   5  -6  10   38.35    2.75
   5   6  10   35.25    3.21
  -5   6  11    1.41    1.18
  -5  -6  11    2.57    1.62
   5  -6  11    1.71    1.56
  -5   6  11    2.84    1.28
   5  -6  11    1.57    1.96
   5   6  11    1.91    2.07
  -5  -6  11    1.88    1.42
   5  -6  11    1.92    1.55
   5   6  11    3.03    2.22
  -5  -6  12   13.10    1.94
  -5   6  12   14.61    1.52
   5  -6  12   12.97    1.84
   5  -6  12   14.31    2.31
   5   6  12   16.59    2.62
   5  -6  12   13.86    1.90
   5   6  12   13.61    2.53
   5   6  13    2.80    2.26
  -5  -6  13    4.03    1.63
   5  -6  13    3.17    1.50
   5  -6  13    2.79    1.75
   5   6  13    5.20    2.14
  -5  -6  13    2.21    1.31
   5  -6  13    0.63    1.41
  -5  -6  13    2.05    1.35
   5  -6  13    1.45    1.54
  -5   6  14    5.21    1.07
   5  -6  14    2.69    1.70
  -5  -6  14    3.16    1.27
   5   6  14    5.15    2.18
   5  -6  14    4.22    1.39
  -5  -6  14    5.55    1.29
   5  -6  14    4.23    1.52
   5   6  15    5.50    1.80
  -5  -6  15    3.58    1.16
   5   6  15    3.06    1.90
   5  -6  15    4.46    1.19
   5  -6  15    4.11    1.38
   5   6  16    5.22    1.58
   5  -6  16    4.00    1.01
   5   6  16    5.42    1.14
   5  -6  16    5.10    1.18
  -5  -6  16    6.31    1.03
  -5  -6  16    6.13    1.28
   5   6  17    5.96    1.29
  -5  -6  17    5.60    1.10
   5  -6  17    4.97    1.01
   5   6  17    5.55    0.97
   5   6  18   12.83    1.04
   5  -6  18   13.37    1.07
  -5  -6  18   16.33    1.20
   5  -7   0   87.11    5.56
  -5   7   0  101.28    6.24
   5   7   0   81.35    5.98
   5   7   0   86.12    5.20
   5  -7  -1   95.90    5.38
  -5   7  -1   97.46    5.88
  -5   7   1   79.41    5.79
   5   7  -1   66.16    5.49
   5   7   1   59.19    5.42
   5   7  -1   84.63    4.91
   5  -7   2  237.55   11.73
   5  -7  -2  214.39   11.71
   5   7   2  226.40   11.38
   5   7  -2  209.80   11.35
  -5   7  -2  208.24   12.11
   5   7  -2  177.13   11.96
   5   7   2  195.26   12.23
   5  -7   3  162.31   10.19
   5  -7  -3  189.82   10.39
   5   7   3  160.87    9.90
   5   7  -3  194.83   10.06
   5  -7   3  191.93    9.97
   5  -7  -3  224.32   10.07
  -5   7  -3  211.55   10.89
  -5   7   3  195.47   11.26
   5   7  -3  138.41   10.47
   5  -7   4  143.66    7.21
   5  -7  -4  129.96    7.17
  -5   7  -4  110.98    7.78
   5  -7   4  119.39    7.49
   5  -7  -4  128.08    7.63
   5   7   4  135.27    7.29
   5   7  -4  122.67    7.30
   5  -7   5   14.72    1.69
   5  -7  -5   11.47    1.70
   5   7  -5   11.67    2.03
   5   7   5   14.48    2.07
   5  -7   5   13.75    2.24
   5  -7  -5    9.24    2.28
   5  -7   6   31.38    2.31
   5  -7  -6   25.60    2.27
   5   7   6   33.22    2.67
   5   7  -6   25.67    2.56
   5   7   6   24.53    2.29
   5  -7   6   25.14    2.65
   5  -7  -6   28.54    2.95
  -5  -7   7   27.32    2.36
   5  -7   7   27.27    2.37
   5  -7   7   33.38    2.28
   5   7   7   34.06    2.72
  -5  -7   7   33.58    2.30
   5   7   7   27.05    2.58
   5  -7   7   28.12    2.67
  -5  -7   8   62.07    3.84
  -5   7   8   57.51    3.56
  -5  -7   8   70.94    3.80
   5  -7   8   62.09    3.86
  -5   7   8   63.10    3.92
   5   7   8   50.61    3.98
   5  -7   8   62.79    3.87
  -5  -7   9   34.45    2.53
  -5   7   9   30.15    2.20
   5  -7   9   30.10    2.52
  -5   7   9   30.02    2.52
  -5  -7   9   33.28    2.45
   5   7   9   29.86    2.83
   5  -7   9   30.89    2.50
  -5   7  10    8.16    1.50
   5  -7  10   10.08    1.80
   5   7  10    9.31    2.25
  -5  -7  10    7.84    1.60
  -5   7  10    7.62    1.34
  -5  -7  10   10.00    1.70
   5  -7  10    9.03    1.67
   5  -7  11   14.90    1.94
  -5   7  11   13.33    1.52
   5   7  11   12.52    2.48
  -5  -7  11   14.08    1.71
  -5  -7  11   12.28    1.83
  -5   7  11   12.31    1.51
   5  -7  11   12.03    1.79
  -5  -7  12   85.68    4.81
   5  -7  12   84.31    4.83
  -5   7  12   74.13    4.55
   5  -7  12   85.02    4.82
  -5  -7  12   79.79    4.75
   5   7  12   86.13    5.35
  -5  -7  13   54.43    3.28
   5  -7  13   49.66    3.29
   5  -7  13   44.72    3.12
   5  -7  13   46.81    3.22
   5   7  13   47.55    3.77
  -5  -7  13   52.58    3.19
  -5   7  14   23.29    1.75
  -5  -7  14   23.23    1.99
  -5  -7  14   26.45    1.98
   5  -7  14   23.90    1.94
   5  -7  14   23.00    2.11
   5   7  14   26.94    2.69
  -5  -7  15   16.83    1.47
  -5  -7  15   16.28    1.61
   5   7  15   14.48    2.12
   5  -7  15   13.46    1.55
   5  -7  15   13.23    1.43
   5   7  15   12.14    1.91
  -5   7  15   14.93    1.25
   5   7  16    4.46    1.35
  -5  -7  16    4.43    1.11
   5  -7  16    2.89    1.04
   5   7  16    3.88    0.90
  -5  -7  17    4.81    0.90
   5   7  17    3.76    0.73
   5  -7  17    2.16    0.84
   5  -8   0   43.18    3.57
   5   8   0   36.27    3.07
   5  -8  -1   88.55    5.55
   5   8  -1   78.67    5.14
   5  -8   2   24.52    2.85
   5  -8  -2   24.85    2.90
   5   8   2   21.43    2.45
   5   8  -2   25.84    2.50
   5   8   3    8.45    1.96
   5   8  -3    8.32    2.05
   5  -8   3   10.19    2.30
   5  -8  -3    9.66    2.39
   5   8   4   65.33    4.41
   5   8  -4   74.79    4.51
   5  -8   4   63.24    4.23
   5  -8   4   60.66    4.59
   5  -8  -4   74.42    4.90
  -5  -8   5  212.47   11.12
   5   8   5  217.69   11.54
   5   8  -5  224.70   11.62
   5  -8   5  198.72   11.30
   5  -8  -5  228.91   11.39
   5  -8   5  196.55   11.64
   5  -8  -5  212.79   11.88
  -5  -8   6   54.02    3.80
   5  -8   6   68.18    3.96
   5  -8  -6   75.88    4.06
   5   8   6   68.03    4.31
   5   8  -6   68.70    4.39
  -5  -8   6   67.41    3.83
   5   8   6   48.47    3.95
   5  -8   6   57.53    4.27
   5  -8  -6   68.90    4.64
  -5  -8   7    6.40    1.43
   5  -8   7    6.92    1.42
   5   8   7    4.90    1.81
  -5  -8   7    7.51    1.45
   5   8   7    7.33    1.90
   5  -8   7    5.24    1.83
  -5   8   8    6.72    1.64
   5  -8   8    7.27    1.59
   5   8   8    5.73    2.00
  -5  -8   8    7.11    1.54
  -5  -8   8    6.69    1.50
   5  -8   8    6.80    1.63
  -5   8   9   10.67    1.64
   5  -8   9   10.55    1.77
   5   8   9    8.81    2.20
  -5  -8   9   11.81    1.71
  -5   8   9    8.99    1.41
  -5  -8   9   11.00    1.67
   5  -8   9   10.16    1.76
  -5   8  10    0.72    1.21
   5  -8  10    1.39    1.54
   5   8  10    0.64    1.92
  -5  -8  10    0.85    1.38
  -5   8  10   -1.57    1.22
  -5  -8  10   -0.20    1.30
   5  -8  10   -0.55    1.50
  -5   8  11   10.91    1.40
  -5  -8  11   11.25    1.63
   5  -8  11    9.93    1.78
  -5   8  11   10.34    1.42
   5   8  11   12.35    2.40
  -5  -8  11   13.55    1.74
  -5  -8  11    9.81    1.68
   5  -8  11   11.06    1.79
  -5  -8  12   15.86    1.67
  -5   8  12   12.54    1.46
   5  -8  12   13.92    1.83
  -5  -8  12   15.09    1.71
   5  -8  12   13.00    1.84
  -5  -8  12   13.50    1.68
   5   8  12   11.74    2.29
   5  -8  13   38.92    2.86
  -5  -8  13   42.29    2.73
   5  -8  13   39.04    2.80
   5   8  13   42.79    3.44
  -5  -8  14   16.87    1.63
  -5  -8  14   14.96    1.51
   5   8  14   12.55    2.11
   5  -8  14   13.55    1.44
   5  -8  14   16.65    1.71
  -5   8  14   16.19    1.30
   5   8  15    8.72    1.48
  -5   8  15    6.26    0.91
   5  -8  15    7.51    1.29
   5   8  15    6.57    1.03
  -5  -8  15    7.61    1.10
   5   8  15    6.03    1.65
  -5  -8  15    8.65    1.21
  -5  -8  16    0.53    0.84
   5   8  16    0.27    0.66
   5  -8  16    0.64    0.91
   5  -8  17    7.48    0.86
   5  -9   0   74.23    5.33
   5   9   0   81.67    5.09
   5  -9  -1   32.22    3.34
   5   9  -1   27.33    2.85
   5   9  -2   38.67    3.05
   5  -9   2   24.79    3.14
   5  -9  -2   47.53    3.58
   5   9   2   21.33    2.75
   5   9   3   38.47    3.04
   5   9  -3   24.76    2.89
   5  -9   3   34.65    3.26
   5  -9  -3   27.97    3.26
   5   9   4   31.12    2.84
   5   9  -4   25.46    2.81
   5  -9   4   32.21    3.10
   5  -9   5   11.71    2.02
   5  -9  -5   32.63    2.33
   5   9  -5   34.91    2.74
  -5  -9   5   14.59    1.70
   5   9   5   15.74    2.35
   5  -9   5   12.94    2.41
   5  -9  -5   31.92    3.04
   5  -9   6   44.92    2.80
   5  -9  -6   20.18    2.51
   5   9   6   49.64    3.25
   5   9  -6   22.35    2.95
   5  -9  -6   19.28    3.08
  -5  -9   6   51.29    2.68
   5   9   6   35.97    2.90
   5  -9   6   44.62    3.20
   5  -9   7   28.09    2.28
   5   9   7   29.60    2.77
  -5  -9   7   31.72    2.31
   5   9   7   23.96    2.60
   5  -9   7   26.74    2.62
  -5   9   8   11.04    1.73
   5  -9   8    5.99    1.70
   5   9   8   11.00    2.18
  -5  -9   8    9.92    1.63
  -5  -9   8    8.57    1.52
   5  -9   8   10.72    1.80
  -5   9   9    1.43    1.33
   5  -9   9    1.13    1.56
   5   9   9    2.17    1.93
  -5  -9   9    2.73    1.41
  -5   9   9    0.58    1.20
  -5  -9   9    2.45    1.29
   5  -9   9    4.67    1.60
  -5   9  10    3.83    1.26
   5  -9  10    5.02    1.65
   5   9  10    3.98    2.15
  -5  -9  10    5.09    1.45
  -5   9  10    2.24    1.22
  -5  -9  10    4.98    1.36
   5  -9  10    4.85    1.55
   5  -9  11   37.46    2.82
  -5  -9  11   40.00    2.66
  -5   9  11   36.54    2.47
  -5  -9  11   44.54    2.78
   5  -9  11   37.36    2.81
   5   9  11   37.28    3.25
   5  -9  12   25.32    2.19
  -5   9  12   22.93    1.86
  -5  -9  12   26.73    2.08
  -5  -9  12   27.93    2.15
   5  -9  12   23.46    2.18
   5   9  12   25.89    2.66
  -5  -9  13   15.76    1.65
  -5  -9  13   17.53    1.66
   5   9  13   13.73    2.24
   5  -9  13   17.84    1.79
   5  -9  13   15.72    1.77
  -5   9  14   16.71    1.34
   5  -9  14   16.85    1.47
   5  -9  14   18.00    1.68
   5   9  14   18.99    2.13
  -5  -9  14   19.24    1.59
  -5  -9  14   19.54    1.54
  -5   9  15   20.31    1.36
  -5  -9  15   23.41    1.52
  -5  -9  15   20.79    1.51
   5  -9  15   20.37    1.59
   5   9  15   17.57    1.93
   5  -9  16   32.01    1.98
   5 -10   0   29.56    3.48
   5  10   0   39.03    3.27
   5 -10  -1   44.72    3.77
   5  10  -1   36.59    3.47
   5 -10   2    0.60    2.24
   5 -10  -2    1.66    2.39
   5  10   2    2.57    2.09
   5  10  -2    0.74    2.07
   5  10   3   82.23    5.37
   5  10  -3   88.98    5.44
   5 -10  -3   84.79    5.68
   5 -10   3   76.85    5.49
   5  10   4   55.09    4.03
   5  10  -4   54.62    4.03
   5 -10  -4   54.50    4.36
   5 -10   4   52.44    4.11
   5  10   5   88.95    5.26
   5  10  -5   84.44    5.23
   5 -10  -5   80.53    5.47
   5 -10   5   78.20    5.24
   5 -10  -5   81.25    4.92
   5 -10   5   75.34    4.89
   5 -10   6   33.41    2.69
   5 -10  -6   38.59    2.76
   5  10   6   37.87    3.11
   5  10  -6   40.72    3.17
  -5 -10   6   34.38    2.53
   5 -10  -6   42.52    3.33
   5 -10   6   29.54    2.92
   5  10   6   28.69    2.80
   5 -10   7   19.49    1.94
   5  10   7   19.98    2.35
  -5 -10   7   18.55    1.87
   5  10   7   19.09    2.39
   5 -10   7   17.06    2.12
  -5 -10   8    3.17    1.39
   5  10   8    3.85    1.90
  -5  10   8    1.97    1.51
   5 -10   8    2.42    1.53
   5 -10   8    4.66    1.66
  -5  10   9    9.82    1.38
  -5  10   9    9.39    1.54
   5 -10   9   10.51    1.74
   5  10   9   11.77    2.18
  -5 -10   9   11.64    1.63
  -5 -10   9    9.40    1.73
   5 -10   9   11.69    1.76
  -5  10  10    8.72    1.26
  -5  10  10    7.62    1.30
   5 -10  10    8.54    1.65
   5  10  10    5.13    2.09
  -5 -10  10    8.17    1.55
  -5 -10  10    7.57    1.53
   5 -10  10    9.14    1.63
   5 -10  11    4.50    1.55
   5  10  11    3.29    1.82
  -5 -10  11    4.65    1.36
  -5  10  11    2.64    1.13
   5 -10  11    4.52    1.53
   5 -10  12    2.90    1.36
  -5  10  12    2.07    1.01
   5 -10  12    0.49    1.27
   5  10  12    4.00    1.76
   5 -10  13   29.60    2.13
  -5 -10  13   32.51    2.08
   5 -10  13   25.63    1.92
   5 -10  13   30.98    2.11
   5  10  13   22.90    2.45
  -5 -10  14   20.78    1.48
  -5  10  14   17.20    1.26
   5 -10  14   17.60    1.50
  -5 -10  15   18.15    1.28
   5 -10  15   17.92    1.36
  -5  10  15   17.27    1.14
   5 -11   0   96.07    6.74
   5  11   0  119.06    6.70
   5 -11  -1   52.38    4.21
   5  11  -1   47.91    4.01
   5 -11  -2   34.69    3.54
   5 -11   2   44.11    3.66
   5  11   2   44.63    3.60
   5  11  -2   33.61    3.37
   5 -11  -3   86.43    5.01
   5 -11   3   50.05    4.49
   5  11   3   51.58    4.49
   5  11  -3   87.31    4.77
   5 -11   4   50.22    3.24
   5  11  -4   16.30    2.82
   5  11   4   49.92    3.36
   5 -11  -4   17.80    2.99
   5 -11  -5    3.94    2.09
   5 -11   5    7.35    1.96
   5 -11   5    6.98    1.71
   5 -11  -5    6.88    1.68
   5  11   5    4.79    2.08
   5  11  -5    6.35    2.09
   5 -11  -6   50.96    2.95
   5 -11   6   20.22    2.09
   5 -11  -6   46.17    2.45
   5 -11   6   15.26    2.24
   5  11  -6   39.23    2.82
  -5 -11   6   16.21    1.86
   5  11   6   14.99    2.42
   5  11   6   11.82    2.23
   5 -11   7   78.12    4.44
   5 -11   7   77.53    4.40
   5  11   7   82.04    4.77
  -5 -11   7   81.00    4.32
  -5 -11   7   79.38    4.44
   5  11   7   64.76    4.61
   5 -11   8   21.62    2.13
  -5  11   8   21.69    2.04
   5  11   8   17.17    2.36
  -5 -11   8   24.96    1.98
  -5 -11   8   22.37    2.06
   5 -11   8   21.91    2.16
   5 -11   9   14.72    1.83
  -5  11   9   13.96    1.55
   5  11   9   12.62    2.15
  -5 -11   9   16.34    1.84
  -5 -11   9   17.15    1.70
  -5  11   9   15.79    1.46
   5 -11   9   14.33    1.88
  -5  11  10   56.28    3.31
  -5 -11  10   57.52    3.51
   5 -11  10   55.83    3.62
   5 -11  10   58.36    3.57
   5  11  10   60.85    3.92
  -5  11  11   25.58    1.80
   5 -11  11   27.58    2.14
  -5 -11  11   25.84    2.04
   5 -11  11   22.91    2.02
   5  11  11   23.79    2.40
   5  11  12    9.29    1.62
   5 -11  12    9.54    1.37
  -5  11  12    8.45    1.05
   5 -11  12    8.91    1.37
   5  11  13    4.25    1.34
   5 -11  13    4.15    1.12
   5 -11  13    5.12    1.10
  -5  11  14    1.43    0.57
  -5 -11  14    1.27    0.75
   5 -11  14    1.90    0.83
   5  12   0   18.91    2.67
   5 -12   0   16.31    2.74
   5 -12  -1   27.49    2.95
   5  12  -1   25.79    3.08
   5 -12  -2   36.77    3.30
   5 -12   2   32.68    3.16
   5  12   2   36.27    3.45
   5  12  -2   38.89    3.36
   5 -12   3   58.85    4.30
   5  12   3   53.77    4.39
   5  12  -3   66.33    4.46
   5 -12  -4   21.54    2.57
   5 -12   4   20.09    2.40
   5  12   4   23.44    2.71
  -5 -12   4   19.14    1.86
   5  12  -4   17.81    2.57
   5 -12   5   15.75    2.08
   5 -12  -5   18.86    2.24
   5  12  -5   14.83    2.33
   5  12   5   17.11    2.40
  -5 -12   5   13.63    1.74
   5 -12   5   16.87    1.89
   5 -12  -5   18.45    2.04
   5 -12  -6    0.71    1.54
   5 -12   6    1.61    1.33
   5 -12   6    2.09    1.37
   5 -12  -6    0.85    1.45
  -5 -12   6    0.85    1.32
   5  12   6    0.41    1.77
   5  12  -6    0.79    1.66
   5 -12   7    2.43    1.59
   5  12   7    1.69    1.64
   5 -12  -7    4.36    1.30
  -5 -12   7    4.80    1.38
   5  12   7    4.20    1.67
  -5  12   8    9.18    1.39
   5 -12   8    9.18    1.53
   5  12   8    7.12    1.78
  -5 -12   8   10.54    1.56
   5 -12   8    8.82    1.58
   5 -12   9   31.90    2.36
  -5  12   9   31.87    2.09
  -5 -12   9   34.32    2.30
   5 -12   9   31.29    2.36
   5  12   9   27.57    2.59
  -5  12  10   21.08    1.58
  -5 -12  10   22.24    1.79
   5 -12  10   20.98    1.87
   5 -12  10   19.68    1.79
   5  12  10   20.22    2.04
  -5  12  11   21.98    1.56
   5 -12  11   21.42    1.83
  -5 -12  11   24.93    1.79
   5 -12  11   23.43    1.80
   5  12  11   20.82    1.98
  -5  12  12    0.39    0.71
   5  12  12    1.40    1.14
  -5 -12  12   -0.03    0.88
   5 -12  12   -0.18    0.94
   5 -12  12    1.38    0.95
   5 -12  13   18.27    1.38
   5 -12  13   19.24    1.40
   5  13   0    7.84    2.37
   5 -13   0    7.17    2.01
   5  13  -1    8.22    2.24
   5 -13  -1    5.74    1.96
   5 -13  -2   82.36    5.09
   5 -13   2   73.64    5.02
   5  13   2   79.37    5.19
   5  13  -2   91.87    5.32
   5 -13  -3  112.37    6.68
   5 -13   3  118.36    6.67
   5  13   3  120.60    6.83
   5  13  -3  110.92    6.80
   5  13   4  140.78    7.99
   5  13  -4  149.16    8.04
   5 -13  -4  149.61    7.77
   5 -13   4  134.85    7.68
   5 -13  -4  155.42    7.98
   5 -13   4  126.71    7.77
  -5 -13   5   32.81    2.43
   5  13   5   32.85    2.90
   5  13  -5   40.97    3.01
   5 -13   5   39.12    2.67
   5 -13  -5   43.11    2.72
   5 -13  -5   39.48    2.85
   5 -13   5   31.24    2.60
  -5 -13   6  139.74    7.49
   5  13  -6  129.63    7.72
   5  13   6  147.83    7.82
   5 -13   6  154.44    7.60
   5 -13  -6  138.16    7.59
   5 -13  -6  139.57    7.64
   5 -13   6  134.87    7.54
  -5 -13   7  156.17    7.73
  -5  13   7  148.35    7.78
   5  13   7  127.72    7.85
   5 -13   7  145.18    7.75
  -5  13   8   85.01    4.64
  -5 -13   8   96.05    4.86
   5 -13   8   91.15    4.89
   5  13   8   77.72    4.99
   5 -13   8   84.85    4.87
  -5 -13   9   15.69    1.48
  -5  13   9   14.57    1.25
   5  13   9   13.32    1.63
   5 -13   9   15.35    1.50
  -5  13  10    2.88    0.79
  -5 -13  10    3.87    1.00
   5  13  10    1.89    1.13
   5 -13  10    2.07    1.03
   5 -13  11    7.37    1.08
  -5  13  11    8.05    0.84
  -5 -13  11    7.46    0.98
  -5  13  12    9.17    0.78
   5 -13  12    8.30    0.98
  -5 -13  12    9.85    0.94
   5 -14   0   21.19    2.20
   5  14   0   24.02    2.53
   5 -14  -1   25.03    2.34
   5  14  -1   25.19    2.65
   5 -14  -2   31.42    2.49
   5 -14   2   30.08    2.45
   5  14   2   30.42    2.84
   5  14  -2   31.40    2.82
   5 -14  -3   69.96    4.09
   5 -14   3   60.26    3.99
   5 -14  -3   71.08    3.99
   5 -14   3   59.63    3.87
   5  14   3   63.48    4.30
   5  14  -3   74.23    4.33
   5 -14   4   18.21    1.60
   5 -14  -4   14.48    1.67
   5 -14   4   16.50    1.63
   5  14   4   17.24    2.05
   5  14  -4   10.54    1.97
   5 -14  -4   12.17    1.69
  -5  14   5    3.20    1.51
  -5  14  -5    3.29    1.33
   5 -14   5    4.05    1.18
   5 -14  -5    4.06    1.19
   5  14   5    2.17    1.59
   5  14  -5    3.95    1.58
  -5 -14   6   13.89    1.31
  -5  14  -6   14.22    1.50
   5 -14  -6   15.74    1.47
   5  14  -6   14.54    1.71
   5 -14   7    7.70    1.17
  -5 -14   7    8.84    1.11
   5 -14   8    0.79    0.94
  -5 -14   8    1.10    0.86
  -5  14   8    1.58    0.71
   5 -14   9   24.28    1.70
  -5  14   9   24.09    1.53
  -5 -14   9   27.51    1.69
   5 -14  10   25.16    1.61
  -5 -14  10   24.47    1.55
   5 -14  10   23.64    1.59
  -5  14  10   22.47    1.41
   5 -14  11   11.65    0.99
   5 -14  11   14.10    1.04
  -5  14  11   12.99    0.87
  -5  15   0  125.71    6.43
   5  15   0  127.37    6.63
   5 -15  -1   31.66    2.25
  -5  15  -1   34.56    2.51
   5  15  -1   38.32    2.80
   5 -15   2   39.33    2.56
   5 -15  -2   40.66    2.60
  -5  15   2   40.21    2.84
  -5  15  -2   40.84    2.81
   5  15   2   43.61    3.04
   5  15  -2   44.97    3.03
   5 -15   3   26.49    2.11
   5 -15  -3   36.64    2.21
  -5  15   3   25.71    2.33
  -5  15  -3   38.57    2.34
   5  15   3   28.72    2.49
   5  15  -3   37.10    2.59
   5 -15   4   68.71    3.57
   5 -15  -4   52.04    3.51
  -5  15   4   75.71    3.75
  -5  15  -4   52.88    3.59
   5  15   4   75.01    3.90
   5  15  -4   56.38    3.78
   5 -15   5   30.95    2.27
   5 -15  -5   46.10    2.47
   5  15   5   36.05    2.61
   5  15  -5   46.75    2.71
  -5  15   5   41.14    2.55
  -5  15  -5   43.76    2.50
   5 -15   6   26.60    1.71
   5 -15  -6   30.40    1.79
   5 -15   6   28.43    1.88
  -5  15   6   25.07    1.55
   5 -15   7    9.23    0.92
   5 -15   7    9.77    1.06
  -5  15   7    7.71    0.73
   5 -15   8    4.06    0.75
   5 -15   8    3.17    0.81
  -5  15   8    3.83    0.54
  -5  15   9    8.77    0.66
   5 -15   9    9.79    0.86
   5 -15   9    7.23    0.77
   5 -16   0   35.30    2.26
  -5  16   0   38.69    2.44
   5  16   0   41.70    2.68
  -5  16  -1   58.23    3.17
   5  16  -1   59.83    3.36
   5  16   2    5.48    1.32
   5  16  -2    4.66    1.28
   5 -16   2    4.67    0.86
   5 -16  -2    4.79    0.86
  -5  16   2    3.97    1.06
  -5  16  -2    5.29    1.11
   5  16   3    9.60    1.29
   5  16  -3    6.61    1.25
   5 -16   3    8.48    0.93
   5 -16  -3    6.67    0.93
  -5  16   3   10.14    1.21
  -5  16  -3    7.19    1.12
   5 -16  -4   21.67    1.46
   5 -16   4   21.34    1.51
   5 -16  -5    8.20    0.79
   5 -16   5    6.60    0.89
   5 -16   6    2.10    0.66
   5 -17   0    9.95    0.83
   5 -17   1    8.92    0.76
   5 -17  -1    8.22    0.74
   6   0   0    5.96    1.55
   6   0   0    5.84    1.97
   6   0  -1  117.26    6.18
   6   0  -1  107.52    6.89
  -6   0   2   14.83    1.54
   6   0   2   13.15    1.90
   6   0  -2   10.99    1.77
   6   0   2   10.10    2.45
   6   0  -2    7.62    2.16
  -6   0  -3  101.00    7.05
  -6   0   3  104.34    7.19
   6   0   3   92.22    5.74
   6   0  -3  100.88    5.74
  -6   0   3  107.21    8.31
  -6   0   3  105.54    5.55
   6   0   4   42.17    3.22
   6   0  -4   35.17    3.07
  -6   0   4   44.29    2.90
   6   0   5   52.71    3.52
  -6   0   5   53.78    3.15
   6   0   6  190.59    9.81
   6   0   6  178.78   10.16
   6   0  -6  196.60   10.22
  -6   0   6  180.28    9.93
   6   0   7  564.32   29.23
   6   0   7  595.44   29.52
   6   0   8   82.57    4.77
  -6   0   9  882.54   45.41
   6   0   9  903.69   45.18
  -6   0  10   17.87    2.20
   6   0  10   16.35    3.45
   6   0  10   16.99    1.88
  -6   0  11  106.70    6.06
   6   0  11  110.35    7.40
   6   0  11   98.64    5.76
  -6   0  12   -0.06    1.54
   6   0  12   -0.99    2.83
   6   0  12    2.48    1.42
   6   0  13   16.39    2.16
  -6   0  13   17.60    1.99
   6   0  13   16.61    1.84
   6   0  13   15.80    3.20
  -6   0  14    1.40    1.09
   6   0  14    3.02    2.37
  -6   0  14    2.72    1.37
   6   0  14    1.76    1.53
   6   0  14    2.89    1.34
   6   0  15    7.42    2.12
   6   0  15    2.94    1.47
   6   0  15    4.95    1.26
   6   0  16    5.04    1.32
   6   0  16    5.80    1.81
   6   0  17   15.01    1.16
   6   1   0    1.45    1.72
   6  -1   0    1.51    1.92
   6   1   0    2.36    1.39
   6  -1   0    3.47    1.46
  -6  -1   0    2.46    2.66
   6   1   1   81.56    5.94
   6   1  -1   84.01    5.89
   6  -1   1   78.10    6.13
   6  -1  -1   76.20    6.04
  -6  -1  -1  113.14    7.12
   6   1  -1   94.56    5.34
   6  -1  -1  104.43    5.43
  -6  -1   2   92.38    5.13
  -6   1   2  105.31    5.23
  -6  -1  -2  108.37    7.01
  -6  -1   2  121.16    7.16
   6   1   2   74.59    5.98
   6   1  -2   68.31    5.76
   6  -1   2   69.57    6.11
   6  -1  -2   74.84    6.08
  -6   1   2   97.86    5.80
   6   1   2   95.09    5.42
   6   1  -2   88.85    5.35
   6  -1   2   97.05    5.45
   6  -1  -2   90.89    5.39
  -6  -1   3   49.37    3.01
  -6   1   3   49.84    3.07
  -6  -1  -3   51.00    4.62
  -6  -1   3   56.04    4.74
   6   1   3   33.96    3.81
   6  -1   3   31.82    3.97
   6   1   3   38.75    3.22
   6   1  -3   53.77    3.33
   6  -1   3   49.43    3.33
   6  -1  -3   47.56    3.28
  -6   1   3   43.61    5.35
  -6  -1   3   53.41    5.58
  -6   1   3   40.73    3.48
   6   1   4   55.54    3.78
   6   1  -4   52.04    3.71
   6  -1   4   52.94    3.72
   6  -1  -4   51.67    3.69
  -6   1   4   50.93    4.06
  -6   1   4   58.76    3.52
  -6  -1   4   61.02    3.50
   6  -1   5   17.15    2.14
   6   1  -5   12.61    2.05
   6  -1  -5   16.74    2.11
   6   1   5   13.88    2.10
  -6   1   5   15.31    1.76
   6   1   6    4.47    1.21
   6   1   6    3.15    1.78
   6   1  -6    3.79    1.72
   6  -1   6    3.80    1.73
   6  -1  -6    5.39    1.78
  -6   1   6    5.64    1.47
   6   1   7   12.55    1.51
   6   1   7   11.94    1.88
   6  -1   7    8.25    1.84
  -6   1   8    8.11    1.61
   6   1   8    8.70    1.47
   6  -1   8    7.85    1.50
  -6   1   9   89.31    5.51
  -6  -1   9   92.27    5.63
   6  -1   9   94.32    5.34
   6   1   9   98.17    5.35
   6  -1  10   10.76    3.08
   6   1  10    6.54    3.15
  -6   1  10    7.50    1.72
  -6  -1  10    7.07    1.90
   6   1  10    8.51    1.60
   6  -1  10    5.91    1.55
   6  -1  11    1.84    2.76
   6   1  11    1.90    2.98
  -6   1  11    1.02    1.49
  -6  -1  11   -0.13    1.66
   6   1  11    0.77    1.41
   6  -1  11   -0.96    1.43
   6  -1  12   23.98    3.51
   6   1  12   19.98    3.53
  -6   1  12   22.39    2.14
  -6  -1  12   22.76    2.35
   6   1  12   24.93    2.15
   6  -1  12   24.17    2.20
   6  -1  13   13.23    2.92
   6   1  13   17.35    3.15
   6   1  13   17.38    1.89
   6  -1  13   17.66    1.89
   6  -1  13   16.47    2.03
  -6   1  13   16.04    1.77
  -6  -1  13   15.77    1.98
   6  -1  14    3.59    2.30
   6   1  14    5.91    2.42
   6   1  14    5.99    1.51
   6  -1  14    6.77    1.42
  -6   1  14    6.72    1.34
  -6  -1  14    7.33    1.55
   6   1  14    7.81    1.75
   6  -1  14    5.71    1.54
  -6  -1  14    4.84    1.21
  -6   1  14    5.08    1.12
   6  -1  15   17.24    2.47
   6   1  15   14.33    2.49
   6   1  15   15.40    1.63
   6   1  15   14.58    1.90
   6  -1  15   12.79    1.74
   6  -1  16   38.09    3.09
   6   1  16   36.79    3.08
  -6  -1  16   36.82    2.29
   6  -1  16   33.15    2.27
   6   1  16   33.56    2.55
   6  -1  16   30.69    2.43
   6   1  17    0.88    0.70
   6   2   0    1.68    1.67
   6  -2   0    2.94    2.26
  -6  -2   0    6.32    2.69
   6  -2   0    3.80    1.57
   6  -2   0    5.34    1.29
   6  -2  -1    3.84    1.28
  -6   2   1    5.21    1.28
  -6  -2  -1    3.15    2.31
   6   2   1    1.60    1.78
   6   2  -1    2.92    1.73
   6  -2   1    6.25    2.47
   6  -2  -1    1.20    2.08
  -6   2  -1    2.42    1.49
  -6   2   1    7.30    1.73
   6  -2  -1    3.12    1.61
  -6   2   2   11.10    1.51
  -6  -2  -2   15.12    2.87
  -6  -2   2    7.63    2.61
   6   2   2    2.93    1.97
   6   2  -2    6.99    1.88
   6  -2   2    3.23    2.33
   6  -2  -2    9.23    2.51
  -6   2   2    8.85    1.89
   6  -2  -2   13.46    1.89
   6  -2   2    6.98    1.76
   6   2   3   20.24    2.98
   6  -2   3   17.17    3.35
  -6   2   3   27.58    2.73
  -6   2   3   29.24    4.33
  -6  -2   3   29.20    4.40
   6  -2   3   30.20    2.52
   6  -2  -3   22.41    2.33
  -6   2   3   26.02    2.11
   6   2  -4   21.86    2.26
   6  -2   4   21.57    2.32
   6  -2  -4   21.12    2.29
  -6   2   4   21.89    2.03
  -6   2   5  399.32   20.37
   6   2   5  418.60   20.91
   6   2  -5  404.08   20.87
   6  -2   5  398.96   20.91
   6  -2  -5  409.67   20.94
  -6   2   5  396.08   20.69
  -6   2   6  222.57   10.72
   6   2   6  227.29   11.32
   6   2  -6  183.94   11.18
   6  -2   6  203.81   11.26
   6  -2  -6  184.61   11.22
  -6   2   6  209.11   11.05
  -6   2   7   65.84    3.27
   6   2   7   62.11    3.49
   6   2   7   62.20    3.97
   6  -2   7   54.85    3.84
  -6   2   8   91.52    5.28
  -6   2   8  105.95    4.99
   6   2   8   97.62    5.21
  -6   2   9    1.18    1.47
  -6  -2   9    3.01    1.75
   6  -2   9    3.10    2.62
   6   2   9    3.32    3.00
  -6   2   9    2.51    1.48
   6   2   9    2.77    1.34
   6  -2   9    1.47    1.34
   6   2   9    2.07    1.56
  -6   2  10    5.67    1.51
  -6  -2  10    5.15    1.85
   6   2  10    8.87    1.56
   6  -2  10    6.87    1.59
   6   2  10    3.77    1.72
   6  -2  10    4.71    2.83
   6  -2  11   60.08    4.95
   6   2  11   52.45    5.04
  -6   2  11   52.67    3.61
  -6  -2  11   61.34    3.99
   6  -2  11   55.91    3.59
   6   2  11   58.60    3.59
   6  -2  12   11.63    2.94
   6   2  12    9.01    2.93
   6   2  12   10.53    1.68
   6  -2  12   10.82    1.72
  -6   2  12   10.88    1.61
   6  -2  12    9.90    1.80
  -6  -2  12   11.32    1.98
   6  -2  13   33.91    3.80
   6   2  13   36.54    3.91
   6   2  13   37.15    2.70
   6  -2  13   39.68    2.73
   6  -2  13   38.81    2.92
  -6   2  13   38.59    2.64
  -6  -2  13   40.98    2.97
  -6  -2  13   40.05    2.63
   6  -2  14    2.25    2.16
   6   2  14    3.45    2.18
   6   2  14    4.37    1.46
  -6  -2  14    5.75    1.61
   6   2  14    9.46    1.91
   6  -2  14    5.42    1.45
  -6  -2  14    5.11    1.31
   6  -2  15   28.05    2.89
   6   2  15   33.02    3.19
   6   2  15   29.03    2.51
   6  -2  15   26.80    2.26
  -6  -2  15   29.76    2.06
  -6  -2  16   21.63    1.74
   6   2  16   19.06    1.93
   6  -2  16   19.17    1.74
   6  -2  16   19.86    1.64
   6   2  17    6.79    0.90
  -6  -2  17    6.16    0.94
   6   3   0   10.27    2.20
   6  -3   0   10.47    2.73
   6  -3   0   14.87    2.02
  -6   3   0   13.10    2.04
   6  -3   0   16.75    1.69
  -6   3   0   16.32    1.68
   6  -3   1   30.04    3.89
   6  -3  -1   21.76    3.52
   6   3   1   23.07    3.06
   6   3  -1   23.02    2.99
   6  -3  -1   33.53    2.83
  -6   3  -1   34.88    3.00
   6  -3  -1   42.42    2.64
  -6   3   1   40.06    2.61
  -6   3  -1   39.98    2.50
   6   3   2   19.61    2.76
   6   3  -2   13.05    2.32
   6  -3   2   18.75    3.42
  -6   3  -2   17.80    2.27
  -6   3   2   21.27    2.56
   6  -3   2   23.05    1.94
  -6   3   2   22.82    2.02
   6  -3  -2   22.72    1.96
   6  -3   2   22.96    2.37
   6  -3  -2   21.30    2.26
   6  -3   3   29.36    2.23
   6  -3  -3   26.26    2.20
  -6   3   3   32.00    2.38
   6  -3   3   23.77    2.57
   6  -3  -3   25.13    2.56
   6  -3   4    0.53    1.11
  -6   3   4   -0.16    1.30
   6  -3  -4    1.87    1.27
   6  -3  -4    1.96    1.71
   6  -3   4    0.72    1.70
  -6   3   5   16.40    1.86
   6  -3   5   14.11    2.25
   6  -3  -5   14.92    2.24
  -6   3   5   16.66    1.34
  -6   3   6   11.64    1.71
  -6   3   6   11.44    1.21
   6  -3   6    7.48    1.94
   6  -3  -6    8.02    2.05
   6   3   6   11.41    2.01
   6   3  -6   10.38    2.01
   6  -3   7   15.27    1.63
  -6   3   7   14.45    1.33
   6   3   7    8.26    1.62
   6   3   7   13.92    1.59
   6   3   7   13.13    2.07
   6  -3   7   12.84    1.94
   6  -3   8    0.66    1.28
  -6   3   8    0.58    1.37
  -6   3   8    1.92    1.07
   6   3   8    1.57    1.29
   6   3   8    1.79    1.47
   6  -3   9    4.18    1.39
  -6   3   9    3.55    1.45
  -6   3   9    0.81    1.32
  -6   3   9    2.23    1.09
   6   3   9    2.19    1.35
   6   3   9   -0.26    1.55
   6  -3   9    2.92    2.53
   6   3   9    4.22    2.77
  -6   3  10    5.41    1.43
  -6   3  10    4.23    1.12
   6   3  10    3.53    1.46
   6  -3  10    2.24    1.44
   6   3  10    3.31    1.68
   6  -3  10    2.28    2.38
   6   3  10    4.34    2.83
   6  -3  11   46.28    4.22
   6   3  11   35.82    4.21
  -6   3  11   41.95    2.82
   6  -3  11   40.74    2.93
   6   3  11   45.51    2.88
   6   3  11   34.49    3.15
  -6  -3  12    9.25    1.55
   6  -3  12   10.16    2.58
   6   3  12    8.83    2.70
   6   3  12   10.54    1.67
   6  -3  12    9.06    1.67
   6   3  12    7.67    1.96
   6  -3  13    8.55    2.41
   6   3  13    8.50    2.56
   6   3  13    8.04    1.57
   6  -3  13    6.56    1.54
  -6  -3  13    6.03    1.82
  -6  -3  13    5.33    1.39
   6  -3  14    0.23    1.90
   6   3  14    1.48    2.01
  -6  -3  14    2.22    1.56
  -6  -3  14    2.49    1.17
   6  -3  15   38.94    3.29
   6   3  15   43.72    3.48
  -6  -3  15   42.81    2.62
   6   3  15   39.41    3.03
   6  -3  15   41.24    2.66
  -6  -3  16   20.49    1.63
   6   3  16   17.53    1.85
   6  -3  16   16.75    1.45
  -6  -3  17   13.96    1.23
  -6   4   0   10.73    1.60
   6  -4   0   13.50    1.73
   6  -4   0    9.38    1.97
   6  -4  -1  116.87    5.98
  -6   4   1   97.15    5.88
  -6   4  -1  102.33    5.86
   6  -4  -1  101.09    6.16
   6  -4   2  120.80    6.34
   6  -4  -2  111.89    6.30
  -6   4   2  116.78    6.34
   6  -4   2  117.71    6.63
   6  -4   3   24.18    2.18
   6  -4  -3   43.65    2.45
  -6   4   3   19.01    2.20
   6  -4   3   18.45    2.53
   6  -4  -3   35.42    2.88
   6  -4   4   71.37    3.94
   6  -4  -4   60.91    3.90
  -6   4   4   65.97    4.00
   6  -4   4   67.25    4.34
  -6   4   5    3.32    1.49
   6  -4   5    3.54    1.21
   6  -4  -5    2.68    1.28
   6  -4  -5    2.14    1.95
   6  -4   5    6.38    1.90
  -6   4   5    4.94    0.95
   6  -4  -6   23.59    1.91
  -6   4   6   19.49    1.57
   6  -4  -6   22.23    2.54
   6   4   7    6.32    1.56
  -6   4   7   11.20    1.76
   6  -4   7    9.22    1.47
  -6   4   7   10.14    1.23
   6  -4   7   10.75    1.87
  -6   4   8   10.10    1.69
  -6   4   8   12.37    1.34
   6  -4   8   12.94    1.60
   6   4   8   10.20    1.58
   6   4   8    9.37    1.79
  -6   4   9   54.14    3.49
   6  -4   9   54.07    3.42
  -6   4   9   56.17    3.15
  -6  -4   9   55.81    3.75
   6  -4   9   50.97    4.48
   6   4   9   50.82    4.71
   6   4   9   56.35    3.40
   6   4   9   42.56    3.56
  -6  -4  10    1.86    1.80
  -6   4  10    4.07    1.15
   6  -4  10    5.03    2.31
   6   4  10    1.41    2.54
   6  -4  10    4.14    1.43
  -6   4  10    3.50    1.45
   6   4  10    3.17    1.48
   6   4  10    2.36    1.80
  -6  -4  11   23.95    2.46
  -6   4  11   24.67    1.75
   6   4  11   19.08    3.16
   6  -4  11   18.66    2.91
   6  -4  11   21.59    2.10
   6   4  11   24.02    2.07
   6   4  11   17.29    2.34
  -6  -4  12    1.28    1.72
  -6  -4  12    1.01    1.29
   6  -4  12    2.14    2.17
   6   4  12    3.09    2.38
   6  -4  12    0.22    1.44
   6   4  12    2.26    1.90
  -6  -4  13    4.68    1.77
  -6  -4  13    4.62    1.32
   6  -4  13    6.60    2.06
   6   4  13    5.43    2.26
  -6  -4  13    4.46    1.29
   6   4  13    4.21    1.92
   6  -4  14   14.34    2.20
   6   4  14   15.70    2.32
  -6  -4  14   14.29    1.54
   6  -4  15    3.03    1.49
   6   4  15    3.70    1.67
  -6  -4  15    4.17    1.05
   6   4  15    4.54    1.55
   6  -4  15    4.56    1.16
   6   4  16    8.51    1.42
   6  -4  16    7.54    1.06
   6   4  17    9.94    0.93
   6  -4  17    7.86    0.87
  -6  -4  17   11.04    1.05
   6  -5   0   10.45    1.71
   6   5   0    8.29    1.85
   6  -5   0    9.91    2.12
   6   5  -1   22.31    2.39
   6  -5  -1   21.33    2.61
  -6   5   2    3.30    1.54
   6  -5   2    2.84    1.43
   6  -5  -2    3.05    1.50
   6   5   2    2.46    1.68
   6   5  -2    2.83    1.67
   6  -5   2    2.42    1.89
   6  -5  -2    2.68    1.97
   6  -5   3   46.43    3.92
   6  -5  -3   56.00    4.07
   6   5   3   50.23    3.74
   6  -5   3   58.80    3.61
   6  -5  -3   64.21    3.70
  -6   5   3   55.67    3.69
   6  -5   4    5.28    2.01
   6  -5  -4    5.91    2.14
  -6   5   4    5.28    1.69
   6  -5   4    6.10    1.43
   6  -5  -4    8.13    1.54
  -6   5   5    9.06    1.13
   6  -5   5   10.90    2.18
   6  -5  -5   12.06    2.25
  -6   5   5    9.71    1.75
   6  -5   5   10.22    1.50
   6  -5  -5    9.66    1.54
  -6   5   6    7.06    1.14
   6  -5   6    9.02    1.97
   6  -5  -6    6.54    2.06
   6  -5   6    7.59    1.34
   6  -5  -6    5.38    1.40
   6  -5   7   65.74    3.69
  -6   5   7   64.14    3.41
  -6   5   7   57.62    3.78
   6  -5   7   60.98    4.05
  -6   5   8    7.30    1.19
  -6  -5   8    4.48    1.78
   6  -5   8    4.49    2.31
   6   5   8    4.53    2.57
  -6   5   8    5.59    1.55
   6  -5   8    5.86    1.50
   6   5   8    6.38    1.42
   6   5   8    5.56    1.65
   6  -5   9    1.27    1.34
  -6   5   9    0.36    1.36
   6  -5   9    1.70    2.16
   6   5   9    0.15    2.41
   6   5   9    1.76    1.66
  -6   5   9    1.46    1.08
  -6  -5   9    1.79    1.70
  -6  -5  10    3.89    1.75
  -6   5  10    6.24    1.14
   6  -5  10    3.52    1.47
  -6   5  10    4.74    1.49
  -6  -5  10    5.37    1.44
   6   5  10    2.68    1.83
   6  -5  10    6.58    1.38
   6  -5  10    2.03    2.02
   6   5  10    5.47    2.45
   6  -5  11   28.44    2.25
  -6  -5  11   31.33    2.57
  -6   5  11   25.25    1.88
   6   5  11   22.85    3.05
   6  -5  11   23.19    2.92
  -6  -5  11   27.76    2.22
   6  -5  11   26.73    2.07
   6   5  11   21.35    2.51
   6  -5  12    1.10    1.87
   6   5  12   -0.37    1.89
  -6  -5  12    1.64    1.70
  -6   5  12    1.54    1.03
   6  -5  12    0.15    1.22
   6   5  12   -1.60    1.89
   6   5  13    5.83    1.97
  -6  -5  13    9.92    1.74
   6   5  13    8.95    2.14
   6  -5  13    6.22    1.84
  -6  -5  13    8.78    1.43
   6  -5  13    7.87    1.29
  -6  -5  13   11.08    1.47
   6  -5  14    2.12    1.50
  -6  -5  14    0.88    1.12
   6  -5  14    1.51    1.00
   6  -5  14    0.45    1.13
  -6  -5  15    2.45    1.02
   6  -5  15    2.10    0.85
   6  -5  15    2.48    1.00
   6  -5  16    4.38    0.86
   6   5  16    4.63    0.91
  -6  -5  16    6.12    0.87
  -6  -5  16    6.99    1.10
   6  -6   0    2.27    2.00
   6   6   0    0.40    1.62
   6  -6   0    2.34    1.53
   6  -6  -1   53.82    4.05
   6   6  -1   51.02    3.79
   6  -6  -1   60.84    3.77
   6  -6   2   25.26    2.79
   6  -6  -2   23.73    2.78
   6   6   2   21.36    2.44
   6   6  -2   24.50    2.59
   6  -6   2   22.18    2.27
   6  -6  -2   28.26    2.37
   6  -6   3  217.20   12.17
   6  -6  -3  213.94   12.19
   6   6   3  208.55   11.93
   6   6  -3  215.50   11.99
   6  -6   3  232.97   11.86
   6  -6  -3  242.02   11.90
   6  -6   4   33.78    3.15
   6  -6  -4   32.74    3.18
   6   6  -4   28.81    2.87
   6   6   4   30.69    2.85
   6  -6   4   35.62    2.56
   6  -6  -4   28.19    2.48
  -6   6   4   30.89    2.62
   6  -6   5   97.66    5.79
   6  -6  -5  107.88    5.85
  -6   6   5   96.23    5.90
   6  -6   5  101.90    6.30
   6  -6  -5  106.02    6.43
  -6   6   5  103.87    5.47
   6  -6   6   30.28    2.31
   6  -6   6   28.85    2.30
   6  -6  -6   24.29    2.25
  -6   6   6   32.58    2.05
   6  -6   6   32.88    2.35
   6  -6   6   31.41    2.92
   6  -6  -6   22.13    2.92
   6  -6   7   70.69    5.27
   6   6   7   78.50    5.58
   6  -6   7   73.89    4.39
   6  -6   7   79.57    4.54
  -6   6   7   76.12    4.68
  -6   6   7   82.20    4.27
  -6  -6   7   76.05    4.72
   6  -6   7   74.22    4.46
   6  -6   7   73.03    4.87
  -6   6   8   19.24    1.63
  -6  -6   8   18.55    2.17
   6  -6   8   20.77    1.95
  -6   6   8   20.22    2.05
   6  -6   8   18.08    2.59
   6   6   8   17.84    2.84
   6  -6   8   16.89    1.80
   6   6   8   17.58    2.14
   6  -6   9   68.02    4.00
  -6  -6   9   69.38    4.19
  -6   6   9   69.94    3.71
  -6   6   9   62.23    4.01
   6  -6   9   54.36    4.58
   6   6   9   66.15    4.92
  -6  -6   9   70.09    3.99
   6  -6   9   62.49    3.91
   6   6   9   55.56    4.26
  -6   6  10    3.26    1.14
  -6  -6  10    2.67    1.62
   6  -6  10    3.59    1.48
  -6   6  10    3.23    1.38
   6  -6  10    0.90    1.74
   6   6  10    1.15    2.04
  -6  -6  10    3.02    1.47
   6  -6  10    0.96    1.27
   6   6  10    2.08    1.80
   6  -6  11   18.89    2.02
  -6  -6  11   24.48    2.30
  -6   6  11   24.06    1.75
  -6   6  11   22.02    1.93
   6  -6  11   19.20    2.48
   6   6  11   20.86    2.80
  -6  -6  11   25.28    2.13
   6  -6  11   23.72    1.97
   6   6  11   20.37    2.50
   6   6  12    6.90    1.99
  -6  -6  12   12.70    1.78
  -6   6  12   11.40    1.20
   6  -6  12    8.07    1.57
  -6  -6  12   11.43    1.61
   6  -6  12    9.57    1.41
  -6  -6  12   11.11    1.63
   6  -6  12    9.99    1.86
  -6  -6  13   73.29    4.00
  -6  -6  13   73.70    3.84
   6  -6  13   59.81    3.78
   6  -6  13   59.47    3.71
   6   6  13   56.71    4.17
  -6  -6  14    4.27    1.14
   6  -6  14    3.82    1.04
   6  -6  14    4.27    1.16
   6   6  14    4.08    1.65
  -6  -6  15   19.56    1.45
  -6  -6  15   20.64    1.63
   6   6  15   20.16    1.86
   6  -6  15   16.85    1.35
   6  -6  15   14.60    1.40
   6  -6  16    0.35    0.65
   6   6  16    0.19    0.62
  -6  -6  16    0.65    0.84
   6   7   0   28.89    2.82
   6  -7   0   30.70    3.17
   6  -7   0   30.16    2.64
   6  -7  -1    8.97    1.87
   6  -7  -1    7.72    2.35
   6   7  -1    5.83    2.09
   6  -7   2   14.70    1.97
   6  -7  -2   13.70    1.99
   6  -7   2   11.47    2.48
   6  -7  -2   13.75    2.50
   6   7   2   11.11    2.21
   6   7  -2   10.28    2.21
   6  -7   3    2.95    1.57
   6  -7  -3    2.15    1.61
   6   7   3    1.99    1.89
   6   7  -3    2.01    2.00
   6  -7   3    2.37    2.10
   6  -7  -3    4.55    2.22
   6   7  -4   20.72    2.64
   6   7   4   17.54    2.45
   6  -7   4   17.84    2.61
   6  -7  -4   16.44    2.76
   6  -7   4   21.72    2.09
   6  -7  -4   20.44    2.10
  -6   7   5    1.14    0.98
   6  -7  -5    4.44    1.48
   6  -7   5    2.65    1.41
   6   7   5    1.14    1.86
   6   7  -5    4.03    1.98
   6  -7   5    3.27    2.10
   6  -7  -5    0.87    2.26
  -6  -7   6   20.78    1.82
  -6   7   6   15.46    2.06
   6  -7   6   19.52    1.87
   6  -7   6   14.66    1.78
   6  -7  -6   18.92    1.85
  -6   7   6   17.87    1.52
   6  -7   6   15.07    2.34
   6  -7  -6   18.83    2.74
   6  -7   6   17.60    1.93
  -6  -7   7   63.33    3.61
   6  -7   7   54.36    3.46
   6  -7   7   56.28    3.59
  -6   7   7   55.64    3.75
  -6   7   7   56.58    3.31
  -6  -7   7   61.37    3.74
   6  -7   7   55.95    3.54
   6  -7   7   50.38    3.95
  -6  -7   8   42.75    2.94
  -6   7   8   43.69    2.54
   6  -7   8   36.54    2.79
  -6   7   8   38.89    2.88
  -6  -7   8   48.30    2.88
   6   7   8   32.13    3.01
   6  -7   8   35.38    2.73
  -6   7   9    4.76    1.42
   6  -7   9    4.40    1.47
   6   7   9    6.14    1.84
  -6  -7   9    6.68    1.51
  -6   7   9    5.65    1.17
  -6  -7   9    5.24    1.62
   6  -7   9    6.55    1.47
   6  -7  10    1.36    1.38
  -6   7  10    1.16    1.26
   6   7  10    0.36    1.73
  -6  -7  10    3.13    1.39
  -6   7  10    1.74    1.09
  -6  -7  10    0.74    1.46
   6  -7  10    1.17    1.29
   6  -7  11    7.71    1.45
  -6   7  11    4.63    1.22
   6   7  11    9.01    1.98
  -6  -7  11    4.94    1.48
  -6   7  11    5.74    1.14
  -6  -7  11    7.18    1.60
   6  -7  11    6.56    1.41
  -6  -7  12    7.66    1.48
  -6   7  12    6.82    1.08
   6  -7  12    4.42    1.37
  -6  -7  12    8.23    1.39
  -6  -7  12    6.70    1.44
   6  -7  12    7.34    1.35
   6   7  12    7.05    1.89
  -6   7  13    0.39    0.85
   6  -7  13   -0.71    1.07
   6   7  13    0.75    1.56
   6  -7  13    1.19    1.14
  -6  -7  13    1.23    1.13
   6  -7  14    6.26    1.04
   6  -7  14    5.36    1.06
   6   7  14    2.81    1.38
  -6  -7  15    5.94    1.00
   6  -7  15    5.05    0.86
   6   7  15    5.69    0.80
   6  -7  15    4.47    0.83
   6  -8   0    4.70    1.74
   6   8   0    6.17    2.23
   6  -8   0    6.45    2.48
   6  -8  -1   63.02    4.18
   6  -8  -1   60.88    4.59
   6   8  -1   62.30    4.44
   6  -8   2    4.97    1.72
   6  -8  -2    2.09    1.67
   6  -8   2    6.02    2.28
   6  -8  -2    3.62    2.35
   6   8   2    6.74    2.24
   6   8  -2    2.03    2.11
   6  -8   3   14.07    2.05
   6  -8  -3   15.73    2.08
   6   8   3   11.43    2.39
   6   8  -3   17.26    2.55
   6  -8   3   11.90    2.53
   6  -8  -3   15.76    2.70
   6   8   4   24.63    3.04
   6   8  -4   46.39    3.32
   6  -8   4   26.53    2.63
   6  -8  -4   40.91    2.81
   6  -8   4   25.60    3.08
   6  -8  -4   41.12    3.52
  -6   8   5    9.90    1.25
  -6  -8   5   13.95    1.50
   6  -8   5   10.54    1.69
   6  -8  -5    9.24    1.64
   6   8   5   12.00    2.35
   6   8  -5   10.24    2.31
   6  -8   5   11.44    2.33
   6  -8  -5    9.54    2.44
  -6   8   6    7.17    1.74
   6  -8   6    7.00    1.41
   6  -8  -6    4.44    1.42
   6  -8   6    5.12    1.40
  -6   8   6    6.71    1.21
  -6  -8   6    7.24    1.51
   6  -8   6    6.00    2.00
   6  -8  -6    4.54    2.18
  -6  -8   6   10.27    1.51
  -6   8   7   16.90    2.02
   6  -8   7   17.96    1.85
   6  -8   7   16.24    1.72
  -6  -8   7   22.20    1.91
  -6  -8   7   20.45    1.93
  -6   8   7   18.87    1.59
   6  -8   7   18.11    1.93
   6  -8   7   13.86    2.16
  -6   8   8    4.87    1.59
   6  -8   8    5.60    1.41
   6   8   8    3.22    1.66
  -6  -8   8    6.45    1.45
  -6   8   8    6.22    1.18
  -6  -8   8    6.89    1.55
   6  -8   8    7.39    1.57
  -6  -8   9   51.12    3.28
  -6   8   9   49.06    2.95
   6  -8   9   47.49    3.26
  -6   8   9   46.82    3.18
   6  -8   9   51.61    3.21
   6   8   9   42.88    3.50
   6  -8  10    0.40    1.35
  -6   8  10    1.94    1.16
   6   8  10    3.60    1.87
  -6  -8  10    2.44    1.43
  -6   8  10    1.60    1.06
  -6  -8  10    3.03    1.35
   6  -8  10    2.07    1.27
   6  -8  11   94.66    5.56
  -6  -8  11  107.92    5.60
  -6   8  11  103.78    5.33
  -6   8  11   87.12    5.41
  -6  -8  11  116.54    5.60
   6  -8  11   96.29    5.52
  -6  -8  11  107.09    5.61
   6   8  11   87.76    5.84
  -6  -8  12   11.77    1.37
  -6   8  12   10.17    1.13
   6  -8  12    7.11    1.41
  -6  -8  12   11.21    1.43
  -6  -8  12   11.29    1.41
   6   8  12    7.74    1.76
   6  -8  12    9.16    1.39
   6  -8  12    9.96    1.34
  -6   8  13    9.00    0.97
  -6  -8  13    9.95    1.24
   6   8  13    5.27    1.58
   6  -8  13    8.26    1.21
  -6  -8  13   10.13    1.23
   6  -8  13    8.86    1.22
   6   8  14    9.03    1.34
   6  -8  14    8.39    1.03
  -6  -8  14    9.46    1.02
  -6  -8  14   10.39    1.11
   6  -8  14    7.97    1.03
   6   8  14    8.06    0.87
   6  -8  15    9.27    0.88
  -6  -8  15   13.14    0.99
   6  -9   0   -1.31    1.71
   6   9   0    0.08    2.23
   6  -9   0    2.16    2.36
   6   9  -1   37.55    3.43
   6  -9  -1   32.87    2.94
   6  -9  -1   37.54    3.59
   6   9   2   27.70    3.00
   6   9  -2   26.88    2.92
   6  -9   2   20.59    2.88
   6  -9  -2   19.27    2.94
   6  -9   2   26.00    2.46
   6  -9  -2   23.24    2.44
   6  -9   3    6.92    1.76
   6  -9  -3    8.39    1.83
   6   9   3    5.89    2.30
   6   9  -3    8.47    2.40
   6  -9   3    1.98    2.23
   6  -9  -3    5.04    2.34
   6   9   4   28.41    3.00
   6   9  -4   27.04    2.96
   6  -9  -4   21.31    3.01
   6  -9   4   24.08    2.89
   6  -9   4   26.08    2.39
   6  -9  -4   24.19    2.42
  -6   9   5    1.03    0.99
   6  -9   5    2.96    1.46
   6  -9  -5    0.52    1.45
   6   9   5   -0.24    2.05
   6   9  -5   -0.24    2.08
   6  -9  -5    0.09    2.10
   6  -9   5   -0.09    2.01
   6  -9   6   22.96    2.13
   6  -9   6   25.06    2.18
   6  -9  -6   28.14    2.30
  -6   9   6   25.59    2.42
   6   9   6   29.03    2.86
   6   9  -6   38.23    2.99
  -6  -9   6   34.74    2.23
  -6   9   6   27.59    1.93
   6  -9  -6   30.59    2.91
   6  -9   6   23.85    2.64
  -6   9   7    4.72    1.62
   6  -9   7    3.53    1.17
   6  -9  -7    3.84    1.29
   6  -9   7    4.05    1.38
   6  -9   7    4.97    1.65
  -6  -9   7    6.90    1.42
  -6   9   7    4.52    1.10
  -6  -9   7    6.01    1.33
   6  -9   7    4.57    1.48
  -6  -9   8    6.13    1.37
  -6   9   8    4.48    1.14
  -6  -9   8    6.91    1.32
   6  -9   8    5.79    1.53
  -6   9   8    4.48    1.41
   6  -9   8    4.53    1.40
  -6  -9   9   30.19    2.06
  -6   9   9   23.57    1.78
   6  -9   9   27.84    2.12
  -6   9   9   22.22    2.01
  -6  -9   9   28.06    2.14
   6  -9   9   23.09    2.06
   6   9   9   22.07    2.37
   6  -9  10    1.77    1.29
  -6   9  10    3.52    1.11
   6   9  10    1.73    1.63
  -6  -9  10    2.00    1.23
  -6   9  10    1.32    0.96
  -6  -9  10    4.00    1.17
   6  -9  10    1.79    1.28
   6  -9  11    0.68    1.20
   6   9  11    2.70    1.56
  -6  -9  11    2.26    1.18
  -6   9  11    0.82    0.88
  -6  -9  11    1.77    1.02
   6  -9  11    2.08    1.20
  -6   9  12    1.47    0.78
   6  -9  12    0.24    1.11
  -6  -9  12    3.39    1.07
   6   9  12    1.85    1.40
   6  -9  12    1.69    1.06
  -6  -9  12    1.23    1.10
   6  -9  12    2.92    1.09
  -6   9  13    5.33    0.77
   6  -9  13    5.92    1.03
   6  -9  13    5.43    0.96
   6   9  13    4.24    1.28
  -6  -9  13    8.73    1.08
  -6  -9  13    5.78    0.95
   6  -9  14    6.83    0.80
  -6  -9  14    6.22    0.84
   6  -9  14    7.05    0.87
   6 -10   0    0.07    1.66
   6  10   0   -1.12    2.40
   6 -10   0   -2.74    2.36
   6  10  -1   20.99    2.85
   6 -10  -1   16.72    2.86
   6 -10  -1   19.71    2.18
   6  10   2   22.08    2.78
   6  10  -2   13.72    2.70
   6 -10   2   19.95    2.17
   6 -10  -2   13.62    2.00
   6 -10  -2   14.22    2.64
   6 -10   2   17.50    2.62
   6 -10  -3  158.86    8.78
   6 -10   3  140.19    8.62
   6 -10   3  139.21    8.26
   6 -10  -3  154.88    8.33
   6  10   3  148.98    8.61
   6  10  -3  169.11    8.82
   6 -10  -4   90.16    5.94
   6 -10   4   98.38    5.90
   6 -10   4   96.22    5.50
   6 -10  -4   83.86    5.48
   6  10   4  108.40    5.96
   6  10  -4   93.35    5.93
   6 -10   5   38.44    2.88
   6 -10  -5   43.85    3.01
  -6  10   5   41.78    3.11
   6  10   5   43.55    3.47
   6  10  -5   46.03    3.48
  -6  10   5   38.91    2.48
   6 -10   5   43.45    3.34
   6 -10  -5   47.81    3.53
  -6  10   6    3.15    1.01
  -6  10   6    1.62    1.52
   6 -10   6    2.13    1.28
   6 -10  -6    3.40    1.33
   6 -10   6    2.78    1.25
   6 -10  -6    4.72    1.81
   6 -10   6    0.33    1.60
  -6 -10   6    4.12    1.20
   6  10   6    3.70    1.83
   6  10  -6    1.62    1.81
   6 -10   6    4.22    1.49
  -6 -10   7   59.60    3.29
  -6  10   7   51.90    3.06
   6 -10   7   47.94    3.24
   6 -10  -7   54.15    3.29
  -6  10   7   50.13    3.41
   6 -10   7   54.56    3.38
  -6 -10   8    3.69    1.20
  -6  10   8    3.76    1.03
   6 -10   8    2.87    1.40
  -6  10   8    1.62    1.26
   6 -10   8    2.86    1.27
  -6  10   9   82.14    4.38
   6 -10   9   77.39    4.59
  -6  10   9   75.40    4.53
  -6 -10   9   98.33    4.64
   6 -10   9   80.90    4.61
  -6 -10   9   88.77    4.67
   6  10   9   62.72    4.74
  -6  10  10    6.88    1.00
   6 -10  10    6.21    1.24
  -6 -10  10    7.79    1.29
  -6 -10  10    6.99    1.34
   6  10  10    7.03    1.60
   6 -10  10    6.48    1.30
   6 -10  11   19.02    1.63
  -6  10  11   20.51    1.39
   6 -10  11   18.90    1.63
   6  10  11   15.56    1.82
   6  10  12    2.72    1.19
  -6  10  12    3.30    0.74
   6 -10  12    3.90    1.00
   6 -10  12    5.17    1.01
   6 -10  12    3.96    0.93
   6 -10  13   63.31    3.66
   6 -10  13   63.33    3.62
   6 -11   0   -2.51    2.13
   6 -11   0   -0.54    1.49
   6  11   0    1.09    2.26
   6 -11  -1   -1.42    2.28
   6 -11  -1    0.96    1.52
   6  11  -1    3.18    2.21
   6 -11  -2    4.19    2.12
   6 -11   2    4.72    2.05
   6 -11   2    8.84    1.69
   6 -11  -2    7.49    1.71
   6  11   2    7.77    2.34
   6  11  -2    6.08    2.42
   6 -11  -3   20.34    2.59
   6 -11   3   16.33    2.38
   6 -11   3   19.32    2.02
   6 -11  -3   21.34    2.11
   6  11   3   18.43    2.67
   6  11  -3   16.90    2.60
   6 -11  -4    2.73    1.91
   6 -11   4    4.85    1.86
   6  11   4    4.99    2.17
   6  11  -4    5.51    2.07
   6 -11   4    5.34    1.58
   6 -11  -4    5.43    1.64
   6  11   5   26.43    2.77
   6  11  -5   28.48    2.72
  -6  11   5   25.30    1.73
   6 -11  -5   26.09    2.53
   6 -11   5   27.49    2.49
   6 -11   5   25.59    2.19
   6 -11  -5   29.62    2.30
  -6  11   5   28.81    2.39
   6 -11   6   25.88    2.01
   6 -11   6   26.68    2.12
   6 -11  -6   30.29    2.22
  -6  11   6   26.34    2.29
  -6  11   6   25.90    1.80
   6  11   6   23.25    2.53
  -6 -11   6   31.20    2.25
   6 -11   6   28.39    2.28
   6 -11  -6   29.08    2.47
   6 -11   6   30.79    2.33
  -6  11   7    0.21    0.85
  -6 -11   7   -1.14    1.28
   6 -11   7   -0.94    1.32
  -6  11   7    0.65    1.27
   6 -11   7    1.51    1.09
  -6  11   8    5.05    0.93
  -6 -11   8    7.08    1.32
   6 -11   8    5.17    1.33
  -6  11   8    5.62    1.20
   6 -11   8    4.28    1.18
  -6  11   9    1.25    0.82
  -6 -11   9    1.07    1.11
   6 -11   9    1.93    1.13
  -6  11   9    0.22    0.91
   6 -11   9    1.59    1.03
   6  11  10    2.29    1.18
  -6  11  10    2.65    0.76
   6 -11  10    1.78    0.97
  -6 -11  10    2.82    1.08
   6 -11  10    2.49    1.07
  -6 -11  11   10.26    1.13
   6 -11  11    6.36    1.05
   6 -11  11    7.70    1.08
  -6  11  11    8.70    0.85
   6 -11  12    2.43    0.76
  -6  11  12    2.27    0.57
   6 -11  12    1.65    0.65
   6 -11  12    3.73    0.80
   6  12   0    0.46    2.06
   6 -12   0    0.83    1.82
   6 -12   0    3.84    1.50
   6  12  -1   10.41    2.45
   6 -12  -1   11.19    2.04
   6 -12  -1   13.67    1.82
   6  12   2    3.59    2.10
   6  12  -2    7.80    2.15
   6 -12   2    3.84    1.48
   6 -12  -2    8.19    1.58
   6 -12  -2    6.42    1.82
   6 -12   2    4.11    1.78
   6 -12   3   42.74    2.86
   6 -12  -3   36.87    2.83
   6 -12  -3   41.14    3.14
   6 -12   3   44.17    3.10
   6  12  -3   39.60    3.30
   6  12   3   43.41    3.37
   6 -12   4   26.71    2.23
   6 -12  -4   34.18    2.36
   6  12   4   24.48    2.66
   6  12  -4   31.85    2.80
  -6 -12   4   27.44    2.11
   6 -12  -4   37.94    2.64
   6 -12   4   27.84    2.41
   6 -12   5  151.23    8.27
   6 -12  -5  161.22    8.33
  -6  12   5  163.73    8.40
   6  12   5  172.26    8.65
   6  12  -5  163.82    8.59
  -6 -12   5  161.94    8.24
  -6  12   5  140.89    7.97
   6 -12  -5  162.73    8.46
   6 -12   5  164.14    8.41
  -6 -12   6   16.27    1.55
  -6  12   6   13.33    1.09
   6 -12   6   10.82    1.24
   6 -12  -6   12.26    1.43
  -6  12   6   13.89    1.61
   6 -12  -6   15.09    1.60
   6 -12   6   14.51    1.63
  -6 -12   7   89.08    4.56
   6 -12   7   72.81    4.41
  -6  12   7   83.24    4.55
   6 -12   7   84.81    4.56
  -6  12   7   80.04    4.28
  -6  12   8    7.41    1.11
   6 -12   8    6.33    1.04
  -6  12   8    7.76    0.85
  -6 -12   8    8.73    1.23
   6 -12   8    6.57    1.18
  -6 -12   9   32.44    2.02
   6 -12   9   29.38    2.00
   6 -12   9   28.51    1.90
  -6  12   9   29.92    1.76
   6 -12  10    3.37    0.83
  -6  12  10    4.86    0.66
  -6 -12  10    5.46    0.92
   6 -12  10    5.16    0.91
   6 -12  11   21.43    1.45
   6 -12  11   23.82    1.52
   6 -12  11   22.73    1.49
  -6  12  11   21.85    1.35
   6 -13   0   15.65    1.60
   6  13   0   14.04    2.22
   6 -13   0   15.10    1.80
   6  13  -1    5.01    1.92
   6 -13  -1    3.50    1.25
   6 -13  -1    5.01    1.42
   6  13   2    1.73    1.83
   6  13  -2    0.70    1.70
   6 -13   2    2.64    1.16
   6 -13  -2    1.63    1.22
   6 -13  -2    1.71    1.33
   6 -13   2    3.19    1.37
   6 -13   3   11.93    1.42
   6 -13  -3   11.89    1.47
   6  13   3   11.89    2.00
   6  13  -3   11.91    1.95
   6 -13   3   12.46    1.56
   6 -13  -3   12.51    1.64
   6 -13  -4   10.62    1.35
   6 -13   4   10.04    1.35
   6  13   4    6.75    1.69
   6  13  -4    7.26    1.62
  -6  13   4    9.52    1.40
   6 -13   4    7.09    1.24
   6 -13  -4    6.93    1.26
  -6 -13   5   10.16    1.15
   6 -13  -5   12.07    1.37
   6 -13   5   12.50    1.26
   6 -13   5    9.88    1.40
   6  13   5    7.77    1.55
   6 -13   5    8.97    1.18
   6 -13  -5    9.73    1.26
  -6  13   5   10.60    1.34
  -6 -13   6   11.21    1.15
   6 -13  -6   10.02    1.11
  -6  13   6    9.64    1.23
   6 -13   6   10.59    1.32
  -6  13   6    9.69    0.81
  -6  13   7    3.62    0.91
   6 -13   7    4.05    0.75
  -6 -13   7    4.97    0.94
   6 -13   7    5.83    1.06
  -6  13   7    3.39    0.60
   6 -13   8    3.79    0.70
  -6 -13   8    3.60    0.83
   6 -13   8    3.56    0.92
  -6  13   8    3.28    0.55
   6 -13   9    0.65    0.54
  -6  13   9    0.35    0.43
  -6 -13   9   -0.06    0.68
   6 -13   9    0.92    0.76
   6 -14   0    4.07    0.98
   6  14   0    2.94    1.50
   6 -14   0    3.28    1.06
   6 -14  -1   12.81    1.40
   6 -14  -1   11.17    1.25
   6  14  -1    9.74    1.77
   6  14   2   22.86    2.01
   6 -14  -2   15.30    1.50
   6 -14   2   20.82    1.57
   6 -14   2   19.20    1.46
   6 -14  -2   13.85    1.42
   6  14  -2   12.80    1.87
   6 -14   3    4.72    1.01
   6  14  -3   15.83    1.60
   6 -14  -3   16.06    1.28
   6 -14   3    2.74    0.98
   6 -14  -3   15.04    1.18
   6  14   3    2.27    1.43
   6  14   4   22.23    1.80
  -6  14   4   22.91    1.62
  -6  14  -4   13.86    1.50
   6 -14   4   22.20    1.55
   6 -14   4   19.03    1.40
   6 -14  -4   14.02    1.38
  -6  14   4   19.77    1.52
   6 -14   5    2.27    0.93
  -6  14   5    1.75    0.89
   6 -14   6    5.69    0.90
  -6  14   6    4.47    0.81
   6 -14   7   13.16    1.10
   6 -14   8    2.55    0.63
   6 -15   0   21.88    1.46
  -6  15   1    3.97    0.78
   6 -15  -1    3.21    0.70
   6 -15   2   16.37    1.16
   6 -15  -2   14.70    1.16
   6 -15   3   23.41    1.46
   6 -15   3   19.30    1.36
   6 -15  -3   20.95    1.39
  -6  15   3   22.90    1.45
   6 -15   4    2.14    0.71
  -6  15   4    1.97    0.63
   6 -15   5   10.31    0.89
   7   0   0    0.45    1.64
   7   0  -1   -0.32    1.66
   7   0   2    0.99    1.64
   7   0  -2   -0.58    1.62
   7   0   3    0.34    1.69
   7   0  -3    0.93    1.72
   7   0   4    0.07    1.70
   7   0  -4    0.95    1.72
   7   0   5    1.55    1.75
   7   0  -5    2.08    1.78
   7   0   6   -1.77    1.77
   7   0  -6   -0.28    1.78
   7   0   7    1.38    1.62
   7   0   7   -0.24    1.22
  -7   0   8    0.87    1.57
   7   0   8    0.32    1.18
   7   0   9    1.45    2.77
  -7   0   9   -0.48    1.57
   7   0   9    0.94    1.20
   7   0  10    0.15    2.49
  -7   0  10    1.51    1.53
   7   0  10    1.07    1.22
   7   0  11    0.71    2.38
  -7   0  11    0.66    1.39
   7   0  11    0.51    1.16
   7   0  12    1.92    2.11
   7   0  12    1.29    1.08
  -7   0  12    0.63    1.22
   7   0  12    0.55    1.26
  -7   0  13    1.07    0.95
   7   0  13    0.59    1.03
  -7   0  13    0.75    1.05
   7   0  13    1.09    1.16
   7   0  13    0.78    1.84
   7   0  14   -0.03    0.91
   7   0  14    0.09    1.54
   7   0  14   -0.37    0.98
   7  -1   0   20.22    2.18
   7   1   0   17.59    2.15
   7   1  -1    6.34    1.81
   7  -1  -1    6.99    1.83
  -7   1   1   12.30    1.56
   7   1   2    1.57    1.72
   7   1  -2    3.13    1.76
   7  -1   2    0.67    1.73
   7  -1  -2    1.64    1.68
  -7   1   2    1.86    1.34
   7   1   3    8.90    1.98
   7   1  -3    8.41    1.93
   7  -1   3    7.94    1.99
   7  -1  -3    8.36    1.92
  -7   1   3   10.74    1.62
   7   1   4    6.30    1.89
   7   1  -4    4.86    1.76
   7  -1   4    6.15    1.92
   7  -1  -4    2.41    1.75
  -7   1   4    7.49    1.56
   7   1   5   32.24    2.99
   7   1  -5   43.99    3.10
   7  -1   5   33.56    3.05
   7  -1  -5   41.94    3.13
  -7   1   5   35.72    2.75
   7  -1  -6   14.62    2.26
   7   1   6   24.76    2.43
   7  -1   6   24.12    2.45
   7   1  -6   13.86    2.28
   7  -1   6   26.58    1.89
   7   1   7   78.70    4.84
   7  -1   7   74.76    4.82
   7  -1   7   76.46    4.42
  -7   1   8   36.50    2.86
  -7  -1   8   39.41    2.99
   7   1   8   37.25    2.56
   7  -1   8   36.85    2.57
   7  -1   9   31.79    3.92
   7   1   9   33.58    4.12
  -7   1   9   36.26    2.75
  -7  -1   9   37.14    2.96
   7   1   9   38.36    2.56
   7  -1   9   38.96    2.60
   7  -1  10    7.31    2.86
   7   1  10    5.97    2.85
  -7  -1  10    5.23    1.69
  -7   1  10    4.84    1.49
   7   1  10    6.88    1.35
   7  -1  10    5.15    1.38
   7  -1  11   28.04    3.34
   7   1  11   27.49    3.30
  -7   1  11   26.64    2.11
  -7  -1  11   24.71    2.31
   7   1  11   27.27    2.03
   7  -1  11   25.40    2.04
   7  -1  12    6.85    2.33
   7   1  12    8.42    2.24
   7   1  12    6.52    1.22
   7  -1  12    7.76    1.32
  -7   1  12    8.14    1.28
  -7  -1  12    6.94    1.44
   7  -1  13   16.00    2.30
   7   1  13   16.25    2.38
   7   1  13   16.06    1.50
   7  -1  13   15.01    1.48
  -7  -1  13   17.93    1.61
   7   1  13   13.48    1.72
  -7  -1  13   16.26    1.49
   7  -1  14    2.54    1.50
   7   1  14    2.31    1.54
  -7  -1  14    2.56    0.89
   7  -1  14    1.20    0.90
   7   1  14    0.25    1.05
   7   2   0   21.22    2.32
   7  -2   0   15.87    2.28
  -7   2   0   19.51    1.84
   7   2  -1    5.52    1.79
   7  -2  -1    2.34    1.71
  -7   2   1    4.03    1.39
   7   2   2    0.33    1.63
   7   2  -2    2.18    1.72
   7  -2   2    0.14    1.79
   7  -2  -2    2.11    1.82
  -7   2   2    0.80    1.35
   7   2   3    4.81    1.83
   7   2  -3    3.19    1.82
   7  -2   3    5.68    1.92
   7  -2  -3    8.10    1.97
  -7   2   3    6.51    1.51
   7  -2   4   -0.15    1.79
   7  -2  -4    0.92    1.75
   7   2   4   -0.42    1.78
   7   2  -4    0.35    1.75
  -7   2   4    0.05    1.44
   7  -2   5    1.91    1.83
   7  -2  -5    0.72    1.87
   7   2   5    1.64    1.77
   7   2  -5    1.63    1.81
  -7   2   5    1.66    1.44
   7  -2   6   12.34    1.48
   7  -2   6    7.45    1.98
   7  -2  -6   10.87    2.10
   7   2   6   11.39    1.99
   7   2  -6   12.06    2.03
  -7   2   6   11.85    1.77
   7  -2   7    5.14    1.86
   7   2   7    8.56    1.88
   7  -2   7    6.15    1.34
  -7  -2   8   -0.13    1.69
  -7   2   8   -0.43    1.32
   7   2   8    2.25    1.19
   7  -2   8   -0.08    1.23
   7  -2   9   10.77    2.84
   7   2   9    9.72    2.87
  -7   2   9    8.45    1.51
  -7  -2   9    8.81    1.84
   7   2   9    9.57    1.42
   7  -2   9    9.37    1.45
   7  -2  10    6.78    2.47
   7   2  10    6.52    2.68
  -7  -2  10    7.85    1.87
  -7   2  10    8.94    1.43
   7   2  10    8.05    1.36
   7  -2  10    8.53    1.46
   7  -2  11    7.43    2.43
   7   2  11    5.73    2.32
   7   2  11    5.84    1.29
   7  -2  11    5.38    1.33
  -7  -2  11    6.13    1.63
   7  -2  12   -1.52    1.98
   7   2  12    0.49    1.99
   7   2  12    1.16    1.10
   7  -2  12    0.31    1.08
  -7  -2  12    1.85    1.41
  -7  -2  12   -0.35    1.15
   7  -2  13    3.24    1.77
   7   2  13    3.57    1.88
   7  -2  13    2.82    1.08
  -7  -2  13    2.40    1.20
   7   2  13    3.80    1.37
  -7  -2  13    2.51    1.07
   7  -2  14    1.60    1.43
   7   2  14    1.22    1.48
  -7  -2  14    2.78    0.94
   7   2  14    2.90    1.18
   7  -2  14    2.48    0.93
   7  -2  15    6.10    0.89
  -7  -2  15    4.59    0.87
   7   3   0   42.57    3.43
   7  -3   0   45.36    3.56
  -7   3   0   53.68    3.20
   7   3  -1  113.47    6.70
   7  -3  -1  117.66    6.72
  -7   3   1  114.88    6.42
   7   3   2   34.58    2.87
   7   3  -2   23.93    2.70
   7  -3   2   32.83    2.90
   7  -3  -2   27.03    2.82
  -7   3   2   40.04    2.58
   7   3   3   19.69    2.45
   7   3  -3   23.53    2.45
   7  -3   3   16.14    2.33
   7  -3  -3   18.48    2.40
  -7   3   3   20.47    2.03
   7   3  -4   19.99    2.40
   7  -3   4   14.24    2.20
   7  -3  -4   15.88    2.34
   7   3   4   11.43    2.20
  -7   3   4   14.88    1.89
   7   3   5   40.64    3.27
   7   3  -5   37.23    3.24
   7  -3   5   41.98    3.29
   7  -3  -5   33.57    3.20
  -7   3   5   45.07    2.94
   7   3   6   18.29    2.33
   7  -3   6   14.28    2.17
   7   3  -6   15.49    2.24
   7  -3  -6   10.33    2.15
  -7   3   6   16.98    1.88
  -7   3   7   19.72    2.08
   7  -3   7   21.55    1.94
   7   3   7   21.07    2.38
   7  -3   7   23.11    2.32
   7  -3   8    3.50    2.51
   7   3   8    5.10    2.56
  -7   3   8    1.81    1.26
   7  -3   8    2.78    1.30
   7  -3   9   25.57    2.12
   7   3   9   27.23    2.04
   7  -3   9   29.65    3.42
   7   3   9   29.02    3.46
   7   3  10   19.89    1.72
   7  -3  10   17.69    1.75
   7  -3  10   18.54    2.90
   7   3  10   16.68    2.96
   7  -3  11   31.21    2.30
   7  -3  11   30.38    3.24
   7   3  11   34.67    3.32
   7  -3  12    7.98    2.10
   7   3  12   10.45    2.16
   7  -3  12    9.75    1.36
  -7  -3  12   11.22    1.68
  -7  -3  12   12.17    1.47
   7  -3  13    1.83    1.50
   7   3  13    0.48    1.57
   7  -3  13    1.33    1.00
  -7  -3  13    1.64    1.18
  -7  -3  13    1.31    1.05
   7  -3  14    4.12    1.37
   7   3  14    5.61    1.45
  -7  -3  14    3.39    0.91
   7   3  14    5.02    1.17
   7  -3  14    1.72    0.85
   7  -3  15   20.10    1.44
  -7  -3  15   22.69    1.40
  -7  -3  15   20.21    1.50
   7  -4   0    0.87    1.87
  -7   4   0    1.62    1.33
   7  -4  -1   -0.72    1.87
  -7   4   1    0.99    1.43
  -7   4  -1    2.07    1.28
   7  -4   2   -0.30    1.93
   7  -4  -2   -0.51    1.85
  -7   4   2    0.16    1.41
   7   4   3   14.01    2.22
   7   4  -3   15.27    2.33
   7  -4   3   17.17    2.40
   7  -4  -3   12.08    2.17
  -7   4   3   16.20    1.92
   7   4   4   20.26    2.37
   7   4  -4   15.77    2.41
   7  -4   4   16.08    2.48
   7  -4  -4   16.26    2.34
  -7   4   4   20.17    2.05
   7   4   5   28.93    2.85
   7   4  -5   32.60    2.98
   7  -4   5   25.31    2.82
   7  -4  -5   31.69    2.84
  -7   4   5   30.04    2.47
   7   4   6   90.34    5.41
   7   4  -6   94.25    5.44
   7  -4   6   81.14    5.39
   7  -4  -6   88.01    5.41
  -7   4   6   82.66    5.06
   7   4   7   83.31    4.96
   7  -4   7   75.32    4.89
  -7  -4   8    9.36    1.99
   7  -4   8   12.32    2.62
   7   4   8   11.43    2.65
   7  -4   9    3.68    2.16
   7   4   9    4.34    2.37
   7  -4   9    0.36    1.28
  -7  -4   9   -0.06    1.65
   7  -4  10    5.19    2.08
   7   4  10    3.65    2.18
   7  -4  10    4.55    1.36
  -7  -4  10    6.71    1.71
  -7  -4  10    5.13    1.33
   7  -4  11    2.35    1.86
   7   4  11    1.82    1.97
   7  -4  11    1.77    1.18
  -7  -4  11    1.56    1.52
  -7  -4  11    1.76    1.27
   7  -4  12    1.03    1.54
   7   4  12    0.69    1.61
   7  -4  12    0.40    1.09
  -7  -4  12    2.07    1.39
   7  -4  13    3.52    1.04
   7  -4  13    4.03    1.48
   7   4  13    1.23    1.43
  -7  -4  13    4.18    1.04
  -7  -4  14    3.59    0.89
   7  -4  14    2.93    0.83
   7   4  14    3.19    1.10
   7  -5   0    4.41    2.00
   7  -5   0    1.92    1.46
  -7   5   0   -0.26    1.38
   7  -5  -1   25.21    2.63
   7  -5  -1   21.01    2.19
  -7   5   1   26.67    2.26
  -7   5  -1   22.65    2.06
   7  -5   2   35.32    3.29
   7  -5  -2   32.47    3.22
   7  -5   3  110.88    6.77
   7  -5  -3  113.06    6.78
  -7   5   3  116.11    6.46
   7  -5   4   40.95    3.21
  -7   5   4   38.52    2.78
   7   5   5   45.85    3.66
   7  -5   5   44.33    3.68
   7  -5  -5   54.84    3.79
  -7   5   5   42.09    3.27
   7  -5   6    9.58    2.11
   7  -5  -6    5.11    2.07
   7   5   6   10.79    2.09
   7   5  -6    6.96    2.04
  -7   5   6   11.92    1.70
  -7  -5   7   44.61    3.18
   7   5   7   46.31    3.31
   7  -5   7   38.71    3.15
   7  -5   7   38.96    3.76
   7   5   7   39.95    3.84
   7  -5   8   21.05    2.85
   7   5   8   19.85    2.96
  -7   5   8   21.88    2.03
  -7  -5   8   25.32    2.38
  -7   5   9    5.86    1.42
   7  -5   9    6.77    2.06
   7   5   9    3.48    2.05
   7  -5   9    4.76    1.36
  -7  -5   9    3.73    1.63
  -7  -5   9    6.31    1.40
   7  -5  10    0.31    1.71
   7   5  10   -1.31    1.83
   7  -5  10   -0.23    1.26
  -7  -5  10    0.53    1.57
  -7  -5  10    0.70    1.21
   7  -5  11   10.41    1.97
   7  -5  11    9.13    1.44
  -7  -5  11   14.25    1.73
  -7  -5  11   13.57    1.56
   7  -5  12   21.76    2.26
  -7  -5  12   25.26    1.88
  -7  -5  12   28.94    2.09
  -7  -5  12   25.71    1.87
   7  -5  12   21.74    1.82
  -7  -5  13   57.76    3.02
   7  -5  13   43.02    2.81
   7  -5  14    9.91    1.01
  -7  -5  14   11.95    1.08
  -7   6   0   -0.60    1.47
   7  -6   0    1.61    1.46
   7  -6   0    1.13    1.99
  -7   6   1    2.16    1.53
  -7   6  -1    1.47    1.44
   7  -6  -1    2.37    1.49
   7  -6  -1    5.06    2.05
  -7   6   2    3.79    1.63
   7  -6   2    6.32    1.56
   7  -6  -2    4.79    1.62
  -7   6  -2    4.69    1.37
   7  -6   2    5.95    2.02
   7  -6  -2    6.28    2.14
  -7   6   3   16.42    2.01
   7  -6  -3   13.38    1.83
   7  -6   3   18.69    1.88
   7  -6   3   17.31    2.49
   7  -6  -3   13.93    2.42
  -7   6   4   15.78    1.94
   7  -6   4   15.28    2.43
   7  -6  -4   12.41    2.38
  -7   6   5   22.18    2.18
   7   6  -5   26.04    2.68
   7  -6   5   22.19    2.60
   7  -6  -5   20.56    2.64
   7  -6   6   31.99    3.21
   7   6   6   31.77    3.31
   7   6   6   37.45    3.03
   7   6  -6   40.31    3.14
   7  -6   6   32.48    3.01
   7  -6  -6   35.46    3.09
  -7   6   6   34.49    2.71
   7  -6   7   49.34    4.46
   7   6   7   57.15    4.63
  -7  -6   7   73.73    3.93
  -7   6   7   67.82    3.61
  -7  -6   7   72.15    4.21
   7   6   7   64.51    4.28
   7  -6   7   56.94    4.19
  -7  -6   8    7.92    1.45
   7  -6   8    4.82    1.83
  -7   6   8    7.19    1.46
  -7  -6   8    6.62    1.73
  -7   6   8    7.04    1.01
  -7  -6   9    2.52    1.32
  -7   6   9    1.98    1.25
  -7  -6   9    3.28    1.49
  -7  -6  10    4.44    1.26
  -7  -6  10    3.56    1.44
   7  -6  10    1.79    1.17
  -7  -6  11    2.65    1.15
  -7  -6  11    4.46    1.28
   7  -6  11    2.40    1.14
  -7  -6  12    1.35    1.03
  -7  -6  12    2.82    1.16
   7  -6  12    0.62    0.98
  -7  -6  12    1.86    1.00
   7  -6  13   -0.17    0.79
  -7  -6  13    0.26    0.83
  -7  -6  14    0.07    0.73
   7  -7   0   31.95    3.25
   7  -7   0   33.30    2.76
  -7   7   0   37.66    2.75
   7  -7  -1   65.82    4.57
   7  -7  -1   66.84    4.20
  -7   7   1   62.77    4.16
  -7   7  -1   71.91    4.16
   7  -7   2   13.77    2.34
   7  -7  -2    6.94    2.25
  -7   7   2   15.29    1.87
  -7   7  -2    4.99    1.51
   7  -7  -2    7.29    1.65
   7  -7   2   15.63    1.84
   7  -7   3    2.25    2.08
   7  -7  -3    4.05    2.07
  -7   7   3   -0.33    1.56
   7  -7   3    0.05    1.32
   7  -7  -3    4.65    1.46
   7  -7   4    3.29    2.03
   7  -7  -4    0.74    1.98
   7  -7   4    2.47    1.27
  -7   7   4    4.96    1.63
   7  -7  -4   -0.99    1.26
   7  -7   5    3.20    1.94
   7  -7  -5    8.95    2.09
  -7  -7   5    6.67    1.34
  -7   7   5    4.89    1.55
  -7  -7   6   16.73    1.60
   7   7   6   17.05    2.19
   7   7  -6    7.22    2.10
   7  -7   6   13.67    2.03
   7  -7  -6    7.59    2.06
  -7  -7   6   14.59    1.85
  -7  -7   7   31.52    2.19
  -7   7   7   26.92    1.80
  -7  -7   7   29.00    2.35
  -7  -7   8   12.93    1.57
  -7   7   8    8.98    1.50
  -7   7   8   13.86    1.16
  -7  -7   8   10.77    1.65
  -7  -7   9   92.98    4.63
  -7  -7   9   89.70    4.74
  -7  -7  10   38.06    2.37
  -7  -7  10   39.63    2.47
  -7  -7  11   66.92    3.52
  -7  -7  11   67.40    3.58
  -7  -7  11   61.71    3.51
   7  -7  12    5.78    1.04
  -7  -7  12    7.68    1.05
  -7  -7  12    8.42    1.08
  -7  -7  13    1.02    0.73
   7  -8   0   15.47    2.05
  -7   8   0   20.81    2.03
   7  -8   0   18.07    2.50
  -7   8   1   10.71    1.77
  -7   8  -1    9.98    1.72
   7  -8  -1   10.20    1.74
   7  -8  -1    9.58    2.25
  -7   8   2    7.59    1.71
  -7   8  -2    8.93    1.54
   7  -8   2    7.18    1.64
   7  -8  -2   11.54    1.71
   7  -8   2   12.48    2.28
   7  -8  -2   10.60    2.26
   7  -8   3   40.98    3.03
   7  -8  -3   43.06    3.04
  -7   8   3   48.13    3.18
   7  -8   3   45.90    3.53
   7  -8  -3   43.09    3.50
  -7   8   4    7.78    1.63
   7  -8   4    7.40    1.46
   7  -8  -4   10.78    1.56
   7  -8  -4    7.81    2.10
   7  -8   4    8.64    2.03
  -7  -8   4    9.39    1.58
   7  -8  -5    0.05    1.19
  -7   8   5    0.25    1.51
  -7  -8   5    1.14    1.29
   7  -8  -5   -0.08    1.76
   7  -8   5   -0.37    1.79
   7  -8   6    3.92    1.64
   7  -8  -6    3.12    1.70
  -7  -8   6    5.95    1.21
  -7  -8   6    4.82    1.37
   7   8  -6    2.26    1.77
  -7  -8   7    9.20    1.36
  -7   8   7    7.66    1.46
  -7   8   7    8.13    0.96
  -7  -8   7    8.53    1.46
  -7  -8   8    8.54    1.30
  -7   8   8    6.72    1.29
  -7   8   8    5.77    0.89
  -7  -8   9   11.40    1.32
  -7   8   9    8.17    1.28
  -7  -8   9   13.17    1.43
  -7   8   9    7.90    0.95
  -7  -8  10   12.63    1.30
  -7  -8  10   13.74    1.37
  -7  -8  10   12.01    1.44
   7  -8  10    9.70    1.32
  -7  -8  11   16.10    1.31
  -7  -8  11   15.61    1.39
  -7  -8  11   16.15    1.33
   7  -8  11   11.74    1.28
   7  -8  12    1.43    0.75
  -7  -8  12    0.94    0.77
  -7  -8  12    2.61    0.80
   7  -9   0    0.23    1.88
  -7   9   0   -1.34    1.41
   7  -9   0   -1.10    1.52
   7  -9  -1    0.15    1.84
  -7   9   1    3.40    1.50
  -7   9  -1    1.29    1.31
   7  -9  -1   -0.11    1.51
   7  -9  -2    2.45    1.82
   7  -9   2    1.08    1.92
  -7   9   2    0.47    1.47
  -7   9  -2    3.55    1.34
   7  -9   2    0.68    1.37
   7  -9  -2    2.76    1.43
   7  -9  -3   20.63    2.52
   7  -9   3   22.87    2.53
   7  -9   3   20.97    2.06
   7  -9  -3   23.84    2.10
  -7   9   3   25.96    2.24
  -7   9  -3   22.60    1.91
   7  -9   4    7.61    1.27
  -7   9   4    6.76    1.57
   7  -9   4    6.06    1.33
   7  -9  -4    4.53    1.42
   7  -9  -4    5.64    1.80
   7  -9   4    6.24    1.80
   7  -9   5   29.37    2.09
   7  -9  -5   33.72    2.65
   7  -9   5   30.93    2.62
   7  -9  -5   29.03    2.13
  -7   9   5   23.82    2.23
   7  -9  -6    6.62    1.69
   7   9  -6    7.12    1.72
  -7  -9   7    9.14    1.19
  -7   9   7    6.10    1.29
  -7  -9   7    9.41    1.26
  -7   9   7    5.69    0.81
   7  -9   7    6.85    1.13
  -7  -9   8    4.75    1.05
  -7   9   8    2.83    1.06
  -7  -9   8    4.32    1.07
  -7   9   8    3.26    0.72
   7  -9   8    3.25    0.99
  -7  -9   9    2.46    0.90
  -7   9   9   -0.21    0.91
  -7  -9   9    2.51    0.94
   7  -9   9    2.31    0.83
  -7  -9   9   -0.23    1.15
  -7  -9  10    3.26    0.86
   7  -9  10    3.24    0.76
   7  -9  10    2.87    0.92
   7  -9  11   15.54    1.27
  -7  -9  11   18.05    1.34
   7 -10   0    9.12    1.98
  -7  10   0   10.62    1.55
   7 -10   0    8.57    1.49
   7 -10  -1   24.47    2.19
  -7  10   1   28.85    2.22
  -7  10  -1   26.03    2.07
   7 -10  -1   25.61    2.52
   7 -10   2   23.60    2.09
   7 -10  -2   27.01    2.19
  -7  10   2   29.08    2.25
  -7  10  -2   27.59    2.04
   7 -10  -2   27.03    2.55
   7 -10   2   21.16    2.48
   7 -10   3   46.98    3.08
   7 -10  -3   43.14    3.08
  -7  10   3   54.84    3.20
  -7  10  -3   47.68    2.96
   7 -10  -3   47.19    3.43
   7 -10   3   48.91    3.42
   7 -10  -4    7.19    1.65
   7 -10   4    7.55    1.58
  -7  10   4    5.22    1.42
   7 -10   4    4.79    1.21
   7 -10  -4    4.95    1.26
   7 -10   4    6.86    1.21
   7 -10  -5    5.59    1.49
   7 -10   5    6.45    1.46
   7 -10  -5    5.69    1.18
   7 -10   5    7.29    1.17
   7 -10  -6    3.02    1.21
   7  10  -6    6.02    1.42
   7 -10   6    3.78    1.06
  -7  10   6    2.98    1.18
  -7 -10   7   10.98    1.37
   7 -10   7    8.82    1.14
  -7  10   7    7.58    1.21
  -7  10   8    2.36    0.56
  -7  10   8    1.63    0.91
   7 -10   8    1.47    0.86
  -7 -10   8    2.50    1.07
  -7  10   9   -0.19    0.72
  -7 -10   9    0.32    0.91
   7 -10   9    0.66    0.73
   7 -10  10    5.32    0.86
  -7 -10  10    7.51    0.93
  -7  11   0    2.60    1.08
   7 -11   0   -0.04    1.17
   7 -11   0   -0.55    1.40
   7 -11  -1   12.92    1.57
  -7  11   1   12.61    1.56
  -7  11  -1   16.60    1.50
   7 -11  -1   13.63    1.81
  -7  11  -2    4.93    1.16
   7 -11  -2    3.82    1.26
   7 -11   2   13.20    1.38
  -7  11   2   14.77    1.43
   7 -11   2   15.63    1.66
   7 -11  -2    3.86    1.45
  -7  11   3    4.33    1.27
   7 -11   3    4.13    1.18
   7 -11  -3   16.60    1.41
  -7  11  -3   18.05    1.24
   7 -11   3    5.07    1.19
   7 -11  -3   19.25    1.67
   7 -11   3    4.57    1.46
   7 -11  -4    6.55    1.34
   7 -11   4   13.29    1.40
  -7  11   4   17.04    1.56
  -7 -11   4   20.96    1.50
   7 -11   4   19.42    1.42
   7 -11   4   18.76    1.66
   7 -11  -4    9.14    1.53
  -7 -11   5    0.21    1.02
   7 -11   5    0.62    0.90
  -7  11   6    2.53    0.99
  -7 -11   6    2.53    1.01
   7 -11   6    3.16    0.90
  -7  11   7   29.45    2.04
   7 -11   7   32.04    2.00
  -7 -11   8   17.35    1.32
  -7  11   8   15.76    1.25
   7 -11   8   15.13    1.19
   7 -11   9   31.72    2.02
  -7 -11   9   38.79    2.09
  -7  12   0    5.97    1.04
   7 -12   0    3.91    1.04
   7 -12   0    5.86    1.19
  -7  12   1    6.38    1.04
  -7  12  -1    5.00    0.92
   7 -12  -1    4.69    1.04
   7 -12  -1    4.32    1.17
  -7  12   2    4.94    1.05
  -7  12  -2    3.76    0.87
   7 -12   2    2.36    0.91
   7 -12  -2    2.99    0.98
   7 -12  -2    4.05    1.08
   7 -12   2    4.11    1.12
   7 -12  -3    1.80    0.95
   7 -12   3    0.77    0.92
  -7  12   3    0.86    0.92
   7 -12   3   -0.53    0.85
  -7  12  -3    0.85    0.70
   7 -12  -3   -0.61    0.87
   7 -12   3    0.58    0.82
   7 -12  -4    7.12    1.05
   7 -12  -4    5.60    0.97
  -7  12   4    8.31    1.11
   7 -12   4    9.61    1.08
   7 -12   4    8.76    0.98
  -7 -12   5   27.92    1.70
   7 -12   5   25.09    1.70
  -7  12   6    6.35    0.88
   7 -12   6    6.48    0.84
  -7 -12   7   18.01    1.13
  -7  12   7   11.43    1.03
   7 -13   0    6.36    0.90
  -7  13   0    4.99    0.76
   7 -13   0    4.21    0.78
  -7  13   1    5.11    0.78
  -7  13  -1    3.61    0.68
   7 -13   1    4.02    0.72
   7 -13   2    0.40    0.67
  -7  13   2    0.96    0.72
   7 -13  -2    3.86    0.73
  -7  13  -2    5.14    0.63
   7 -13   2    1.25    0.65
  -7  13   3   24.18    1.59
   7 -13   3   25.43    1.54
   7 -13   4   22.76    1.42
  -7  13   5   68.44    3.65
   8   0   0   49.79    3.45
   8   0  -1    1.61    1.65
   8   0   2   28.25    2.45
   8   0  -2   21.14    2.30
   8   0   3   26.78    2.45
   8   0  -3   27.36    2.47
   8   0   4   15.04    1.96
   8   0  -4   12.75    1.99
   8   0   5    1.49    1.56
   8   0  -5    3.11    1.65
   8   0   6   67.15    4.33
   8   0  -6   70.42    4.31
  -8   0   7   28.03    2.36
  -8   0   8   49.96    3.21
   8   0   8   46.32    4.17
  -8   0   9   27.60    2.12
   8   0   9   28.13    3.08
   8   0  10   67.86    4.64
  -8   0  10   67.52    3.80
   8   0  10   63.59    3.61
   8   0  11   18.34    2.22
  -8   0  12   38.17    2.24
   8  -1   0    5.65    1.77
   8   1   0    6.13    1.79
   8   1  -1   60.16    3.78
   8  -1  -1   51.98    3.68
   8  -1   2    3.82    1.61
   8  -1  -2    3.31    1.70
   8   1   2    2.83    1.67
   8   1  -2    3.15    1.71
   8  -1   3    2.28    1.59
   8  -1  -3    2.26    1.70
   8   1   3    4.84    1.68
   8   1  -3    1.42    1.67
   8  -1   4    0.06    1.64
   8  -1  -4    0.06    1.63
   8   1   4    1.30    1.62
   8   1  -4    2.07    1.68
   8  -1   5    1.81    1.63
   8  -1  -5    1.98    1.53
   8   1   5    3.66    1.68
   8   1  -5    3.20    1.61
   8   1   6    8.81    1.76
   8   1  -6    7.54    1.75
   8  -1   6    5.81    1.72
   8  -1  -6    7.84    1.74
  -8   1   7    3.99    1.34
  -8  -1   7    2.19    1.50
   8  -1   7    5.91    2.44
   8   1   7    4.77    2.47
  -8   1   8    4.65    1.29
  -8  -1   8    4.36    1.39
   8  -1   8    2.82    2.21
   8   1   8    5.10    2.30
   8  -1   9   12.09    2.39
   8   1   9   11.09    2.26
  -8   1   9   12.00    1.40
  -8  -1   9    9.34    1.52
   8  -1   9   13.24    1.19
   8  -1  10    3.88    1.82
   8   1  10    1.04    1.73
  -8  -1  10    3.57    1.17
   8  -1  10    2.16    0.85
   8  -1  11   13.21    2.04
   8   1  11   12.74    2.00
   8  -1  11   17.01    1.27
  -8  -1  11   17.41    1.45
  -8  -1  12   11.03    1.05
  -8   1  12   12.49    1.02
  -8  -1  12   11.77    1.08
   8  -2   0    0.30    1.57
   8   2   0    2.85    1.75
   8  -2  -1    1.96    1.65
   8   2  -1    1.16    1.59
   8   2   2   30.73    2.72
   8   2  -2   39.12    2.82
   8  -2   2   28.61    2.69
   8  -2  -2   34.94    2.74
   8   2   3   23.95    2.30
   8   2  -3   23.48    2.45
   8  -2   3   25.87    2.35
   8  -2  -3   21.89    2.30
   8   2   4   50.23    3.51
   8   2  -4   54.30    3.61
   8  -2   4   51.90    3.54
   8  -2  -4   47.20    3.50
   8  -2   5    2.45    1.62
   8  -2  -5    2.43    1.62
   8   2   5    1.42    1.58
   8   2  -5    1.89    1.59
   8   2   6   16.96    2.01
   8  -2   6   19.37    2.01
   8  -2  -6   11.67    1.81
   8   2  -6   10.47    1.87
  -8   2   7   18.34    1.75
  -8  -2   7   18.52    2.03
   8  -2   7   21.41    2.94
   8   2   7   18.11    2.77
   8  -2   8    6.11    2.28
   8   2   8    8.56    2.23
  -8  -2   8    8.78    1.55
   8  -2   8    7.97    1.10
   8  -2   9    5.13    2.04
   8   2   9    6.59    2.00
   8  -2   9    7.22    1.04
  -8  -2   9    8.85    1.47
  -8  -2  10    0.88    0.95
   8  -2  10    1.58    1.71
   8   2  10    1.17    1.58
  -8  -2  10    0.83    1.10
   8  -2  10    1.57    0.83
   8  -2  11   20.66    2.26
   8   2  11   23.23    2.24
   8  -2  11   19.40    1.47
  -8  -2  11   25.62    1.72
   8  -2  12    2.51    0.69
  -8  -2  12    2.42    0.81
  -8  -2  12    2.80    0.76
  -8   2  12    1.65    0.62
   8  -3   0    1.33    1.64
   8   3   0    2.56    1.66
  -8   3   1   11.69    1.42
   8  -3  -1    8.57    1.83
   8   3  -1   10.33    2.02
   8  -3   2    5.05    1.68
   8  -3  -2    4.79    1.66
   8   3   2    6.41    1.87
   8   3  -2    9.19    1.90
   8  -3   3    9.54    1.90
   8  -3  -3   11.25    1.87
   8   3   3    9.48    1.87
   8   3  -3   13.14    2.00
   8   3   4    6.60    1.81
   8   3  -4    4.64    1.81
   8  -3   4    5.56    1.75
   8  -3  -4    6.99    1.73
   8   3   5    2.94    1.62
   8   3  -5    4.11    1.68
   8  -3   5    5.30    1.68
   8  -3  -5    6.20    1.62
   8  -3   6    0.31    1.42
   8  -3  -6    1.47    1.47
   8   3   6    2.47    1.54
   8   3  -6   -0.18    1.50
   8  -3   7    1.07    0.95
   8  -3   7    1.22    2.04
   8   3   7    3.09    2.02
   8  -3   8    3.15    0.97
   8  -3   8    3.95    1.99
   8   3   8    4.62    1.94
   8  -3   9    9.27    1.10
   8  -3   9    6.83    1.98
   8   3   9    7.46    1.92
  -8  -3   9   10.22    1.23
   8  -3  10    4.10    0.89
   8  -3  10    5.46    1.67
   8   3  10    4.26    1.59
  -8  -3  10    3.95    1.04
  -8  -3  11    0.66    0.81
   8  -3  11    1.61    0.71
  -8  -3  11    1.45    0.91
   8  -3  12    3.91    0.68
  -8  -3  12    7.39    0.90
   8   4   0   80.49    4.83
   8  -4   0   67.83    4.65
  -8   4   0   82.59    4.43
   8   4  -1   11.25    2.07
   8  -4  -1   10.73    1.87
  -8   4   1   10.24    1.46
   8   4   2   36.32    2.84
   8   4  -2   27.97    2.79
   8  -4   2   34.75    2.76
   8  -4  -2   28.79    2.62
  -8   4   2   38.48    2.42
   8   4   3   32.32    2.81
   8   4  -3   41.76    3.01
   8  -4   3   27.78    2.68
   8  -4  -3   36.09    2.75
  -8   4   3   34.98    2.48
   8   4   4    7.22    1.72
   8   4  -4    0.92    1.70
   8  -4   4    7.22    1.67
   8  -4  -4    0.25    1.54
  -8   4   4    7.67    1.38
   8  -4   5    2.17    1.60
   8  -4  -5    6.29    1.64
   8   4   5    2.20    1.63
  -8  -4   6    1.72    1.55
   8  -4   6    0.86    1.41
   8  -4  -6    5.61    1.52
   8   4   6    0.69    1.47
   8   4  -6    5.18    1.59
   8  -4   6   -0.23    1.91
   8   4   6    2.13    1.94
   8  -4   7    5.13    2.05
   8   4   7    5.46    1.89
   8  -4   7    3.60    1.00
  -8  -4   7    5.40    1.51
   8  -4   8    2.70    1.78
   8   4   8    2.21    1.64
   8  -4   8    2.09    0.97
  -8  -4   8    4.36    1.34
  -8  -4   8    3.78    1.07
   8  -4   9    0.36    1.52
   8   4   9    0.77    1.47
   8  -4   9    1.39    0.83
  -8  -4   9   -0.45    1.14
  -8  -4   9    0.71    0.98
   8  -4  10    2.77    1.42
  -8  -4  10    5.46    0.96
  -8  -4  10    6.98    1.21
   8  -4  10    4.89    0.89
   8  -4  11    1.34    0.69
  -8  -4  11    1.05    0.78
  -8  -4  12    1.44    0.60
   8  -5   0    4.94    1.59
   8   5   0    5.55    1.88
  -8   5   0    5.19    1.17
   8  -5  -1    8.79    1.86
   8   5  -1   10.27    2.10
  -8   5   1   12.64    1.44
   8  -5   2    3.91    1.61
   8  -5  -2    2.60    1.54
   8   5   2    0.97    1.74
   8   5  -2    3.09    1.79
  -8   5   2    5.41    1.28
   8  -5   3    0.70    1.55
   8  -5  -3    2.55    1.53
   8   5   3    0.26    1.60
   8   5  -3    1.75    1.83
  -8   5   3    2.34    1.28
   8  -5   4    6.58    1.71
   8  -5  -4    4.34    1.60
   8   5   4    7.60    1.74
   8   5  -4    5.48    1.81
  -8   5   4    9.00    1.36
  -8  -5   5   21.72    1.61
  -8   5   5   18.81    1.70
   8   5  -5   17.59    2.15
   8  -5  -5   15.96    1.96
   8   5   5   14.24    2.02
   8  -5   5   14.34    2.02
  -8  -5   6    0.23    1.38
  -8  -5   6    1.34    1.01
   8  -5   6    0.20    1.73
   8   5   6    0.77    1.57
   8  -5   6    0.30    0.91
   8  -5  -6    0.75    1.37
   8   5  -6    0.40    1.43
   8  -5   7    2.60    1.66
   8  -5   7    0.26    0.88
  -8  -5   7    1.47    1.28
  -8  -5   7    2.32    1.04
   8  -5   8    0.08    1.44
   8  -5   8    0.66    0.85
  -8  -5   8    1.15    1.24
  -8  -5   8    1.08    0.96
   8  -5   9    1.83    1.29
  -8  -5   9    4.17    1.00
  -8  -5   9    3.96    1.18
   8  -5   9    2.06    0.84
  -8  -5  10    0.93    0.80
  -8  -5  10    0.83    0.90
   8  -5  10    0.48    0.73
  -8  -5  11    0.82    0.71
   8  -5  11    0.75    0.59
  -8  -5  11    1.46    0.82
   8   6   0   64.08    4.02
  -8   6   0   60.67    3.47
   8   6  -1   11.72    2.10
   8  -6  -1    9.26    1.70
  -8   6   1   10.01    1.41
   8   6   2   45.26    3.30
   8   6  -2   47.73    3.37
   8  -6   2   40.80    3.10
   8  -6  -2   38.63    3.08
  -8   6   2   44.48    2.82
   8   6   3    4.74    1.75
   8   6  -3    8.05    1.92
   8  -6   3    4.85    1.66
   8  -6  -3    6.53    1.61
  -8   6   3    6.28    1.29
   8   6   4   51.44    3.49
   8   6  -4   51.24    3.59
   8  -6   4   51.17    3.42
  -8   6   4   56.49    3.17
  -8  -6   5   13.24    1.27
  -8   6   5    9.76    1.42
  -8  -6   5    9.05    1.57
   8  -6   5    8.28    1.67
   8  -6  -5   10.93    1.67
   8   6   5    9.88    1.78
   8   6  -5   12.75    1.89
  -8  -6   6   41.84    2.55
  -8  -6   6   46.03    2.34
  -8   6   6   34.30    2.39
   8  -6   6   32.48    2.20
   8   6  -6   29.71    2.57
   8  -6  -6   26.14    2.50
  -8  -6   7    6.09    1.05
  -8  -6   7    7.11    1.29
   8  -6   7    4.73    0.94
  -8  -6   8    5.42    0.98
  -8  -6   8    6.21    1.21
   8  -6   8    2.73    0.89
  -8  -6   9    1.51    0.85
  -8  -6   9    0.61    0.95
   8  -6   9    0.52    0.75
  -8  -6  10    9.99    0.96
   8  -6  10    7.23    0.88
  -8  -6  10    9.47    1.00
  -8  -6  10   10.84    1.06
   8  -7   0    1.64    1.41
   8   7   0   -1.27    1.77
  -8   7   0    0.40    0.99
   8   7  -1   -0.13    1.75
   8  -7  -1    1.98    1.36
  -8   7  -1    0.24    0.90
  -8   7   1    0.34    1.01
   8   7   2    0.84    1.67
   8   7  -2    0.73    1.71
   8  -7   2   -0.71    1.44
   8  -7  -2    0.06    1.40
  -8   7   2    1.97    1.11
   8   7   3    0.69    1.64
   8   7  -3    3.89    1.77
   8  -7   3    1.99    1.46
   8  -7  -3    0.51    1.41
  -8   7   3    0.23    1.10
  -8  -7   4   14.40    1.54
   8  -7  -4   10.03    1.60
   8  -7   4   12.88    1.69
   8   7   4   14.50    1.89
   8   7  -4   13.37    1.90
  -8   7   4   12.62    1.44
  -8  -7   5    6.37    1.26
  -8   7   5    2.81    1.16
   8  -7   5    2.63    0.89
   8  -7   5    2.86    1.26
   8   7   5    5.24    1.49
   8   7  -5    7.61    1.57
   8  -7  -5    4.58    1.32
  -8   7   6    4.39    1.03
   8  -7  -6    2.06    1.13
  -8  -7   6    3.55    1.15
   8  -7   6    2.28    0.86
  -8  -7   7    3.78    0.85
  -8  -7   7    2.84    1.02
   8  -7   7    1.59    0.81
  -8  -7   8    2.23    0.79
  -8  -7   8    3.25    0.95
   8  -7   8    1.88    0.74
  -8  -7   9    5.95    0.80
   8  -7   9    4.37    0.77
  -8  -7   9    4.27    0.89
  -8  -7   9    6.85    0.92
  -8  -7  10    1.44    0.62
  -8   8   0    1.68    0.93
   8   8   0    3.35    1.74
   8  -8   0    1.60    1.32
  -8   8  -1   15.50    1.31
  -8   8   1   11.52    1.37
   8  -8  -1   12.75    1.65
  -8   8   2    7.01    1.16
  -8  -8   2    8.64    1.17
   8   8   2    8.41    1.77
   8   8  -2    3.35    1.72
   8  -8  -2    0.57    1.26
   8  -8   2    5.64    1.41
   8  -8  -3    8.42    1.38
   8  -8   3    5.59    1.38
  -8   8   3    5.73    1.11
  -8  -8   3    7.25    1.16
   8   8   3    4.94    1.67
   8  -8  -4    5.76    1.37
   8  -8   4   10.07    1.44
  -8   8   4   10.72    1.23
  -8  -8   4   14.12    1.27
   8   8   4   10.44    1.65
   8   8  -4    6.93    1.58
   8  -8  -5    0.39    1.05
  -8  -8   5    0.75    0.91
   8   8   5    1.51    1.26
   8   8  -5    1.31    1.23
  -8   8   5   -1.32    0.94
  -8   8   6    1.28    0.91
   8  -8   6    1.56    0.74
  -8  -8   6    3.03    0.90
   8  -8   7    1.07    0.67
  -8  -8   7    2.05    0.79
   8  -8   8    8.89    0.89
  -8  -8   8   11.01    1.09
[truncated: 5,923 more chars]
