# Supplementary material for: Magnetoelectric effect generated through electron transfer from organic radical to metal ion
Source: Natl Sci Rev. 2023 Mar 6;10(4):nwad059. doi: 10.1093/nsr/nwad059 (PMC10187783; doi:10.1093/nsr/nwad059)
Supplement: nwad059_Supplemental_Files [file nwad059_supplemental_files.zip › 4-250 K.cif]

data_exp_16019_auto
_audit_creation_date               2022-05-04
_audit_creation_method
;
Olex2 1.5
(compiled 2021.12.09 svn.r5202d8cf for OlexSys, GUI svn.r6439)
;
_shelx_SHELXL_version_number       '2018/3'
_audit_contact_author_address      ?
_audit_contact_author_email        ?
_audit_contact_author_name         ''
_audit_contact_author_phone        ?
_publ_contact_author_id_orcid      ?
_publ_section_references
;
Dolomanov, O.V., Bourhis, L.J., Gildea, R.J, Howard, J.A.K. & Puschmann, H.
 (2009), J. Appl. Cryst. 42, 339-341.

Sheldrick, G.M. (2015). Acta Cryst. A71, 3-8.

Sheldrick, G.M. (2015). Acta Cryst. C71, 3-8.
;
_chemical_name_common              ?
_chemical_name_systematic          ?
_chemical_formula_moiety           'C5 H13 Br N, C12 H4 Al Cl4 O10'
_chemical_formula_sum              'C17 H17 Al Br Cl4 N O10'
_chemical_formula_weight           644.01
_chemical_absolute_configuration   .
_chemical_melting_point            ?
loop_
  _atom_type_symbol
  _atom_type_description
  _atom_type_scat_dispersion_real
  _atom_type_scat_dispersion_imag
  _atom_type_scat_source
 'C' 'C' 0.0181 0.0091 'International Tables Vol C Tables 4.2.6.8 and 6.1.1.4'
 'H' 'H' 0.0000 0.0000 'International Tables Vol C Tables 4.2.6.8 and 6.1.1.4'
 'Al' 'Al' 0.2130 0.2455 'International Tables Vol C Tables 4.2.6.8 and 6.1.1.4'
 'Br' 'Br' -0.6763 1.2805
 'International Tables Vol C Tables 4.2.6.8 and 6.1.1.4'
 'Cl' 'Cl' 0.3639 0.7018 'International Tables Vol C Tables 4.2.6.8 and 6.1.1.4'
 'N' 'N' 0.0311 0.0180 'International Tables Vol C Tables 4.2.6.8 and 6.1.1.4'
 'O' 'O' 0.0492 0.0322 'International Tables Vol C Tables 4.2.6.8 and 6.1.1.4'

_shelx_space_group_comment
;
The symmetry employed for this shelxl refinement is uniquely defined
by the following loop, which should always be used as a source of
symmetry information in preference to the above space-group names.
They are only intended as comments.
;
_space_group_crystal_system        'monoclinic'
_space_group_IT_number             4
_space_group_name_H-M_alt          'P 1 21 1'
_space_group_name_Hall             'P 2yb'
loop_
  _space_group_symop_operation_xyz
 'x, y, z'
 '-x, y+1/2, -z'

_cell_length_a                     7.1074(2)
_cell_length_b                     16.6989(5)
_cell_length_c                     9.6015(3)
_cell_angle_alpha                  90
_cell_angle_beta                   102.253(3)
_cell_angle_gamma                  90
_cell_volume                       1113.60(6)
_cell_formula_units_Z              2
_cell_measurement_reflns_used      3567
_cell_measurement_temperature      250.00(10)
_cell_measurement_theta_max        68.6690
_cell_measurement_theta_min        4.7130
_shelx_estimated_absorpt_T_max     0.798
_shelx_estimated_absorpt_T_min     0.303
_exptl_absorpt_coefficient_mu      7.854
_exptl_absorpt_correction_T_max    1.00000
_exptl_absorpt_correction_T_min    0.84568
_exptl_absorpt_correction_type     multi-scan
_exptl_absorpt_process_details
;
CrysAlisPro 1.171.41.123a (Rigaku Oxford Diffraction, 2022)
Empirical absorption correction using spherical harmonics,
implemented in SCALE3 ABSPACK scaling algorithm.
;
_exptl_absorpt_special_details     ?
_exptl_crystal_colour              black
_exptl_crystal_colour_primary      black
_exptl_crystal_density_diffrn      1.921
_exptl_crystal_density_meas        ?
_exptl_crystal_density_method      ?
_exptl_crystal_description         block
_exptl_crystal_F_000               644
_exptl_crystal_size_max            0.2
_exptl_crystal_size_mid            0.05
_exptl_crystal_size_min            0.03
_exptl_transmission_factor_max     ?
_exptl_transmission_factor_min     ?
_diffrn_reflns_av_R_equivalents    0.0318
_diffrn_reflns_av_unetI/netI       0.0422
_diffrn_reflns_Laue_measured_fraction_full  0.989
_diffrn_reflns_Laue_measured_fraction_max  0.982
_diffrn_reflns_limit_h_max         6
_diffrn_reflns_limit_h_min         -8
_diffrn_reflns_limit_k_max         19
_diffrn_reflns_limit_k_min         -20
_diffrn_reflns_limit_l_max         11
_diffrn_reflns_limit_l_min         -11
_diffrn_reflns_number              7377
_diffrn_reflns_point_group_measured_fraction_full  0.969
_diffrn_reflns_point_group_measured_fraction_max  0.957
_diffrn_reflns_theta_full          67.684
_diffrn_reflns_theta_max           68.672
_diffrn_reflns_theta_min           4.713
_diffrn_ambient_environment        N~2~
_diffrn_ambient_temperature        250.00(10)
_diffrn_detector                   'CCD plate'
_diffrn_detector_area_resol_mean   10.4741
_diffrn_detector_type              Atlas
_diffrn_measured_fraction_theta_full  0.989
_diffrn_measured_fraction_theta_max  0.982
_diffrn_measurement_details
;
List of Runs (angles in degrees, time in seconds):

  # Type    Start    End  Width  t~exp~   \w     \q     \k     \f   Frames
--------------------------------------------------------------------------
  1  \w    -13.00  31.00   1.00    3.00    --  -40.50  37.00-150.00   44
  2  \w   -123.00  43.00   1.00    3.00    --  -40.50   0.00-180.00  166
  3  \w     47.00  79.00   1.00    3.00    --   43.16 -99.00 -60.00   32
  4  \w     26.00  52.00   1.00    3.00    --   43.16 -99.00 150.00   26
  5  \w    100.00 158.00   1.00    7.00    --   95.59 125.00-180.00   58
  6  \w     15.00 105.00   1.00    7.00    --   95.59 -94.00-180.00   90
  7  \w    116.00 168.00   1.00    7.00    --   95.59  77.00 -30.00   52
  8  \w     98.00 149.00   1.00    7.00    --   95.59 125.00   0.00   51
  9  \w     79.00 130.00   1.00    7.00    --   95.59  30.00 -60.00   51
 10  \w    107.00 146.00   1.00    7.00    --   95.59  77.00  60.00   39
 11  \w     81.00 141.00   1.00    7.00    --   95.59  45.00 -30.00   60
 12  \w    122.00 160.00   1.00    7.00    --   95.59  77.00 -90.00   38
 13  \w     32.00  57.00   1.00    7.00    --   95.59-125.00   0.00   25
 14  \w     87.00 113.00   1.00    7.00    --   95.59-125.00   0.00   26
 15  \w     27.00 100.00   1.00    7.00    --   95.59-125.00  60.00   73
 16  \w     36.00 109.00   1.00    7.00    --   95.59 -61.00-120.00   73
 17  \w     27.00 113.00   1.00    7.00    --   95.59-125.00 150.00   86
;
_diffrn_measurement_device         'four-circle diffractometer'
_diffrn_measurement_device_type    'SuperNova, Dual, Cu at home/near, Atlas'
_diffrn_measurement_method         '\w scans'
_diffrn_orient_matrix_type        
 'CrysAlisPro convention (1999,Acta A55,543-557)'
_diffrn_orient_matrix_UB_11        0.0270485000
_diffrn_orient_matrix_UB_12        0.0848441000
_diffrn_orient_matrix_UB_13        -0.0556153000
_diffrn_orient_matrix_UB_21        -0.1384152000
_diffrn_orient_matrix_UB_22        -0.0204778000
_diffrn_orient_matrix_UB_23        -0.1420227000
_diffrn_orient_matrix_UB_31        -0.1711353000
_diffrn_orient_matrix_UB_32        0.0299245000
_diffrn_orient_matrix_UB_33        0.0608491000
_diffrn_radiation_monochromator    mirror
_diffrn_radiation_probe            x-ray
_diffrn_radiation_type             'Cu K\a'
_diffrn_radiation_wavelength       1.54184
_diffrn_source                     'micro-focus sealed X-ray tube'
_diffrn_source_type                'SuperNova (Cu) X-ray Source'
_reflns_Friedel_coverage           0.881
_reflns_Friedel_fraction_full      0.947
_reflns_Friedel_fraction_max       0.931
_reflns_number_gt                  3475
_reflns_number_total               3954
_reflns_special_details
;
 Reflections were merged by SHELXL according to the crystal
 class for the calculation of statistics and refinement.
 
 _reflns_Friedel_fraction is defined as the number of unique
 Friedel pairs measured divided by the number that would be
 possible theoretically, ignoring centric projections and
 systematic absences. Completness statistics refer to single and
 composite reflections containing twin component 1 only.
;
_reflns_threshold_expression       'I > 2\s(I)'
_computing_cell_refinement         'CrysAlisPro 1.171.41.123a (Rigaku OD, 2022)'
_computing_data_collection         'CrysAlisPro 1.171.41.123a (Rigaku OD, 2022)'
_computing_data_reduction          'CrysAlisPro 1.171.41.123a (Rigaku OD, 2022)'
_computing_molecular_graphics      'Olex2 1.5 (Dolomanov et al., 2009)'
_computing_publication_material    'Olex2 1.5 (Dolomanov et al., 2009)'
_computing_structure_refinement    'SHELXL 2018/3 (Sheldrick, 2015)'
_computing_structure_solution      'SHELXT 2018/2 (Sheldrick, 2018)'
_refine_diff_density_max           1.552
_refine_diff_density_min           -0.952
_refine_diff_density_rms           0.160
_refine_ls_abs_structure_details
;
 Refined as an inversion twin.
;
_refine_ls_abs_structure_Flack     0.44(5)
_refine_ls_extinction_coef         .
_refine_ls_extinction_method       none
_refine_ls_goodness_of_fit_ref     1.081
_refine_ls_hydrogen_treatment      constr
_refine_ls_matrix_type             full
_refine_ls_number_parameters       305
_refine_ls_number_reflns           3954
_refine_ls_number_restraints       102
_refine_ls_R_factor_all            0.0647
_refine_ls_R_factor_gt             0.0560
_refine_ls_restrained_S_all        1.071
_refine_ls_shift/su_max            0.000
_refine_ls_shift/su_mean           0.000
_refine_ls_structure_factor_coef   Fsqd
_refine_ls_weighting_details      
 'w=1/[\s^2^(Fo^2^)+(0.0923P)^2^+2.9425P] where P=(Fo^2^+2Fc^2^)/3'
_refine_ls_weighting_scheme        calc
_refine_ls_wR_factor_gt            0.1596
_refine_ls_wR_factor_ref           0.1683
_refine_special_details
;
 Refined as a 2-component inversion twin.
;
_olex2_refinement_description
;
1. Twinned data refinement
 Scales: 0.56(5)
 0.44(5)
2. Fixed Uiso
 At 1.2 times of:
  All C(H,H) groups
 At 1.5 times of:
  All C(H,H,H) groups, All O(H,H) groups
3. Restrained distances
 Al00-H8A \\sim Al00-H8B
 with sigma of 0.02
 Al00-H9A \\sim Al00-H9B
 with sigma of 0.02
4. Rigid bond restraints
 All non-hydrogen atoms
 with sigma for 1-2 distances of 0.006 and sigma for 1-3 distances of 0.006
5. Uiso/Uaniso restraints and constraints
Uanis(C14) = Uanis(C17) = Uanis(C15)
6.a Free rotating group:
 O8(H8A,H8B), O9(H9A,H9B)
6.b Secondary CH2 refined with riding coordinates:
 C7(H7A,H7B), C2(H2A,H2B)
6.c Idealised Me refined as rotating group:
 C14(H14A,H14B,H14C), C15(H15A,H15B,H15C), C17(H17A,H17B,H17C)
;
_atom_sites_solution_hydrogens     mixed
_atom_sites_solution_primary       dual
_atom_sites_solution_secondary     ?
loop_
  _atom_site_label
  _atom_site_type_symbol
  _atom_site_fract_x
  _atom_site_fract_y
  _atom_site_fract_z
  _atom_site_U_iso_or_equiv
  _atom_site_adp_type
  _atom_site_occupancy
  _atom_site_site_symmetry_order
  _atom_site_calc_flag
  _atom_site_refinement_flags_posn
  _atom_site_refinement_flags_adp
  _atom_site_refinement_flags_occupancy
  _atom_site_disorder_assembly
  _atom_site_disorder_group
 Br1 Br -0.02156(19) 0.48145(16) 1.12504(16) 0.0593(6) Uani 1 1 d . U . . .
 Cl1 Cl 0.7080(4) 0.72589(14) 0.8212(3) 0.0249(6) Uani 1 1 d . U . . .
 Cl4 Cl 0.8047(4) 0.72533(14) 0.1772(3) 0.0236(6) Uani 1 1 d . U . . .
 Cl2 Cl 0.7927(4) 0.27257(14) 0.1883(3) 0.0243(6) Uani 1 1 d . U . . .
 Cl3 Cl 0.7008(4) 0.28587(15) 0.8329(3) 0.0263(6) Uani 1 1 d . U . . .
 Al00 Al 0.7439(4) 0.50253(19) 0.4966(3) 0.0152(5) Uani 1 1 d D U . . .
 O1 O 0.7521(10) 0.5851(4) 0.3667(8) 0.0164(14) Uani 1 1 d . U . . .
 O4 O 0.7410(11) 0.5850(4) 0.6288(8) 0.0192(15) Uani 1 1 d . U . . .
 O6 O 0.7480(10) 0.4166(4) 0.3701(7) 0.0162(13) Uani 1 1 d . U . . .
 O8 O 0.4673(9) 0.5038(4) 0.4494(8) 0.0250(14) Uani 1 1 d G U . . .
 H8A H 0.400330 0.542521 0.405192 0.038 Uiso 1 1 d DG U . . .
 H8B H 0.398107 0.461821 0.424080 0.038 Uiso 1 1 d DG U . . .
 O10 O 0.7836(13) 0.1350(4) 0.3871(9) 0.0278(19) Uani 1 1 d . U . . .
 O5 O 0.7053(12) 0.1413(4) 0.6503(9) 0.0269(18) Uani 1 1 d . U . . .
 O3 O 0.7991(13) 0.8659(4) 0.3683(9) 0.0265(18) Uani 1 1 d . U . . .
 O7 O 0.7147(13) 0.8659(4) 0.6290(9) 0.0274(18) Uani 1 1 d . U . . .
 O2 O 0.7355(10) 0.4218(4) 0.6323(7) 0.0180(14) Uani 1 1 d . U . . .
 O9 O 1.0216(9) 0.5007(4) 0.5378(8) 0.0225(13) Uani 1 1 d G U . . .
 H9A H 1.095416 0.459449 0.555408 0.034 Uiso 1 1 d DG U . . .
 H9B H 1.098462 0.540899 0.557412 0.034 Uiso 1 1 d DG U . . .
 N1 N 0.3794(12) 0.5068(6) 0.9609(8) 0.0262(17) Uani 1 1 d . U . . .
 C4 C 0.7444(14) 0.6554(5) 0.5751(10) 0.0123(17) Uani 1 1 d . U . . .
 C6 C 0.7573(14) 0.6555(6) 0.4207(11) 0.0127(18) Uani 1 1 d . U . . .
 C8 C 0.7324(14) 0.7266(6) 0.6462(10) 0.0152(18) Uani 1 1 d . U . . .
 C10 C 0.7601(15) 0.2019(6) 0.4383(12) 0.0158(19) Uani 1 1 d . U . . .
 C12 C 0.7760(14) 0.7256(6) 0.3496(10) 0.0159(18) Uani 1 1 d . U . . .
 C14 C 0.4908(16) 0.4965(10) 0.8485(12) 0.0380(15) Uani 1 1 d . U . . .
 H14A H 0.438170 0.452127 0.787274 0.057 Uiso 1 1 calc R U . . .
 H14B H 0.624345 0.485467 0.892134 0.057 Uiso 1 1 calc R U . . .
 H14C H 0.483181 0.545110 0.792312 0.057 Uiso 1 1 calc R U . . .
 C16 C 0.7743(15) 0.8006(6) 0.4220(11) 0.017(2) Uani 1 1 d . U . . .
 C18 C 0.7287(16) 0.2053(6) 0.5931(12) 0.018(2) Uani 1 1 d . U . . .
 C9 C 0.7377(15) 0.8002(6) 0.5751(11) 0.0179(19) Uani 1 1 d . U . . .
 C5 C 0.7479(15) 0.3474(6) 0.4267(11) 0.0154(19) Uani 1 1 d . U . . .
 C11 C 0.7640(14) 0.2749(6) 0.3618(11) 0.0145(18) Uani 1 1 d . U . . .
 C3 C 0.7382(14) 0.3507(6) 0.5839(11) 0.0139(19) Uani 1 1 d . U . . .
 C13 C 0.7249(14) 0.2817(6) 0.6585(11) 0.0155(18) Uani 1 1 d . U . . .
 C7 C 0.1714(17) 0.5251(8) 0.8964(13) 0.039(3) Uani 1 1 d . U . . .
 H7A H 0.168801 0.563540 0.818971 0.047 Uiso 1 1 calc R U . . .
 H7B H 0.111519 0.475626 0.853034 0.047 Uiso 1 1 calc R U . . .
 C15 C 0.4681(19) 0.5732(8) 1.0508(14) 0.0380(15) Uani 1 1 d . U . . .
 H15A H 0.603682 0.561989 1.086384 0.057 Uiso 1 1 calc R U . . .
 H15B H 0.405062 0.579452 1.130355 0.057 Uiso 1 1 calc R U . . .
 H15C H 0.454271 0.622124 0.995112 0.057 Uiso 1 1 calc R U . . .
 C2 C 0.046(2) 0.5578(9) 0.9913(17) 0.047(3) Uani 1 1 d . U . . .
 H2A H -0.073079 0.578330 0.931071 0.056 Uiso 1 1 calc R U . . .
 H2B H 0.112572 0.603060 1.045212 0.056 Uiso 1 1 calc R U . . .
 C17 C 0.4062(19) 0.4295(8) 1.0439(14) 0.0380(15) Uani 1 1 d . U . . .
 H17A H 0.328256 0.387915 0.989241 0.057 Uiso 1 1 calc R U . . .
 H17B H 0.366916 0.436910 1.133782 0.057 Uiso 1 1 calc R U . . .
 H17C H 0.540698 0.413944 1.061997 0.057 Uiso 1 1 calc R U . . .

loop_
  _atom_site_aniso_label
  _atom_site_aniso_U_11
  _atom_site_aniso_U_22
  _atom_site_aniso_U_33
  _atom_site_aniso_U_23
  _atom_site_aniso_U_13
  _atom_site_aniso_U_12
 Br1 0.0397(7) 0.0947(13) 0.0497(8) 0.0304(9) 0.0237(6) 0.0145(8)
 Cl1 0.0370(15) 0.0206(12) 0.0191(12) -0.0049(9) 0.0104(11) 0.0024(11)
 Cl4 0.0343(14) 0.0210(12) 0.0166(12) 0.0037(9) 0.0079(10) -0.0042(10)
 Cl2 0.0344(15) 0.0235(14) 0.0170(12) -0.0047(9) 0.0102(11) 0.0015(10)
 Cl3 0.0406(15) 0.0241(14) 0.0170(11) 0.0043(10) 0.0121(11) 0.0001(11)
 Al00 0.0242(12) 0.0061(10) 0.0162(11) 0.0005(8) 0.0061(9) 0.0006(9)
 O1 0.025(4) 0.006(3) 0.018(3) 0.000(2) 0.005(3) 0.001(2)
 O4 0.032(4) 0.009(3) 0.018(3) 0.002(2) 0.011(3) 0.000(3)
 O6 0.026(4) 0.009(3) 0.015(3) 0.000(2) 0.008(3) -0.001(3)
 O8 0.024(3) 0.010(3) 0.040(4) 0.000(3) 0.006(3) 0.001(3)
 O10 0.039(5) 0.012(3) 0.030(4) -0.007(3) 0.002(4) 0.006(3)
 O5 0.039(5) 0.010(3) 0.031(4) 0.005(3) 0.006(4) -0.004(3)
 O3 0.041(5) 0.006(3) 0.028(4) 0.004(3) 0.000(4) -0.004(3)
 O7 0.041(5) 0.008(3) 0.032(4) -0.003(3) 0.005(4) 0.004(3)
 O2 0.030(4) 0.008(3) 0.016(3) -0.002(2) 0.006(3) -0.002(3)
 O9 0.021(3) 0.008(3) 0.037(4) -0.001(3) 0.004(3) 0.001(3)
 N1 0.025(4) 0.035(4) 0.020(4) 0.000(3) 0.009(3) -0.002(4)
 C4 0.016(5) 0.005(3) 0.015(4) 0.001(3) 0.002(4) 0.002(3)
 C6 0.014(5) 0.009(4) 0.015(4) 0.000(3) 0.003(4) 0.000(3)
 C8 0.019(5) 0.013(4) 0.014(4) -0.001(3) 0.004(4) 0.003(4)
 C10 0.015(5) 0.011(4) 0.021(4) -0.002(3) 0.002(4) 0.001(4)
 C12 0.021(5) 0.008(4) 0.017(4) 0.004(3) 0.000(4) -0.005(4)
 C14 0.039(4) 0.044(4) 0.035(4) -0.007(3) 0.018(3) -0.001(3)
 C16 0.018(5) 0.007(4) 0.024(5) 0.003(3) 0.003(4) -0.004(4)
 C18 0.022(6) 0.012(4) 0.020(4) 0.002(3) 0.002(4) -0.001(4)
 C9 0.022(5) 0.005(4) 0.024(5) -0.001(3) -0.002(4) 0.002(4)
 C5 0.020(5) 0.012(4) 0.014(4) 0.000(3) 0.002(4) 0.001(4)
 C11 0.015(5) 0.015(4) 0.016(4) -0.001(3) 0.009(4) -0.001(4)
 C3 0.015(5) 0.010(4) 0.018(4) -0.001(3) 0.006(4) 0.003(3)
 C13 0.016(5) 0.014(4) 0.017(4) 0.000(3) 0.006(4) 0.001(4)
 C7 0.036(5) 0.054(8) 0.026(5) 0.009(5) 0.007(4) -0.001(5)
 C15 0.039(4) 0.044(4) 0.035(4) -0.007(3) 0.018(3) -0.001(3)
 C2 0.034(6) 0.050(8) 0.061(9) 0.014(6) 0.021(6) 0.012(6)
 C17 0.039(4) 0.044(4) 0.035(4) -0.007(3) 0.018(3) -0.001(3)

_geom_special_details
;
 All esds (except the esd in the dihedral angle between two l.s. planes)
 are estimated using the full covariance matrix.  The cell esds are taken
 into account individually in the estimation of esds in distances, angles
 and torsion angles; correlations between esds in cell parameters are only
 used when they are defined by crystal symmetry.  An approximate (isotropic)
 treatment of cell esds is used for estimating esds involving l.s. planes.
;
loop_
  _geom_bond_atom_site_label_1
  _geom_bond_atom_site_label_2
  _geom_bond_distance
  _geom_bond_site_symmetry_2
  _geom_bond_publ_flag
 Br1 C2 1.940(14) . ?
 Cl1 C8 1.725(10) . ?
 Cl4 C12 1.710(10) . ?
 Cl2 C11 1.722(10) . ?
 Cl3 C13 1.720(10) . ?
 Al00 O1 1.868(7) . ?
 Al00 O4 1.876(8) . ?
 Al00 O6 1.884(7) . ?
 Al00 O8 1.922(7) . ?
 Al00 O2 1.885(7) . ?
 Al00 O9 1.929(7) . ?
 O1 C6 1.282(12) . ?
 O4 C4 1.287(12) . ?
 O6 C5 1.278(12) . ?
 O8 H8A 0.8604 . ?
 O8 H8B 0.8605 . ?
 O10 C10 1.247(12) . ?
 O5 C18 1.229(13) . ?
 O3 C16 1.236(13) . ?
 O7 C9 1.238(13) . ?
 O2 C3 1.277(12) . ?
 O9 H9A 0.8608 . ?
 O9 H9B 0.8603 . ?
 N1 C14 1.478(13) . ?
 N1 C7 1.508(14) . ?
 N1 C15 1.463(15) . ?
 N1 C17 1.507(16) . ?
 C4 C6 1.505(15) . ?
 C4 C8 1.383(13) . ?
 C6 C12 1.376(13) . ?
 C8 C9 1.410(14) . ?
 C10 C18 1.550(16) . ?
 C10 C11 1.427(13) . ?
 C12 C16 1.434(14) . ?
 C14 H14A 0.9700 . ?
 C14 H14B 0.9700 . ?
 C14 H14C 0.9700 . ?
 C16 C9 1.546(17) . ?
 C18 C13 1.425(14) . ?
 C5 C11 1.377(14) . ?
 C5 C3 1.526(16) . ?
 C3 C13 1.370(14) . ?
 C7 H7A 0.9800 . ?
 C7 H7B 0.9800 . ?
 C7 C2 1.506(18) . ?
 C15 H15A 0.9700 . ?
 C15 H15B 0.9700 . ?
 C15 H15C 0.9700 . ?
 C2 H2A 0.9800 . ?
 C2 H2B 0.9800 . ?
 C17 H17A 0.9700 . ?
 C17 H17B 0.9700 . ?
 C17 H17C 0.9700 . ?

loop_
  _geom_angle_atom_site_label_1
  _geom_angle_atom_site_label_2
  _geom_angle_atom_site_label_3
  _geom_angle
  _geom_angle_site_symmetry_1
  _geom_angle_site_symmetry_3
  _geom_angle_publ_flag
 O1 Al00 O4 85.2(3) . . ?
 O1 Al00 O6 97.2(3) . . ?
 O1 Al00 O8 90.6(3) . . ?
 O1 Al00 O2 178.1(4) . . ?
 O1 Al00 O9 88.5(3) . . ?
 O4 Al00 O6 177.6(4) . . ?
 O4 Al00 O8 89.7(3) . . ?
 O4 Al00 O2 92.9(3) . . ?
 O4 Al00 O9 91.7(3) . . ?
 O6 Al00 O8 90.6(3) . . ?
 O6 Al00 O2 84.7(3) . . ?
 O6 Al00 O9 88.0(3) . . ?
 O8 Al00 O9 178.2(4) . . ?
 O2 Al00 O8 89.4(3) . . ?
 O2 Al00 O9 91.6(3) . . ?
 C6 O1 Al00 114.2(7) . . ?
 C4 O4 Al00 113.3(7) . . ?
 C5 O6 Al00 114.4(6) . . ?
 Al00 O8 H8A 123.7 . . ?
 Al00 O8 H8B 123.5 . . ?
 H8A O8 H8B 104.4 . . ?
 C3 O2 Al00 114.1(7) . . ?
 Al00 O9 H9A 127.4 . . ?
 Al00 O9 H9B 127.4 . . ?
 H9A O9 H9B 104.4 . . ?
 C14 N1 C7 110.8(8) . . ?
 C14 N1 C17 105.0(10) . . ?
 C15 N1 C14 106.7(9) . . ?
 C15 N1 C7 110.5(9) . . ?
 C15 N1 C17 110.3(9) . . ?
 C17 N1 C7 113.2(9) . . ?
 O4 C4 C6 114.0(8) . . ?
 O4 C4 C8 125.4(9) . . ?
 C8 C4 C6 120.6(8) . . ?
 O1 C6 C4 113.3(8) . . ?
 O1 C6 C12 125.3(10) . . ?
 C12 C6 C4 121.5(8) . . ?
 C4 C8 Cl1 120.3(8) . . ?
 C4 C8 C9 119.9(9) . . ?
 C9 C8 Cl1 119.8(8) . . ?
 O10 C10 C18 118.0(9) . . ?
 O10 C10 C11 123.0(10) . . ?
 C11 C10 C18 119.0(8) . . ?
 C6 C12 Cl4 121.5(8) . . ?
 C6 C12 C16 119.4(9) . . ?
 C16 C12 Cl4 119.1(8) . . ?
 N1 C14 H14A 109.5 . . ?
 N1 C14 H14B 109.5 . . ?
 N1 C14 H14C 109.5 . . ?
 H14A C14 H14B 109.5 . . ?
 H14A C14 H14C 109.5 . . ?
 H14B C14 H14C 109.5 . . ?
 O3 C16 C12 123.5(10) . . ?
 O3 C16 C9 117.9(9) . . ?
 C12 C16 C9 118.6(8) . . ?
 O5 C18 C10 117.2(9) . . ?
 O5 C18 C13 124.4(11) . . ?
 C13 C18 C10 118.3(8) . . ?
 O7 C9 C8 123.3(11) . . ?
 O7 C9 C16 117.3(9) . . ?
 C8 C9 C16 119.4(9) . . ?
 O6 C5 C11 126.5(10) . . ?
 O6 C5 C3 113.1(8) . . ?
 C11 C5 C3 120.3(8) . . ?
 C10 C11 Cl2 119.9(8) . . ?
 C5 C11 Cl2 119.8(8) . . ?
 C5 C11 C10 120.3(9) . . ?
 O2 C3 C5 113.7(8) . . ?
 O2 C3 C13 125.7(10) . . ?
 C13 C3 C5 120.6(8) . . ?
 C18 C13 Cl3 118.7(8) . . ?
 C3 C13 Cl3 120.4(7) . . ?
 C3 C13 C18 120.9(10) . . ?
 N1 C7 H7A 107.6 . . ?
 N1 C7 H7B 107.6 . . ?
 H7A C7 H7B 107.1 . . ?
 C2 C7 N1 118.7(11) . . ?
 C2 C7 H7A 107.6 . . ?
 C2 C7 H7B 107.6 . . ?
 N1 C15 H15A 109.5 . . ?
 N1 C15 H15B 109.5 . . ?
 N1 C15 H15C 109.5 . . ?
 H15A C15 H15B 109.5 . . ?
 H15A C15 H15C 109.5 . . ?
 H15B C15 H15C 109.5 . . ?
 Br1 C2 H2A 108.5 . . ?
 Br1 C2 H2B 108.5 . . ?
 C7 C2 Br1 115.1(9) . . ?
 C7 C2 H2A 108.5 . . ?
 C7 C2 H2B 108.5 . . ?
 H2A C2 H2B 107.5 . . ?
 N1 C17 H17A 109.5 . . ?
 N1 C17 H17B 109.5 . . ?
 N1 C17 H17C 109.5 . . ?
 H17A C17 H17B 109.5 . . ?
 H17A C17 H17C 109.5 . . ?
 H17B C17 H17C 109.5 . . ?

loop_
  _geom_torsion_atom_site_label_1
  _geom_torsion_atom_site_label_2
  _geom_torsion_atom_site_label_3
  _geom_torsion_atom_site_label_4
  _geom_torsion
  _geom_torsion_site_symmetry_1
  _geom_torsion_site_symmetry_2
  _geom_torsion_site_symmetry_3
  _geom_torsion_site_symmetry_4
  _geom_torsion_publ_flag
 Cl1 C8 C9 O7 -4.2(16) . . . . ?
 Cl1 C8 C9 C16 175.6(8) . . . . ?
 Cl4 C12 C16 O3 -2.6(16) . . . . ?
 Cl4 C12 C16 C9 176.9(7) . . . . ?
 Al00 O1 C6 C4 -3.2(11) . . . . ?
 Al00 O1 C6 C12 175.7(8) . . . . ?
 Al00 O4 C4 C6 -2.2(11) . . . . ?
 Al00 O4 C4 C8 176.1(8) . . . . ?
 Al00 O6 C5 C11 -175.1(9) . . . . ?
 Al00 O6 C5 C3 1.8(11) . . . . ?
 Al00 O2 C3 C5 0.0(11) . . . . ?
 Al00 O2 C3 C13 -177.0(8) . . . . ?
 O1 Al00 O4 C4 0.4(7) . . . . ?
 O1 Al00 O6 C5 178.5(7) . . . . ?
 O1 C6 C12 Cl4 -2.6(15) . . . . ?
 O1 C6 C12 C16 178.2(10) . . . . ?
 O4 Al00 O1 C6 1.7(7) . . . . ?
 O4 Al00 O2 C3 -179.0(7) . . . . ?
 O4 C4 C6 O1 3.6(13) . . . . ?
 O4 C4 C6 C12 -175.3(9) . . . . ?
 O4 C4 C8 Cl1 -0.8(15) . . . . ?
 O4 C4 C8 C9 -180.0(10) . . . . ?
 O6 Al00 O1 C6 -177.9(7) . . . . ?
 O6 Al00 O2 C3 0.7(7) . . . . ?
 O6 C5 C11 Cl2 1.5(15) . . . . ?
 O6 C5 C11 C10 -179.5(10) . . . . ?
 O6 C5 C3 O2 -1.2(14) . . . . ?
 O6 C5 C3 C13 175.9(9) . . . . ?
 O8 Al00 O1 C6 91.3(7) . . . . ?
 O8 Al00 O4 C4 -90.2(7) . . . . ?
 O8 Al00 O6 C5 -90.8(7) . . . . ?
 O8 Al00 O2 C3 91.4(7) . . . . ?
 O10 C10 C18 O5 -8.7(17) . . . . ?
 O10 C10 C18 C13 172.6(10) . . . . ?
 O10 C10 C11 Cl2 2.6(16) . . . . ?
 O10 C10 C11 C5 -176.4(10) . . . . ?
 O5 C18 C13 Cl3 4.2(17) . . . . ?
 O5 C18 C13 C3 -175.2(10) . . . . ?
 O3 C16 C9 O7 7.6(17) . . . . ?
 O3 C16 C9 C8 -172.2(9) . . . . ?
 O2 Al00 O4 C4 -179.6(7) . . . . ?
 O2 Al00 O6 C5 -1.5(7) . . . . ?
 O2 C3 C13 Cl3 0.4(15) . . . . ?
 O2 C3 C13 C18 179.7(11) . . . . ?
 O9 Al00 O1 C6 -90.1(7) . . . . ?
 O9 Al00 O4 C4 88.7(7) . . . . ?
 O9 Al00 O6 C5 90.3(7) . . . . ?
 O9 Al00 O2 C3 -87.1(7) . . . . ?
 N1 C7 C2 Br1 -71.7(14) . . . . ?
 C4 C6 C12 Cl4 176.1(8) . . . . ?
 C4 C6 C12 C16 -3.0(15) . . . . ?
 C4 C8 C9 O7 175.0(10) . . . . ?
 C4 C8 C9 C16 -5.2(16) . . . . ?
 C6 C4 C8 Cl1 177.4(8) . . . . ?
 C6 C4 C8 C9 -1.8(15) . . . . ?
 C6 C12 C16 O3 176.5(10) . . . . ?
 C6 C12 C16 C9 -4.0(16) . . . . ?
 C8 C4 C6 O1 -174.8(9) . . . . ?
 C8 C4 C6 C12 6.3(16) . . . . ?
 C10 C18 C13 Cl3 -177.2(8) . . . . ?
 C10 C18 C13 C3 3.5(17) . . . . ?
 C12 C16 C9 O7 -171.8(9) . . . . ?
 C12 C16 C9 C8 8.3(17) . . . . ?
 C14 N1 C7 C2 -164.8(12) . . . . ?
 C18 C10 C11 Cl2 -178.4(8) . . . . ?
 C18 C10 C11 C5 2.6(16) . . . . ?
 C5 C3 C13 Cl3 -176.4(8) . . . . ?
 C5 C3 C13 C18 2.9(16) . . . . ?
 C11 C10 C18 O5 172.3(9) . . . . ?
 C11 C10 C18 C13 -6.4(17) . . . . ?
 C11 C5 C3 O2 175.9(9) . . . . ?
 C11 C5 C3 C13 -6.9(16) . . . . ?
 C3 C5 C11 Cl2 -175.2(8) . . . . ?
 C3 C5 C11 C10 3.8(15) . . . . ?
 C15 N1 C7 C2 -46.7(14) . . . . ?
 C17 N1 C7 C2 77.6(14) . . . . ?

_shelx_res_file
;
TITL exp_16019_auto_a.res in P2(1)
    exp_16019_auto.res
    created by SHELXL-2018/3 at 22:15:09 on 04-May-2022
REM Old TITL exp_16019_auto_a.res in P2(1)
REM SHELXT solution in P2(1): R1 0.192, Rweak 0.029, Alpha 0.010
REM <I/s> 0.361 for 9 systematic absences, Orientation as input
REM Flack x = 0.464 ( 0.016 ) from 1462 Parsons' quotients
REM Formula found by SHELXT: C18 O10 Al Cl5
CELL 1.54184 7.1074 16.6989 9.6015 90 102.253 90
ZERR 2 0.0002 0.0005 0.0003 0 0.003 0
LATT -1
SYMM -X,0.5+Y,-Z
SFAC C H Al Br Cl N O
UNIT 34 34 2 2 8 2 20
EADP C14 C17 C15
SADI Al00 H8a Al00 H8b
SADI Al00 H9a Al00 H9b
DELU 0.006 0.006

L.S. 20 0 0
PLAN  20
SIZE 0.2 0.05 0.03
TEMP -33
CONF
list 4
MORE -1
BOND $H
fmap 2 53
acta
TWIN -1 0 0 0 -1 0 0 0 -1 2
OMIT -8 1 6
OMIT -6 0 7
OMIT -8 4 4
OMIT -8 3 5
OMIT -8 5 5
OMIT -8 0 6
REM <olex2.extras>
REM <HklSrc "%.\\exp_16019_auto.hkl">
REM </olex2.extras>

WGHT    0.092300    2.942500
BASF   0.44276
FVAR       0.41061
BR1   4   -0.021556    0.481448    1.125040    11.00000    0.03969    0.09471 =
         0.04973    0.03044    0.02371    0.01452
CL1   5    0.708026    0.725890    0.821173    11.00000    0.03698    0.02056 =
         0.01912   -0.00491    0.01045    0.00239
CL4   5    0.804698    0.725327    0.177184    11.00000    0.03428    0.02101 =
         0.01655    0.00369    0.00792   -0.00416
CL2   5    0.792736    0.272568    0.188250    11.00000    0.03437    0.02354 =
         0.01697   -0.00470    0.01021    0.00152
CL3   5    0.700818    0.285872    0.832853    11.00000    0.04057    0.02406 =
         0.01698    0.00430    0.01212    0.00009
AL00  3    0.743891    0.502532    0.496564    11.00000    0.02415    0.00614 =
         0.01618    0.00054    0.00607    0.00057
O1    7    0.752100    0.585096    0.366699    11.00000    0.02498    0.00626 =
         0.01840   -0.00004    0.00546    0.00086
O4    7    0.741035    0.584989    0.628830    11.00000    0.03228    0.00927 =
         0.01848    0.00224    0.01092   -0.00021
O6    7    0.747967    0.416640    0.370088    11.00000    0.02588    0.00931 =
         0.01497   -0.00028    0.00782   -0.00080
AFIX   6
O8    7    0.467287    0.503751    0.449448    11.00000    0.02398    0.01034 =
         0.04039   -0.00003    0.00605    0.00090
H8A   2    0.400330    0.542521    0.405192    11.00000   -1.50000
H8B   2    0.398107    0.461821    0.424080    11.00000   -1.50000
AFIX   0
O10   7    0.783576    0.134953    0.387055    11.00000    0.03871    0.01220 =
         0.03029   -0.00669    0.00249    0.00553
O5    7    0.705322    0.141267    0.650287    11.00000    0.03875    0.01026 =
         0.03103    0.00530    0.00600   -0.00365
O3    7    0.799130    0.865942    0.368260    11.00000    0.04149    0.00639 =
         0.02837    0.00373    0.00027   -0.00377
O7    7    0.714699    0.865850    0.629008    11.00000    0.04098    0.00822 =
         0.03163   -0.00337    0.00474    0.00383
O2    7    0.735457    0.421781    0.632334    11.00000    0.03048    0.00813 =
         0.01570   -0.00239    0.00591   -0.00172
AFIX   6
O9    7    1.021629    0.500720    0.537801    11.00000    0.02136    0.00834 =
         0.03698   -0.00085    0.00412    0.00127
H9A   2    1.095416    0.459449    0.555408    11.00000   -1.50000
H9B   2    1.098462    0.540899    0.557412    11.00000   -1.50000
AFIX   0

N1    6    0.379391    0.506754    0.960887    11.00000    0.02492    0.03525 =
         0.02022   -0.00020    0.00853   -0.00152
C4    1    0.744409    0.655446    0.575061    11.00000    0.01607    0.00550 =
         0.01490    0.00094    0.00231    0.00182
C6    1    0.757276    0.655498    0.420657    11.00000    0.01422    0.00890 =
         0.01515    0.00039    0.00324    0.00022
C8    1    0.732445    0.726634    0.646242    11.00000    0.01921    0.01253 =
         0.01414   -0.00129    0.00448    0.00259
C10   1    0.760093    0.201891    0.438307    11.00000    0.01452    0.01087 =
         0.02137   -0.00231    0.00224    0.00144
C12   1    0.776030    0.725603    0.349595    11.00000    0.02078    0.00789 =
         0.01735    0.00411    0.00021   -0.00489
C14   1    0.490848    0.496482    0.848495    11.00000    0.03916    0.04433 =
         0.03502   -0.00677    0.01797   -0.00113
AFIX 137
H14A  2    0.438170    0.452127    0.787274    11.00000   -1.50000
H14B  2    0.624345    0.485467    0.892134    11.00000   -1.50000
H14C  2    0.483181    0.545110    0.792312    11.00000   -1.50000
AFIX   0

C16   1    0.774273    0.800591    0.422021    11.00000    0.01793    0.00726 =
         0.02397    0.00310    0.00260   -0.00410
C18   1    0.728696    0.205276    0.593142    11.00000    0.02247    0.01224 =
         0.01956    0.00233    0.00240   -0.00067
C9    1    0.737689    0.800224    0.575089    11.00000    0.02164    0.00452 =
         0.02434   -0.00092   -0.00248    0.00194
C5    1    0.747908    0.347373    0.426749    11.00000    0.02005    0.01163 =
         0.01393    0.00015    0.00249    0.00147
C11   1    0.764026    0.274895    0.361795    11.00000    0.01507    0.01545 =
         0.01571   -0.00113    0.00922   -0.00123
C3    1    0.738221    0.350679    0.583873    11.00000    0.01546    0.00954 =
         0.01776   -0.00081    0.00563    0.00308
C13   1    0.724937    0.281684    0.658469    11.00000    0.01627    0.01438 =
         0.01709    0.00006    0.00634    0.00073
C7    1    0.171371    0.525052    0.896405    11.00000    0.03648    0.05392 =
         0.02621    0.00893    0.00660   -0.00051
AFIX  23
H7A   2    0.168801    0.563540    0.818971    11.00000   -1.20000
H7B   2    0.111519    0.475626    0.853034    11.00000   -1.20000
AFIX   0
C15   1    0.468076    0.573178    1.050759    11.00000    0.03916    0.04433 =
         0.03502   -0.00677    0.01797   -0.00113
AFIX 137
H15A  2    0.603682    0.561989    1.086384    11.00000   -1.50000
H15B  2    0.405062    0.579452    1.130355    11.00000   -1.50000
H15C  2    0.454271    0.622124    0.995112    11.00000   -1.50000
AFIX   0
C2    1    0.045918    0.557755    0.991329    11.00000    0.03440    0.04954 =
         0.06088    0.01428    0.02125    0.01226
AFIX  23
H2A   2   -0.073079    0.578330    0.931071    11.00000   -1.20000
H2B   2    0.112572    0.603060    1.045212    11.00000   -1.20000
AFIX   0
C17   1    0.406204    0.429499    1.043869    11.00000    0.03916    0.04433 =
         0.03502   -0.00677    0.01797   -0.00113
AFIX 137
H17A  2    0.328256    0.387915    0.989241    11.00000   -1.50000
H17B  2    0.366916    0.436910    1.133782    11.00000   -1.50000
H17C  2    0.540698    0.413944    1.061997    11.00000   -1.50000
AFIX   0
HKLF 4


REM  exp_16019_auto_a.res in P2(1)
REM wR2 = 0.1683, GooF = S = 1.081, Restrained GooF = 1.071 for all data
REM R1 = 0.0560 for 3475 Fo > 4sig(Fo) and 0.0647 for all 3954 data
REM 305 parameters refined using 102 restraints

END

WGHT      0.0925      2.9194

REM Highest difference peak  1.552,  deepest hole -0.952,  1-sigma level  0.160
Q1    1   0.5253  0.4806  0.8748  11.00000  0.05    1.49
Q2    1   0.8751  0.2794  0.1607  11.00000  0.05    0.76
Q3    1  -0.1627  0.4820  1.1203  11.00000  0.05    0.76
Q4    1  -0.0374  0.5377  1.1058  11.00000  0.05    0.70
Q5    1   0.8114  0.2838  0.8268  11.00000  0.05    0.68
Q6    1   0.7012  0.7261  0.1814  11.00000  0.05    0.67
Q7    1   0.6155  0.7262  0.8394  11.00000  0.05    0.65
Q8    1   0.9030  0.7304  0.1583  11.00000  0.05    0.62
Q9    1   0.1601  0.5004  1.0245  11.00000  0.05    0.59
Q10   1   0.6925  0.7204  0.3683  11.00000  0.05    0.57
Q11   1   0.3162  0.5240  1.1046  11.00000  0.05    0.54
Q12   1   0.7870  0.3791  0.3948  11.00000  0.05    0.52
Q13   1   0.7143  0.8680  0.3865  11.00000  0.05    0.52
Q14   1   0.7752  0.1480  0.6188  11.00000  0.05    0.51
Q15   1   0.7923  0.3270  0.4049  11.00000  0.05    0.50
Q16   1   0.6942  0.3145  0.3865  11.00000  0.05    0.49
Q17   1   0.7981  0.7530  0.4165  11.00000  0.05    0.47
Q18   1   0.8002  0.2844  0.6226  11.00000  0.05    0.47
Q19   1   0.4658  0.4876  0.4315  11.00000  0.05    0.46
Q20   1   0.7443  0.3485  0.4973  11.00000  0.05    0.46
;
_shelx_res_checksum                58035
_shelx_hkl_file
;
   0   0  -1 1039.81   10.86
   0   0  -2  252.05    7.97
   0   0  -3  848.22   17.78
   0   0  -4 5128.49   52.20
   0   0  -5 1572.82   33.71
   0   0  -6  810.26   27.18
   0   0   7   23.59    4.28
   0   0  -7   13.30    4.59
   0   0   7   14.72    3.31
   0   0  -8    8.26    3.78
   0   0   8   -0.30    3.08
   0   0   8    0.60    2.28
   0   0   9  171.54    9.11
   0   0   9  190.27   10.91
   0   0  10    1.33    3.05
   0   0 -11  128.94    7.55
   0   0  11  132.51    6.65
   0  -1  -1  101.04    3.86
   0   1  -1   77.76    3.65
   0   1  -2  203.22    7.77
   0  -1  -2  204.58    7.47
   0  -1  -3  148.34    8.17
   0   1  -3  169.88    8.72
   0   1  -4   57.13    6.50
   0  -1  -4   62.51    6.62
   0  -1  -5  110.63    9.53
   0   1  -5  101.60    9.53
   0   1   6  137.08    7.66
   0  -1   6  125.59    7.56
   0  -1  -6  140.14   11.76
   0   1  -6  114.95   10.83
   0   1   7   41.70    5.45
   0  -1  -7   35.80    7.19
   0  -1   7   43.55    4.80
   0   1  -7   34.50    7.39
   0   1   7   31.62    4.66
   0  -1  -8   32.15    7.23
   0  -1   8   23.43    3.85
   0   1   8   28.69    4.54
   0   1  -8   14.84    5.64
   0  -1   8   29.00    5.38
   0   1   8   21.78    4.94
   0   1   9   25.71    4.32
   0  -1   9   33.04    5.84
   0   1   9   31.62    5.15
   0   1  10   18.89    3.94
   0  -1  10   18.62    4.18
   0  -1 -11   41.68    4.52
   0  -1  11   42.64    4.33
   0   2   0    9.59    1.53
   0  -2   0    9.93    1.51
   0   2  -1  347.19    8.09
   0  -2  -1  339.56    7.88
   0   2  -2 3085.27   29.20
   0  -2  -2 2941.52   28.00
   0   2  -3   75.58    6.34
   0  -2  -3   77.03    6.06
   0   2  -4  111.55    8.45
   0  -2  -4  112.13    8.19
   0  -2  -5 2173.96   39.27
   0   2  -5 2190.39   40.50
   0   2  -6  207.27   14.35
   0   2   6  206.47    9.53
   0  -2  -6  209.41   14.20
   0  -2   6  199.29    9.19
   0   2   6  196.00    9.17
   0   2  -7    5.78    3.67
   0   2   7   -0.41    2.43
   0   2   7   -0.81    2.46
   0  -2   7    4.04    2.50
   0  -2   8 1089.14   25.68
   0   2   8 1011.76   23.18
   0   2   8 1079.71   24.33
   0  -2   9  127.89    9.49
   0   2   9  116.94    8.33
   0   2   9  108.71    7.68
   0  -2  10    0.97    2.85
   0   2  10   -1.97    2.68
   0   2  10    0.25    1.89
   0  -2  11  214.94    8.65
   0  -2 -11  221.81    9.33
   0   2  11  215.61    8.69
   0  -3   0    1.06    1.71
   0   3   0    1.31    1.80
   0  -3  -1   90.81    5.38
   0   3  -1   91.89    5.32
   0  -3   1   89.93    2.51
   0  -3  -2  258.49    9.48
   0   3  -2  262.42    9.79
   0  -3  -3  270.59   11.03
   0   3  -3  258.20   11.52
   0   3  -4   41.29    6.32
   0  -3  -4   45.15    5.78
   0   3  -5   82.77    8.87
   0  -3  -5   89.03    8.66
   0  -3  -6  272.38   16.21
   0  -3   6  257.29   10.61
   0   3   6  257.38   10.59
   0   3  -6  245.52   16.26
   0   3   6  249.93   10.83
   0  -3  -7   69.05    9.35
   0   3  -7   71.02   10.02
   0   3   7   75.71    6.53
   0   3   7   66.96    6.53
   0   3   8   43.22    5.51
   0   3   8   37.40    5.26
   0   3  -8   38.63    7.34
   0  -3   8   30.76    5.59
   0   3   9   29.09    4.87
   0  -3   9   28.59    5.61
   0   3   9   25.46    4.31
   0   3  10   11.49    2.97
   0  -3  10   11.43    3.75
   0  -3 -10    6.36    3.73
   0   3  11    3.09    2.08
   0  -3  11    1.57    2.05
   0  -3 -11    2.96    2.23
   0   4   0 4416.93   33.46
   0  -4   0 4405.19   31.87
   0   4  -1 1560.38   21.72
   0  -4  -1 1533.89   21.83
   0  -4  -2   95.68    6.41
   0   4  -2   96.22    6.69
   0   4  -3 5252.18   51.43
   0  -4  -3 5221.15   49.38
   0   4  -4   57.56    6.96
   0  -4  -4   75.30    7.10
   0   4   5  106.96    6.61
   0   4  -5  117.10   10.53
   0  -4  -5  118.17    9.83
   0   4  -6  834.95   29.89
   0  -4  -6  851.94   28.38
   0   4   6  811.35   18.16
   0   4   6  829.24   19.50
   0  -4   6  856.90   19.14
   0   4  -7   35.13    7.23
   0   4   7   33.33    4.73
   0   4   7   38.18    5.32
   0  -4   7   36.33    5.03
   0  -4  -7   18.69    5.56
   0   4   8   80.63    7.29
   0   4   8   78.72    6.63
   0  -4   9   40.73    6.12
   0   4   9   37.46    5.08
   0  -4 -10    4.74    3.63
   0  -4  10    2.94    3.16
   0   4  10    5.74    2.38
   0  -4 -11   18.80    2.98
   0   4  11   17.95    2.90
   0  -4  11   16.92    2.88
   0   5   0    1.17    1.90
   0   5   0   -0.80    2.69
   0  -5   0    1.01    2.31
   0  -5  -1  160.54    6.63
   0  -5  -1  166.28    8.75
   0   5  -1  163.48    8.28
   0   5  -2  186.62    9.67
   0  -5  -2  186.91    9.54
   0   5  -3   22.62    5.15
   0  -5  -3   27.20    4.83
   0   5  -4   43.61    6.84
   0  -5  -4   63.42    7.02
   0   5  -5   35.47    6.80
   0  -5  -5   44.34    6.60
   0   5   5   43.01    4.80
   0   5  -6   38.10    7.45
   0  -5  -6   42.56    7.00
   0  -5   6   34.51    4.43
   0   5   6   31.39    4.68
   0  -5   7  117.41    8.11
   0   5  -7   99.54   12.14
   0   5   7  110.90    8.41
   0  -5  -7  101.30   10.97
   0   5   8   34.76    5.54
   0  -5   9   -0.78    3.62
   0  -5  -9    1.75    3.59
   0   5   9    3.39    2.94
   0  -5 -10    8.96    3.32
   0  -5  10    8.37    3.50
   0   5  10   10.59    3.34
   0  -6   0   70.33    5.52
   0   6   0   73.52    6.12
   0   6   0   69.09    4.78
   0  -6  -1  408.32   11.16
   0  -6   1  419.57   14.10
   0   6  -1  435.04   14.03
   0  -6  -1  420.76   14.35
   0   6  -2 1237.82   25.39
   0  -6  -2 1184.89   24.95
   0  -6  -3  623.23   19.22
   0   6  -3  619.40   19.90
   0   6  -4  179.66   12.29
   0  -6  -4  158.77   10.88
   0   6  -5  667.59   25.66
   0  -6  -5  694.01   24.20
   0  -6   5  641.70   15.86
   0   6   5  655.29   17.12
   0   6   6  180.55    9.95
   0  -6   6  172.58    9.32
   0  -6  -6  177.67   13.59
   0   6  -6  162.79   14.41
   0   6   7  362.06   14.61
   0   6   7  328.57   12.98
   0  -6  -7  327.79   14.90
   0  -6   7  357.85   13.77
   0  -6  -8   78.52    8.05
   0   6   8   83.06    7.60
   0   6   9   80.19    6.93
   0  -6   9   76.87    7.45
   0   6   9   76.82    7.27
   0  -6  -9   74.43    7.48
   0  -6 -10   -0.19    2.62
   0  -6  10    2.15    2.87
   0   6  10    0.33    2.57
   0  -7   0    0.13    2.46
   0   7   0    0.04    1.91
   0   7   0   -0.15    2.97
   0  -7  -1   24.75    5.13
   0  -7   1   22.72    4.86
   0  -7  -1   22.92    3.43
   0   7  -1   21.34    4.65
   0   7  -2  133.37    9.73
   0  -7  -2  151.93    9.97
   0   7  -3   90.48    8.65
   0  -7  -3   89.19    8.53
   0   7   4   88.77    6.41
   0   7  -4   63.96    8.76
   0  -7  -4   73.06    6.06
   0   7   4   70.72    5.82
   0  -7  -4   83.36    8.58
   0  -7  -5  136.99   11.54
   0   7   5  133.82    8.46
   0  -7   5  140.89    8.08
   0   7  -5  141.74   12.85
   0  -7  -5  141.20    9.20
   0   7   6  306.42   13.32
   0  -7  -6  302.38   13.83
   0  -7   6  296.71   12.27
   0  -7  -6  300.59   18.12
   0   7  -6  306.67   20.19
   0   7  -7   14.49    5.02
   0  -7   7   24.12    4.40
   0  -7  -7   26.65    5.44
   0   7   7   27.09    5.39
   0   7   7   22.12    4.23
   0  -7  -8    2.97    3.65
   0   7   8    2.69    3.45
   0   7   8    3.38    3.83
   0   7   9   51.18    6.09
   0  -7  -9   45.77    5.93
   0  -7   9   45.72    6.02
   0   7   9   46.47    5.62
   0   7  10   34.80    4.15
   0  -7  10   37.02    4.59
   0  -7 -10   29.10    4.10
   0   8   0 1116.16   20.39
   0  -8   0 1142.90   23.97
   0  -8   1  116.52    8.94
   0   8  -1  116.16    8.89
   0  -8  -1  108.09    9.19
   0   8  -2    6.46    4.04
   0  -8   2    4.09    3.68
   0  -8  -2    2.49    3.09
   0  -8  -3  451.12   18.83
   0   8  -3  456.09   19.58
   0  -8  -4   98.50    9.47
   0   8   4   96.50    6.90
   0   8   4   97.71    6.98
   0   8  -4   93.72   10.18
   0  -8  -4  104.90    7.24
   0   8   5   27.88    4.45
   0  -8  -5   32.81    4.91
   0  -8  -5   24.96    5.66
   0  -8   5   29.43    4.28
   0   8  -5   37.07    7.53
   0   8   5   32.52    4.66
   0  -8   6  237.49   11.22
   0  -8  -6  248.68   12.63
   0   8  -6  241.96   18.41
   0   8   6  242.44   12.11
   0   8   6  238.51   12.09
   0  -8  -6  222.29   15.59
   0   8   7   26.36    4.75
   0  -8   7   25.02    4.61
   0   8   7   24.52    5.01
   0  -8  -7   29.25    5.45
   0   8   7   24.53    5.27
   0   8   8   28.20    5.08
   0  -8  -8   34.11    5.57
   0   8   8   30.33    5.28
   0  -8  -9   14.98    3.83
   0  -8   9   19.30    4.25
   0   8   9   16.28    3.94
   0  -8  10    0.43    1.99
   0   8  10    5.13    2.39
   0  -8 -10    7.62    2.42
   0   9   0    2.21    2.08
   0  -9   0    1.02    2.69
   0   9   1  155.71    9.61
   0   9  -1  163.59   11.36
   0  -9  -1  165.63   12.01
   0  -9   1  174.92   11.44
   0   9  -2  227.17   13.87
   0  -9  -2  220.70   13.95
   0  -9   2  226.65   14.23
   0   9  -3   72.66    9.24
   0   9   3   66.47    5.67
   0  -9  -3   68.99    5.78
   0  -9   3   73.27    9.70
   0  -9   3   73.36    5.65
   0  -9  -3   70.26    8.59
   0   9   3   61.36    5.70
   0  -9   4   33.78    7.60
   0   9   4   44.13    5.23
   0  -9  -4   46.82    7.27
   0  -9   4   42.88    4.95
   0  -9  -4   42.91    5.35
   0   9   4   43.98    5.24
   0   9  -4   34.24    7.33
   0   9   5   54.53    6.16
   0  -9   5   55.03    5.70
   0   9   5   45.33    5.54
   0  -9  -5   48.96    5.74
   0  -9  -5   59.78    8.65
   0   9  -5   54.22    8.91
   0  -9   5   54.40    9.57
   0   9  -6   -0.02    1.21
   0   9   6    7.53    4.01
   0  -9  -6    7.54    3.82
   0  -9   6    8.16    3.12
   0   9   6    3.67    3.47
   0  -9   6   13.53    5.08
   0   9   7   13.27    3.96
   0  -9  -7   20.31    4.63
   0  -9   7   26.42    4.71
   0   9   7   21.35    5.23
   0   9   7   20.64    4.57
   0  -9   8   10.34    4.09
   0  -9  -8    4.89    3.55
   0   9   8    6.34    2.66
   0   9   8   10.51    4.07
   0  -9  -9   -2.76    2.85
   0  -9   9    1.39    2.67
   0   9   9   -0.80    2.44
   0  -9  10   -2.09    2.11
   0 -10   0  417.11   13.05
   0 -10   0  435.84   16.91
   0  10   0  413.88   12.57
   0 -10   1   69.63    5.57
   0 -10   1   64.06    7.58
   0 -10  -1   78.73    8.96
   0  10  -1   74.45    8.43
   0  10  -1   70.89    5.39
   0 -10  -1   72.70    5.95
   0  10   1   66.65    5.45
   0 -10  -2   94.98    6.38
   0 -10   2   93.23    9.74
   0  10  -2   81.70    9.08
   0  10  -2   94.05    6.24
   0 -10   2   92.62    6.30
   0 -10  -2   93.51    9.60
   0  10   2   86.55    6.39
   0  10  -3  326.23   18.68
   0 -10   3  318.98   18.94
   0 -10  -3  310.07   17.75
   0 -10   3  317.98   11.70
   0  10   3  315.17   12.36
   0 -10  -3  324.99   12.07
   0  10  -4   41.62    8.21
   0 -10   4   61.96    5.68
   0 -10   4   74.00   10.79
   0  10   4   58.42    6.03
   0 -10  -4   65.07    8.56
   0 -10  -4   56.93    5.82
   0 -10   5   58.59    5.98
   0  10  -5   51.94    9.23
   0  10   5   58.98    6.32
   0 -10   5   58.01   10.13
   0 -10  -5   49.86    5.77
   0  10   5   59.77    6.43
   0 -10  -5   61.30    8.85
   0  10   6  147.32    9.98
   0 -10  -6  143.27    9.53
   0  10   6  137.28    9.65
   0  10   6  142.38   10.05
   0 -10   6  146.49    9.33
   0 -10  -7   11.55    3.88
   0 -10   7   17.78    4.02
   0  10   7   22.77    4.74
   0  10   7   16.57    4.49
   0  10   8   48.46    5.40
   0 -10  -8   47.45    5.65
   0  10   8   57.37    6.15
   0 -10   8   54.38    5.87
   0 -10  -9   58.82    5.20
   0  10   9   59.47    5.19
   0 -10   9   53.23    5.15
   0 -11   0   -0.37    2.45
   0 -11   0   -5.10    2.61
   0  11   0   -0.11    1.93
   0 -11   1    3.95    3.51
   0  11  -1    3.41    1.92
   0 -11   1    1.46    2.03
   0  11   1    4.56    2.29
   0 -11  -1    0.26    3.65
   0 -11  -1    2.50    2.78
   0 -11   2   11.97    5.05
   0  11   2   13.36    3.42
   0 -11  -2   19.59    5.32
   0  11  -2    4.52    4.41
   0 -11  -2   10.39    2.95
   0 -11   2   17.59    3.65
   0 -11   3   50.42    5.37
   0 -11   3   42.10    7.79
   0  11  -3   41.12    8.36
   0 -11  -3   48.31    7.51
   0 -11  -3   45.74    5.26
   0  11   3   49.87    5.82
   0 -11   4   32.52    7.82
   0 -11  -4   29.57    6.40
   0 -11  -4   34.44    4.99
   0  11   4   35.32    5.29
   0  11  -4   32.55    7.61
   0 -11   4   43.96    5.15
   0  11  -5   -3.04    3.43
   0 -11  -5    6.86    3.73
   0 -11   5   -4.94    5.04
   0  11   5    1.82    3.45
   0 -11   5    1.77    2.69
   0  11   6   45.11    6.27
   0  11   6   35.65    5.83
   0 -11   6   44.91    5.72
   0 -11  -6   34.50    5.14
   0 -11  -7   40.78    5.45
   0 -11   7   51.26    5.65
   0  11   7   44.71    5.88
   0  11   7   49.23    6.04
   0 -11  -8   34.02    4.73
   0  11   8   31.10    4.51
   0 -11   8   30.23    4.44
   0  11   8   25.81    4.21
   0  11   9   21.74    3.19
   0 -11   9   16.14    3.10
   0  12   0   84.96    6.77
   0 -12   0   79.15   10.41
   0 -12   0   78.03    6.57
   0 -12  -1  185.04    9.99
   0 -12   1  190.33   13.66
   0  12  -1  183.58    9.34
   0 -12   1  193.46    9.92
   0  12   1  179.04    9.50
   0 -12  -1  178.13   14.55
   0 -12   2  219.74   15.69
   0 -12  -2  201.18   15.67
   0 -12  -2  194.92   10.58
   0 -12   2  215.82   10.35
   0  12   2  198.73   10.28
   0 -12   3   29.99    6.88
   0 -12   3   44.78    5.13
   0 -12  -3   39.67    4.81
   0  12  -3   34.60    7.64
   0 -12  -3   28.33    7.20
   0  12   3   41.27    5.35
   0 -12   4  138.78   14.22
   0 -12  -4  131.70    8.88
   0  12  -4  127.13   13.30
   0  12   4  141.76    9.56
   0  12   5   56.29    6.65
   0  12   5   64.95    7.32
   0 -12   5   59.64    6.38
   0 -12  -5   57.29    6.18
   0  12   6   15.19    4.40
   0 -12  -6   10.66    3.49
   0  12   6   10.19    4.30
   0 -12   6   15.71    3.88
   0  12   7   57.83    6.44
   0 -12   7   61.03    5.94
   0 -12  -7   69.77    6.30
   0  12   7   64.77    6.47
   0 -12   7   64.69    6.03
   0  12   8   62.71    5.47
   0 -12  -8   63.08    5.17
   0  12   8   72.75    5.80
   0 -12   8   56.03    4.95
   0 -13   0    0.45    3.36
   0 -13   0    0.11    3.07
   0  13   0   -0.37    2.69
   0 -13  -1  135.29   13.39
   0  13  -1  123.54    8.33
   0 -13  -1  126.18    8.92
   0  13   1  116.55    8.32
   0  13   1  103.24    8.04
   0 -13   1  120.71    8.22
   0 -13   2   79.90    6.87
   0  13   2   65.39    6.66
   0 -13   2   59.17    8.45
   0 -13  -2   78.08    7.38
   0 -13  -2   53.99    8.95
   0  13   3   16.48    4.22
   0 -13  -3   19.57    5.77
   0 -13  -3   20.21    5.01
   0 -13   3   18.68    4.24
   0 -13   3    7.33    4.61
   0  13  -3   14.82    4.76
   0  13   4   27.62    5.21
   0 -13  -4   20.07    3.99
   0  13   5   72.91    7.19
   0 -13  -5   80.41    7.02
   0  13   5   86.90    8.62
   0 -13   5   89.67    7.63
   0 -13   6   16.26    4.05
   0  13   6   15.18    4.15
   0 -13  -6   12.67    3.32
   0  13   6   20.29    4.98
   0  13   7   18.42    3.77
   0  13   7   18.85    4.01
   0 -13  -8    4.48    2.63
   0  13   8    3.50    1.95
   0  14   0 2155.38   33.42
   0 -14   0 2112.19   34.18
   0 -14   0 2057.49   53.81
   0 -14  -1  267.10   19.22
   0 -14  -1  258.79   12.49
   0  14   1  258.38   12.10
   0 -14   1  290.71   12.67
   0 -14   1  258.23   19.35
   0  14   1  256.90   12.48
   0  14   1  273.02   12.54
   0  14  -1  270.49   12.19
   0  14   2    4.32    2.97
   0 -14  -2    6.06    3.85
   0 -14   2    9.10    3.36
   0 -14   3   68.42    6.54
   0  14   3   68.83    6.88
   0 -14  -3   64.28    7.22
   0  14   3   66.31    7.28
   0 -14  -4   87.96    8.24
   0  14   4   93.25    8.74
   0  14   4   86.66    7.49
   0  14   5  166.60    9.85
   0 -14   5  167.93   10.03
   0 -14  -5  166.48   10.51
   0  14   5  174.05   11.25
   0 -14  -6  279.79   12.62
   0  14   6  290.61   13.21
   0  14   6  285.58   11.85
   0 -14   6  269.34   11.59
   0  14   7   17.12    3.67
   0 -14  -7   15.77    3.74
   0  14   7   16.92    3.18
   0 -14  -8   16.57    2.99
   0  15   0    2.05    3.10
   0  15   0   -0.06    2.67
   0 -15   0   -0.48    2.91
   0  15   1   38.31    5.21
   0 -15  -1   45.35    6.07
   0 -15   1   42.47    5.77
   0  15   1   31.87    4.97
   0 -15  -2   20.20    4.80
   0  15   2   17.55    4.10
   0 -15   2   14.88    4.17
   0  15   2   16.99    4.49
   0  15   3    1.90    3.48
   0 -15  -3    3.78    3.57
   0 -15   3    6.43    3.19
   0  15   3    3.19    3.15
   0  15   4   25.08    5.40
   0 -15  -4   25.27    4.91
   0  15   4   21.38    4.36
   0 -15   5    6.13    3.00
   0 -15  -5   11.10    4.12
   0  15   5   11.80    3.89
   0  15   5    7.07    4.10
   0  15   6    8.50    3.59
   0  15   6    8.79    2.87
   0 -15   6    7.96    2.88
   0 -15  -6   10.76    3.43
   0 -15  -7   19.60    3.37
   0  15  -7    9.26    2.96
   0  15   7   13.28    2.64
   0  15   7   14.08    3.09
   0 -16   0  218.70   11.29
   0  16   0  189.95   11.07
   0 -16  -1   66.59    6.86
   0  16   1   69.27    6.42
   0  16  -1   72.00    7.73
   0  16   1   73.74    6.70
   0 -16   1   64.96    6.48
   0  16   2  269.64   12.76
   0  16   2  268.47   11.88
   0 -16  -2  246.66   12.23
   0 -16   2  254.90   11.60
   0  16   3   35.97    5.62
   0 -16   3   31.68    4.56
   0  16   3   28.38    4.54
   0 -16  -3   27.80    4.94
   0 -16  -4  279.27   12.47
   0 -16   4  279.88   12.38
   0  16   4  278.58   11.44
   0  16   4  274.15   12.90
   0  16   5  139.03    7.65
   0  16   5  145.86    9.15
   0 -16   5  132.07    7.92
   0 -16  -5  128.48    8.07
   0  16   6   40.55    3.84
   0 -16  -6   45.64    4.70
   0 -16   6   47.07    4.21
   0  16   6   41.07    4.66
   0  16  -6   50.31    5.47
   0 -17   0    1.05    2.97
   0  17   0    0.77    2.88
   0  17   1   13.64    3.46
   0 -17  -1   11.31    3.65
   0  17  -1    7.36    3.76
   0 -17   1   11.65    3.72
   0  17  -2   15.86    4.75
   0  17   2   24.31    4.12
   0 -17  -2   24.85    4.61
   0 -17   2   23.82    4.16
   0  17   2   16.59    3.81
   0  17  -3    7.67    4.22
   0  17   3    6.58    2.65
   0 -17  -3    5.60    3.28
   0  17   3    9.21    3.54
   0  17  -4   32.44    5.51
   0  17   4   32.48    3.99
   0 -17   4   31.98    4.48
   0 -17  -4   32.56    4.62
   0  17   4   28.33    4.81
   0 -17  -5    9.29    2.79
   0  17  -5    8.80    3.49
   0  17   5    7.30    2.59
   0 -17   5    6.05    2.18
   0  17   5    3.65    1.86
   0  17  -6    3.55    2.36
   0 -17  -6   12.22    2.58
   0 -18   0   66.00    5.81
   0  18  -1   33.48    4.82
   0 -18   1   33.62    4.28
   0 -18  -1   33.45    4.49
   0 -18   2   14.74    3.14
   0 -18  -2    8.42    2.91
   0  18   2   11.91    2.93
   0  18  -2   13.25    3.98
   0  18   3  411.42   11.37
   0  18   3  411.76   13.05
   0 -18  -3  380.40   12.41
   0  18  -3  396.20   14.44
   0 -18   3  408.43   13.41
   0 -18  -4  112.03    6.45
   0  18  -4  114.04    7.63
   0 -18   4  120.84    6.87
   0  18   4  121.64    7.00
   0  18  -5    2.23    2.09
   0 -19   0   -0.20    1.90
   0  19  -1   22.22    3.59
   0 -19  -1   21.85    3.27
   0 -19   1   23.38    3.26
   0  19  -2   25.81    3.87
   0 -19  -2   28.54    3.52
   0 -19   3    0.64    1.89
   0  19  -3    0.85    2.42
   0 -19  -3    0.78    1.87
  -1   0  11   48.62    4.75
  -1   0  10   17.64    4.18
  -1   0   9   96.67    8.71
  -1   0   8  219.76   12.10
  -1   0   7   60.90    6.57
   1   0  -7   53.18    7.83
   1   0  -6    3.99    3.14
  -1   0   6    4.41    2.98
  -1   0   6    4.49    3.03
   1   0  -5  322.13   13.78
   1   0  -4   79.95    6.11
   1   0  -3  361.26   10.09
   1   0  -2   50.95    2.97
  -1   0   1   23.17    2.17
   1   0  -1   22.98    1.30
  -1   0   0   90.71    3.52
  -1   0  -1  127.83    5.78
  -1   0  -2    4.44    3.16
  -1   0  -3  133.60    8.78
  -1   0  -4  312.43   15.01
  -1   0  -5   14.98    4.99
  -1   0  -6    0.93    3.76
  -1   0  -7   21.12    6.11
   1   0   8   18.58    4.18
   1   0   8   11.61    3.80
   1   0   9   17.77    4.23
   1   0   9   23.55    4.29
   1   0  10    8.24    3.04
   1   0  10   10.01    2.58
  -1  -1  11    6.49    2.66
  -1   1  11    9.08    2.77
   1  -1 -11    9.98    3.18
  -1  -1  10   59.40    6.63
  -1   1  10   63.37    6.52
  -1   1   9   10.57    4.25
  -1  -1   9    7.41    4.08
  -1   1   8  107.92    7.34
  -1  -1   8  110.63    8.80
  -1   1   8  123.07    9.13
  -1  -1   7  239.70   11.54
   1  -1  -7  227.71   14.54
   1   1  -7  231.90   15.29
  -1   1   7  220.55    9.80
  -1  -1   7  231.05   11.40
  -1   1   7  241.65   11.57
   1   1  -6    7.20    3.64
  -1  -1   6   11.57    3.44
  -1  -1   6   11.90    3.27
   1  -1  -6   10.57    3.58
  -1   1   6    9.17    3.17
   1  -1  -5  437.39   15.89
   1   1  -5  461.10   16.36
   1   1  -4   41.88    4.70
   1  -1  -4   41.05    4.61
   1   1  -3  170.37    7.33
   1  -1  -3  158.08    6.50
   1   1  -2 1044.82   13.86
   1  -1  -2 1029.68   11.32
  -1  -1   1   70.06    3.95
  -1  -1   1   73.02    3.00
   1   1  -1   68.35    3.05
  -1  -1   0  355.65    7.55
  -1   1   0  356.99    5.86
  -1  -1  -1 1333.51   18.12
  -1   1  -1 1329.56   16.93
  -1   1  -2 1311.37   21.40
  -1  -1  -2 1284.94   21.45
  -1   1  -3  128.91    8.57
  -1  -1  -3  128.93    8.57
  -1   1  -4   48.88    6.90
  -1  -1  -4   31.11    5.71
  -1   1  -5  377.16   18.52
  -1  -1  -5  323.12   16.94
  -1   1  -6  283.74   17.99
  -1  -1  -6  252.49   16.85
  -1  -1  -7    6.46    3.55
   1   1   7    5.72    3.07
  -1   1  -7    1.07    4.29
   1   1   8    4.33    2.99
   1  -1   8    5.21    2.88
   1   1   8    4.00    3.22
   1   1   9   83.69    6.86
   1  -1   9   85.64    7.44
   1  -1   9   82.97    6.64
   1   1   9   74.79    6.55
   1  -1  10    2.61    2.56
   1   1  10    3.89    2.21
  -1  -1 -10    3.18    3.41
   1   1  10    5.33    2.56
  -1   2  11    3.95    2.19
  -1   2  11    2.69    2.36
  -1  -2  11    1.16    2.37
   1  -2 -11    0.91    2.33
  -1   2  10   -1.10    3.06
  -1  -2  10   -0.41    3.30
  -1   2   9    6.04    3.74
  -1   2   9    6.88    2.83
  -1  -2   9    1.75    3.61
  -1   2   8   81.98    7.69
  -1   2   8   86.04    6.87
  -1  -2   8   94.21    8.48
  -1  -2   7   81.43    7.21
  -1   2   7   70.37    6.22
  -1   2   7   71.15    6.79
   1   2  -7   72.41    8.76
  -1  -2   7   75.74    7.03
  -1   2   7   70.68    6.19
  -1   2   6   48.44    4.77
  -1  -2   6   52.25    5.41
   1   2  -6   50.67    6.83
  -1   2   6   54.06    5.54
   1  -2  -6   51.53    6.72
  -1   2   6   53.48    5.28
   1  -2  -5   90.90    7.63
   1   2  -5   84.63    8.00
   1  -2  -4  493.13   14.12
   1   2  -4  469.41   15.18
   1  -2  -3  363.04   10.00
   1   2  -3  346.37   11.24
  -1  -2   2   49.98    4.87
   1   2  -2   47.44    4.16
  -1   2   2   39.49    1.52
  -1  -2   2   49.42    4.65
   1  -2  -2   47.36    2.96
  -1  -2   1   25.21    1.39
   1  -2  -1   24.61    1.68
  -1  -2   0  146.24    6.35
  -1   2   0  142.20    4.36
  -1   2   0  137.61    4.70
  -1  -2  -1  196.23    8.06
  -1   2  -1  197.23    7.14
  -1   2  -2   53.70    5.47
  -1  -2  -2   59.26    5.75
  -1  -2  -3   49.39    6.03
  -1   2  -3   50.79    6.30
  -1   2  -4   96.80    9.21
  -1  -2  -4   77.31    8.02
  -1  -2  -5  266.05   15.72
  -1   2  -5  258.91   15.99
  -1   2  -6   21.29    6.57
  -1  -2  -6   26.72    6.43
   1   2   7   34.86    4.77
  -1  -2  -7   26.80    6.77
  -1   2  -7   23.49    6.76
   1   2   7   37.65    5.29
   1   2   8  141.48    9.38
   1   2   8  148.86    9.08
   1  -2   8  144.99    8.77
   1  -2   9   79.93    6.37
   1  -2   9   90.05    7.75
   1   2   9   88.62    7.27
   1   2   9   86.99    6.76
  -1  -2 -10    2.11    3.15
   1  -2  10    2.38    2.53
   1   2  10    6.36    2.56
  -1  -3  11   22.52    3.57
  -1   3  11   22.58    3.42
   1  -3 -11   23.09    3.67
  -1   3  10  128.27    8.16
  -1  -3  10  129.89    9.03
  -1   3   9   70.47    7.00
  -1   3   9   66.16    6.12
  -1  -3   9   64.14    7.56
  -1  -3   8  466.06   17.44
  -1   3   8  453.32   16.43
  -1  -3   8  451.82   16.69
  -1   3   8  426.45   14.95
  -1   3   7  477.79   16.01
   1   3  -7  427.16   21.32
  -1  -3   7  463.49   16.22
  -1  -3   7  460.05   15.89
  -1   3   7  448.12   14.48
  -1   3   7  454.15   14.97
   1   3  -6  134.30   10.99
  -1   3   6  121.71    7.30
   1  -3  -6  122.54    9.68
  -1   3   6  119.52    7.57
  -1   3   6  124.06    7.67
  -1  -3   6  120.39    7.66
   1  -3  -5  972.46   23.42
   1   3  -5  972.42   25.53
   1   3  -4  184.95    9.94
   1  -3  -4  174.76    8.65
   1   3  -3  667.86   16.36
   1  -3  -3  668.18   13.66
   1  -3  -2 1350.66   16.10
  -1  -3   2 1396.51   23.06
  -1  -3   2 1412.37   19.70
   1   3  -2 1369.94   20.40
  -1  -3   1  358.66   10.74
   1   3  -1  358.20    9.65
  -1   3   0  189.02    5.92
  -1  -3   0  179.35    7.34
  -1  -3  -1 1455.36   22.32
  -1   3  -1 1448.74   10.60
  -1   3  -1 1481.15   19.88
  -1  -3  -2   89.91    6.79
  -1   3  -2   88.95    6.47
  -1   3  -3  126.00    8.88
  -1  -3  -3  132.03    9.11
  -1  -3  -4   46.42    6.88
  -1   3  -4   62.69    7.59
  -1   3  -5    4.28    4.23
  -1  -3  -5    4.10    4.03
  -1  -3  -6   14.39    5.28
  -1   3  -6   16.43    5.74
   1   3   6   16.43    3.61
  -1   3  -7   13.69    6.32
   1   3   7   10.61    2.97
   1   3   7    9.68    3.49
   1   3   8  157.73    9.78
   1  -3   8  163.91    8.98
   1  -3   9   28.64    5.05
  -1  -3  -9   20.26    5.11
   1   3   9   23.03    4.24
   1   3  10    8.35    2.56
  -1  -3 -10    6.40    3.22
   1  -3  10    7.30    3.07
  -1   4  11   32.06    3.94
  -1  -4  11   35.29    4.15
   1  -4 -11   35.43    4.04
   1  -4 -10    1.31    3.17
  -1   4  10   -0.72    2.49
  -1  -4  10    3.32    3.44
  -1   4   9   28.75    4.93
  -1   4   9   33.67    4.88
  -1  -4   9   26.74    5.71
  -1  -4   8  153.75   10.17
  -1  -4   8  139.82   10.25
  -1   4   8  136.86    9.05
  -1   4   8  140.65    9.44
  -1  -4   7    0.04    2.77
  -1   4   7    2.70    2.73
  -1  -4   7    1.25    3.29
  -1   4   7    2.08    2.78
  -1  -4   7   -4.09    3.18
   1   4  -7   -1.38    2.71
  -1   4   7    2.72    3.31
  -1   4   6   15.40    3.72
  -1  -4   6   12.33    3.28
  -1   4   6   12.04    3.59
  -1   4   6   16.99    3.63
   1  -4  -6   17.55    4.05
   1   4  -6   14.47    4.72
  -1   4   6   19.23    3.68
   1  -4  -5  120.02    8.64
   1   4  -5  118.58   10.09
   1   4  -4  198.57   11.38
   1  -4  -4  214.06   10.00
   1  -4  -3  209.77    8.58
   1   4  -3  222.88   10.47
  -1  -4   2   81.11    5.45
  -1  -4   2   89.77    7.20
   1  -4  -2   72.32    4.84
   1   4  -2   93.28    6.48
   1  -4  -1   29.36    1.96
   1   4  -1   30.57    4.22
  -1  -4   1   31.00    4.63
  -1   4   0  287.53    9.93
  -1  -4   0  307.63   10.49
  -1   4   0  284.47    8.43
  -1   4  -1  307.81   10.24
  -1  -4  -1  316.09   11.98
  -1  -4  -2   50.37    6.08
  -1   4  -2   46.36    5.24
  -1  -4  -3  125.45    9.59
  -1   4  -3  130.75    9.34
  -1  -4  -4  185.04   12.16
  -1   4  -4  183.22   12.51
  -1   4  -5  105.71   11.09
   1   4   5   99.71    6.91
  -1  -4  -5  107.42   10.57
  -1   4  -6   42.52    8.40
  -1  -4  -6   34.43    7.64
   1   4   6   42.14    5.33
  -1   4  -7   39.56    8.32
  -1  -4  -7   49.45    8.55
   1   4   7   46.17    5.98
  -1  -4  -8   21.06    5.62
   1   4   8   23.37    4.88
   1  -4   9   20.51    4.86
  -1  -4  -9   16.46    4.92
   1   4   9   20.00    4.35
   1  -4  10    4.09    2.91
   1   4  10    1.68    2.07
  -1  -4 -10    1.48    2.95
   1   4  10    0.10    2.23
  -1  -5  11   27.69    3.66
  -1   5  11   22.82    3.29
  -1  -5  10   26.12    4.73
  -1   5  10   22.37    4.26
   1  -5 -10   30.16    4.44
   1  -5  -9   83.63    7.90
  -1   5   9   80.41    6.82
  -1  -5   9   87.66    8.14
  -1   5   8    4.52    3.01
  -1  -5   8    2.14    3.03
  -1  -5   8    1.54    3.80
  -1   5   8    2.15    2.72
  -1  -5   7   71.16   10.30
  -1   5   7   70.17    6.31
  -1  -5   7   65.84    6.69
  -1   5   7   59.53    6.02
   1   5  -7   61.99    8.55
  -1   5   6  967.88   20.82
   1   5  -6  993.62   31.51
  -1   5   6 1001.26   21.64
  -1  -5   6  967.11   21.46
  -1   5   6  964.00   20.93
  -1   5   6  960.87   20.90
  -1  -5   5  313.45   11.26
  -1   5   5  310.00   11.21
   1   5  -5  305.06   16.04
  -1   5   5  301.07   11.20
   1  -5  -5  329.49   14.18
   1   5  -4   21.00    4.72
   1  -5  -4   23.49    4.00
  -1  -5   3  830.96   23.22
   1   5  -3  855.15   21.53
   1  -5  -3  857.02   18.24
  -1  -5   2  320.37   13.39
   1  -5  -2  331.41   10.49
  -1  -5   2  329.07   10.21
   1   5  -2  326.94   12.37
   1  -5  -1 1836.08   16.50
  -1  -5   1 1839.73   28.52
  -1  -5   0  671.88   16.31
  -1   5   0  637.99   15.35
  -1   5   0  666.92   14.14
  -1  -5  -1   61.74    6.41
  -1   5  -1   53.89    5.04
  -1  -5  -2 2475.48   37.05
  -1   5  -2 2425.51   34.11
  -1  -5  -3 1235.83   28.64
  -1   5  -3 1205.65   27.60
  -1  -5  -4   30.72    6.07
  -1   5  -4   17.55    4.73
  -1   5  -5  335.67   18.67
   1   5   5  300.05   11.75
  -1  -5  -5  329.93   17.97
  -1  -5  -6  693.38   28.62
  -1   5  -6  689.19   29.32
   1   5   6  711.65   19.13
  -1  -5  -7   54.43    7.08
  -1  -5  -7   59.78    9.25
  -1   5  -7   58.74    9.80
   1   5   7   56.16    6.35
  -1  -5  -8  165.29   11.48
   1   5   8  164.45   10.13
   1  -5   9  205.28   11.02
  -1  -5  -9  191.98   11.41
   1   5   9  186.73    9.99
   1   5  10    1.44    1.98
   1  -5  10    1.32    2.19
  -1  -5 -10    5.52    2.85
   1   5  10    4.15    2.44
  -1  -6  11   68.76    4.97
  -1   6  11   76.81    5.03
  -1  -6  10   15.36    3.81
  -1   6  10   13.87    3.62
   1  -6 -10   14.76    3.74
  -1   6   9   57.37    6.76
   1  -6  -9   54.72    6.46
  -1  -6   9   64.81    6.65
  -1  -6   9   61.96    7.02
  -1  -6   8   29.00    5.48
   1  -6  -8   22.94    4.79
  -1  -6   8   26.49    5.12
  -1   6   8   30.33    5.17
  -1  -6   7   78.33   11.17
  -1   6   7   76.29    6.82
   1   6  -7   80.25   10.36
  -1   6   7   81.04    7.37
  -1  -6   7   77.01    7.31
  -1   6   7   74.69    6.56
  -1  -6   6  122.79   13.50
  -1   6   6  118.17    7.66
  -1   6   6  116.01    8.38
  -1   6   6  115.20    8.09
  -1   6   6  109.02    8.00
   1   6  -6  105.39   11.12
  -1  -6   6  118.60    8.16
  -1  -6   5  232.47   10.18
   1  -6  -5  229.21   12.44
   1   6  -5  240.45   15.05
  -1   6   5  233.54   10.44
  -1   6   5  227.68   10.44
  -1  -6   5  203.67   15.47
  -1   6   5  233.59   10.51
   1   6  -4  194.09   12.36
  -1  -6   4  186.00   13.52
   1  -6  -4  212.03   10.87
   1   6  -3  235.96   12.43
  -1  -6   3  225.96   13.83
   1  -6  -3  232.20   10.56
   1   6  -2   34.22    5.18
  -1  -6   2   35.69    6.07
  -1  -6   2   32.28    3.87
   1  -6  -2   25.58    4.17
   1   6  -1  135.36    8.78
  -1  -6   1  138.24    9.28
  -1   6   1  125.14    8.38
   1  -6  -1  123.28    5.24
  -1  -6   0  139.31    8.59
  -1   6   0  138.28    7.54
  -1   6   0  132.54    7.97
  -1  -6  -1   33.32    5.78
  -1   6  -1   31.42    4.50
  -1   6  -2   25.00    4.93
  -1  -6  -2   25.77    6.08
  -1  -6  -3   41.52    6.56
  -1   6  -3   27.87    5.69
  -1  -6  -4  116.07   10.70
   1   6   4  105.78    6.94
  -1  -6  -4  115.72    7.68
  -1   6  -4  118.36   10.95
   1   6   5   15.81    3.34
  -1  -6  -5   18.40    4.56
  -1   6  -5   15.75    5.86
  -1  -6  -5   17.06    5.21
  -1   6  -6   19.26    6.13
  -1  -6  -6   13.31    4.79
   1   6   6   21.37    4.18
  -1  -6  -6   19.34    4.82
  -1  -6  -7   25.51    5.46
  -1  -6  -7   26.45    6.48
   1   6   7   22.37    5.07
  -1  -6  -8   54.49    7.35
   1   6   8   55.11    6.56
   1   6   9   21.43    4.15
   1   6   9   22.30    4.25
   1  -6   9   27.73    5.05
  -1  -6  -9   25.85    4.98
   1   6  10    3.08    2.21
  -1  -6 -10    3.58    2.67
   1  -6  10    5.40    2.55
  -1   7  10  281.22   11.24
  -1  -7  10  261.60   11.01
   1  -7 -10  282.37   10.63
  -1  -7   9  272.99   12.82
  -1   7   9  291.11   13.29
   1  -7  -9  274.16   12.48
  -1  -7   9  295.76   12.68
   1  -7  -8   68.39    7.06
  -1  -7   8   69.17    7.27
  -1   7   8   66.44    7.44
  -1  -7   8   66.65    7.08
  -1  -7   7  133.75   15.09
  -1  -7   7  121.63    8.92
  -1   7   7  113.12    8.35
   1   7  -7  122.24   12.69
  -1   7   7  123.10    9.37
  -1   7   7  123.88    8.93
   1  -7  -7  113.26    8.71
  -1  -7   7  114.00    8.59
  -1   7   6 1190.75   25.32
   1  -7  -6 1169.56   25.13
  -1  -7   6 1240.14   41.64
  -1   7   6 1161.92   25.10
  -1   7   6 1187.67   26.04
   1   7  -6 1167.94   36.87
  -1  -7   6 1163.24   24.73
   1  -7  -5  642.85   17.10
  -1   7   5  678.30   18.35
  -1  -7   5  677.68   17.51
   1   7  -5  643.69   25.37
  -1   7   5  676.28   17.74
  -1   7   5  683.35   18.45
  -1  -7   5  677.49   28.57
  -1   7   4 2236.38   30.54
  -1   7   4 2150.95   29.11
  -1  -7   4 2372.52   48.22
   1   7  -4 2332.44   43.65
  -1   7   4 2291.49   29.76
   1  -7  -4 2393.66   37.55
  -1  -7   4 2313.20   28.36
  -1  -7   3  107.35   10.10
   1  -7  -3  106.96    7.92
   1   7  -3   83.05    8.38
  -1  -7   2 3512.59   49.17
  -1  -7   2 3483.35   33.64
   1   7  -2 3471.79   45.94
   1  -7  -2 3438.92   41.02
   1  -7  -1  344.45    9.46
   1   7  -1  358.25   14.81
  -1   7   1  350.92   14.14
  -1  -7   1  339.50   14.46
  -1  -7   0 2526.40   36.13
  -1   7   0 2466.65   33.33
   1  -7   0 2544.16   31.47
  -1   7   0 2514.17   34.32
  -1  -7  -1   52.97    7.07
  -1   7  -1   55.40    5.94
  -1   7  -2  615.01   19.68
  -1  -7  -2  599.89   21.12
  -1  -7  -3  280.62   15.50
  -1   7  -3  309.42   15.48
  -1   7  -4  507.01   22.19
   1   7   4  483.88   14.16
  -1  -7  -4  486.23   15.78
   1   7   4  480.15   14.14
  -1  -7  -5  486.99   16.90
  -1  -7  -5  504.75   23.42
  -1   7  -5  471.32   23.53
   1   7   5  499.68   15.65
  -1  -7  -6  616.04   20.21
  -1   7  -6  621.68   29.45
   1   7   6  617.35   18.80
  -1  -7  -6  613.28   27.69
   1   7   7  529.48   17.90
   1   7   7  487.14   15.89
  -1  -7  -7  492.98   18.86
   1   7   7  533.33   17.69
   1   7   8   10.12    3.98
  -1  -7  -8   13.50    4.81
   1   7   8   14.57    3.94
   1  -7   9   36.49    5.10
  -1  -7  -9   38.05    5.39
   1   7   9   39.71    4.76
   1   7   9   42.01    5.15
  -1  -7 -10    6.28    2.31
   1  -7  10    7.42    2.63
  -1   8  10   12.13    3.12
  -1  -8  10   12.46    3.27
  -1  -8   9    8.76    3.49
  -1  -8   9    7.06    2.96
   1  -8  -9    3.33    2.69
  -1   8   9    5.54    3.39
  -1   8   8    6.88    4.29
  -1  -8   8   13.22    4.03
  -1  -8   8   10.02    3.63
  -1   8   8    6.54    3.03
   1  -8  -8   16.03    4.27
   1  -8  -7    4.65    3.17
  -1   8   7    2.64    2.98
  -1  -8   7    1.77    3.05
  -1  -8   7    2.55    3.20
  -1   8   7    0.12    3.52
   1  -8  -6   90.78    7.63
   1   8  -6   70.53   10.46
  -1  -8   6   81.97   12.15
  -1  -8   6   88.21    7.57
  -1   8   6   89.72    7.83
  -1   8   6   85.92    7.55
  -1   8   6   78.66    7.60
  -1   8   5    5.89    3.06
  -1   8   5    6.73    3.32
  -1   8   5    3.63    2.61
  -1  -8   5    5.97    3.07
   1  -8  -5    8.34    2.67
  -1  -8   5    6.99    5.20
   1   8  -5   10.23    4.82
  -1  -8   4  113.22   12.10
  -1  -8   4  127.89    7.45
  -1   8   4  127.41    8.12
   1   8  -4  117.24   11.19
   1  -8  -4  125.97    9.53
   1   8  -3  165.28   11.91
  -1  -8   3  149.10   12.40
  -1   8   3  137.95    7.72
   1  -8  -3  154.77   10.16
  -1  -8   3  150.07    7.71
  -1  -8   2   50.08    7.46
   1  -8  -2   52.66    6.07
   1   8  -2   65.59    7.78
  -1  -8   1   59.12    7.22
  -1   8   1   51.39    6.40
   1  -8   0  175.70    9.38
  -1  -8   0  179.83   10.90
  -1   8   0  175.81   10.12
  -1   8   0  181.40   10.26
  -1  -8  -1  164.00   12.16
  -1   8  -1  158.41   10.19
  -1  -8  -2    4.86    3.93
  -1   8  -2    3.14    2.77
  -1  -8  -3   42.81    5.16
   1   8   3   40.73    4.26
  -1   8  -3   43.93    7.07
  -1  -8  -3   36.51    6.80
  -1  -8  -4  111.22    8.33
  -1   8  -4  116.91   11.87
   1   8   4  129.00    7.97
  -1  -8  -4  123.63   11.65
   1   8   4  123.97    7.87
   1   8   5   98.98    7.46
  -1   8  -5   83.67   11.13
  -1  -8  -5   91.94   10.78
  -1  -8  -5   94.65    8.19
   1   8   5   98.72    7.58
  -1  -8  -6   53.55    6.82
  -1  -8  -6   46.78    7.83
   1   8   6   55.03    6.18
  -1   8  -6   61.45    9.93
   1   8   6   57.83    6.55
  -1  -8  -7   56.94    7.47
   1   8   7   60.66    6.31
   1   8   7   65.20    7.39
   1   8   7   64.86    6.70
   1   8   8   38.43    5.20
  -1  -8  -8   36.81    5.99
   1   8   8   42.39    5.75
   1   8   9   27.07    3.98
   1  -8   9   29.08    4.62
  -1  -8  -9   30.06    4.70
   1   8   9   29.75    4.36
   1  -8  10   11.14    2.57
  -1   8 -10    8.93    2.44
  -1   9  10   36.45    3.92
  -1  -9  10   32.42    3.68
  -1  -9   9  171.29    9.04
  -1  -9   9  169.25    9.25
  -1   9   9  169.78    9.58
   1  -9  -8    4.97    3.29
  -1  -9   8    7.81    3.53
  -1   9   8    9.40    3.44
  -1   9   8    7.26    3.68
  -1  -9   8    9.80    3.51
  -1   9   7   60.36    7.14
  -1   9   7   70.20    7.11
  -1  -9   7   67.59    7.20
   1  -9  -7   63.74    6.48
  -1  -9   7   56.65    6.36
   1  -9  -6 1480.85   28.29
  -1   9   6 1485.23   30.54
   1   9  -6 1432.55   43.55
  -1  -9   6 1530.40   49.19
  -1  -9   6 1491.73   29.50
  -1   9   6 1482.23   30.64
   1   9  -5   70.61    9.81
  -1   9   5   87.03    7.35
  -1  -9   5   78.67    6.90
  -1   9   5   74.34    7.07
  -1  -9   5   80.10   11.70
  -1  -9   4   12.46    5.60
  -1   9   4   16.70    3.61
   1   9  -4    8.83    4.64
  -1  -9   4   15.16    3.29
  -1   9   4   15.44    3.67
  -1  -9   3  708.95   16.84
  -1  -9   3  745.65   27.70
   1  -9  -3  725.92   23.04
  -1   9   3  703.65   17.63
   1   9  -3  774.35   27.04
  -1   9   2  131.69    7.54
  -1   9   2  134.89   10.69
  -1  -9   2  137.28   11.41
   1   9  -2  141.02   11.23
   1  -9  -2  147.20   10.62
  -1  -9   2  136.74    7.41
  -1  -9   1  701.95   23.28
  -1   9   1  681.27   21.45
   1  -9   0  910.45   21.89
  -1   9   0  882.55   22.93
  -1  -9   0  839.54   23.88
  -1   9   0  854.86   23.16
  -1  -9  -1   20.34    5.45
   1  -9   1   22.58    4.43
  -1   9  -1   22.06    4.49
  -1   9  -1   28.26    3.68
  -1   9  -2 1425.22   33.70
  -1  -9  -2 1419.40   24.52
  -1   9  -2 1455.82   23.29
  -1  -9  -2 1425.64   36.68
  -1  -9  -3  510.78   15.88
   1   9   3  516.04   14.73
  -1  -9  -3  549.35   23.73
   1  -9   3  531.71   13.64
  -1   9  -3  532.44   22.36
   1   9   3  510.89   14.35
  -1  -9  -4    0.33    3.21
  -1  -9  -4    0.01    2.96
  -1   9  -4    0.86    4.36
   1   9   4    2.48    2.28
   1   9   4    0.65    2.41
   1   9   5  243.99   11.70
   1   9   5  242.95   11.62
  -1   9  -5  246.88   18.09
  -1  -9  -5  250.09   17.67
  -1  -9  -5  230.24   12.22
  -1  -9  -6  703.98   21.95
   1   9   6  747.16   20.49
   1   9   6  734.39   21.04
  -1  -9  -6  723.86   30.88
  -1  -9  -7  280.29   14.06
   1   9   7  277.55   12.62
   1   9   7  305.81   13.15
   1   9   7  287.78   13.36
  -1  -9  -8  119.74    8.90
   1   9   8  129.26    8.25
   1   9   8  136.91    8.81
   1   9   9  152.58    7.29
  -1  -9  -9  146.36    8.19
   1  -9   9  136.98    7.94
  -1  10  10   14.15    2.61
  -1  10   9   32.61    4.64
  -1 -10   9   28.08    4.10
  -1 -10   8  100.08    7.84
  -1 -10   8   90.51    7.42
  -1  10   8   88.42    7.95
  -1  10   7    4.87    3.89
  -1 -10   7    2.12    3.24
  -1  10   7    4.10    3.35
  -1 -10   7    1.75    2.77
  -1  10   6   18.06    4.68
  -1 -10   6   20.39    6.44
  -1 -10   6   23.79    4.94
   1  10  -6   12.05    4.53
  -1  10   6   18.06    4.74
  -1  10   5   44.86    6.22
  -1 -10   5   42.13    8.57
  -1  10   5   49.72    6.39
  -1 -10   5   57.17    6.40
   1  10  -5   43.93    8.16
  -1  10   4   78.82    7.14
  -1  10   4   76.85    7.25
  -1 -10   4   86.70   11.45
   1  10  -4   81.82   10.76
  -1 -10   4   78.05    6.53
   1  10  -3   27.44    6.69
  -1 -10   3   18.96    3.72
  -1  10   3   21.72    4.14
  -1 -10   3   15.32    5.89
   1 -10  -3   29.11    5.78
   1  10  -2    5.99    4.83
  -1 -10   2    3.75    4.01
  -1  10   2    4.95    2.50
  -1  10   2   -0.36    2.97
   1 -10  -2    2.28    3.19
  -1  10   2    8.65    3.84
  -1 -10   2    3.59    2.44
  -1  10   1   12.59    4.07
  -1 -10   1    9.19    4.32
   1 -10  -1   13.58    4.30
  -1 -10   1   13.01    3.36
  -1  10   1    8.37    2.66
  -1  10   1    8.92    2.99
   1 -10  -1   15.04    3.04
  -1  10   0   85.88    6.27
   1 -10   0   81.12    5.80
  -1 -10   0   86.17    6.58
  -1 -10  -1   76.05    6.18
   1 -10   1   68.26    7.82
  -1  10  -1   67.13    5.67
  -1 -10  -1   69.62    9.27
   1 -10   1   78.15    5.65
  -1 -10  -1   77.30    6.51
  -1  10  -1   75.43    8.12
  -1 -10  -2   42.45    7.70
   1 -10   2   37.99    6.32
  -1 -10  -2   46.57    5.33
   1 -10   2   45.41    4.55
   1  10   2   36.11    4.19
  -1  10  -2   40.39    6.69
  -1 -10  -3   36.94    5.29
   1  10   3   41.76    4.80
  -1  10  -3   52.62    8.61
   1 -10   3   43.88    4.56
   1  10   3   41.58    4.85
   1 -10   3   33.38    6.58
  -1 -10  -3   40.55    7.84
   1  10   4   35.88    4.70
  -1 -10  -4   33.71    7.04
  -1 -10  -4   32.46    5.21
  -1  10  -4   40.08    8.36
   1  10   4   31.06    4.64
  -1 -10  -5    6.39    3.68
  -1 -10  -5   -1.67    2.63
  -1  10  -5   11.47    4.49
   1  10   5    7.05    3.34
   1  10   5    7.32    3.48
   1  10   6   17.23    3.92
  -1 -10  -6   12.76    4.44
   1  10   6   12.84    4.36
   1  10   7    6.83    3.22
  -1 -10  -7   10.07    4.22
   1  10   7    3.51    3.04
   1  10   7   10.97    4.18
   1  10   8    0.94    2.07
   1  10   8    1.55    2.22
  -1 -10  -8    5.92    3.54
  -1 -10  -9   11.84    2.75
   1 -10   9   12.84    2.96
  -1  10  -9   12.25    3.20
  -1  11   9   36.29    4.32
  -1 -11   9   37.99    3.95
  -1  11   8  757.95   19.93
  -1 -11   8  742.67   19.36
  -1 -11   8  732.67   18.03
  -1  11   7  251.07   12.70
  -1 -11   7  263.64   12.78
  -1  11   7  264.36   13.03
  -1 -11   7  244.07   11.27
  -1 -11   6  103.31    8.49
  -1  11   6  103.84    8.82
  -1  11   6   96.53    8.66
  -1 -11   5  358.19   14.78
  -1  11   5  392.06   16.30
  -1 -11   5  365.72   24.19
  -1  11   5  372.96   15.55
   1  11  -5  340.87   21.90
  -1  11   4   51.77    8.42
   1  11  -4   37.59    8.43
  -1  11   4   58.52    6.82
  -1  11   4   33.81    5.27
  -1 -11   4   46.45    8.48
  -1 -11   4   44.50    5.42
  -1 -11   3  622.52   27.78
  -1  11   3  572.68   18.08
  -1  11   3  559.90   17.31
   1  11  -3  568.57   26.14
  -1 -11   3  577.19   16.84
  -1  11   3  560.08   24.75
  -1 -11   2  283.86   17.61
  -1  11   2  283.58   11.93
   1 -11  -2  318.11   17.23
  -1  11   2  311.02   12.54
  -1  11   2  277.74   16.12
   1 -11  -2  282.04   11.61
  -1  11   2  295.85   12.49
  -1 -11   2  300.68   12.03
  -1  11   1  774.53   20.32
  -1 -11   1  818.22   19.64
   1 -11  -1  795.79   18.59
  -1  11   1  802.10   25.09
  -1  11   1  794.29   18.92
   1 -11  -1  837.76   27.90
  -1  11   1  792.14   19.21
   1  11  -1  777.57   17.12
  -1 -11   1  838.36   28.02
  -1  11   0   77.63    6.31
   1 -11   0   76.85    5.82
   1  11   0   81.23    5.77
  -1 -11   0   82.13   10.45
  -1 -11   0   87.54    6.83
  -1  11  -1  414.93   13.73
   1  11   1  376.41   12.63
  -1  11  -1  409.98   19.31
   1 -11   1  403.77   18.25
   1 -11   1  402.95   12.77
  -1 -11  -1  395.32   14.12
  -1 -11  -1  415.58   14.16
  -1 -11  -1  398.91   21.78
  -1 -11  -2  307.93   19.25
  -1 -11  -2  318.28   12.82
   1 -11   2  311.75   17.75
  -1  11  -2  303.61   17.62
   1  11   2  303.75   11.74
   1 -11   2  324.91   11.49
  -1 -11  -2  329.35   13.51
  -1  11  -3  523.08   24.49
   1  11   3  535.88   16.24
  -1 -11  -3  500.58   16.75
   1 -11   3  547.89   15.06
  -1 -11  -3  499.95   25.08
   1 -11   3  516.16   24.95
  -1 -11  -4   72.49    7.14
   1 -11   4   61.03    9.60
  -1 -11  -4   66.59    9.45
   1  11   4   66.48    6.29
  -1  11  -4   79.47   10.62
   1  11   4   74.00    6.72
  -1 -11  -5   98.92    8.50
   1  11   5  100.55    8.01
   1  11   5  114.84    8.18
   1  11   6   97.34    7.56
  -1 -11  -6  101.37    8.62
  -1 -11  -7   55.53    6.42
   1  11   7   51.42    5.84
   1  11   7   52.32    5.57
   1 -11   8  356.30   12.59
  -1 -11  -8  334.99   12.48
   1  11   8  337.78   11.24
  -1 -11  -9   14.45    2.75
  -1  12   9    0.70    1.91
  -1  12   8    3.60    2.93
  -1 -12   8    0.04    2.56
  -1 -12   7   82.20    7.42
  -1  12   7   78.98    7.45
  -1  12   7   82.71    7.63
  -1  12   6   16.14    4.70
  -1  12   6   17.83    4.89
  -1 -12   6   16.87    4.62
  -1 -12   5   15.58    4.61
  -1  12   5   20.22    4.99
  -1  12   5   16.98    5.22
  -1  12   4   41.96    5.97
  -1  12   4   43.67    6.45
  -1 -12   4   44.78    5.67
  -1 -12   4   43.74    8.87
   1  12  -4   49.85    8.14
  -1  12   4   51.57    8.99
  -1  12   3   41.26    5.72
  -1  12   3   46.89    6.23
  -1 -12   3   48.37    8.88
  -1  12   3   49.65    8.30
  -1 -12   3   48.97    5.83
   1 -12  -2   56.92    5.86
  -1  12   2   56.49    6.30
  -1 -12   2   63.88    6.38
  -1  12   2   53.09    5.86
  -1  12   2   54.79    6.21
  -1 -12   2   54.56    8.90
  -1  12   1  101.99    8.22
  -1  12   1   95.82    7.27
   1  12  -1  105.60    7.00
  -1 -12   1   97.09    7.57
   1 -12  -1  109.64   11.30
  -1 -12   1   92.78   10.16
   1 -12  -1  103.97    7.54
  -1  12   1   88.77    7.33
  -1 -12   0   61.06    9.91
  -1  12   0   61.87    6.04
   1 -12   0   56.20    5.47
   1  12   0   63.85    5.77
  -1 -12   0   59.15    6.33
  -1 -12  -1    8.38    5.52
   1  12   1    6.28    2.54
  -1  12  -1    7.83    3.18
   1 -12   1    5.79    2.56
  -1 -12  -1    4.30    3.17
  -1  12  -2    2.02    2.81
  -1 -12  -2    2.42    2.47
   1  12   2   -7.33    2.63
   1 -12   2    2.30    2.31
  -1 -12  -2   -5.07    4.33
  -1 -12  -2    2.16    2.90
   1 -12   3   33.73    7.11
   1 -12   3   17.96    3.62
  -1 -12  -3   14.20    4.84
   1  12   3   15.75    3.58
  -1 -12  -3   18.25    4.02
  -1 -12  -3   18.05    4.72
  -1  12  -3   16.43    5.18
   1 -12   4   19.60    5.58
   1  12   4   17.43    3.99
  -1  12  -4   10.19    3.28
  -1 -12  -4   15.60    5.29
  -1  12  -4    4.60    3.50
  -1 -12  -4   13.81    4.31
   1  12   5   23.17    4.01
  -1 -12  -5   19.37    4.48
  -1 -12  -6   11.28    3.89
   1  12   6   12.18    3.44
  -1  12  -7   25.50    4.36
   1  12   7   22.35    4.17
  -1  12  -7   27.61    4.38
   1  12   8   43.23    4.13
  -1 -12  -8   52.49    4.86
  -1  12  -8   35.39    4.31
   1 -12   8   46.89    4.51
  -1  13   8    0.19    2.24
  -1 -13   8   -0.45    2.03
  -1  13   7   16.35    3.97
  -1 -13   7   25.40    4.42
  -1  13   7   21.04    4.44
  -1  13   6  255.41   12.57
  -1  13   6  269.05   13.61
  -1 -13   6  256.14   12.58
  -1  13   5   99.23    8.46
  -1 -13   5  114.27    9.12
  -1  13   5  108.72    9.58
  -1  13   4  214.40   12.51
  -1 -13   4  217.39   11.42
  -1  13   4  217.14   11.94
  -1  13   3  339.31   15.02
  -1  13   3  314.16   14.00
  -1 -13   3  310.34   13.36
   1 -13  -3  305.08   13.27
  -1 -13   3  283.73   19.78
   1 -13  -2   31.64    4.83
  -1  13   2   33.05    4.99
  -1 -13   2   21.63    5.50
  -1  13   2   30.53    4.96
  -1 -13   2   33.65    5.31
  -1  13   2   28.64    4.95
  -1  13   1  202.54   10.61
  -1 -13   1  204.88   11.07
  -1 -13   1  181.12   16.90
   1 -13  -1  209.27   10.49
  -1  13   1  189.93   11.23
  -1  13   1  204.06   10.93
  -1  13   0 1694.82   29.85
  -1 -13   0 1651.64   30.76
  -1  13   0 1719.05   33.60
  -1 -13   0 1591.42   47.38
   1 -13   0 1737.41   28.77
   1 -13   0 1620.22   44.42
   1  13   0 1728.22   27.76
  -1 -13  -1  450.58   25.21
   1 -13   1  453.16   14.65
  -1  13  -1  456.72   15.75
  -1 -13  -1  429.58   16.22
   1  13   1  459.29   14.78
   1 -13   2   84.73    6.54
   1  13   2   80.06    6.52
  -1 -13  -2   72.14    7.41
  -1 -13  -3   71.81   10.62
  -1 -13  -3   88.25    7.72
   1 -13   3   85.33    6.59
  -1  13  -3   87.35   11.14
  -1 -13  -3   75.58    7.75
   1  13   3   82.34    6.94
  -1 -13  -4   31.39    5.15
  -1 -13  -4   29.28    5.77
   1  13   4   31.75    4.58
  -1 -13  -5  490.87   17.15
   1  13   5  482.64   15.51
  -1 -13  -6   33.97    4.96
  -1  13  -6   35.49    4.88
   1  13   6   38.81    5.53
  -1 -13  -7   53.36    5.24
  -1  13  -7   60.17    5.61
  -1 -13  -7   49.97    5.42
   1  13   7   65.01    5.87
  -1  13  -7   52.52    5.11
  -1 -13  -8   81.78    5.47
   1 -14  -8    7.93    2.46
  -1  14   8    9.71    2.49
  -1 -14   7    2.96    2.72
  -1  14   7    3.64    2.56
   1 -14  -7   -0.33    2.44
  -1 -14   6    2.62    3.26
  -1  14   6    1.52    3.53
   1 -14  -6   -0.29    2.83
  -1  14   6    2.30    2.92
  -1 -14   5   13.43    4.47
  -1  14   5    8.54    4.15
   1 -14  -5   12.18    3.90
  -1  14   5    9.19    4.25
  -1  14   4   14.94    4.22
   1 -14  -4   20.68    4.51
  -1  14   4   17.21    5.12
  -1 -14   4   19.91    4.43
  -1 -14   3   13.28    4.06
  -1  14   3    8.11    3.87
  -1  14   3   13.30    4.30
   1 -14  -3    5.96    3.40
  -1  14   2   -2.25    3.68
   1 -14  -2   -0.47    2.64
  -1  14   2   -0.77    3.24
  -1  14   2   -0.84    3.07
  -1 -14   2   -1.15    3.49
   1 -14  -1    6.82    3.20
  -1  14   1    4.71    3.33
  -1 -14   1   11.22    5.28
  -1  14   1    2.95    3.45
  -1  14   1    4.42    2.94
  -1 -14   1    6.58    3.89
  -1 -14   0   69.80    7.31
   1  14   0   64.27    5.93
  -1  14   0   62.66    6.69
  -1  14   0   65.89    7.70
   1 -14   0   71.28    6.57
  -1  14  -1  154.09    9.82
  -1 -14  -1  145.91   15.20
   1 -14   1  166.91    9.26
   1  14   1  146.29    8.67
  -1 -14  -1  158.53   10.53
   1  14   2    9.60    3.12
  -1 -14  -2   13.03    4.71
   1 -14   2   12.54    3.14
  -1 -14  -3    9.31    4.36
   1  14   3   14.48    3.56
  -1 -14  -4   66.80    6.88
  -1 -14  -4   63.27    7.55
  -1 -14  -5   32.87    4.89
   1  14   5   30.45    5.67
  -1 -14  -5   36.24    5.59
  -1  14  -6   12.06    3.86
  -1 -14  -6   10.03    3.20
   1  14   6    8.01    3.59
  -1 -14  -6   13.51    4.11
  -1  14  -7   16.22    3.25
  -1 -14  -7   17.96    3.69
   1  14   7   15.12    3.33
  -1  15   7    2.58    2.19
  -1 -15   7    1.92    2.04
   1 -15  -7    4.60    2.41
   1 -15  -6   28.92    4.38
  -1  15   6   25.28    4.21
  -1 -15   6   22.01    4.26
  -1  15   6   22.06    4.51
  -1 -15   5  414.81   15.50
  -1  15   5  422.14   15.07
  -1  15   5  419.31   16.32
   1 -15  -5  396.43   14.66
  -1  15   4  289.89   13.95
  -1  15   4  269.47   12.62
   1 -15  -4  274.96   12.56
  -1  15   3   58.95    6.96
  -1  15   3   56.59    6.56
   1 -15  -3   71.54    6.87
  -1 -15   3   64.97    6.63
   1 -15  -2   92.26    7.52
  -1 -15   2   91.13    7.91
  -1  15   2   84.36    7.49
  -1  15   2   95.09    8.08
  -1  15   1   17.90    4.40
  -1  15   1   17.15    4.30
  -1 -15   1   14.62    4.52
  -1  15   1   21.15    3.96
   1 -15  -1   14.66    3.45
  -1  15   0  527.66   17.42
  -1 -15   0  511.20   17.88
   1 -15   0  530.58   16.32
  -1  15   0  529.14   19.35
  -1  15  -1   72.73    8.35
  -1 -15  -1   67.74    7.36
   1 -15   1   77.68    6.39
   1 -15   2   36.43    4.58
  -1 -15  -2   39.51    5.99
  -1 -15  -3    8.83    4.40
   1 -15   4  105.94    7.52
  -1 -15  -4   95.84    8.30
  -1  15  -5  264.83   13.13
  -1 -15  -5  247.68   11.80
   1  15   5  254.21   12.18
  -1  15  -6    9.07    3.24
   1  15   6    7.09    3.12
  -1 -15  -6   10.15    3.13
  -1 -15  -7    7.19    2.29
   1  15   7    4.32    2.05
  -1 -16   6   14.79    3.23
   1 -16  -6   19.94    3.34
  -1  16   6   16.78    3.18
  -1  16   5   11.23    3.92
   1 -16  -5   13.36    3.44
  -1  16   5   11.66    3.40
  -1 -16   5   15.74    3.88
  -1 -16   4   51.45    6.19
  -1  16   4   57.17    6.09
  -1  16   4   55.19    6.44
   1 -16  -4   59.46    6.07
  -1 -16   3    2.23    3.16
  -1  16   3   -2.32    3.34
   1 -16  -3   -1.43    2.95
  -1  16   3   -0.74    2.95
  -1  16   2   16.62    4.27
   1 -16  -2   25.27    4.29
  -1 -16   2   23.40    4.84
  -1  16   2   18.18    4.10
  -1  16   1   36.56    5.25
   1 -16  -1   56.97    5.99
  -1 -16   1   60.14    6.66
  -1  16   1   50.73    6.16
   1 -16   0   12.17    3.52
  -1  16   0   13.71    3.99
  -1  16   0    9.37    4.08
  -1 -16   0   14.56    4.41
   1 -16   1   14.50    3.46
   1  16   1   13.44    4.01
  -1  16  -1   14.37    5.08
  -1  16  -2    7.24    4.43
   1  16   2    5.71    3.36
  -1 -16  -2    2.93    3.65
   1  16   3   -0.80    3.01
  -1 -16  -3    0.08    3.38
  -1  16  -3    0.26    4.03
   1  16   4    8.66    3.72
  -1 -16  -4   12.32    3.82
  -1  16  -4    6.96    4.29
   1 -16   4    6.89    2.62
  -1  16  -5   -0.77    3.00
   1  16   5    0.90    2.75
  -1 -16  -5    1.52    2.75
  -1  16  -6    6.39    2.66
   1  16   6    5.46    2.45
  -1 -16  -6    2.89    2.29
  -1 -17   5    7.83    2.83
  -1  17   5   13.20    2.84
   1 -17  -5   10.85    2.80
  -1  17   4   55.01    5.26
  -1 -17   4   54.76    5.97
  -1  17   4   41.72    5.20
   1 -17  -4   51.71    5.00
  -1  17   3  135.69    8.29
  -1 -17   3  127.81    8.04
   1 -17  -3  129.65    7.78
  -1  17   3  126.53    8.35
  -1 -17   2    0.38    2.78
  -1  17   2    1.59    2.90
   1 -17  -2   -1.53    2.72
  -1  17   1   13.40    3.76
  -1 -17   1   14.68    3.92
  -1  17   1   17.11    3.84
   1  17  -1   13.23    3.71
   1 -17  -1   15.71    3.61
  -1  17   0   33.68    5.24
  -1 -17   0   38.26    5.49
   1 -17   0   38.32    4.51
   1  17   1    7.38    3.04
  -1  17  -1    7.11    3.90
  -1 -17  -1    8.60    3.41
  -1  17  -2   13.99    4.74
   1  17   2    8.82    3.35
  -1 -17  -2   13.90    4.07
   1  17   3   31.81    4.67
  -1 -17  -3   22.20    4.17
  -1  17  -3   26.59    5.16
   1  17   4   25.16    4.20
  -1  17  -4   24.40    4.78
  -1 -17  -4   28.58    4.28
  -1 -17  -5   12.19    2.85
   1  17   5   11.25    2.94
  -1  17  -5   11.09    2.95
  -1 -18   5    9.75    2.54
   1  18  -5    7.30    2.60
   1 -18  -4    6.26    2.21
  -1  18   4   14.11    2.89
   1  18  -4   13.52    3.42
  -1 -18   4   17.63    3.40
   1  18  -3    8.00    3.12
   1 -18  -3    3.18    2.17
  -1  18   3    4.23    2.57
  -1 -18   3    2.37    2.67
  -1  18   2   26.27    3.92
  -1 -18   2   24.29    4.04
   1  18  -2   20.57    3.95
   1 -18  -2   24.93    3.57
  -1 -18   1    5.89    2.96
  -1  18   0   12.03    3.52
  -1 -18   0   13.12    3.58
  -1 -18  -1   20.71    4.08
  -1  18  -1   16.84    4.10
  -1 -18  -2   13.35    3.35
  -1  18  -2   12.85    4.07
   1  18   2   15.01    3.13
   1  18   3   18.59    3.58
  -1  18  -3   20.70    4.40
   1 -18   3   22.21    3.40
  -1 -18  -3   22.13    3.57
  -1 -18  -4   29.03    3.67
  -1  18  -4   21.64    3.89
   1  18   4   26.87    3.66
   1  19  -3   39.22    4.19
  -1 -19   3   47.55    4.46
   1  19  -2   30.05    3.88
  -1 -19   1   16.76    3.16
  -1  19   0   20.29    3.19
  -1 -19   0   18.39    3.27
  -1 -19  -1   15.56    3.05
  -1  19  -1   12.88    3.05
  -1  19  -2   14.60    3.22
   1 -19   2   11.32    2.60
  -1 -19  -2   19.44    3.19
  -1 -19  -3   13.04    2.49
  -1  19  -3   16.28    3.07
  -1 -20   1   12.91    2.78
  -2   0  11  173.75    8.81
  -2   0  10   18.13    4.77
  -2   0   9  672.91   21.35
  -2   0   8   66.64    7.36
  -2   0   8   72.09    6.93
  -2   0   7  241.69   12.01
  -2   0   7  225.18   11.81
  -2   0   7  225.90   11.27
  -2   0   6  617.77   17.43
  -2   0   6  632.13   17.45
  -2   0   6  652.46   18.00
   2   0  -5  924.93   19.10
  -2   0   5  918.58   21.76
   2   0  -4 3041.33   28.34
  -2   0   4 2969.03   34.35
   2   0  -3  881.47   11.74
  -2   0   3  884.30   16.70
  -2   0   2  134.00    7.03
  -2   0   2  125.53    6.07
  -2   0   1  582.60   13.06
  -2   0   1  579.98    8.52
  -2   0   0 7563.50   40.32
  -2   0  -1 9999.00   57.83
  -2   0  -2  539.94   15.92
  -2   0  -3   14.05    4.26
  -2   0  -4   76.63    8.42
  -2   0  -5 3048.77   56.15
  -2   0  -6  148.76   14.28
  -2   0  -7  529.12   27.89
   2   0   8   90.35    7.18
   2   0   8   89.97    7.46
   2   0   9  157.49    8.39
  -2   0  -9  147.85    9.74
   2   0   9  134.72    8.01
  -2   0 -10   83.59    6.06
   2   0  10   79.65    4.99
  -2   1  11   18.06    3.32
  -2   1  11   17.22    3.58
  -2  -1  11   19.21    3.82
  -2  -1  10   56.63    6.71
  -2   1  10   53.64    6.27
  -2  -1   9   56.27    7.32
  -2   1   9   56.49    7.16
  -2   1   8   11.12    4.39
  -2  -1   8   14.48    4.96
  -2   1   8   11.61    3.62
  -2  -1   8    9.58    3.81
  -2  -1   7   93.27    7.66
  -2   1   7   96.31    8.01
  -2  -1   7   97.16    8.07
  -2   1   7   93.74    7.78
  -2  -1   7   87.64    8.00
  -2  -1   6  201.54   12.73
  -2   1   6  215.36   10.79
  -2  -1   6  203.93   10.34
  -2   1   6  214.43   10.51
  -2  -1   6  208.92   10.18
  -2   1   6  208.62   10.48
  -2  -1   6  208.62   10.37
   2   1  -5   96.39    6.98
  -2   1   5   87.66    6.45
  -2  -1   5  100.68    8.29
   2  -1  -4  160.01    6.13
  -2   1   4  151.77    7.26
   2   1  -4  169.87    7.59
  -2  -1   4  152.08    9.02
  -2   1   3  338.13    9.14
   2   1  -3  364.51    9.18
   2  -1  -3  361.29    5.85
  -2  -1   3  358.55   12.20
  -2  -1   2  591.83   14.10
  -2   1   2  561.36   16.28
  -2  -1   2  600.63   16.46
  -2  -1   2  563.57   12.68
  -2   1   2  570.24   15.18
  -2   1   1  523.66   13.72
  -2   1   1  518.98   13.97
  -2   1   0   58.05    3.83
  -2  -1   0   54.63    4.56
  -2  -1  -1   22.30    3.95
  -2   1  -1   21.70    3.43
  -2  -1  -2  220.84   10.80
  -2   1  -2  226.14   10.84
  -2   1  -3  176.07   11.21
  -2  -1  -3  178.75   11.32
  -2  -1  -4    7.08    4.07
  -2   1  -4    8.07    4.53
  -2  -1  -5   59.02    8.99
  -2   1  -5   47.04    8.40
  -2   1  -6   55.83    9.41
  -2  -1  -6   52.47    9.19
  -2  -1  -7   58.79    9.73
  -2   1  -7   73.27   11.10
   2  -1   8   12.60    3.80
   2   1   8   16.50    3.81
   2   1   8   15.45    4.06
   2   1   9    4.77    2.92
   2  -1   9    3.70    2.49
  -2  -1  -9    0.14    3.10
   2  -1   9    0.40    2.57
  -2  -1 -10   40.06    4.61
  -2   1 -10   26.75    3.73
   2   1  10   32.22    3.49
   2  -1  10   31.83    3.26
  -2  -2  11   21.78    3.79
  -2   2  11   18.40    3.43
  -2   2  11   20.14    3.41
   2  -2 -11   27.99    3.88
  -2   2  10  221.06   11.38
  -2  -2  10  211.13   11.49
  -2   2   9   23.71    4.87
  -2  -2   9   23.65    5.46
  -2   2   9   19.42    5.19
  -2  -2   8   79.60    7.95
  -2   2   8   90.26    8.27
  -2   2   8   86.80    7.80
  -2  -2   8  100.24    8.74
  -2  -2   7 1280.04   26.85
  -2  -2   7 1275.35   26.11
  -2   2   7 1272.42   27.04
  -2  -2   7 1220.95   26.72
  -2   2   7 1225.88   26.16
  -2  -2   6  683.78   24.09
   2   2  -6  678.35   21.01
  -2  -2   6  703.92   18.46
  -2  -2   6  738.47   19.07
  -2  -2   6  740.46   18.72
  -2   2   6  735.79   18.82
  -2   2   6  722.56   19.22
   2   2  -5  137.35    8.60
  -2  -2   5  132.41    9.89
   2   2  -4 2213.65   28.93
  -2   2   4 2203.35   20.32
  -2  -2   4 2191.79   35.26
   2   2  -3 2416.20   26.57
  -2  -2   3 2430.63   33.26
  -2  -2   2   58.80    5.40
  -2  -2   2   58.33    6.05
  -2   2   2   55.70    5.84
  -2  -2   2   53.75    3.66
   2   2  -2   56.42    4.01
  -2   2   1 1304.73   21.50
  -2  -2   1 1303.67   19.12
  -2   2   1 1330.37   22.70
  -2   2   0 7377.86   37.52
  -2   2   0 7245.12   48.17
  -2  -2   0 7361.04   48.81
  -2  -2  -1    4.42    2.87
  -2   2  -1    3.04    2.44
  -2  -2  -2  303.41   12.68
  -2   2  -2  309.72   12.32
  -2  -2  -3  575.70   19.62
  -2   2  -3  578.97   19.36
  -2  -2  -4  162.05   12.23
  -2   2  -4  171.91   12.53
  -2  -2  -5  672.91   26.85
  -2   2  -5  702.78   27.30
  -2  -2  -6    7.56    5.13
  -2   2  -6    5.21    4.70
  -2   2  -7    2.26    2.45
  -2  -2  -7   -8.96    4.02
  -2  -2  -8  415.79   17.32
   2   2   8  407.01   15.25
  -2  -2  -9   32.79    5.34
   2  -2   9   36.79    4.81
   2  -2   9   29.28    4.18
   2   2   9   34.73    4.81
  -2   2 -10    2.96    2.08
   2  -2  10    4.34    2.16
  -2  -2 -10    2.06    2.35
   2   2  10    2.26    1.85
   2  -3 -11   10.76    2.78
  -2   3  11   19.08    3.50
  -2   3  11   12.59    2.82
  -2  -3  11   12.20    3.25
  -2  -3  10   16.78    4.50
  -2   3  10   16.49    4.10
  -2   3   9    5.78    3.93
  -2  -3   9    8.90    4.56
  -2   3   8   27.31    5.46
  -2  -3   8   26.14    5.44
  -2  -3   8   20.98    5.39
  -2   3   8   25.68    5.12
  -2  -3   7   51.14    8.04
  -2   3   7   43.03    5.83
  -2  -3   7   49.45    6.07
  -2   3   7   49.65    6.28
  -2  -3   7   43.41    5.34
  -2   3   7   42.34    4.83
  -2  -3   7   51.32    6.17
  -2   3   6   71.36    6.40
  -2  -3   6   60.00    6.30
  -2  -3   6   67.54    8.37
  -2  -3   6   72.06    6.54
   2   3  -6   61.36    7.01
  -2   3   6   68.66    6.66
  -2  -3   6   68.50    6.12
  -2   3   6   62.16    5.40
  -2   3   5   57.60    6.08
  -2  -3   5   56.57    5.16
  -2   3   5   51.93    5.53
  -2  -3   5   50.86    6.91
   2   3  -5   48.30    5.90
  -2  -3   4   19.37    4.91
   2   3  -4   17.75    3.50
  -2  -3   3   83.21    7.65
   2   3  -3   88.97    6.21
  -2  -3   3   81.44    7.55
  -2  -3   3   74.84    4.36
  -2  -3   2  332.76   13.05
   2   3  -2  339.36   10.57
  -2   3   2  326.94   13.18
  -2  -3   2  321.43   12.62
  -2   3   1  317.47   12.49
  -2   3   1  317.68    5.15
  -2   3   0   90.11    4.67
  -2   3   0   80.05    5.56
  -2  -3  -1   28.89    4.73
  -2   3  -1   23.30    3.71
  -2   3  -2   70.58    6.60
  -2  -3  -2   76.04    7.59
  -2  -3  -3  102.66    9.20
  -2   3  -3   90.72    8.49
  -2   3  -4   55.63    7.99
  -2  -3  -4   49.27    7.39
  -2   3  -5   48.11    8.42
  -2  -3  -5   48.60    8.42
  -2  -3  -6   16.33    6.51
  -2   3  -6   15.95    5.95
  -2  -3  -7  115.62    9.99
   2   3   7  102.56    8.39
  -2  -3  -8   40.19    6.51
   2   3   8   41.18    5.82
  -2  -3  -9    6.50    3.47
   2  -3   9    3.05    3.02
   2  -3   9    1.79    2.25
   2   3   9    0.38    2.64
  -2  -3 -10   46.24    4.59
  -2   3 -10   50.39    4.49
  -2   3 -10   39.95    3.97
   2  -3  10   45.70    4.12
   2   3  10   46.89    4.05
  -2   4  11   43.29    4.32
  -2  -4  11   48.86    4.72
  -2   4  10   11.31    3.52
  -2  -4  10    6.26    3.58
  -2   4  10    6.38    3.14
   2  -4 -10    6.13    2.92
  -2   4   9  365.10   15.00
  -2  -4   9  369.23   15.78
  -2   4   8  271.24   13.24
  -2  -4   8  286.29   14.12
  -2  -4   8  289.02   14.01
  -2   4   8  289.10   13.08
  -2  -4   7   21.77    5.77
  -2   4   7   30.57    5.70
  -2  -4   7   31.86    5.20
  -2   4   7   37.24    5.56
  -2  -4   7   33.86    5.37
  -2  -4   6  270.78   11.44
   2   4  -6  284.56   14.98
  -2  -4   6  258.95   11.50
  -2  -4   6  256.11   16.71
  -2  -4   6  277.34   12.04
  -2   4   6  277.66   12.24
  -2   4   6  277.64   10.95
  -2   4   6  283.31   11.97
  -2  -4   5   48.14    4.87
  -2   4   5   45.10    4.86
  -2  -4   5   48.00    5.00
   2   4  -5   44.24    5.75
  -2   4   5   52.08    5.28
  -2  -4   5   51.25    7.37
  -2  -4   4  199.76   12.56
   2   4  -4  197.10   10.53
  -2  -4   3  607.35   18.15
  -2  -4   3  575.18   19.15
   2   4  -3  566.28   15.97
  -2  -4   2   48.59    5.83
   2   4  -2   43.55    4.76
  -2   4   2   46.92    6.13
  -2  -4   2   44.13    5.85
  -2   4   1 1070.14   12.46
  -2  -4   1 1091.82   23.09
  -2   4   1 1078.08   23.31
  -2  -4   0  284.99   11.80
  -2   4   0  268.71    8.33
  -2   4   0  284.61   12.03
  -2   4  -1   32.93    3.99
  -2   4  -1   33.91    3.05
  -2  -4  -1   33.66    5.26
  -2   4  -2 1210.94   24.83
  -2  -4  -2 1245.65   27.75
  -2  -4  -3  252.33   13.91
  -2   4  -3  247.98   13.21
  -2  -4  -4 1456.30   36.32
  -2  -4  -4 1433.17   26.54
  -2   4  -4 1460.31   35.63
  -2  -4  -5  136.63    9.25
  -2  -4  -5  126.78   12.23
  -2   4  -5  146.73   13.48
  -2  -4  -6  537.15   18.99
  -2  -4  -6  498.86   26.07
  -2   4  -6  511.52   26.03
   2   4   6  525.16   16.91
  -2  -4  -7  295.61   14.97
   2   4   7  283.74   13.06
  -2  -4  -8  168.74   11.23
   2   4   8  166.55   10.03
   2  -4   9   21.68    3.43
   2  -4   9   27.73    4.47
  -2  -4  -9   27.23    5.02
   2   4   9   29.51    4.48
  -2   4 -10   75.30    5.10
   2  -4  10   72.49    5.02
  -2  -4 -10   77.17    5.50
   2   4  10   78.08    4.98
  -2  -5  11   12.21    2.89
  -2   5  11   10.67    2.50
  -2   5  10   76.95    6.93
  -2   5  10   78.34    6.31
  -2  -5  10   70.60    6.78
   2  -5  -9   90.58    7.66
  -2   5   9   85.05    7.66
  -2  -5   9   87.46    8.12
  -2   5   9   95.92    8.54
  -2  -5   9   98.02    8.49
  -2   5   8   15.31    4.64
  -2  -5   8    8.76    4.05
  -2   5   8   22.92    5.92
  -2  -5   8   12.10    4.54
  -2  -5   7   69.11    7.11
  -2  -5   7   72.50    7.43
  -2   5   7   81.96    8.06
  -2  -5   7   72.26    9.92
  -2   5   7   76.21    7.33
  -2  -5   6  255.13   11.77
   2   5  -6  251.37   14.83
  -2  -5   6  261.63   17.76
  -2  -5   6  296.84   12.71
  -2   5   6  263.87   11.73
  -2   5   6  259.19   12.43
  -2  -5   6  277.74   11.66
  -2   5   6  259.86   11.83
  -2  -5   5   88.30    6.69
  -2  -5   5   87.06    9.81
  -2   5   5   75.08    6.13
  -2   5   5   84.22    6.69
   2   5  -5   75.18    7.82
  -2   5   5   90.17    7.19
  -2  -5   5   74.66    5.92
  -2  -5   5   78.02    6.12
  -2  -5   4    5.97    4.57
   2   5  -4    3.20    2.76
  -2  -5   3  154.13    9.64
   2   5  -3  142.00    9.13
  -2  -5   3  143.35   10.85
  -2  -5   2  228.72   11.39
  -2   5   2  215.87   12.22
   2   5  -2  228.61   10.99
  -2  -5   2  231.13   12.50
  -2  -5   1  132.77    9.61
  -2   5   1  128.40    9.35
  -2   5   1  114.41    5.19
  -2   5   0   64.60    6.86
  -2  -5   0   62.44    6.72
  -2   5   0   63.28    4.74
  -2   5  -1   69.81    5.84
  -2  -5  -1   69.03    7.61
  -2   5  -2  145.14    9.43
  -2  -5  -2  154.38   11.00
  -2  -5  -3   81.76    8.80
  -2   5  -3   74.88    8.00
  -2  -5  -4    6.71    3.55
  -2  -5  -4    9.02    5.01
  -2   5  -4    4.22    4.14
  -2   5  -5  114.32   12.24
  -2  -5  -5  126.56   12.76
   2   5   5  123.99    8.13
  -2  -5  -5  111.77    9.03
  -2  -5  -6  107.80    9.45
  -2   5  -6  109.27   12.42
  -2  -5  -6  100.38   12.28
   2   5   6  119.05    8.75
   2   5   7   16.34    4.58
  -2  -5  -7   19.80    5.57
  -2  -5  -8    7.99    4.36
   2   5   8    0.44    2.95
  -2  -5  -9    7.91    3.27
   2  -5   9    5.17    2.83
   2   5   9    6.45    2.79
   2  -5  10    9.49    2.36
  -2  -5 -10    5.53    2.18
   2   5  10   11.31    2.35
  -2  -6  11  152.51    7.06
  -2   6  11  144.83    6.78
  -2   6  10  140.93    8.49
  -2  -6  10  145.24    8.72
  -2  -6   9   20.25    4.66
  -2   6   9   23.20    4.44
  -2   6   9   25.79    5.23
  -2  -6   9   23.01    4.91
  -2   6   8   54.06    6.19
  -2   6   8   51.61    6.75
  -2  -6   8   61.96    7.19
  -2  -6   8   54.88    6.63
  -2   6   7   74.60    7.02
  -2   6   7   70.24    7.29
  -2  -6   7   70.00    6.96
  -2  -6   7   83.00   11.22
  -2  -6   7   59.40    6.83
  -2   6   7   81.99    8.27
  -2  -6   6  693.91   29.72
  -2   6   6  662.58   18.65
  -2   6   6  707.75   19.80
  -2   6   6  686.45   19.17
  -2  -6   6  722.29   19.87
   2   6  -6  706.32   25.90
  -2   6   6  700.96   19.60
  -2  -6   6  698.39   18.63
  -2   6   5  120.02    7.70
  -2   6   5  131.22    7.95
  -2  -6   5  120.09    7.83
  -2  -6   5  134.54   12.51
  -2   6   5  112.96    7.65
  -2   6   5  109.59    7.93
   2   6  -5  123.22   10.24
  -2  -6   5  113.05    7.16
  -2  -6   5  123.34    7.41
  -2   6   4 1010.82   20.14
  -2  -6   4 1009.33   18.55
  -2  -6   4 1037.53   20.19
  -2  -6   4 1050.35   31.26
  -2   6   4 1003.12   20.74
  -2   6   4 1011.85   20.66
   2   6  -4 1064.60   27.10
  -2  -6   3  319.78   13.74
  -2  -6   3  338.66   16.74
   2   6  -3  324.47   14.44
  -2   6   2  228.69   13.00
  -2  -6   2  242.84   13.55
   2  -6  -2  226.96    8.05
  -2  -6   1  302.50   14.31
  -2   6   1  282.21   13.63
  -2   6   0 1029.21   24.79
  -2   6   0  992.58   19.01
  -2  -6   0 1021.11   25.78
  -2  -6  -1   62.19    7.48
  -2   6  -1   64.24    5.88
  -2   6  -2  924.85   23.78
  -2  -6  -2  984.25   27.71
  -2  -6  -3   40.16    7.00
  -2  -6  -3   32.89    4.68
  -2   6  -3   23.53    4.85
  -2  -6  -4  454.72   21.92
  -2  -6  -4  422.87   15.42
  -2   6  -4  420.64   20.38
   2   6   4  411.91   13.26
  -2  -6  -5  114.48    8.87
  -2  -6  -5   97.20   11.42
  -2   6  -5   93.65   11.23
   2   6   5  113.98    7.93
   2   6   6   34.69    5.40
  -2  -6  -6   25.84    6.22
  -2  -6  -6   37.05    6.20
  -2   6  -6   43.61    8.12
  -2  -6  -7   95.85    9.21
   2   6   7   98.91    8.26
  -2  -6  -8   23.03    5.15
   2   6   8   17.82    4.45
   2   6   9    4.48    2.73
   2  -6   9    4.17    3.10
  -2  -6  -9    4.67    3.02
  -2  -7  10   -2.23    2.61
  -2   7  10    3.33    2.83
  -2  -7   9    4.75    3.81
  -2   7   9    2.57    3.46
  -2  -7   9    5.93    3.70
  -2  -7   8   14.52    4.22
  -2   7   8   16.07    5.03
  -2  -7   8   23.87    5.32
  -2  -7   7   39.52    7.87
  -2  -7   7   35.45    5.79
  -2  -7   7   39.56    5.75
  -2   7   7   35.67    6.02
  -2   7   7   41.63    5.58
   2   7  -7   38.50    7.61
  -2   7   6    6.98    3.61
  -2  -7   6    6.56    5.28
  -2   7   6    3.78    2.41
  -2  -7   6    6.11    2.81
   2   7  -6    5.38    3.38
  -2  -7   6    6.88    3.60
  -2   7   6    3.67    2.94
  -2   7   5  148.58    8.97
  -2  -7   5  135.16    7.69
  -2  -7   5  143.75   13.85
  -2   7   5  150.35    9.79
  -2  -7   5  142.83    8.83
   2   7  -5  142.52   11.56
  -2   7   5  130.53    8.66
  -2  -7   5  142.34    8.24
  -2   7   4   57.87    5.47
  -2   7   4   57.27    5.82
  -2  -7   4   61.31    5.75
   2   7  -4   52.32    7.09
  -2  -7   4   58.57    8.74
  -2   7   4   50.71    5.94
  -2  -7   4   54.72    5.03
  -2  -7   4   52.78    5.09
  -2  -7   3   47.73    5.95
  -2  -7   3   34.42    6.79
   2   7  -3   45.50    6.47
  -2   7   2  121.44   10.34
  -2  -7   2  119.18    9.04
  -2  -7   2  139.93   11.29
  -2  -7   1  221.01   13.15
  -2   7   1  198.38   12.30
  -2  -7   0   10.40    4.73
  -2   7   0    8.72    2.70
  -2   7  -1   59.60    6.14
  -2  -7  -1   62.62    8.27
  -2  -7  -2   58.09    5.42
  -2   7  -2   49.51    6.30
  -2  -7  -2   50.92    7.68
   2   7   3   24.31    3.48
  -2  -7  -3   26.50    6.31
  -2   7  -3   27.96    5.94
  -2  -7  -3   23.52    4.47
   2   7   4    2.41    2.50
  -2  -7  -4    0.57    4.15
  -2  -7  -4    1.48    2.51
  -2   7  -4    4.38    3.68
  -2  -7  -5    7.90    4.00
  -2  -7  -5    7.95    4.80
  -2   7  -5    4.23    4.49
   2   7   5    7.27    3.22
  -2   7  -6   14.09    4.72
  -2  -7  -6   13.75    5.69
  -2  -7  -6   10.75    4.89
   2   7   6    7.77    3.78
  -2  -7  -7  110.01    9.77
   2   7   7  112.96    8.88
   2   7   8   -0.26    3.05
  -2  -7  -8    2.97    3.72
   2  -7   9    3.50    2.60
  -2   7  -9    1.97    2.79
  -2  -7  -9    7.32    3.12
   2   7   9    5.11    2.47
  -2   8  10   44.78    4.69
  -2  -8  10   40.75    4.45
  -2  -8   9   72.62    6.62
  -2  -8   9   63.14    6.51
  -2   8   9   62.56    6.53
  -2  -8   8   31.93    5.59
  -2   8   8   28.75    5.64
  -2  -8   8   32.24    5.27
  -2   8   7  306.16   14.51
  -2  -8   7  299.08   13.30
  -2  -8   7  315.12   14.70
  -2  -8   6   60.51    6.79
  -2  -8   6   54.21    5.69
  -2   8   6   62.95    7.02
   2   8  -6   43.42    7.55
  -2  -8   6   56.58   10.30
  -2   8   6   46.78    6.28
  -2   8   5   69.63    6.66
   2   8  -5   69.73    8.70
  -2   8   5   59.69    6.30
  -2  -8   5   60.52    5.80
  -2  -8   5   66.53    6.48
  -2  -8   5   60.70   10.17
  -2  -8   4   65.81    5.51
  -2   8   4   91.67    7.87
  -2   8   4   71.73    6.64
  -2   8   4   74.48    6.25
   2   8  -4   79.66    8.80
  -2  -8   4   77.53   10.43
  -2  -8   4   71.10    5.87
   2   8  -3   71.00    8.19
  -2   8   3  102.28    7.43
  -2   8   3   78.10    6.24
  -2  -8   3   76.62    5.84
  -2   8   3   69.40    8.94
  -2  -8   3   82.70    9.89
  -2   8   3   72.06    6.00
  -2   8   2   35.53    4.12
  -2  -8   2   32.59    5.26
  -2  -8   2   34.97    6.62
  -2   8   2   32.39    6.04
  -2   8   1   93.21    9.00
  -2  -8   1   96.48    9.43
  -2   8   0   98.12    7.27
  -2  -8   0  108.31   10.30
  -2  -8  -1  126.53    7.49
  -2   8  -1  110.08    8.49
  -2   8  -1  109.72    6.38
  -2  -8  -1  128.33   11.37
  -2  -8  -2   26.23    4.12
  -2   8  -2   19.59    4.64
  -2  -8  -2   11.44    5.52
  -2  -8  -3   40.57    5.23
  -2   8  -3   41.82    6.53
  -2  -8  -3   38.98    7.66
   2   8   3   45.95    4.59
  -2  -8  -4  244.43   17.48
  -2  -8  -4  233.99   12.15
  -2   8  -4  251.91   16.85
   2   8   4  235.49   10.82
  -2  -8  -5   94.50    8.66
  -2   8  -5   91.36   11.29
  -2  -8  -5   73.54   11.05
   2   8   5  109.28    8.03
  -2  -8  -6   58.35    7.50
   2   8   6   56.37    6.41
  -2  -8  -7  183.22   11.66
   2   8   7  181.97   10.54
  -2  -8  -8   23.15    4.64
   2   8   8   22.61    4.18
  -2  -8  -9   30.64    4.18
   2  -8   9   31.25    4.03
   2   8   9   28.13    3.71
  -2   8  -9   35.90    4.42
  -2   9  10   79.36    5.67
  -2  -9   9   27.62    4.55
  -2   9   9   24.10    4.47
  -2  -9   9   24.51    4.00
  -2  -9   8   17.33    4.78
  -2  -9   8   16.46    4.14
  -2   9   8   20.90    5.02
  -2  -9   7    8.98    3.37
  -2   9   7   12.19    4.66
  -2  -9   7    8.90    4.07
  -2   9   6  110.24    8.89
  -2   9   6  102.73    8.97
  -2  -9   6  106.69    8.72
  -2  -9   6  107.59   13.51
   2   9  -6   78.95   10.73
   2   9  -5    4.88    3.89
  -2   9   5    4.97    3.50
  -2  -9   5    5.36    3.35
  -2  -9   5    7.67    5.51
  -2   9   5    5.72    3.52
   2   9  -4   -4.70    3.77
  -2  -9   4   -2.70    2.31
  -2   9   4    2.50    2.88
  -2  -9   4   -1.03    4.79
  -2   9   4    0.78    2.17
  -2   9   4   -1.61    4.90
  -2  -9   4    2.10    2.55
  -2   9   3    4.49    2.90
  -2   9   3    5.59    2.89
  -2   9   3    8.70    3.19
  -2   9   3    6.04    4.29
  -2  -9   3    5.32    2.36
  -2  -9   3    8.22    5.04
  -2   9   2   32.09    4.42
  -2  -9   2   40.39    7.16
  -2   9   2   37.13    5.13
  -2   9   2   30.42    4.39
  -2   9   2   37.38    7.06
  -2  -9   2   36.17    4.43
  -2  -9   1   25.05    4.17
  -2   9   1   25.72    3.88
  -2   9   1   25.51    3.64
  -2   9   1   19.39    3.99
  -2  -9   1   21.97    5.44
  -2   9   1   23.22    5.47
  -2   9   0   33.50    5.01
  -2  -9   0   27.82    4.10
  -2   9   0   25.66    4.40
  -2   9   0   20.73    3.59
  -2  -9   0   26.39    4.01
  -2  -9   0   27.39    6.46
  -2   9  -1    0.07    2.03
  -2  -9  -1    0.39    2.59
  -2   9  -1    0.75    2.17
  -2  -9  -1    4.39    4.87
  -2   9  -1   -2.53    2.39
  -2  -9  -1    0.89    1.87
  -2  -9  -2   51.45    5.68
  -2   9  -2   49.71    5.48
  -2   9  -2   52.75    6.98
  -2  -9  -2   48.53    8.23
  -2  -9  -3   88.08    7.55
  -2   9  -3   88.65    9.90
  -2  -9  -3   94.54   11.16
   2   9   3   83.79    6.32
  -2  -9  -4   84.89    8.17
  -2   9  -4   68.36    9.16
  -2  -9  -4   70.62   10.09
   2   9   4   81.00    6.74
  -2  -9  -5   57.35    7.20
  -2  -9  -5   44.35    7.90
  -2   9  -5   50.41    8.71
   2   9   5   58.70    6.43
  -2  -9  -6   65.77    7.89
   2   9   6   61.72    6.84
  -2  -9  -7   16.54    4.91
   2   9   7   12.37    4.14
  -2   9  -8   23.70    4.72
  -2  -9  -8   22.98    4.46
   2   9   8   28.53    4.39
   2  -9   9   11.04    2.81
  -2  -9  -9   11.07    2.77
  -2   9  -9   14.67    3.10
  -2  10  10    9.11    2.50
  -2 -10   9   27.45    4.30
  -2  10   9   31.37    4.49
  -2  10   8   53.71    6.49
  -2 -10   8   54.26    5.58
  -2 -10   8   54.61    6.47
  -2  10   7   76.88    7.66
  -2 -10   7   71.50    7.69
  -2  10   6    4.97    4.00
  -2 -10   6    4.80    3.73
  -2  10   6    4.67    3.87
  -2  10   6   15.90    6.03
   2  10  -5   41.08    7.14
  -2  10   5   46.18    6.13
  -2  10   5   53.84    6.65
  -2 -10   5   57.39    6.68
  -2  10   5   46.28    8.49
  -2 -10   5   50.24    8.81
  -2  10   4   68.85    6.71
  -2  10   4   70.08    7.08
  -2 -10   4   66.74    6.21
   2  10  -4   68.73    9.30
  -2  10   4   62.19    9.47
  -2 -10   4   68.88    6.24
  -2 -10   4   65.86   10.32
  -2  10   3   54.38    5.90
  -2 -10   3   52.73    8.92
  -2  10   3   58.18    6.11
  -2  10   3   56.93    5.88
  -2 -10   3   59.84    5.91
  -2  10   3   52.58    8.22
  -2  10   2   36.88    5.05
  -2 -10   2   41.02    4.90
  -2 -10   2   37.10    7.53
  -2  10   2   41.61    5.10
  -2  10   2   34.80    6.71
  -2  10   2   35.76    4.77
  -2  10   1   53.65    5.38
  -2  10   1   47.46    4.95
  -2 -10   1   54.59    4.80
  -2  10   1   51.49    7.37
  -2 -10   1   48.03    8.76
  -2 -10   1   56.74    5.51
  -2  10   1   43.97    5.47
  -2  10   0  112.43    7.19
  -2  10   0  106.72    8.17
  -2 -10   0  123.71    7.91
  -2 -10   0  119.27   12.47
  -2 -10  -1   54.60    5.71
  -2  10  -1   51.89    5.17
  -2 -10  -1   63.07    9.83
  -2 -10  -1   59.21    6.00
  -2  10  -1   52.99    5.22
  -2  10  -1   43.49    6.38
  -2 -10  -2    2.41    3.20
  -2  10  -2    3.33    2.72
  -2  10  -2    4.84    2.74
  -2 -10  -2    7.80    3.29
  -2 -10  -2    4.72    4.94
  -2 -10  -3   18.93    6.22
  -2  10  -3   19.57    3.98
  -2  10  -3   22.31    5.98
  -2 -10  -3   21.69    4.77
   2  10   3   18.32    3.51
  -2 -10  -4  117.75   13.26
  -2 -10  -4  129.95    9.90
  -2  10  -4  126.84   13.07
   2  10   4  127.52    8.32
  -2 -10  -5   30.45    5.56
   2  10   5   34.19    5.12
  -2 -10  -6   64.20    7.63
   2  10   6   57.50    6.33
  -2 -10  -7   49.86    6.45
   2  10   7   45.92    5.11
   2  10   7   40.46    5.33
  -2 -10  -8    9.56    3.13
  -2  10  -8    4.23    2.95
  -2  11   9   21.41    3.65
  -2 -11   9   22.54    3.82
  -2 -11   8   26.51    4.84
  -2  11   8   29.47    5.12
  -2  11   7   25.29    5.33
  -2 -11   7   25.18    5.51
  -2  11   6   51.74    7.07
  -2 -11   6   58.58    7.14
  -2  11   6   47.42    6.74
  -2 -11   5   98.08   12.91
  -2  11   5  106.93    9.03
   2  11  -5  108.12   12.24
  -2 -11   5  115.25    9.30
  -2  11   5  107.26   13.45
  -2  11   5  104.06    9.25
  -2 -11   4   21.14    4.08
  -2 -11   4   24.92    7.05
  -2  11   4   23.28    5.17
  -2  11   4   25.64    5.27
  -2  11   4   14.63    6.24
  -2 -11   4   25.39    4.78
  -2 -11   3   14.58    5.56
  -2  11   3   11.93    3.39
  -2 -11   3   11.19    3.39
  -2  11   3   14.63    4.25
  -2  11   3    3.96    4.74
  -2  11   3   12.53    3.65
  -2  11   2  136.96    9.34
  -2  11   2  156.18    9.50
  -2  11   2  142.06    9.13
  -2 -11   2  144.57   13.53
  -2 -11   2  149.94    9.14
  -2  11   2  145.78   13.00
  -2  11   1   50.19    5.64
  -2 -11   1   58.27    5.28
  -2  11   1   57.86    5.69
  -2  11   1   47.67    7.66
  -2  11   1   53.13    6.38
  -2 -11   1   66.16    6.33
  -2 -11   1   56.08    9.65
  -2  11   0   -0.26    2.65
  -2 -11   0    2.09    2.06
  -2  11   0    4.52    3.85
  -2 -11   0    3.42    4.97
  -2 -11   0    1.84    2.88
  -2 -11  -1   70.41    6.72
  -2  11  -1   67.71    6.31
  -2  11  -1   58.30    7.06
  -2 -11  -1   61.88   10.22
  -2  11  -1   62.02    7.75
  -2 -11  -1   68.06    6.53
  -2 -11  -2   97.54    8.22
  -2  11  -2   91.10    9.84
  -2  11  -2   74.77    6.38
  -2 -11  -2  100.59    8.09
  -2 -11  -2   76.68   10.98
  -2 -11  -3   26.01    6.72
  -2 -11  -3   21.99    4.95
   2 -11   3   17.15    5.13
  -2  11  -3   20.36    5.20
  -2  11  -3   22.62    4.33
  -2 -11  -3   26.58    5.27
   2  11   3   29.76    4.17
  -2 -11  -4   12.28    5.75
  -2 -11  -4    3.74    3.64
  -2  11  -4    0.61    3.16
   2  11   4    2.32    2.77
  -2  11  -5    4.84    3.57
  -2  11  -5    4.66    3.28
  -2 -11  -5    4.67    4.03
   2  11   5    5.13    3.04
  -2  11  -6    2.95    3.42
  -2  11  -6    0.07    2.89
  -2 -11  -6    1.43    3.71
   2  11   6    4.45    3.08
  -2 -11  -7   -1.88    3.25
  -2  11  -7   -0.14    3.08
   2  11   7   -1.51    2.65
  -2  11  -8    1.68    2.34
  -2 -11  -8    0.07    2.05
  -2 -12   9   11.80    2.64
  -2  12   9    9.56    2.45
  -2 -12   8   66.34    6.27
  -2  12   8   70.50    6.34
  -2 -12   7  222.06   11.89
  -2  12   7  211.30   11.49
  -2  12   6   35.60    5.96
  -2 -12   6   36.93    6.07
  -2  12   6   33.88    6.02
  -2 -12   5   12.09    4.29
  -2  12   5   13.91    4.53
  -2  12   5   17.73    5.19
  -2  12   4   88.40    7.97
  -2 -12   4   86.11   11.89
  -2  12   4   89.41    8.45
  -2 -12   4   78.89    7.35
  -2  12   4   79.74   11.14
  -2 -12   4   85.66    7.13
  -2  12   3   35.37    7.45
  -2 -12   3   50.87    8.71
  -2  12   3   36.06    5.73
  -2  12   3   44.64    5.66
  -2  12   3   38.72    6.00
   2 -12  -3   42.79    5.16
  -2 -12   3   40.60    5.58
  -2  12   2    8.72    3.92
  -2 -12   2    7.67    4.28
  -2  12   2    6.26    3.29
  -2  12   2   11.30    4.18
  -2 -12   2    8.05    5.79
  -2  12   2    1.96    2.74
  -2 -12   2    5.62    3.19
  -2  12   1  171.67   10.98
  -2  12   1  173.99   10.00
  -2  12   1  189.25    9.94
  -2 -12   1  207.50   17.58
  -2 -12   1  185.37   10.54
  -2  12   0   95.39    7.58
  -2 -12   0   88.71    7.60
  -2  12   0  101.01    8.95
  -2 -12   0   98.96    6.79
  -2 -12   0   95.28   12.56
  -2  12  -1   46.51    5.56
  -2  12  -1   43.33    6.92
  -2 -12  -1   60.40    6.61
  -2 -12  -1   53.62    9.78
  -2 -12  -2   86.77    8.08
  -2  12  -2   63.89    8.39
  -2  12  -2   88.53    8.95
  -2 -12  -2   81.43    7.74
  -2 -12  -2   81.50   10.92
  -2 -12  -3  101.70    8.74
  -2 -12  -3   75.30   10.64
  -2  12  -3   95.50    7.48
  -2 -12  -3   94.93    8.29
  -2  12  -3   75.29   10.26
  -2 -12  -4   35.78    5.75
  -2  12  -4   29.24    5.03
  -2  12  -4   33.54    5.89
  -2 -12  -4   37.07    5.91
  -2 -12  -5  157.26   10.51
  -2  12  -5  160.65   10.89
  -2  12  -5  143.65    9.60
  -2 -12  -5  144.52   10.04
  -2  12  -6    5.67    3.19
  -2 -12  -6    4.19    3.38
  -2  12  -6    2.43    3.05
  -2 -12  -6    3.20    2.87
  -2 -12  -7   55.86    5.68
   2  12   7   54.06    5.22
  -2 -12  -7   62.62    5.64
  -2  12  -7   59.17    5.55
  -2 -12  -8  148.39    6.92
  -2  13   8    4.83    2.77
  -2 -13   8    2.52    2.48
   2 -13  -8    4.47    2.57
  -2 -13   7   22.10    4.68
  -2  13   7   11.07    3.67
  -2  13   6    3.45    3.93
  -2 -13   6    2.15    3.46
  -2  13   5    7.36    3.96
  -2 -13   5    6.22    4.31
  -2  13   5    9.03    4.50
   2 -13  -5    9.21    3.42
  -2  13   4   24.83    5.40
  -2  13   4   24.66    5.37
  -2 -13   4   25.60    4.97
   2 -13  -4   24.37    4.40
  -2  13   3   -0.14    3.21
  -2  13   3    0.04    2.51
  -2  13   3    1.76    3.39
  -2 -13   3   -5.10    4.08
  -2 -13   3    2.14    3.34
   2 -13  -3   -0.20    2.64
  -2  13   2    1.55    3.36
  -2  13   2    5.93    3.59
  -2  13   2    2.41    3.07
  -2 -13   2    6.42    3.97
  -2 -13   2    2.41    3.22
  -2  13   1    0.13    3.01
  -2 -13   1   -0.79    2.37
  -2  13   1   -0.87    3.50
  -2  13   1    2.00    2.26
  -2 -13   1    0.03    3.05
  -2  13   0   36.80    5.32
  -2  13   0   30.28    6.14
  -2 -13   0   37.86    5.81
  -2 -13   0   29.72    8.33
  -2  13  -1   40.22    5.63
  -2 -13  -1   42.39    5.36
  -2 -13  -1   39.69    5.93
  -2  13  -1   40.71    6.87
  -2 -13  -1   39.73    8.76
  -2  13  -2   40.83    6.82
  -2 -13  -2   28.26    5.36
  -2 -13  -3   21.98    5.06
  -2  13  -3   25.19    6.35
  -2 -13  -3   22.13    5.04
  -2 -13  -4   19.20    4.87
  -2  13  -4   17.64    4.04
  -2  13  -4   15.02    5.31
  -2 -13  -4   19.19    5.02
  -2 -13  -5    5.97    3.69
  -2  13  -5    5.52    3.80
  -2 -13  -5    6.35    3.79
  -2  13  -5    3.86    3.02
  -2 -13  -6   29.38    4.79
  -2  13  -6   25.15    4.08
  -2  13  -6   27.81    4.56
  -2 -13  -6   30.12    4.69
  -2 -13  -7   23.24    3.64
   2  13   7   23.90    3.52
  -2  13  -7   18.49    3.24
  -2 -13  -7   16.65    3.28
  -2 -14   8   26.69    3.53
  -2  14   8   30.61    3.50
  -2  14   7   19.75    3.82
  -2 -14   7   19.52    4.03
   2 -14  -7   11.29    3.02
  -2  14   6  179.53   10.24
  -2 -14   6  172.16   10.33
   2 -14  -6  195.89    9.74
   2 -14  -5    4.95    2.83
  -2 -14   5    8.76    4.58
  -2  14   5    8.87    3.88
  -2  14   5    8.64    4.05
  -2  14   4  435.73   16.72
  -2 -14   4  418.65   16.96
  -2  14   4  439.74   17.38
  -2 -14   4  449.63   16.27
   2 -14  -4  462.81   15.33
  -2  14   3   18.49    4.67
  -2  14   3   23.84    4.63
  -2  14   3   23.00    5.16
  -2 -14   3   20.71    4.69
  -2  14   2   15.02    4.67
  -2  14   2   10.90    4.00
  -2  14   2   11.17    3.91
  -2 -14   2   12.97    4.58
  -2  14   1   24.92    4.99
  -2  14   1   24.95    5.23
  -2 -14   1   23.80    5.03
  -2  14   0  857.28   22.17
  -2  14   0  867.66   25.42
  -2 -14   0  848.46   23.16
  -2  14  -1  385.88   17.78
  -2 -14  -1  369.18   15.70
  -2 -14  -2    3.43    2.74
  -2  14  -2    0.31    4.51
  -2 -14  -2    2.79    3.65
  -2  14  -3   30.62    7.13
  -2 -14  -3   26.87    5.46
  -2 -14  -4   42.76    5.91
  -2  14  -4   41.27    6.62
  -2 -14  -5  142.63    9.12
  -2  14  -5  154.57    9.94
  -2 -14  -5  139.50    8.93
  -2  14  -6   26.54    4.11
   2  14   6   24.87    4.00
  -2 -14  -6   27.09    4.07
  -2  15   7    6.84    2.60
  -2 -15   7    8.34    2.88
  -2  15   6   29.02    4.58
  -2 -15   6   39.51    5.30
   2 -15  -6   31.74    3.92
  -2  15   5   60.63    6.35
  -2 -15   5   71.83    7.40
   2 -15  -5   58.28    5.65
  -2  15   4    8.72    4.10
  -2 -15   4    8.58    4.24
   2 -15  -4   10.75    3.12
  -2  15   3   11.65    4.27
  -2 -15   3   11.16    4.22
  -2  15   2   18.77    5.09
  -2  15   2   13.37    4.09
  -2 -15   2   19.06    4.77
  -2  15   1   38.63    5.89
  -2  15   1   35.46    5.78
  -2 -15   1   34.59    5.77
  -2 -15   0   12.20    4.50
  -2  15   0   11.92    4.27
  -2  15   0    9.65    4.56
  -2  15  -1   29.11    6.26
  -2 -15  -1   26.27    5.46
  -2  15  -2   12.58    5.26
  -2 -15  -2   14.65    4.57
  -2 -15  -3   18.22    3.57
  -2  15  -3   17.01    5.64
  -2 -15  -3   12.64    4.19
  -2  15  -4   26.49    5.47
  -2 -15  -4   22.63    4.48
  -2  15  -5   16.71    4.08
   2  15   5   13.17    3.56
  -2 -15  -5   14.51    3.62
  -2  15  -6   26.70    3.47
   2  15   6   25.18    3.57
  -2 -15  -6   26.56    3.26
  -2 -15  -6   23.15    3.41
  -2 -16   6   68.85    5.88
  -2  16   6   73.34    5.60
  -2  16   5   56.67    5.55
  -2 -16   5   66.99    6.49
  -2  16   4  190.18   10.10
  -2 -16   4  196.88   10.95
  -2  16   3   22.49    4.66
  -2 -16   3   27.30    4.78
  -2  16   2    1.20    2.51
  -2  16   2   -0.23    3.13
  -2 -16   2    1.03    3.42
  -2  16   1   74.43    7.39
  -2 -16   1   70.33    7.19
  -2  16   1   69.78    6.92
  -2  16   0  300.78   14.65
  -2 -16   0  289.66   13.43
  -2  16  -1   56.92    7.31
  -2 -16  -1   56.58    6.64
  -2  16  -2  206.68   12.41
  -2 -16  -2  208.03   11.24
  -2  16  -3    8.22    4.56
  -2 -16  -3    8.26    3.58
  -2  16  -4   16.65    4.23
   2  16   4   23.00    4.33
  -2 -16  -4   15.86    3.75
  -2  16  -5  285.17   10.94
   2  16   5  290.91   10.76
  -2 -16  -5  271.76   10.07
  -2  17   6    4.45    1.81
  -2 -17   6    5.18    2.31
  -2 -17   5   18.87    3.59
  -2  17   5   14.43    2.94
  -2  17   4    7.19    2.96
  -2 -17   4   10.65    3.44
  -2  17   3   13.77    3.53
  -2 -17   3   16.08    4.22
  -2 -17   3   15.35    3.69
  -2  17   2   36.50    4.69
  -2  17   2   34.74    4.91
  -2 -17   2   38.79    5.33
  -2  17   1   12.41    3.62
  -2 -17   1    9.91    3.67
  -2 -17   0   11.56    3.98
  -2  17   0    4.69    3.58
  -2  17  -1   26.32    5.13
   2  17   1   23.53    4.00
  -2 -17  -1   22.63    4.43
  -2  17  -2   17.16    4.45
   2  17   2   13.88    3.46
  -2 -17  -2   14.22    3.80
  -2  17  -3    2.63    3.14
   2  17   3    1.11    2.37
  -2 -17  -3    2.33    2.51
  -2  17  -4   17.17    3.49
   2  17   4   14.18    3.10
  -2 -17  -4   20.63    3.36
  -2  18   4   10.73    2.62
  -2 -18   4   11.73    2.90
  -2  18   3  362.00   11.51
  -2 -18   3  355.03   12.55
  -2 -18   2    0.35    2.63
  -2 -18   2    0.98    2.50
  -2  18   1  178.53    8.89
  -2 -18   1  175.95    9.02
  -2  18   0   10.21    3.23
  -2 -18   0    9.34    3.35
  -2  18  -1   40.53    5.11
  -2 -18  -1   35.88    4.59
  -2  18  -2  116.72    7.84
   2  18   2  115.57    6.63
  -2 -18  -2  125.50    7.26
   2  18   3  108.42    6.25
  -2 -18  -3  101.98    6.06
  -2  18  -3  105.26    7.01
  -2 -19   3    1.07    1.94
  -2 -19   2    7.80    2.64
  -2 -19   1    2.89    2.03
  -2 -19   1    4.18    2.34
  -2  19   0    4.34    2.24
  -2 -19   0    3.72    2.21
  -2  19  -1    4.07    2.46
  -2 -19  -1    9.52    2.54
  -2 -19  -2    0.71    1.51
  -2  19  -2    0.36    1.93
  -3   0  11    7.89    2.92
  -3   0  11    6.87    2.34
  -3   0  10   50.27    6.38
  -3   0   9   -2.18    4.25
  -3   0   9   10.00    4.42
  -3   0   8   70.51    7.71
  -3   0   8   59.50    7.19
  -3   0   7  103.01    8.61
  -3   0   7  100.34    8.78
  -3   0   6   98.76    7.88
  -3   0   6  108.37    8.21
  -3   0   6  103.85    7.84
  -3   0   6  107.54    8.33
  -3   0   5    1.81    2.67
  -3   0   5   -1.12    3.07
  -3   0   5    5.79    3.06
  -3   0   5    1.45    2.27
  -3   0   4  227.11   12.35
  -3   0   3   38.75    5.14
  -3   0   2   12.00    4.49
  -3   0   2   13.69    3.71
  -3   0   1    6.15    1.84
  -3   0   1    6.03    4.32
  -3   0   0  242.94    9.31
  -3   0  -1  161.68    9.01
  -3   0  -2  155.64   10.21
  -3   0  -3    2.08    2.99
  -3   0  -4   27.26    6.42
  -3   0  -5  237.51   17.72
  -3   0  -6   -4.72    3.75
  -3   0  -7   15.83    4.52
  -3   0  -8   91.21    7.61
   3   0   8   89.75    7.35
   3   0   9   14.29    3.25
  -3   0  -9   11.59    2.93
  -3   1  11    3.55    2.60
  -3  -1  11    6.82    2.97
  -3   1  11    6.74    2.31
  -3  -1  11    0.37    1.69
  -3   1  10   54.81    6.62
  -3  -1  10   48.27    6.33
  -3  -1   9  203.06   12.32
  -3   1   9  190.52   11.05
  -3  -1   9  193.05   10.71
  -3   1   9  209.42   12.45
  -3   1   8    0.65    4.13
  -3  -1   8    0.84    3.85
  -3   1   8    1.12    3.70
  -3  -1   8   -0.05    3.65
  -3  -1   7   40.90    6.12
  -3   1   7   35.16    5.87
  -3  -1   7   43.20    5.95
  -3   1   7   37.31    5.63
  -3  -1   7   34.79    5.50
  -3  -1   6  383.80   12.70
  -3   1   6  389.10   13.45
  -3   1   6  434.94   15.29
  -3  -1   6  437.45   15.67
  -3   1   6  433.97   15.89
  -3  -1   6  435.25   15.11
  -3  -1   6  452.28   15.85
  -3  -1   5  731.92   21.23
  -3  -1   5  682.90   16.09
  -3  -1   5  721.17   17.76
  -3   1   5  718.04   18.49
  -3  -1   5  742.21   18.43
  -3   1   5  736.81   18.14
  -3   1   5  708.08   16.98
  -3   1   5  741.18   19.04
  -3  -1   5  738.06   22.43
  -3  -1   5  745.08   18.54
  -3  -1   4   12.04    3.24
  -3  -1   4   19.15    3.97
  -3   1   4    9.50    3.91
  -3  -1   3   72.08    7.99
  -3  -1   3   60.05    5.59
  -3   1   3   69.11    7.00
  -3   1   2    5.64    4.04
  -3  -1   2   11.09    4.54
  -3   1   2   10.77    3.60
  -3  -1   2   10.91    2.06
  -3   1   1  910.77   22.58
  -3   1   1  912.24   10.98
  -3  -1   1  944.18   16.31
  -3  -1   0  802.47   17.49
  -3   1   0  841.68   15.77
  -3  -1  -1   14.11    3.57
  -3   1  -1   15.30    3.40
  -3  -1  -2  641.97   20.23
  -3   1  -2  676.75   20.19
  -3  -1  -3   72.53    8.26
  -3   1  -3   82.08    8.51
  -3  -1  -4  109.32    7.63
  -3   1  -4  113.99   11.08
  -3  -1  -4  109.20   11.01
  -3  -1  -5   63.15    6.50
  -3   1  -5   57.82    9.40
  -3  -1  -5   48.75    8.52
  -3  -1  -6   -4.84    3.92
  -3   1  -6    2.06    3.46
  -3  -1  -6    2.56    3.13
  -3  -1  -7  279.33   13.66
  -3   1  -7  264.14   12.98
   3   1   8   -1.21    3.14
   3  -1   8    3.27    3.14
  -3   1  -8    2.51    3.04
  -3   1  -8   -1.54    2.39
  -3  -1  -8   -0.60    3.01
   3  -1   9    7.71    2.40
  -3  -1  -9    7.10    2.71
  -3   1  -9    5.94    2.44
   3   1   9    8.21    2.93
  -3  -2  11   38.67    4.60
  -3   2  11   31.91    3.61
  -3   2  10   -1.53    3.34
  -3  -2  10   -0.63    3.26
  -3   2  10   -0.96    2.79
  -3   2   9   27.41    5.75
  -3  -2   9   27.57    5.87
  -3   2   9   24.82    6.27
  -3  -2   9   26.93    4.92
  -3   2   8   68.94    7.82
  -3  -2   8   71.63    7.91
  -3  -2   8   65.13    7.21
  -3   2   8   84.73    8.13
  -3  -2   8   74.81    8.23
  -3   2   7   50.58    6.62
  -3  -2   7   53.82    6.90
  -3  -2   7   47.08    6.15
  -3   2   7   47.44    6.31
  -3  -2   7   49.21    6.32
  -3   2   6   22.14    6.15
  -3   2   6    4.92    3.19
  -3  -2   6    5.95    3.46
  -3  -2   6    2.71    2.83
  -3   2   6    1.49    3.22
  -3  -2   6    5.55    3.11
  -3  -2   6   19.04    4.31
  -3   2   5   22.53    4.37
  -3  -2   5   18.78    3.85
  -3   2   5   19.66    3.72
  -3  -2   5   13.12    3.18
  -3   2   5   15.15    3.31
  -3  -2   5   21.00    4.59
  -3   2   5   14.02    3.31
  -3  -2   5   15.10    3.83
  -3  -2   4   39.63    5.48
  -3   2   4   43.98    6.69
  -3  -2   4   33.97    4.62
  -3  -2   3  164.34   10.10
  -3  -2   3  158.91   11.75
  -3  -2   3  164.25    8.12
  -3   2   3  155.82   10.60
  -3   2   2   19.97    4.83
  -3  -2   2   12.84    4.75
  -3   2   2   14.46    4.75
  -3  -2   2   17.08    2.99
  -3   2   1   19.83    4.58
  -3  -2   1   22.37    3.64
  -3   2   0  278.83   12.87
  -3   2   0  269.08    8.88
  -3  -2   0  281.79   11.50
  -3  -2  -1  163.66    9.80
  -3   2  -1  166.84    8.99
  -3  -2  -2   71.99    7.60
  -3   2  -2   83.94    7.72
  -3   2  -3   28.30    5.57
  -3  -2  -3   19.10    5.17
  -3   2  -4   30.82    6.53
  -3  -2  -4   35.13    7.05
  -3  -2  -4   31.18    4.69
  -3  -2  -5   12.85    4.23
  -3   2  -5   21.01    6.28
  -3  -2  -5   15.26    6.32
  -3  -2  -6    9.47    5.09
  -3  -2  -6    8.22    3.76
  -3   2  -6    2.78    2.61
  -3  -2  -7    0.43    3.27
   3   2   8    5.31    3.43
  -3   2  -8    0.75    2.52
  -3   2  -8    5.86    2.87
   3  -2   9    5.06    2.31
  -3  -2  -9    1.72    2.08
   3  -2   9    8.27    2.54
   3   2   9    5.67    2.48
  -3  -3  11    9.09    2.84
  -3   3  11   10.85    2.47
  -3   3  10   13.75    3.90
  -3  -3  10   20.15    4.59
  -3   3  10   19.76    4.10
  -3   3   9   35.70    6.11
  -3  -3   9   22.41    5.08
  -3   3   9   22.70    4.60
  -3   3   9   33.92    6.92
  -3   3   8    6.97    4.16
  -3  -3   8    7.44    4.42
  -3  -3   8    3.90    3.99
  -3   3   8   13.84    5.17
  -3  -3   8    1.59    3.45
  -3  -3   7   99.43    8.25
  -3   3   7   94.86    8.43
  -3  -3   7  100.01    8.60
  -3   3   7   96.52    8.51
  -3  -3   7   93.78    8.02
  -3   3   6  128.67    8.98
  -3  -3   6  109.22    8.10
  -3   3   6  108.30    8.14
  -3  -3   6  116.51    8.43
  -3  -3   6   94.89    9.52
  -3  -3   6  116.64    8.01
  -3   3   5  272.16   11.54
  -3  -3   5  260.80   10.73
  -3  -3   5  255.60   11.14
  -3   3   5  255.49   10.93
  -3   3   5  267.17   12.03
  -3  -3   5  239.84   10.90
  -3  -3   5  265.04   14.97
  -3   3   5  277.23   11.30
  -3  -3   4  537.49   19.56
  -3   3   4  554.84   21.72
  -3  -3   3  114.95    8.99
  -3  -3   3  125.64   10.19
  -3   3   3  107.89    9.42
  -3  -3   2  527.27   19.34
  -3   3   2  536.22   18.84
  -3  -3   2  506.22   14.83
  -3   3   1 1316.33   26.73
  -3  -3   1 1353.83   24.79
  -3   3   0   25.20    2.97
  -3   3   0   17.88    3.80
  -3  -3   0   23.83    4.34
  -3  -3  -1    1.76    2.90
  -3   3  -1    1.26    2.01
  -3  -3  -2 2542.59   42.41
  -3   3  -2 2443.15   38.72
  -3  -3  -3   45.84    4.99
  -3  -3  -3   40.97    6.83
  -3   3  -3   34.60    5.73
  -3   3  -4   29.56    5.94
  -3  -3  -4   33.68    7.06
  -3  -3  -4   30.03    4.74
  -3  -3  -5  372.07   15.26
  -3   3  -5  355.10   21.13
  -3  -3  -5  367.95   21.86
  -3   3  -6   54.97    8.43
  -3  -3  -6   43.57    6.23
   3   3   7   31.36    5.40
  -3  -3  -7   34.43    5.71
  -3  -3  -8   86.33    7.58
  -3   3  -8   83.13    6.67
  -3   3  -8   95.63    7.61
   3   3   8   97.05    7.53
   3  -3   9   15.98    2.88
   3  -3   9   16.75    3.19
  -3   3  -9   19.72    3.39
  -3  -3  -9   12.31    3.12
   3   3   9   16.51    3.29
  -3  -4  11   27.78    3.76
  -3   4  11   27.85    3.42
  -3  -4  10   37.30    5.26
  -3   4  10   31.69    4.64
  -3   4   9   47.61    6.53
  -3   4   9   44.24    5.80
  -3  -4   9   38.87    5.96
  -3   4   8   52.34    6.47
  -3  -4   8   53.09    7.19
  -3   4   8   49.09    7.56
  -3   4   8   44.32    6.69
  -3  -4   8   51.32    6.28
  -3  -4   8   53.08    6.70
  -3  -4   7   97.40    8.89
  -3  -4   7   87.23    7.83
  -3   4   7   99.48    8.81
  -3  -4   7   91.71    8.09
  -3   4   7   84.63    8.30
  -3  -4   6   37.24    6.42
  -3   4   6   35.12    5.53
  -3  -4   6   43.36    5.62
  -3  -4   6   41.75    5.34
  -3   4   6   41.12    5.91
  -3  -4   6   42.68    5.43
  -3   4   5   43.20    5.11
  -3   4   5   48.27    5.58
  -3  -4   5   42.75    6.98
  -3   4   5   47.00    4.96
  -3   4   5   39.87    5.88
  -3  -4   5   45.95    5.22
  -3   4   5   45.43    5.62
  -3  -4   5   38.00    4.64
  -3  -4   5   42.11    5.22
  -3  -4   4  119.63    7.28
  -3   4   4  111.15    7.34
  -3   4   4  138.10    7.94
  -3   4   4  118.25    7.92
  -3  -4   4  109.78    7.23
  -3   4   4  122.32   11.43
  -3  -4   4  122.73   10.25
  -3  -4   3  156.31   11.22
  -3   4   3  155.68   11.89
  -3  -4   3  143.17   11.17
  -3  -4   2    4.17    4.27
  -3   4   2    7.05    4.20
  -3  -4   2    2.42    2.73
  -3   4   1   15.15    4.76
  -3  -4   1   13.99    3.86
  -3   4   0  130.71    6.35
  -3   4   0  125.49    8.05
  -3  -4   0  135.00    9.59
  -3   4  -1  125.01    7.76
  -3   4  -1  121.12    7.35
  -3  -4  -1  138.95   10.18
  -3  -4  -2  145.85   11.15
  -3   4  -2  151.46   10.12
  -3   4  -2  143.43    8.03
  -3  -4  -3   -0.29    2.77
  -3   4  -3    0.74    2.41
  -3  -4  -3    0.40    3.38
  -3   4  -4   20.33    5.16
  -3  -4  -4   23.97    4.71
  -3  -4  -4   22.10    6.91
  -3  -4  -5   93.01    8.35
  -3  -4  -5   71.42   10.49
  -3   4  -5   76.58   10.54
   3   4   6    7.93    3.91
  -3  -4  -6   11.40    4.62
   3   4   7   20.02    4.75
  -3  -4  -7   26.22    5.37
  -3  -4  -8   78.91    7.36
  -3   4  -8   81.77    7.20
   3   4   8   90.41    7.29
   3  -4   9    4.10    1.98
  -3   4  -9    3.20    2.29
   3  -4   9    3.67    2.41
  -3  -4  -9    4.80    2.59
   3   4   9    4.91    2.49
  -3  -5  11    0.20    1.87
  -3   5  10  139.80    8.32
  -3  -5  10  133.37    8.49
  -3   5   9  242.83   12.14
  -3  -5   9  234.15   12.10
  -3  -5   9  245.62   13.02
  -3   5   9  240.58   12.22
  -3   5   8   37.89    5.97
  -3  -5   8   37.79    5.61
  -3   5   8   39.10    5.81
  -3  -5   8   46.71    6.96
  -3  -5   8   36.63    5.34
  -3  -5   7  171.59   10.43
  -3   5   7  152.55    9.83
  -3  -5   7  163.87   10.86
  -3   5   7  154.80   10.36
  -3   5   7  157.36   11.18
  -3  -5   7  166.45   10.32
  -3  -5   7  153.29   14.00
  -3   5   6 1143.75   25.65
  -3  -5   6 1073.07   23.41
  -3   5   6 1108.26   24.15
  -3   5   6 1152.73   23.91
  -3  -5   6 1111.16   25.44
  -3   5   6 1135.43   26.12
  -3  -5   6 1122.12   25.07
  -3  -5   6 1085.05   35.57
  -3  -5   5   25.23    5.81
  -3  -5   5   29.81    4.23
  -3   5   5   27.31    4.27
  -3   5   5   35.63    4.72
  -3  -5   5   36.71    5.13
  -3   5   5   43.92    6.80
  -3   5   5   34.62    5.22
  -3   5   5   33.57    4.89
  -3  -5   5   27.28    4.38
  -3  -5   4    2.97    2.62
  -3   5   4    5.67    2.86
  -3   5   4    7.28    2.83
  -3   5   4    9.96    3.51
  -3  -5   4    7.20    2.57
  -3   5   4    2.16    3.75
  -3  -5   4   10.86    4.58
  -3   5   4    6.84    3.04
  -3  -5   3  714.43   23.79
  -3   5   3  773.75   26.15
  -3  -5   3  722.86   24.11
  -3  -5   2  225.79   13.68
  -3   5   2  201.16   13.22
  -3  -5   2  212.15   11.83
  -3   5   1  204.69   12.83
  -3  -5   1  209.31   11.78
  -3   5   0  134.07    6.68
  -3  -5   0  127.09    9.69
  -3   5  -1   59.06    5.61
  -3  -5  -1   60.62    7.39
  -3  -5  -2   31.56    6.03
  -3  -5  -2   34.43    4.54
  -3   5  -2   32.22    5.12
  -3   5  -2   34.34    4.37
  -3  -5  -3  129.23   11.93
  -3  -5  -3  113.42    8.06
  -3   5  -3  120.39   10.29
  -3  -5  -4  420.70   16.03
  -3  -5  -4  410.25   22.39
  -3   5  -4  398.55   20.73
  -3  -5  -5    3.70    3.97
  -3  -5  -5   -3.02    4.07
  -3   5  -5    2.93    2.64
  -3  -5  -6   46.57    6.57
   3   5   6   47.62    5.94
  -3  -5  -7  414.38   16.80
   3   5   7  409.90   15.35
  -3   5  -8   22.51    4.31
  -3  -5  -8   28.10    4.89
   3   5   8   26.67    4.50
  -3  -5  -9   10.56    2.75
  -3   5  -9    6.81    2.65
   3  -5   9   10.99    2.89
   3   5   9   12.91    2.82
  -3  -6  10   44.32    5.04
  -3   6  10   38.12    4.79
  -3  -6   9    0.44    3.21
  -3   6   9    4.85    3.25
  -3  -6   9    5.77    4.01
  -3  -6   8   28.82    4.87
  -3   6   8   37.67    5.63
  -3  -6   8   34.05    6.31
  -3  -6   7    5.57    4.03
  -3   6   7    6.48    3.99
  -3  -6   7   -4.02    3.89
  -3  -6   7    2.99    3.02
  -3   6   7   10.70    4.00
  -3   6   7   18.97    7.19
  -3  -6   7    2.80    3.20
  -3  -6   6  139.50    8.86
  -3   6   6  153.83    9.81
  -3   6   6  131.40   10.24
  -3  -6   6  153.44   10.13
  -3  -6   6  154.01    9.68
  -3  -6   6  139.54   13.59
   3   6  -5   34.80    5.54
  -3  -6   5   33.25    4.25
  -3   6   5   32.19    4.53
  -3  -6   5   30.68    6.96
  -3   6   5   26.21    4.30
  -3  -6   5   34.86    5.07
  -3   6   5   36.84    5.67
  -3   6   5   37.79    7.69
  -3  -6   5   32.98    4.87
  -3   6   4  214.83   10.01
  -3   6   4  205.47   10.37
  -3  -6   4  224.23   10.43
  -3   6   4  224.93   10.43
  -3   6   4  227.32   11.00
  -3   6   4  215.98   15.99
  -3  -6   4  208.21   10.11
  -3  -6   4  229.21   15.64
  -3   6   3  187.79    9.65
  -3   6   3  176.68    8.71
  -3  -6   3  201.78   13.97
  -3  -6   3  188.80    8.72
  -3  -6   3  183.19    8.82
  -3  -6   3  191.96   13.06
  -3   6   3  178.65    9.15
  -3   6   3  202.58   14.66
  -3   6   2   88.04    9.73
  -3  -6   2   84.27    8.66
  -3   6   1   36.16    6.68
  -3  -6   1   35.28    5.80
  -3   6   0  229.53    9.31
  -3  -6   0  251.22   14.56
  -3  -6  -1  200.21    9.48
  -3   6  -1  186.93    9.60
  -3   6  -1  181.60   10.09
  -3   6  -1  196.57    9.34
  -3  -6  -1  214.42   13.96
  -3  -6  -2   36.13    6.82
  -3  -6  -2   36.74    4.88
  -3   6  -2   34.72    4.69
  -3   6  -2   32.08    5.14
  -3   6  -2   36.35    5.01
  -3  -6  -3   36.24    5.44
  -3  -6  -3   37.43    7.57
  -3   6  -3   33.84    5.90
  -3   6  -3   29.55    4.46
  -3  -6  -4   46.19    6.22
  -3   6  -4   38.06    7.24
  -3  -6  -4   49.32    8.90
   3   6   4   38.90    4.83
  -3  -6  -5  103.28    9.11
  -3  -6  -5   82.00   11.41
  -3   6  -5   91.15   10.91
   3   6   5   94.74    7.71
  -3  -6  -6   46.63    6.75
   3   6   6   47.46    6.23
  -3  -6  -7    7.95    4.12
   3   6   7   11.22    4.06
  -3   6  -8    3.71    3.34
  -3  -6  -8    3.53    3.16
   3   6   8    5.69    3.03
   3  -6   9    8.90    2.63
  -3  -6  -9    7.02    2.42
  -3   6  -9    7.93    2.52
   3   6   9    8.72    2.39
  -3  -7  10  304.74   10.96
  -3   7  10  305.74   11.10
  -3  -7   9   42.12    5.35
  -3   7   9   42.78    5.51
  -3  -7   9   36.94    5.85
  -3   7   8  101.39    8.54
  -3  -7   8   99.33    7.93
  -3  -7   8   93.24    8.73
  -3  -7   7   21.27    4.47
  -3   7   7   22.34    5.06
  -3  -7   7   24.20    5.11
  -3  -7   7   21.42    4.24
  -3  -7   6  826.56   22.91
  -3   7   6  838.66   22.07
  -3  -7   6  820.63   20.08
  -3   7   6  843.89   22.65
  -3   7   6  834.94   35.48
  -3  -7   6  857.14   22.30
  -3  -7   6  801.23   33.03
  -3  -7   5  236.92   11.69
  -3   7   5  241.02   11.46
  -3   7   5  226.93   11.15
  -3   7   5  234.56   12.04
  -3   7   5  250.06   18.54
  -3  -7   5  252.00   11.84
  -3  -7   5  230.37   17.15
  -3  -7   4 1501.85   40.69
  -3   7   4 1423.53   26.87
  -3   7   4 1490.06   25.86
  -3  -7   4 1438.65   26.45
  -3   7   4 1434.90   26.76
  -3  -7   4 1428.89   24.10
  -3  -7   4 1450.10   26.81
  -3   7   3  217.92    9.39
  -3   7   3  200.31   10.28
  -3  -7   3  199.07   14.60
  -3  -7   3  192.87   13.14
  -3  -7   3  208.02    9.65
  -3   7   3  197.56    9.78
  -3   7   3  199.10    9.17
  -3  -7   3  200.59    9.16
  -3   7   3  183.08   14.28
  -3  -7   3  198.49    8.71
  -3   7   3  194.93    9.18
  -3   7   2  149.35    7.77
  -3   7   2  143.52    7.53
  -3   7   2  163.31    9.22
  -3  -7   2  159.92   12.29
  -3   7   2  158.28   12.66
  -3  -7   2  143.36    7.59
  -3  -7   2  148.94    7.45
  -3  -7   2  163.97   12.03
  -3   7   1 2046.90   31.59
  -3   7   1 2001.50   42.26
  -3  -7   1 2045.41   27.40
  -3  -7   1 2016.89   41.60
  -3  -7   0  494.15   14.54
  -3   7   0  480.17   14.03
  -3   7   0  486.12   15.66
  -3  -7   0  498.49   21.12
  -3   7  -1  235.49   11.74
  -3  -7  -1  255.49   10.96
  -3   7  -1  254.93    9.48
  -3   7  -1  250.94   11.57
  -3   7  -1  250.68   10.77
  -3  -7  -1  242.93    9.89
  -3  -7  -1  236.98   15.33
  -3  -7  -2 1720.67   29.64
  -3   7  -2 1681.80   29.69
  -3   7  -2 1692.02   35.71
  -3  -7  -2 1764.51   43.04
  -3   7  -2 1708.68   29.60
  -3  -7  -3  153.29   14.03
  -3  -7  -3  151.86    9.84
  -3   7  -3  151.65    9.68
  -3   7  -3  157.12    9.49
  -3   7  -3  138.45   11.43
   3   7   3  141.37    7.88
  -3  -7  -4  179.01   15.74
  -3  -7  -4  163.36   10.62
  -3   7  -4  168.82   14.20
   3   7   4  192.82    9.83
  -3  -7  -5 1161.19   28.45
  -3  -7  -5 1160.30   40.55
  -3   7  -5 1137.61   38.76
   3   7   5 1188.38   25.29
  -3  -7  -6  107.22    9.35
   3   7   6  110.51    8.35
  -3  -7  -7  311.40   14.18
  -3   7  -7  299.70   14.10
   3   7   7  290.85   12.55
  -3   7  -8    3.25    3.12
  -3  -7  -8    2.28    2.79
   3   7   8    5.36    2.75
   3   7   9   24.62    3.09
  -3   8  10   92.45    6.09
  -3  -8   9   46.69    5.24
  -3   8   9   52.36    5.81
  -3  -8   9   53.10    6.42
  -3  -8   8   24.23    4.29
  -3   8   8   21.41    4.46
  -3  -8   8   26.58    5.66
  -3   8   7   40.10    5.96
  -3  -8   7   35.37    4.93
  -3  -8   7   39.66    6.66
  -3  -8   7   41.80    5.44
  -3   8   6   91.86    8.27
  -3  -8   6  102.02    8.69
  -3  -8   6  106.70   12.93
  -3  -8   6   95.75    7.95
  -3   8   6   93.71   13.28
  -3  -8   5   62.93    6.94
  -3   8   5   63.55    6.50
  -3   8   5   69.90    6.70
  -3   8   5   97.57    9.16
  -3  -8   5   60.63    6.46
  -3   8   5   69.62   10.44
  -3  -8   5   65.63   10.28
  -3  -8   4   33.91    5.05
  -3   8   4   53.01    6.83
  -3  -8   4   37.14    7.69
  -3   8   4   38.07    5.19
  -3  -8   4   39.05    5.23
  -3   8   4   34.99    5.04
  -3   8   4   49.43    6.99
  -3  -8   4   32.35    4.47
  -3   8   4   28.88    7.01
  -3   8   3   76.13    5.96
  -3  -8   3   90.20    9.43
  -3  -8   3   74.73   10.45
  -3   8   3   79.99    6.51
  -3   8   3   85.22    7.45
  -3   8   3   66.56    6.47
  -3   8   3   78.17    7.13
  -3   8   3   75.69    9.86
  -3  -8   3   93.14    6.79
  -3  -8   3   83.76    6.34
  -3   8   2    0.72    2.43
  -3   8   2    1.49    2.24
  -3   8   2   -0.74    2.08
  -3  -8   2    2.63    3.11
  -3  -8   2    1.49    2.39
  -3   8   2    0.08    3.55
  -3  -8   2    6.29    3.64
  -3  -8   2    2.37    2.19
  -3   8   2   -4.99    3.09
  -3   8   1   10.75    3.69
  -3   8   1   12.08    3.08
  -3   8   1    9.00    2.91
  -3  -8   1   10.69    2.87
  -3  -8   1   13.23    5.47
  -3  -8   1   14.25    3.11
  -3  -8   0   24.10    3.92
  -3   8   0   20.92    3.38
  -3   8   0   22.60    3.91
  -3   8   0   27.34    4.78
  -3  -8   0   28.21    3.91
  -3  -8   0   20.44    6.03
  -3  -8  -1   48.94    5.52
  -3   8  -1   45.83    5.32
  -3   8  -1   48.94    4.89
  -3   8  -1   44.49    5.88
  -3   8  -1   46.82    5.76
  -3  -8  -1   48.19    5.08
  -3  -8  -1   53.04    8.39
  -3  -8  -2   37.58    7.83
  -3  -8  -2   43.28    5.75
  -3   8  -2   32.13    4.95
  -3   8  -2   38.76    5.63
  -3   8  -2   44.00    6.21
  -3  -8  -2   45.32    5.26
   3   8   3    7.99    2.37
  -3  -8  -3    4.51    5.19
  -3  -8  -3    7.17    3.54
  -3   8  -3    8.94    3.80
  -3   8  -3    9.95    3.81
  -3   8  -3   15.67    4.73
  -3  -8  -4   55.54    7.24
  -3  -8  -4   48.35    8.38
  -3   8  -4   41.28    6.33
  -3   8  -4   40.95    5.57
  -3   8  -4   50.54    8.03
   3   8   4   47.18    5.33
  -3  -8  -5   38.50    6.41
  -3   8  -5   40.78    6.60
   3   8   5   41.86    5.32
  -3   8  -6    7.33    4.86
  -3  -8  -6    8.98    4.40
   3   8   6    7.31    3.65
  -3   8  -7   11.16    4.41
  -3  -8  -7   12.72    4.16
   3   8   7   14.40    3.69
  -3  -8  -8    8.54    3.11
  -3   8  -8    9.27    3.05
   3   8   8   10.48    2.93
  -3   9  10  117.74    6.26
  -3   9   9  251.15   11.11
  -3  -9   9  255.83   11.83
  -3  -9   8   23.76    5.25
  -3   9   8   26.85    4.98
  -3   9   7   25.71    5.21
  -3  -9   7   25.98    5.87
  -3   9   6  972.74   24.67
  -3  -9   6  979.58   25.69
  -3   9   6  962.24   39.81
  -3  -9   6  960.89   23.66
  -3  -9   5   93.72   12.28
  -3   9   5  111.72    8.57
  -3  -9   5  106.90    8.74
  -3   9   5   89.44    7.38
  -3   9   5  106.29   13.25
  -3  -9   5  112.97    8.44
  -3   9   4  142.91    9.19
  -3  -9   4  131.51   14.06
  -3  -9   4  134.42    9.05
  -3   9   4  158.54   15.02
  -3   9   4  148.99    9.19
  -3  -9   4  139.86    8.59
  -3  -9   4  138.02    9.32
  -3   9   3  342.87   14.32
  -3   9   3  317.79   11.75
  -3   9   3  354.23   13.30
  -3   9   3  355.63   20.89
  -3  -9   3  356.61   12.95
  -3  -9   3  350.92   21.01
  -3  -9   3  337.16   12.63
  -3   9   2   66.71    5.75
  -3   9   2   65.97    5.94
  -3  -9   2   71.50    8.85
  -3   9   2   63.71    6.80
  -3  -9   2   69.44    6.01
  -3   9   2   61.82    8.90
  -3  -9   2   62.81    5.62
  -3  -9   2   57.32    8.50
  -3   9   1  364.42   12.56
  -3   9   1  371.91   12.85
  -3  -9   1  370.89   13.01
  -3   9   1  391.13   15.23
  -3  -9   1  376.81   13.04
  -3  -9   1  385.22   21.14
  -3   9   0  309.67   11.50
  -3   9   0  337.18   14.45
  -3  -9   0  346.55   12.73
  -3   9   0  329.28   12.23
  -3  -9   0  342.31   12.67
  -3  -9   0  333.06   19.81
  -3  -9  -1  122.41    8.73
  -3   9  -1  119.19    7.98
  -3   9  -1  119.01    7.38
  -3   9  -1  127.32    9.26
  -3  -9  -1  131.41    8.32
  -3  -9  -1  128.99   13.28
  -3  -9  -2  198.70   11.27
  -3   9  -2  187.60   10.74
  -3   9  -2  206.22   11.76
  -3   9  -2  186.63   12.90
  -3  -9  -2  192.18   10.12
  -3  -9  -2  194.89   16.39
  -3  -9  -3  120.49   13.53
  -3  -9  -3  135.14    9.76
  -3   9  -3  124.15    9.36
  -3   9  -3  124.47    9.32
  -3   9  -3  124.99   11.34
  -3  -9  -3  121.18    8.44
  -3  -9  -4  180.65   16.22
  -3  -9  -4  179.70   11.74
  -3   9  -4  191.21   11.28
  -3   9  -4  191.15   11.92
  -3   9  -4  156.59   14.00
   3   9   4  189.80    9.98
  -3   9  -5   12.81    4.90
  -3  -9  -5   10.55    4.89
   3   9   5   12.32    3.64
  -3  -9  -6  172.54   11.05
  -3   9  -6  174.03   11.31
   3   9   6  174.54    9.79
  -3  -9  -7  517.80   16.83
  -3   9  -7  561.25   17.70
   3   9   7  517.23   15.24
  -3  -9  -8    6.37    2.63
  -3   9  -8   -0.02    2.21
   3   9   8    0.61    1.95
  -3  10   9   10.42    3.14
  -3 -10   9   10.24    3.30
  -3  10   8   17.75    4.24
  -3 -10   8   15.58    4.45
  -3  10   7  104.81    8.72
  -3 -10   7  114.45    9.49
  -3  10   6   48.38    6.63
  -3 -10   6   48.17    6.85
  -3 -10   6   42.43    5.55
  -3 -10   5   39.06    5.52
  -3  10   5   38.97    5.89
  -3  10   5   30.36    4.92
  -3 -10   5   40.80    6.24
  -3 -10   5   47.12    9.20
  -3  10   5   41.15    8.74
  -3  10   4   86.34    7.83
  -3  10   4   92.60    7.75
  -3 -10   4   96.77    8.23
  -3 -10   4   91.87   12.15
  -3 -10   4   88.02    7.19
  -3  10   4   87.46   11.86
  -3 -10   4   90.82    7.97
  -3  10   3  150.66    9.29
  -3  10   3  142.16    9.74
  -3  10   3  153.48   14.54
  -3 -10   3  143.50    8.58
  -3 -10   3  152.94   15.03
  -3 -10   3  143.25    8.86
  -3 -10   3  160.79   14.95
  -3  10   2   27.16    5.34
  -3 -10   2   36.38    4.76
  -3  10   2   31.60    4.24
  -3  10   2   32.58    4.82
  -3  10   2   33.74    7.02
  -3 -10   2   35.64    4.94
  -3 -10   2   29.48    7.47
  -3  10   1   19.54    3.74
  -3  10   1   22.52    4.01
  -3  10   1   27.54    5.48
  -3 -10   1   24.14    4.06
  -3 -10   1   22.13    6.81
  -3 -10   1   21.56    4.03
  -3  10   0   78.62    6.35
  -3  10   0   66.94    7.42
  -3 -10   0   76.53    6.75
  -3  10   0   72.96    6.27
  -3 -10   0   80.87    7.04
  -3 -10   0   74.56   10.60
  -3 -10  -1   46.66    6.05
  -3  10  -1   41.07    5.31
  -3  10  -1   37.84    4.91
  -3  10  -1   30.60    5.50
  -3 -10  -1   34.63    5.19
  -3 -10  -1   47.36    9.17
  -3 -10  -2   13.07    4.45
  -3  10  -2    8.48    3.35
  -3  10  -2   12.74    4.51
  -3 -10  -2   15.20    3.90
  -3 -10  -3   19.28    6.72
  -3 -10  -3   31.43    5.79
  -3  10  -3   28.22    5.23
  -3  10  -3   28.59    5.61
  -3 -10  -3   29.53    5.01
  -3 -10  -4   38.84    6.46
  -3  10  -4   46.70    6.63
  -3  10  -4   37.45    5.93
  -3 -10  -4   43.47    5.78
   3  10   4   38.46    4.86
  -3 -10  -5   33.39    6.14
  -3  10  -5   23.81    5.44
  -3 -10  -5   27.26    4.74
   3  10   5   33.31    4.79
  -3  10  -6   38.11    5.92
  -3 -10  -6   40.08    6.05
  -3 -10  -6   34.62    4.80
   3  10   6   39.46    5.08
  -3 -10  -7    6.19    3.33
  -3  10  -7    5.07    3.24
   3  10   7    2.13    2.13
   3  10   7    7.52    2.79
  -3 -10  -8   33.41    3.88
  -3  10  -8   24.93    3.40
  -3  11   9   29.96    3.74
  -3 -11   9   20.42    3.74
  -3  11   8   82.97    6.85
  -3 -11   8   89.62    7.57
  -3  11   7  465.35   16.66
  -3 -11   7  467.67   17.51
  -3  11   6   64.49    7.10
  -3 -11   6   67.27    7.71
  -3 -11   6   58.66    6.15
  -3  11   5   25.93    5.21
  -3 -11   5   31.35    5.84
  -3 -11   5   28.83    5.04
  -3  11   4  249.79   12.57
  -3 -11   4  247.40   19.51
  -3  11   4  225.69   11.72
  -3 -11   4  241.35   12.63
  -3  11   4  256.74   19.48
  -3 -11   4  219.61   11.31
  -3 -11   4  244.72   12.57
  -3  11   3  414.84   15.49
  -3  11   3  406.24   16.10
  -3  11   3  461.20   25.12
  -3 -11   3  431.77   14.72
  -3 -11   3  414.10   15.14
  -3 -11   3  433.89   24.98
  -3  11   2   45.17    5.59
  -3  11   2   52.79    6.56
  -3 -11   2   41.90    5.01
  -3  11   2   38.68    7.72
  -3 -11   2   37.47    5.27
  -3 -11   2   49.99    9.52
  -3  11   1  669.14   18.53
  -3  11   1  653.35   21.07
  -3 -11   1  639.12   17.81
  -3 -11   1  655.76   18.67
  -3 -11   1  661.03   30.28
  -3  11   0    9.34    2.93
  -3  11   0    7.50    3.02
  -3  11   0   10.12    4.37
  -3 -11   0   11.84    3.71
  -3 -11   0   13.38    3.89
  -3 -11   0    9.93    5.20
  -3  11  -1    9.87    3.45
  -3  11  -1   11.90    4.62
  -3 -11  -1   11.47    3.64
  -3 -11  -1   12.40    6.42
  -3 -11  -2  873.40   24.19
  -3  11  -2  902.81   22.79
  -3  11  -2  944.27   26.32
  -3 -11  -2  890.05   22.81
  -3 -11  -2  945.14   37.10
  -3 -11  -3   13.91    4.96
  -3  11  -3   11.96    4.03
  -3  11  -3   15.03    4.86
  -3 -11  -3   11.81    3.89
  -3 -11  -4  105.21    9.18
  -3  11  -4  120.12    9.36
  -3  11  -4  108.72    9.07
  -3 -11  -4  113.52    8.62
  -3 -11  -5  341.93   15.10
  -3  11  -5  337.75   14.76
  -3  11  -5  363.10   14.29
  -3 -11  -5  332.93   13.51
   3  11   5  349.32   12.90
  -3  11  -6    2.63    3.12
  -3 -11  -6    8.61    2.99
  -3 -11  -6    5.21    3.30
   3  11   6    2.79    2.54
  -3 -11  -7    1.44    2.35
  -3  11  -7    5.31    2.79
   3  11   7   -0.56    1.91
  -3 -12   9   27.18    3.67
  -3  12   9   21.78    2.95
  -3  12   8   26.78    4.14
  -3 -12   8   30.37    4.73
  -3  12   7    6.90    3.81
  -3 -12   7    2.08    3.69
  -3  12   6    1.70    3.41
  -3 -12   6    4.89    4.18
  -3  12   5    9.78    4.28
  -3 -12   5    7.86    4.13
  -3 -12   5   12.14    4.03
  -3 -12   4   -1.03    3.34
  -3 -12   4    2.26    3.51
  -3  12   4    0.66    3.22
  -3  12   4   -1.77    3.03
  -3 -12   4   -1.57    3.35
  -3  12   3   23.96    4.89
  -3  12   3   22.82    4.82
  -3  12   3    4.59    4.62
  -3 -12   3   26.40    6.41
  -3 -12   3   20.68    4.70
  -3  12   2   48.93    6.03
  -3  12   2   44.85    6.27
  -3 -12   2   52.59    5.76
  -3 -12   2   59.08    6.45
  -3 -12   2   49.70    9.07
  -3  12   1    0.38    2.87
  -3 -12   1    0.31    2.60
  -3  12   1   -2.43    4.65
  -3 -12   1    1.65    2.89
  -3 -12   1    0.17    2.76
  -3  12   0   35.63    5.15
  -3  12   0   41.04    6.79
  -3 -12   0   37.43    5.14
  -3 -12   0   41.08    5.63
  -3 -12   0   44.97    8.91
  -3  12  -1   92.87    7.33
  -3  12  -1  111.37   10.01
  -3 -12  -1   96.19    8.02
  -3 -12  -1  109.99    8.59
  -3 -12  -1   81.03   12.02
  -3  12  -2    4.50    2.82
  -3  12  -2    5.86    4.47
  -3 -12  -2    9.58    3.96
  -3 -12  -3   12.29    4.84
  -3  12  -3   11.47    3.88
  -3  12  -3   12.38    4.51
  -3 -12  -3   14.68    4.27
  -3 -12  -4   36.75    6.29
  -3  12  -4   27.32    5.09
  -3  12  -4   31.29    5.61
  -3 -12  -4   32.99    5.15
  -3 -12  -5    7.06    3.49
  -3  12  -5    5.30    3.51
  -3  12  -5    4.69    3.03
  -3 -12  -5    7.77    3.09
  -3 -12  -6    0.52    2.55
  -3  12  -6   -1.39    2.77
  -3 -12  -6   -3.81    2.20
  -3 -12  -7    9.01    2.64
  -3  12  -7    5.51    2.34
  -3  13   8   25.06    3.66
  -3 -13   8   21.21    3.65
  -3  13   7    9.19    3.38
  -3 -13   7   13.08    4.01
  -3  13   6  132.23    9.03
  -3 -13   6  131.91    9.52
  -3  13   5  135.12    9.41
  -3 -13   5  128.54    9.66
  -3 -13   5  130.92    8.77
  -3  13   4  326.55   14.31
  -3  13   4  306.50   13.22
  -3 -13   4  323.06   14.80
  -3 -13   4  322.16   13.87
  -3 -13   4  299.88   13.83
  -3  13   3   16.25    4.13
  -3  13   3   12.87    4.18
  -3 -13   3   11.82    4.02
  -3  13   2  104.35    8.31
  -3 -13   2  111.70    8.74
  -3  13   2   98.53    8.71
  -3  13   1   12.84    4.15
  -3  13   1   15.66    4.99
  -3 -13   1   11.74    3.51
  -3 -13   1    8.96    3.78
  -3  13   0 1377.13   27.32
  -3  13   0 1365.21   32.20
  -3 -13   0 1351.39   26.70
  -3 -13   0 1343.09   28.59
  -3  13  -1  628.69   22.24
  -3 -13  -1  609.60   18.50
  -3 -13  -1  611.68   19.51
  -3  13  -2   17.28    3.69
  -3  13  -2   17.09    5.52
  -3 -13  -2   12.11    3.93
  -3 -13  -2   15.93    4.57
  -3  13  -3   82.90    7.06
  -3  13  -3   94.93    8.99
  -3 -13  -3   91.81    7.89
  -3 -13  -4    7.02    3.94
  -3  13  -4    6.96    3.15
  -3  13  -4    9.77    3.86
  -3 -13  -4    8.64    3.61
  -3 -13  -5   94.28    7.53
  -3  13  -5  103.63    7.45
  -3 -13  -5   90.00    6.61
  -3  13  -5   80.30    6.53
  -3  13  -6    8.43    2.82
  -3 -13  -6   10.31    2.70
  -3  14   7   41.95    4.63
  -3 -14   7   44.37    5.11
  -3 -14   6   18.12    4.47
  -3  14   6   10.08    3.58
  -3  14   5   31.78    5.16
  -3 -14   5   38.62    6.02
  -3  14   4   70.32    7.27
  -3 -14   4   72.01    7.49
  -3 -14   4   57.36    6.51
  -3  14   4   61.08    6.13
  -3 -14   3   -2.13    3.71
  -3  14   3    2.55    3.54
  -3  14   3    1.05    2.94
  -3 -14   3    1.07    3.17
  -3 -14   3   -0.46    3.17
  -3  14   2    1.09    3.22
  -3  14   2    1.04    3.32
  -3 -14   2   -0.63    3.32
  -3  14   1   29.86    5.08
  -3  14   1   21.98    5.18
  -3 -14   1   29.85    5.48
  -3  14   0   16.93    4.19
  -3  14   0   17.04    5.54
  -3 -14   0   22.91    4.11
  -3 -14   0   18.85    4.61
  -3  14  -1    2.03    4.59
  -3 -14  -1    6.76    3.40
  -3 -14  -1    2.32    3.57
  -3  14  -2    6.66    4.43
  -3 -14  -2    6.42    3.41
  -3 -14  -2    7.11    3.62
  -3  14  -3    5.38    4.30
  -3 -14  -3    1.43    3.14
  -3 -14  -3   -0.50    3.00
  -3  14  -4    5.16    2.53
  -3  14  -4   -1.97    3.48
  -3 -14  -4    0.84    2.95
  -3 -14  -4    3.38    2.81
  -3  14  -5   13.90    2.81
  -3  14  -5   13.13    3.18
  -3 -14  -5   17.21    3.64
  -3 -14  -5   22.10    3.41
   3  14   6   26.01    3.38
  -3 -14  -6   25.13    3.31
  -3 -15   7   27.04    3.74
  -3  15   7   25.08    3.23
  -3  15   6   48.88    4.94
  -3 -15   6   42.14    5.15
  -3  15   5   45.94    5.30
  -3 -15   5   45.47    5.70
  -3  15   4  314.79   12.98
  -3 -15   4  325.97   14.03
  -3 -15   4  308.10   12.53
  -3 -15   3    0.55    3.34
  -3  15   3    0.26    3.11
  -3  15   3    1.60    2.89
  -3 -15   3    1.38    3.04
  -3 -15   3    2.58    3.40
  -3  15   2  110.45    8.23
  -3  15   2  101.06    8.41
  -3 -15   2  104.27    8.20
  -3  15   1   24.37    4.72
  -3  15   1   20.28    4.63
  -3 -15   1   22.47    4.64
  -3  15   0   92.23    8.96
  -3 -15   0   81.82    7.46
  -3  15  -1  157.89   11.17
  -3 -15  -1  157.07    8.79
  -3 -15  -1  162.51   10.00
  -3  15  -2   44.99    6.69
  -3 -15  -2   47.97    5.34
  -3 -15  -2   53.73    5.97
  -3  15  -3   30.94    5.49
  -3 -15  -3   36.34    4.73
  -3 -15  -3   29.53    4.50
  -3  15  -4   19.30    4.02
  -3 -15  -4   17.75    3.49
  -3 -15  -4   17.17    3.39
  -3  15  -5  327.52   10.45
   3  15   5  349.02   11.34
  -3 -15  -5  346.93   10.36
  -3 -15  -5  330.47    9.97
  -3  16   6    2.85    2.01
  -3 -16   6    7.88    2.70
  -3 -16   5   12.48    3.69
  -3  16   5   10.36    3.07
  -3  16   4    6.26    2.87
  -3 -16   4   10.87    3.41
  -3 -16   3   31.64    4.94
  -3  16   3   39.17    5.10
  -3  16   3   25.56    4.05
  -3 -16   3   33.81    5.01
  -3 -16   3   41.33    5.33
  -3  16   2   16.21    3.97
  -3  16   2   16.71    4.08
  -3 -16   2   17.14    4.09
  -3 -16   2   16.19    4.17
  -3  16   1    4.29    3.34
  -3 -16   1    4.38    3.40
  -3  16   0   35.33    5.77
  -3 -16   0   31.35    4.99
  -3  16  -1   49.04    6.59
  -3 -16  -1   53.12    5.88
  -3  16  -2   -0.38    3.23
  -3 -16  -2    2.50    2.34
  -3 -16  -2    0.17    2.52
  -3 -16  -3   11.47    2.82
  -3 -16  -3   10.29    3.03
  -3  16  -3   16.01    4.17
  -3  16  -4   45.92    4.71
  -3 -16  -4   47.17    4.03
  -3 -16  -4   40.82    4.03
  -3  17   5    3.81    1.93
  -3 -17   5   -0.34    2.49
  -3  17   4   10.57    2.79
  -3 -17   4   13.84    3.44
  -3 -17   3   26.03    3.90
  -3  17   3   26.62    3.97
  -3 -17   3   25.90    4.36
  -3 -17   2    6.06    3.22
  -3  17   2    9.43    2.97
  -3  17   2   10.05    3.23
  -3 -17   2    5.94    2.78
  -3 -17   2    8.32    2.91
  -3  17   1   19.04    4.08
  -3 -17   1   22.33    3.90
  -3 -17   1   22.15    4.11
  -3 -17   0   53.30    5.42
  -3  17   0   54.19    6.11
  -3  17  -1   32.17    5.10
  -3 -17  -1   34.19    4.53
  -3  17  -2   13.54    3.72
  -3 -17  -2    9.81    2.87
  -3  17  -3  108.68    6.93
   3  17   3   98.96    6.11
  -3 -17  -3   98.59    5.81
  -3  18   4    5.78    2.03
  -3 -18   3   -0.03    2.00
  -3 -18   2   18.72    3.37
  -3 -18   2   20.90    3.49
  -3 -18   2   26.16    3.59
  -3 -18   1    2.26    2.45
  -3  18   1   -1.43    2.37
  -3 -18   1    2.02    2.02
  -3 -18   1   -0.04    2.19
  -3  18   0   -1.43    2.24
  -3 -18   0    0.98    2.18
  -3  18  -1    6.76    2.87
  -3 -18  -1   12.45    2.73
  -3  18  -2    7.05    2.58
  -3 -18  -2    1.60    1.72
  -4   0  10  293.04   11.55
  -4   0  10  288.93   12.59
  -4   0   9  146.09   10.48
  -4   0   9  178.61   10.82
  -4   0   8  258.27   13.78
  -4   0   8  278.59   14.28
  -4   0   7  263.91   13.52
  -4   0   7  256.28   13.70
  -4   0   6  969.69   22.09
  -4   0   6 1009.53   24.45
  -4   0   6  967.09   21.32
  -4   0   6 1045.10   25.77
  -4   0   5  124.14    8.30
  -4   0   5  124.37    8.43
  -4   0   5  144.11    9.09
  -4   0   5  141.02    8.28
  -4   0   5  129.10   10.80
  -4   0   5  141.65    9.52
  -4   0   4 3038.54   36.68
  -4   0   4 3085.56   37.06
  -4   0   4 2977.91   36.57
  -4   0   4 3044.10   35.68
  -4   0   4 3040.82   47.55
  -4   0   3  248.08   10.88
  -4   0   3  251.58   15.61
  -4   0   3  263.73   10.51
  -4   0   3  257.26   10.29
  -4   0   3  255.12   10.72
  -4   0   2    7.31    4.29
  -4   0   1    4.59    4.18
  -4   0   0 4907.53   44.12
  -4   0   0 4926.72   46.55
  -4   0  -1 3122.19   43.49
  -4   0  -1 3150.17   36.78
  -4   0  -2   68.08    5.82
  -4   0  -2   59.79    7.38
  -4   0  -3   65.24    5.88
  -4   0  -3   69.08    8.45
  -4   0  -4   32.73    6.55
  -4   0  -4   41.95    5.08
  -4   0  -5  572.51   27.81
  -4   0  -5  638.77   18.62
  -4   0  -7  103.49    7.39
   4   0   8   -1.52    2.43
  -4  -1  10   88.63    7.42
  -4  -1  10   79.70    7.06
  -4  -1   9   41.87    6.33
  -4   1   9   38.60    6.39
  -4   1   9   53.54    6.69
  -4  -1   9   39.89    6.10
  -4   1   8    9.47    4.63
  -4  -1   8   11.92    4.45
  -4   1   8    9.28    5.13
  -4  -1   8    4.57    3.93
  -4   1   7   27.56    5.73
  -4  -1   7   33.10    5.75
  -4   1   7   30.39    5.94
  -4  -1   7   29.83    5.93
  -4   1   6  129.34    9.55
  -4  -1   6  152.56   10.09
  -4  -1   6  154.22    9.53
  -4   1   6  143.80    9.93
  -4   1   6  134.90    8.62
  -4   1   6  126.83   12.05
  -4   1   6  145.43   10.30
  -4  -1   6  139.60    9.99
  -4  -1   6  130.08    9.19
  -4   1   5  106.42    8.05
  -4  -1   5   91.24    6.99
  -4   1   5  110.68    8.19
  -4  -1   5   96.66    7.47
  -4  -1   5  101.60    7.89
  -4  -1   5  101.45    7.14
  -4   1   5  105.89    7.53
  -4   1   5  105.47   10.39
  -4   1   5  118.22    8.75
  -4  -1   5  111.92    8.47
  -4  -1   4  190.09    9.53
  -4  -1   4  187.93    9.52
  -4  -1   4  184.80    9.62
  -4  -1   4  179.26    8.99
  -4   1   4  182.56    9.29
  -4  -1   4  182.04   11.27
  -4   1   4  193.21   13.19
  -4   1   4  190.15    9.76
  -4   1   4  196.50   10.54
  -4   1   4  188.96   10.18
  -4  -1   4  195.72   10.31
  -4  -1   3   11.58    3.06
  -4   1   3   19.14    3.99
  -4  -1   3   16.19    5.51
  -4   1   3   13.33    3.03
  -4  -1   3   13.96    3.29
  -4   1   3   12.84    3.03
  -4   1   3   12.63    4.28
  -4   1   3   13.23    3.34
  -4  -1   3   18.53    3.89
  -4   1   2  197.40    9.14
  -4   1   2  200.96   13.74
  -4  -1   2  205.41   14.37
  -4  -1   2  204.16    8.95
  -4   1   2  202.72    9.08
  -4   1   1  173.36   12.46
  -4  -1   1  217.29   14.66
  -4  -1   0  220.46   10.78
  -4   1   0  210.43    9.56
  -4  -1   0  219.63    9.72
  -4   1   0  210.48   13.78
  -4  -1  -1   34.32    4.52
  -4  -1  -1   28.58    4.85
  -4   1  -1   28.22    4.40
  -4   1  -1   32.62    4.31
  -4   1  -1   31.76    4.29
  -4  -1  -2   49.70    6.89
  -4   1  -2   57.41    5.70
  -4   1  -2   53.94    5.72
  -4   1  -2   58.44    7.19
  -4  -1  -3  163.15   13.16
  -4   1  -3  162.72   12.75
  -4   1  -3  164.61    9.48
  -4   1  -4   91.83    7.46
  -4   1  -4   86.88   10.52
  -4  -1  -4   75.24    9.84
  -4  -1  -5   -2.24    3.11
  -4   1  -5   -1.34    3.46
  -4   1  -5   -9.62    5.11
  -4   1  -6    6.49    3.41
  -4  -1  -6    5.20    2.91
  -4  -1  -7   13.29    3.72
  -4   1  -7   15.27    3.51
   4   1   8   13.68    3.24
   4  -1   8   11.78    3.27
  -4  -1  -8    7.09    2.65
  -4  -2  10   91.86    7.35
  -4  -2  10   77.09    6.61
  -4   2   9   58.57    7.18
  -4  -2   9   49.95    6.56
  -4   2   9   51.26    5.53
  -4   2   9   50.51    7.90
  -4  -2   9   44.46    6.07
  -4  -2   8  217.02   12.69
  -4   2   8  213.41   12.69
  -4  -2   8  217.41   12.36
  -4   2   8  197.68   10.21
  -4   2   8  220.32   12.71
  -4   2   7  265.11   13.97
  -4  -2   7  238.30   12.50
  -4  -2   7  252.78   13.67
  -4   2   7  246.58   11.46
  -4   2   7  263.13   13.89
  -4  -2   7  245.63   13.45
  -4   2   6   12.55    6.32
  -4   2   6    4.80    3.64
  -4  -2   6    1.47    3.17
  -4  -2   6    2.00    3.29
  -4  -2   6    6.14    4.47
  -4   2   6    1.55    4.97
  -4   2   6   -3.42    4.12
  -4  -2   6    0.53    3.40
  -4  -2   5   63.20    5.76
  -4   2   5   69.35    6.73
  -4  -2   5   65.46    6.12
  -4  -2   5   73.89    6.69
  -4   2   5   63.94    6.68
  -4  -2   5   56.14    5.30
  -4   2   5   74.85    7.11
  -4   2   5   64.93    6.46
  -4  -2   5   75.02    7.10
  -4   2   5   54.07    8.19
  -4   2   4  512.04   15.44
  -4  -2   4  489.36   14.71
  -4  -2   4  483.45   14.29
  -4  -2   4  496.51   15.13
  -4   2   4  507.40   16.57
  -4  -2   4  500.85   14.35
  -4   2   4  486.75   21.24
  -4   2   4  512.10   16.42
  -4  -2   4  517.30   16.20
  -4   2   3  389.17   12.92
  -4   2   3  378.89   12.87
  -4   2   3  366.96   13.58
  -4  -2   3  388.92   19.62
  -4  -2   3  398.75   12.68
  -4   2   3  396.84   18.33
  -4  -2   3  364.12   12.09
  -4  -2   3  373.26   12.31
  -4   2   3  359.95   12.88
  -4  -2   3  391.58   13.22
  -4   2   2   59.32    5.14
  -4   2   2   59.72    5.38
  -4   2   2   48.40    7.11
  -4  -2   2   68.07    5.53
  -4  -2   2   53.97    7.91
  -4   2   2   53.62    4.90
  -4  -2   1  942.50   20.46
  -4   2   1  910.85   19.02
  -4   2   1  939.59   27.03
  -4  -2   0   -0.27    2.14
  -4   2   0    0.55    2.37
  -4   2   0    2.01    2.55
  -4   2   0    1.09    3.47
  -4  -2   0    3.58    2.51
  -4  -2  -1  835.50   24.17
  -4   2  -1  839.47   19.19
  -4   2  -1  829.02   18.72
  -4   2  -1  818.42   21.41
  -4  -2  -1  816.96   17.09
  -4   2  -2  427.89   14.51
  -4   2  -2  438.25   14.43
  -4  -2  -2  462.75   20.01
  -4   2  -2  434.80   18.20
  -4  -2  -3   15.34    4.61
  -4   2  -3    7.12    3.07
  -4   2  -3   10.25    3.70
  -4   2  -3    6.38    2.88
  -4  -2  -4  284.53   12.44
  -4   2  -4  262.45   12.62
  -4   2  -4  275.91   17.81
  -4   2  -4  282.96   12.41
  -4  -2  -5  648.00   19.26
  -4   2  -5  655.28   18.98
  -4   2  -5  630.56   19.77
  -4   2  -5  588.26   27.66
  -4  -2  -6   25.18    4.49
  -4   2  -6   25.58    4.78
  -4   2  -6   24.05    4.20
  -4  -2  -7   96.47    7.16
  -4   2  -7   98.39    7.30
   4   2   7  102.00    7.79
   4   2   8  245.80   10.09
   4  -2   8  248.74   10.00
  -4  -3  10   87.92    7.04
  -4   3  10   79.38    5.71
  -4   3   9  106.49    7.65
  -4  -3   9  110.42    8.77
  -4  -3   9  115.70    8.73
  -4   3   8   27.76    6.08
  -4   3   8   27.87    4.35
  -4  -3   8   33.00    6.39
  -4   3   8   29.56    6.39
  -4  -3   8   23.45    5.17
  -4  -3   8   22.07    5.29
  -4   3   7  115.26    9.72
  -4  -3   7  111.35    8.88
  -4   3   7  112.24    8.05
  -4  -3   7  112.90    9.60
  -4   3   7  106.41    9.53
  -4  -3   7  119.10    9.67
  -4   3   7   92.23   11.74
  -4   3   6  148.68   10.47
  -4   3   6  135.13   10.07
  -4  -3   6  132.33    9.02
  -4  -3   6  127.40    9.55
  -4   3   6  115.50    9.52
  -4   3   6  106.96   12.25
  -4  -3   6  125.64    9.64
  -4   3   5  120.16    8.66
  -4  -3   5  109.60    7.50
  -4  -3   5  115.53    8.36
  -4   3   5  120.68    8.80
  -4  -3   5  103.39    7.57
  -4   3   5   84.89   10.50
  -4   3   5  116.12    8.94
  -4  -3   5  103.15    8.39
  -4  -3   4   40.18    4.68
  -4   3   4   28.92    4.79
  -4   3   4   37.13    5.49
  -4  -3   4   26.82    4.27
  -4  -3   4   34.94    4.86
  -4   3   4   29.84    6.36
  -4   3   4   37.91    5.43
  -4  -3   4   37.04    5.15
  -4   3   3   45.28    4.87
  -4   3   3   37.52    4.63
  -4  -3   3   45.65    4.98
  -4   3   3   45.95    5.54
  -4  -3   3   37.18    7.19
  -4  -3   3   45.13    4.94
  -4   3   3   60.10    5.96
  -4   3   3   41.74    7.25
  -4  -3   3   48.23    5.41
  -4   3   2  172.51    8.91
  -4  -3   2  166.42    8.36
  -4   3   2  165.47    8.66
  -4   3   2  177.44    9.69
  -4  -3   2  164.62   13.35
  -4  -3   2  175.20    8.47
  -4  -3   2  160.55    8.61
  -4   3   1  163.96    8.65
  -4   3   1  154.46    8.22
  -4  -3   1  164.11    8.36
  -4   3   1  153.87    8.78
  -4   3   1  170.18   11.83
  -4   3   1  169.54    8.26
  -4  -3   1  148.44    7.61
  -4  -3   1  166.10    9.79
  -4  -3   0   70.75    7.25
  -4   3   0   67.07    5.88
  -4   3   0   66.77    5.74
  -4  -3   0   67.23    5.74
  -4   3   0   65.28    6.03
  -4   3   0   75.24    7.85
  -4   3   0   73.23    5.59
  -4  -3   0   75.37    5.84
  -4  -3  -1   12.84    3.73
  -4   3  -1   16.97    3.49
  -4   3  -1   16.96    3.71
  -4   3  -1   19.98    3.23
  -4   3  -1   11.60    3.98
  -4  -3  -2  113.00    7.35
  -4  -3  -2  110.28   10.48
  -4   3  -2  103.62    7.24
  -4   3  -2  105.49    7.88
  -4   3  -2  111.75    9.42
  -4  -3  -3  111.15    7.83
  -4   3  -3  107.34    7.64
  -4   3  -3  117.90   10.84
  -4  -3  -3   92.75   10.56
  -4   3  -3  118.86    8.61
  -4  -3  -4   22.21    5.75
  -4   3  -4   11.01    4.24
  -4   3  -4   10.25    4.45
  -4   3  -4   10.79    3.49
  -4  -3  -4   13.72    4.03
  -4   3  -5    5.20    2.76
  -4   3  -5    1.61    3.21
  -4  -3  -6   26.56    5.11
  -4   3  -6   24.13    4.89
   4   3   7    3.48    3.11
  -4   3  -7    0.86    3.02
  -4  -3  -7    3.68    2.57
   4   3   8    0.17    2.10
   4  -3   8    1.79    2.26
  -4  -3  -8    1.74    2.27
   4  -3   8    0.40    2.03
  -4   3  -8    0.01    1.89
  -4  -3  -8    2.59    2.26
  -4   4  10   67.58    5.21
  -4  -4  10   82.12    6.50
  -4  -4   9  129.29    9.08
  -4   4   9  123.81    8.00
  -4  -4   9  133.56    8.86
  -4   4   8   89.26    7.31
  -4  -4   8   96.14    8.32
  -4   4   8   81.18    6.71
  -4   4   8   90.83    9.60
  -4  -4   8   86.46    8.72
  -4  -4   8   90.82    8.48
  -4  -4   7  388.75   15.43
  -4   4   7  365.35   14.07
  -4  -4   7  396.65   16.90
  -4   4   7  400.06   16.89
  -4   4   7  360.40   23.25
  -4  -4   7  391.35   16.58
  -4  -4   6  630.39   18.60
  -4   4   6  664.93   17.98
  -4  -4   6  685.03   20.85
  -4   4   6  652.28   20.82
  -4   4   6  600.48   28.44
  -4  -4   6  667.50   20.73
  -4   4   6  626.52   18.62
  -4   4   5  345.73   13.70
  -4  -4   5  334.68   12.71
  -4   4   5  342.12   14.44
  -4  -4   5  336.84   13.91
  -4   4   5  345.21   20.53
  -4   4   5  347.63   14.76
  -4  -4   5  326.18   14.09
  -4   4   4  223.93   11.51
  -4   4   4  188.43   10.05
  -4  -4   4  200.36    9.98
  -4   4   4  190.53   14.66
  -4   4   4  199.29   10.81
  -4  -4   4  218.14   10.94
  -4   4   3 1838.87   28.72
  -4   4   3 1812.12   29.06
  -4   4   3 1850.54   31.42
  -4  -4   3 1831.63   43.40
  -4   4   3 1837.29   42.50
  -4  -4   3 1803.23   27.92
  -4   4   3 1802.07   29.31
  -4  -4   3 1863.80   29.85
  -4  -4   3 1782.48   26.51
  -4   4   2  308.07   11.81
  -4   4   2  318.50   11.77
  -4  -4   2  307.64   11.07
  -4   4   2  327.89   13.09
  -4  -4   2  341.95   19.06
  -4  -4   2  309.35   11.28
  -4  -4   2  308.26   11.96
  -4  -4   2  302.89   13.51
  -4   4   1  224.66    9.70
  -4  -4   1  212.04    9.48
  -4   4   1  227.09   10.14
  -4   4   1  219.87   10.52
  -4   4   1  244.75    9.98
  -4  -4   1  237.91    9.79
  -4  -4   1  229.56   12.31
  -4   4   0  308.47   12.00
  -4  -4   0  296.71   11.48
  -4   4   0  293.83   12.04
  -4   4   0  308.23   14.58
  -4   4   0  310.15   10.97
  -4  -4   0  287.46   10.87
  -4   4   0  302.51   11.16
  -4  -4   0  295.00   14.91
  -4  -4  -1   20.01    3.53
  -4  -4  -1   14.26    4.38
  -4   4  -1   16.73    3.58
  -4   4  -1   20.34    3.85
  -4   4  -1   25.58    4.13
  -4  -4  -2  291.81   11.69
  -4  -4  -2  270.92   16.28
  -4   4  -2  288.26   12.75
  -4   4  -2  273.33   11.18
  -4   4  -2  256.76   13.99
  -4  -4  -3  132.64    8.63
  -4  -4  -3  124.75   12.17
  -4   4  -3  131.57    8.04
  -4   4  -3  120.86    8.84
  -4   4  -3  123.05   11.04
  -4  -4  -4  162.11   10.08
  -4   4  -4  147.18   10.25
  -4   4  -4  124.39   12.09
  -4  -4  -4  154.62   14.28
  -4  -4  -5   18.85    4.49
  -4   4  -5   24.42    5.43
  -4  -4  -6   36.74    5.50
  -4   4  -6   36.75    5.70
   4   4   6   41.94    5.64
  -4  -4  -7  123.55    8.13
  -4   4  -7  123.05    8.44
   4   4   7  127.18    8.32
  -4  -4  -8    4.83    2.31
  -4  -4  -8    4.11    2.58
  -4   4  -8    5.30    2.36
   4   4   8    6.24    2.57
  -4  -5  10    1.90    2.45
  -4   5  10    3.30    2.07
  -4  -5   9   15.75    3.95
  -4   5   9   23.13    4.17
  -4  -5   9   18.88    4.19
  -4  -5   8   27.92    5.03
  -4   5   8   27.37    4.73
  -4  -5   8   29.76    6.08
  -4  -5   8   28.17    5.48
  -4  -5   7   13.76    4.23
  -4   5   7    8.66    3.32
  -4  -5   7    6.47    4.21
  -4   5   7   18.17    5.86
  -4  -5   7   11.39    4.14
  -4  -5   6    5.07    3.15
  -4   5   6    9.16    3.07
  -4   5   6    4.73    3.63
  -4  -5   6    9.16    3.95
  -4   5   6    1.22    3.44
  -4   5   6    9.64    4.65
  -4  -5   6    5.56    4.04
  -4   5   5  134.72    9.77
  -4   5   5  117.72    7.79
  -4   5   5  116.18    8.84
  -4   5   5  123.34    9.28
  -4   5   5  113.33   12.30
  -4  -5   5  112.22    8.80
  -4  -5   5  119.81    8.69
  -4   5   4   42.46    5.59
  -4   5   4   44.00    5.95
  -4  -5   4   37.40    4.81
  -4  -5   4   46.75    8.24
  -4   5   4   35.78    7.48
  -4  -5   4   41.19    5.48
  -4   5   4   30.94    5.21
  -4  -5   3   -1.26    2.59
  -4   5   3   -1.92    3.57
  -4   5   3    1.38    2.86
  -4   5   3   -4.75    2.96
  -4  -5   3   -0.44    2.05
  -4  -5   3    3.61    4.40
  -4  -5   3    1.83    2.45
  -4   5   3    1.33    3.93
  -4   5   3   -1.64    3.27
  -4   5   2  177.51    9.38
  -4   5   2  165.60    8.81
  -4  -5   2  166.09    8.41
  -4   5   2  166.82    9.95
  -4  -5   2  172.83   14.33
  -4  -5   2  167.23    8.82
  -4  -5   2  172.88    9.46
  -4  -5   2  159.36   10.99
  -4  -5   1  149.84    8.13
  -4   5   1  157.51    8.99
  -4   5   1  155.51    8.43
  -4   5   1  164.11    9.74
  -4  -5   1  165.81    8.77
  -4  -5   1  147.03   10.83
  -4  -5   0   51.23    5.06
  -4  -5   0   49.12    6.79
  -4   5   0   38.47    4.99
  -4   5   0   41.30    4.75
  -4  -5   0   36.90    4.53
  -4   5   0   40.36    5.36
  -4   5   0   45.63    4.60
  -4  -5   0   39.57    4.96
  -4  -5  -1    1.07    3.00
  -4  -5  -1    0.94    2.19
  -4   5  -1    2.74    2.48
  -4   5  -1    1.84    2.52
  -4   5  -1    5.54    2.93
  -4  -5  -2   30.48    6.22
  -4   5  -2   32.27    4.29
  -4   5  -2   32.54    5.15
  -4  -5  -2   38.59    5.10
  -4   5  -2   36.61    4.87
  -4  -5  -3  140.40    9.21
  -4  -5  -3  106.94   12.10
  -4   5  -3  113.37    9.08
  -4   5  -3  118.56   11.23
  -4  -5  -4   23.94    4.83
  -4  -5  -4   12.47    4.88
  -4   5  -4   17.54    4.97
   4   5   5   15.96    4.11
  -4  -5  -5   13.81    4.27
  -4   5  -5    8.78    4.28
   4   5   6   11.37    3.70
  -4  -5  -6   13.75    4.03
  -4   5  -6   10.79    4.54
  -4  -5  -7   69.18    6.37
  -4   5  -7   59.95    6.34
   4   5   7   73.60    6.51
  -4  -5  -8   11.35    2.70
  -4   5  -8    9.96    2.73
   4   5   8   11.11    2.69
  -4  -6  10   60.44    5.05
  -4   6  10   61.56    4.76
  -4  -6   9   43.11    5.21
  -4   6   9   40.79    4.89
  -4  -6   8   29.99    4.73
  -4   6   8   24.56    4.59
  -4  -6   8   24.87    5.58
  -4  -6   8   34.07    5.63
  -4  -6   7   78.41    7.00
  -4   6   7   83.25    7.33
  -4  -6   7   80.62    8.27
  -4   6   7   93.14    9.94
  -4  -6   7   81.56    7.99
  -4   6   6   26.55    4.62
  -4   6   6   27.86    4.97
  -4  -6   6   25.93    5.20
  -4   6   6   41.29    6.55
  -4   6   6   19.25    6.27
  -4  -6   6   22.56    5.06
  -4   6   5   43.31    7.41
  -4   6   5   34.30    4.58
  -4   6   5   29.17    5.47
  -4  -6   5   28.94    5.03
  -4   6   5   28.68    6.67
  -4   6   5   35.11    5.74
  -4  -6   5   29.42    5.31
  -4   6   4  410.14   14.61
  -4  -6   4  409.08   14.70
  -4   6   4  424.34   13.57
  -4   6   4  416.84   16.08
  -4  -6   4  475.59   23.62
  -4   6   4  433.60   23.32
  -4   6   4  424.41   15.40
  -4  -6   4  469.83   16.55
  -4   6   3  454.68   14.96
  -4   6   3  429.04   14.56
  -4   6   3  442.84   16.41
  -4  -6   3  452.75   14.35
  -4  -6   3  482.38   23.32
  -4   6   3  486.91   23.71
  -4   6   3  435.88   14.63
  -4  -6   3  468.36   15.18
  -4  -6   3  434.31   12.56
  -4  -6   3  451.17   15.77
  -4   6   2   56.71    5.90
  -4   6   2   60.49    6.59
  -4  -6   2   66.88    9.53
  -4   6   2   49.28    5.38
  -4  -6   2   66.90    5.93
  -4  -6   2   59.08    7.22
  -4   6   1  338.64   12.08
  -4  -6   1  325.22   11.81
  -4   6   1  331.71   12.85
  -4   6   1  345.05   14.10
  -4  -6   1  330.98   12.36
  -4  -6   1  357.80   17.71
  -4   6   0   93.94    6.64
  -4  -6   0   89.06    6.75
  -4   6   0   93.14    7.24
  -4   6   0   91.43    7.77
  -4   6   0   82.34    6.01
  -4  -6   0   94.80    7.10
  -4  -6   0   95.30    9.83
  -4  -6  -1   82.18    6.74
  -4   6  -1   75.75    6.89
  -4   6  -1   63.12    5.56
  -4   6  -1   77.29    6.97
  -4  -6  -1   83.24    9.55
  -4  -6  -2  499.60   23.82
  -4  -6  -2  515.89   16.69
  -4   6  -2  496.26   16.43
  -4   6  -2  507.70   17.53
  -4  -6  -3  350.94   14.49
  -4  -6  -3  350.24   21.00
  -4   6  -3  343.43   15.14
  -4  -6  -4   47.20    8.09
  -4   6  -4   31.37    5.68
  -4  -6  -4   37.17    5.57
   4   6   4   43.50    5.21
  -4  -6  -5  211.74   11.92
  -4   6  -5  215.18   12.65
   4   6   5  226.32   11.32
   4   6   6   19.29    4.19
  -4  -6  -6   23.48    4.85
  -4   6  -6   19.55    4.96
  -4  -6  -7  250.91   11.05
  -4   6  -7  260.00   11.64
   4   6   7  251.10   10.63
   4  -6   8    5.58    1.96
  -4  -6  -8    0.40    1.77
  -4   6  -8    0.18    1.87
  -4  -6  -8   -0.41    2.04
   4   6   8   -2.24    1.91
  -4  -7   9   56.17    5.30
  -4   7   9   64.57    5.76
  -4  -7   8    9.64    3.27
  -4   7   8    9.28    3.53
  -4  -7   8   14.92    4.81
  -4  -7   8   10.22    3.85
  -4   7   7   17.88    4.26
  -4  -7   7   18.05    5.14
  -4  -7   7   20.25    4.90
  -4   7   6  117.26    8.52
  -4   7   6  122.84    9.11
  -4  -7   6  120.58    9.64
  -4   7   6  134.21   10.72
  -4  -7   6  127.59    9.81
  -4   7   6   92.29   12.77
  -4   7   5    9.49    3.27
  -4   7   5    7.14    3.62
  -4  -7   5    5.52    3.40
  -4   7   5    9.34    4.90
  -4   7   5    9.77    5.73
  -4  -7   5    3.29    3.86
  -4  -7   4   -1.11    3.17
  -4   7   4    0.88    2.31
  -4   7   4    1.16    2.94
  -4  -7   4   -2.38    2.95
  -4   7   4   -6.31    4.03
  -4   7   4   -2.97    5.36
  -4  -7   3   -0.04    2.77
  -4   7   3   -0.13    3.33
  -4   7   3    1.65    2.81
  -4   7   3   -0.89    2.20
  -4   7   3    0.42    3.21
  -4  -7   3   -1.44    2.10
  -4  -7   3   -1.14    3.80
  -4  -7   3   -0.49    2.67
  -4   7   3    1.68    4.51
  -4   7   3   -4.37    4.98
  -4  -7   3   -0.20    1.86
  -4  -7   3    0.01    2.69
  -4   7   2   91.09    7.22
  -4   7   2   84.37    6.86
  -4   7   2   86.04    6.18
  -4   7   2   89.69    8.06
  -4  -7   2   94.21   11.11
  -4  -7   2  100.43    7.46
  -4  -7   2   90.59    6.17
  -4  -7   2   97.68    9.89
  -4   7   1   48.38    5.65
  -4   7   1   45.21    5.00
  -4   7   1   50.19    4.58
  -4   7   1   57.29    6.76
  -4  -7   1   50.80    5.70
  -4  -7   1   48.33    7.43
  -4  -7   0   55.87    8.08
  -4   7   0   57.51    6.14
  -4  -7   0   50.94    5.43
  -4   7   0   51.95    6.34
  -4   7   0   56.76    5.20
  -4  -7   0   66.25    6.33
  -4  -7  -1   36.81    5.09
  -4  -7  -1   40.43    7.44
  -4   7  -1   36.63    5.61
  -4   7  -1   29.75    5.12
  -4  -7  -2   47.93    5.99
  -4  -7  -2   37.36    7.60
  -4   7  -2   48.88    6.51
  -4   7  -2   47.70    6.00
  -4  -7  -3   70.11    7.17
  -4  -7  -3   81.31   11.18
  -4   7  -3   64.45    6.54
  -4   7  -3   63.42    7.45
   4   7   4   14.64    3.59
  -4   7  -4   19.25    5.26
  -4  -7  -4   12.78    4.50
   4   7   5   21.82    4.36
  -4  -7  -5    8.83    3.78
  -4   7  -5   16.35    4.80
  -4  -7  -6   29.36    5.01
  -4   7  -6   40.08    6.11
   4   7   6   36.30    4.88
  -4  -7  -7    3.60    2.70
  -4   7  -7    3.27    2.93
   4   7   7    2.85    2.55
  -4  -7  -8   -1.72    2.22
  -4   7  -8    3.61    2.02
  -4   8   9   31.66    4.09
  -4  -8   9   28.51    4.81
  -4   8   9   21.38    3.32
  -4   8   8   46.58    5.42
  -4  -8   8   40.47    6.19
  -4   8   7   40.43    5.39
  -4  -8   7   38.48    6.38
  -4   8   6  432.30   15.82
  -4   8   6  424.86   15.87
  -4  -8   6  416.23   16.99
  -4   8   6  484.87   17.89
  -4  -8   6  453.02   17.49
  -4   8   5  130.00    8.60
  -4   8   5  129.01    9.59
  -4  -8   5  115.99    9.02
  -4   8   5  152.55   10.96
  -4   8   5  130.26   14.24
  -4  -8   5  117.71    9.33
  -4   8   4   74.63    7.98
  -4   8   4   65.86    6.10
  -4   8   4   72.66    7.58
  -4  -8   4   74.12    7.07
  -4   8   4   84.18    7.98
  -4   8   4   65.30   10.10
  -4  -8   4   78.65    7.73
  -4   8   3  319.57   12.78
  -4   8   3  302.78   12.35
  -4   8   3  329.77   12.38
  -4   8   3  314.36   14.65
  -4  -8   3  331.83   13.07
  -4  -8   3  359.08   20.81
  -4   8   3  325.11   12.63
  -4   8   3  305.94   20.16
  -4  -8   3  306.23   13.06
  -4  -8   3  322.65   11.93
  -4  -8   3  348.66   14.88
  -4  -8   3  311.94   18.37
  -4   8   2   13.95    3.72
  -4   8   2   16.06    4.06
  -4   8   2   19.56    3.44
  -4  -8   2   19.23    4.08
  -4  -8   2   16.69    3.32
  -4  -8   2   18.77    5.26
  -4   8   2   12.54    4.37
  -4   8   1    8.56    3.09
  -4   8   1   14.72    3.99
  -4   8   1   12.37    2.96
  -4   8   1   13.64    4.47
  -4  -8   1    9.61    3.35
  -4  -8   1   16.25    3.38
  -4  -8   1   15.34    4.76
  -4   8   0  182.87   10.34
  -4  -8   0  191.16    9.69
  -4   8   0  180.58    8.60
  -4   8   0  193.38   11.59
  -4   8   0  180.21    8.97
  -4  -8   0  193.17   10.36
  -4  -8   0  178.96   14.61
  -4  -8  -1  138.42    9.49
  -4   8  -1  140.50    9.52
  -4   8  -1  126.95    9.54
  -4  -8  -1  143.12    9.34
  -4  -8  -1  132.69   13.15
  -4  -8  -2   31.59    6.52
  -4  -8  -2   32.50    5.30
  -4   8  -2   30.57    5.63
  -4   8  -2   34.01    5.53
  -4  -8  -3  114.99    9.13
  -4  -8  -3  144.73   14.04
  -4   8  -3  120.51    8.74
  -4   8  -3  125.30    9.96
  -4  -8  -4    2.51    3.61
  -4   8  -4    3.72    4.21
   4   8   4    7.55    2.61
  -4  -8  -5    8.94    4.11
  -4   8  -5    9.57    4.70
   4   8   5   13.56    3.44
  -4  -8  -6   11.08    3.84
  -4   8  -6   10.47    4.16
   4   8   6   12.54    3.31
  -4  -8  -7   10.17    3.05
  -4   8  -7    9.48    3.12
   4   8   7   11.95    2.78
  -4   9   9   33.68    3.94
  -4   9   9   26.49    3.46
  -4   9   8   33.07    4.56
  -4  -9   8   34.95    5.70
  -4   9   7   13.10    4.00
  -4  -9   7   14.12    4.43
  -4  -9   7   19.66    4.71
  -4   9   6   29.07    5.13
  -4   9   6   26.73    4.77
  -4  -9   6   26.46    5.47
  -4  -9   6   26.38    4.95
  -4   9   5  123.03    8.67
  -4   9   5  125.03    9.43
  -4  -9   5  123.06    9.43
  -4   9   5  129.28   15.08
  -4  -9   5  121.39    9.69
  -4  -9   4    6.28    3.95
  -4   9   4    6.36    3.13
  -4   9   4    7.22    3.94
  -4  -9   4    9.00    3.99
  -4   9   4   -0.67    2.95
  -4  -9   3   32.63    5.78
  -4   9   3   34.10    6.21
  -4   9   3   26.78    4.42
  -4   9   3   27.91    5.60
  -4  -9   3   30.26    4.75
  -4  -9   3   31.05    7.31
  -4  -9   3   31.41    5.10
  -4   9   3   26.55    6.66
  -4  -9   3   29.56    4.52
  -4  -9   3   32.41    6.16
  -4   9   2   59.25    5.94
  -4   9   2   54.54    5.91
  -4   9   2   60.39    5.83
  -4   9   2   68.51    7.70
  -4  -9   2   65.15    6.03
  -4  -9   2   68.18   10.02
  -4  -9   2   67.35    6.68
  -4  -9   2   57.38    5.74
  -4  -9   2   65.21    8.92
  -4   9   1   54.77    6.06
  -4   9   1   73.21    6.09
  -4   9   1   62.32    7.44
  -4  -9   1   64.26    6.60
  -4  -9   1   62.41    5.74
  -4  -9   1   60.61    9.38
  -4   9   0    1.96    2.61
  -4   9   0    3.85    2.61
  -4   9   0    4.81    3.83
  -4  -9   0    7.53    3.62
  -4  -9   0    4.84    2.41
  -4  -9   0   10.09    4.47
  -4  -9  -1   26.97    6.04
  -4   9  -1   23.36    4.74
  -4   9  -1   18.04    4.75
  -4  -9  -1   18.57    4.32
  -4  -9  -1   15.86    3.49
  -4  -9  -1   18.56    4.03
  -4  -9  -2   15.82    5.48
  -4  -9  -2   15.25    4.50
  -4   9  -2   10.31    4.30
  -4   9  -2   16.27    4.60
  -4  -9  -3    7.68    4.03
  -4   9  -3    7.11    4.55
  -4   9  -3   16.23    4.45
  -4  -9  -4    3.35    3.69
  -4   9  -4    1.15    4.05
  -4  -9  -5    2.28    3.30
  -4   9  -5   -1.60    3.65
   4   9   5    3.35    2.79
  -4  -9  -6    0.53    2.88
  -4   9  -6    1.30    3.34
   4   9   6    3.38    2.41
  -4  -9  -7   17.50    3.27
  -4   9  -7   15.79    3.36
   4   9   7   22.62    3.04
  -4  10   9   38.47    3.85
  -4 -10   9   35.08    4.44
  -4  10   8  115.93    7.50
  -4 -10   8  126.56    8.71
  -4  10   7   10.69    3.69
  -4 -10   7   13.07    4.66
  -4 -10   7   15.31    4.22
  -4  10   6   50.80    6.13
  -4 -10   6   55.75    6.83
  -4  10   6   50.06    5.58
  -4 -10   6   50.51    6.35
  -4  10   5   41.24    5.31
  -4  10   5   39.93    5.69
  -4 -10   5   43.60    6.12
  -4 -10   5   40.33    6.30
  -4 -10   4   17.40    4.88
  -4  10   4   20.88    4.21
  -4  10   4   16.77    4.40
  -4 -10   4   22.40    5.02
  -4  10   4   19.19    5.98
  -4  10   3  167.18    9.44
  -4  10   3  136.40    8.71
  -4  10   3  137.76   10.48
  -4 -10   3  122.73    8.68
  -4  10   3  120.24   13.51
  -4 -10   3  130.38    9.20
  -4 -10   3  140.33    8.74
  -4 -10   3  130.55    9.98
  -4 -10   3  120.17   13.28
  -4  10   2  143.71    8.89
  -4  10   2  138.25    8.51
  -4  10   2  132.82   10.30
  -4 -10   2  137.05    8.66
  -4 -10   2  137.00   13.45
  -4 -10   2  135.08    9.11
  -4 -10   2  123.49    8.09
  -4 -10   2  135.03   14.07
  -4  10   1   80.93    7.07
  -4  10   1   77.73    6.40
  -4  10   1   82.97    8.53
  -4 -10   1   83.30    7.48
  -4 -10   1   85.70    6.85
  -4 -10   1   68.58    9.90
  -4  10   0  144.17    9.49
  -4  10   0  155.42    8.77
  -4  10   0  148.81   10.83
  -4 -10   0  172.44   10.39
  -4 -10   0  143.19    8.62
  -4 -10   0  156.93   15.15
  -4  10  -1  149.78   10.87
  -4 -10  -1  150.95   10.08
  -4 -10  -1  154.54    9.00
  -4  10  -1  142.02    9.76
  -4 -10  -1  141.12   14.31
  -4 -10  -2   35.73    6.04
  -4  10  -2   40.55    6.21
  -4  10  -2   40.11    6.32
  -4 -10  -2   40.40    5.09
  -4 -10  -3   68.05    7.51
  -4  10  -3   76.75    7.88
  -4  10  -3   59.41    6.98
  -4 -10  -4   11.04    4.28
  -4  10  -4   12.20    4.55
  -4 -10  -5   32.16    5.26
  -4  10  -5   36.90    5.64
  -4 -10  -6   51.63    5.48
  -4  10  -6   46.15    5.40
   4  10   6   39.58    4.02
  -4 -10  -7    1.96    1.92
  -4 -10  -7    2.84    2.01
  -4  10  -7    3.06    2.29
  -4 -10  -7    1.24    1.77
  -4 -11   9    4.16    2.27
  -4  11   8    7.13    2.64
  -4 -11   8    7.90    3.57
  -4  11   7   -0.61    2.48
  -4 -11   7    2.71    3.67
  -4 -11   7    4.68    3.01
  -4  11   6    6.03    3.31
  -4 -11   6    8.14    4.10
  -4 -11   6    9.78    3.76
  -4  11   5   11.00    3.84
  -4  11   5    8.58    3.74
  -4 -11   5    5.73    3.92
  -4 -11   5    8.20    4.23
  -4 -11   4   12.80    4.51
  -4  11   4   10.97    3.82
  -4  11   4   10.25    4.12
  -4 -11   4   14.08    4.41
  -4 -11   3    5.31    4.33
  -4  11   3    5.41    2.89
  -4  11   3    5.66    4.08
  -4 -11   3    9.40    3.71
  -4 -11   3    9.00    3.82
  -4 -11   3    5.24    2.91
  -4  11   2   -2.38    2.52
  -4  11   2    1.11    2.48
  -4  11   2    3.91    4.30
  -4 -11   2   -3.04    2.80
  -4 -11   2   -0.28    2.90
  -4 -11   2   -3.68    2.85
  -4  11   1   34.75    5.09
  -4  11   1   35.09    4.75
  -4  11   1   32.87    6.24
  -4 -11   1   24.55    4.88
  -4 -11   1   32.24    4.94
  -4 -11   1   32.69    7.95
  -4  11   0   29.76    4.91
  -4  11   0   37.98    6.71
  -4 -11   0   42.99    5.96
  -4 -11   0   27.92    4.62
  -4  11  -1    5.04    3.60
  -4  11  -1    2.69    4.18
  -4 -11  -1    4.87    3.99
  -4 -11  -1    5.15    3.05
  -4  11  -2   37.45    5.82
  -4  11  -2   35.50    6.28
  -4 -11  -2   30.21    5.63
  -4 -11  -2   29.28    4.38
  -4 -11  -3   76.10    8.00
  -4  11  -3   55.90    6.77
  -4  11  -3   68.96    7.39
  -4 -11  -3   59.54    5.90
  -4 -11  -4   17.21    4.90
  -4  11  -4   13.94    4.29
  -4  11  -4   19.89    4.40
  -4 -11  -5    8.83    3.51
  -4  11  -5   10.72    3.63
  -4 -11  -6   23.55    3.71
  -4  11  -6   22.14    3.62
  -4 -11  -6   27.44    3.92
  -4 -11  -6   20.27    3.20
  -4  12   8   13.22    2.69
  -4 -12   8   15.05    3.55
  -4  12   7  161.65    8.60
  -4 -12   7  183.28   10.09
  -4  12   6   15.10    3.80
  -4 -12   6   16.91    4.50
  -4 -12   6    7.98    3.37
  -4  12   5    6.36    3.06
  -4  12   5    6.75    3.15
  -4 -12   5    9.17    4.26
  -4 -12   5    4.90    3.76
  -4  12   4  127.48    8.84
  -4  12   4  126.80    9.37
  -4 -12   4  124.77    9.16
  -4 -12   4  131.05    9.95
  -4  12   3   84.32    7.10
  -4  12   3   80.39    8.18
  -4 -12   3   87.39    7.56
  -4 -12   3   86.65    7.14
  -4 -12   3   86.81    8.60
  -4  12   2   24.99    4.29
  -4  12   2   20.95    5.55
  -4 -12   2   22.76    4.44
  -4 -12   2   27.73    4.91
  -4 -12   2   28.52    4.75
  -4  12   1  343.97   13.25
  -4  12   1  350.22   13.54
  -4  12   1  349.03   16.64
  -4 -12   1  342.63   14.36
  -4 -12   1  339.26   13.67
  -4  12   0   74.10    6.82
  -4  12   0   78.55    8.85
  -4 -12   0   72.21    7.29
  -4 -12   0   64.62    6.49
  -4  12  -1   26.16    4.67
  -4  12  -1   24.52    5.69
  -4 -12  -1   30.81    5.43
  -4 -12  -1   30.42    4.81
  -4  12  -2   11.94    3.89
  -4  12  -2   15.45    5.09
  -4 -12  -2   10.75    4.22
  -4 -12  -2   17.17    3.89
  -4  12  -3    3.36    3.47
  -4  12  -3    9.05    4.09
  -4 -12  -3   -0.39    3.17
  -4 -12  -3    2.64    2.55
  -4 -12  -4   21.59    3.84
  -4  12  -4   32.85    5.18
  -4  12  -4   31.51    4.74
  -4 -12  -4   34.07    5.16
  -4  12  -5   52.46    5.37
  -4 -12  -5   36.34    4.11
  -4 -12  -5   46.94    5.15
  -4  12  -6   18.58    3.10
  -4 -12  -6   21.24    3.17
  -4 -13   8   14.21    2.88
  -4  13   7   11.62    2.92
  -4 -13   7   14.42    3.57
  -4  13   6   34.12    4.53
  -4 -13   6   46.03    5.73
  -4 -13   6   42.10    5.05
  -4  13   5   35.84    4.99
  -4 -13   5   40.17    5.70
  -4  13   5   31.31    4.40
  -4 -13   5   39.14    5.68
  -4 -13   4    0.93    3.44
  -4  13   4    1.09    2.76
  -4  13   4   -1.23    3.47
  -4 -13   4    2.00    3.24
  -4 -13   3    5.66    4.38
  -4  13   3    9.85    3.26
  -4  13   3    3.92    3.32
  -4 -13   3    8.41    3.40
  -4 -13   3    4.84    3.22
  -4  13   2   28.31    4.63
  -4  13   2   27.52    5.53
  -4 -13   2   23.81    4.19
  -4 -13   2   24.90    4.74
  -4 -13   2   18.28    4.29
  -4  13   1   11.10    5.02
  -4  13   1    5.07    2.87
  -4 -13   1    9.43    3.72
  -4 -13   1    6.80    3.39
  -4  13   0   17.93    5.57
  -4  13   0   11.08    3.26
  -4 -13   0    8.22    3.89
  -4 -13   0   18.08    4.12
  -4  13  -1   14.37    3.71
  -4  13  -1   25.85    5.92
  -4 -13  -1   23.81    4.96
  -4 -13  -1   16.32    4.01
  -4  13  -2   10.49    3.47
  -4  13  -2   13.36    4.77
  -4 -13  -2   13.49    4.16
  -4 -13  -2   11.25    3.41
  -4  13  -3   -0.29    2.79
  -4  13  -3    6.45    3.31
  -4 -13  -3    6.56    3.50
  -4 -13  -3    7.61    2.70
  -4  13  -4    2.61    2.53
  -4  13  -4    3.03    2.51
  -4 -13  -4    2.78    2.90
  -4  13  -5    0.27    1.99
  -4 -13  -5    3.66    2.53
  -4  14   7    7.53    2.24
  -4 -14   7    5.90    2.54
  -4  14   6  113.85    6.77
  -4 -14   6  117.11    7.68
  -4  14   5   74.16    6.05
  -4 -14   5   68.58    6.49
  -4 -14   5   75.41    6.62
  -4  14   4  114.85    7.76
  -4  14   4  131.62    8.47
  -4 -14   4  123.22    8.60
  -4 -14   4  116.47    8.55
  -4 -14   3   19.11    4.78
  -4  14   3   19.18    3.98
  -4  14   3   15.62    4.29
  -4 -14   3   18.83    4.11
  -4 -14   3   25.30    4.46
  -4  14   2   48.99    5.47
  -4  14   2   50.77    6.62
  -4 -14   2   51.80    5.51
  -4 -14   2   49.00    5.48
  -4 -14   2   50.05    5.75
  -4  14   1   -1.61    3.97
  -4 -14   1    5.81    3.41
  -4 -14   1    3.16    2.86
  -4  14   0  408.22   17.22
  -4 -14   0  383.57   14.23
  -4 -14   0  370.29   13.83
  -4  14  -1  759.64   22.75
  -4 -14  -1  754.55   19.69
  -4 -14  -1  712.62   18.48
  -4  14  -2    6.43    2.80
  -4  14  -2    6.03    3.82
  -4 -14  -2   10.58    3.72
  -4 -14  -2    8.59    2.97
  -4  14  -3   30.58    4.18
  -4  14  -3   28.91    4.76
  -4 -14  -3   28.18    4.43
  -4 -14  -3   23.62    3.54
  -4  14  -4    9.22    2.46
  -4  14  -4    8.92    2.70
  -4 -14  -4    8.96    2.73
  -4 -14  -5  174.09    7.07
  -4  15   6    8.14    2.34
  -4 -15   6    5.12    2.46
  -4  15   5   25.42    3.62
  -4 -15   5   23.28    3.94
  -4 -15   5   26.25    3.78
  -4  15   4   38.50    4.58
  -4  15   4   30.32    4.28
  -4 -15   4   36.93    5.08
  -4 -15   4   42.34    5.13
  -4  15   3   18.23    3.61
  -4  15   3   25.23    4.49
  -4 -15   3   17.09    3.72
  -4 -15   2    0.25    3.76
  -4  15   2    3.07    2.53
  -4  15   2    2.34    3.22
  -4 -15   2   -1.36    2.58
  -4 -15   2    2.79    2.68
  -4  15   1   11.30    4.48
  -4 -15   1    1.76    2.40
  -4 -15   1    8.57    3.32
  -4  15   0   33.09    5.87
  -4 -15   0   31.93    4.41
  -4 -15   0   22.25    3.91
  -4  15  -1    5.16    3.80
  -4 -15  -1   -1.91    2.81
  -4 -15  -1   -0.54    2.26
  -4  15  -2   18.34    4.41
  -4 -15  -2   14.98    3.37
  -4 -15  -2   17.21    3.22
  -4  15  -3    1.98    2.64
  -4 -15  -3    4.13    2.35
  -4 -15  -3   -1.68    1.94
  -4 -15  -4   -0.61    1.88
  -4  16   5    5.97    2.08
  -4 -16   5    6.78    2.43
  -4  16   4  321.81   10.49
  -4 -16   4  308.51   11.06
  -4 -16   4  307.97   10.92
  -4 -16   3   17.09    3.73
  -4  16   3   19.45    3.35
  -4  16   3   20.14    3.68
  -4 -16   3   20.34    3.46
  -4 -16   2   -0.04    3.11
  -4  16   2   -1.31    3.04
  -4 -16   2    5.45    2.61
  -4 -16   2    0.16    1.97
  -4  16   1  142.11    9.09
  -4 -16   1  144.24    7.87
  -4 -16   1  151.44    9.25
  -4  16   0   35.09    5.23
  -4 -16   0   31.92    4.05
  -4  16  -1   38.21    5.17
  -4 -16  -1   41.22    4.17
  -4 -16  -1   32.38    3.92
  -4  16  -2   84.67    6.50
  -4 -16  -2   88.44    5.45
  -4 -16  -2   76.88    5.00
  -4  16  -3   23.37    3.42
  -4 -17   3    3.92    2.45
  -4 -17   2    2.63    2.56
  -4  17   2    6.67    2.62
  -4 -17   1    3.39    2.62
  -4  17   1    7.67    2.91
  -4 -17   1    5.32    2.33
  -4 -17   0   18.33    3.55
  -4  17   0   15.94    3.63
  -4 -17   0   16.47    2.76
  -4  17  -1    9.05    3.02
  -5   0  10   20.46    5.00
  -5   0   9   12.07    4.37
  -5   0   8   27.75    5.84
  -5   0   7  115.62    9.66
  -5   0   7   45.02    7.05
  -5   0   6   14.17    4.11
  -5   0   6   17.99    5.24
  -5   0   5   -2.07    4.30
  -5   0   5    0.36    2.90
  -5   0   5    3.12    3.71
  -5   0   4    1.01    4.20
  -5   0   4    6.39    3.47
  -5   0   4    6.35    3.75
  -5   0   3  104.35    7.85
  -5   0   3  110.64    8.69
  -5   0   3  114.79    8.29
  -5   0   3  100.62    8.05
  -5   0   2   13.49    3.52
  -5   0   2   11.38    3.63
  -5   0   2   11.64    3.84
  -5   0   2   19.55    5.55
  -5   0   2   15.54    3.98
  -5   0   2   12.76    3.58
  -5   0   1   35.60    4.79
  -5   0   1   38.22    5.28
  -5   0   1   32.01    4.76
  -5   0   1   39.92    7.60
  -5   0   1   27.52    3.97
  -5   0   0   69.17    6.39
  -5   0   0   74.31    7.02
  -5   0   0   72.46   10.16
  -5   0  -1  113.56    8.08
  -5   0  -1  122.39    8.82
  -5   0  -2   24.98    4.82
  -5   0  -2   24.90    4.38
  -5   0  -3    0.47    3.54
  -5   0  -3    5.89    2.98
  -5   0  -4   13.93    4.17
  -5   0  -5    3.59    3.37
  -5   0  -6   32.24    4.80
   5   0   7   -1.54    2.43
  -5   0  -7    3.14    2.16
  -5   1  10   72.49    6.52
  -5  -1  10   26.73    5.01
  -5   1   9   18.52    5.06
  -5  -1   9   -0.40    3.66
  -5   1   8  270.00   13.86
  -5  -1   8  252.03   13.55
  -5   1   7  129.56   10.93
  -5  -1   7  127.28   10.02
  -5   1   7   42.43    5.31
  -5   1   7   41.48    7.04
  -5  -1   7   48.09    7.41
  -5   1   6   49.43    7.77
  -5  -1   6   46.99    6.58
  -5  -1   6   33.70    5.04
  -5   1   6   23.34    4.65
  -5   1   6   24.34    5.70
  -5  -1   6   27.55    5.72
  -5   1   5  318.27   13.86
  -5  -1   5  321.83   13.44
  -5   1   5  353.66   14.40
  -5   1   5  327.61   15.28
  -5  -1   5  342.67   15.35
  -5  -1   5  323.13   13.77
  -5   1   4  253.23   12.26
  -5  -1   4  252.88   12.04
  -5   1   4  269.03   13.52
  -5  -1   4  266.76   12.30
  -5   1   4  265.42   12.40
  -5   1   4  265.27   13.07
  -5  -1   4  271.92   13.03
  -5   1   3    7.77    3.82
  -5  -1   3    5.43    3.36
  -5   1   3    1.99    2.88
  -5  -1   3    3.00    4.10
  -5  -1   3    9.87    3.85
  -5   1   3    7.52    3.40
  -5   1   3    3.51    2.86
  -5  -1   3    9.43    3.64
  -5   1   2  378.33   13.98
  -5   1   2  383.92   14.25
  -5  -1   2  367.02   13.92
  -5   1   2  374.29   14.79
  -5   1   2  372.33   20.99
  -5  -1   2  379.97   21.43
  -5   1   2  396.17   14.28
  -5  -1   2  357.78   12.85
  -5   1   2  365.62   13.45
  -5  -1   2  353.31   13.50
  -5  -1   1   43.50    5.00
  -5   1   1   39.44    5.06
  -5   1   1   54.89    6.19
  -5  -1   1   34.73    4.97
  -5   1   1   42.83    5.30
  -5   1   1   39.46    5.17
  -5   1   1   40.28    7.59
  -5  -1   1   37.26    8.03
  -5  -1   1   29.39    4.37
  -5  -1   0  309.21   12.12
  -5   1   0  301.14   12.56
  -5   1   0  303.50   12.93
  -5  -1   0  303.97   13.08
  -5   1   0  302.55   12.25
  -5   1   0  267.39   17.58
  -5  -1   0  300.70   19.57
  -5  -1   0  306.99   11.50
  -5  -1  -1   69.54    6.15
  -5   1  -1   85.47    7.17
  -5   1  -1   77.01    7.38
  -5  -1  -1   72.47    6.93
  -5   1  -1   82.49   10.61
  -5  -1  -1   80.29    6.15
  -5   1  -2  136.39    9.06
  -5   1  -2  136.50    9.34
  -5  -1  -2  141.09    9.55
  -5   1  -2  123.20   12.42
  -5  -1  -3   14.75    4.21
  -5   1  -3    9.35    3.34
  -5   1  -3    8.41    3.75
  -5   1  -4   27.51    5.06
  -5  -1  -4   24.17    4.98
  -5   1  -4   34.19    5.13
  -5   1  -5    8.18    3.39
  -5  -1  -5    5.66    3.75
  -5   1  -5    4.84    2.82
  -5   1  -6   27.80    4.31
  -5  -1  -6   27.95    4.45
   5   1   7    2.42    2.33
  -5  -1  -7    8.50    2.72
  -5   2  10   81.53    6.57
  -5  -2  10   13.30    4.42
  -5   2   9   15.08    5.88
  -5  -2   9    9.46    3.98
  -5   2   8   46.34    6.88
  -5  -2   8   42.26    6.57
  -5  -2   7  204.49   10.75
  -5   2   7  245.62   13.04
  -5   2   7  132.11    8.99
  -5   2   7  136.92   10.62
  -5  -2   7  122.29   10.18
  -5   2   6   33.54    5.43
  -5   2   6   37.35    6.40
  -5  -2   6   39.98    6.85
  -5   2   5    1.88    4.07
  -5  -2   5   -2.94    4.15
  -5  -2   5    6.39    3.70
  -5   2   5    1.05    3.41
  -5   2   5   13.44    4.78
  -5   2   5    1.84    4.12
  -5  -2   5    7.39    4.27
  -5   2   4   60.94    6.96
  -5  -2   4   60.37    6.45
  -5   2   4   54.88    6.67
  -5   2   4   65.31    6.82
  -5   2   4   60.93    7.00
  -5  -2   4   65.07    7.08
  -5   2   3   41.44    5.47
  -5  -2   3   40.89    5.56
  -5   2   3   47.26    6.24
  -5  -2   3   37.90    8.22
  -5   2   3   42.91    5.70
  -5   2   3   36.34    4.96
  -5  -2   3   37.78    5.41
  -5   2   2   37.31    4.97
  -5   2   2   38.75    5.41
  -5  -2   2   39.04    5.15
  -5   2   2   42.79    5.71
  -5  -2   2   30.26    7.20
  -5   2   2   37.27    5.10
  -5  -2   2   35.81    4.71
  -5  -2   2   39.28    5.26
  -5  -2   1   10.54    2.95
  -5   2   1   14.65    3.87
  -5  -2   1   14.21    3.86
  -5   2   1    9.95    3.32
  -5   2   1   11.19    3.61
  -5   2   1    9.94    4.81
  -5   2   1   12.24    3.71
  -5  -2   1    6.40    4.99
  -5  -2   1   11.74    3.46
  -5  -2   1   11.85    3.20
  -5   2   0   70.07    6.79
  -5   2   0   62.78    6.66
  -5  -2   0   79.14    7.31
  -5   2   0   75.64    6.77
  -5   2   0   78.33    9.81
  -5  -2   0   79.12    6.50
  -5   2  -1  169.35   10.22
  -5   2  -1  158.03    9.88
  -5  -2  -1  164.89   10.22
  -5   2  -1  142.43   12.97
  -5  -2  -1  151.05    8.51
  -5   2  -2   73.68    7.19
  -5   2  -2   63.29    6.83
  -5  -2  -2   73.14    7.44
  -5  -2  -2   71.86    6.12
  -5   2  -3    2.82    3.13
  -5  -2  -3   -1.96    3.88
  -5   2  -3    0.36    3.20
  -5   2  -4   46.80    5.97
  -5  -2  -4   62.06    7.25
  -5   2  -4   42.65    5.74
  -5   2  -5   92.26    7.67
  -5   2  -5   87.63    7.21
  -5  -2  -5   97.12    8.24
  -5  -2  -6    8.62    3.56
  -5   2  -6    9.25    2.99
   5   2   7   14.10    3.06
  -5  -2  -7    9.11    2.86
  -5   3  10  236.31    9.42
  -5  -3  10  121.00    7.12
  -5   3   9   69.51    7.79
  -5  -3   9   25.13    4.77
  -5   3   8   84.32    6.69
  -5  -3   8   73.53    7.95
  -5   3   7  325.95   13.85
  -5   3   7  321.92   15.33
  -5  -3   7  301.06   15.19
  -5  -3   6   26.55    5.23
  -5   3   6   16.82    4.48
  -5   3   6   21.11    6.79
  -5   3   6   18.41    5.06
  -5  -3   6   17.13    5.03
  -5   3   5  265.43   12.99
  -5  -3   5  263.89   11.89
  -5  -3   5  282.22   13.04
  -5   3   5  269.29   14.09
  -5   3   5  270.06   12.94
  -5   3   5  247.31   17.57
  -5   3   5  261.81   13.60
  -5  -3   5  280.51   14.23
  -5   3   4   26.79    5.09
  -5  -3   4   18.12    4.10
  -5   3   4   23.49    5.27
  -5   3   4   24.98    4.93
  -5   3   4   23.98    4.77
  -5  -3   4   24.51    5.07
  -5   3   3   22.84    4.52
  -5  -3   3   16.38    3.68
  -5   3   3   23.24    5.03
  -5  -3   3   25.16    6.76
  -5   3   3   16.72    4.42
  -5   3   3   14.79    3.92
  -5  -3   3   22.09    4.70
  -5   3   2   44.76    5.68
  -5   3   2   45.38    5.64
  -5  -3   2   43.17    5.48
  -5   3   2   39.92    5.71
  -5   3   2   45.03    5.43
  -5  -3   2   36.10    8.10
  -5  -3   2   49.22    5.33
  -5  -3   2   46.10    5.60
  -5   3   1   74.16    6.88
  -5   3   1   65.39    6.51
  -5   3   1   70.45    6.91
  -5   3   1   72.62    9.45
  -5   3   1   77.28    6.82
  -5  -3   1   68.95   10.49
  -5  -3   1   73.29    6.37
  -5  -3   1   66.54    6.35
  -5  -3   1   62.76    6.43
  -5   3   0   44.20    5.61
  -5   3   0   50.21    6.00
  -5  -3   0   48.60    6.01
  -5   3   0   47.45    5.71
  -5   3   0   50.97    7.76
  -5   3   0   52.40    5.58
  -5  -3   0   42.76    4.99
  -5   3  -1   18.02    4.30
  -5  -3  -1   18.73    4.30
  -5   3  -1   23.35    5.04
  -5  -3  -1   17.01    3.42
  -5   3  -2   43.38    5.81
  -5   3  -2   42.63    5.70
  -5  -3  -2   41.86    6.00
  -5  -3  -2   44.60    5.16
  -5   3  -3  150.53   10.26
  -5   3  -3  144.56    9.67
  -5  -3  -3  148.76   10.33
  -5  -3  -3  149.94    8.77
  -5   3  -4   41.75    5.47
  -5  -3  -4   46.34    6.72
  -5   3  -4   40.02    5.87
  -5  -3  -4   36.80    4.68
  -5   3  -5   12.08    3.35
  -5  -3  -5   20.55    4.99
  -5   3  -5   17.68    4.13
   5   3   6   23.89    4.22
  -5  -3  -6   25.61    4.64
  -5   3  -6   28.49    4.40
  -5  -3  -7   44.66    4.57
   5   3   7   44.46    4.52
  -5   4   9   66.45    7.71
  -5  -4   9    5.93    3.58
  -5   4   8   21.58    3.96
  -5   4   8   27.79    7.41
  -5  -4   8   17.73    5.15
  -5  -4   7   64.09    7.32
  -5   4   7   59.65    6.67
  -5   4   7   74.57    8.19
  -5  -4   7   66.97    7.92
  -5  -4   6   52.37    6.63
  -5   4   6   50.24    6.46
  -5  -4   6   58.63    7.62
  -5   4   6   50.88    7.18
  -5  -4   5    6.98    3.80
  -5   4   5   16.66    5.02
  -5  -4   5   21.25    4.32
  -5   4   5   15.10    4.53
  -5   4   5   18.53    5.74
  -5   4   5   15.13    4.75
  -5  -4   5   21.85    5.44
  -5   4   4   61.53    6.87
  -5  -4   4   65.02    6.43
  -5   4   4   62.71    7.65
  -5   4   4   67.11    7.01
  -5   4   4   63.46    6.89
  -5  -4   4   60.45    7.09
  -5   4   3  104.81    8.40
  -5   4   3   92.27    7.97
  -5  -4   3  107.54    7.85
  -5   4   3  104.55    8.92
  -5  -4   3  113.82   13.05
  -5   4   3  116.80    8.62
  -5  -4   3  102.74    8.16
  -5   4   3   96.70    7.70
  -5  -4   3   92.73    8.13
  -5  -4   2   33.14    5.19
  -5   4   2   38.60    5.57
  -5   4   2   35.99    5.32
  -5  -4   2   31.56    4.90
  -5   4   2   36.35    5.79
  -5   4   2   38.64    5.45
  -5  -4   2   27.90    7.21
  -5  -4   2   34.06    4.80
  -5  -4   1   19.26    4.29
  -5   4   1   15.43    4.18
  -5  -4   1   20.13    4.23
  -5   4   1   11.33    3.77
  -5   4   1   19.25    4.55
  -5   4   1   19.64    4.13
  -5  -4   1   14.97    5.98
  -5  -4   1   18.99    4.06
  -5   4   0  116.81    8.88
  -5   4   0  119.78    8.44
  -5  -4   0  122.04    8.84
  -5   4   0  115.04    8.76
  -5   4   0  134.49    8.58
  -5  -4   0  117.27    8.17
  -5  -4   0   96.09    7.46
  -5   4  -1   82.38    7.73
  -5   4  -1   95.19    7.80
  -5  -4  -1  104.54    8.53
  -5   4  -1   88.75    7.38
  -5  -4  -1   88.09    7.21
  -5  -4  -2   24.94    5.66
  -5   4  -2   23.67    4.66
  -5  -4  -2   17.75    5.16
  -5   4  -2   18.38    4.96
  -5  -4  -2   22.10    4.34
  -5   4  -3    5.08    2.69
  -5  -4  -3    5.25    4.12
  -5   4  -3    0.96    3.47
  -5  -4  -3    5.40    3.03
  -5   4  -4   11.97    3.56
  -5  -4  -4   11.55    4.76
  -5   4  -4   13.72    4.45
  -5  -4  -4    8.71    3.21
   5   4   5   10.22    3.49
  -5  -4  -5    8.89    4.26
  -5   4  -5   19.46    4.74
  -5  -4  -5   10.26    2.79
   5   4   6    7.33    3.01
  -5  -4  -6    7.16    3.52
  -5   4  -6    7.39    2.94
  -5  -4  -7    1.99    2.31
  -5   4  -7    1.39    1.95
   5   4   7    2.26    1.96
  -5   5   9  132.84    9.03
  -5  -5   9   10.76    3.56
  -5   5   8  118.99    7.98
  -5  -5   8  124.45    9.50
  -5  -5   7   25.49    5.08
  -5   5   7   31.60    5.30
  -5  -5   7   31.18    6.15
  -5  -5   6   81.75    7.94
  -5   5   6   83.14    7.88
  -5   5   6   83.99    8.44
  -5  -5   6   83.29    8.66
  -5   5   5 1132.94   25.57
  -5  -5   5 1121.89   25.90
  -5   5   5 1141.15   28.35
  -5   5   5 1123.68   26.33
  -5   5   5 1092.30   26.55
  -5  -5   5 1182.66   28.73
  -5   5   4   65.69    7.33
  -5   5   4   45.26    6.65
  -5   5   4   57.98    6.69
  -5   5   4   73.69    7.24
  -5  -5   4   54.32    7.16
  -5   5   3   85.07    7.51
  -5   5   3   64.81    6.99
  -5  -5   3   81.15    6.75
  -5   5   3   83.35    8.28
  -5  -5   3   74.35   10.65
  -5   5   3   87.14    7.68
  -5   5   3   89.54    7.45
  -5  -5   3   87.28    7.67
  -5  -5   3   78.93    7.62
  -5   5   2  418.94   15.85
  -5   5   2  390.07   14.76
  -5  -5   2  399.98   14.52
  -5   5   2  388.68   16.30
  -5  -5   2  392.76   23.63
  -5   5   2  393.62   14.94
  -5  -5   2  399.62   14.99
  -5  -5   2  400.95   15.60
  -5   5   1  879.99   22.77
  -5   5   1  861.57   21.44
  -5  -5   1  850.77   21.48
  -5   5   1  882.24   23.78
  -5  -5   1  923.80   36.64
  -5   5   1  912.68   21.75
  -5  -5   1  868.62   21.36
  -5  -5   1  847.68   21.82
  -5  -5   0   25.00    4.33
  -5   5   0   29.59    4.71
  -5  -5   0   22.75    4.62
  -5   5   0   27.24    5.19
  -5   5   0   22.91    4.73
  -5   5   0   31.94    4.69
  -5  -5   0   35.75    5.24
  -5   5  -1   80.21    7.73
  -5   5  -1   66.94    6.41
  -5  -5  -1   81.47    7.66
  -5   5  -1   78.32    7.21
  -5  -5  -1   84.89    7.32
  -5  -5  -2  217.13   16.23
  -5   5  -2  229.31   12.73
  -5  -5  -2  232.96   12.62
  -5   5  -2  224.83   11.19
  -5  -5  -2  218.40   11.22
  -5  -5  -3   29.24    4.81
  -5  -5  -3   28.05    5.58
  -5   5  -3   28.27    5.54
  -5  -5  -3   27.33    4.68
  -5  -5  -4   98.60    7.56
  -5   5  -4  110.85    9.13
  -5  -5  -4  116.31    9.40
  -5  -5  -4  110.87    7.98
   5   5   4  106.27    7.55
  -5  -5  -5   58.06    5.66
  -5   5  -5   52.89    6.35
  -5  -5  -5   55.06    6.49
  -5  -5  -5   41.88    4.90
   5   5   5   52.93    5.59
   5   5   6    8.07    2.97
  -5  -5  -6   13.05    3.69
  -5   5  -6   10.03    3.30
  -5   5  -7   66.98    4.83
  -5  -5  -7   73.62    5.34
   5   5   7   70.55    4.88
  -5  -6   9    1.03    3.01
  -5  -6   8   30.39    5.51
  -5  -6   8   35.26    5.59
  -5  -6   7   30.60    5.56
  -5   6   7   25.39    5.03
  -5  -6   7   30.46    6.07
  -5  -6   6   46.41    6.31
  -5   6   6   46.68    7.17
  -5  -6   6   42.86    6.97
  -5   6   5   22.48    5.49
  -5  -6   5   27.59    4.92
  -5   6   5   26.20    7.37
  -5   6   5   37.36    5.95
  -5  -6   5   28.55    6.01
  -5   6   4   27.08    6.00
  -5   6   4   19.89    5.30
  -5  -6   4   32.88    4.82
  -5   6   4   27.28    4.94
  -5  -6   4   22.81    5.55
  -5   6   3   58.75    6.81
  -5   6   3   44.41    6.28
  -5   6   3   57.61    7.40
  -5  -6   3   49.89    9.06
  -5   6   3   53.27    6.46
  -5  -6   3   68.38    7.09
  -5  -6   3   61.56    7.23
  -5  -6   2   22.95    4.90
  -5   6   2   12.41    4.32
  -5  -6   2   17.32    3.99
  -5   6   2   12.96    4.08
  -5   6   2   16.29    5.21
  -5  -6   2   20.05    6.32
  -5   6   2   17.68    4.36
  -5  -6   2   21.62    4.82
  -5  -6   1   25.37    4.78
  -5   6   1   22.24    4.30
  -5  -6   1   26.78    4.80
  -5   6   1   35.81    5.73
  -5   6   1   32.87    5.59
  -5   6   1   27.44    4.66
  -5  -6   1   27.58    6.92
  -5  -6   1   26.54    4.79
  -5   6   0   26.18    4.64
  -5  -6   0   23.36    4.81
  -5   6   0   24.38    5.19
  -5   6   0   20.58    4.80
  -5   6   0   21.95    4.20
  -5  -6   0   25.79    5.01
  -5   6  -1   81.92    8.33
  -5  -6  -1   76.96    9.68
  -5   6  -1   68.67    6.63
  -5  -6  -1   66.12    7.11
  -5   6  -1   64.09    6.91
  -5  -6  -1   70.33    7.21
  -5  -6  -2   71.59    6.87
  -5   6  -2   73.91    8.05
  -5  -6  -2   71.70    7.57
  -5  -6  -2   74.73   10.21
  -5  -6  -2   77.06    7.36
  -5  -6  -3    6.83    3.24
  -5  -6  -3    3.63    4.10
  -5   6  -3    6.07    4.35
  -5  -6  -3   -0.18    3.08
   5   6   4   30.30    4.38
  -5  -6  -4   25.80    4.34
  -5  -6  -4   38.91    6.11
  -5   6  -4   30.10    5.81
  -5  -6  -4   29.52    4.71
   5   6   5   21.09    3.99
  -5  -6  -5   14.97    3.42
  -5  -6  -5   14.75    4.51
  -5   6  -5   17.75    4.50
  -5  -6  -5   16.15    3.75
  -5  -6  -6   21.54    3.55
  -5  -6  -6   27.50    4.51
  -5   6  -6   20.14    3.95
  -5  -6  -6   16.91    2.90
   5   6   6   24.77    3.70
  -5  -6  -7   11.80    2.84
  -5  -7   9   25.68    4.01
  -5  -7   8   15.02    4.05
  -5  -7   8   23.08    4.43
  -5  -7   7   29.64    5.34
  -5   7   7   34.28    5.51
  -5  -7   7   37.48    6.01
  -5  -7   6  446.31   17.00
  -5   7   6  470.83   17.67
  -5   7   6  464.69   17.11
  -5  -7   6  454.10   18.11
  -5  -7   5  103.84    8.40
  -5   7   5   83.06    8.57
  -5   7   5   88.57    8.82
  -5  -7   5  105.75    9.54
  -5   7   4  357.39   14.47
  -5  -7   4  323.00   13.46
  -5   7   4  340.68   16.19
  -5   7   4  329.17   13.96
  -5  -7   4  347.58   15.92
  -5   7   3  118.81    8.84
  -5   7   3  116.31    8.77
  -5   7   3  111.82    9.69
  -5  -7   3  111.49   12.90
  -5  -7   3  113.03    8.93
  -5  -7   3  112.43    9.48
  -5   7   2  170.07   10.60
  -5   7   2  155.19    9.82
  -5   7   2  169.94   11.48
  -5  -7   2  135.83   14.86
  -5   7   2  157.78    9.89
  -5  -7   2  166.58   10.42
  -5  -7   2  158.24   10.66
  -5   7   1  283.30   13.58
  -5   7   1  284.29   12.56
  -5  -7   1  315.27   13.07
  -5   7   1  316.91   15.19
  -5  -7   1  286.99   21.53
  -5   7   1  301.97   12.86
  -5  -7   1  314.82   13.92
  -5  -7   1  303.65   14.16
  -5   7   0   19.71    4.05
  -5  -7   0   22.95    4.69
  -5   7   0   19.03    5.07
  -5   7   0   22.45    4.96
  -5   7   0   16.70    3.47
  -5  -7   0   25.57    5.30
  -5   7  -1  313.38   14.86
  -5  -7  -1  316.56   14.06
  -5   7  -1  289.98   13.89
  -5  -7  -1  299.95   13.62
  -5  -7  -2  125.29    8.90
  -5   7  -2  130.15   10.16
  -5  -7  -2  143.98    9.93
  -5   7  -2  131.53    8.98
  -5  -7  -2  130.17    9.34
  -5  -7  -3  131.49    9.03
  -5   7  -3  146.81   10.86
  -5  -7  -3  149.00   10.12
  -5  -7  -3  132.27    9.25
  -5  -7  -4   13.55    3.69
  -5  -7  -4    9.54    4.12
  -5   7  -4    6.30    4.21
  -5  -7  -4   12.20    3.95
  -5  -7  -5  104.90    7.21
  -5   7  -5  118.57    8.66
  -5  -7  -5  124.29    8.61
  -5  -7  -5  106.47    7.26
   5   7   5  106.02    6.72
  -5  -7  -6   22.04    3.23
  -5  -7  -6   22.77    3.93
  -5   7  -6   25.79    4.00
  -5  -7  -6   17.05    2.91
   5   7   6   22.07    3.23
  -5  -8   8   48.68    5.78
  -5   8   8   48.60    5.27
  -5  -8   8   59.85    6.01
  -5  -8   7   51.66    6.27
  -5  -8   7   46.77    6.39
  -5  -8   6  144.52   10.00
  -5   8   6  149.40   10.13
  -5  -8   6  162.62   11.21
  -5   8   5   76.55    8.26
  -5  -8   5   72.41    7.10
  -5   8   5   97.20    9.30
  -5  -8   5   69.83    7.94
  -5   8   4   99.36    9.49
  -5  -8   4   93.05    7.48
  -5   8   4  115.68    9.14
  -5  -8   4   98.25    9.32
  -5   8   3   81.49    7.66
  -5   8   3   57.86    7.90
  -5  -8   3   53.44   10.17
  -5  -8   3   62.08    7.15
  -5  -8   3   72.17    8.13
  -5  -8   2   38.22    6.13
  -5   8   2   31.29    5.23
  -5   8   2   42.73    6.74
  -5  -8   2   29.76    7.60
  -5   8   2   37.47    5.69
  -5  -8   2   47.69    6.45
  -5   8   2   37.87    5.84
  -5   8   1    2.10    4.12
  -5   8   1   10.52    4.24
  -5   8   1    4.72    3.98
  -5   8   1    5.34    3.17
  -5  -8   1    7.94    4.85
  -5  -8   1   11.19    4.36
  -5   8   0   53.36    6.90
  -5  -8   0   55.98    6.18
  -5   8   0   58.46    7.27
  -5  -8   0   57.64    6.93
  -5  -8  -1   26.02    4.82
  -5   8  -1   25.76    5.42
  -5   8  -1   24.92    5.36
  -5  -8  -1   29.75    5.58
  -5  -8  -2    7.24    4.03
  -5   8  -2    3.32    4.36
  -5   8  -2    2.69    3.00
  -5  -8  -2    1.56    3.64
  -5  -8  -3    5.40    3.52
  -5  -8  -3    9.77    4.06
  -5   8  -3   11.42    5.00
  -5  -8  -3    8.32    3.97
  -5  -8  -4   19.39    4.22
  -5  -8  -4   23.91    4.81
  -5   8  -4   21.42    4.72
  -5  -8  -4   23.45    4.50
  -5  -8  -5   12.64    3.28
  -5  -8  -5   16.23    4.09
  -5   8  -5    9.74    3.86
  -5  -8  -5    9.35    3.12
  -5   8  -6    3.40    2.43
  -5  -8  -6    3.13    1.93
  -5  -9   8  130.88    8.29
  -5   9   8  134.33    7.70
  -5  -9   8  141.28    8.19
  -5  -9   7   25.26    4.70
  -5   9   7   24.00    4.54
  -5  -9   7   26.31    5.13
  -5  -9   6  290.54   13.44
  -5   9   6  304.27   13.50
  -5  -9   6  295.48   14.18
  -5   9   5  595.63   20.25
  -5  -9   5  583.78   18.62
  -5  -9   5  575.31   20.28
  -5   9   4  110.01    9.67
  -5  -9   4  112.52    8.12
  -5  -9   4  117.43    9.95
  -5  -9   3   26.02    5.72
  -5   9   3   24.92    6.06
  -5  -9   3   32.43    5.77
  -5   9   2  251.37   12.59
  -5   9   2  241.18   11.40
  -5   9   2  243.63   14.02
  -5  -9   2  251.24   20.47
  -5   9   2  255.16   12.39
  -5  -9   2  293.04   13.89
  -5  -9   2  258.58   13.78
  -5   9   1  451.71   17.12
  -5   9   1  466.14   18.86
  -5  -9   1  425.54   26.99
  -5   9   1  499.40   16.21
  -5  -9   1  468.63   17.40
  -5   9   0   18.21    4.63
  -5   9   0   16.88    4.83
  -5  -9   0   18.89    4.74
  -5   9  -1  144.83   10.38
  -5  -9  -1  148.77    9.40
  -5   9  -1  142.16   10.26
  -5  -9  -1  152.06   10.48
  -5   9  -2  250.63   13.43
  -5  -9  -2  240.99   12.00
  -5   9  -2  234.17   12.29
  -5  -9  -2  255.99   12.94
  -5   9  -3   46.63    6.67
  -5  -9  -3   52.28    6.16
  -5  -9  -3   45.87    6.00
  -5   9  -4  134.15    9.44
  -5  -9  -4  137.13    8.73
  -5  -9  -4  143.05    8.81
  -5   9  -5   69.09    6.26
  -5  -9  -5   74.88    6.21
  -5  -9  -5   74.99    5.89
  -5  -9  -6   27.85    3.59
  -5   9  -6   25.57    3.52
  -5  -9  -6   22.97    2.98
  -5  10   8    5.41    2.39
  -5 -10   8    5.05    2.51
  -5 -10   7    3.63    2.96
  -5  10   7   -1.26    3.07
  -5 -10   7    6.43    3.54
  -5  10   6    0.11    2.34
  -5  10   6    2.12    2.66
  -5 -10   6    1.22    2.83
  -5 -10   6    3.88    3.86
  -5  10   5   12.13    3.05
  -5  10   5   12.16    4.07
  -5 -10   5   12.77    3.64
  -5 -10   5   14.25    5.04
  -5 -10   4   -1.79    4.24
  -5  10   4    1.54    2.30
  -5  10   4    1.21    3.55
  -5 -10   4    0.58    2.44
  -5 -10   3   45.09    6.94
  -5  10   3   39.51    6.74
  -5 -10   3   39.00    6.17
  -5  10   2   61.25    6.66
  -5  10   2   69.68    8.55
  -5  10   2   63.96    6.64
  -5 -10   2   70.22    7.50
  -5 -10   2   76.41    8.32
  -5  10   1   15.23    4.60
  -5  10   1   18.80    5.46
  -5  10   1   14.91    3.64
  -5 -10   1   17.27    4.97
  -5  10   0   14.24    4.60
  -5  10   0   11.76    5.00
  -5 -10   0   10.69    4.37
  -5  10  -1   22.47    5.23
  -5  10  -1   22.12    5.43
  -5 -10  -1   26.74    5.69
  -5 -10  -2   13.22    3.50
  -5  10  -2    3.93    3.69
  -5  10  -2    7.62    3.73
  -5 -10  -2    7.59    4.01
  -5 -10  -3    1.71    2.68
  -5  10  -3    4.91    3.96
  -5 -10  -3    1.17    3.16
  -5 -10  -4    8.44    2.96
  -5  10  -4    8.57    3.62
  -5 -10  -4    7.45    3.22
  -5 -10  -5    8.50    2.91
  -5  10  -5   14.48    3.53
  -5 -10  -5   11.89    3.04
  -5 -11   8   61.89    5.05
  -5  11   8   64.49    4.81
  -5 -11   7  355.98   12.86
  -5  11   7  385.50   13.00
  -5 -11   7  386.98   13.22
  -5  11   6   28.21    3.75
  -5 -11   6   25.49    4.56
  -5 -11   6   31.03    5.10
  -5  11   5   31.21    4.07
  -5  11   5   32.02    5.22
  -5 -11   5   34.29    4.92
  -5 -11   5   36.70    5.93
  -5  11   4  213.59    9.77
  -5  11   4  225.63   12.56
  -5 -11   4  215.38   10.73
  -5 -11   4  244.73   13.24
  -5 -11   3   30.35    6.52
  -5  11   3   30.19    4.14
  -5  11   3   30.16    5.85
  -5  11   2   72.62    6.86
  -5  11   2   70.64    5.82
  -5  11   2   64.79    8.07
  -5  11   2   70.68    6.69
  -5 -11   2   80.35    7.92
  -5 -11   2   79.80    8.22
  -5  11   1  140.19    9.26
  -5  11   1  139.27   10.95
  -5 -11   1  156.86   10.44
  -5  11   0    3.57    3.35
  -5  11   0    7.69    4.48
  -5 -11   0    8.38    4.11
  -5  11  -1   52.94    6.50
  -5  11  -1   57.17    7.08
  -5 -11  -1   61.79    7.01
  -5  11  -2  141.76    9.52
  -5  11  -2  138.09    9.47
  -5 -11  -2  153.85    9.83
  -5 -11  -3   19.77    3.67
  -5  11  -3   16.24    4.16
  -5  11  -3   27.33    4.34
  -5 -11  -3   21.56    4.50
  -5  11  -4   63.18    5.93
  -5 -11  -4   65.93    5.39
  -5 -11  -4   74.87    6.08
  -5  11  -5    5.22    2.41
  -5 -11  -5    7.45    2.49
  -5 -12   7   81.60    5.95
  -5  12   7   84.28    6.01
  -5 -12   7   87.06    5.98
  -5  12   6   14.58    3.04
  -5 -12   6   14.41    3.55
  -5 -12   6   20.61    4.11
  -5  12   5   14.98    3.12
  -5  12   5   19.47    3.98
  -5 -12   5   17.87    3.95
  -5 -12   5   14.15    4.44
  -5  12   4   45.56    4.68
  -5  12   4   43.83    6.01
  -5 -12   4   53.89    5.56
  -5 -12   4   51.53    6.67
  -5 -12   3   28.25    5.92
  -5  12   3   19.13    3.47
  -5  12   3   20.68    5.24
  -5  12   3   17.12    4.23
  -5 -12   2    1.06    3.95
  -5  12   2    0.03    3.92
  -5  12   2   -0.63    2.98
  -5 -12   2   -1.46    3.61
  -5 -12   1   10.22    4.57
  -5  12   1    1.22    2.85
  -5  12   1    5.86    4.58
  -5 -12   1    2.13    3.51
  -5  12   0    2.86    2.80
  -5  12   0    4.55    4.18
  -5 -12   0    3.81    3.84
  -5  12  -1   11.98    3.81
  -5  12  -1   15.27    4.61
  -5 -12  -1   16.37    4.65
  -5  12  -2    7.50    3.36
  -5  12  -2    7.43    3.49
  -5 -12  -2    9.28    3.62
  -5  12  -3   10.77    3.47
  -5  12  -3   11.53    3.33
  -5 -12  -3    8.15    3.36
  -5  12  -4    3.42    2.34
  -5 -12  -4    3.29    2.47
  -5  13   7   10.63    2.52
  -5  13   6   65.71    4.40
  -5 -13   6   76.31    5.67
  -5  13   6   83.70    6.05
  -5 -13   6   75.64    5.97
  -5  13   5   16.08    2.94
  -5  13   5   13.06    3.19
  -5 -13   5   14.22    3.14
  -5  13   5   12.76    3.56
  -5 -13   5   18.65    4.06
  -5  13   4  227.89    9.23
  -5  13   4  208.11   10.81
  -5 -13   4  211.28    9.65
  -5  13   4  242.02   10.93
  -5 -13   4  243.63   12.03
  -5 -13   3    6.12    4.17
  -5  13   3    6.17    2.61
  -5  13   3    4.63    3.61
  -5  13   3   -2.48    3.25
  -5  13   2   80.45    7.91
  -5  13   2   88.40    6.58
  -5 -13   2   78.50    6.97
  -5 -13   2   92.69    8.34
  -5 -13   1   16.67    4.62
  -5  13   1   11.02    4.50
  -5 -13   1   15.37    4.11
  -5  13   0  212.16    9.93
  -5  13   0  242.21   12.82
  -5 -13   0  230.81   11.35
  -5  13  -1  507.31   15.19
  -5  13  -1  532.96   17.54
  -5 -13  -1  549.19   16.70
  -5  13  -2    9.49    2.84
  -5  13  -2   12.43    3.62
  -5 -13  -2   14.92    3.63
  -5  13  -3   13.35    2.92
  -5  13  -3   14.38    3.03
  -5 -13  -3   18.38    3.55
  -5 -13  -4   20.52    3.07
  -5  14   6    2.78    2.05
  -5  14   5    6.31    1.89
  -5  14   5    9.60    2.57
  -5 -14   5    7.33    2.38
  -5  14   5    4.60    2.42
  -5 -14   5    4.76    2.43
  -5  14   4   11.45    2.64
  -5  14   4   16.94    3.59
  -5  14   4   12.47    3.17
  -5 -14   4   18.11    4.15
  -5  14   3   78.13    6.91
  -5  14   3   67.64    5.57
  -5 -14   3   77.70    7.17
  -5 -14   2   14.73    4.24
  -5  14   2   19.31    4.53
  -5 -14   1   11.53    3.82
  -5  14   1    8.68    4.05
  -5 -14   1    2.94    2.53
  -5 -14   0   20.68    4.30
  -5  14   0   22.30    4.78
  -5 -14   0   25.92    4.37
  -5  14  -1   38.70    4.18
  -5  14  -1   42.79    5.41
  -5 -14  -1   35.07    4.65
  -5 -14  -1   44.14    5.02
  -5 -14  -2   -2.45    2.19
  -5  14  -2    0.41    1.76
  -5  14  -2   -1.34    2.53
  -5 -14  -2    0.56    2.31
  -5 -14  -3    0.99    1.91
  -5  15   4  192.94    8.10
  -5  15   4  202.90    7.93
  -5 -15   4  202.39    9.11
  -5  15   3   22.55    3.83
  -5 -15   3   29.86    4.42
  -5 -15   2   12.24    3.61
  -5  15   2    3.55    2.51
  -5  15   1   64.94    6.21
  -5 -15   1   68.09    6.01
  -5  15   0   85.80    6.80
  -5 -15   0   72.37    5.47
  -5 -15   0   91.20    6.77
  -5  15  -1  133.02    7.73
  -5 -15  -1  136.45    7.05
  -5 -15  -1  129.00    7.27
  -5 -16   3    8.67    2.70
  -5 -16   2   -1.91    2.47
  -5  16   2    3.87    2.45
  -5 -16   1    2.50    2.46
  -5  16   1   -0.97    2.34
  -5 -16   0    1.07    2.06
  -5  16   0    1.62    2.01
  -6   0   9   31.99    4.78
  -6   0   8   23.16    5.26
  -6   0   7  134.01    9.85
  -6   0   7   -5.91    5.01
  -6   0   6   59.78    7.48
  -6   0   6   -0.66    4.64
  -6   0   5   32.03    5.98
  -6   0   5   35.96    6.17
  -6   0   4  188.47   11.68
  -6   0   4  192.71   11.77
  -6   0   3  841.48   23.26
  -6   0   3  781.81   22.17
  -6   0   2  261.42   13.48
  -6   0   2  257.89   19.77
  -6   0   1   42.56    5.69
  -6   0   1   42.76    6.33
  -6   0   1   30.51    7.28
  -6   0   0  104.03    8.12
  -6   0   0   96.16    8.79
  -6   0   0   87.95   11.95
  -6   0  -1 2355.49   35.83
  -6   0  -1 2434.37   40.01
  -6   0  -2   18.30    4.82
  -6   0  -2   25.69    4.55
  -6   0  -3   -5.48    3.90
  -6   0  -4  118.24    8.55
  -6   0  -5  193.17    9.42
   6   0   6   50.86    4.37
  -6   1   9   48.52    6.11
  -6  -1   9   47.06    5.27
  -6   1   8   22.18    5.07
  -6  -1   8   14.53    4.88
  -6  -1   7  153.14   10.23
  -6   1   7  160.46   10.93
  -6   1   6  112.18    9.55
  -6  -1   6   96.31    8.41
  -6   1   6   67.10    7.23
  -6   1   6   53.12    7.29
  -6  -1   6   42.28    6.93
  -6   1   5  114.55    9.44
  -6  -1   5  115.94    9.28
  -6   1   5  129.02    9.87
  -6   1   5  112.06    9.66
  -6  -1   5  117.56   10.06
  -6   1   4  101.38    9.16
  -6  -1   4   97.06    8.96
  -6   1   4  130.39    9.90
  -6   1   4  117.32    9.52
  -6  -1   4  101.94    9.25
  -6   1   3   29.23    5.79
  -6  -1   3   34.90    5.83
  -6   1   3   22.19    4.50
  -6  -1   3   32.34    5.55
  -6   1   2    8.72    4.12
  -6  -1   2   10.80    5.12
  -6  -1   2    7.88    3.46
  -6  -1   2   12.71    3.81
  -6   1   1   62.68    6.89
  -6   1   1   64.12    7.43
  -6  -1   1   64.93    7.53
  -6   1   1   66.86    6.96
  -6   1   1   66.25   10.65
  -6  -1   1   36.63    8.52
  -6  -1   0    2.71    2.97
  -6   1   0    6.59    4.62
  -6  -1   0    7.29    4.29
  -6   1   0   15.19    4.19
  -6   1   0    1.23    4.60
  -6  -1   0   12.29    5.38
  -6   1  -1   35.23    6.06
  -6  -1  -1   36.17    6.40
  -6   1  -1   27.66    5.08
  -6   1  -2   45.35    5.84
  -6   1  -2   46.83    6.56
  -6  -1  -2   43.80    6.57
  -6   1  -3   29.18    5.33
  -6  -1  -3   29.16    5.71
  -6   1  -3   27.44    4.58
  -6   1  -4   20.97    4.36
  -6  -1  -4   20.93    4.88
  -6   1  -5   -2.23    2.66
  -6  -1  -5   -1.19    2.82
   6   1   6   -3.35    2.08
  -6  -1  -6    0.48    1.96
  -6   2   9   22.39    5.27
  -6  -2   9    0.59    2.85
  -6   2   8   63.55    6.90
  -6  -2   8   33.68    5.45
  -6  -2   7  689.27   17.12
  -6   2   7  683.26   19.06
  -6   2   7  651.63   20.62
  -6  -2   7  711.22   22.05
  -6   2   6   45.91    6.14
  -6   2   6   27.53    5.73
  -6  -2   6   34.73    6.36
  -6   2   5  149.94   10.55
  -6  -2   5  139.16    9.76
  -6   2   5  159.35   10.69
  -6   2   5  153.20   10.85
  -6  -2   5  167.14   11.65
  -6   2   4  746.95   22.16
  -6  -2   4  699.34   20.73
  -6   2   4  755.80   22.38
  -6   2   4  688.07   21.27
  -6  -2   4  707.57   22.22
  -6   2   3   78.63    7.85
  -6  -2   3   90.90    8.25
  -6   2   3  105.93    9.48
  -6   2   3  105.36    8.93
  -6   2   3   75.01    7.22
  -6  -2   3   83.63    7.96
  -6   2   2   -0.01    3.46
  -6   2   2    2.82    3.80
  -6  -2   2    2.25    3.77
  -6   2   2    0.53    3.70
  -6  -2   2   14.64    5.89
  -6  -2   2    2.90    2.72
  -6   2   1  191.35   11.32
  -6   2   1  205.67   11.87
  -6  -2   1  182.81   11.45
  -6   2   1  197.13   11.35
  -6  -2   1  188.73   17.73
  -6  -2   1  188.67   10.40
  -6   2   0   37.95    5.97
  -6  -2   0   44.99    6.62
  -6   2   0   43.74    6.15
  -6  -2   0   41.64    9.07
  -6  -2   0   40.29    5.17
  -6   2  -1   90.60    8.05
  -6   2  -1  108.50    8.94
  -6  -2  -1   97.15    9.06
  -6   2  -2    4.53    3.78
  -6  -2  -2    1.31    3.96
  -6   2  -2    1.90    3.00
  -6   2  -3   41.88    5.69
  -6  -2  -3   42.84    6.19
  -6   2  -3   34.56    5.17
  -6   2  -4   16.11    3.93
  -6  -2  -4   13.99    4.14
  -6   2  -4   13.89    3.53
  -6   2  -5   48.07    4.75
  -6  -2  -5   53.69    5.55
   6   2   5   49.84    4.88
  -6  -2  -6  145.87    6.92
   6   2   6  151.87    6.75
  -6   3   9   80.82    6.89
  -6  -3   9   12.90    3.58
  -6   3   8   60.99    6.90
  -6  -3   8   40.44    5.90
  -6   3   7   38.59    5.47
  -6  -3   7   38.43    6.59
  -6   3   6   28.35    5.38
  -6   3   6   27.64    5.52
  -6  -3   6   34.93    6.26
  -6  -3   5  106.79    8.41
  -6   3   5  110.43    9.17
  -6   3   5   95.70    8.71
  -6  -3   5  117.63    9.94
  -6   3   4  106.39    9.38
  -6  -3   4  111.17    8.87
  -6   3   4  131.57   10.87
  -6   3   4  121.06    9.67
  -6   3   4  114.98    9.17
  -6  -3   4  129.25   10.13
  -6   3   3    8.82    4.98
  -6  -3   3   14.24    4.57
  -6   3   3    2.60    3.95
  -6  -3   3    7.47    6.17
  -6   3   3   15.35    4.65
  -6  -3   3   14.14    4.27
  -6   3   2   33.63    5.79
  -6   3   2   34.31    5.91
  -6  -3   2   37.26    6.16
  -6   3   2   39.36    6.42
  -6   3   2   51.47    6.94
  -6  -3   2   41.75    8.59
  -6  -3   2   37.45    5.69
  -6   3   1   65.23    7.32
  -6   3   1   68.78    7.47
  -6  -3   1   62.80    7.28
  -6   3   1   63.77    7.05
  -6  -3   1   59.41   10.81
  -6  -3   1   58.22    6.49
  -6   3   0   27.90    5.62
  -6  -3   0   32.01    6.02
  -6   3   0   33.61    5.80
  -6   3   0   29.13    5.03
  -6  -3   0   36.57    8.38
  -6  -3   0   28.18    4.48
  -6   3  -1    0.75    3.42
  -6  -3  -1    2.86    3.97
  -6   3  -1    0.01    3.37
  -6  -3  -1    5.78    3.10
  -6   3  -2   18.67    4.78
  -6  -3  -2   20.05    5.44
  -6   3  -2   11.47    4.16
  -6  -3  -2   15.74    3.63
  -6   3  -3   43.74    5.95
  -6   3  -3   36.78    5.38
  -6  -3  -3   39.99    6.12
  -6   3  -4   46.17    5.47
  -6   3  -4   40.30    4.96
  -6  -3  -4   43.82    5.82
   6   3   5   -1.17    1.82
  -6  -3  -5    1.76    2.99
  -6   3  -5    3.40    2.01
  -6  -3  -6    4.82    2.23
  -6   4   9  114.67    7.46
  -6  -4   9   24.45    3.89
  -6   4   8   29.26    4.26
  -6   4   8   46.14    6.94
  -6   4   7   22.30    4.37
  -6  -4   7   16.59    5.12
  -6   4   6   14.50    4.40
  -6   4   6   21.27    5.18
  -6  -4   6   14.11    5.34
  -6  -4   5   91.15    7.67
  -6   4   5   93.10    8.51
  -6   4   5   95.70    8.42
  -6  -4   5  105.97    9.50
  -6   4   4   -3.05    5.34
  -6  -4   4   -2.21    5.01
  -6   4   4    6.46    4.68
  -6   4   4    4.28    4.21
  -6   4   4    9.13    3.76
  -6  -4   4    6.72    4.45
  -6  -4   3   57.89    6.62
  -6   4   3   49.49    7.02
  -6   4   3   67.52    8.17
  -6   4   3   56.87    6.84
  -6  -4   3   57.83    7.19
  -6   4   2  364.70   15.79
  -6   4   2  389.30   15.86
  -6  -4   2  362.96   15.11
  -6   4   2  356.25   16.21
  -6  -4   2  355.88   24.40
  -6   4   2  406.24   16.24
  -6  -4   2  345.14   14.75
  -6  -4   2  354.61   15.21
  -6   4   1   63.33    7.24
  -6   4   1   60.21    7.00
  -6  -4   1   65.93    7.19
  -6   4   1   64.33    7.28
  -6  -4   1   55.51   10.87
  -6  -4   1   67.53    6.74
  -6  -4   1   69.39    6.81
  -6   4   0   94.32    8.61
  -6   4   0   89.60    8.06
  -6  -4   0   97.36    8.54
  -6   4   0   99.98    8.21
  -6  -4   0   88.08    7.41
  -6   4  -1  288.04   14.01
  -6   4  -1  287.02   13.38
  -6  -4  -1  297.36   14.28
  -6  -4  -1  286.16   12.54
  -6   4  -2  138.34    9.95
  -6   4  -2  127.44    8.91
  -6  -4  -2  130.57    9.83
  -6  -4  -2  112.20    7.85
  -6   4  -3    8.84    3.33
  -6  -4  -3    9.62    4.56
  -6   4  -3   12.09    4.10
  -6  -4  -3    6.28    2.76
  -6   4  -4  259.15   11.55
  -6  -4  -4  255.35   12.08
   6   4   5    7.27    2.48
  -6  -4  -5    2.68    2.84
  -6   4  -5    0.65    2.30
  -6  -4  -6   13.98    2.76
  -6  -5   9   53.29    5.04
  -6   5   8   21.15    3.71
  -6  -5   8   15.76    4.25
  -6   5   7    9.78    3.57
  -6  -5   7   13.80    4.66
  -6   5   6   36.57    5.63
  -6   5   6   50.38    6.61
  -6  -5   6   42.91    6.79
  -6   5   5   20.14    5.07
  -6   5   5   21.37    5.00
  -6  -5   5   10.49    5.02
  -6   5   4   29.90    6.27
  -6  -5   4   18.64    4.61
  -6   5   4   33.55    6.58
  -6   5   4   28.14    5.63
  -6   5   4   27.92    4.96
  -6  -5   4   35.58    6.38
  -6   5   3   -8.22    5.63
  -6  -5   3    1.69    2.78
  -6   5   3   -0.80    4.18
  -6   5   3   -0.97    3.94
  -6  -5   3    3.83    3.71
  -6   5   2   -4.24    5.38
  -6   5   2    2.15    3.87
  -6  -5   2   10.64    3.82
  -6   5   2    7.68    4.25
  -6   5   2    6.94    3.87
  -6  -5   2    8.91    4.15
  -6  -5   2    4.30    3.59
  -6   5   1   39.76    5.91
  -6  -5   1   43.89    6.25
  -6   5   1   37.27    6.15
  -6   5   1   40.33    6.16
  -6   5   1   58.70    7.05
  -6  -5   1   36.58    5.78
  -6  -5   1   47.32    6.03
  -6   5   0   36.85    5.38
  -6  -5   0   39.03    6.06
  -6   5   0   32.76    5.95
  -6   5   0   36.22    5.50
  -6  -5   0   33.92    5.30
  -6   5  -1    3.55    3.12
  -6  -5  -1    9.09    4.33
  -6   5  -1    9.44    4.53
  -6  -5  -1    5.25    3.31
  -6   5  -2   28.36    4.79
  -6  -5  -2   27.40    5.47
  -6   5  -2   28.99    5.52
  -6  -5  -2   24.78    4.43
  -6  -5  -3   26.40    5.29
  -6   5  -3   17.86    4.36
  -6  -5  -3   19.13    3.90
  -6  -5  -4   28.00    5.02
  -6   5  -4   23.22    4.22
  -6  -5  -5    8.17    2.97
  -6   5  -5   10.43    2.87
  -6   6   8   76.33    5.77
  -6  -6   8   76.75    6.87
  -6   6   7   54.19    5.88
  -6  -6   7   61.77    7.10
  -6   6   6  165.81   10.36
  -6   6   6  186.06   10.93
  -6  -6   6  197.61   12.09
  -6   6   5   42.12    6.70
  -6   6   5   34.51    5.98
  -6   6   5   33.50    6.06
  -6  -6   5   43.53    6.74
  -6   6   4  318.66   14.11
  -6   6   4  320.05   15.83
  -6   6   4  320.10   14.80
  -6  -6   4  298.29   14.84
  -6   6   3   13.19    4.72
  -6  -6   3   29.58    4.55
  -6   6   3   23.09    5.75
  -6   6   3   23.16    5.35
  -6  -6   3   29.88    5.75
  -6   6   2   -1.25    4.94
  -6   6   2   16.47    5.03
  -6  -6   2   15.28    4.11
  -6   6   2   16.42    5.00
  -6   6   2   19.17    4.82
  -6  -6   2   13.91    4.73
  -6  -6   2   18.66    4.83
  -6   6   1   88.54    8.53
  -6   6   1   81.47    7.60
  -6  -6   1   98.21    8.12
  -6   6   1   96.87    8.84
  -6   6   1  107.29    8.38
  -6  -6   1   90.11    8.15
  -6  -6   1   93.15    8.15
  -6   6   0   18.38    3.93
  -6  -6   0   21.15    4.90
  -6   6   0   21.67    5.33
  -6   6   0   20.81    4.52
  -6  -6   0   19.56    4.81
  -6  -6   0   16.16    3.78
  -6   6  -1    6.51    3.01
  -6  -6  -1   15.21    4.67
  -6   6  -1   11.27    5.23
  -6   6  -1   13.44    3.97
  -6  -6  -1    9.74    3.71
  -6   6  -2   88.99    8.34
  -6  -6  -2   86.19    7.89
  -6  -6  -2   88.21    7.36
  -6   6  -3  140.67    9.58
  -6  -6  -3  142.53    9.51
  -6  -6  -3  119.93    7.76
  -6  -6  -4   31.89    4.69
  -6   6  -4   29.95    4.75
  -6  -6  -4   31.69    3.96
  -6  -6  -5   24.49    3.73
  -6   6  -5   21.20    3.33
  -6   7   8   49.38    4.70
  -6  -7   8   50.98    5.44
  -6   7   7    0.85    2.84
  -6  -7   7    0.84    3.32
  -6   7   6    7.59    3.95
  -6  -7   6   15.49    5.01
  -6   7   5  116.91    9.77
  -6   7   5  109.62    8.95
  -6   7   5  143.53    9.17
  -6  -7   5  112.41    9.59
  -6   7   4   30.11    6.42
  -6   7   4   21.62    5.40
  -6  -7   4   29.04    5.89
  -6   7   3   12.48    5.07
  -6   7   3   10.40    4.66
  -6   7   3    8.52    4.21
  -6  -7   3   10.19    4.26
  -6   7   2   16.08    4.73
  -6   7   2   33.19    5.90
  -6  -7   2   28.92    4.87
  -6   7   2   35.08    6.38
  -6   7   2   30.11    5.32
  -6  -7   2   33.34    6.00
  -6  -7   2   25.30    5.66
  -6   7   1   56.97    7.21
  -6  -7   1   70.48    6.92
  -6   7   1   46.82    6.22
  -6   7   1   56.23    7.24
  -6   7   1   68.65    6.87
  -6  -7   1   61.66    7.20
  -6  -7   1   54.39    6.44
  -6  -7   0   13.39    3.70
  -6  -7   0   12.54    4.28
  -6   7   0    7.58    4.49
  -6   7   0   15.07    4.50
  -6  -7   0    7.05    3.95
  -6  -7  -1   -2.86    3.64
  -6   7  -1    1.57    3.82
  -6   7  -1   -2.28    3.02
  -6  -7  -1   -0.32    3.25
  -6  -7  -2   17.46    4.54
  -6   7  -2   11.67    4.55
  -6  -7  -2   11.50    3.75
  -6  -7  -3    3.03    3.32
  -6   7  -3   13.18    4.26
  -6  -7  -3    7.45    3.04
  -6  -7  -4   20.33    3.94
  -6   7  -4   30.56    4.60
  -6  -7  -4   22.59    3.40
  -6  -7  -5    3.85    2.19
  -6   7  -5    1.62    2.15
  -6   8   8    3.07    2.22
  -6  -8   8   -0.39    3.06
  -6   8   7   21.77    3.91
  -6  -8   7   24.47    4.74
  -6   8   6   27.68    4.84
  -6  -8   6   31.90    5.51
  -6   8   5   45.37    5.97
  -6  -8   5   52.61    6.89
  -6   8   4   28.03    5.88
  -6   8   4   24.75    5.35
  -6  -8   4   25.51    5.84
  -6   8   3   32.66    6.17
  -6   8   3   28.57    5.14
  -6  -8   3   37.23    5.94
  -6   8   2   28.12    5.28
  -6   8   2   17.13    4.88
  -6   8   2   20.51    5.44
  -6   8   2   19.77    4.55
  -6  -8   2   21.44    5.13
  -6  -8   2   26.35    5.21
  -6  -8   1   21.56    4.84
  -6  -8   1   19.15    4.01
  -6   8   1   21.65    5.15
  -6   8   1   20.54    5.09
  -6   8   1   25.17    4.68
  -6  -8   1   19.36    4.98
  -6  -8   0   32.56    5.00
  -6  -8   0   36.66    5.32
  -6   8   0   40.09    6.31
  -6   8   0   30.98    5.60
  -6  -8   0   37.89    5.73
  -6   8  -1   82.74    8.03
  -6  -8  -1   78.44    7.16
  -6   8  -1   78.78    7.10
  -6  -8  -1   80.13    7.47
  -6  -8  -2   11.88    3.85
  -6   8  -2    6.23    3.76
  -6  -8  -2   12.05    3.90
  -6  -8  -3    5.60    3.22
  -6   8  -3    2.86    3.26
  -6  -8  -3    3.51    2.78
  -6   8  -4   59.19    5.45
  -6  -8  -4   54.42    5.16
  -6  -8  -4   49.65    4.42
  -6   9   7    2.71    2.43
  -6  -9   7    0.52    2.61
  -6   9   6   11.68    3.65
  -6  -9   6   15.51    4.49
  -6   9   5    1.90    3.42
  -6   9   5   -0.68    3.41
  -6  -9   5   -2.76    4.06
  -6   9   4   28.35    5.81
  -6   9   4   25.25    4.90
  -6  -9   4   30.36    5.83
  -6   9   3    0.96    4.08
  -6   9   3   -0.48    3.50
  -6  -9   3   -0.84    3.68
  -6  -9   2   19.13    4.82
  -6   9   2   22.29    5.50
  -6   9   2   15.42    4.11
  -6  -9   2   20.69    5.13
  -6   9   1   38.51    5.80
  -6   9   1   37.82    6.19
  -6   9   1   48.93    5.63
  -6  -9   1   43.27    6.13
  -6  -9   1   43.19    5.97
  -6   9   0   57.14    6.93
  -6   9   0   42.77    6.01
  -6  -9   0   57.06    6.72
  -6  -9   0   45.79    5.67
  -6  -9  -1    5.44    2.94
  -6   9  -1    5.82    3.85
  -6   9  -1    2.68    3.27
  -6  -9  -1    6.16    3.63
  -6  -9  -2   25.67    4.31
  -6   9  -2   35.41    5.39
  -6  -9  -2   30.44    4.77
  -6  -9  -3   21.45    3.83
  -6   9  -3   15.71    4.01
  -6  -9  -3   21.50    3.77
  -6  -9  -4   10.36    2.77
  -6   9  -4    7.74    2.80
  -6  -9  -4    3.89    2.05
  -6  10   7   45.74    4.49
  -6 -10   7   47.88    4.90
  -6  10   6    8.33    3.28
  -6 -10   6    6.01    3.08
  -6  10   5    3.46    2.98
  -6  10   5    1.49    3.13
  -6 -10   5    5.41    3.63
  -6  10   4    8.71    4.23
  -6  10   4    8.98    3.73
  -6 -10   4    9.77    4.26
  -6  10   3   37.97    5.98
  -6  10   3   44.96    5.44
  -6 -10   3   44.42    6.21
  -6 -10   2   12.87    4.13
  -6  10   2   11.77    4.67
  -6  10   2   13.46    3.59
  -6 -10   2   11.06    4.20
  -6 -10   1   16.11    4.18
  -6  10   1   18.44    4.49
  -6  10   1   16.57    4.54
  -6 -10   1   20.42    4.91
  -6 -10   0    3.95    3.09
  -6  10   0    6.49    3.65
  -6  10   0    3.73    3.45
  -6 -10   0    2.94    3.45
  -6 -10  -1   22.84    3.88
  -6  10  -1   33.77    5.14
  -6  10  -1   24.94    4.49
  -6 -10  -1   32.38    5.05
  -6 -10  -2   16.69    3.46
  -6  10  -2   12.79    3.58
  -6 -10  -2   17.08    3.79
  -6 -10  -3    1.25    2.24
  -6  10  -3    0.92    2.51
  -6 -10  -3    0.70    2.17
  -6  10  -4   24.32    3.26
  -6  11   6   16.56    3.30
  -6 -11   6   21.03    4.01
  -6  11   5   21.73    4.05
  -6  11   5   20.25    3.98
  -6 -11   5   21.44    4.38
  -6  11   4   -1.03    3.25
  -6  11   4   -3.03    3.25
  -6 -11   4    0.58    3.41
  -6  11   3    8.17    4.05
  -6  11   3    1.89    2.70
  -6 -11   3    5.11    3.65
  -6 -11   2   21.51    4.70
  -6  11   2   19.64    4.76
  -6  11   2   22.75    3.78
  -6 -11   1    9.81    3.64
  -6  11   1   10.08    3.44
  -6  11   1    4.68    3.69
  -6 -11   1    6.29    3.60
  -6 -11   0    4.87    2.85
  -6  11   0    9.66    3.54
  -6  11   0    7.94    3.61
  -6 -11   0    7.12    3.61
  -6 -11  -1    1.78    2.47
  -6  11  -1   -0.64    2.66
  -6  11  -1   -1.51    2.91
  -6 -11  -1    2.31    2.92
  -6  11  -2    0.47    2.44
  -6 -11  -2   -0.86    2.48
  -6  11  -3    2.70    2.27
  -6 -11  -3   -0.34    2.09
  -6  12   6   18.98    3.06
  -6 -12   6   18.59    3.38
  -6  12   5   42.02    4.55
  -6  12   5   54.17    5.01
  -6 -12   5   45.85    5.20
  -6  12   4   10.51    3.32
  -6  12   4   10.37    3.10
  -6 -12   4    7.99    3.58
  -6  12   3   15.27    3.95
  -6  12   3   24.31    3.78
  -6 -12   3   23.52    4.58
  -6  12   2    8.86    3.53
  -6 -12   2   11.51    3.73
  -6  12   1   74.64    6.94
  -6 -12   1   67.87    6.33
  -6 -12   1   75.02    6.51
  -6 -12   0   30.01    4.22
  -6  12   0   25.75    3.89
  -6  12   0   26.15    4.52
  -6 -12   0   26.71    4.23
  -6 -12  -1   19.61    3.21
  -6  12  -1   22.92    3.75
  -6  12  -1   19.68    3.69
  -6 -12  -1   30.83    4.25
  -6  12  -2    7.88    2.50
  -6 -12  -2   14.49    3.29
  -6 -13   5   18.97    3.41
  -6  13   4   24.08    3.88
  -6  13   4   21.36    3.24
  -6 -13   4   29.47    4.31
  -6  13   3    5.13    3.03
  -6  13   3   -1.46    2.22
  -6 -13   3    7.92    3.26
  -6  13   2    3.38    3.01
  -6 -13   2    6.65    3.20
  -6  13   1   18.11    3.79
  -6 -13   1   22.25    3.76
  -6 -13   0   14.91    3.15
  -6  13   0   15.17    3.35
  -6 -13   0   15.34    3.25
  -6  13  -1   -1.83    2.01
  -6 -13  -1    1.30    2.24
  -6  14   3   45.89    4.47
  -6 -14   3   48.12    4.72
  -6  14   2    3.83    2.25
  -6 -14   2    9.18    2.79
  -6  14   1    4.30    2.47
  -6 -14   1    8.61    2.61
  -7   0   8   35.61    4.56
  -7   0   7   50.68    6.05
  -7   0   6  125.61    9.64
  -7   0   6   40.00    5.76
  -7   0   5   11.26    5.41
  -7   0   5   -1.99    3.19
  -7   0   4   26.80    5.61
  -7   0   4   32.30    5.39
  -7   0   3   46.16    6.70
  -7   0   2   63.31    7.33
  -7   0   1   27.65    5.82
  -7   0   0   34.91    6.12
  -7   0  -1   21.78    5.09
  -7   0  -2   52.71    6.10
  -7   0  -3    1.65    3.01
  -7   0  -4   16.52    3.17
  -7   1   8   18.47    3.92
  -7  -1   8    5.49    3.04
  -7   1   7   12.54    3.92
  -7  -1   7    2.79    3.37
  -7   1   6  159.17   10.18
  -7  -1   6  117.70    8.95
  -7  -1   5   55.20    6.69
  -7   1   5   45.12    5.96
  -7   1   4   -2.45    5.22
  -7  -1   4   -1.33    4.96
  -7   1   4    0.49    3.11
  -7  -1   4    6.12    3.44
  -7   1   3  -17.79    5.87
  -7  -1   3   -3.85    5.34
  -7   1   2    9.32    4.73
  -7  -1   2    2.81    3.71
  -7   1   1  268.47   13.58
  -7  -1   1  277.14   13.76
  -7   1   0   30.07    5.74
  -7  -1   0   31.08    5.93
  -7   1  -1  102.80    7.31
  -7   1  -1  109.95    8.51
  -7  -1  -1  103.81    8.45
  -7   1  -2   47.71    5.89
  -7  -1  -2   54.07    6.26
  -7   1  -3   19.72    3.69
  -7  -1  -3   14.77    3.77
  -7   1  -4    6.87    2.36
  -7  -1  -4    9.63    2.74
  -7   2   8   24.56    4.77
  -7  -2   8   22.00    3.80
  -7   2   7   42.76    5.23
  -7  -2   7   24.02    4.69
  -7   2   6   42.72    5.58
  -7  -2   6   52.35    6.46
  -7  -2   5    9.54    4.63
  -7   2   5    4.39    3.38
  -7  -2   5    5.88    3.88
  -7   2   4   21.27    5.60
  -7  -2   4   11.44    4.62
  -7  -2   4   16.01    4.47
  -7   2   3   73.27    8.09
  -7  -2   3   89.99    8.32
  -7  -2   3   79.13    7.23
  -7   2   2   36.09    6.24
  -7  -2   2   31.90    5.75
  -7   2   1   11.35    4.86
  -7  -2   1   17.99    5.06
  -7   2   0   18.89    4.39
  -7   2   0   24.41    5.19
  -7   2  -1    8.19    3.98
  -7   2  -1    6.44    3.17
  -7  -2  -1   11.23    4.19
  -7   2  -2   26.27    4.68
  -7   2  -2   32.34    4.33
  -7  -2  -2   28.26    4.97
  -7   2  -3    6.55    2.77
  -7  -2  -3    5.39    3.14
  -7  -2  -4   -3.56    2.42
  -7   3   8   78.13    6.10
  -7  -3   8   47.02    4.84
  -7   3   7   70.82    6.70
  -7  -3   7   71.12    6.62
  -7   3   6   75.48    6.57
  -7  -3   6   72.39    7.37
  -7  -3   5   78.02    7.16
  -7   3   5   62.74    6.10
  -7  -3   5   71.71    7.30
  -7   3   4  171.13   10.65
  -7  -3   4  144.73    9.81
  -7  -3   4  162.85   10.36
  -7   3   3   29.65    6.08
  -7  -3   3   36.35    5.97
  -7  -3   3   38.86    5.51
  -7   3   2   75.25    7.90
  -7  -3   2   96.07    8.21
  -7   3   1  134.58    9.64
  -7  -3   1  150.86   10.15
  -7   3   0   28.57    5.00
  -7   3   0   31.73    5.28
  -7  -3   0   23.23    5.39
  -7   3  -1    8.55    3.59
  -7   3  -1   10.04    3.69
  -7  -3  -1    8.76    4.17
  -7   3  -2  109.02    7.34
  -7   3  -2  112.49    7.67
  -7  -3  -2  124.91    8.65
  -7   3  -3   44.54    4.36
  -7  -3  -3   44.31    5.05
  -7   3  -3   40.33    4.36
  -7  -3  -4   15.96    3.19
  -7  -4   8   24.19    3.87
  -7   4   7   68.20    6.28
  -7  -4   7   38.17    5.21
  -7   4   6   19.13    5.16
  -7  -4   6   27.59    5.10
  -7  -4   5   23.35    4.91
  -7  -4   5   13.87    4.38
  -7   4   4   27.13    6.03
  -7  -4   4    1.79    3.26
  -7   4   3   39.35    6.51
  -7  -4   3   41.77    6.01
  -7  -4   3   55.25    6.33
  -7   4   2   28.30    5.56
  -7  -4   2   43.94    5.98
  -7   4   1    5.63    4.25
  -7  -4   1   14.75    4.64
  -7   4   0    8.36    3.87
  -7   4   0    9.35    3.72
  -7  -4   0   12.13    4.36
  -7   4  -1   44.17    5.66
  -7   4  -1   31.24    4.91
  -7  -4  -1   43.99    5.86
  -7   4  -2   46.67    5.12
  -7   4  -2   44.64    4.98
  -7  -4  -2   53.23    5.85
  -7  -4  -3    9.93    3.09
  -7   4  -3    4.14    2.40
  -7  -4  -4    7.01    2.44
  -7   5   7   70.83    6.05
  -7  -5   7   10.20    3.68
  -7   5   6   68.18    6.17
  -7  -5   6   50.36    6.01
  -7   5   5  248.67   12.20
  -7   5   5  202.09   10.81
  -7  -5   4   27.71    5.08
  -7  -5   4   43.36    6.06
  -7   5   3    4.46    4.46
  -7  -5   3   -1.00    4.68
  -7  -5   3   11.71    3.75
  -7  -5   2   55.06    6.07
  -7   5   2   38.20    6.28
  -7  -5   2   48.48    5.49
  -7  -5   1   19.82    4.77
  -7   5   1   28.17    5.00
  -7   5   0   70.80    6.91
  -7  -5   0   80.73    7.30
  -7  -5   0   56.71    5.90
  -7   5  -1  105.49    7.99
  -7   5  -1   92.34    6.96
  -7  -5  -1  116.38    8.36
  -7  -5  -1   84.95    6.36
  -7  -5  -2    5.54    3.28
  -7   5  -2    9.42    3.38
  -7  -5  -3   17.93    3.38
  -7   5  -3   13.50    2.93
  -7  -6   7   39.61    4.92
  -7   6   6  105.60    7.40
  -7  -6   6   74.26    6.80
  -7   6   5   88.90    7.46
  -7  -6   5   55.40    6.52
  -7   6   4   40.92    6.20
  -7  -6   4    9.42    3.84
  -7   6   3   58.63    6.93
  -7   6   3   56.81    6.91
  -7  -6   3   42.36    5.63
  -7   6   2    2.31    3.87
  -7  -6   2    8.05    3.33
  -7   6   2   14.00    4.42
  -7  -6   2    9.53    3.43
  -7  -6   1    7.45    3.40
  -7   6   1   12.73    3.96
  -7  -6   0   18.33    4.13
  -7   6   0   13.13    4.17
  -7  -6   0   10.26    3.46
  -7  -6  -1    5.80    3.36
  -7   6  -1   10.91    3.72
  -7  -6  -1    3.54    2.67
  -7  -6  -2    9.97    3.28
  -7   6  -2    7.29    2.92
  -7  -6  -2    2.91    2.32
  -7  -6  -3    6.46    2.60
  -7   6  -3    8.96    2.66
  -7  -7   7    5.63    3.14
  -7   7   6   65.16    5.72
  -7  -7   6   35.39    4.90
  -7   7   5  350.71   12.96
  -7  -7   5  320.44   13.28
  -7   7   4  156.15    9.26
  -7  -7   4  113.85    8.35
  -7   7   3  203.99   10.12
  -7   7   3  175.15   10.55
  -7  -7   3  172.22    9.93
  -7   7   2   22.30    4.91
  -7   7   2   15.85    4.36
  -7  -7   2   15.85    3.77
  -7  -7   1  377.58   13.24
  -7   7   1  390.94   14.40
  -7   7   0   83.36    7.14
  -7  -7   0  102.26    7.31
  -7   7   0   83.73    6.57
  -7  -7   0   81.72    6.70
  -7   7  -1   43.20    5.26
  -7  -7  -1   39.15    4.87
  -7  -7  -1   37.36    4.48
  -7   7  -2   79.97    6.11
  -7  -7  -2   78.53    5.93
  -7  -7  -2   64.30    4.96
  -7   7  -3  121.92    6.37
  -7  -7  -3  131.47    6.60
  -7   8   6   22.44    3.75
  -7  -8   6   13.33    3.41
  -7   8   5   80.66    6.40
  -7  -8   5   65.14    6.17
  -7   8   4   24.19    4.62
  -7  -8   4    5.12    3.13
  -7   8   3   37.16    5.53
  -7  -8   3   29.59    4.62
  -7   8   2   26.31    4.80
  -7  -8   2   15.60    3.59
  -7   8   1   19.81    4.16
  -7   8   0    7.29    3.36
  -7  -8   0   12.91    3.45
  -7   8   0   12.77    3.17
  -7  -8   0    3.01    2.79
  -7  -8  -1   26.61    3.87
  -7   8  -1   24.92    4.10
  -7  -8  -1   18.82    3.53
  -7  -8  -2   20.51    3.20
  -7   8  -2   20.39    3.30
  -7  -8  -2   17.85    2.95
  -7   9   6   70.47    5.13
  -7  -9   6   44.01    4.61
  -7   9   5  280.65   10.30
  -7  -9   5  250.58   10.66
  -7   9   4   32.78    4.74
  -7  -9   4   13.82    3.44
  -7   9   3    6.79    3.35
  -7  -9   3    2.77    2.75
  -7   9   2   61.09    6.09
  -7  -9   2   62.91    5.73
  -7   9   1   10.82    3.31
  -7  -9   1   21.46    3.50
  -7   9   0   20.64    3.67
  -7   9   0   19.31    3.44
  -7   9  -1  128.41    7.35
  -7  -9  -1  108.62    6.52
  -7   9  -2    1.61    1.91
  -7  10   5   33.12    3.86
  -7 -10   5   12.14    3.11
  -7 -10   4    6.79    2.89
  -7  10   3   14.34    3.56
  -7 -10   3    6.81    2.90
  -7  10   2    1.65    2.69
  -7 -10   2    4.17    2.71
  -7  10   1    0.28    2.24
  -7 -10   1    1.61    2.26
  -7  10   0   10.55    2.67
  -7 -11   4   79.29    5.62
  -7  11   3   47.92    4.77
  -7 -11   3   42.42    4.30
  -7  11   2   72.01    5.65
  -7 -11   2   58.39    4.91
  -7  11   1   89.21    5.85
  -8   0   6  191.35    8.01
  -8   0   5  177.52    8.39
  -8   0   4  121.64    7.77
  -8   0   3   -9.77    4.19
  -8   0   2  -13.44    4.54
  -8   0   1  -14.90    4.58
  -8   0   0   44.25    4.95
  -8   0  -1  252.88    9.67
  -8   1   6  188.20    8.14
  -8   1   5  159.73    8.51
  -8  -1   5  148.93    7.59
  -8   1   4   84.19    6.81
  -8  -1   4   57.60    5.84
  -8   1   3   22.34    4.59
  -8  -1   3    7.16    4.08
  -8   1   2   -6.80    4.80
  -8   1   1   -4.56    4.38
  -8  -1   1   11.73    3.57
  -8   1   0   32.38    4.34
  -8  -1   0   33.27    4.45
  -8   1  -1    7.59    2.70
  -8  -1  -1   11.63    3.11
  -8   2   6  369.43   10.38
  -8   2   5  153.51    8.44
  -8  -2   5  105.34    6.81
  -8   2   4   84.02    6.76
  -8  -2   4   32.90    4.83
  -8   2   3  280.04   11.59
  -8  -2   3  275.83   11.28
  -8   2   2   42.21    5.45
  -8  -2   2   45.93    5.52
  -8  -2   1   63.78    5.91
  -8   2   1   41.69    5.22
  -8   2   0   62.49    5.69
  -8  -2   0   79.32    6.10
  -8   2  -1  165.54    7.75
  -8  -2  -1  189.75    8.42
  -8   3   5  181.06    8.89
  -8   3   4   80.80    6.60
  -8  -3   4   19.80    4.16
  -8   3   3   30.47    4.87
  -8  -3   3    4.67    3.69
  -8   3   2   -0.85    3.87
  -8  -3   2   -4.73    4.43
  -8   3   1   -2.76    4.04
  -8  -3   1   11.88    3.30
  -8   3   0    4.53    3.45
  -8  -3   0   17.11    3.25
  -8  -3  -1    4.88    2.38
  -8   4   5  273.28    9.70
  -8   4   4   97.71    7.12
  -8   4   3   52.27    5.50
  -8  -4   3    5.24    3.44
  -8   4   2   27.57    4.70
  -8  -4   2   14.09    3.73
  -8  -4   1    3.38    2.62
  -8  -4   0    0.54    2.17
  -8  -4  -1    7.74    2.50
  -8   5   5  237.18    8.79
  -8   5   4  119.98    7.53
  -8   5   3   68.16    5.94
  -8   5   2   30.00    4.44
  -8  -5   2   -9.01    3.95
  -8   5   1    1.29    2.83
  -8  -5   0    9.05    2.63
  -8   6   4  162.63    7.69
  -8   6   3  184.60    8.33
  -8   6   2   47.51    4.78
   0   0   0    0.00    0.00


TITL exp_16019_auto in P2(1)/m
REM P2(1)/m (#11 in standard setting)
CELL 1.54184   7.107364  16.698886   9.601510  90.0000 102.2533  90.0000
ZERR    5.00   0.000242   0.000535   0.000321   0.0000   0.0034   0.0000
LATT  1
SYMM -x, y+1/2,-z
SFAC C H N O
UNIT 55.00 50.00 5.00 5.00
REM  CrysAlisPro recorded range (K): Min=250.0; max=250.0; aver:250.0
TEMP -23
TREF
HKLF 4
END
_computing_structure_solution     'SHELXT 2018/2 (Sheldrick, 2018)'
_computing_structure_solution     'SHELXT 2018/2 (Sheldrick, 2018)'
;
_shelx_hkl_checksum                46241
_olex2_submission_special_instructions  'No special instructions were received'
_oxdiff_exptl_absorpt_empirical_details
;
Empirical correction (ABSPACK) includes:
- Absorption correction using spherical harmonics
- Frame scaling
;
_oxdiff_exptl_absorpt_empirical_full_max  1.189
_oxdiff_exptl_absorpt_empirical_full_min  0.790
loop_
  _twin_individual_id
  _twin_individual_mass_fraction_refined
 1 0.56(5)
 2 0.44(5)
