# Supplementary material for: Magnetoelectric effect generated through electron transfer from organic radical to metal ion
Source: Natl Sci Rev. 2023 Mar 6;10(4):nwad059. doi: 10.1093/nsr/nwad059 (PMC10187783; doi:10.1093/nsr/nwad059)
Supplement: nwad059_Supplemental_Files [file nwad059_supplemental_files.zip › 4-300K.cif]

data_exp_15979_auto
_audit_creation_date               2022-04-23
_audit_creation_method
;
Olex2 1.5
(compiled 2021.12.09 svn.r5202d8cf for OlexSys, GUI svn.r6439)
;
_shelx_SHELXL_version_number       '2018/3'
_audit_contact_author_address      ?
_audit_contact_author_email        ?
_audit_contact_author_name         ''
_audit_contact_author_phone        ?
_publ_contact_author_id_orcid      ?
_publ_section_references
;
Dolomanov, O.V., Bourhis, L.J., Gildea, R.J, Howard, J.A.K. & Puschmann, H.
 (2009), J. Appl. Cryst. 42, 339-341.

Sheldrick, G.M. (2015). Acta Cryst. A71, 3-8.

Sheldrick, G.M. (2015). Acta Cryst. C71, 3-8.
;
_chemical_name_common              ?
_chemical_name_systematic          ?
_chemical_formula_moiety           'C12 H4 Al Cl4 O10, C5 H13 Br N'
_chemical_formula_sum              'C17 H17 Al Br Cl4 N O10'
_chemical_formula_weight           644.01
_chemical_melting_point            ?
loop_
  _atom_type_symbol
  _atom_type_description
  _atom_type_scat_dispersion_real
  _atom_type_scat_dispersion_imag
  _atom_type_scat_source
 'C' 'C' 0.0181 0.0091 'International Tables Vol C Tables 4.2.6.8 and 6.1.1.4'
 'H' 'H' 0.0000 0.0000 'International Tables Vol C Tables 4.2.6.8 and 6.1.1.4'
 'Al' 'Al' 0.2130 0.2455 'International Tables Vol C Tables 4.2.6.8 and 6.1.1.4'
 'Br' 'Br' -0.6763 1.2805
 'International Tables Vol C Tables 4.2.6.8 and 6.1.1.4'
 'Cl' 'Cl' 0.3639 0.7018 'International Tables Vol C Tables 4.2.6.8 and 6.1.1.4'
 'N' 'N' 0.0311 0.0180 'International Tables Vol C Tables 4.2.6.8 and 6.1.1.4'
 'O' 'O' 0.0492 0.0322 'International Tables Vol C Tables 4.2.6.8 and 6.1.1.4'

_shelx_space_group_comment
;
The symmetry employed for this shelxl refinement is uniquely defined
by the following loop, which should always be used as a source of
symmetry information in preference to the above space-group names.
They are only intended as comments.
;
_space_group_crystal_system        'monoclinic'
_space_group_IT_number             11
_space_group_name_H-M_alt          'P 1 21/m 1'
_space_group_name_Hall             '-P 2yb'
loop_
  _space_group_symop_operation_xyz
 'x, y, z'
 '-x, y+1/2, -z'
 '-x, -y, -z'
 'x, -y-1/2, z'

_cell_length_a                     7.1496(3)
_cell_length_b                     16.6937(6)
_cell_length_c                     9.6246(3)
_cell_angle_alpha                  90
_cell_angle_beta                   102.214(4)
_cell_angle_gamma                  90
_cell_volume                       1122.73(7)
_cell_formula_units_Z              2
_cell_measurement_reflns_used      1678
_cell_measurement_temperature      300.01(10)
_cell_measurement_theta_max        66.8490
_cell_measurement_theta_min        4.6970
_shelx_estimated_absorpt_T_max     0.510
_shelx_estimated_absorpt_T_min     0.305
_exptl_absorpt_coefficient_mu      7.790
_exptl_absorpt_correction_T_max    1.00000
_exptl_absorpt_correction_T_min    0.83377
_exptl_absorpt_correction_type     multi-scan
_exptl_absorpt_process_details
;
CrysAlisPro 1.171.41.123a (Rigaku Oxford Diffraction, 2022)
Empirical absorption correction using spherical harmonics,
implemented in SCALE3 ABSPACK scaling algorithm.
;
_exptl_absorpt_special_details     ?
_exptl_crystal_colour              black
_exptl_crystal_colour_primary      black
_exptl_crystal_density_diffrn      1.905
_exptl_crystal_density_meas        ?
_exptl_crystal_density_method      ?
_exptl_crystal_description         block
_exptl_crystal_F_000               644
_exptl_crystal_size_max            0.2
_exptl_crystal_size_mid            0.1
_exptl_crystal_size_min            0.1
_exptl_transmission_factor_max     ?
_exptl_transmission_factor_min     ?
_diffrn_reflns_av_R_equivalents    0.0507
_diffrn_reflns_av_unetI/netI       0.0452
_diffrn_reflns_Laue_measured_fraction_full  0.990
_diffrn_reflns_Laue_measured_fraction_max  0.990
_diffrn_reflns_limit_h_max         5
_diffrn_reflns_limit_h_min         -8
_diffrn_reflns_limit_k_max         19
_diffrn_reflns_limit_k_min         -19
_diffrn_reflns_limit_l_max         11
_diffrn_reflns_limit_l_min         -9
_diffrn_reflns_number              7469
_diffrn_reflns_point_group_measured_fraction_full  0.990
_diffrn_reflns_point_group_measured_fraction_max  0.990
_diffrn_reflns_theta_full          66.867
_diffrn_reflns_theta_max           66.867
_diffrn_reflns_theta_min           4.701
_diffrn_ambient_environment        air
_diffrn_ambient_temperature        300.01(10)
_diffrn_detector                   'CCD plate'
_diffrn_detector_area_resol_mean   10.4741
_diffrn_detector_type              Atlas
_diffrn_measured_fraction_theta_full  0.990
_diffrn_measured_fraction_theta_max  0.990
_diffrn_measurement_details
;
List of Runs (angles in degrees, time in seconds):

  # Type    Start    End  Width  t~exp~   \w     \q     \k     \f   Frames
--------------------------------------------------------------------------
  1  \w    -60.00  30.00   1.00    1.00    --  -40.50  57.00-120.00   90
  2  \w    -58.00  29.00   1.00    1.00    --  -40.50  57.00  30.00   87
  3  \w   -111.00 -16.00   1.00    1.00    --  -40.50 -57.00  90.00   95
  4  \w    119.00 152.00   1.00    2.00    --   91.75 125.00-150.00   33
  5  \w    138.00 163.00   1.00    2.00    --   91.75  77.00  30.00   25
  6  \w      5.00  55.00   1.00    2.00    --   91.75   0.00 -60.00   50
  7  \w    103.00 159.00   1.00    2.00    --   91.75  77.00-180.00   56
  8  \w     51.00 111.00   1.00    2.00    --   91.75-125.00  30.00   60
  9  \w     19.00  98.00   1.00    2.00    --   91.75 -77.00  30.00   79
 10  \w     23.00 112.00   1.00    2.00    --   91.75 -77.00-180.00   89
 11  \w     38.00 112.00   1.00    2.00    --   91.75-125.00-180.00   74
 12  \w    136.00 162.00   1.00    2.00    --   91.75 125.00  60.00   26
 13  \w     10.00  38.00   1.00    2.00    --   91.75 -94.00-180.00   28
 14  \w     73.00 178.00   1.00    2.00    --   91.75   0.00 -60.00  105
 15  \w     21.00 105.00   1.00    2.00    --   91.75 -30.00-120.00   84
;
_diffrn_measurement_device         'four-circle diffractometer'
_diffrn_measurement_device_type    'SuperNova, Dual, Cu at home/near, Atlas'
_diffrn_measurement_method         '\w scans'
_diffrn_orient_matrix_type        
 'CrysAlisPro convention (1999,Acta A55,543-557)'
_diffrn_orient_matrix_UB_11        -0.0363505000
_diffrn_orient_matrix_UB_12        -0.0893346000
_diffrn_orient_matrix_UB_13        0.0245359000
_diffrn_orient_matrix_UB_21        0.1304863000
_diffrn_orient_matrix_UB_22        0.0051620000
_diffrn_orient_matrix_UB_23        0.1492231000
_diffrn_orient_matrix_UB_31        -0.1739089000
_diffrn_orient_matrix_UB_32        0.0225810000
_diffrn_orient_matrix_UB_33        0.0629041000
_diffrn_radiation_monochromator    mirror
_diffrn_radiation_probe            x-ray
_diffrn_radiation_type             'Cu K\a'
_diffrn_radiation_wavelength       1.54184
_diffrn_source                     'micro-focus sealed X-ray tube'
_diffrn_source_type                'SuperNova (Cu) X-ray Source'
_reflns_Friedel_coverage           0.000
_reflns_Friedel_fraction_full      .
_reflns_Friedel_fraction_max       .
_reflns_number_gt                  1434
_reflns_number_total               2051
_reflns_special_details
;
 Reflections were merged by SHELXL according to the crystal
 class for the calculation of statistics and refinement.
 
 _reflns_Friedel_fraction is defined as the number of unique
 Friedel pairs measured divided by the number that would be
 possible theoretically, ignoring centric projections and
 systematic absences.
;
_reflns_threshold_expression       'I > 2\s(I)'
_computing_cell_refinement         'CrysAlisPro 1.171.41.123a (Rigaku OD, 2022)'
_computing_data_collection         'CrysAlisPro 1.171.41.123a (Rigaku OD, 2022)'
_computing_data_reduction          'CrysAlisPro 1.171.41.123a (Rigaku OD, 2022)'
_computing_molecular_graphics      'Olex2 1.5 (Dolomanov et al., 2009)'
_computing_publication_material    'Olex2 1.5 (Dolomanov et al., 2009)'
_computing_structure_refinement    'SHELXL 2018/3 (Sheldrick, 2015)'
_computing_structure_solution      'SHELXT 2018/2 (Sheldrick, 2018)'
_refine_diff_density_max           1.728
_refine_diff_density_min           -0.867
_refine_diff_density_rms           0.169
_refine_ls_extinction_coef         .
_refine_ls_extinction_method       none
_refine_ls_goodness_of_fit_ref     1.155
_refine_ls_hydrogen_treatment      constr
_refine_ls_matrix_type             full
_refine_ls_number_parameters       180
_refine_ls_number_reflns           2051
_refine_ls_number_restraints       188
_refine_ls_R_factor_all            0.1360
_refine_ls_R_factor_gt             0.1037
_refine_ls_restrained_S_all        1.121
_refine_ls_shift/su_max            0.001
_refine_ls_shift/su_mean           0.000
_refine_ls_structure_factor_coef   Fsqd
_refine_ls_weighting_details      
 'w=1/[\s^2^(Fo^2^)+(0.1104P)^2^+14.9186P] where P=(Fo^2^+2Fc^2^)/3'
_refine_ls_weighting_scheme        calc
_refine_ls_wR_factor_gt            0.2720
_refine_ls_wR_factor_ref           0.2936
_refine_special_details            ?
_olex2_refinement_description
;
1. Fixed Uiso
 At 1.2 times of:
  All C(H,H) groups
 At 1.5 times of:
  All C(H,H,H) groups, All O(H,H) groups
2. Restrained distances
 H7C-H7C_$1
 2.51 with sigma of 0.01
 H7B-H7B_$1
 2.41 with sigma of 0.01
 Al1-H6A \\sim Al1-H6B
 with sigma of 0.02
 Al1-H3A \\sim Al1-H3B
 with sigma of 0.02
3. Rigid bond restraints
 All non-hydrogen atoms
 with sigma for 1-2 distances of 0.005 and sigma for 1-3 distances of 0.005
4. Uiso/Uaniso restraints and constraints
All non-hydrogen atoms have similar U: within 2A with sigma of 0.01 and sigma
for terminal atoms of 0.02 within 2A
Uanis(O3) \\sim Ueq: with sigma of 0.005 and sigma for terminal atoms of 0.01
5. Others
 Fixed Sof: H6A(0.5) H6B(0.5) H3A(0.5) H3B(0.5) H5A(0.5) H5B(0.5) H5C(0.5)
 C2(0.5) H2A(0.5) H2B(0.5) C9(0.5) H9A(0.5) H9B(0.5) Br1(0.5)
6.a Riding coordinates:
 O6(H6A,H6B)
6.b Free rotating group:
 O3(H3A,H3B)
6.c Secondary CH2 refined with riding coordinates:
 C2(H2A,H2B), C9(H9A,H9B)
6.d Idealised Me refined as rotating group:
 C5(H5A,H5B,H5C), C7(H7A,H7B,H7C)
;
_atom_sites_solution_hydrogens     mixed
_atom_sites_solution_primary       dual
_atom_sites_solution_secondary     ?
loop_
  _atom_site_label
  _atom_site_type_symbol
  _atom_site_fract_x
  _atom_site_fract_y
  _atom_site_fract_z
  _atom_site_U_iso_or_equiv
  _atom_site_adp_type
  _atom_site_occupancy
  _atom_site_site_symmetry_order
  _atom_site_calc_flag
  _atom_site_refinement_flags_posn
  _atom_site_refinement_flags_adp
  _atom_site_refinement_flags_occupancy
  _atom_site_disorder_assembly
  _atom_site_disorder_group
 Cl1 Cl 0.2021(4) 0.47552(14) 0.8164(2) 0.0323(7) Uani 1 1 d . U . . .
 Cl2 Cl 0.2952(4) 0.47060(15) 0.1734(2) 0.0363(7) Uani 1 1 d . U . . .
 Al1 Al 0.2551(5) 0.250000 0.5018(4) 0.0189(8) Uani 1 2 d DS TU P . .
 O1 O 0.2486(9) 0.3334(3) 0.6302(6) 0.0213(12) Uani 1 1 d . U . . .
 O4 O 0.2608(9) 0.3318(4) 0.3687(6) 0.0229(12) Uani 1 1 d . U . . .
 O6 O 0.5305(13) 0.250000 0.5474(10) 0.0297(19) Uani 1 2 d S TU P . .
 H6A H 0.580569 0.215420 0.608438 0.045 Uiso 0.5 1 d DR U P . .
 H6B H 0.581129 0.294130 0.579338 0.045 Uiso 0.5 1 d DR U P . .
 O3 O -0.0208(14) 0.250000 0.4613(10) 0.0277(18) Uani 1 2 d GS TU P . .
 H3A H -0.070543 0.267468 0.379081 0.042 Uiso 0.5 1 d DG U P . .
 H3B H -0.068844 0.203782 0.464771 0.042 Uiso 0.5 1 d DG U P . .
 O2 O 0.2083(10) 0.6154(4) 0.6232(7) 0.0349(16) Uani 1 1 d . U . . .
 O5 O 0.2899(11) 0.6120(4) 0.3612(8) 0.0374(17) Uani 1 1 d . U . . .
 C1 C 0.2482(12) 0.4042(5) 0.5750(9) 0.0168(14) Uani 1 1 d . U . . .
 C4 C 0.2596(12) 0.4024(5) 0.4197(9) 0.0193(15) Uani 1 1 d . U . . .
 C6 C 0.2674(13) 0.5470(6) 0.4160(10) 0.0244(16) Uani 1 1 d . U . . .
 C8 C 0.2330(12) 0.5491(5) 0.5699(9) 0.0216(15) Uani 1 1 d . U . . .
 C10 C 0.2714(13) 0.4715(5) 0.3472(9) 0.0234(16) Uani 1 1 d . U . . .
 C5 C 0.504(2) 0.250000 0.1469(15) 0.040(4) Uani 1 2 d S TU P B .
 H5A H 0.473858 0.304161 0.167803 0.060 Uiso 0.5 1 calc R U P A -1
 H5B H 0.575344 0.225068 0.231520 0.060 Uiso 0.5 1 calc R U P A -1
 H5C H 0.387293 0.220771 0.113454 0.060 Uiso 0.5 1 calc R U P A -1
 C3 C 0.2294(12) 0.4764(5) 0.6429(9) 0.0189(15) Uani 1 1 d . U . . .
 C7 C 0.567(2) 0.1772(2) -0.0483(16) 0.080(4) Uani 1 1 d . U . . .
 H7A H 0.610424 0.131164 0.009117 0.120 Uiso 1 1 calc R U . . .
 H7B H 0.624831 0.177903 -0.129506 0.120 Uiso 1 1 calc DR U . . .
 H7C H 0.430048 0.174889 -0.079470 0.120 Uiso 1 1 calc DR U . . .
 C2 C 0.824(3) 0.2249(15) 0.102(2) 0.051(3) Uani 0.5 1 d . U P B -1
 H2A H 0.889635 0.271712 0.148491 0.062 Uiso 0.5 1 calc R U P B -1
 H2B H 0.817716 0.186192 0.175727 0.062 Uiso 0.5 1 calc R U P B -1
 N1 N 0.6195(19) 0.250000 0.0355(14) 0.042(3) Uani 1 2 d S TU P . .
 C9 C 0.949(4) 0.1902(17) 0.012(3) 0.055(4) Uani 0.5 1 d . U P B -1
 H9A H 0.882653 0.145389 -0.041505 0.066 Uiso 0.5 1 calc R U P B -1
 H9B H 1.064466 0.169605 0.072565 0.066 Uiso 0.5 1 calc R U P B -1
 Br1 Br 1.0208(4) 0.2684(3) -0.1245(3) 0.077(2) Uani 0.5 1 d . U P B -1

loop_
  _atom_site_aniso_label
  _atom_site_aniso_U_11
  _atom_site_aniso_U_22
  _atom_site_aniso_U_33
  _atom_site_aniso_U_23
  _atom_site_aniso_U_13
  _atom_site_aniso_U_12
 Cl1 0.0461(14) 0.0268(13) 0.0252(12) -0.0054(9) 0.0101(10) 0.0039(11)
 Cl2 0.0507(15) 0.0342(15) 0.0253(12) 0.0086(10) 0.0112(11) -0.0037(12)
 Al1 0.0307(17) 0.0062(14) 0.0206(17) 0.000 0.0070(14) 0.000
 O1 0.035(3) 0.009(2) 0.020(2) 0.0025(19) 0.007(2) -0.001(2)
 O4 0.039(3) 0.011(2) 0.019(2) 0.0014(19) 0.008(2) 0.001(2)
 O6 0.029(3) 0.011(4) 0.045(5) 0.000 0.000(3) 0.000
 O3 0.030(3) 0.011(4) 0.040(5) 0.000 0.004(3) 0.000
 O2 0.052(4) 0.007(3) 0.042(4) -0.006(3) 0.001(3) 0.006(3)
 O5 0.050(4) 0.014(3) 0.043(4) 0.011(3) 0.000(3) -0.007(3)
 C1 0.024(3) 0.007(3) 0.020(3) -0.003(2) 0.005(3) -0.001(3)
 C4 0.027(4) 0.011(3) 0.020(3) -0.001(2) 0.006(3) -0.001(3)
 C6 0.029(4) 0.011(3) 0.031(3) 0.005(2) 0.001(3) -0.001(3)
 C8 0.024(4) 0.011(3) 0.027(3) -0.001(2) -0.002(3) 0.005(3)
 C10 0.032(4) 0.014(3) 0.023(3) 0.002(3) 0.005(3) 0.000(3)
 C5 0.030(6) 0.072(10) 0.021(6) 0.000 0.013(5) 0.000
 C3 0.026(4) 0.009(3) 0.022(3) -0.006(2) 0.004(3) 0.003(3)
 C7 0.092(9) 0.084(9) 0.063(8) -0.035(7) 0.015(7) 0.008(8)
 C2 0.044(5) 0.066(9) 0.051(7) 0.010(6) 0.024(5) 0.011(5)
 N1 0.041(5) 0.055(7) 0.036(6) 0.000 0.020(5) 0.000
 C9 0.048(7) 0.069(10) 0.054(8) 0.014(6) 0.026(6) 0.013(7)
 Br1 0.0555(14) 0.112(6) 0.0710(17) 0.046(3) 0.0319(12) 0.019(2)

_geom_special_details
;
 All esds (except the esd in the dihedral angle between two l.s. planes)
 are estimated using the full covariance matrix.  The cell esds are taken
 into account individually in the estimation of esds in distances, angles
 and torsion angles; correlations between esds in cell parameters are only
 used when they are defined by crystal symmetry.  An approximate (isotropic)
 treatment of cell esds is used for estimating esds involving l.s. planes.
;
loop_
  _geom_bond_atom_site_label_1
  _geom_bond_atom_site_label_2
  _geom_bond_distance
  _geom_bond_site_symmetry_2
  _geom_bond_publ_flag
 Cl1 C3 1.722(9) . ?
 Cl2 C10 1.717(9) . ?
 Al1 O1 1.869(6) 4_565 ?
 Al1 O1 1.869(6) . ?
 Al1 O4 1.879(6) 4_565 ?
 Al1 O4 1.879(6) . ?
 Al1 O6 1.924(10) . ?
 Al1 O3 1.928(10) . ?
 O1 C1 1.296(10) . ?
 O4 C4 1.277(10) . ?
 O6 H6A 0.8471 4_565 ?
 O6 H6A 0.8471 . ?
 O6 H6B 0.8492 4_565 ?
 O6 H6B 0.8493 . ?
 O3 H3A 0.8477 . ?
 O3 H3A 0.85(10) 4_565 ?
 O3 H3B 0.85(11) 4_565 ?
 O3 H3B 0.8481 . ?
 O2 C8 1.248(11) . ?
 O5 C6 1.232(11) . ?
 C1 C4 1.514(11) . ?
 C1 C3 1.391(11) . ?
 C4 C10 1.360(12) . ?
 C6 C8 1.552(13) . ?
 C6 C10 1.427(12) . ?
 C8 C3 1.406(12) . ?
 C5 H5A 0.9600 . ?
 C5 H5B 0.9600 . ?
 C5 H5C 0.9600 . ?
 C5 N1 1.487(17) . ?
 C7 H7A 0.9600 . ?
 C7 H7B 0.9600 . ?
 C7 H7C 0.9600 . ?
 C7 N1 1.463(11) . ?
 C2 H2A 0.9700 . ?
 C2 H2B 0.9700 . ?
 C2 N1 1.53(3) . ?
 C2 C9 1.49(3) . ?
 C9 H9A 0.9700 . ?
 C9 H9B 0.9700 . ?
 C9 Br1 1.99(2) . ?

loop_
  _geom_angle_atom_site_label_1
  _geom_angle_atom_site_label_2
  _geom_angle_atom_site_label_3
  _geom_angle
  _geom_angle_site_symmetry_1
  _geom_angle_site_symmetry_3
  _geom_angle_publ_flag
 O1 Al1 O1 96.3(4) . 4_565 ?
 O1 Al1 O4 85.2(2) 4_565 4_565 ?
 O1 Al1 O4 85.2(2) . . ?
 O1 Al1 O4 178.4(3) . 4_565 ?
 O1 Al1 O4 178.4(3) 4_565 . ?
 O1 Al1 O6 91.0(3) 4_565 . ?
 O1 Al1 O6 91.0(3) . . ?
 O1 Al1 O3 88.1(3) 4_565 . ?
 O1 Al1 O3 88.1(3) . . ?
 O4 Al1 O4 93.3(4) 4_565 . ?
 O4 Al1 O6 89.3(3) . . ?
 O4 Al1 O6 89.3(3) 4_565 . ?
 O4 Al1 O3 91.8(3) 4_565 . ?
 O4 Al1 O3 91.8(3) . . ?
 O6 Al1 O3 178.5(5) . . ?
 C1 O1 Al1 114.0(5) . . ?
 C4 O4 Al1 113.9(5) . . ?
 Al1 O6 H6A 114.9 . . ?
 Al1 O6 H6A 114.9(2) . 4_565 ?
 Al1 O6 H6B 114.8 . . ?
 Al1 O6 H6B 114.83(9) . 4_565 ?
 H6A O6 H6A 85.9 . 4_565 ?
 H6A O6 H6B 104.8 4_565 4_565 ?
 H6A O6 H6B 104.8 . . ?
 H6A O6 H6B 22.0 . 4_565 ?
 H6B O6 H6A 22.0 . 4_565 ?
 H6B O6 H6B 120.3 . 4_565 ?
 Al1 O3 H3A 113.5 . . ?
 Al1 O3 H3A 113(10) . 4_565 ?
 Al1 O3 H3B 113.4 . . ?
 Al1 O3 H3B 113(8) . 4_565 ?
 H3A O3 H3A 40.2 . 4_565 ?
 H3A O3 H3B 104.8 . . ?
 H3A O3 H3B 104.8 4_565 4_565 ?
 H3A O3 H3B 68.3 . 4_565 ?
 H3B O3 H3A 68.3 . 4_565 ?
 H3B O3 H3B 130.9 . 4_565 ?
 O1 C1 C4 113.0(7) . . ?
 O1 C1 C3 126.1(7) . . ?
 C3 C1 C4 120.8(8) . . ?
 O4 C4 C1 113.8(7) . . ?
 O4 C4 C10 125.4(8) . . ?
 C10 C4 C1 120.7(8) . . ?
 O5 C6 C8 116.7(9) . . ?
 O5 C6 C10 124.2(9) . . ?
 C10 C6 C8 119.1(8) . . ?
 O2 C8 C6 118.5(8) . . ?
 O2 C8 C3 122.8(8) . . ?
 C3 C8 C6 118.7(8) . . ?
 C4 C10 Cl2 121.5(7) . . ?
 C4 C10 C6 120.1(8) . . ?
 C6 C10 Cl2 118.4(7) . . ?
 H5A C5 H5B 109.5 . . ?
 H5A C5 H5C 109.5 . . ?
 H5B C5 H5C 109.5 . . ?
 N1 C5 H5A 109.5 . . ?
 N1 C5 H5B 109.5 . . ?
 N1 C5 H5C 109.5 . . ?
 C1 C3 Cl1 119.4(7) . . ?
 C1 C3 C8 120.0(8) . . ?
 C8 C3 Cl1 120.7(6) . . ?
 H7A C7 H7B 109.5 . . ?
 H7A C7 H7C 109.5 . . ?
 H7B C7 H7C 109.5 . . ?
 N1 C7 H7A 109.5 . . ?
 N1 C7 H7B 109.5 . . ?
 N1 C7 H7C 109.5 . . ?
 H2A C2 H2B 106.9 . . ?
 N1 C2 H2A 107.3 . . ?
 N1 C2 H2B 107.3 . . ?
 C9 C2 H2A 107.3 . . ?
 C9 C2 H2B 107.3 . . ?
 C9 C2 N1 120(2) . . ?
 C5 N1 C2 109.2(13) . . ?
 C7 N1 C5 106.2(9) 4_565 . ?
 C7 N1 C5 106.2(9) . . ?
 C7 N1 C7 112.3(13) . 4_565 ?
 C7 N1 C2 124.8(13) 4_565 . ?
 C7 N1 C2 96.6(12) . . ?
 C2 C9 H9A 108.9 . . ?
 C2 C9 H9B 108.9 . . ?
 C2 C9 Br1 113.4(18) . . ?
 H9A C9 H9B 107.7 . . ?
 Br1 C9 H9A 108.9 . . ?
 Br1 C9 H9B 108.9 . . ?

loop_
  _geom_torsion_atom_site_label_1
  _geom_torsion_atom_site_label_2
  _geom_torsion_atom_site_label_3
  _geom_torsion_atom_site_label_4
  _geom_torsion
  _geom_torsion_site_symmetry_1
  _geom_torsion_site_symmetry_2
  _geom_torsion_site_symmetry_3
  _geom_torsion_site_symmetry_4
  _geom_torsion_publ_flag
 Al1 O1 C1 C4 -1.9(9) . . . . ?
 Al1 O1 C1 C3 174.9(7) . . . . ?
 Al1 O4 C4 C1 -1.7(9) . . . . ?
 Al1 O4 C4 C10 176.9(8) . . . . ?
 O1 Al1 O1 C1 -178.9(5) 4_565 . . . ?
 O1 Al1 O4 C4 0.6(6) . . . . ?
 O1 C1 C4 O4 2.4(11) . . . . ?
 O1 C1 C4 C10 -176.3(8) . . . . ?
 O1 C1 C3 Cl1 -0.5(13) . . . . ?
 O1 C1 C3 C8 179.5(9) . . . . ?
 O4 Al1 O1 C1 0.8(6) . . . . ?
 O4 Al1 O4 C4 -179.7(5) 4_565 . . . ?
 O4 C4 C10 Cl2 -1.5(14) . . . . ?
 O4 C4 C10 C6 179.6(9) . . . . ?
 O6 Al1 O1 C1 90.0(6) . . . . ?
 O6 Al1 O4 C4 -90.4(6) . . . . ?
 O3 Al1 O1 C1 -91.1(6) . . . . ?
 O3 Al1 O4 C4 88.5(6) . . . . ?
 O2 C8 C3 Cl1 -3.3(13) . . . . ?
 O2 C8 C3 C1 176.7(9) . . . . ?
 O5 C6 C8 O2 8.0(13) . . . . ?
 O5 C6 C8 C3 -172.5(9) . . . . ?
 O5 C6 C10 Cl2 -3.9(14) . . . . ?
 O5 C6 C10 C4 175.0(9) . . . . ?
 C1 C4 C10 Cl2 177.0(7) . . . . ?
 C1 C4 C10 C6 -1.9(14) . . . . ?
 C4 C1 C3 Cl1 176.0(6) . . . . ?
 C4 C1 C3 C8 -4.0(13) . . . . ?
 C6 C8 C3 Cl1 177.2(6) . . . . ?
 C6 C8 C3 C1 -2.8(13) . . . . ?
 C8 C6 C10 Cl2 176.1(6) . . . . ?
 C8 C6 C10 C4 -4.9(14) . . . . ?
 C10 C6 C8 O2 -172.1(9) . . . . ?
 C10 C6 C8 C3 7.5(13) . . . . ?
 C3 C1 C4 O4 -174.6(8) . . . . ?
 C3 C1 C4 C10 6.7(13) . . . . ?
 N1 C2 C9 Br1 68(3) . . . . ?
 C9 C2 N1 C5 156.6(19) . . . . ?
 C9 C2 N1 C7 47(2) . . . . ?
 C9 C2 N1 C7 -76(3) . . . 4_565 ?

_shelx_res_file
;
TITL exp_15979_auto_a.res in P2(1)/m
    exp_15979_auto.res
    created by SHELXL-2018/3 at 15:53:59 on 23-Apr-2022
REM Old TITL exp_15979_auto in P2(1)/m
REM SHELXT solution in P2(1)/m: R1 0.293, Rweak 0.025, Alpha 0.082
REM <I/s> 0.242 for 9 systematic absences, Orientation as input
REM Formula found by SHELXT: C8 O5 Cl3
CELL 1.54184 7.1496 16.6937 9.6246 90 102.214 90
ZERR 2 0.0003 0.0006 0.0003 0 0.004 0
LATT 1
SYMM -X,0.5+Y,-Z
SFAC C H Al Br Cl N O
UNIT 34 34 2 2 8 2 20
EQIV $1 +X,0.5-Y,+Z
SADI Al1 H6a Al1 H6b
SADI Al1 H3a Al1 H3b
DANG 2.51 0.01 H7c H7c_$1
DANG 2.41 0.01 H7b H7b_$1
DELU 0.005 0.005
SIMU 0.01 0.02 2
ISOR 0.005 0.01 O3

L.S. 20 0 0
PLAN  6
SIZE 0.2 0.1 0.1
TEMP 27
CONF
BOND
list 4
MORE -1
BOND $H
fmap 2 53
acta
OMIT -7 1 8
REM <olex2.extras>
REM <HklSrc "%.\\exp_15979_auto.hkl">
REM </olex2.extras>

WGHT    0.110400   14.918600
FVAR       0.39504
CL1   5    0.202052    0.475522    0.816430    11.00000    0.04615    0.02676 =
         0.02520   -0.00543    0.01012    0.00385
CL2   5    0.295231    0.470603    0.173434    11.00000    0.05071    0.03423 =
         0.02528    0.00857    0.01118   -0.00370
AL1   3    0.255144    0.250000    0.501821    10.50000    0.03070    0.00616 =
         0.02064    0.00000    0.00704    0.00000
O1    7    0.248599    0.333436    0.630216    11.00000    0.03546    0.00914 =
         0.01960    0.00248    0.00669   -0.00116
O4    7    0.260756    0.331831    0.368683    11.00000    0.03897    0.01133 =
         0.01927    0.00141    0.00833    0.00072
O6    7    0.530469    0.250000    0.547408    10.50000    0.02932    0.01079 =
         0.04549    0.00000   -0.00027    0.00000
AFIX   3
H6A   2    0.580569    0.215420    0.608438    10.50000   -1.50000
H6B   2    0.581129    0.294130    0.579338    10.50000   -1.50000
AFIX   6
O3    7   -0.020781    0.250000    0.461291    10.50000    0.03041    0.01117 =
         0.03997    0.00000    0.00382    0.00000
H3A   2   -0.070543    0.267468    0.379081    10.50000   -1.50000
H3B   2   -0.068844    0.203782    0.464771    10.50000   -1.50000
AFIX   0
O2    7    0.208341    0.615447    0.623226    11.00000    0.05151    0.00742 =
         0.04172   -0.00647    0.00092    0.00560
O5    7    0.289864    0.611983    0.361226    11.00000    0.05044    0.01432 =
         0.04312    0.01083    0.00003   -0.00732
C1    1    0.248176    0.404248    0.574992    11.00000    0.02408    0.00713 =
         0.01956   -0.00255    0.00532   -0.00137
C4    1    0.259589    0.402398    0.419684    11.00000    0.02689    0.01130 =
         0.02028   -0.00064    0.00623   -0.00077
C6    1    0.267368    0.546963    0.416014    11.00000    0.02926    0.01097 =
         0.03078    0.00504    0.00134   -0.00137
C8    1    0.232951    0.549135    0.569880    11.00000    0.02385    0.01114 =
         0.02668   -0.00115   -0.00176    0.00475
C10   1    0.271398    0.471479    0.347204    11.00000    0.03230    0.01437 =
         0.02335    0.00248    0.00523    0.00026

C5    1    0.503743    0.250000    0.146943    10.50000    0.03038    0.07173 =
         0.02136    0.00000    0.01292    0.00000
PART -1
AFIX 137
H5A   2    0.473858    0.304161    0.167803    10.50000   -1.50000
H5B   2    0.575344    0.225068    0.231520    10.50000   -1.50000
H5C   2    0.387293    0.220771    0.113454    10.50000   -1.50000
AFIX   0

PART 0
C3    1    0.229437    0.476427    0.642916    11.00000    0.02568    0.00855 =
         0.02198   -0.00644    0.00383    0.00265

C7    1    0.566664    0.177238   -0.048292    11.00000    0.09211    0.08441 =
         0.06273   -0.03520    0.01457    0.00828
AFIX 137
H7A   2    0.610424    0.131164    0.009117    11.00000   -1.50000
H7B   2    0.624831    0.177903   -0.129506    11.00000   -1.50000
H7C   2    0.430048    0.174889   -0.079470    11.00000   -1.50000
AFIX   0
PART -1
C2    1    0.824449    0.224913    0.101799    10.50000    0.04360    0.06617 =
         0.05108    0.01028    0.02439    0.01106
AFIX  23
H2A   2    0.889635    0.271712    0.148491    10.50000   -1.20000
H2B   2    0.817716    0.186192    0.175727    10.50000   -1.20000
AFIX   0
PART 0
N1    6    0.619516    0.250000    0.035483    10.50000    0.04084    0.05482 =
         0.03624    0.00000    0.01979    0.00000
PART -1
C9    1    0.948769    0.190156    0.011594    10.50000    0.04758    0.06946 =
         0.05428    0.01362    0.02560    0.01336
AFIX  23
H9A   2    0.882653    0.145389   -0.041505    10.50000   -1.20000
H9B   2    1.064466    0.169605    0.072565    10.50000   -1.20000
AFIX   0
BR1   4    1.020766    0.268439   -0.124503    10.50000    0.05550    0.11233 =
         0.07102    0.04580    0.03187    0.01943
HKLF 4


REM  exp_15979_auto_a.res in P2(1)/m
REM wR2 = 0.2936, GooF = S = 1.155, Restrained GooF = 1.121 for all data
REM R1 = 0.1037 for 1434 Fo > 4sig(Fo) and 0.1360 for all 2051 data
REM 180 parameters refined using 188 restraints

END

WGHT      0.1111     15.0427

REM Highest difference peak  1.728,  deepest hole -0.867,  1-sigma level  0.169
Q1    1   0.4853  0.2753  0.1302  11.00000  0.05    1.73
Q2    1   0.8569  0.2500 -0.0411  10.50000  0.05    0.90
Q3    1   0.6653  0.2500 -0.1188  10.50000  0.05    0.65
Q4    1   0.5333  0.2500 -0.1010  10.50000  0.05    0.56
Q5    1   0.2390  0.3527  0.4024  11.00000  0.05    0.51
Q6    1   0.2621  0.4035  0.4968  11.00000  0.05    0.51
;
_shelx_res_checksum                43022
_shelx_hkl_file
;
   0   0  -1  928.48   13.56
   0   0  -2  232.61   10.81
   0   0  -3  758.33   22.49
   0   0  -4 4183.01   58.63
   0   0  -5 1337.45   38.77
   0   0   6  591.74   20.10
   0   0   6  596.84   20.45
   0   0   6  586.93   19.40
   0   0  -6  577.32   28.34
   0   0   7   23.76    5.61
   0   0  -7   15.55    6.38
   0   0   7   29.95    6.92
   0   0   8   -4.73    5.68
   0   0  -8  -18.31    7.54
   0   0   9  143.62   11.53
   0   0  10    2.26    1.79
   0   0  11  105.26    8.09
   0  -1  -1   41.16    4.32
   0   1  -1   39.98    3.68
   0  -1  -2  119.50    9.37
   0   1  -2   99.80    8.14
   0   1  -3   71.15    9.50
   0  -1  -3   77.27   10.50
   0  -1  -4   19.57    9.52
   0   1  -4   20.49    8.66
   0   1  -5   33.17    9.56
   0  -1  -5   58.71   11.17
   0   1   6   63.61    8.43
   0  -1   6   47.37    7.86
   0  -1   6   51.45    7.32
   0  -1  -6   54.98   11.17
   0   1   6   58.96    8.60
   0   1  -6   48.82    9.53
   0   1   6   56.00    8.11
   0  -1   6   70.40    7.95
   0   1   7   13.07    5.53
   0   1   7   25.88    6.34
   0  -1  -7   10.48    5.74
   0  -1   7   10.21    5.88
   0  -1   7   13.25    5.79
   0   1  -7   15.20    5.56
   0  -1  -8    0.66    9.25
   0  -1   8    8.52    5.86
   0   1  -8    9.12    8.96
   0  -1   8   10.29    6.24
   0   1   8    7.39    5.74
   0  -1   9   12.21    5.16
   0   1   9   10.00    4.72
   0   1  10   12.94    3.65
   0  -1  10   18.37    4.25
   0   1  11    9.18    4.01
   0  -1  11   13.09    4.22
   0   2   0    6.40    1.90
   0   2   1  307.61    8.47
   0   2  -1  306.40    7.51
   0   2  -1  320.24    8.16
   0  -2  -1  315.29    5.53
   0   2  -2 2623.84   30.55
   0  -2  -2 2736.70   34.42
   0  -2  -3   66.67    9.31
   0   2  -3   71.07    8.62
   0  -2  -4   81.66   11.81
   0   2  -4   74.57    9.84
   0  -2  -5 1840.65   46.63
   0   2  -5 1810.66   43.05
   0  -2   6  138.35    9.87
   0  -2  -6  154.36   16.21
   0   2  -6  172.64   16.32
   0  -2   6  147.99   10.98
   0   2   6  154.20   10.54
   0   2   6  148.00   10.45
   0   2   7   -0.22    4.45
   0  -2   7   13.24    6.03
   0   2  -7    3.01    5.54
   0  -2  -7   -2.99    3.30
   0  -2   7    3.28    5.28
   0   2   7   -7.24    6.24
   0  -2   8  756.26   26.49
   0   2  -8  819.24   38.09
   0   2   8  739.86   24.37
   0  -2   8  729.21   24.89
   0  -2  -8  792.97   39.99
   0  -2   9   75.40    9.28
   0   2   9   56.74    7.62
   0  -2  10   -1.54    3.42
   0   2  10   -6.22    4.62
   0  -2  11  152.26    9.36
   0   2  11  127.33    8.81
   0   3   0    0.30    2.63
   0  -3   0   -0.52    2.58
   0  -3  -1   31.14    2.90
   0   3   1   37.84    4.92
   0   3  -2  126.74    8.45
   0  -3  -2  112.28   11.05
   0  -3  -3  112.98   12.42
   0   3  -3  111.90    9.60
   0  -3  -4   24.91   10.05
   0   3  -4   17.52    7.29
   0  -3  -5   56.97   12.42
   0   3  -5   40.86   10.51
   0  -3   5   45.77    6.40
   0   3   6  111.90   10.09
   0  -3   6  117.43   10.47
   0   3   6  110.81    9.62
   0   3  -6  138.07   14.45
   0  -3   6  125.92   10.89
   0  -3  -6  136.31   15.99
   0  -3   7   23.86    7.67
   0  -3  -7   15.44    8.27
   0   3   7   28.51    5.72
   0  -3   7   18.75    6.32
   0   3   7   23.09    6.50
   0   3  -7   33.37    8.67
   0  -3   8   12.75    6.92
   0  -3   8   18.46    6.80
   0   3  -8   -0.22   11.02
   0   3   8   13.72    6.92
   0  -3   9   12.75    5.30
   0   3   9   12.76    4.43
   0   3  10    5.68    5.11
   0  -3  10    1.64    2.93
   0   3  11    2.15    2.23
   0  -4   0 3802.61   32.71
   0   4   0 3972.67   32.87
   0  -4  -1 1326.79   15.28
   0   4   1 1360.60   21.74
   0   4  -1 1336.15   19.89
   0  -4  -2   81.43    8.95
   0   4  -2   76.40    6.35
   0  -4  -3 4700.54   59.19
   0   4  -3 4757.53   51.04
   0   4  -4   38.99    7.19
   0  -4  -4   33.86   11.06
   0  -4   5   74.73    7.82
   0   4   5   72.49    6.76
   0   4  -5   85.12   10.18
   0  -4  -5   74.23   12.77
   0   4   5   59.23    6.88
   0  -4   5   69.28    7.91
   0   4   6  676.52   22.13
   0  -4   6  686.30   22.48
   0   4   6  703.01   21.72
   0  -4  -6  695.66   33.55
   0  -4   6  650.28   21.85
   0   4  -6  688.96   29.80
   0  -4   7   16.05    6.89
   0   4  -7   41.45    9.04
   0  -4  -7   33.52    8.53
   0   4   7   20.36    6.58
   0   4  -7    4.57    4.18
   0   4   7   22.12    6.62
   0  -4   7   36.09    7.85
   0  -4   8   52.30    9.61
   0  -4   8   61.15    9.28
   0   4   8   65.66    8.66
   0  -4   9   32.43    7.75
   0   4   9   22.33    4.77
   0  -4   9   26.36    6.90
   0   4  10    2.09    3.97
   0  -4  10   17.52    4.06
   0   5   0   -1.83    3.80
   0  -5   0    0.29    3.63
   0   5   1   40.18    6.21
   0   5  -1   35.46    5.40
   0  -5  -1   35.51    4.09
   0   5  -2   37.58    5.78
   0  -5  -3    2.12    7.02
   0   5  -3    7.37    4.68
   0   5  -4   28.40    7.19
   0   5  -4   23.43    6.18
   0   5   5   15.24    5.33
   0   5   5   16.21    5.36
   0  -5  -5   15.70    8.49
   0   5  -5   19.00    6.26
   0  -5   5   24.00    5.45
   0  -5   5   16.11    5.18
   0   5  -5   19.92    7.91
   0  -5   6    7.88    5.27
   0  -5   6    1.22    4.48
   0   5  -6   13.60    5.39
   0   5  -6   17.36    5.51
   0   5   6    6.69    4.95
   0   5   6   11.85    5.73
   0  -5  -6    2.46    5.26
   0  -5   7   59.06    9.09
   0   5   7   60.30    8.40
   0   5  -7   62.42   11.94
   0   5   7   60.62    8.42
   0  -5  -7   55.13   11.22
   0  -5   7   56.33    8.74
   0   5  -7   53.57   10.17
   0  -5   7   19.99    8.26
   0   5   8    3.95    6.02
   0  -5   8   18.01    7.14
   0  -5   8    8.87    6.99
   0   5   8   13.68    6.26
   0   5   9    2.40    4.46
   0  -5   9   -4.20    4.67
   0  -5   9    4.05    5.56
   0   5   9   -2.23    3.88
   0   5  10    0.06    3.32
   0  -5  10    1.17    3.36
   0   6   0   39.36    5.78
   0  -6   0   38.32    5.52
   0  -6   1  340.42   14.48
   0  -6  -1  336.79   10.25
   0   6  -1  352.17   12.86
   0   6   1  362.32   14.06
   0   6  -2 1078.38   23.04
   0  -6  -3  488.47   22.21
   0   6  -3  523.95   18.20
   0  -6   4  104.82    8.34
   0  -6   4  109.78    8.42
   0  -6  -4   93.29   12.36
   0   6  -4   89.74    9.33
   0   6  -5  508.77   23.12
   0   6   5  488.42   18.49
   0  -6  -5  494.17   28.37
   0   6   5  498.43   18.08
   0  -6   5  532.05   19.13
   0  -6   5  498.99   19.07
   0   6   6  133.92   11.19
   0  -6   6  136.55   11.78
   0  -6   6  117.83   10.87
   0   6   6  131.34   10.58
   0   6  -6  118.71   13.31
   0  -6  -6  143.91   16.40
   0   6  -7  226.69   21.12
   0   6   7  260.43   14.88
   0  -6   7  263.61   16.91
   0  -6  -7  241.35   24.43
   0  -6   7  277.15   16.97
   0  -6   7  282.21   23.73
   0   6   7  252.81   14.63
   0  -6   8   44.02    8.51
   0   6   8   47.65    7.45
   0  -6   8   48.60    9.70
   0   6   8   46.96    7.29
   0  -6   9   37.50    7.53
   0   6   9   35.66    7.00
   0   6   9   45.30    6.87
   0  -6   9   39.67    7.11
   0  -6  10    1.43    3.44
   0   6  10   -1.79    2.44
   0  -6  10   -5.82    3.00
   0   7   0    0.07    4.30
   0  -7   0    1.98    4.14
   0  -7  -1   12.74    3.43
   0  -7   1   13.42    6.47
   0   7  -1   11.85    5.01
   0   7   1   14.84    6.30
   0   7  -2   31.74    6.86
   0  -7   2   49.27    9.15
   0   7  -3   22.73    5.42
   0  -7  -3   16.24    9.30
   0  -7  -4   39.30   10.00
   0  -7   4   21.56    5.40
   0   7   4   26.71    5.42
   0   7   4   22.58    4.71
   0   7  -4   26.79    6.84
   0   7   5  103.90   10.24
   0  -7   5   89.08    9.13
   0   7   5   82.95    9.26
   0  -7   5   95.39    9.83
   0  -7  -5  100.96   12.83
   0   7  -5   88.42   11.12
   0  -7   6  113.36   14.63
   0   7   6  154.62   12.47
   0  -7  -6  144.66   18.35
   0   7  -6  116.63   13.97
   0   7   6  136.49   11.39
   0  -7   6  135.47   12.62
   0  -7   7   13.62    7.39
   0  -7  -7    9.97    7.69
   0   7   7    2.96    3.11
   0  -7   7    7.88    5.63
   0  -7   7   13.90    7.24
   0   7   7    7.43    4.45
   0   7   8    5.27    5.57
   0   7   8    2.98    1.46
   0  -7   8   -6.27    7.49
   0  -7   8    4.91    5.56
   0   7   8    5.17    4.39
   0  -7   9   19.34    5.56
   0  -7   9   34.21    7.13
   0   7   9   24.43    5.23
   0   7   9   14.31    5.10
   0  -7  10   11.38    4.51
   0   7  10   11.46    3.81
   0  -8   0  917.21   23.24
   0   8   0  964.36   24.65
   0  -8  -1   66.78    5.91
   0   8   1   66.75    8.53
   0   8  -1   70.58    7.65
   0  -8   1   73.22    8.96
   0  -8   2    3.84    5.22
   0   8  -2    3.91    4.54
   0  -8   3  358.82   20.87
   0   8  -3  370.94   17.26
   0  -8   3  366.95   15.06
   0  -8  -3  373.84   21.73
   0   8   3  348.92   14.23
   0  -8   4   33.61    7.72
   0   8   4   22.11    5.85
   0   8  -4   23.23    6.02
   0  -8  -4   39.65   10.13
   0  -8   4   23.88    6.42
   0   8  -5   25.58    6.93
   0  -8  -5   29.16   11.24
   0  -8   5   17.77    6.01
   0  -8   5    7.48    5.32
   0   8   5   14.54    4.82
   0  -8   5   16.62    6.84
   0   8   5   11.32    5.26
   0  -8   6  204.17   19.96
   0   8   6  207.32   13.55
   0  -8   6  217.14   15.51
   0  -8   6  203.63   14.94
   0  -8  -6  200.78   21.51
   0   8   6  205.04   13.48
   0   8   7   12.67    5.07
   0  -8   7   12.04    7.43
   0   8   7   20.24    5.24
   0  -8   7   24.08    7.31
   0   8   8   18.30    5.48
   0  -8   8   24.08    8.08
   0   8   8   24.27    7.13
   0   8   8   15.02    4.96
   0  -8   9   15.09    6.31
   0  -8   9    8.17    5.34
   0   8   9   15.99    4.85
   0  -8  10    8.98    3.22
   0   9   0   -1.81    4.17
   0  -9   0   -6.06    4.12
   0   9  -1   37.35    6.73
   0  -9   1   36.31    7.62
   0   9   1   34.37    7.45
   0  -9   2   49.88    7.33
   0  -9   2   58.49    7.22
   0   9   2   52.92    6.30
   0  -9   2   66.86   10.03
   0   9  -2   40.85    7.23
   0  -9  -3   17.65    8.65
   0  -9   3   19.40    7.95
   0   9  -3   16.66    4.36
   0  -9   3   15.40    4.70
   0   9   3   22.06    5.82
   0   9  -4   16.50    5.27
   0  -9   4   26.63    6.82
   0  -9  -4   29.21    8.24
   0   9   4   10.10    5.85
   0  -9   4    7.80    5.13
   0   9  -5   25.81    7.84
   0  -9   5    0.90    9.00
   0  -9  -5   24.42    8.87
   0   9   5    9.73    7.12
   0  -9   5   11.79    5.80
   0  -9   5    9.19    6.86
   0   9   6   -0.80    3.76
   0  -9  -6    6.49    4.72
   0   9   6   -1.97    5.35
   0  -9   6    6.45    6.52
   0  -9   6   -2.08    6.57
   0  -9   6   11.34    7.02
   0  -9   7    7.29    7.75
   0   9   7    3.29    5.76
   0  -9   7    8.43    5.95
   0   9   8    4.55    5.31
   0  -9   8    1.69    6.80
   0  -9   9   -2.03    5.60
   0  -9   9    4.21    5.01
   0   9   9   -0.92    3.27
   0  10   0  363.04   15.07
   0  10   0  368.18   18.06
   0 -10   0  344.37   14.25
   0 -10   0  346.87   16.03
   0 -10   1   45.60    6.84
   0  10   1   50.37    8.28
   0 -10   1   39.18    7.44
   0  10   1   37.78    7.09
   0  10  -1   41.59    6.47
   0 -10   2   75.15    8.09
   0 -10   2   79.13   10.46
   0  10   2   79.65    8.45
   0 -10   2   77.19    8.32
   0  10  -2   84.07    9.47
   0 -10   3  276.26   20.06
   0 -10  -3  282.14   21.00
   0  10  -3  279.69   16.28
   0  10   3  260.70   13.90
   0 -10   3  257.81   14.55
   0  10   4   24.02    6.49
   0 -10  -4   33.22    8.39
   0 -10   4   22.27    6.05
   0  10  -4   21.43    4.74
   0 -10   4   33.93    9.18
   0 -10   5   39.46   10.20
   0 -10  -5   23.46    7.01
   0 -10   5   25.72    9.05
   0  10   5   33.26    6.69
   0 -10   5   26.37    7.35
   0 -10   6  123.58   13.92
   0 -10   6  126.36   13.55
   0  10   6  120.29   11.96
   0  10   6  122.72   11.64
   0 -10   7    4.75    6.95
   0  10   7    0.28    4.23
   0 -10   7    4.91    6.72
   0 -10   8   21.61    8.10
   0  10   8   20.40    6.07
   0 -10   9   34.45    6.44
   0  10   9   21.54    5.56
   0 -10   9   29.42    5.68
   0 -11   0   -2.05    4.90
   0  11   0   -4.83    4.98
   0 -11   1   -4.21    2.87
   0  11   1    6.72    3.11
   0 -11   1    0.64    4.65
   0  11   1    7.87    4.59
   0 -11   1    3.91    2.30
   0  11  -1   -4.26    5.46
   0 -11   2   -2.64    2.66
   0 -11   2    3.57    5.11
   0 -11   2   -1.70    4.29
   0  11  -2   -1.32    2.28
   0 -11  -2    1.77    6.12
   0  11   2    2.91    4.76
   0  11   3   12.66    5.80
   0 -11  -3   13.19    7.82
   0  11  -3   12.75    4.05
   0 -11   3    2.62    4.63
   0 -11   3   13.87    6.30
   0 -11   4    5.54    6.62
   0 -11   4    5.51    3.27
   0  11   4    7.00    4.16
   0  11   5    4.77    6.24
   0 -11  -5  -14.61    9.98
   0 -11   5   11.45    9.03
   0 -11   5   -7.41    7.04
   0 -11   5    7.36    7.26
   0  11   6   11.71    6.72
   0 -11   6   20.87    8.68
   0 -11   6   25.03    7.26
   0  11   6   20.27    6.15
   0  11   7    2.53    5.03
   0 -11   7   13.28    8.04
   0  11   8   13.49    6.68
   0 -11   8   22.37    6.94
   0 -11   9    8.76    3.57
   0 -11   9    6.18    2.49
   0  11   9    3.06    3.48
   0  12   0   20.92    6.85
   0 -12   0   27.16    6.53
   0 -12   1  123.40   10.75
   0  12  -1  145.91   10.67
   0  12  -1  136.01   11.80
   0  12   1  128.97   13.04
   0  12   1  120.76   11.14
   0 -12   1  135.92   10.99
   0  12   2  173.54   12.88
   0  12  -2  174.24   13.91
   0 -12   2  182.57   13.23
   0 -12  -2  176.91   19.38
   0 -12   2  175.09   15.95
   0 -12   3    3.77    7.61
   0 -12   3   21.74    7.51
   0  12   3   16.24    6.75
   0  12   4   76.85    9.23
   0 -12   4   66.61   11.30
   0 -12  -4   85.68   16.07
   0 -12   4   86.92   10.61
   0 -12   5   37.88    9.24
   0  12   5   42.73    7.86
   0  12   5   42.18    9.49
   0 -12   5   36.87    9.95
   0  12   6    1.31    2.79
   0  12   6    5.11    3.89
   0 -12   6    4.97    6.42
   0 -12   6    2.21    7.31
   0 -12   7   38.07    9.34
   0  12   7   24.39    5.73
   0  12   7   27.47    7.48
   0  12   8   56.89    8.32
   0 -12   8   61.52    7.79
   0  13   0   -0.98    6.80
   0 -13   0    1.66    4.42
   0  13   0    9.96    4.97
   0  13  -1   34.09    7.31
   0 -13   1   17.70    7.48
   0 -13   1   43.68    8.96
   0 -13   2   13.40    7.30
   0  13   2   14.90    5.44
   0 -13   3    1.61    2.88
   0  13   3    4.52    4.93
   0 -13   3   -6.41    7.41
   0  13   4    6.01    8.64
   0 -13   4    8.66    8.21
   0  13   4   14.06    7.28
   0 -13   5   23.70    8.82
   0  13   5   14.80    7.89
   0  13   5   20.49    6.58
   0 -13   5   16.56    9.38
   0  13   6    6.81    6.19
   0 -13   6   -1.03    7.01
   0  13   6   -0.82    3.52
   0 -13   6    4.12    6.48
   0  13   7    5.07    6.45
   0  13   7    0.09    4.06
   0 -13   7   15.19    6.78
   0 -13   8    2.37    4.93
   0  13   8    2.41    2.50
   0  14   0 1878.69   42.17
   0 -14   0 1929.98   41.44
   0  14   1  233.66   17.09
   0 -14  -1  185.74   20.31
   0  14  -1  223.89   15.09
   0 -14   1  226.36   15.66
   0  14   2   12.86    8.21
   0 -14   2    7.64    7.37
   0 -14  -2   12.29   12.15
   0  14   3   60.54   11.48
   0  14   3   61.88    9.19
   0 -14   3   67.84    9.92
   0  14   4   80.78    9.37
   0  14   4   85.06   11.89
   0 -14   4   81.20   11.29
   0 -14   4   81.27   11.12
   0 -14   5  126.93   13.26
   0  14   5  105.44    9.38
   0 -14   5  134.66   13.30
   0  14   5  134.73   13.56
   0  14   5  113.83   11.40
   0 -14   6  203.61   15.18
   0  14   6  198.81   13.81
   0  14   6  173.45   13.45
   0  14   7   10.97    5.22
   0  14   7    3.04    3.05
   0 -14   7   18.67    6.01
   0  15   0    4.93    7.18
   0 -15   0    0.25    5.13
   0 -15   1   22.07    7.10
   0 -15  -1   15.85    6.02
   0  15   1   10.50    7.75
   0 -15   2    4.49    7.41
   0  15   2    0.47    7.56
   0  15   3    5.82    8.50
   0  15   3    7.56    5.03
   0 -15   3    1.95    6.61
   0 -15   4    3.43    7.03
   0  15   4    8.75    5.18
   0 -15   4   16.24    7.55
   0  15   4   13.96    8.05
   0  15   5   -4.47    6.66
   0 -15   5    6.37    6.06
   0  15   5   -2.35    5.32
   0 -15   5    1.98    6.12
   0 -15   6    2.38    4.96
   0  15   6    3.80    5.32
   0  15   6    0.97    4.06
   0 -15   7   -9.64    5.23
   0  15   7    3.33    3.83
   0  16   0  135.70   12.60
   0 -16   0  160.97   13.47
   0  16   1   40.84    9.97
   0 -16   1   53.50    9.45
   0 -16  -1   38.30    8.70
   0  16   2  191.14   16.19
   0 -16   2  208.02   14.71
   0 -16  -2  213.27   14.34
   0  16   3   12.36    8.23
   0 -16   3   11.88    6.62
   0  16   4  174.83   14.41
   0 -16   4  199.32   14.48
   0  16   4  157.63   11.57
   0 -16   4  177.85   13.94
   0  16   5  135.07   11.60
   0 -16   5  129.09   11.50
   0 -16   5  121.64   10.86
   0  16   5  132.37   10.86
   0  16   6   28.42    4.73
   0 -16   6   29.23    5.95
   0  16   6   26.19    5.85
   0 -17   0    4.42    5.35
   0  17   0   -7.40    5.16
   0  17   1    3.07    6.14
   0 -17   1   11.55    6.74
   0 -17  -1    2.50    4.95
   0 -17   2    4.26    6.19
   0  17   2    5.62    6.90
   0 -17  -2    8.50    5.40
   0  17  -2   11.92    4.30
   0  17   3    2.40    6.43
   0 -17  -3    0.49    4.48
   0 -17   3   -0.10    5.81
   0 -17   3    7.53    6.18
   0 -17   4    8.37    5.70
   0 -17   4   13.51    6.58
   0  17   4   12.59    6.64
   0 -17   5    6.86    4.01
   0  17   5    3.11    3.63
   0  17   5   -1.81    3.55
   0 -18   0   66.62    8.50
   0  18   1   21.79    6.86
   0 -18  -1   29.14    6.89
   0  18  -1   27.90    5.80
   0 -18   1   31.25    6.23
   0  18   2   -5.11    6.46
   0 -18   2    0.81    4.71
   0 -18  -2    3.45    4.40
   0 -18   2    4.11    4.06
   0 -18   3  342.96   16.19
   0 -18   3  310.76   15.31
   0  18   3  318.45   16.31
   0  18   4   77.11    8.83
   0 -18   4   76.69    7.62
   0 -18   4   85.41    8.37
   0  19   0    2.52    3.56
   0 -19   0   -4.77    4.84
   0  19  -1   11.11    4.45
   0 -19   1   13.11    4.36
   0 -19  -1   12.02    4.73
   0 -19   1    4.54    4.63
   0 -19   2   15.12    5.44
   0  19   2    5.11    4.00
   0 -19   2    9.80    5.08
   0  19   3   -3.06    3.01
   0 -19   3    5.08    4.13
   0 -19   3    1.98    4.50
   0  19   3   -1.45    3.65
  -1   0  11   26.93    6.14
  -1   0  10    2.36    4.97
  -1   0   9   59.65    9.77
  -1   0   8   80.16   11.63
   1   0  -8   81.94   11.91
  -1   0   8   80.41    9.57
  -1   0   7   33.41    6.92
  -1   0   7   26.01    7.56
  -1   0   7   45.50    8.25
   1   0  -7   30.20   10.78
  -1   0   6    3.87    4.83
   1   0  -6   18.72    6.80
  -1   0   6    9.87    4.68
  -1   0   6    2.59    4.96
  -1   0   6    3.56    4.58
   1   0  -5  197.56   15.83
  -1   0   5  191.24   13.05
   1   0  -4   35.42    8.21
  -1   0   4   31.75    5.91
   1   0  -3  184.12   11.96
  -1   0   3  202.06    9.67
   1   0  -2   15.41    5.28
  -1   0   2   27.83    4.27
  -1   0   1    6.58    2.94
  -1   0   1    7.61    1.86
  -1   0   0   47.08    4.64
  -1   0  -1   62.57    5.76
  -1   0  -2    5.18    6.27
  -1   0  -3   71.87   11.00
  -1   0  -4  172.27   16.54
   1   0   5    0.88    3.86
  -1   0  -5   -5.12    5.18
   1   0   6    2.41    3.70
  -1   0  -6   -3.51    6.23
   1   0   7    7.81    5.39
  -1   0  -7  -11.88    7.33
   1   0   8    3.16    5.30
   1   0   9    3.73    4.36
   1   0  10    4.70    3.39
  -1  -1  11   -0.16    4.12
  -1   1  11    4.94    4.59
  -1   1  10   33.49    8.12
  -1  -1  10   43.15    7.84
  -1  -1   9    4.08    6.99
  -1   1   9   12.49    5.02
  -1   1   8   73.66   10.81
   1  -1  -8   92.83   15.70
  -1  -1   8   84.15   11.14
  -1  -1   8   95.32   11.89
   1   1  -8   60.69   14.32
  -1  -1   8   87.25    8.34
  -1   1   7  138.29   10.08
  -1  -1   7  163.70   13.06
   1  -1  -7  183.65   17.19
  -1  -1   7  163.82   11.28
   1   1  -7  155.20   15.51
  -1   1   7  164.43   13.06
  -1  -1   7  158.25   13.23
  -1  -1   6    6.63    5.60
   1   1  -6    4.51    6.57
  -1   1   6   -1.46    4.79
   1  -1  -6    1.72    6.38
  -1  -1   6    7.28    3.28
  -1   1   6    3.38    4.03
  -1  -1   6    4.57    5.11
  -1  -1   6   11.24    5.64
  -1  -1   5  327.40   16.63
   1   1  -5  354.50   19.22
  -1   1   5  347.69   15.04
   1  -1  -5  353.57   20.87
  -1  -1   4   25.33    6.22
   1   1  -4   28.21    7.72
  -1   1   4   26.26    4.83
   1  -1  -4   30.06    8.76
   1   1  -3  122.12    9.04
  -1  -1   3  129.43    8.77
   1  -1  -3  119.16   10.06
  -1   1   3  120.46    6.80
  -1  -1   2  896.91   17.53
   1  -1  -2  861.58   17.71
  -1   1   2  860.78   12.42
   1   1  -2  865.69   15.83
  -1   1   1   65.40    3.62
  -1   1   1   67.99    4.02
   1   1  -1   66.39    2.59
  -1  -1   1   65.92    5.05
  -1  -1   0  302.92    8.80
  -1   1   0  307.91    7.39
  -1  -1   0  289.87    5.29
  -1   1  -1 1212.14   18.52
  -1  -1  -1 1171.38   18.86
  -1   1  -2 1099.54   23.08
  -1  -1  -2 1141.87   24.49
  -1   1  -3  109.22   11.00
  -1  -1  -3   96.25   11.40
  -1  -1  -4   37.05   10.63
  -1   1  -4   36.83    8.67
  -1  -1  -5  245.45   18.84
   1   1   5  265.93   13.17
   1  -1   5  265.70   12.86
  -1   1  -5  268.98   19.25
   1  -1   6  209.39   13.07
   1  -1   6  189.82   11.50
  -1  -1  -6  194.53   16.80
   1   1   6  207.17   13.16
  -1   1  -6  207.32   19.14
   1   1   7   -5.48    6.11
  -1  -1  -7    4.89    2.92
   1  -1   7    9.59    5.77
   1   1   8    6.03    5.99
   1  -1   8   -7.89    6.57
   1  -1   9   56.18    8.13
   1   1   9   55.34    8.16
   1   1  10    2.46    1.54
   1  -1  10    2.97    2.82
  -1  -2  11    5.92    3.49
  -1   2  11   -2.47    3.31
  -1   2  10   -0.03    5.32
  -1  -2  10    3.40    5.38
  -1   2   9    4.08    5.12
  -1  -2   9    1.66    1.89
  -1   2   8   23.27    7.93
  -1  -2   8   22.88    6.90
   1   2  -8   -3.36    4.84
  -1  -2   8   29.51    8.77
  -1  -2   8   16.07    8.11
   1  -2  -8   13.00    7.93
  -1  -2   7   42.46    7.46
  -1  -2   7   36.40    8.17
   1  -2  -7   27.92    9.12
  -1  -2   7   44.43    9.29
   1   2  -7   36.27    8.42
  -1  -2   7   35.16    7.73
  -1   2   7   44.62    8.86
   1  -2  -6   32.33    8.83
  -1   2   6   27.40    6.85
  -1  -2   6   23.87    7.81
  -1  -2   6   24.50    6.46
  -1   2   6   32.89    4.96
   1   2  -6   19.19    7.90
  -1  -2   6   19.50    5.70
  -1   2   5   28.41    4.87
   1  -2  -5   25.18    9.29
   1   2  -5   31.21    7.92
  -1  -2   5   35.51    6.68
  -1  -2   5   31.09    7.49
   1  -2  -4  275.20   18.56
  -1   2   4  222.34    9.30
  -1  -2   4  263.73   14.90
   1   2  -4  259.38   15.21
  -1  -2   3  216.61   12.24
   1  -2  -3  208.70   13.69
   1   2  -3  183.65   10.23
  -1   2   2   19.99    4.81
   1   2  -2   24.82    4.00
  -1   2   2   14.36    2.11
  -1  -2   2   30.62    6.01
  -1  -2   1   14.33    4.60
  -1   2   1   17.32    3.87
  -1  -2   0   65.32    6.05
  -1   2   0   64.21    5.36
  -1  -2   0   49.38    3.73
  -1  -2  -1   86.80    7.19
  -1  -2  -1  101.85    7.45
  -1   2  -1  103.91    7.04
  -1   2  -1  110.78    7.58
  -1  -2  -2   23.47    7.39
  -1   2  -2   27.84    6.74
  -1  -2  -3   18.97    8.97
  -1   2  -3   16.41    8.19
  -1   2  -4   33.68    9.38
  -1  -2  -4   50.83   11.05
   1   2   5  158.04   11.40
  -1  -2  -5  147.83   16.02
  -1   2  -5  154.37   15.58
   1   2   6   15.77    5.38
  -1   2  -6    7.50    6.90
  -1  -2  -6    9.91    9.03
   1  -2   6    5.24    6.46
   1  -2   6    9.99    3.93
   1  -2   7   10.48    5.02
   1   2   7   12.37    6.53
   1  -2   7    7.29    6.67
  -1  -2  -7   25.91   10.17
  -1   2  -7   33.06    9.79
   1   2   8   87.15   10.16
   1  -2   8   85.33   11.17
   1   2   9   32.23    7.31
   1  -2   9   42.43    7.86
   1  -2  10    3.18    3.68
   1   2  10    0.20    3.94
  -1   3  11   15.86    4.09
  -1  -3  11   17.37    3.90
  -1  -3  10   69.07    8.91
  -1   3  10   67.38    8.42
  -1  -3   9   27.64    6.49
  -1  -3   9   42.30    9.46
  -1   3   9   49.09    8.07
  -1   3   9   43.36    9.12
  -1  -3   9   39.58    8.50
  -1  -3   8  343.11   16.33
   1  -3  -8  368.21   26.81
   1   3  -8  302.25   24.30
  -1  -3   8  357.95   19.90
  -1   3   8  351.25   18.26
  -1  -3   8  363.01   19.29
  -1  -3   7  289.88   20.91
  -1  -3   7  322.03   18.02
  -1   3   7  330.12   17.91
  -1   3   7  319.32   16.12
   1   3  -7  308.54   21.71
  -1  -3   7  350.84   17.89
   1  -3  -7  320.92   24.14
   1   3  -6   95.94   11.64
   1  -3  -6   88.43   13.49
  -1  -3   6   89.89    9.50
  -1  -3   6   96.26   11.94
  -1  -3   6   92.73   10.24
  -1   3   6   82.99    9.43
   1  -3  -5  762.60   30.56
  -1  -3   5  789.18   21.47
  -1  -3   5  780.52   28.10
   1   3  -5  748.51   26.17
  -1   3   5  793.54   22.90
   1  -3  -4  125.08   12.22
  -1   3   4  117.18    4.79
   1   3  -4  144.63   10.71
  -1  -3   4  143.10   12.28
   1   3  -3  561.06   15.73
  -1  -3   3  566.30   19.43
   1  -3  -3  592.78   20.44
  -1  -3   2 1195.06   24.36
   1   3  -2 1189.64   16.54
  -1   3   2 1183.21   21.82
   1   3  -2 1160.44   14.67
  -1  -3   1  260.38   10.77
  -1   3   1  249.59    9.52
   1   3  -1  269.40    5.31
  -1   3   0  167.49    7.89
  -1  -3   0  163.66    8.28
  -1  -3  -1 1243.71   21.13
  -1   3  -1 1306.61   21.55
  -1  -3  -1 1301.93   21.75
  -1   3  -2   35.31    6.93
  -1  -3  -2   25.87    7.05
  -1   3  -3   90.56   10.60
  -1  -3  -3   68.64   10.59
  -1  -3  -4   54.02   10.59
  -1   3  -4   36.13    9.13
  -1   3  -5   -5.53    5.78
  -1  -3  -5    5.82    7.17
   1  -3   5    3.88    4.61
   1   3   5   -1.22    4.06
   1   3   6    4.27    5.23
   1  -3   6    0.88    4.57
  -1   3  -6    9.19    5.60
  -1  -3  -6   12.16    7.44
  -1  -3  -7   21.56    8.19
   1   3   7    4.68    4.78
  -1   3  -7    4.97    6.20
   1  -3   7    4.76    5.17
   1  -3   7   -2.54    5.76
   1  -3   8  121.07   12.57
   1   3   8  113.94   11.57
   1  -3   9   16.36    6.66
   1   3   9   15.07    5.78
   1  -3  10    7.13    4.30
   1   3  10    0.83    3.83
  -1   4  11   13.18    4.78
  -1   4  10    0.97    4.85
  -1  -4  10    2.46    3.60
  -1  -4   9   17.46    8.44
  -1  -4   9   28.14    6.65
  -1  -4   9    5.96    3.73
  -1   4   9   22.93    5.67
  -1   4   9    9.52    6.29
  -1  -4   8   69.14    8.73
  -1  -4   8   63.63   10.89
  -1   4   8   68.02   10.75
  -1  -4   8   78.43   10.31
   1  -4  -8   70.98   12.17
  -1   4   8   49.36    8.98
  -1  -4   7    8.03    5.69
  -1  -4   7   -9.03    5.41
   1   4  -7   -3.25    3.37
  -1  -4   7   -0.58    6.94
   1  -4  -7   10.29    6.64
  -1   4   7    3.94    6.71
  -1   4   7    0.10    5.41
  -1   4   6    0.46    5.52
   1   4  -6   15.95    5.81
   1  -4  -6    4.79    5.81
  -1  -4   6    2.58    5.19
  -1  -4   6   -4.47    6.05
  -1  -4   6   10.22    5.50
   1   4  -5   56.14   10.44
   1  -4  -5   77.96   12.78
  -1  -4   5   63.04    9.69
  -1  -4   5   57.33    7.33
  -1   4   5   46.85    7.13
  -1  -4   5   54.23    7.33
   1  -4  -4  108.02   13.85
   1   4  -4  111.73   10.44
  -1  -4   4  127.89   12.78
  -1  -4   3   89.22   10.59
   1   4  -3   75.85    7.08
   1   4  -3   62.16    5.85
   1  -4  -3   97.01   10.96
  -1  -4   2   39.08    8.02
  -1   4   2   38.69    6.56
   1   4  -2   28.93    3.48
  -1   4   1    9.64    4.99
   1   4  -1   10.67    2.68
  -1  -4   1   13.47    5.78
  -1  -4   0  152.07    9.24
   1   4   0  147.36    6.30
  -1   4  -1  157.94    9.54
  -1  -4  -1  160.18    9.72
  -1  -4  -1  156.77    8.97
  -1   4  -2   20.27    6.00
  -1  -4  -2   15.89    6.80
  -1  -4  -3   65.20   10.94
  -1   4  -3   48.70    8.70
  -1   4  -3   65.63    9.22
  -1   4  -4   64.08   10.49
   1  -4   4   49.06    6.05
  -1  -4  -4   66.48   12.11
   1  -4   5   25.73    5.99
  -1   4  -5   45.59    8.66
  -1  -4  -5   28.08    8.83
   1   4   5   27.14    6.40
   1   4   6   16.53    6.82
   1  -4   6   18.14    6.25
  -1   4  -6   14.03    6.53
  -1   4  -6   16.32    7.57
  -1  -4  -6   12.78   10.45
  -1   4  -7   31.22    9.88
   1  -4   7   11.15    6.59
   1  -4   7   16.66    7.67
  -1   4  -7   16.29    6.29
   1   4   7   11.70    6.90
  -1  -4  -7    7.39    5.69
   1  -4   8    4.73    5.55
   1  -4   8   13.60    5.90
   1   4   8    5.79    4.34
   1  -4   9    3.12    5.58
   1   4   9    1.88    4.41
   1   4  10   -5.39    3.61
   1  -4  10   -2.66    3.25
   1   4  10    3.65    3.40
  -1  -5  10   21.37    5.54
  -1   5  10    6.66    4.77
  -1   5   9   54.83    8.09
  -1   5   9   64.54    9.19
  -1  -5   9   47.75    9.56
  -1  -5   9   55.03    7.61
  -1  -5   9   51.89    8.81
  -1  -5   8   -4.31    4.04
  -1   5   8    2.10    7.19
  -1  -5   8   -0.28    7.21
  -1  -5   8    4.85    5.38
  -1   5   8  -15.52    7.01
  -1   5   8   -3.93    5.50
  -1  -5   7   35.67    9.29
  -1   5   7   22.63    7.74
  -1  -5   7   25.68    7.57
  -1   5   7   31.28    7.97
  -1  -5   7   37.89    9.58
   1  -5  -7   30.76    8.28
   1   5  -7   18.79    8.13
  -1   5   6  822.58   26.07
   1   5  -6  802.67   27.59
  -1  -5   6  783.92   25.72
  -1  -5   6  788.39   34.15
   1   5  -6  853.56   31.04
   1  -5  -6  754.21   36.14
  -1  -5   6  764.01   24.93
  -1  -5   5  223.13   12.84
   1  -5  -5  233.53   19.36
  -1  -5   5  235.55   17.11
   1   5  -5  248.57   15.28
   1   5  -5  250.42   14.18
  -1  -5   5  236.90   12.22
  -1   5   5  222.75   13.47
   1   5  -4   25.48    5.92
  -1  -5   4   11.43    6.97
   1  -5  -4    7.30    7.56
   1   5  -4   16.28    4.14
  -1  -5   3  728.75   25.02
   1  -5  -3  709.81   25.15
   1   5  -3  728.61   16.67
  -1   5   2  166.91   10.81
  -1  -5   2  171.92   12.09
   1   5  -2  169.71    7.24
  -1   5   1 1524.96   27.09
  -1  -5   1 1465.74   28.04
   1   5  -1 1540.28   19.32
   1   5   0  587.96   13.15
  -1  -5   0  585.84   16.80
  -1   5   0  584.62   16.65
  -1  -5  -1   30.14    6.02
  -1   5  -1   29.14    5.85
  -1  -5  -1   29.01    5.18
  -1   5  -2 2014.09   34.12
  -1  -5  -2 2043.01   36.72
  -1  -5  -2 2017.87   30.74
  -1  -5  -3  985.79   30.39
  -1   5  -3  975.79   26.79
   1  -5   4   13.38    5.11
   1  -5   4   20.11    5.38
  -1   5  -4   12.36    6.29
  -1  -5  -4    4.86    7.24
   1   5   4    5.24    3.69
  -1   5  -5  262.52   18.39
  -1  -5  -5  252.69   20.19
   1  -5   5  237.86   12.73
  -1   5  -5  272.37   18.07
   1   5   5  245.50   13.59
   1  -5   6  526.77   20.26
   1   5   6  557.29   21.33
  -1   5  -6  523.61   27.53
  -1  -5  -6  564.37   32.03
   1   5   7   51.16    8.63
  -1  -5  -7   48.10   13.16
   1  -5   7   49.61    9.65
   1  -5   7   54.28    8.25
  -1   5  -7   75.84    8.48
   1   5   8  122.33   11.24
   1  -5   8  122.81   12.31
   1  -5   8  124.83   11.53
   1   5   9  129.66   10.79
   1  -5   9  128.94   11.22
   1  -5  10    0.11    3.04
   1   5  10    2.97    3.70
   1   5  10   -1.98    3.98
  -1   6  10    3.56    4.33
  -1   6   9   13.66    4.80
  -1  -6   9   19.32    5.86
  -1   6   9   12.92    5.28
  -1  -6   9   18.52    5.85
  -1   6   9    7.83    6.26
  -1  -6   9   28.41    7.16
  -1  -6   9   18.46    8.34
  -1  -6   8    6.33    7.73
  -1  -6   8    4.21    5.94
  -1   6   8    3.03    3.87
  -1   6   8    4.39    5.14
  -1   6   8    8.87    6.33
  -1  -6   7   38.28    9.20
  -1   6   7   20.93    8.10
  -1  -6   7   15.44    8.89
  -1  -6   7   33.87    9.78
  -1   6   7   30.60    7.94
  -1   6   7   12.20    6.36
   1  -6  -7   35.32   11.45
  -1   6   6   35.24    6.97
   1  -6  -6   42.86   11.94
  -1  -6   6   44.60    6.49
  -1  -6   6   60.57   10.31
  -1  -6   6   39.44    8.64
  -1   6   6   32.18    7.63
  -1   6   5   76.97    9.34
  -1  -6   5   81.98    9.16
  -1   6   5   76.97    8.19
   1   6  -5   85.06    9.26
   1  -6  -5   89.54   14.02
  -1   6   5   90.71    7.82
  -1  -6   5   92.05   11.72
  -1  -6   5   76.50    8.73
   1   6  -4  119.02    9.04
   1  -6  -4  120.00   14.74
  -1  -6   4  120.67    8.86
  -1   6   4  108.95    9.40
  -1  -6   4  120.00   14.28
  -1  -6   4  104.13    9.03
   1  -6  -3  132.09   13.91
   1   6  -3  108.36    7.64
  -1  -6   3  122.88   13.17
   1   6  -2   15.21    3.69
  -1  -6   2   16.59    7.36
  -1   6   2   13.04    6.78
   1  -6  -1   53.63    4.37
  -1  -6   1   62.27    8.46
  -1   6   1   56.02    7.93
   1   6  -1   54.57    5.06
   1   6   0   63.20    5.96
  -1  -6   0   64.12    8.09
  -1   6   0   62.99    7.91
  -1  -6  -1   15.53    5.58
  -1  -6  -1   13.55    4.59
  -1   6  -1    9.47    5.95
  -1  -6  -2   10.39    7.08
  -1   6  -2    7.60    6.03
  -1  -6  -2   13.97    4.77
  -1   6  -3    7.02    6.23
  -1  -6  -3    4.46    6.05
  -1   6  -4   36.56    8.76
   1   6   4   26.48    5.78
  -1  -6  -4   40.51    9.92
   1  -6   4   31.90    7.44
   1  -6   5    8.48    4.85
  -1  -6  -5    4.00    8.05
   1   6   5    7.80    5.60
  -1   6  -5   16.48    7.46
  -1   6  -6    8.00    4.31
  -1  -6  -6   18.76    6.55
   1   6   6   11.53    4.88
   1  -6   6    5.47    5.16
  -1  -6  -7   18.08    6.41
  -1   6  -7   17.36    5.81
   1   6   7   10.19    6.12
   1  -6   7   17.71    5.44
   1   6   8   19.61    6.94
   1  -6   8   23.11    7.70
   1  -6   8   25.83    7.31
   1  -6   9    4.28    5.46
   1   6   9   13.67    4.05
   1   6   9    8.09    4.58
   1  -6  10    4.71    3.13
  -1   7  10  163.60   10.05
  -1   7   9  190.83   12.62
  -1  -7   9  198.74   14.84
  -1   7   9  193.15   12.34
  -1  -7   9  200.55   13.59
  -1  -7   9  180.96   11.90
  -1   7   8   49.28    7.10
  -1  -7   8   38.59   10.21
  -1  -7   8   46.83    8.64
  -1   7   8   42.43    8.44
  -1   7   8   71.15    9.05
  -1  -7   7  107.41   12.51
  -1   7   7  111.43   11.52
  -1  -7   7   95.45   11.80
  -1   7   7  111.83   11.61
   1  -7  -7  109.55   16.91
  -1  -7   7   99.55   14.56
  -1   7   7   95.89   10.41
  -1  -7   6  985.59   40.98
  -1   7   6  988.89   27.61
  -1  -7   6  949.01   27.96
  -1   7   6 1040.62   30.42
  -1  -7   6  998.08   30.18
   1  -7  -6  956.40   43.65
  -1   7   6  992.10   26.63
  -1  -7   5  604.04   20.82
  -1  -7   5  653.76   31.17
  -1   7   5  623.12   22.22
  -1  -7   5  642.59   22.08
  -1   7   5  592.16   18.74
  -1   7   5  618.87   21.26
   1  -7  -5  626.53   31.32
  -1  -7   4 1913.02   48.47
   1  -7  -4 1909.89   49.96
  -1   7   4 1917.48   35.94
  -1  -7   4 1903.04   33.22
  -1  -7   4 1935.90   35.11
   1   7  -4 2011.95   34.65
  -1  -7   4 2013.10   34.65
   1   7  -3   49.17    5.82
  -1  -7   3   51.20    9.49
  -1  -7   2 2926.80   49.79
   1   7  -2 2974.72   34.50
  -1   7   2 2913.95   46.22
   1  -7  -1  214.75    8.26
  -1   7   1  208.86   12.77
   1   7  -1  205.39    9.24
  -1  -7   1  205.96   13.21
  -1   7   0 2243.18   37.56
   1   7   0 2226.92   31.26
  -1  -7   0 2161.09   36.36
  -1  -7  -1   31.30    6.67
  -1   7  -1   28.56    6.68
  -1  -7  -1   28.71    5.71
  -1   7  -2  462.95   18.83
  -1  -7  -2  461.00   16.02
  -1  -7  -2  478.66   20.92
   1  -7   3  185.79   10.70
   1   7   3  194.57   11.21
  -1  -7  -3  194.24   16.20
  -1   7  -3  183.72   13.64
   1   7   4  432.04   17.69
  -1   7  -4  447.90   22.31
  -1  -7  -4  430.20   25.14
   1  -7   4  439.79   17.77
   1   7   5  411.93   18.48
  -1  -7  -5  427.45   26.95
   1  -7   5  420.32   19.86
   1  -7   5  421.49   18.12
  -1   7  -5  427.44   23.58
   1   7   6  432.92   19.86
   1  -7   6  457.00   20.19
  -1  -7  -6  411.73   28.43
  -1   7  -6  436.98   25.29
   1  -7   7  412.74   19.86
   1   7   7  418.57   20.26
   1  -7   8    7.51    7.09
   1  -7   8   14.16    5.94
   1   7   8   13.20    6.08
   1   7   9   14.79    6.25
   1   7   9   30.81    6.04
   1  -7   9   25.83    6.71
   1  -7  10    5.21    3.06
  -1  -8  10   -1.51    4.45
  -1  -8   9   -3.90    3.95
  -1   8   9   -4.92    4.41
  -1  -8   9   -3.20    4.58
  -1   8   9   -2.48    4.12
  -1  -8   9    2.90    6.75
  -1   8   8   -0.03    5.45
  -1  -8   8   -2.72    5.24
  -1   8   8   -1.57    3.78
  -1   8   8    0.94    4.60
  -1  -8   8    3.63    7.81
  -1  -8   7   -0.13    6.55
  -1   8   7    6.28    7.26
  -1   8   7    2.65    6.63
  -1  -8   7   -4.84    7.50
  -1   8   7   -7.51    5.41
  -1  -8   6   35.84    8.24
  -1   8   6   19.94    4.76
  -1  -8   6   24.51    9.29
  -1   8   6   25.19    6.31
   1  -8  -6   26.71   11.91
  -1   8   6   27.90    7.29
  -1  -8   6   28.37    7.53
  -1  -8   5   -3.14    6.49
  -1  -8   5    2.93    5.10
   1  -8  -5    6.73    6.55
  -1   8   5    7.24    5.99
  -1   8   5    3.74    7.15
  -1  -8   5    2.64    4.78
  -1   8   5    0.17    3.96
  -1   8   4   32.38    6.24
   1  -8  -4   45.23    8.06
  -1  -8   4   40.00    7.02
  -1  -8   4   41.63    7.33
  -1  -8   4   36.87    7.15
  -1  -8   4   30.67    8.44
  -1  -8   3   72.06   11.40
   1   8  -3   70.17    7.06
  -1   8   3   67.57    8.33
  -1  -8   3   71.65    7.13
  -1  -8   3   77.56    8.48
  -1   8   2   31.08    7.19
   1   8  -2   23.86    4.72
  -1  -8   2   30.02    8.68
   1   8  -1   20.84    4.53
  -1  -8   1   14.36    6.34
  -1   8   1   19.39    7.13
   1   8   0   48.98    6.38
  -1  -8   0   49.33    7.73
   1  -8   0   51.42    6.89
  -1   8   0   50.52    8.30
  -1  -8  -1   80.83   10.23
  -1   8  -1   64.92    8.94
  -1  -8  -1   61.80    7.09
   1   8   2   -0.78    3.94
   1  -8   2    4.95    3.24
  -1  -8  -2    2.91    2.56
  -1  -8  -2   -2.90    5.79
  -1   8  -3   11.49    5.55
   1   8   3   16.92    4.96
  -1  -8  -3   16.51    7.25
   1  -8   3   20.77    5.54
   1  -8   4   57.02    9.15
   1   8   4   57.31    9.34
  -1  -8  -4   62.61   10.07
  -1   8  -4   46.40   10.04
  -1   8  -5   19.84    7.38
  -1  -8  -5   37.92   11.90
   1   8   5   30.53    8.11
   1  -8   5   27.91    8.46
   1  -8   5   24.25    6.71
   1   8   6   21.42    7.03
   1  -8   6   24.01    7.84
  -1  -8  -6   27.17    8.83
  -1   8  -6   32.81   11.14
   1  -8   7   15.61    6.51
   1   8   7   12.36    7.35
   1  -8   8    3.08    4.82
   1   8   8   15.74    5.51
   1  -8   8   12.95    6.62
   1   8   9   22.13    4.99
   1   8   9   18.73    3.82
  -1  -9  10   -4.56    4.02
  -1  -9   9  100.75    9.32
  -1   9   9   98.22    8.79
  -1  -9   9  116.88   11.76
  -1  -9   8   -3.07    4.79
  -1  -9   8    5.95    7.88
  -1   9   8    0.06    6.09
  -1  -9   7   59.32    9.79
  -1   9   7   56.12    9.87
  -1  -9   7   53.55    9.98
  -1  -9   6 1216.72   49.01
   1  -9  -6 1115.14   49.26
  -1  -9   6 1142.97   32.72
  -1   9   6 1185.20   32.93
  -1  -9   6 1140.64   34.17
  -1   9   6 1243.07   34.60
   1  -9  -5   50.82   12.16
  -1  -9   5   42.82    8.02
  -1   9   5   40.67    7.68
  -1   9   5   53.63    9.20
  -1  -9   5   49.19    8.71
  -1  -9   5   38.09    9.24
  -1   9   4   13.10    5.55
  -1  -9   4   10.90    5.84
   1  -9  -4   12.48    8.88
  -1  -9   4   18.99    6.11
  -1   9   4   14.07    7.67
  -1  -9   4   21.03    6.83
  -1  -9   4   12.95    6.56
  -1   9   3  603.78   18.30
  -1  -9   3  611.52   28.06
  -1  -9   3  615.55   21.07
   1  -9  -3  583.59   29.03
  -1  -9   3  617.41   20.39
   1   9  -2   45.44    5.61
  -1   9   2   48.89    8.45
  -1  -9   2   46.12    8.75
  -1  -9   2   45.03    6.91
  -1  -9   1  521.84   17.34
  -1  -9   1  537.75   22.80
  -1   9   1  533.20   18.67
   1   9  -1  530.18   17.38
   1   9  -1  543.30   17.82
  -1   9   1  550.23   22.37
   1   9   0  747.24   20.95
   1  -9   0  765.80   22.11
  -1   9   0  738.62   25.27
  -1   9   0  748.26   21.13
   1   9   0  761.82   21.97
  -1  -9   0  751.75   20.60
  -1  -9   0  742.84   24.58
   1   9   1    4.49    4.83
  -1   9  -1    5.51    5.18
   1  -9   1    7.99    3.88
  -1  -9  -1    9.46    5.89
  -1  -9  -1    5.57    4.32
   1  -9   1   10.13    6.12
  -1  -9  -1    5.43    4.45
  -1   9  -2 1206.69   33.30
  -1  -9  -2 1205.83   36.37
   1   9   2 1213.31   28.02
  -1  -9  -2 1139.19   25.50
   1  -9   2 1232.78   27.13
  -1  -9  -3  402.40   24.52
  -1   9  -3  419.91   21.27
   1  -9   3  416.21   17.68
   1   9   3  413.81   17.62
  -1   9  -4    0.08    4.59
   1   9   4    0.42    5.75
   1  -9   4    2.45    5.63
  -1  -9  -4    9.83    7.65
  -1  -9  -5  182.19   18.29
   1  -9   5  214.78   15.55
   1   9   5  196.12   14.71
   1  -9   5  214.34   14.50
  -1   9  -5  214.03   17.54
  -1   9  -6  530.76   28.75
   1   9   6  573.70   23.59
  -1  -9  -6  552.99   37.22
   1  -9   6  592.59   24.44
   1   9   7  221.64   14.81
   1  -9   7  232.27   15.50
   1  -9   8   99.10   10.53
   1  -9   8   81.05    9.85
   1   9   8   79.38    8.70
   1   9   9   84.74    7.49
   1   9   9   97.90    6.77
   1  -9   9   94.67    8.72
  -1 -10   9    8.44    6.99
  -1  10   9    8.24    3.97
  -1 -10   9    2.01    3.10
  -1  10   8   24.64    8.31
  -1 -10   8   22.60    7.87
  -1 -10   8   25.20    9.60
  -1 -10   7   -0.17    5.35
  -1 -10   7    8.10    7.10
  -1  10   7   -0.43    6.39
  -1  10   7  -10.76    3.21
  -1 -10   6    5.63    8.25
   1 -10  -6  -13.52    7.20
  -1  10   6    2.82    6.50
  -1  10   6    2.29    7.53
  -1 -10   6    1.55    6.87
  -1 -10   6   11.50   10.09
  -1 -10   5   13.22    6.80
  -1  10   5   18.85    7.73
  -1 -10   5   11.99    6.69
  -1 -10   5   15.07    7.02
   1 -10  -5   22.43   12.53
  -1 -10   4   43.52    9.70
   1 -10  -4   32.20    8.50
  -1  10   4   29.78    8.94
  -1 -10   4   45.17    8.16
  -1 -10   4   35.25    7.68
  -1 -10   3   18.12    5.90
  -1  10   3   12.49    5.82
  -1 -10   3   23.14    6.94
  -1  10   3    7.61    4.25
   1 -10  -3   17.93    6.29
  -1 -10   3    9.74    4.42
  -1 -10   2   -1.21    4.10
  -1 -10   2    3.41    5.51
  -1  10   2    5.87    4.85
  -1  10   2   -4.02    2.34
  -1 -10   2    2.25    5.42
  -1  10   2    6.48    5.79
   1  10  -1    7.80    4.50
  -1 -10   1    1.96    5.01
  -1  10   1    4.96    6.23
  -1 -10   1    4.37    4.36
   1  10  -1    9.04    3.40
  -1  10   1   11.03    5.93
   1 -10   0   28.66    6.32
  -1  10   0   13.55    6.61
   1  10   0   14.69    4.92
  -1 -10   0   16.66    5.39
  -1 -10   0   17.77    4.87
  -1  10   0   17.84    5.48
  -1 -10  -1   23.08    5.54
  -1  10  -1   28.09    6.34
   1 -10   1   19.40    7.37
   1  10   1   14.30    5.19
  -1 -10  -1   32.98    7.50
  -1  10  -1   25.43    7.40
   1 -10   1   23.57    5.62
  -1 -10  -2   20.95    5.66
   1  10   2   20.77    6.98
   1 -10   2   19.83    7.52
   1 -10   2   20.76    6.37
  -1 -10  -2   18.06    6.52
  -1  10  -2   21.23    5.68
   1  10   3   11.61    6.99
  -1 -10  -3   14.69    4.55
   1 -10   3   11.57    7.02
  -1  10  -3   -1.36    6.78
   1 -10   3   13.41    5.46
   1 -10   4   14.19    7.78
  -1  10  -4   -4.89    6.27
   1 -10   4    6.46    5.88
  -1 -10  -4    8.55    5.32
   1  10   4    8.40    5.12
   1 -10   5   -3.19    4.29
   1 -10   5    5.05    5.29
   1  10   5    1.70    5.84
   1 -10   5    4.18    6.06
   1  10   6    3.79    4.48
   1 -10   6    3.06    6.95
   1  10   7    0.44    5.12
   1 -10   7    4.97    6.06
   1  10   8    2.32    3.01
   1 -10   8    1.86    5.14
   1 -10   8   -3.16    4.38
   1  10   9    0.30    2.78
   1 -10   9    6.37    4.04
  -1  11   9   24.20    5.04
  -1 -11   9   20.58    5.94
  -1 -11   9   20.18    4.24
  -1 -11   8  549.05   23.03
  -1 -11   8  553.17   21.97
  -1  11   8  575.17   22.07
  -1 -11   7  190.31   15.41
  -1  11   7  192.38   15.17
  -1  11   7  195.89   13.74
  -1 -11   7  219.58   16.64
  -1 -11   6   53.68   10.94
  -1  11   6   48.50    9.16
  -1  11   6   50.15    9.96
  -1 -11   6   60.66    9.94
  -1 -11   5  269.06   24.23
   1 -11  -5  273.23   26.13
  -1 -11   5  276.37   17.37
  -1  11   5  299.95   18.36
  -1 -11   5  278.54   18.09
   1 -11  -4   34.94    9.97
  -1 -11   4   26.19    7.57
  -1  11   4   33.72    9.03
  -1 -11   4   17.65    6.03
  -1 -11   4   20.20    7.16
   1 -11  -3  498.88   29.41
  -1  11   3  488.81   22.33
  -1 -11   3  503.04   20.34
  -1 -11   3  481.65   20.82
  -1  11   3  490.38   18.20
  -1 -11   3  482.88   27.62
  -1 -11   2  201.50   17.18
  -1 -11   2  216.68   13.86
  -1  11   2  223.56   15.41
  -1  11   2  212.34   12.46
  -1  11   2  193.84   15.82
  -1 -11   2  211.16   13.28
  -1 -11   1  617.99   21.52
  -1  11   1  608.18   26.79
  -1 -11   1  632.42   26.56
  -1  11   1  657.19   23.40
  -1 -11   0   70.09    8.73
  -1  11   0   66.90    8.41
  -1 -11   0   58.77    8.29
  -1  11   0   60.56    9.38
   1 -11   0   55.52    7.26
   1  11   0   60.92    7.84
  -1 -11  -1  370.09   16.29
   1  11   1  378.92   17.67
  -1 -11  -1  356.93   20.64
  -1  11  -1  366.69   16.23
  -1  11  -1  312.37   18.80
   1 -11   1  364.98   16.16
   1 -11   2  211.20   17.58
   1  11   2  242.48   14.87
  -1 -11  -2  246.86   13.81
   1 -11   2  253.96   14.31
  -1  11  -2  234.79   16.83
  -1 -11  -2  241.34   19.38
   1 -11   3  377.68   26.58
  -1  11  -3  380.95   22.82
   1  11   3  377.98   18.53
  -1 -11  -3  416.88   27.24
   1 -11   3  387.32   19.20
  -1  11  -4   44.63    7.81
  -1 -11  -4   46.22   10.20
   1 -11   4   60.52   10.57
   1  11   4   64.38    9.20
   1 -11   5   83.83   10.91
   1  11   5   71.57    9.80
   1 -11   5   72.91   11.28
   1  11   6   61.97    8.63
   1 -11   6   57.13   10.05
   1  11   7   18.23    5.86
   1 -11   7   18.06    7.58
   1 -11   8  240.88   13.81
   1 -11   8  273.50   15.05
   1  11   8  264.07   12.76
   1  11   8  254.11   13.65
  -1 -12   9    1.75    5.01
  -1  12   9   -2.53    2.88
  -1 -12   8   -0.35    4.52
  -1 -12   8   -3.59    4.24
  -1  12   8   -6.12    3.80
  -1 -12   7   11.28    7.20
  -1  12   7   17.35    5.99
  -1 -12   7   17.15    8.19
  -1  12   7   18.00    7.61
  -1 -12   6   -2.86    6.60
  -1  12   6   11.49    5.87
  -1 -12   6    7.37    6.57
  -1  12   6    4.81    6.79
  -1  12   5   11.54    6.05
  -1 -12   5    9.94    7.28
  -1  12   5    5.48    7.01
  -1 -12   5   12.04    7.35
  -1  12   4   10.02    8.75
  -1 -12   4    5.22    7.66
   1 -12  -4  -18.36    9.47
  -1 -12   4    9.29    7.43
  -1 -12   4    8.93    6.97
  -1  12   4    2.06    5.78
  -1  12   3    7.16    8.24
  -1 -12   3    7.63    6.71
  -1  12   3   10.21    4.81
  -1 -12   3   14.99    6.23
   1 -12  -3   35.39   10.66
  -1  12   3    9.96    6.21
  -1 -12   3   18.57    5.90
  -1  12   2   16.57    7.76
  -1  12   2   42.47    8.54
  -1  12   2   28.76    7.30
  -1 -12   2   26.85    8.40
  -1 -12   2   27.34    7.65
  -1 -12   2   28.20    7.16
  -1  12   1   33.51    8.92
  -1 -12   1   32.64    7.45
  -1 -12   1   10.24    5.23
  -1  12   1   33.73    7.53
  -1  12   0   15.70    7.42
  -1 -12   0   10.89    6.45
   1  12   0   12.20    6.46
  -1  12   0    5.96    2.67
   1 -12   0   12.24    5.70
  -1  12  -1    7.16    5.01
  -1  12  -1    0.27    3.11
  -1 -12  -1   12.90    5.24
  -1 -12  -1   -9.32    5.31
   1  12   1   -5.15    5.42
   1 -12   1    7.68    6.22
   1 -12   2   -3.33    4.99
  -1  12  -2    4.47    5.37
   1  12   2   -7.35    5.51
  -1 -12  -2   -8.43    5.45
   1 -12   3   13.74    7.13
   1 -12   3   -1.08    5.23
   1  12   3   13.49    6.15
  -1  12  -3   10.37    5.85
  -1  12  -4  -17.04    6.96
   1 -12   4    9.59    8.16
  -1 -12  -4  -10.75    6.14
   1 -12   4   11.54    5.31
   1  12   4    2.68    7.06
   1 -12   5    5.01    7.16
   1  12   5    7.30    5.46
   1 -12   5    5.21    8.04
   1  12   6    6.37    6.04
   1  12   6    7.09    5.82
   1 -12   6    3.63    5.71
   1 -12   7   15.28    6.84
   1  12   7   17.39    4.74
   1  12   7   14.75    4.60
   1  12   8   11.26    4.14
   1 -12   8    7.41    5.57
   1 -12   8    8.77    4.61
  -1  13   8    1.26    3.76
  -1 -13   8    1.87    6.07
  -1 -13   8    2.20    5.31
  -1  13   7   10.62    5.66
  -1  13   7   11.84    4.43
  -1 -13   7    9.97    6.65
  -1 -13   7    7.26    6.30
  -1  13   6  168.78   14.17
  -1  13   6  171.56   14.26
  -1 -13   6  167.80   14.42
  -1 -13   6  168.60   14.56
  -1 -13   5   77.90   11.53
  -1  13   5   67.92   11.23
  -1  13   5   72.94   10.42
  -1 -13   5   66.82   10.63
  -1 -13   4  172.37   14.17
  -1  13   4  157.77   15.60
  -1  13   4  155.95   13.54
  -1 -13   4  144.07   13.55
   1 -13  -3  216.22   22.03
  -1 -13   3  269.84   21.68
  -1 -13   3  242.13   16.19
  -1  13   3  237.49   15.21
  -1  13   3  244.85   18.37
  -1 -13   3  256.71   17.16
  -1  13   2   -0.30    4.89
  -1  13   2   16.63    8.41
  -1 -13   2    6.68    6.33
  -1 -13   2   15.87    7.01
  -1 -13   1  142.03   12.77
  -1 -13   1  150.81   12.99
  -1  13   1  136.80   13.87
  -1  13   1  120.78   14.11
   1 -13  -1  145.59   10.95
  -1  13   0 1446.40   44.00
  -1 -13   0 1524.33   35.21
  -1  13   0 1470.86   36.52
   1 -13   0 1501.51   34.02
   1  13   1  402.95   19.78
   1 -13   1  414.93   18.90
  -1 -13  -1  395.58   18.09
  -1  13  -1  341.77   21.72
  -1  13  -1  393.40   18.71
   1  13   2   38.38    8.48
  -1  13  -2   38.06    7.62
   1 -13   2   43.19    8.55
   1 -13   3   54.38    9.34
   1  13   3   57.75    8.98
   1 -13   4   32.53    8.99
   1  13   4   38.04    8.05
   1 -13   5  385.90   20.22
   1 -13   5  359.93   20.58
   1  13   5  378.27   19.17
   1  13   6   17.53    5.88
   1  13   6   18.32    5.33
   1 -13   6   17.02    7.64
   1 -13   7   46.23    7.32
   1  13   7   34.21    4.56
   1  13   7   49.74    7.78
   1  13   7   45.88    6.84
   1  13   8   45.89    5.94
   1 -13   8   55.28    6.67
  -1 -14   8    0.25    3.15
  -1  14   8    3.21    3.71
  -1 -14   7   -2.94    6.10
  -1  14   7    6.33    5.14
  -1 -14   7    8.28    5.30
  -1  14   6   -1.40    5.78
  -1  14   6   -2.80    4.29
  -1 -14   6    4.69    6.43
  -1 -14   6    2.89    5.61
  -1 -14   5    6.42    6.75
  -1  14   5    4.45    6.43
  -1 -14   5   15.77    7.22
  -1  14   5    1.49    7.09
  -1  14   4    3.55    7.99
  -1  14   4    1.38    5.27
  -1 -14   4    4.76    7.07
  -1 -14   4   -0.64    5.61
  -1  14   3   -2.14    6.63
  -1  14   3    9.55    6.21
  -1 -14   3    1.05    6.30
   1 -14  -2    3.51    4.97
  -1  14   2    6.15    6.70
  -1 -14   2   -0.15    6.40
   1 -14  -2    6.09    5.92
  -1 -14   2    0.18    6.72
   1 -14  -1    3.40    4.22
  -1  14   1   27.80    9.89
  -1 -14   1    2.25    6.90
  -1  14   1   15.51    7.26
  -1 -14   1    6.87    7.05
   1 -14   0   18.84    7.81
  -1 -14   0   13.56    6.79
  -1  14   0   12.54    6.76
  -1  14   0    8.33    7.11
   1  14   1   48.30   10.69
  -1  14  -1   55.26    9.59
  -1 -14  -1   45.91    8.14
  -1  14  -1   45.19    8.30
   1 -14   1   47.98    9.37
   1  14   2    2.15    5.56
   1 -14   2    2.30    6.91
  -1  14  -2    7.83    5.50
   1  14   3    4.70    6.88
   1 -14   3    2.50    6.70
   1  14   4   15.67    5.46
   1 -14   4   16.33    8.08
   1 -14   5   18.03    8.15
   1  14   5   17.64    6.76
   1  14   5   17.74    6.50
   1 -14   5   17.05    7.75
   1  14   6    4.71    4.09
   1 -14   6    4.84    4.71
   1  14   6    2.73    3.34
   1  14   7   -0.59    4.31
   1 -14   7   -0.34    3.97
  -1 -15   7    7.75    4.20
  -1 -15   7   -3.61    4.31
  -1  15   7    2.85    4.75
  -1 -15   6    4.81    5.06
  -1  15   6    8.77    5.86
  -1  15   6    3.14    6.53
  -1 -15   6    9.13    6.52
  -1  15   5  321.06   16.95
  -1 -15   5  290.87   17.58
  -1  15   5  305.11   18.38
  -1 -15   5  330.24   18.30
  -1  15   4  223.44   17.12
  -1  15   4  229.45   14.58
  -1 -15   4  218.72   16.03
  -1 -15   4  191.36   15.06
  -1  15   3   32.44    7.01
  -1 -15   3   39.35    7.41
  -1  15   3   27.87   10.45
  -1 -15   3   43.13    9.14
   1 -15  -2   73.27    9.01
  -1  15   2   62.64   11.61
  -1 -15   2   61.06   10.13
  -1 -15   1    4.58    6.29
  -1  15   1    3.46    7.25
  -1 -15   1    2.34    6.51
   1  15  -1    4.44    6.20
   1 -15  -1   -2.16    5.43
  -1 -15   0  474.26   20.40
  -1  15   0  426.19   21.19
   1 -15   0  434.22   19.86
  -1 -15   0  412.58   21.07
   1 -15   1   48.72    9.26
   1  15   2   15.40    7.55
   1 -15   2   35.51    7.42
  -1  15  -2   13.09    6.91
   1 -15   3    8.69    5.77
   1  15   3    6.31    5.87
   1 -15   4   78.47   10.26
   1  15   4   71.75    9.42
   1  15   4   72.56   10.55
   1 -15   4   80.89   10.54
   1  15   5  191.81   12.21
   1 -15   5  210.18   14.49
   1  15   5  202.02   14.31
   1 -15   6   -0.18    5.49
   1  15   6    2.66    3.02
   1  15   6    3.30    4.80
   1  15   6    3.76    3.53
  -1  16   6    2.63    4.12
  -1 -16   6    0.28    2.91
  -1  16   5    8.67    5.60
  -1 -16   5    1.06    6.52
  -1  16   5    6.44    2.21
  -1  16   5    1.24    4.11
  -1 -16   5    7.73    5.31
  -1 -16   4    5.58    7.49
  -1 -16   4    7.24    6.14
  -1  16   4    4.84    5.88
  -1  16   4   10.83    7.57
  -1  16   3   -4.28    7.92
  -1 -16   3   -4.34    5.54
  -1 -16   3   -0.80    6.97
  -1  16   2   -0.06    8.06
   1 -16  -2   -7.76    5.55
  -1 -16   2    0.26    6.60
  -1  16   1    9.03    7.10
   1 -16  -1   22.30    5.55
  -1 -16   1    6.81    6.36
  -1 -16   0   -2.96    5.49
   1  16   0    7.70    6.93
  -1  16   0    3.78    5.51
   1 -16   0    4.69    5.67
  -1 -16   0    4.49    6.20
  -1 -16  -1   -2.32    6.00
   1  16   1   -0.96    7.62
  -1  16  -1    2.09    5.58
   1 -16   1    1.53    5.02
  -1  16  -2   10.17    3.26
   1  16   2   -0.06    7.00
   1  16   3    1.28    7.94
   1 -16   3    1.65    6.20
   1  16   4   -0.59    4.76
   1 -16   4    5.50    6.25
   1  16   4   13.47    5.94
   1 -16   4    6.50    6.02
   1  16   5   -0.50    4.45
   1 -16   5   -2.50    5.69
   1  16   5   -2.51    3.89
   1 -16   6    2.53    3.27
   1  16   6    2.79    3.68
   1  16   6    1.04    3.82
  -1 -17   5    9.89    4.46
  -1 -17   5    5.36    4.02
  -1  17   5    8.51    3.54
  -1  17   5    1.98    5.47
  -1  17   5   14.23    3.95
  -1  17   4   39.80    8.75
  -1 -17   4   43.64    7.86
  -1 -17   4   41.11    7.83
  -1  17   4   39.93    6.85
  -1  17   3   85.71   11.16
  -1 -17   3   80.91   10.09
  -1 -17   3   71.11    9.53
  -1  17   2   -6.94    6.81
  -1 -17   2   -3.93    6.09
  -1 -17   2   -1.38    5.73
   1 -17  -1   12.66    5.76
  -1  17   1    6.87    7.03
  -1 -17   1    7.56    6.04
   1 -17   0   24.93    6.22
   1  17   0    6.36    6.22
  -1  17   0   21.46    6.86
  -1 -17   0   35.61    8.44
  -1  17  -1    7.52    5.06
   1  17   1    6.75    6.11
   1 -17   1   10.52    5.48
  -1 -17  -1    7.99    5.80
  -1 -17  -2    8.02    6.31
  -1  17  -2   -0.68    4.71
   1 -17   2   10.06    5.22
   1  17   2    0.45    5.30
   1  17   3   20.45    6.67
   1 -17   3   24.68    6.75
   1 -17   3   18.69    6.35
   1 -17   4   24.41    6.23
   1 -17   4   22.31    6.22
   1  17   4   18.55    7.20
   1  17   4    9.79    4.06
   1  17   5   -3.15    3.65
   1 -17   5    4.92    4.20
  -1 -18   4    7.83    4.48
  -1  18   4    8.76    3.48
  -1 -18   4   12.21    4.29
  -1  18   3    0.72    3.69
  -1 -18   3    5.06    4.45
  -1  18   3   -8.67    5.12
  -1 -18   3    5.49    4.73
  -1  18   2    5.73    5.19
  -1 -18   2    2.90    4.49
  -1 -18   2    0.09    5.20
  -1 -18   1   -9.23    4.01
  -1 -18   1    5.16    5.25
  -1  18   1    7.41    5.41
  -1 -18   0    2.84    4.72
   1  18   0    0.24    3.86
   1 -18   0    4.97    4.71
  -1  18   0    7.93    6.07
   1  18   1    1.99    5.11
  -1 -18  -1   -1.81    5.18
   1 -18   1   13.40    5.73
  -1  18  -1   10.04    4.02
   1  18   2    4.04    5.04
   1 -18   2    5.72    5.80
  -1 -18  -2   12.68    4.70
   1 -18   3    3.49    3.98
   1  18   3    4.27    5.08
   1 -18   3    6.68    3.64
  -1 -18  -3    4.34    3.95
   1  18   4    4.89    4.49
   1 -18   4    3.88    4.08
  -1  19   3   32.43    5.12
  -1 -19   3   21.80    5.78
  -1  19   2   24.65    5.79
  -1 -19   2   28.24    5.96
  -1 -19   1   14.02    4.53
  -1  19   1   12.13    4.88
   1  19  -1   14.47    3.71
  -1 -19   0   26.20    5.53
  -1  19   0   20.39    4.79
  -1 -19  -1   15.69    4.71
  -1  19  -1    9.30    4.22
   1  19   2   -4.51    4.54
   1 -19   2    2.01    3.35
  -1 -19  -2    7.98    4.45
  -2   0  11  124.86    9.33
  -2   0  10   13.56    6.67
  -2   0  10   22.22    5.86
  -2   0   9  468.45   22.95
  -2   0   9  475.30   22.23
  -2   0   8   62.26    9.88
  -2   0   8   42.52    9.35
   2   0  -7  178.12   16.61
  -2   0   7  162.77   14.52
  -2   0   7  182.12   13.36
  -2   0   6  549.25   21.70
   2   0  -6  522.70   25.07
  -2   0   6  555.21   20.72
  -2   0   5  903.70   25.05
   2   0  -5  914.36   29.33
  -2   0   5  870.40   23.61
  -2   0   5  873.76   24.50
  -2   0   4 2584.54   37.46
   2   0  -4 2546.58   42.02
  -2   0   3  762.03   18.73
   2   0  -3  755.29   19.29
   2   0  -2  131.90    6.80
  -2   0   2  132.14    8.15
  -2   0   1  548.25   10.22
  -2   0   1  567.00   15.50
  -2   0   0 6888.42   56.33
  -2   0   0 6951.95   41.00
  -2   0  -1 9999.00   60.01
  -2   0  -2  432.35   16.47
  -2   0  -3   11.18    7.19
   2   0   4   71.16    7.07
  -2   0  -4   68.64   11.25
   2   0   5 2405.19   41.09
  -2   0  -5 2449.02   57.04
   2   0   6   93.79   10.32
  -2   0  -6   89.83   12.18
  -2   0  -7  426.29   27.74
   2   0   7  401.98   20.23
   2   0   8   42.17    8.39
   2   0   9   75.04    8.82
   2   0  10   62.34    6.43
  -2   1  11   -0.83    3.81
  -2  -1  11    2.66    3.53
  -2  -1  10    7.81    5.32
  -2   1  10    9.33    6.14
  -2   1  10   21.01    6.20
  -2  -1  10   20.52    6.68
  -2   1   9   14.99    8.43
  -2   1   9   21.78    7.60
  -2  -1   9   16.74    7.78
  -2  -1   9    9.98    8.70
  -2   1   8    5.34    7.33
  -2  -1   8    2.75    7.22
  -2   1   8   -0.06    6.86
  -2  -1   8    0.58    5.16
   2  -1  -8   -3.71    8.25
  -2  -1   7   34.87    8.58
  -2   1   7   33.88    9.11
  -2  -1   7   35.90    9.61
   2  -1  -7   29.80    7.40
   2   1  -7   31.76    7.65
  -2   1   6   79.55   10.17
   2   1  -6   83.79   11.61
  -2   1   6   72.05    8.08
  -2  -1   6   84.96   10.74
  -2  -1   6   75.95    9.03
   2  -1  -6   98.29   13.59
  -2  -1   6   69.46    8.67
  -2  -1   5   46.87    8.44
  -2  -1   5   41.66    6.77
  -2  -1   5   31.19    7.69
  -2   1   5   44.34    6.87
  -2   1   5   36.66    6.91
   2  -1  -5   37.94    8.75
   2   1  -5   56.43    8.32
  -2   1   5   41.33    5.23
  -2  -1   4   34.19    7.18
  -2   1   4   32.42    5.18
   2  -1  -4   34.11    7.96
   2   1  -4   42.64    7.83
   2   1  -3  183.96    9.81
   2  -1  -3  205.47   12.08
  -2  -1   3  217.19   11.79
  -2   1   2  286.59   10.12
  -2   1   2  297.35   10.75
  -2  -1   2  318.72   13.51
  -2   1   1  274.02    9.38
  -2   1   1  286.28   11.47
  -2  -1   0   24.61    6.74
  -2   1   0   31.71    4.76
  -2   1  -1   14.17    5.11
  -2  -1  -1    8.65    4.52
  -2   1  -2  141.80   11.44
  -2  -1  -2  126.58   11.26
  -2  -1  -3  100.01   12.11
  -2   1  -3  107.42   11.61
   2  -1   4    8.30    4.45
   2   1   4    0.47    3.21
  -2  -1  -4   -2.89    4.62
  -2   1  -4   -0.64    5.91
   2  -1   5   18.46    7.40
  -2   1  -5   22.17    6.67
   2   1   5   15.66    7.13
  -2  -1  -5   21.01    6.97
   2   1   6   34.99    8.07
   2  -1   6   26.77    7.04
  -2  -1  -6   24.45    7.98
   2  -1   7   30.75    8.96
   2   1   7   24.01    8.33
  -2  -1  -7   35.02    8.09
  -2   1  -7   17.61    6.82
   2   1   8    5.90    5.34
   2  -1   8   13.77    5.81
   2   1   9    0.55    4.36
   2  -1   9    7.00    4.43
   2   1  10    4.54    3.02
   2  -1  10   10.20    3.48
  -2   2  11   21.68    4.97
  -2  -2  11   22.52    5.08
  -2  -2  10  128.54   11.91
  -2   2  10  130.73   11.93
  -2   2  10  128.30   11.47
  -2  -2  10  127.42   11.49
  -2   2   9   14.34    6.92
  -2   2   9   20.16    7.58
  -2  -2   9   22.93    7.17
  -2  -2   9   12.17    8.23
  -2  -2   8   75.21   11.11
  -2   2   8   99.18   12.66
  -2  -2   8   86.47   10.03
  -2  -2   8   80.01   11.95
   2  -2  -8   90.38   15.85
  -2   2   8  101.31   11.87
  -2   2   7  900.38   29.54
  -2  -2   7  899.21   30.06
  -2   2   7  917.28   25.59
  -2   2   7  920.50   27.85
  -2  -2   7  879.48   29.01
   2  -2  -7  840.16   37.08
  -2   2   6  615.72   22.81
  -2  -2   6  633.42   23.28
  -2   2   6  578.46   19.32
  -2  -2   6  594.85   25.65
  -2   2   6  638.97   21.10
  -2  -2   6  589.14   21.70
   2   2  -6  593.58   24.88
  -2   2   6  562.26   18.01
   2  -2  -6  593.85   29.02
  -2   2   5  121.88   10.56
  -2  -2   5  124.91    9.91
   2  -2  -5  128.67   12.62
  -2  -2   5  124.49    9.99
   2   2  -5  146.42   11.49
  -2   2   5  128.35    9.27
  -2  -2   5  127.11   11.43
  -2  -2   4 1879.34   37.12
   2  -2  -4 1938.27   39.83
   2   2  -4 1887.90   32.06
  -2   2   4 1913.92   25.27
  -2   2   3 2056.79   24.71
   2  -2  -3 2153.01   35.64
  -2  -2   3 2129.85   35.93
   2   2  -3 2147.68   25.75
  -2   2   2   48.26    4.85
   2   2  -2   50.94    2.09
  -2   2   2   52.50    5.49
  -2  -2   2   44.25    6.92
  -2  -2   1 1164.38   24.01
  -2   2   1 1158.96   19.96
  -2   2   0 6807.45   48.60
  -2  -2   0 6869.75   30.98
  -2  -2  -1    4.17    4.41
  -2   2  -1    4.19    4.51
  -2  -2  -1    6.39    6.05
  -2  -2  -2  243.35   13.12
  -2   2  -2  271.49   13.84
  -2  -2  -3  489.64   21.06
  -2   2  -3  523.17   21.11
   2   2   4  134.91    9.73
  -2   2  -4  114.73   12.26
  -2  -2  -4  130.01   13.31
   2  -2   5  564.69   20.60
   2   2   5  567.44   20.70
  -2   2  -5  576.02   27.49
  -2  -2  -5  548.68   28.08
   2   2   6    4.98    5.75
   2  -2   6    1.77    6.45
  -2   2  -6   12.21    4.67
  -2   2  -7   16.51    8.81
   2   2   7    5.28    6.77
   2  -2   7    0.59    6.69
  -2   2  -7   -5.27    4.42
  -2  -2  -7    4.80    3.47
   2  -2   8  343.14   18.85
   2   2   8  339.20   18.29
   2   2   9   26.00    5.84
   2  -2   9   15.46    6.57
   2   2  10    5.50    3.17
   2  -2  10    4.67    2.02
  -2  -3  11    3.80    3.30
  -2   3  11    3.49    3.63
  -2   3  10    4.10    3.71
  -2   3  10    4.87    5.45
  -2  -3  10    9.26    5.03
  -2  -3  10    0.72    5.39
  -2   3   9    3.95    6.06
  -2  -3   9   -5.15    7.28
  -2  -3   9    7.29    6.05
  -2   3   9   -1.60    6.81
   2  -3  -8   14.60    9.09
  -2   3   8    8.12    7.10
  -2  -3   8   12.38    4.59
  -2  -3   8   11.46    8.91
  -2   3   8    7.21    6.97
  -2  -3   8   24.31    8.88
  -2   3   8    7.65    4.56
  -2   3   7   22.82    8.38
  -2  -3   7    7.95    6.60
  -2  -3   7   16.88    7.07
  -2   3   7   17.96    6.93
  -2   3   7   13.76    5.51
   2  -3  -7   20.66    7.62
  -2  -3   7    8.65    8.45
  -2  -3   6   32.83    8.68
  -2   3   6   36.22    6.73
  -2  -3   6   39.89    7.41
  -2   3   6   32.30    7.20
  -2  -3   6   32.40    6.67
   2  -3  -6   30.43    9.51
  -2   3   6   40.00    8.39
  -2   3   6   30.64    6.88
   2   3  -6   42.18    8.43
  -2   3   5   14.22    6.48
  -2  -3   5   23.70    5.90
  -2   3   5   28.49    5.56
  -2  -3   5   19.23    7.25
  -2   3   5   19.88    6.19
  -2   3   5   19.00    5.45
  -2  -3   5   24.50    5.89
   2  -3  -5   26.09    7.74
   2   3  -5   21.34    5.52
  -2  -3   4    7.99    5.12
   2  -3  -4    6.01    5.67
   2   3  -4    5.17    3.86
   2   3  -3   24.09    2.52
   2   3  -3   33.08    3.99
   2  -3  -3   43.00    8.04
  -2  -3   3   43.31    7.97
  -2   3   2  176.04   10.01
  -2  -3   2  182.91   12.37
  -2  -3   1  179.71   11.70
  -2   3   1  170.35    9.73
  -2   3   0   31.80    6.04
  -2  -3   0   32.25    3.38
  -2   3  -1   16.89    5.89
  -2  -3  -1   14.63    4.82
  -2  -3  -1   23.59    7.13
  -2   3  -2   50.33    7.73
  -2  -3  -2   41.87    7.59
  -2   3  -3   65.98    9.25
  -2   3  -3   50.07    9.69
  -2  -3  -3   49.82    8.38
   2   3   4   21.87    5.02
  -2  -3  -4   12.50    7.69
  -2   3  -5   30.40    7.30
   2   3   5   26.70    7.08
   2  -3   5   24.11    6.39
  -2  -3  -5   29.95    7.66
  -2   3  -6   19.96    6.08
   2   3   6    7.52    6.33
   2  -3   6   11.86    6.91
  -2   3  -6    9.65    5.06
  -2  -3  -6   20.95    6.85
   2   3   7   46.10   10.23
   2  -3   7   54.38   10.62
   2   3   8   12.75    6.71
   2  -3   8    8.50    6.49
   2  -3   9    5.84    4.64
   2   3   9   -0.12    3.42
   2   3  10   16.74    4.19
   2  -3  10   19.73    4.25
  -2   4  11   19.53    5.24
  -2   4  10   10.07    4.90
  -2  -4  10    7.98    3.94
  -2  -4  10    2.97    6.12
  -2   4  10   14.20    6.31
  -2   4   9  246.67   16.46
  -2  -4   9  260.96   18.00
  -2   4   9  252.68   16.98
  -2  -4   9  250.36   17.82
  -2  -4   9  239.27   14.82
  -2   4   8  226.97   15.80
  -2  -4   8  196.57   16.29
  -2  -4   8  212.16   14.28
  -2   4   8  218.36   16.07
  -2   4   8  236.72   14.76
  -2  -4   8  204.60   16.66
   2  -4  -8  195.01   20.77
  -2  -4   7   24.56    8.66
  -2  -4   7   25.57    8.05
  -2   4   7   23.69    7.44
  -2   4   7   29.82    6.34
  -2  -4   7   16.73    6.16
   2  -4  -7   30.74    7.68
  -2   4   7   16.67    8.63
  -2   4   6  250.01   15.86
  -2  -4   6  236.32   15.09
  -2  -4   6  227.48   17.98
  -2   4   6  269.26   14.60
   2  -4  -6  247.10   21.15
  -2  -4   6  243.52   14.92
  -2   4   6  225.00   13.47
  -2   4   5   19.08    6.21
  -2   4   5   17.79    6.24
  -2  -4   5   15.50    5.30
  -2  -4   5   14.04    5.67
   2  -4  -5   28.77    9.33
  -2   4   5   16.26    5.56
  -2   4   5   11.14    4.26
   2  -4  -4  131.82   13.55
   2   4  -4  138.56    8.06
  -2  -4   4  121.45   12.38
  -2   4   3  477.71   17.60
  -2  -4   3  472.85   20.05
  -2  -4   2   17.36    7.68
  -2   4   2   16.73    5.54
  -2  -4   1  934.11   24.48
  -2   4   1  958.17   21.99
  -2   4   0  224.04   11.60
  -2  -4   0  224.77   12.66
  -2  -4   0  215.68    7.33
  -2  -4  -1   18.70    4.97
  -2   4  -1   19.11    6.01
  -2  -4  -1   22.18    6.38
  -2   4  -2 1049.52   27.30
  -2  -4  -2 1008.71   26.76
  -2   4  -3  196.60   13.96
  -2  -4  -3  170.16   14.13
  -2   4  -4 1178.91   35.74
   2   4   4 1154.16   27.73
  -2  -4  -4 1148.07   36.84
  -2   4  -5   75.76   10.17
   2   4   5   72.31    9.02
  -2  -4  -5   66.06   11.33
  -2   4  -5   69.16   10.50
  -2   4  -6  386.08   25.05
   2   4   6  405.60   19.54
   2  -4   6  386.38   19.26
  -2  -4  -6  357.67   25.15
   2   4   7  251.82   16.49
   2  -4   7  236.55   16.40
   2  -4   8  117.87   12.02
   2   4   8  107.71   11.27
   2   4   9    5.18    4.39
   2  -4   9   16.12    5.44
   2  -4  10   61.47    6.15
  -2   5  11    9.40    4.29
  -2   5  10   15.18    5.61
  -2  -5  10   15.21    4.86
  -2  -5  10    9.06    3.25
  -2   5  10   21.29    5.82
  -2   5   9   33.15    8.69
  -2  -5   9   31.96    8.80
  -2   5   9   31.63    8.81
  -2  -5   9   23.53    6.04
  -2  -5   9   37.17   10.32
  -2   5   9   39.22    5.87
  -2   5   8   -0.78    6.59
  -2   5   8   -0.14    7.37
  -2  -5   8    4.97    8.00
  -2  -5   8    6.60    5.45
  -2   5   8    0.21    6.05
  -2  -5   8   -3.05    8.57
  -2   5   7   20.52    7.74
  -2  -5   7   20.20    6.17
  -2  -5   7   19.88    8.22
  -2  -5   7   19.19    7.00
  -2   5   7   16.28    7.72
  -2  -5   7   18.52    7.46
  -2   5   7   12.43    6.26
   2  -5  -7   43.30   12.15
  -2   5   6  147.10   12.80
  -2  -5   6  133.13   12.21
  -2  -5   6  114.62   13.12
  -2  -5   6  151.30   13.29
   2  -5  -6  130.48   16.21
  -2   5   6  132.28   11.52
  -2   5   6  128.12   11.51
  -2  -5   6  135.10    9.83
  -2   5   5   48.89    8.17
   2  -5  -5   41.24   10.36
  -2   5   5   39.45    7.06
  -2   5   5   35.44    6.64
  -2   5   5   36.84    7.04
  -2  -5   5   49.66    9.65
  -2   5   5   40.61    7.84
  -2  -5   5   41.89    7.24
  -2  -5   5   21.46    4.75
  -2   5   4   -1.22    5.08
  -2   5   4    6.87    5.98
  -2  -5   4    1.68    5.86
  -2   5   4    1.37    3.65
   2  -5  -4    4.39    7.87
  -2  -5   3   65.80    9.73
  -2   5   3   70.54    9.11
  -2  -5   2  140.37   12.90
  -2   5   2  135.66   10.57
  -2  -5   1   61.50    9.65
  -2   5   1   66.29    8.41
  -2   5   0   20.99    6.69
  -2  -5   0   11.89    3.21
  -2  -5   0   14.46    6.55
  -2  -5  -1   37.29    6.60
  -2  -5  -1   46.62    8.04
  -2   5  -1   28.50    7.67
  -2   5  -2   85.86   10.34
  -2  -5  -2   84.35    9.87
  -2   5  -3   25.62    7.69
   2   5   3   22.11    5.21
   2  -5   3   27.83    5.14
  -2  -5  -3   26.56    8.60
  -2  -5  -4    8.39    7.73
   2   5   4    2.72    4.76
   2  -5   4   -1.07    4.75
  -2   5  -4    7.26    6.24
  -2  -5  -5   75.26   12.15
  -2   5  -5   84.60   11.70
   2   5   5   81.49   10.74
   2  -5   6   54.90    9.45
  -2   5  -6   76.64   12.03
   2   5   6   53.54    9.88
  -2  -5  -6   44.89    9.06
   2   5   7    7.61    6.39
   2  -5   7   -0.09    6.68
   2  -5   8    4.22    6.45
   2   5   8    1.88    5.74
   2   5   9   -2.39    4.33
   2  -5   9   -0.35    4.48
  -2  -6  10   88.48    9.48
  -2   6  10   80.71    8.82
  -2   6  10  100.93    9.06
  -2   6   9   19.82    6.79
  -2  -6   9   15.83    7.00
  -2   6   9   28.23    6.99
  -2  -6   9   14.67    7.59
  -2   6   9   28.73    5.77
  -2   6   8   33.88    8.57
  -2   6   8   21.32    7.15
  -2  -6   8   32.48   10.28
  -2  -6   8   21.80    9.05
  -2   6   8   28.55    7.17
  -2   6   7   44.37    8.47
  -2   6   7   40.88   10.20
  -2  -6   7   37.61   10.03
  -2  -6   7   36.55   10.17
  -2  -6   7   40.13    8.83
  -2   6   7   36.65    8.43
   2  -6  -7   26.01   11.45
  -2   6   6  579.56   23.74
  -2   6   6  546.39   20.62
  -2  -6   6  570.83   30.44
   2  -6  -6  565.56   32.40
  -2  -6   6  560.60   22.82
  -2  -6   6  536.76   19.43
  -2   6   6  556.45   22.13
  -2   6   5   96.34   10.42
  -2  -6   5   99.35   10.11
  -2   6   5   86.28    8.75
  -2   6   5   89.48    9.46
  -2  -6   5   89.04   10.69
  -2   6   5   85.03    9.63
   2  -6  -5   84.89   12.00
  -2  -6   5   80.48    8.06
  -2  -6   5   80.74    9.04
  -2   6   4  835.32   24.28
  -2  -6   4  801.57   21.97
   2  -6  -4  814.08   32.00
  -2   6   4  841.30   23.47
  -2  -6   4  839.37   22.77
  -2   6   4  801.78   22.67
  -2   6   4  782.99   20.30
  -2  -6   4  818.94   30.66
  -2  -6   3  220.94   15.87
  -2   6   3  212.38   13.53
  -2   6   2  215.89   13.18
  -2  -6   2  203.33   14.24
  -2  -6   1  240.81   15.27
  -2  -6   1  222.54    7.52
  -2   6   1  240.80   13.70
  -2   6   0  849.22   24.31
  -2  -6   0  880.94   25.83
  -2  -6   0  840.74   18.15
  -2   6  -1   26.33    7.42
  -2  -6  -1   28.50    6.22
  -2  -6  -1   26.51    6.89
  -2   6  -2  816.31   26.43
  -2  -6  -2  813.15   25.84
  -2  -6  -3   16.15    4.91
   2   6   3   11.08    3.95
  -2   6  -3   20.79    6.22
  -2  -6  -3   15.64    4.01
   2  -6   3   16.89    4.53
  -2   6  -4  339.65   20.18
  -2  -6  -4  294.26   20.46
   2  -6   4  361.45   14.65
  -2  -6  -4  327.67   16.09
   2   6   4  336.58   16.82
  -2   6  -5   63.04   10.41
   2   6   5   92.26   10.47
  -2  -6  -5   92.58    9.83
   2  -6   5   83.97    8.75
  -2  -6  -5  105.87   14.14
  -2   6  -6    6.24    4.58
  -2  -6  -6    8.69    8.92
   2  -6   7   86.93   11.37
   2   6   7   74.63   10.22
   2  -6   8   -1.96    5.75
   2   6   8    4.60    5.54
   2   6   9    4.87    3.63
   2  -6   9   -1.57    5.03
  -2   7  10   -1.36    4.24
  -2  -7  10   -4.85    3.50
  -2   7   9   -5.58    4.89
  -2   7   9    2.39    4.10
  -2   7   9   -2.35    6.16
  -2  -7   9    5.12    7.90
  -2  -7   9    1.00    7.36
  -2  -7   8    6.66    5.84
  -2   7   8    5.22    6.94
  -2   7   8    0.27    4.87
  -2   7   8    9.12    6.07
  -2  -7   8   -7.17    7.45
  -2   7   7   17.52    8.55
  -2   7   7   16.25    6.99
  -2  -7   7    8.39    8.60
  -2  -7   7   19.75    8.41
  -2  -7   7   -4.09    6.15
  -2   7   7   19.19    8.69
  -2   7   6    6.06    7.18
  -2   7   6    0.19    5.70
  -2   7   6    1.98    4.86
  -2   7   6    5.83    6.12
  -2  -7   6   -3.40    4.76
  -2  -7   6    6.50    6.15
   2  -7  -6   -9.49    5.63
  -2  -7   6   -3.71    4.71
  -2   7   5   32.05    7.90
  -2   7   5   28.99    6.23
  -2  -7   5   27.32    6.96
  -2  -7   5   34.89    9.75
  -2   7   5   34.25    8.20
  -2   7   5   29.03    8.14
  -2  -7   5   33.09    7.17
   2  -7  -5   33.26    8.94
  -2  -7   5   37.16    6.87
  -2   7   4   22.10    6.46
  -2   7   4   24.72    5.48
  -2  -7   4   24.18    6.42
  -2  -7   4   24.06    5.97
  -2  -7   4   29.71    7.31
   2  -7  -4   36.18   10.72
  -2   7   4   17.53    5.92
  -2   7   4   29.26    7.30
  -2  -7   4   20.27    4.84
  -2   7   3   15.11    5.24
  -2  -7   3   19.99    5.67
  -2   7   3   16.68    5.23
  -2   7   3   19.91    5.37
  -2  -7   3   19.74    8.35
  -2   7   3   12.30    5.01
  -2   7   2   32.38    7.02
  -2  -7   2   31.85    8.50
  -2  -7   1   65.09   10.22
  -2   7   1   55.27    8.65
  -2  -7   0   -2.85    3.41
  -2  -7   0    5.65    5.41
  -2   7   0    4.15    4.94
  -2  -7  -1   10.27    4.72
  -2   7  -1   11.11    5.82
  -2  -7  -1   15.43    5.27
  -2  -7  -2   14.82    5.09
  -2  -7  -2   16.20    5.59
  -2   7  -2   13.35    6.97
   2   7   2    5.43    4.84
   2  -7   2   11.78    4.02
  -2   7  -2   19.47    5.17
  -2  -7  -2    8.35    5.98
  -2  -7  -3    9.01    6.37
   2   7   3    7.56    4.81
  -2   7  -3    5.49    4.77
   2  -7   3   14.88    4.76
  -2  -7  -3    8.71    5.52
  -2   7  -4    3.25    4.61
   2   7   4    1.68    5.55
  -2  -7  -4   15.00    5.07
  -2  -7  -4   -5.50    8.00
   2   7   5    4.62    6.79
   2  -7   5    0.07    2.69
  -2  -7  -5    0.26    5.55
  -2   7  -5   -0.43    2.29
  -2  -7  -5   -1.14    5.31
  -2  -7  -6   -1.70    4.32
   2   7   6    1.83    6.82
  -2   7  -6   12.82    6.72
   2  -7   6    3.52    4.22
   2  -7   7   73.42   10.96
   2   7   7   55.75    9.75
   2   7   8    2.43    5.46
   2  -7   8   -3.50    6.65
   2  -7   9    3.11    4.41
   2   7   9   -2.07    3.61
  -2  -8  10   24.72    5.62
  -2   8   9   39.68    7.58
  -2   8   9   32.79    6.24
  -2  -8   9   39.54    8.17
  -2   8   9   40.37    6.96
  -2  -8   9   28.42    9.61
  -2   8   8   18.39    7.36
  -2   8   8    6.07    5.87
  -2  -8   8    8.21    7.61
  -2   8   8    5.50    5.13
  -2  -8   8   15.86    8.20
  -2  -8   7  236.48   17.93
  -2   8   7  235.55   14.77
  -2  -8   7  233.84   17.63
  -2   8   7  215.72   16.52
  -2   8   7  268.80   18.06
  -2   8   6   44.83    9.29
  -2   8   6   48.77    9.57
  -2   8   6   37.76    7.08
  -2   8   6   44.17    8.38
  -2  -8   6   46.65   12.71
  -2  -8   6   34.76    9.87
   2  -8  -6   45.90    9.58
  -2  -8   6   52.75    7.58
  -2   8   5   48.54    8.32
  -2  -8   5   29.66    7.51
   2  -8  -5   42.18   10.34
  -2   8   5   36.17    7.69
  -2  -8   5   20.48    6.39
  -2  -8   5   38.54    8.78
  -2   8   5   39.95    7.80
  -2   8   5   37.56    6.12
  -2  -8   5   44.20    6.63
  -2   8   4   31.69    7.55
  -2   8   4   23.47    5.52
  -2  -8   4   30.85    7.86
   2  -8  -4   31.76    7.81
  -2   8   4   30.64    7.80
  -2  -8   4   27.97    6.65
  -2   8   4   21.04    5.75
  -2  -8   4   31.16    7.23
  -2  -8   4   27.00    5.73
  -2   8   3   31.81    5.47
  -2   8   3   33.57    5.51
  -2   8   3   31.26    6.14
  -2  -8   3   22.01    8.07
  -2  -8   3   35.22    5.14
  -2   8   3   37.14    7.69
  -2  -8   3   30.43    5.93
  -2  -8   3   35.84    6.21
  -2   8   2   26.05    6.03
  -2   8   2   22.47    6.63
  -2  -8   2   28.19    7.61
  -2   8   2   28.16    5.40
  -2  -8   2   23.11    5.39
   2   8  -1   57.77    6.93
  -2  -8   1   60.73    6.95
  -2   8   1   56.88    8.05
  -2   8   1   56.02    8.55
  -2  -8   1   61.87    9.06
  -2   8   0   34.92    7.57
   2   8   0   23.64    5.21
  -2   8   0   29.68    6.29
  -2  -8   0   29.12    6.31
  -2  -8   0   30.64    6.62
  -2  -8  -1   42.39    7.55
  -2  -8  -1   46.01    6.42
   2   8   1   46.66    6.25
  -2   8  -1   39.31    8.26
  -2   8  -1   50.94    6.27
  -2  -8  -1   44.22    7.84
  -2   8  -2    3.55    3.32
  -2  -8  -2    3.31    6.00
  -2   8  -2    2.53    4.12
   2  -8   2    4.92    4.49
  -2  -8  -2    2.55    5.03
   2   8   2   10.82    5.71
  -2  -8  -2    9.37    6.03
   2   8   3   26.34    7.05
  -2  -8  -3   23.60    6.20
  -2   8  -3   31.97    6.31
  -2  -8  -3   21.93    7.47
   2  -8   3   24.79    5.70
  -2   8  -3   27.92    6.56
  -2   8  -4  156.72   15.72
  -2  -8  -4  157.39   12.12
  -2  -8  -4  145.81   17.20
   2   8   4  145.41   12.31
   2  -8   4  149.95   12.15
  -2   8  -5   49.91    9.21
   2   8   5   45.68    8.78
  -2  -8  -5   42.02    8.25
   2  -8   5   40.69    7.57
  -2  -8  -5   61.03   11.20
   2   8   6   47.43    9.00
   2  -8   6   41.64    7.95
   2   8   7  130.57   12.50
   2  -8   7  137.82   13.98
   2   8   8   15.93    6.12
   2  -8   8   19.67    7.76
   2   8   9   18.62    3.79
   2  -8   9   18.39    4.94
  -2   9   9   10.97    4.32
  -2   9   9   12.60    6.02
  -2  -9   9   14.24    7.37
  -2  -9   9   15.30    6.71
  -2   9   8   13.16    7.09
  -2  -9   8    5.06    7.63
  -2  -9   8   19.86    8.89
  -2   9   8   13.70    5.31
  -2   9   8    8.06    6.74
  -2  -9   7    6.55    7.72
  -2   9   7   -1.08    6.21
  -2   9   7    8.28    5.92
  -2  -9   7    2.35    8.20
  -2   9   7    2.62    6.66
  -2  -9   6   29.38    8.78
  -2   9   6   42.38    9.71
  -2  -9   6   39.67    7.99
  -2  -9   6   45.99   10.61
  -2   9   6   30.17    6.99
  -2   9   6   38.10    9.77
  -2   9   6   37.29    9.28
   2  -9  -6   52.35   13.03
  -2   9   5    0.63    6.44
  -2  -9   5    6.81    6.71
   2  -9  -5   -4.64    6.79
  -2   9   5    4.82    5.14
  -2   9   5    2.37    1.71
  -2  -9   5    5.16    4.08
  -2  -9   5    6.39    6.38
  -2   9   5    1.23    6.57
  -2   9   4   -6.09    5.49
  -2  -9   4   -1.17    4.59
  -2   9   4   12.60    5.58
  -2  -9   4  -11.66    6.04
  -2  -9   4   -0.62    6.34
  -2   9   4   -3.94    4.73
  -2  -9   4   -6.20    4.05
   2  -9  -4    8.89    7.99
  -2  -9   3    5.20    4.30
  -2   9   3    3.81    5.92
  -2  -9   3    5.37    5.75
  -2   9   3   -2.27    4.17
  -2  -9   3   11.60    5.01
  -2   9   3    3.80    3.33
  -2  -9   3    5.64    4.52
  -2  -9   2   21.84    7.97
  -2   9   2   20.01    6.58
  -2   9   2   20.18    4.83
  -2  -9   2   15.89    5.96
  -2   9   2   17.10    5.31
  -2  -9   1   13.97    4.03
  -2   9   1   13.10    5.87
  -2   9   1   12.43    3.88
   2   9  -1    4.18    4.14
  -2  -9   1   13.02    4.71
  -2  -9   0    2.40    4.39
   2   9   0    6.85    4.41
  -2   9   0    9.46    5.60
  -2  -9   0   -1.06    5.98
  -2   9   0   16.84    5.19
  -2  -9  -1   -1.09    4.80
   2   9   1   -0.25    4.26
  -2  -9  -1    9.40    3.66
  -2   9  -1   -8.54    4.41
  -2   9  -1   -0.15    3.95
   2   9   2   21.47    6.60
  -2  -9  -2   13.94    5.56
  -2   9  -2   15.24    5.12
  -2  -9  -2    9.10    5.87
   2  -9   2   14.24    4.95
  -2   9  -2   21.25    5.29
  -2  -9  -3   23.89    6.65
   2   9   3   17.87    6.35
  -2   9  -3   22.91    5.99
  -2  -9  -3   24.49    6.14
   2  -9   3   20.08    6.56
  -2   9  -3    9.80    5.93
   2  -9   4   23.81    7.59
  -2  -9  -4   40.51    8.03
   2   9   4   25.77    9.11
  -2   9  -4   22.46    9.26
  -2  -9  -4   41.35    9.19
  -2  -9  -5   36.79    8.15
   2   9   5   26.18    8.51
  -2   9  -5   23.39    9.34
   2  -9   5   37.95    8.22
   2   9   6   26.88    8.47
   2  -9   6   30.91    7.30
   2  -9   7    7.82    6.85
   2  -9   7    3.56    3.40
   2   9   7   -1.04    5.24
   2   9   8   13.37    6.16
   2  -9   8    6.53    5.15
   2  -9   9    8.12    4.55
  -2  10   9   31.93    6.46
  -2 -10   9   25.77    6.35
  -2 -10   9   18.37    6.32
  -2 -10   8   27.97    7.45
  -2  10   8   27.83    7.74
  -2 -10   8   26.04    9.28
  -2 -10   7   29.94    9.42
  -2 -10   7   42.09   10.48
  -2  10   7   40.01    9.75
  -2  10   6    3.97    5.88
  -2 -10   6    3.94    7.60
  -2  10   6    0.44    6.72
  -2 -10   6   -2.31    4.92
   2 -10  -5   29.97    8.68
  -2  10   5   41.70    9.02
  -2 -10   5   17.76    5.65
  -2 -10   5   31.93    7.62
  -2  10   5   29.92    8.34
  -2 -10   5   40.17    8.17
  -2  10   4   15.14    6.96
  -2 -10   4   21.27    7.04
  -2 -10   4   16.88    7.19
   2 -10  -4   40.39    8.96
  -2 -10   4   22.15    6.86
  -2  10   4   10.37    5.77
  -2 -10   4   19.23    6.72
  -2 -10   3   23.08    7.10
  -2 -10   3   17.44    6.98
  -2  10   3   21.58    6.38
  -2  10   3   15.76    6.91
  -2  10   3   10.18    5.63
  -2 -10   3   18.21    5.98
  -2 -10   3   12.61    5.79
  -2  10   2   33.07    8.43
  -2  10   2   36.19    6.69
  -2 -10   2   33.86    8.00
  -2 -10   2   30.99    7.16
  -2  10   2   24.71    6.55
  -2  10   1    9.12    4.33
  -2  10   1   16.63    7.02
  -2 -10   1   13.91    5.82
  -2 -10   1    8.76    5.51
   2  10  -1   11.75    5.66
  -2  10   0   27.76    5.40
  -2 -10   0   25.85    6.65
   2  10   0   26.71    5.94
  -2  10   0   27.19    6.95
  -2 -10   0   30.99    6.89
   2 -10   0   40.69    5.82
  -2  10  -1   12.10    4.41
   2  10   1   14.36    6.33
  -2 -10  -1   12.11    6.47
  -2 -10  -1   18.51    5.71
   2 -10   1   19.82    5.38
  -2  10  -1   12.00    4.90
  -2  10  -2    0.74    2.40
  -2 -10  -2    4.47    5.05
   2  10   2   -0.99    5.34
   2 -10   2    5.39    4.00
  -2  10  -2    3.71    5.05
   2  10   3    9.13    6.52
  -2 -10  -3    0.85    4.43
  -2  10  -3   17.46    4.46
  -2  10  -3    2.47    4.02
   2 -10   3    0.10    4.96
   2  10   4  100.07   11.14
  -2  10  -4   81.18   11.53
   2 -10   4   91.75   10.68
  -2 -10  -4  106.42   10.02
   2  10   5   17.38    7.90
   2 -10   5   16.27    7.39
   2  10   6   49.99    9.41
   2 -10   6   49.59    8.59
   2 -10   7   42.12    7.44
   2  10   7   34.16    6.91
   2 -10   8    0.58    5.43
   2  10   8   -0.28    4.15
  -2  11   9    6.75    4.12
  -2 -11   9   -5.80    5.80
  -2 -11   9    9.22    5.27
  -2  11   8    6.21    5.14
  -2 -11   8    0.80    5.53
  -2 -11   8    9.27    6.68
  -2 -11   7   13.27    8.56
  -2 -11   7   15.27    8.29
  -2  11   7   13.16    8.11
  -2  11   6   14.14    7.05
  -2 -11   6    8.65    8.63
  -2  11   6    4.82    7.45
  -2 -11   6   16.65    6.62
   2 -11  -5   16.69    8.57
  -2  11   5   21.61    8.35
  -2  11   5   14.50    7.90
  -2 -11   5   15.57    8.62
  -2 -11   5   12.38    5.93
  -2 -11   5   26.41    6.44
  -2 -11   4    5.90    3.92
  -2  11   4   -7.21    7.83
   2 -11  -4   29.46    9.53
  -2 -11   4    9.69    5.04
  -2  11   4   13.67    6.16
  -2 -11   4    9.72    7.59
  -2 -11   4   -3.41    5.79
  -2  11   3   -3.77    6.52
  -2 -11   3    2.02    4.83
  -2  11   3    3.08    5.24
  -2 -11   3    9.62    6.04
  -2 -11   3    5.17    6.73
  -2 -11   3   -0.89    5.22
  -2 -11   2   37.13    9.37
  -2  11   2   23.59    6.38
  -2  11   2   31.69    8.68
  -2 -11   2   36.90   10.45
  -2  11   2   37.80    7.70
  -2 -11   1   19.07    7.88
   2  11  -1   10.00    4.97
  -2  11   1   15.01    5.05
  -2 -11   1   18.07    6.48
  -2  11   1   11.20    6.89
   2  11   0    1.76    4.81
  -2 -11   0    0.20    5.13
  -2  11   0    0.58    4.06
  -2  11   0    8.96    3.70
  -2 -11   0    8.54    4.01
   2 -11   0   10.00    5.64
   2  11   1    4.55    5.32
  -2  11  -1   27.86    7.84
  -2 -11  -1   14.15    6.64
   2 -11   1   17.33    4.08
  -2  11  -1   15.41    5.92
  -2  11  -2   20.45    6.55
   2 -11   2   24.03    8.28
   2  11   2   25.56    6.45
  -2 -11  -2   23.40    7.63
   2 -11   2   25.34    7.12
  -2  11  -2   18.97    6.78
   2  11   3    8.72    7.35
   2 -11   3   11.31    5.86
  -2  11  -3   -2.96    3.08
  -2 -11  -3   21.30    6.29
  -2  11  -3   -4.00    5.00
   2  11   4   -2.25    6.32
  -2 -11  -4    6.16    3.91
  -2  11  -4    6.31    6.33
   2 -11   4    4.73    6.37
   2  11   5    8.57    7.25
   2 -11   5   -7.49    5.85
   2  11   6   -0.26    6.03
   2 -11   6   -0.29    4.44
   2  11   7   -2.91    4.37
   2 -11   7    0.15    5.55
   2 -11   7    3.41    4.28
   2 -11   8    3.74    3.64
   2  11   8    3.30    1.73
   2  11   8   -0.47    2.85
  -2  12   9    7.56    3.22
  -2 -12   9    5.12    4.09
  -2 -12   8   37.83    8.39
  -2  12   8   37.03    6.67
  -2 -12   8   41.76    7.72
  -2 -12   7  147.82   14.15
  -2 -12   7  148.46   13.47
  -2  12   7  179.45   14.67
  -2  12   6   27.31    8.08
  -2 -12   6   35.38    8.53
  -2  12   6   40.72    9.07
  -2 -12   6   30.41    7.46
  -2  12   5   17.77    9.08
  -2 -12   5    4.72    7.47
  -2  12   5   14.39    7.34
  -2 -12   5    3.35    6.54
  -2  12   4   63.99   11.90
  -2  12   4   67.64    9.44
   2 -12  -4   66.89   14.58
  -2 -12   4   49.64    9.21
  -2 -12   4   76.72   12.80
  -2 -12   4   61.52   11.27
  -2 -12   4   55.48    8.79
  -2 -12   3   38.32    9.48
  -2  12   3   26.46    9.91
  -2 -12   3   19.08    9.44
  -2  12   3   32.20    7.69
  -2 -12   3   45.00    7.76
  -2 -12   3   31.48    7.33
  -2 -12   2    7.80    7.28
  -2 -12   2   10.44    6.64
  -2 -12   2    6.74    5.84
  -2  12   2   -0.50    8.12
  -2  12   2   13.01    5.45
  -2  12   2    9.48    5.98
  -2  12   1  132.82   13.22
  -2 -12   1  154.20   13.49
  -2  12   1  161.95   14.88
  -2 -12   1  123.72   13.07
   2  12   0   65.73    9.30
  -2  12   0   53.45    9.18
  -2  12   0   63.14    9.80
   2 -12   0   57.67    7.22
  -2 -12   0   77.32   10.46
  -2 -12  -1    7.77    6.24
   2  12   1   11.13    7.86
  -2  12  -1   10.45    3.95
   2 -12   1   11.89    6.42
  -2  12  -1   12.79    7.07
   2  12   2   51.20    9.74
  -2  12  -2   76.65   11.19
  -2  12  -2   60.64    9.32
   2 -12   2   61.19    8.77
  -2 -12  -2   66.80    9.28
  -2  12  -3   74.52   11.69
  -2 -12  -3   87.61   10.52
   2 -12   3   69.64    9.86
  -2  12  -3   72.24    9.30
   2  12   3   81.31   12.06
   2  12   4   18.81    8.86
   2 -12   4    7.58    6.56
   2  12   5  117.71   11.79
   2 -12   5   98.58   10.98
   2 -12   6    2.96    5.57
   2  12   6    3.81    5.04
   2  12   7   30.60    5.56
   2 -12   7   44.97    7.86
   2 -12   7   31.62    6.20
  -2 -13   8   -7.62    4.55
  -2 -13   8   -0.86    4.91
  -2  13   8   -0.25    4.03
  -2  13   7    1.82    6.17
  -2 -13   7    6.97    7.76
  -2 -13   7    7.30    4.64
  -2  13   6   -3.33    5.32
  -2 -13   6    4.08    6.51
  -2  13   6   -0.56    6.55
  -2 -13   6    0.33    4.95
  -2 -13   5   12.52    6.28
  -2  13   5   -2.19    5.80
  -2  13   5    3.53    6.28
  -2 -13   5   -5.86    5.00
  -2  13   5   -0.14    3.34
  -2 -13   4    4.62    7.94
  -2  13   4    7.38    8.38
  -2 -13   4   10.65    8.01
  -2  13   4    9.79    6.56
  -2 -13   4   16.97    7.71
  -2 -13   3   -1.63    6.55
  -2  13   3    0.59    8.41
   2 -13  -3    5.62    6.83
  -2  13   3    3.49    4.86
  -2 -13   3    1.68    4.34
  -2 -13   3   -6.46    6.13
  -2 -13   2    3.50    6.92
  -2  13   2   -6.84    7.78
  -2  13   2    0.19    2.13
  -2 -13   2    5.49    3.10
  -2 -13   2    0.08    6.04
  -2  13   1    1.68    1.81
  -2  13   1   -0.72    7.92
  -2 -13   1   -6.22    7.35
  -2 -13   0    9.09    7.43
   2  13   0    9.74    7.25
  -2  13   0    2.27    2.09
  -2  13   0    4.36    6.55
   2 -13   0   -3.27    4.75
  -2  13  -1   16.44    7.05
   2  13   1   17.11    7.28
  -2 -13  -1   14.36    6.82
  -2  13  -1   13.07    7.18
   2 -13   1   17.35    5.83
   2  13   2    9.56    7.49
  -2 -13  -2    8.65    5.98
  -2  13  -2   16.36    7.47
   2 -13   2    5.76    5.10
  -2  13  -2   12.29    5.58
  -2 -13  -3    9.70    5.70
   2  13   3    7.25    6.57
   2 -13   3    6.42    5.42
   2 -13   4    3.61    7.01
   2  13   4   -3.09    5.92
   2  13   5    6.37    5.97
   2 -13   5    4.07    6.09
   2  13   6    2.12    3.70
   2  13   6    6.15    3.40
   2 -13   6   -0.09    5.30
   2  13   7    4.56    3.10
   2 -13   7    6.22    4.90
  -2 -14   8    7.83    3.85
  -2  14   8    5.64    4.15
  -2 -14   7    5.34    4.98
  -2 -14   7    9.08    5.62
  -2  14   7    3.92    4.29
  -2 -14   6  142.10   12.30
  -2  14   6  134.73   11.53
  -2 -14   6  123.12   11.23
  -2  14   5   13.29    6.51
  -2 -14   5    0.52    5.83
  -2  14   5    3.86    5.41
  -2 -14   5    0.54    5.18
  -2  14   5    7.38    5.36
  -2  14   4  288.39   19.74
  -2 -14   4  286.92   16.83
  -2  14   4  307.98   17.25
  -2 -14   4  293.70   17.78
  -2  14   3    2.69    8.67
  -2 -14   3    1.22    6.64
  -2  14   3    0.02    4.31
  -2 -14   3   11.65    5.60
  -2 -14   3    2.14    6.09
  -2  14   2    2.28    6.60
  -2 -14   2    6.57    7.56
  -2 -14   2   13.07    6.17
  -2 -14   2   15.81    7.06
  -2  14   1    8.21    8.20
  -2 -14   1    5.50    7.71
  -2 -14   0  659.07   25.56
   2 -14   0  701.78   23.09
  -2  14   0  643.61   25.99
   2  14   1  329.61   19.60
  -2 -14  -1  334.62   18.12
   2 -14   1  338.65   17.55
  -2  14  -1  316.43   18.25
   2  14   2   -1.64    6.96
  -2 -14  -2    3.90    5.64
  -2  14  -2    1.07    2.96
   2 -14   2    1.57    3.60
   2 -14   3    5.68    6.06
   2  14   3   10.56    7.20
   2 -14   4   16.60    6.81
   2  14   4   17.93    6.64
   2 -14   5  119.29   10.54
   2  14   5  125.91   11.50
   2  14   6   17.91    5.39
   2  14   6   17.42    4.98
   2 -14   6   13.93    4.55
  -2  15   7    2.20    2.88
  -2 -15   7   -3.76    3.49
  -2 -15   7    2.43    3.32
  -2 -15   6    9.29    4.70
  -2  15   6    5.85    4.38
  -2 -15   6    7.98    4.99
  -2 -15   5   11.15    6.36
  -2  15   5   13.60    6.08
  -2 -15   5   13.54    5.77
  -2  15   5   15.44    4.29
  -2  15   4   13.14    5.00
  -2 -15   4    6.31    5.72
  -2  15   4    7.67    8.21
  -2 -15   4    8.65    6.44
  -2  15   4    1.18    4.86
  -2 -15   3    1.71    6.89
  -2  15   3    6.64    9.33
  -2 -15   3    0.29    5.83
  -2 -15   3    6.01    5.31
  -2  15   3   16.34    7.34
  -2  15   2    0.97    8.07
  -2 -15   2    1.21    5.94
  -2 -15   2   -3.75    7.41
  -2 -15   2   -8.68    3.47
  -2  15   2    4.66    6.73
  -2 -15   1   27.31    8.24
  -2  15   1    9.43    6.86
  -2 -15   1   11.07    6.88
  -2 -15   0    5.42    6.56
  -2  15   0    5.50    6.52
  -2 -15  -1   10.87    5.56
   2 -15   1   16.55    5.50
  -2  15  -1   11.41    6.14
   2  15   2    6.80    7.02
   2 -15   2    6.96    5.73
  -2  15  -2    3.63    5.81
   2 -15   3    2.34    5.67
   2  15   3   -1.43    5.34
   2  15   4    6.87    5.31
   2 -15   4   19.10    6.12
   2  15   5   -6.10    4.71
   2  15   5    3.72    5.11
   2 -15   5   -2.20    4.07
   2 -15   6    8.65    3.68
   2 -15   6    9.34    3.71
   2  15   6    8.38    3.46
   2  15   6    6.74    3.70
   2  15   6    3.59    4.07
  -2  16   6   61.01    6.86
  -2 -16   6   49.64    6.38
  -2 -16   6   54.24    7.19
  -2 -16   5   45.87    7.45
  -2  16   5   55.01    6.77
  -2 -16   5   59.81    8.32
  -2  16   5   42.56    5.77
  -2 -16   4  154.49   12.54
  -2 -16   4  147.22   12.13
  -2  16   4  167.22   12.69
  -2 -16   3   20.88    4.13
  -2 -16   3   14.88    6.85
  -2  16   3   12.48    6.49
  -2 -16   2    2.85    6.38
  -2 -16   2    5.86    6.70
  -2  16   2    3.10    5.55
  -2 -16   1   62.60    9.63
  -2 -16   1   62.79    9.89
  -2  16   1   52.19    9.94
  -2  16   0  228.51   16.15
  -2 -16   0  268.39   16.73
  -2 -16   0  254.76   15.91
  -2 -16  -1   39.10    7.45
   2 -16   1   20.03    5.75
  -2  16  -1   29.19    7.35
   2 -16   2  157.26   11.78
  -2  16  -2  147.35   11.41
   2 -16   3    6.61    5.44
   2  16   4   20.87    6.31
   2 -16   4   13.31    5.03
   2  16   4   22.98    5.92
   2  16   5  200.88   11.71
   2 -16   5  185.89   11.26
   2  16   5  175.14   10.29
  -2 -17   5    5.67    3.01
  -2 -17   5   11.22    4.24
  -2  17   5    1.63    2.51
  -2 -17   4   -5.08    2.01
  -2 -17   4    4.44    4.45
  -2  17   4   -1.25    5.07
  -2 -17   3    5.44    4.67
  -2  17   3   -5.02    5.17
  -2 -17   2   14.00    6.81
  -2  17   2   12.84    6.75
  -2 -17   1   -5.82    5.52
  -2 -17   1   -2.36    5.30
  -2  17   1    3.53    4.65
   2  17   0    3.91    4.22
  -2 -17   0   -6.73    5.56
  -2  17   0   -1.15    4.71
  -2 -17   0    4.84    6.10
   2  17   1   11.01    6.25
  -2  17  -1    3.47    5.44
  -2 -17  -1   13.70    6.36
   2  17   2    8.23    5.24
   2 -17   2    7.32    1.84
  -2  17  -2   10.23    3.45
   2  17   3    1.42    5.04
   2 -17   3    1.37    4.66
   2  17   4    3.40    3.15
   2 -17   4    4.86    4.22
  -2 -18   4    5.69    4.34
  -2  18   4   -1.24    0.87
  -2 -18   3  262.68   13.74
  -2  18   3  247.57   13.38
  -2 -18   2    0.71    3.37
  -2  18   2   -1.32    4.35
  -2 -18   1  134.87   10.91
  -2  18   1  125.11   10.96
  -2  18   0    4.23    3.82
  -2 -18   0    4.77    4.52
   2  18   1   21.91    6.24
  -2  18  -1   27.85    5.25
  -2 -18  -1   31.17    6.22
   2  18   2   88.75    9.37
  -2 -18  -2   92.05    8.92
   2  18   3   72.80    7.14
   2 -18   3   79.42    7.16
  -2 -18  -3   63.01    6.88
  -2 -19   2    2.36    2.35
  -2  19   2   -1.89    2.86
  -2 -19   1    2.72    4.57
  -2  19   1    2.59    3.94
  -2 -19   0   -0.39    3.14
  -2  19   0   -7.50    4.06
  -2 -19  -1   -4.17    4.56
  -3   0  11   -4.36    3.99
  -3   0  11   -2.02    3.99
  -3   0  10   26.11    7.21
  -3   0  10   32.12    7.45
  -3   0   9   -6.68    8.54
  -3   0   9    6.69    6.72
  -3   0   8   24.44    9.68
  -3   0   8   25.38    7.96
  -3   0   7   43.37    8.41
  -3   0   7   56.75    8.52
  -3   0   7   57.95   11.54
  -3   0   6   70.83   10.23
  -3   0   6   60.39    7.73
  -3   0   6   60.33    7.18
  -3   0   6   60.23    8.89
  -3   0   5    0.39    4.42
  -3   0   5    2.81    4.21
  -3   0   5    6.19    3.18
  -3   0   5    2.28    4.64
  -3   0   5   -2.22    5.87
  -3   0   4  143.64   11.40
   3   0  -4  143.10   10.64
   3   0  -3   13.64    2.84
  -3   0   3   23.82    5.54
  -3   0   2    6.27    2.31
  -3   0   2   -0.02    5.15
   3   0  -2    0.31    1.67
  -3   0   1    4.80    6.11
  -3   0   1    3.57    2.56
  -3   0   0  151.71    8.44
  -3   0  -1   88.27    7.95
  -3   0  -2   90.87    9.75
   3   0   3    2.09    3.97
  -3   0  -3   -5.30    3.51
  -3   0  -3    5.65    6.08
   3   0   4   12.62    5.89
  -3   0  -4   12.54    3.96
  -3   0  -4   23.88    6.74
   3   0   5  135.09   12.35
  -3   0  -5  141.24   15.77
   3   0   6    1.39    5.59
  -3   0  -6   16.63    9.26
   3   0   7   11.71    7.58
   3   0   8   47.53    8.97
  -3   0  -8   27.37    7.58
   3   0   9   10.80    4.55
  -3   1  11   -3.42    3.53
  -3  -1  11   -4.86    3.51
  -3  -1  11    2.12    4.17
  -3   1  11   -2.70    3.85
  -3   1  10   22.05    6.99
  -3  -1  10   23.63    6.72
  -3  -1  10   24.85    7.13
  -3   1  10   28.49    7.64
  -3   1   9  127.38   13.70
  -3  -1   9  118.67   13.96
  -3   1   9  131.07   12.87
  -3  -1   9  137.68   12.05
  -3   1   8   -7.61    7.11
  -3  -1   8    3.28    5.84
  -3   1   8   10.74    9.21
  -3  -1   8    0.75    8.14
  -3  -1   7   26.40    7.34
  -3   1   7   33.00    7.20
  -3   1   7   23.26    8.04
  -3  -1   7   32.82    9.43
  -3   1   7   32.58    5.89
  -3   1   7   25.18    8.98
  -3   1   6  327.00   18.10
  -3  -1   6  337.87   18.70
  -3   1   6  321.69   15.55
  -3  -1   6  317.69   15.26
  -3   1   6  333.07   16.51
  -3  -1   6  312.35   16.81
  -3   1   6  314.66   14.72
  -3  -1   6  315.32   15.49
  -3   1   5  585.09   21.46
  -3  -1   5  570.41   21.34
  -3   1   5  587.77   19.44
  -3   1   5  569.36   18.94
  -3  -1   5  571.65   18.44
  -3  -1   5  532.22   17.98
   3  -1  -5  594.13   23.74
  -3  -1   5  561.45   20.41
  -3  -1   5  548.96   16.50
  -3   1   5  569.45   18.21
  -3  -1   5  580.14   23.47
  -3   1   4    3.84    4.88
  -3   1   4   10.64    4.64
  -3  -1   4   11.93    4.59
   3  -1  -4    6.54    4.06
  -3   1   4    5.99    3.69
  -3  -1   3   57.97    8.17
  -3   1   3   57.24    6.44
   3  -1  -3   63.65    7.43
  -3   1   2    6.19    3.06
  -3  -1   2    0.41    4.48
  -3   1   2    5.41    4.78
  -3  -1   1  791.05   12.63
  -3  -1   1  794.04   24.50
  -3   1   1  816.98   23.80
  -3   1   1  789.07   17.36
  -3  -1   0  726.62   15.82
  -3  -1   0  782.06   25.48
  -3   1   0  735.22   18.51
  -3   1  -1    9.29    4.98
  -3   1  -2  569.82   21.15
  -3  -1  -2  591.01   20.13
  -3   1  -3   55.84    7.76
   3   1   3   49.73    6.25
   3  -1   3   51.83    5.85
  -3  -1  -3   60.78    6.08
  -3   1  -3   57.30    5.80
  -3  -1  -3   49.74    7.45
  -3   1  -4   88.60   10.74
   3   1   4   89.53    9.23
  -3  -1  -4   76.68    6.32
   3  -1   4   79.24    8.60
  -3  -1  -4   85.33   11.03
  -3   1  -5   38.68    9.59
   3   1   5   48.36    8.33
   3  -1   5   51.52    8.54
  -3  -1  -5   48.95    9.14
  -3   1  -6   18.72    6.76
   3   1   6    0.85    6.81
   3  -1   6    2.16    5.78
  -3   1  -6   14.25   10.06
  -3  -1  -6   17.82    5.66
   3   1   7  206.09   15.23
   3  -1   7  196.77   15.49
   3   1   8    3.78    5.47
   3  -1   8   -1.25    6.03
   3  -1   9    3.68    4.19
   3   1   9    8.69    4.50
  -3   2  11   17.61    4.12
  -3  -2  11    5.22    2.96
  -3   2  11   10.41    4.68
  -3  -2  11   21.80    4.21
  -3   2  10   -1.80    5.91
  -3   2  10   -5.09    6.00
  -3  -2  10    1.90    4.73
  -3  -2  10    5.14    6.33
  -3  -2   9    8.07    6.41
  -3   2   9    2.52    6.08
  -3   2   9   15.77    7.39
  -3  -2   9   15.42    8.85
  -3  -2   8   38.12   10.70
  -3   2   8   49.67   10.65
  -3   2   8   43.79    9.86
  -3  -2   8   46.01    8.77
  -3   2   8   31.30    7.74
  -3  -2   7   12.31    6.74
  -3  -2   7   18.14    7.75
  -3   2   7   10.71    6.94
  -3   2   7   14.61    7.67
  -3   2   7    6.26    8.55
  -3  -2   7    7.40    8.49
  -3   2   7    3.58    5.58
  -3   2   6   -5.64    5.22
  -3  -2   6    0.91    4.91
  -3  -2   6    4.99    4.11
  -3   2   6    1.48    4.78
  -3  -2   6    8.52    5.18
  -3   2   6   -3.64    5.89
  -3  -2   6   11.30    4.92
  -3  -2   6   -2.13    5.48
  -3   2   6    4.13    3.94
  -3   2   5   15.26    5.05
  -3  -2   5   18.66    5.81
  -3  -2   5    5.59    5.33
  -3  -2   5    9.18    4.76
  -3   2   5    4.18    4.35
  -3  -2   5   12.06    7.20
  -3   2   5   13.76    4.60
   3  -2  -5    7.53    5.87
  -3   2   5   11.38    5.65
  -3  -2   5    7.50    4.20
  -3   2   4   17.14    4.52
  -3  -2   4   21.37    6.18
   3  -2  -4   15.96    6.17
  -3   2   4    7.86    3.95
  -3   2   4   16.06    5.18
  -3  -2   4   12.27    4.87
  -3   2   4    8.51    5.80
  -3  -2   4    7.85    5.23
  -3   2   4   11.77    3.54
  -3  -2   3   70.08    9.39
   3  -2  -3   55.66    7.78
  -3   2   3   44.81    6.90
  -3   2   3   60.44    6.86
  -3  -2   2   10.40    5.97
  -3   2   2    1.74    3.82
  -3  -2   1   16.45    7.09
  -3   2   1    9.01    4.20
  -3  -2   0  139.89    6.96
  -3   2   0  150.77   10.19
  -3  -2   0  154.13   13.88
  -3   2  -1   71.14    8.50
  -3  -2  -1   71.62    6.82
  -3   2  -2   34.21    7.46
  -3  -2  -2   37.80    6.79
   3   2   3   16.41    5.02
   3  -2   3   10.88    3.97
  -3  -2  -3   13.35    4.19
  -3   2  -3   19.05    5.31
  -3   2  -3   18.04    7.90
  -3  -2  -3   14.64    5.45
  -3   2  -4   12.03    4.31
   3   2   4    7.89    5.86
   3  -2   4   10.84    5.10
  -3  -2  -4   16.67    4.53
  -3   2  -4   16.09    5.55
  -3  -2  -4   14.69    5.98
  -3   2  -5   -1.70    6.89
   3   2   5    4.24    6.81
   3  -2   5    2.92    4.56
  -3   2  -5    2.39    2.85
  -3  -2  -5    1.07    5.12
   3   2   6    3.98    6.81
   3  -2   6    2.89    6.81
  -3  -2  -6   12.96    6.70
   3   2   7    2.66    6.87
   3  -2   7    0.71    6.39
   3   2   8    0.60    6.10
   3  -2   8   -2.28    5.44
  -3  -2  -9    3.44    3.03
   3  -2   9    0.08    4.43
   3   2   9    2.44    4.10
  -3   3  11    0.36    2.82
  -3  -3  11   -4.61    3.02
  -3   3  10    9.21    6.31
  -3   3  10    4.25    6.21
  -3  -3  10    1.85    5.81
  -3  -3  10   -1.27    4.35
  -3   3   9    4.73    5.02
  -3  -3   9    3.80    4.59
  -3   3   9    5.00    7.09
  -3  -3   9    8.52    7.06
  -3  -3   8    8.62    8.68
  -3  -3   8   -4.74    5.80
  -3  -3   8    8.39    7.64
  -3   3   8    8.22    5.12
  -3   3   8    7.11    8.22
  -3   3   8    7.55    7.69
  -3   3   7   90.14   12.33
  -3  -3   7   86.49   12.00
  -3   3   7   82.49   10.38
  -3  -3   7   65.12    8.32
  -3   3   7   83.38   10.14
  -3  -3   7   72.43   11.18
  -3   3   7   77.70    8.58
  -3   3   6   90.12   11.06
  -3  -3   6   68.37    9.82
  -3   3   6   79.43    9.63
  -3  -3   6   70.30    8.00
  -3  -3   6   70.04    7.93
  -3  -3   6   71.15    9.34
  -3   3   6   76.27    9.07
  -3  -3   6   74.47   10.64
   3  -3  -6   58.56   12.76
  -3   3   6   71.08    7.93
  -3   3   5  177.74   13.47
  -3  -3   5  183.54   12.75
  -3  -3   5  171.32   11.43
  -3   3   5  179.14   11.59
  -3   3   5  193.93   12.26
   3  -3  -5  164.92   15.01
  -3  -3   5  162.45   12.05
  -3  -3   5  183.01   15.58
  -3   3   5  167.26   11.01
  -3  -3   5  182.50   11.06
  -3   3   4  423.57   17.69
   3  -3  -4  446.50   21.14
  -3   3   4  454.23   16.77
  -3   3   4  438.81   15.91
  -3   3   4  432.51   15.72
  -3  -3   4  443.58   21.59
  -3  -3   3  105.50   11.42
  -3   3   3   89.06    8.21
  -3  -3   2  411.02   19.05
  -3   3   2  405.19   15.14
  -3  -3   1 1164.59   31.20
  -3   3   1 1137.72   24.83
  -3   3   0   13.83    4.86
  -3  -3   0    7.65    2.21
  -3  -3   0    9.98    8.17
  -3   3  -1    2.43    4.39
  -3  -3  -1    5.89    3.33
  -3   3  -2 2105.37   42.04
  -3  -3  -2 2105.94   37.21
  -3  -3  -2 2128.19   31.06
  -3  -3  -3   16.80    6.47
  -3   3  -3   15.76    4.88
   3   3   3   16.21    4.61
   3  -3   3   14.46    4.49
  -3  -3  -3   18.29    4.46
  -3  -3  -3   19.84    7.07
  -3   3  -3   24.94    7.15
   3   3   4   12.41    5.49
   3  -3   4   18.47    6.39
  -3  -3  -4   22.13    6.79
  -3   3  -4   16.97    5.24
  -3  -3  -4   19.46    7.59
  -3  -3  -5  323.43   15.69
  -3   3  -5  284.10   21.20
   3   3   5  314.04   16.78
  -3  -3  -5  268.51   20.95
   3  -3   5  304.30   16.95
   3  -3   6   23.43    7.94
   3   3   6   22.23    7.51
  -3  -3  -6   38.84    8.14
  -3   3  -6    9.98    7.44
   3   3   7   15.78    7.98
   3  -3   7   22.86    8.55
   3  -3   8   69.75    9.55
   3   3   8   65.42    8.75
  -3   3  -9   -0.61    5.39
   3   3   9    4.55    4.38
   3  -3   9   15.50    4.94
  -3   4  10   19.31    6.07
  -3  -4  10   17.11    4.24
  -3   4  10   14.29    6.25
  -3  -4  10   15.79    6.11
  -3   4   9   15.77    7.02
  -3  -4   9   22.16    8.16
  -3  -4   9   17.25    5.77
  -3   4   9   15.96    4.93
  -3   4   9   20.33    8.24
  -3  -4   8   16.88    9.00
  -3  -4   8    8.61    5.99
  -3  -4   8    9.57    7.05
  -3   4   8    6.76    5.24
  -3   4   8   13.13    7.26
  -3   4   8   16.31    7.69
  -3   4   7   58.20   11.47
  -3   4   7   46.14   10.14
  -3  -4   7   33.01    5.49
  -3  -4   7   49.44    9.62
  -3  -4   7   52.09   10.75
  -3  -4   7   49.04   10.43
  -3   4   7   54.40    9.33
   3  -4  -7   68.63   11.99
  -3  -4   6   24.11    7.50
  -3  -4   6   19.60    7.19
  -3   4   6   16.39    7.92
  -3   4   6   22.34    6.82
  -3  -4   6   13.85    5.47
  -3  -4   6   19.37    6.84
  -3   4   6   13.73    7.28
  -3   4   6   21.75    7.74
   3  -4  -6   23.27    6.04
  -3  -4   6   17.66    5.54
  -3  -4   5   22.90    5.64
  -3  -4   5   24.88    5.02
  -3   4   5   24.53    6.34
  -3  -4   5   15.88    5.37
  -3   4   5   13.94    6.59
  -3  -4   5   16.11    7.04
  -3  -4   5   14.42    6.75
  -3   4   5   15.49    5.35
   3  -4  -5    9.94    5.72
  -3  -4   5   23.22    6.95
  -3   4   5   17.66    5.36
  -3   4   4   62.80    8.23
  -3   4   4   58.68    7.21
  -3  -4   4   59.87    7.66
  -3   4   4   51.19    7.54
  -3   4   4   67.41    7.74
  -3  -4   4   59.01   10.64
   3  -4  -4   57.23   10.89
  -3   4   3   94.90    9.00
  -3  -4   3   89.95   11.09
  -3   4   3   99.74    7.88
  -3   4   3   90.93    9.21
  -3  -4   2    1.76    6.74
  -3   4   2    1.22    3.90
  -3  -4   1   13.94    7.56
  -3   4   1    4.90    5.14
  -3   4   0   68.92    8.12
  -3  -4   0   81.38   11.53
  -3   4  -1   70.53    8.90
  -3  -4  -1   69.39   10.96
  -3  -4  -1   70.44    6.35
   3   4   2   70.66    7.67
  -3  -4  -2   75.86    8.02
  -3  -4  -2   71.25    6.98
  -3   4  -2   67.25    7.14
  -3   4  -3   -9.14    3.12
  -3  -4  -3   -6.89    5.30
   3   4   3   -0.63    4.78
  -3   4  -3   -1.86    3.69
  -3  -4  -3  -10.36    6.40
  -3   4  -4   11.68    5.14
   3   4   4   11.54    6.58
   3  -4   4   10.27    5.87
  -3  -4  -4    1.34    6.57
  -3   4  -5   32.01    7.28
   3   4   5   35.06    7.96
   3  -4   5   45.00    9.13
  -3  -4  -5   30.41    9.13
   3   4   6    5.74    7.26
   3  -4   6    2.79    6.30
  -3  -4  -6    0.52    5.53
   3   4   7   12.84    7.62
   3  -4   7   18.14    7.52
   3   4   8   41.46    8.10
  -3  -4  -8   34.73    6.90
   3  -4   8   42.10    8.16
  -3   4  -9   -0.38    4.06
   3   4   9   -0.62    3.76
   3  -4   9   -4.19    4.09
  -3  -5  10   81.54   11.05
  -3   5  10   79.15    8.71
  -3   5  10   96.95    9.77
  -3   5   9  190.38   14.61
  -3  -5   9  180.39   15.56
  -3   5   9  175.04   11.69
  -3   5   9  190.92   14.33
  -3   5   8   29.39    9.31
  -3  -5   8   23.76   10.04
  -3   5   8   26.60    8.28
  -3  -5   8   32.09    9.59
  -3  -5   8   32.43    7.28
  -3   5   8   20.79    6.10
  -3   5   7  111.58   13.44
  -3  -5   7   93.49   12.47
  -3  -5   7  107.47   13.08
  -3   5   7  121.62   11.96
  -3  -5   7  117.24   14.28
   3  -5  -7   84.89   16.96
  -3   5   7  124.12   12.81
  -3   5   6  975.54   31.14
  -3  -5   6  954.33   31.89
  -3   5   6  975.31   28.28
  -3   5   6  932.66   27.73
  -3   5   6  930.51   27.38
   3  -5  -6  956.99   40.77
  -3  -5   6  937.54   29.77
  -3  -5   6  923.72   37.42
  -3   5   5    9.15    7.38
  -3  -5   5   12.24    5.73
  -3  -5   5   11.03    5.53
  -3  -5   5   12.31    6.64
  -3  -5   5    2.21    4.22
  -3   5   5   12.43    4.37
  -3   5   5   12.08    6.01
  -3   5   5    4.95    5.40
  -3   5   4    6.64    4.14
  -3  -5   4    2.12    4.33
  -3   5   4   12.57    4.90
  -3   5   4   -3.90    3.96
  -3  -5   4    9.01    7.28
  -3  -5   4    8.69    4.20
   3  -5  -4   17.42    5.14
  -3   5   4    2.86    4.70
  -3   5   3  613.72   19.15
  -3   5   3  634.73   18.94
  -3  -5   3  611.49   26.13
  -3   5   3  619.20   22.33
  -3  -5   2  136.39   12.58
  -3   5   2  134.70   10.74
  -3  -5   1  122.55   11.75
  -3   5   1  134.40   10.88
  -3  -5   0  108.25   11.93
  -3   5   0  111.02   10.09
  -3  -5  -1   48.46    7.07
  -3   5  -1   47.88    8.60
  -3   5  -1   39.97    6.12
  -3  -5  -1   53.27   10.08
  -3  -5  -2   11.16    5.48
   3   5   2   11.13    4.65
  -3   5  -2   11.30    6.04
  -3  -5  -2    3.70    4.78
  -3   5  -2   11.47    4.30
   3   5   3   90.97    9.48
  -3   5  -3   95.89   11.22
  -3   5  -3   86.08    7.88
  -3  -5  -3   79.64   10.28
  -3  -5  -4  344.39   20.74
   3   5   4  308.97   16.75
  -3   5  -4  304.46   20.89
  -3   5  -5   -0.87    4.48
   3   5   5    4.36    6.93
   3  -5   5   -3.74    4.99
  -3  -5  -5   -2.50    4.08
   3   5   6   37.89    9.71
   3  -5   6   25.13    8.24
   3   5   7  287.25   17.53
  -3  -5  -7  304.82   16.76
   3  -5   7  290.35   17.33
   3   5   8    9.18    5.99
   3  -5   8    7.47    5.80
  -3  -5  -8    8.38    4.49
   3   5   9    9.19    3.75
   3  -5   9   15.56    4.48
  -3   5  -9   10.02    4.17
  -3   6  10    8.94    4.74
  -3   6  10    4.78    4.39
  -3  -6  10    6.72    4.93
  -3   6   9   -1.34    3.64
  -3   6   9    3.12    6.02
  -3  -6   9    2.82    6.19
  -3  -6   9    8.34    7.09
  -3   6   9   -7.50    5.82
  -3   6   8    7.95    7.21
  -3   6   8   11.27    7.45
  -3  -6   8    6.31    8.52
  -3  -6   8   -2.76    6.77
  -3   6   8    9.18    4.36
  -3   6   7    7.96    8.55
  -3   6   7   -1.22    5.49
  -3  -6   7    0.78    7.67
  -3  -6   7    8.57    7.63
  -3  -6   7   -3.29    7.78
  -3   6   7    2.69    6.05
  -3   6   6   30.65    9.24
  -3  -6   6   35.10   10.10
  -3   6   6   28.62    7.80
  -3  -6   6   30.02    7.92
  -3  -6   6   29.92    8.91
  -3   6   6   27.57    8.07
   3  -6  -6   22.09    9.33
  -3   6   5   15.38    6.50
  -3  -6   5    2.49    4.12
  -3   6   5    9.96    5.16
  -3  -6   5   14.21    5.86
   3  -6  -5    1.24    6.97
  -3   6   5    6.05    5.54
  -3  -6   5    8.27    4.46
  -3   6   4   59.67    9.02
  -3   6   4   64.35    9.83
  -3  -6   4   59.12    7.60
  -3   6   4   56.87    7.95
  -3  -6   4   70.94   11.38
  -3  -6   4   60.41    6.91
   3  -6  -4   74.85   12.85
  -3   6   4   57.45    7.51
  -3   6   4   53.85    7.01
  -3   6   3   75.33    8.16
  -3   6   3   80.54   10.07
  -3   6   3   83.22    8.44
  -3   6   3   75.35    7.99
  -3   6   3   82.64   10.33
  -3  -6   3   72.18    8.21
  -3  -6   3  103.57   12.35
  -3  -6   2   31.25    5.35
  -3  -6   2   35.98    8.78
  -3   6   2   27.53    4.73
  -3   6   2   36.88    7.30
  -3   6   2   23.26    7.02
  -3   6   2   31.47    5.68
  -3   6   1    9.45    4.39
  -3  -6   1   10.83    4.86
  -3  -6   1    4.52    6.48
  -3   6   1    7.01    3.67
  -3  -6   0  115.60   13.04
  -3   6   0  110.45   11.08
  -3  -6   0   92.02    8.98
  -3   6   0  106.02    8.81
  -3  -6  -1   81.08    8.37
   3   6   1   93.67    8.10
  -3  -6  -1   97.47   11.79
  -3   6  -1   78.63   10.08
  -3   6  -1   87.14    9.09
  -3   6  -2   13.54    6.31
   3   6   2   15.04    6.36
  -3  -6  -2   14.60    6.66
  -3   6  -2    5.98    4.71
  -3   6  -3   15.47    8.56
   3   6   3   17.00    5.13
  -3  -6  -3   15.56    6.60
  -3   6  -3   15.38    4.41
  -3   6  -4    2.08    5.49
  -3  -6  -4   12.99    6.99
   3   6   4    7.31    4.71
  -3   6  -5    8.60   10.78
  -3  -6  -5   33.89    8.44
   3   6   5   25.29    8.11
   3  -6   5   22.60    7.54
  -3  -6  -6   24.54    7.91
   3  -6   6   31.49    8.20
   3   6   6   19.37    9.10
   3   6   7    1.96    7.38
   3  -6   7    0.96    6.58
  -3  -6  -7   -0.78    5.01
   3   6   8    2.36    4.53
   3  -6   8   -2.85    5.11
   3  -6   9   -2.65    3.26
   3   6   9    0.37    3.34
  -3   6  -9  -10.86    5.01
  -3  -7  10  179.21   12.19
  -3   7  10  213.14   12.26
  -3   7   9   21.33    6.42
  -3  -7   9   22.00    8.42
  -3   7   9   20.84    5.90
  -3  -7   9   26.14    7.48
  -3   7   9   29.25    7.02
  -3   7   8   59.60   10.64
  -3   7   8   75.77    9.99
  -3  -7   8   59.35   11.68
  -3  -7   8   60.75   10.90
  -3   7   8   63.20    9.38
  -3   7   7   13.72    7.15
  -3  -7   7   16.93    8.85
  -3  -7   7   23.70    9.48
  -3   7   7   22.65    7.48
  -3   7   7   26.38    6.92
  -3   7   6  714.44   24.80
   3  -7  -6  655.67   36.70
  -3  -7   6  695.66   26.39
  -3  -7   6  653.26   35.11
  -3   7   6  701.96   26.18
  -3   7   6  687.70   26.77
  -3  -7   5  165.13   17.12
   3  -7  -5  162.81   17.02
  -3  -7   5  167.68   13.03
  -3   7   5  172.29   12.87
  -3   7   5  159.58   12.21
  -3  -7   5  173.98   12.71
  -3   7   5  178.47   14.50
  -3  -7   4 1285.66   30.36
  -3   7   4 1269.01   31.61
   3  -7  -4 1287.79   44.07
  -3  -7   4 1246.20   29.64
  -3   7   4 1197.93   29.96
  -3   7   4 1236.07   29.16
  -3  -7   4 1241.80   42.46
  -3   7   4 1291.51   31.79
  -3  -7   3  135.41   10.41
  -3  -7   3  158.44   15.90
  -3   7   3  166.75   12.74
  -3   7   3  141.99   10.72
  -3   7   3  169.44   13.90
  -3  -7   3  153.11    9.60
  -3   7   3  147.96   10.66
  -3   7   3  146.48   10.78
  -3  -7   2  105.23    9.53
   3   7  -2  109.86    8.81
  -3   7   2   92.95   10.35
  -3   7   2  102.48    8.27
  -3   7   2  105.02    9.37
  -3   7   2  109.44   10.37
  -3  -7   2  113.78   12.95
  -3   7   2  104.55    8.56
  -3  -7   1 1663.10   32.83
   3   7  -1 1615.74   29.45
  -3   7   1 1618.66   38.39
  -3   7   1 1573.99   27.74
  -3  -7   1 1690.82   43.80
  -3   7   1 1587.81   32.37
  -3   7   0  384.98   19.49
   3   7   0  376.62   15.09
  -3  -7   0  432.78   23.15
  -3  -7   0  370.83   15.88
  -3   7   0  377.84   16.37
  -3  -7  -1  188.67   16.09
  -3  -7  -1  189.02   12.40
  -3   7  -1  179.03   14.05
  -3   7  -1  198.23   11.87
   3   7   1  193.32   12.10
  -3   7  -2 1353.04   39.67
   3   7   2 1427.49   32.21
  -3   7  -2 1450.62   30.58
  -3  -7  -2 1464.68   33.48
  -3  -7  -3  116.10   11.08
   3   7   3  116.71   11.43
  -3   7  -3  105.57   12.41
  -3   7  -3  116.18    9.60
   3   7   4  147.73   13.15
  -3   7  -4  151.97   15.89
  -3  -7  -4  147.06   12.91
  -3   7  -5  903.10   39.25
   3   7   5  929.76   31.15
   3  -7   5  955.70   29.51
  -3  -7  -5  926.09   29.57
   3   7   6   80.28   11.25
   3  -7   6   78.16   10.89
  -3  -7  -6   71.74    9.52
   3   7   7  245.97   15.71
   3  -7   7  223.72   15.30
  -3  -7  -7  216.03   13.20
   3   7   8    3.26    4.94
   3  -7   8    0.92    4.64
  -3  -8  10   40.38    6.46
  -3   8   9   15.41    6.37
  -3  -8   9   13.07    7.25
  -3  -8   9   14.77    6.86
  -3   8   9   17.59    5.32
  -3   8   8    1.55    6.18
  -3  -8   8    3.62    7.08
  -3   8   8    0.44    5.18
  -3  -8   8   11.75    6.86
  -3   8   8   10.39    6.13
  -3  -8   7    4.61    8.51
  -3   8   7    0.80    7.17
  -3   8   7    6.40    6.39
  -3  -8   7   14.05    7.82
  -3   8   7    3.64    7.22
  -3   8   6   37.61    8.97
  -3   8   6   27.89    7.10
  -3  -8   6   18.33    8.21
  -3  -8   6   31.27    8.10
  -3   8   6   25.29    9.74
  -3   8   5   34.35    8.63
  -3  -8   5   24.18    7.46
  -3  -8   5   30.31    8.66
  -3  -8   5   26.83    6.06
   3  -8  -5   45.70    9.04
  -3   8   5   29.01    8.59
  -3  -8   5   27.79    5.91
  -3   8   4   17.14    7.42
  -3  -8   4   17.62    6.52
  -3  -8   4   22.61    6.60
   3  -8  -4   43.35    8.38
  -3  -8   4   13.52    5.58
  -3   8   4   13.97    6.11
  -3  -8   4   13.82    4.86
  -3   8   4   23.79    6.86
  -3   8   3   16.66    6.36
  -3  -8   3   18.23    6.36
  -3   8   3   22.49    6.04
  -3   8   3   17.40    4.53
  -3  -8   3   21.63    7.74
  -3   8   3   15.17    6.64
  -3  -8   3   17.15    4.81
  -3  -8   2    3.70    5.95
  -3   8   2   -0.46    3.74
   3   8  -2   -4.73    4.13
  -3  -8   2   -3.16    5.31
  -3   8   2    2.81    4.21
  -3   8   2   -3.40    4.98
  -3  -8   1    4.65    5.40
   3   8  -1    6.12    4.48
  -3   8   1    8.98    3.93
  -3   8   1   10.66    4.32
  -3  -8   1   12.02    6.09
  -3   8   1    5.05    5.30
  -3   8   0    9.51    5.05
   3   8   0    1.78    4.56
  -3  -8   0    3.54    5.11
  -3  -8   0    6.56    7.55
  -3   8   0    7.89    4.95
  -3  -8  -1    5.72    6.55
  -3   8  -1   26.76    7.44
   3   8   1    9.79    5.37
  -3  -8  -1   19.41    6.50
  -3   8  -1    9.03    5.84
   3   8   2   18.87    6.57
  -3   8  -2   12.60    6.55
  -3  -8  -2   14.36    7.03
  -3   8  -2   10.45    5.28
   3   8   3    6.10    6.59
  -3  -8  -3    2.41    6.38
  -3   8  -3   13.56    5.03
  -3   8  -3   -2.32    5.40
   3   8   4   11.76    8.04
  -3   8  -4    8.88    4.16
  -3  -8  -4   13.24    7.45
   3   8   5    7.62    7.75
  -3  -8  -5   10.01    6.54
  -3  -8  -6    1.07    5.69
   3   8   6    4.70    7.12
   3  -8   6    4.02    6.08
   3   8   7    3.78    5.95
   3  -8   7    5.56    5.48
   3   8   8    3.08    4.83
   3  -8   8    3.56    3.99
  -3  -9   9  171.48   14.14
  -3  -9   9  191.06   13.18
  -3   9   9  188.97   11.85
  -3   9   8   18.32    7.40
  -3  -9   8   22.89    9.56
  -3  -9   8   13.37    7.40
  -3   9   8   11.55    5.10
  -3   9   7   17.72    8.25
  -3  -9   7   13.39    9.57
  -3  -9   7   14.71    5.19
  -3   9   7   10.58    6.90
  -3  -9   6  821.52   29.42
  -3   9   6  858.27   29.60
  -3   9   6  877.02   30.61
  -3   9   5   32.35    8.17
  -3  -9   5   29.56    7.65
  -3  -9   5   48.19   11.50
  -3  -9   5   37.13    7.60
   3  -9  -5   42.42   10.61
  -3   9   5   28.91    8.85
  -3  -9   5   29.76    6.07
  -3   9   5   17.08    7.18
  -3  -9   4  106.48   10.84
  -3  -9   4   91.97    9.84
  -3   9   4   96.76   11.01
   3  -9  -4  118.92   15.78
  -3  -9   4   82.96   11.92
  -3  -9   4   91.22    8.56
  -3   9   4   83.39   10.02
  -3   9   4  102.22   10.76
  -3  -9   3  291.03   16.22
  -3  -9   3  277.88   20.77
  -3   9   3  302.52   15.34
  -3   9   3  291.76   19.16
  -3  -9   3  286.44   14.47
  -3   9   3  266.71   15.45
  -3   9   2   26.55    7.80
  -3   9   2   15.54    4.98
  -3  -9   2   17.86    5.37
  -3  -9   2   31.94    6.90
  -3   9   2   19.25    6.58
  -3  -9   1  266.83   15.58
  -3   9   1  262.32   17.61
   3   9  -1  265.41   14.29
  -3   9   1  261.21   12.33
  -3  -9   1  275.68   19.72
  -3   9   1  238.54   14.60
  -3  -9   0  289.35   16.07
   3   9   0  281.47   14.69
  -3  -9   0  286.87   19.94
  -3   9   0  259.22   18.23
  -3   9   0  289.79   15.55
   3   9   1   87.61    9.71
  -3   9  -1   92.53   10.67
  -3   9  -1   89.31    9.59
  -3  -9  -1   81.05   10.46
  -3  -9  -1   93.94   11.76
   3   9   2  126.94   12.18
   3  -9   2  144.76   10.84
  -3   9  -2  132.06   10.33
  -3  -9  -2  141.41   12.88
  -3   9  -2  129.23   13.88
  -3  -9  -3   69.96   10.11
   3   9   3   84.54   11.17
  -3   9  -3   80.18   11.20
  -3   9  -3   72.25    8.37
  -3  -9  -4  148.84   14.16
  -3   9  -4  139.97   15.56
   3  -9   4  158.06   12.16
   3   9   4  139.35   14.14
  -3  -9  -5    3.15    5.46
   3   9   5    7.32    7.68
   3  -9   6  120.38   12.06
  -3  -9  -6  115.25   10.61
   3   9   6  126.54   13.14
   3   9   7  387.69   18.12
   3  -9   7  402.84   18.56
   3   9   8    2.06    2.99
   3  -9   8   -2.35    3.14
  -3 -10   9    1.58    5.28
  -3 -10   9    1.63    4.11
  -3  10   9    5.30    3.56
  -3 -10   8    2.12    6.74
  -3 -10   8    1.81    4.99
  -3  10   8    7.34    5.22
  -3 -10   7   27.47    9.77
  -3 -10   7   20.23    8.38
  -3  10   7   23.72    7.09
  -3 -10   6   10.81    6.83
  -3  10   6    8.56    7.54
  -3 -10   6   10.64    5.42
  -3 -10   5   17.24   10.77
  -3 -10   5   10.40    6.87
   3 -10  -5   10.10    6.15
  -3  10   5   13.71    7.34
  -3 -10   5   16.75    7.52
  -3 -10   5   13.89    6.00
  -3  10   5    8.25    5.42
  -3 -10   4   25.14    8.97
   3 -10  -4   36.63    9.68
  -3 -10   4   32.28    8.93
  -3 -10   4   14.94    5.75
  -3  10   4   10.13    6.76
  -3 -10   4   15.86    5.84
  -3  10   4   11.93    6.32
  -3  10   3   47.60    9.17
  -3 -10   3   26.20    8.16
  -3  10   3   40.20    7.73
  -3 -10   3   38.80    9.11
  -3  10   3   32.61    8.62
  -3 -10   3   43.67    7.79
  -3 -10   2    9.11    6.13
  -3  10   2   18.68    5.62
  -3  10   2   15.60    4.58
  -3 -10   2    1.11    4.06
  -3  10   2   12.01    6.07
  -3 -10   1   12.76    6.49
   3  10  -1    6.37    5.36
  -3 -10   1   10.67    4.61
  -3  10   1    6.39    4.93
  -3  10   1    1.39    5.38
  -3 -10   0   28.50    8.66
   3  10   0   19.19    6.64
  -3  10   0   24.06    6.96
  -3 -10   0   25.73    6.22
  -3  10   0   30.41    7.59
  -3  10  -1   15.00    4.85
  -3 -10  -1   19.52    7.91
   3  10   1   11.54    7.48
  -3 -10  -1    5.30    7.64
  -3  10  -1   12.86    6.71
  -3 -10  -2   -8.04    5.97
   3  10   2    1.08    6.15
   3 -10   2    7.48    4.86
  -3  10  -2   -9.64    4.52
  -3  10  -2    2.54    5.50
   3  10   3   22.52    9.27
  -3 -10  -3   16.72    7.45
  -3  10  -3    0.56    3.51
  -3  10  -3   15.28    5.18
  -3 -10  -4   15.88    5.98
   3  10   4   11.49    7.91
   3 -10   4    6.38    4.10
  -3 -10  -5    7.98    5.68
   3  10   5    4.36    7.20
   3 -10   6   21.32    7.12
   3  10   6   17.46    7.69
   3  10   7    3.32    4.02
   3 -10   7    6.09    4.88
  -3 -11   9    3.25    3.64
  -3  11   9    6.35    3.37
  -3 -11   9   15.28    5.74
  -3 -11   8   58.45   10.23
  -3 -11   8   78.47    9.90
  -3  11   8   73.62    8.88
  -3 -11   7  346.03   20.90
  -3 -11   7  333.64   18.40
  -3  11   7  343.81   18.49
  -3 -11   6   25.96    8.11
  -3  11   6   38.39    8.97
  -3 -11   6   33.95    6.38
  -3 -11   5    6.42    7.28
  -3 -11   5    5.23    6.15
  -3  11   5   -3.59    6.34
  -3 -11   5    7.32    5.33
  -3  11   5    5.97    5.87
  -3 -11   4  203.34   20.01
  -3 -11   4  193.02   15.56
  -3 -11   4  173.42   13.34
  -3  11   4  194.23   14.20
   3 -11  -4  179.24   21.97
  -3 -11   4  185.27   13.45
  -3  11   4  167.73   13.99
  -3 -11   3  366.28   19.61
  -3  11   3  364.52   17.57
  -3 -11   3  408.96   26.74
  -3  11   3  365.92   23.83
  -3 -11   3  366.88   17.73
  -3  11   3  341.96   18.85
  -3 -11   2   23.56    8.23
  -3  11   2   28.89    6.04
  -3 -11   2   36.97   11.04
  -3  11   2   13.60    5.65
  -3  11   2   24.45    8.54
   3  11  -1  530.59   21.41
  -3 -11   1  533.53   29.22
  -3 -11   1  533.90   23.25
  -3  11   1  517.99   27.14
  -3  11   1  522.02   22.85
   3  11   0   -3.67    5.55
  -3 -11   0    5.46    6.17
  -3  11   0    4.66    3.48
  -3 -11   0    1.38    4.96
  -3  11   0    1.36    6.10
   3  11   1    3.96    6.53
  -3  11  -1    7.12    5.19
  -3 -11  -1    5.13    7.35
  -3  11  -1    2.10    4.50
   3  11   2  752.77   27.48
  -3  11  -2  693.59   32.88
  -3 -11  -2  750.79   27.28
   3 -11   2  741.56   24.21
  -3  11  -2  744.17   25.53
  -3 -11  -3    9.27    6.63
   3  11   3    7.40    7.76
  -3  11  -3    6.15    4.80
   3  11   4   93.63   12.66
  -3 -11  -4   83.55   10.13
   3 -11   4   78.58    9.35
  -3 -11  -5  259.25   14.80
   3  11   5  255.99   16.94
   3  11   6   -4.79    5.57
   3 -11   6    4.72    5.13
   3  11   7    3.17    3.44
   3 -11   7    1.02    2.97
  -3 -12   8   -1.50    5.54
  -3 -12   8   16.11    6.13
  -3  12   8   11.21    5.15
  -3 -12   7    2.35    7.97
  -3 -12   7   -6.84    4.11
  -3  12   7    2.15    4.79
  -3 -12   6   -6.39    4.30
  -3  12   6   -4.42    6.44
  -3 -12   6    9.06    3.84
  -3 -12   5   -0.94    4.08
  -3  12   5   -1.85    5.97
  -3 -12   5    0.71    4.48
  -3  12   5    5.52    4.88
  -3 -12   4   -6.39    6.47
  -3 -12   4    0.59    3.60
  -3  12   4    2.17    5.99
  -3 -12   4   -1.10    5.03
  -3  12   4    2.01    6.56
  -3 -12   3    5.70    7.41
  -3  12   3   -6.99    5.47
  -3 -12   3   29.59    7.62
  -3  12   3   16.39    5.89
  -3 -12   3    7.90    4.36
  -3  12   3   -3.05    6.57
  -3  12   2   16.78    7.23
  -3  12   2    8.74    4.01
  -3 -12   2   28.87    9.96
  -3 -12   2   23.55    8.46
  -3  12   2   11.08    7.73
  -3  12   1  -12.86    5.47
  -3 -12   1    3.44    7.14
  -3 -12   1   -4.55    5.71
  -3  12   1   -0.80    5.34
   3  12   0    5.00    6.33
  -3  12   0   -1.29    4.87
  -3 -12   0    7.70    7.78
  -3  12   0    6.37    6.97
  -3 -12  -1   33.30    8.87
   3  12   1   26.93    8.05
  -3  12  -1   28.80    7.54
  -3  12  -1   28.23    8.76
  -3 -12  -2   -5.87    6.09
   3  12   2   -0.96    7.01
   3 -12   2   -1.84    3.73
  -3  12  -2   -7.73    5.74
   3  12   3   20.03    8.41
  -3 -12  -3    3.90    5.79
  -3  12  -3    6.06    4.54
  -3 -12  -4    7.15    5.91
   3  12   4    6.20    7.84
   3 -12   4   14.18    5.53
   3  12   5   -1.20    6.53
   3 -12   5   13.16    5.99
   3  12   6   -3.30    4.14
   3 -12   6   -1.86    4.76
   3  12   7   -3.48    1.59
  -3 -13   8   16.55    5.67
  -3 -13   8    5.56    5.55
  -3  13   8    8.83    3.88
  -3 -13   7   -7.86    7.27
  -3 -13   7    1.14    3.36
  -3  13   7    5.70    5.78
  -3 -13   6   83.50    9.55
  -3 -13   6   72.68    8.95
  -3 -13   5   96.24    9.75
  -3  13   5   93.74   10.76
  -3 -13   5   90.53    9.94
  -3  13   5  103.28    9.92
  -3 -13   4  259.34   17.81
  -3 -13   4  226.48   14.12
  -3  13   4  260.93   15.50
  -3 -13   4  231.69   14.71
  -3  13   4  245.65   16.03
  -3 -13   3   12.89    8.83
  -3  13   3    7.91    5.33
  -3 -13   3   12.80    6.45
  -3  13   3   11.44    8.31
  -3 -13   2   66.39   10.78
  -3 -13   2   66.90    9.28
  -3  13   2   64.97   10.78
  -3 -13   1   16.85    7.43
  -3  13   1   10.93    7.83
   3  13   0 1092.13   32.73
  -3 -13   0 1124.33   34.29
  -3  13   0 1082.51   33.25
   3  13   1  517.76   23.61
  -3 -13  -1  520.30   23.46
  -3  13  -1  518.63   22.78
   3  13   2    7.06    9.02
  -3 -13  -2   21.14    7.27
  -3  13  -2   13.40    6.05
  -3 -13  -3   47.44    8.81
   3  13   3   45.93   10.43
  -3  13  -3   59.60    8.22
  -3 -13  -4   10.17    6.20
   3  13   4    9.84    7.00
   3 -13   4    5.76    5.85
   3  13   5   70.04    8.66
   3 -13   5   65.13    7.23
   3 -13   5   63.21    8.35
   3  13   6   -1.48    4.16
   3 -13   6    2.35    5.16
  -3 -14   7    6.93    2.32
  -3  14   7   13.86    4.30
  -3 -14   7    3.56    4.95
  -3 -14   6    1.55    1.83
  -3  14   6   -0.04    4.68
  -3 -14   6    6.44    4.25
  -3 -14   5   17.76    3.75
  -3  14   5    8.68    5.29
  -3 -14   5   10.42    5.36
  -3  14   5   11.08    4.53
  -3 -14   4   20.88    9.08
  -3  14   4   10.84    5.44
  -3 -14   4   14.51    5.23
  -3  14   4   12.11    6.20
  -3 -14   3   -0.25    6.65
  -3 -14   3    0.78    5.35
  -3  14   3   -1.64    5.51
  -3 -14   2   -2.10    7.13
  -3  14   2   -2.00    6.20
  -3 -14   2    1.86    5.81
  -3 -14   1    4.51    6.86
  -3  14   1   10.90    7.78
  -3 -14   0    4.43    6.58
  -3  14   0    4.69    7.11
  -3 -14  -1    4.00    5.84
   3  14   1    5.33    7.49
  -3  14  -1    2.97    6.26
   3  14   2    2.95    6.70
  -3  14  -2    5.01    4.63
  -3 -14  -2   -0.19    5.50
  -3 -14  -3    2.53    5.60
   3  14   3   -3.89    6.66
   3  14   4   -0.73    5.61
   3 -14   4    2.59    4.86
   3  14   5    8.38    4.83
   3 -14   5   17.56    4.66
   3  14   6   11.05    3.83
  -3 -15   7   20.53    5.50
  -3 -15   6   36.30    7.70
  -3 -15   6   24.81    3.98
  -3  15   6   23.64    5.53
  -3 -15   6   40.87    5.70
  -3  15   5   30.85    5.86
  -3 -15   5   30.15    6.16
  -3  15   5   26.09    5.54
  -3  15   4  237.26   12.81
  -3 -15   4  222.38   14.29
  -3  15   4  236.10   14.83
  -3 -15   3    2.61    6.86
  -3 -15   3   10.98    5.47
  -3  15   3    2.16    6.56
  -3 -15   2   61.21   10.91
  -3  15   2   70.24   10.35
  -3 -15   2   58.99    8.78
  -3 -15   1   16.49    7.82
  -3  15   1   16.99    7.69
  -3 -15   1   21.75    7.60
  -3 -15   0   86.25   10.69
  -3  15   0   66.34   10.30
  -3 -15  -1  114.00   12.10
  -3  15  -1  112.34   11.28
  -3 -15  -2   38.67    7.49
   3  15   2   36.23    8.01
  -3  15  -2   45.05    7.81
   3  15   3   11.40    6.20
   3  15   4   15.86    5.38
   3 -15   4   17.53    5.50
   3  15   5  269.67   12.71
   3  15   5  228.18   11.80
  -3 -16   6    8.55    5.61
  -3  16   5    1.79    2.22
  -3 -16   5    6.68    3.72
  -3  16   5   -1.85    2.84
  -3 -16   4   -4.12    4.42
  -3  16   4   11.93    4.87
  -3 -16   3   -2.51    6.18
  -3 -16   3   -0.19    4.95
  -3  16   3    9.63    4.89
  -3 -16   2   -7.68    6.82
  -3 -16   2    4.20    4.87
  -3  16   2    4.29    6.33
  -3 -16   1    1.16    5.55
  -3  16   1   -0.19    5.39
  -3 -16   1    3.19    5.22
  -3 -16   0    1.59    5.25
  -3 -16   0    4.37    5.08
  -3  16   0    0.36    5.83
  -3 -16  -1   -1.34    5.43
  -3  16  -1   13.55    5.22
  -3 -16  -2    0.74    3.44
  -3  16  -2   11.74    4.05
   3 -16   3    7.34    4.03
   3  16   4   11.36    5.19
   3 -16   4   10.00    4.12
  -3 -17   4    1.93    4.01
  -3  17   4   17.58    4.96
  -3 -17   3   18.96    4.94
  -3  17   3   20.97    5.39
  -3 -17   2    0.14    5.41
  -3 -17   2   11.41    5.26
  -3  17   2    5.97    5.27
  -3 -17   1    5.76    5.54
  -3  17   1   11.92    5.23
  -3 -17   1    4.04    4.84
  -3 -17   0   36.90    6.90
   3  17   0   41.35    7.23
  -3  17   0   30.91    6.15
  -3 -17   0   49.36    7.39
  -3 -17  -1   21.99    6.44
  -3  17  -1   24.71    5.18
  -3 -17  -1   18.85    5.45
   3  17   3   64.39    7.22
   3 -17   3   61.15    6.88
  -3 -18   3    1.31    2.26
  -3  18   3    0.42    2.83
  -3 -18   2    5.33    2.51
  -3  18   2    4.02    4.75
  -3 -18   1   -2.37    3.83
  -3  18   1   -0.21    3.42
  -3  18   0   -8.21    4.81
  -3 -18   0    4.48    3.93
  -3 -18  -1    6.44    3.70
  -4   0  11    4.03    3.42
  -4   0  10  188.48   13.26
  -4   0  10  189.73   12.55
  -4   0   9  119.34   13.72
  -4   0   9  118.14   11.69
  -4   0   8  145.04   15.38
  -4   0   8  158.81   13.22
  -4   0   8  165.13   12.65
  -4   0   7  175.49   15.48
  -4   0   7  185.40   14.12
  -4   0   7  182.58   13.50
  -4   0   7  184.09   11.96
  -4   0   6  799.74   29.15
  -4   0   6  782.89   25.07
  -4   0   6  801.48   25.41
  -4   0   6  785.63   23.05
  -4   0   5   78.18   10.02
  -4   0   5   81.78    9.48
  -4   0   5   90.79    9.58
  -4   0   5   85.58    8.16
  -4   0   4 2520.73   43.31
  -4   0   4 2583.09   42.35
  -4   0   4 2689.16   51.62
  -4   0   4 2740.62   46.07
  -4   0   4 2615.85   38.68
  -4   0   3  227.82   12.83
  -4   0   3  238.04   14.44
  -4   0   3  217.96   11.66
  -4   0   3  241.83   15.91
  -4   0   2    7.32    5.12
  -4   0   2    7.73    3.77
  -4   0   2    8.27    4.30
  -4   0   2    6.78    5.67
  -4   0   1    5.60    3.89
  -4   0   1    5.62    4.02
  -4   0   0 4513.58   52.77
  -4   0   0 4534.79   49.80
  -4   0   0 4519.04   48.94
  -4   0  -1 2729.80   44.37
  -4   0  -1 2758.13   39.40
  -4   0  -2   60.34    8.66
  -4   0  -2   56.63    9.56
   4   0   2   56.12    6.26
  -4   0  -2   57.80    7.49
  -4   0  -3   58.92    9.81
   4   0   3   59.14    7.35
  -4   0  -3   67.70    7.40
  -4   0  -3   60.13    9.17
  -4   0  -4   35.84    9.28
   4   0   4   34.13    6.94
  -4   0  -4   36.86    5.66
  -4   0  -4   21.74    5.66
  -4   0  -5  461.78   21.43
  -4   0  -5  419.45   26.13
   4   0   5  469.14   20.81
   4   0   6   52.62    8.93
  -4   0  -6   42.16    8.89
  -4   0  -7   58.28    8.77
   4   0   7   71.20    9.63
   4   0   8    4.33    4.19
  -4   1  11    2.48    3.77
  -4  -1  11    6.77    4.15
  -4   1  10   32.12    7.43
  -4  -1  10   24.21    7.15
  -4   1  10   24.42    6.71
  -4  -1   9   12.03    8.89
  -4   1   9   15.40    6.94
  -4   1   9   10.02    8.28
  -4  -1   9    5.56    6.02
  -4   1   8    6.76    6.81
  -4  -1   8    4.14    5.89
  -4   1   8    3.65    8.91
  -4  -1   8    3.75    8.74
  -4   1   8   -5.58    8.86
  -4  -1   7   10.74    6.29
  -4   1   7   10.92    6.55
  -4  -1   7    7.54    5.10
  -4   1   7   20.71    6.75
  -4  -1   7    4.65    7.98
  -4   1   7   13.90    4.59
  -4   1   7    6.72    6.61
  -4  -1   6   80.76   12.21
  -4  -1   6   66.72    8.80
  -4   1   6   69.02    9.42
  -4   1   6   59.87    9.64
  -4  -1   6   65.85   10.19
  -4   1   6   53.93   11.32
  -4  -1   6   55.85    7.81
  -4   1   6   65.06    8.29
  -4   1   5   58.36   10.09
  -4  -1   5   58.18    8.73
  -4   1   5   57.15    7.44
  -4  -1   5   55.70    8.56
  -4   1   5   50.42    8.94
  -4  -1   5   58.70    8.89
  -4  -1   5   47.28    7.06
  -4   1   5   56.48    7.82
  -4  -1   5   65.10    9.54
  -4  -1   4   58.68    9.06
  -4   1   4   56.87    9.14
  -4   1   4   68.23    9.42
  -4  -1   4   50.07    9.30
  -4  -1   4   55.19    7.31
  -4   1   4   52.64    7.78
  -4  -1   4   57.34    8.51
  -4   1   4   43.84    7.75
  -4  -1   4   56.42    8.24
  -4   1   4   49.15    7.82
  -4   1   3    5.45    4.91
  -4  -1   3    6.60    4.61
  -4   1   3   11.08    5.92
  -4  -1   3    7.59    6.32
  -4  -1   3    4.58    3.91
  -4   1   3    5.35    3.35
  -4  -1   3   -1.52    5.89
  -4   1   3    3.59    2.87
  -4   1   3   12.11    4.14
  -4   1   2  124.68    9.92
  -4  -1   2  146.26   10.35
  -4  -1   2  153.32   13.45
  -4   1   2  132.86   11.60
  -4  -1   2  136.67    9.33
  -4   1   2  134.89    9.41
  -4  -1   2  136.96    9.27
  -4   1   2  105.48    8.57
  -4   1   1  111.72   10.35
  -4   1   1   85.04    7.64
  -4  -1   1   95.71   12.41
  -4  -1   1   97.91    8.36
  -4   1   1  118.84    8.47
  -4  -1   1  101.93    8.77
  -4   1   1  108.18    8.69
  -4  -1   0  134.89   11.69
  -4   1   0  117.89   10.58
  -4   1   0  113.90    9.10
  -4   1   0  128.73    8.87
  -4  -1   0  122.99    9.42
  -4   1   0  105.42    8.58
  -4  -1  -1   13.85    4.16
  -4  -1  -1   16.12    5.50
  -4   1  -1    6.18    6.14
  -4   1  -1    8.30    5.77
  -4  -1  -1   12.23    4.72
  -4   1  -1    9.89    4.50
  -4   1  -2   33.38    7.97
  -4  -1  -2   16.05    7.69
  -4   1  -2   26.13    7.54
   4   1   2   29.22    5.60
  -4  -1  -2   28.19    5.46
  -4   1  -2   28.73    6.16
  -4  -1  -2   31.43    6.54
  -4  -1  -3   78.78   10.85
  -4   1  -3   85.68   10.67
   4   1   3   80.82    8.90
   4  -1   3   86.06    8.32
  -4  -1  -3   83.07    8.83
  -4   1  -3   98.35    8.93
  -4  -1  -3   83.90   10.67
  -4  -1  -4   42.45    9.81
   4   1   4   50.52    8.08
   4  -1   4   53.10    7.48
  -4  -1  -4   36.39    6.61
  -4   1  -4   41.72    6.04
  -4  -1  -4   53.62    9.69
  -4   1  -4   63.12    9.36
   4   1   5   -8.84    6.33
   4  -1   5   -3.77    6.11
  -4  -1  -5  -11.95    7.90
  -4   1  -5    8.41    4.69
  -4  -1  -6    2.39    5.89
  -4   1  -6   -2.54    6.82
   4   1   6    0.95    5.51
   4  -1   6   -3.74    5.47
  -4  -1  -7   15.30    5.73
  -4   1  -7   10.85    7.26
   4   1   7    4.30    6.26
   4  -1   7   10.58    6.07
  -4   1  -8    7.41    4.88
   4   1   8    0.86    4.21
   4  -1   8    3.05    4.19
  -4  -1  -8   -0.77    4.61
  -4   2  10   68.62    8.63
  -4  -2  10   76.15    9.84
  -4   2   9   41.22    8.17
  -4  -2   9   28.06    8.85
  -4   2   9   40.88    8.05
  -4  -2   9   43.69    7.18
  -4   2   8  158.54   15.22
  -4  -2   8  152.27   15.84
  -4   2   8  174.06   14.57
  -4   2   8  155.13   13.76
  -4   2   8  165.91   11.53
  -4  -2   8  166.02   13.09
  -4   2   7  197.47   16.04
  -4  -2   7  194.11   16.65
  -4  -2   7  207.49   13.76
  -4   2   7  200.90   15.04
  -4   2   7  201.48   14.28
  -4  -2   7  184.12   13.42
  -4   2   7  198.84   13.42
  -4   2   6    2.96    8.51
  -4  -2   6   -0.26    7.42
  -4  -2   6    7.28    4.80
  -4   2   6    1.80    6.02
  -4   2   6    2.17    6.07
  -4  -2   6    3.78    4.61
  -4   2   6    5.45    4.61
  -4   2   5   69.34    9.66
  -4  -2   5   70.64    9.77
  -4   2   5   68.09    8.85
  -4  -2   5   71.41    8.90
  -4  -2   5   65.86    7.91
  -4   2   5   68.93    8.98
  -4  -2   5   63.73    7.83
  -4   2   5   60.72    7.47
  -4  -2   5   68.67    9.28
  -4   2   4  392.38   18.19
  -4  -2   4  393.43   18.02
  -4  -2   4  400.73   22.10
  -4   2   4  396.30   17.39
  -4  -2   4  374.78   16.88
  -4  -2   4  391.71   18.75
  -4  -2   4  398.69   15.24
  -4   2   4  391.53   16.12
  -4  -2   3  307.32   18.78
  -4   2   3  298.59   14.57
  -4  -2   3  284.66   14.24
  -4   2   3  308.04   16.14
  -4  -2   3  299.18   15.79
  -4  -2   3  287.99   12.59
  -4   2   3  284.20   13.13
  -4   2   3  298.33   12.98
  -4   2   2   16.77    3.78
  -4   2   2   28.26    6.11
  -4   2   2   35.48    7.04
  -4  -2   2   32.05    4.89
  -4   2   2   23.59    5.20
  -4  -2   2   32.08    5.67
  -4  -2   2   30.50    7.58
  -4   2   2   26.66    5.75
  -4   2   1  801.84   21.96
  -4  -2   1  768.84   29.69
  -4   2   1  783.51   21.91
  -4   2   1  778.18   19.73
  -4  -2   1  781.37   19.96
  -4   2   1  793.53   21.01
  -4  -2   0    7.91    5.79
  -4   2   0    6.84    5.79
  -4  -2   0   -7.86    3.70
  -4   2   0    0.09    2.18
  -4   2   0   -5.63    3.65
  -4  -2   0    3.36    2.95
  -4   2   0    4.99    4.20
  -4  -2  -1  641.76   21.64
  -4   2  -1  620.22   21.61
  -4   2  -1  620.72   22.89
  -4  -2  -1  670.29   19.57
  -4   2  -1  662.32   19.95
  -4  -2  -2  299.74   16.99
  -4  -2  -2  322.07   17.05
  -4   2  -2  327.08   18.92
   4   2   2  318.17   14.11
  -4  -2  -2  357.18   15.07
  -4   2  -2  340.94   14.65
  -4   2  -3   18.09    5.54
  -4  -2  -3   12.69    6.61
   4   2   3    5.56    4.74
   4  -2   3   10.68    4.68
  -4  -2  -3   16.38    5.26
  -4  -2  -3   19.72    5.74
  -4   2  -3    5.95    4.15
  -4  -2  -4  193.29   14.47
  -4   2  -4  186.30   16.48
   4   2   4  189.71   13.37
   4  -2   4  193.72   12.66
  -4  -2  -4  214.85   12.22
  -4   2  -4  202.85   11.87
  -4  -2  -4  179.43   16.43
  -4  -2  -5  413.74   27.14
  -4  -2  -5  395.28   19.24
  -4   2  -5  444.69   28.72
   4   2   5  481.93   21.48
   4  -2   5  438.87   20.13
  -4  -2  -6   24.16    8.08
   4   2   6   22.86    7.19
   4  -2   6   21.97    7.74
   4   2   7   58.73    8.94
   4  -2   7   63.96    8.86
  -4   2  -7   62.20    9.61
  -4  -2  -8  143.56   10.29
   4   2   8  150.95   10.50
   4  -2   8  148.40   10.38
  -4   3  10   23.03    6.38
  -4  -3  10   25.25    7.60
  -4  -3   9   33.28    6.32
  -4  -3   9   50.38   11.16
  -4   3   9   42.04    9.44
  -4   3   9   36.03    8.06
  -4   3   8   11.79    6.78
  -4  -3   8   15.22    5.61
  -4   3   8   19.67    8.37
  -4  -3   8    7.98    8.79
  -4   3   8   13.42    4.90
  -4  -3   7   47.19   11.49
  -4  -3   7   24.15    6.25
  -4   3   7   41.90    8.66
  -4   3   7   26.14   11.15
  -4  -3   7   25.35    6.71
  -4   3   7   23.09    6.80
  -4   3   7   31.17    9.90
  -4  -3   6   57.66   10.60
  -4   3   6   54.12    9.63
  -4   3   6   44.93   10.72
  -4   3   6   59.64   10.13
  -4  -3   6   49.31    8.90
  -4  -3   6   53.76    9.10
  -4  -3   6   53.07    9.12
  -4   3   6   51.52    8.38
  -4  -3   6   51.40    8.81
  -4   3   5   70.95   10.56
  -4  -3   5   60.13   10.63
  -4   3   5   57.48    9.29
  -4  -3   5   55.83    8.82
  -4   3   5   63.53    8.58
  -4  -3   5   64.24    9.58
  -4  -3   5   64.00    7.37
  -4   3   5   63.14    8.52
  -4  -3   5   66.86   11.54
  -4   3   4   14.48    6.47
  -4   3   4   12.18    6.80
  -4  -3   4   16.97    6.15
  -4  -3   4    3.15    6.49
  -4  -3   4   16.55    4.98
  -4   3   4   15.01    5.52
  -4  -3   4    7.86    4.74
  -4  -3   4   21.32    5.52
  -4  -3   3   18.26    6.26
  -4   3   3   16.90    3.85
  -4   3   3   16.28    6.22
  -4   3   3   20.06    7.18
  -4  -3   3   24.65    7.12
  -4  -3   3   28.33    5.39
  -4   3   3   19.17    4.58
  -4  -3   3   26.05    8.69
  -4   3   3   29.31    5.94
  -4   3   2   78.24    9.22
  -4  -3   2  105.33   13.03
  -4  -3   2   99.27    8.37
  -4   3   2   99.15   11.03
  -4   3   2   92.48    8.87
  -4   3   2  108.91    8.99
  -4  -3   2   85.78    7.68
  -4   3   2  104.26    9.21
  -4   3   1   96.55    9.66
  -4   3   1   75.20    9.22
  -4  -3   1  102.64   11.84
  -4   3   1  103.26    8.79
  -4  -3   1   91.89    8.84
  -4   3   1   95.38   10.33
  -4   3   1   93.03    7.75
  -4  -3   1   88.87    8.57
  -4   3   1   83.69    8.35
  -4  -3   0   32.98    7.41
  -4   3   0   40.38    8.60
  -4   3   0   39.26    6.46
  -4   3   0   45.32    6.76
  -4   3   0   52.18    6.69
  -4  -3   0   33.85    6.32
  -4  -3   0   38.23    8.52
  -4  -3  -1   10.26    7.20
  -4   3  -1    7.89    5.67
  -4   3  -1   12.08    4.70
  -4  -3  -1    8.99    5.02
  -4  -3  -1    3.71    4.49
  -4   3  -1    5.57    5.31
  -4  -3  -2   64.68    9.47
  -4   3  -2   63.27    8.60
   4   3   2   51.77    7.62
  -4  -3  -2   68.78    8.31
  -4   3  -2   71.95    7.93
  -4  -3  -3   56.86   10.05
  -4   3  -3   75.59   10.85
   4   3   3   65.16    8.99
   4  -3   3   61.30    7.96
  -4  -3  -3   64.90    8.08
  -4   3  -3   59.30    7.88
  -4  -3  -4    2.79    6.44
  -4   3  -4   -1.49    1.81
   4   3   4    9.45    5.80
   4  -3   4    3.24    5.03
  -4   3  -4   -2.05    4.07
  -4  -3  -5   12.08    7.28
   4   3   5    3.23    7.05
   4  -3   5   -0.08    5.35
   4   3   6    8.41    6.21
   4  -3   6    7.45    5.49
   4   3   7    1.20    4.65
  -4   3  -7   -7.02    6.53
   4  -3   7   -4.85    5.39
  -4  -3  -7   -1.89    6.15
  -4   3  -8   -4.88    5.83
   4   3   8    4.13    4.15
   4  -3   8    3.93    4.07
  -4  -3  -8    1.59    4.03
  -4  -4  10   39.47    7.86
  -4   4  10   56.62    7.79
  -4   4   9  102.40   11.85
  -4  -4   9  110.07   12.03
  -4   4   9  102.06   11.54
  -4   4   9  112.90    9.11
  -4   4   8   48.70    9.11
  -4  -4   8   35.16    9.83
  -4   4   8   46.30    9.08
  -4   4   8   40.97    7.28
  -4  -4   8   31.29    6.27
  -4   4   7  270.48   18.39
  -4  -4   7  270.24   19.54
  -4   4   7  299.64   18.33
  -4  -4   7  288.79   16.29
  -4   4   7  278.68   17.65
  -4  -4   7  267.63   17.71
  -4   4   7  267.20   15.62
  -4  -4   7  262.55   14.88
  -4   4   6  525.44   23.69
  -4  -4   6  526.96   24.71
  -4  -4   6  477.64   18.38
  -4   4   6  521.76   22.37
  -4   4   6  530.27   21.97
  -4  -4   6  525.11   21.22
  -4  -4   6  524.98   28.96
  -4  -4   6  529.82   22.21
  -4   4   6  521.08   21.32
  -4   4   5  261.83   15.53
  -4  -4   5  250.54   16.05
  -4  -4   5  254.75   19.88
  -4   4   5  257.24   15.80
  -4  -4   5  240.30   14.97
  -4  -4   5  242.77   14.81
  -4   4   5  247.20   14.48
  -4   4   4  162.55   12.42
  -4  -4   4  171.43   13.40
  -4   4   4  147.41   11.61
  -4  -4   4  152.22   11.39
   4  -4  -4  135.42   13.41
  -4  -4   4  150.50   12.62
  -4  -4   4  155.52   14.40
  -4   4   4  148.25   11.12
  -4   4   4  152.28   10.02
  -4   4   3 1445.48   29.79
  -4  -4   3 1469.54   29.16
  -4  -4   3 1554.05   44.20
  -4   4   3 1508.69   32.62
  -4  -4   3 1525.90   34.08
  -4   4   3 1528.01   30.96
  -4   4   3 1528.68   34.81
  -4  -4   3 1496.39   27.15
  -4   4   3 1528.08   30.59
  -4  -4   2  249.21   12.87
  -4  -4   2  249.67   18.04
  -4   4   2  248.89   13.37
  -4   4   2  283.04   15.28
  -4   4   2  246.32   14.16
  -4   4   2  251.67   12.54
  -4  -4   2  237.03   11.72
  -4   4   2  255.60   12.91
  -4   4   1  215.12   11.76
  -4  -4   1  199.67   12.42
  -4   4   1  181.89   11.41
  -4  -4   1  187.58   15.99
  -4   4   1  187.24   12.45
  -4   4   1  216.45   14.07
  -4   4   1  200.82   11.19
  -4  -4   1  199.12   10.98
  -4   4   1  193.35   11.76
  -4   4   0  267.26   14.37
  -4   4   0  258.16   15.29
  -4  -4   0  262.30   14.18
  -4   4   0  266.33   11.97
  -4  -4   0  272.07   19.37
  -4  -4   0  255.93   12.93
  -4   4   0  276.24   13.91
  -4   4  -1   14.41    6.14
  -4  -4  -1   10.06    5.63
   4   4   1    9.23    3.15
  -4   4  -1   16.24    6.18
  -4  -4  -1    8.91    4.67
  -4   4  -1    6.04    5.00
  -4  -4  -2  224.88   13.93
   4   4   2  235.05   12.71
  -4   4  -2  233.86   16.71
  -4  -4  -2  222.74   12.71
  -4   4  -2  230.54   12.74
  -4  -4  -2  235.03   14.93
  -4  -4  -3  101.24   11.02
  -4   4  -3  107.15   12.27
   4   4   3  127.45   10.99
   4  -4   3  107.58    9.61
  -4   4  -3  106.24    9.08
  -4  -4  -4  110.76   12.35
  -4   4  -4   93.25   12.63
   4   4   4  123.87   11.70
   4  -4   4  110.59   10.09
  -4   4  -4  113.89    9.09
   4   4   5   12.23    7.39
   4  -4   5    9.05    5.95
  -4  -4  -6   29.24    7.13
   4   4   6   28.67    7.44
   4  -4   6   25.85    6.72
  -4   4  -7   82.64    9.58
   4   4   7   82.48    9.69
  -4  -4  -7   89.21   10.14
   4  -4   7   80.25    9.61
  -4  -4  -8    5.51    4.39
  -4   4  -8    4.66    3.74
   4   4   8    4.97    4.37
   4  -4   8    6.52    4.13
  -4   5  10    2.97    4.15
  -4  -5  10   -2.53    5.97
  -4   5   9    9.98    6.24
  -4  -5   9    7.68    8.26
  -4   5   9    2.48    3.92
  -4   5   8   12.48    7.88
  -4   5   8   10.58    6.38
  -4   5   8    4.28    6.18
  -4  -5   8    7.17    8.30
  -4   5   7   -4.02    7.39
  -4  -5   7   -7.26    7.88
  -4   5   7   -0.61    5.79
  -4  -5   7    6.65    5.13
  -4  -5   7    2.29    6.08
  -4   5   7    4.82    5.69
  -4   5   6   17.88    7.58
  -4  -5   6    1.72    6.86
  -4   5   6    6.66   11.05
  -4  -5   6    2.69    6.71
  -4  -5   6    6.53    4.97
  -4   5   6   -2.98    4.86
  -4  -5   6   -5.04    4.07
  -4  -5   5   64.86   10.57
  -4   5   5   56.63   10.19
  -4   5   5   53.40    9.44
  -4  -5   5   57.43    8.92
  -4  -5   5   46.10    8.66
  -4   5   5   56.61    8.26
  -4  -5   5   45.98   11.59
  -4   5   4   13.50    6.02
  -4   5   4   12.36    7.19
  -4  -5   4   -2.46    4.57
  -4  -5   4    7.83    4.59
   4  -5  -4   15.65    8.18
  -4   5   4   12.91    5.93
  -4  -5   4   22.53    6.90
  -4   5   4   17.28    5.34
  -4   5   3   -3.45    5.44
  -4   5   3    5.93    6.62
  -4  -5   3   -0.20    3.25
  -4   5   3    1.29    2.19
  -4  -5   3  -11.86    4.82
  -4   5   3   -3.37    4.24
  -4  -5   3  -10.20    6.39
  -4   5   3    2.06    4.33
  -4  -5   2   68.69    8.90
  -4   5   2   64.33    8.97
  -4   5   2   56.54    9.15
  -4   5   2   78.60    9.67
  -4   5   2   68.86    7.55
  -4   5   2   69.73    8.42
  -4  -5   2   72.19   10.78
  -4   5   1   84.61    8.92
  -4  -5   1   64.14    7.80
  -4  -5   1   89.18   12.04
  -4   5   1   54.30    8.21
  -4   5   1   66.97    8.86
  -4   5   1   64.69   10.64
  -4   5   1   72.48    7.54
  -4  -5   1   67.71    7.67
  -4   5   1   64.46    7.98
  -4  -5   0   19.61    6.11
  -4   5   0    6.13    6.29
  -4   5   0   26.08    5.69
  -4   5   0   23.89    6.72
  -4  -5   0   17.55    5.54
  -4   5   0   19.56    7.71
  -4   5   0   25.82    6.14
  -4  -5   0   26.87    8.32
  -4   5  -1    2.67    5.88
  -4  -5  -1   -2.45    5.26
   4   5   1    3.80    4.72
  -4   5  -1    1.94    1.85
  -4  -5  -1    4.04    5.19
  -4   5  -1    2.55    4.46
  -4   5  -2   14.19    4.79
   4   5   2   15.87    5.89
  -4  -5  -2   14.65    6.84
  -4   5  -2   15.41    5.29
  -4  -5  -3   63.19   10.90
   4   5   3   62.31    9.58
  -4   5  -3   57.69    9.00
   4  -5   3   77.03    8.28
  -4   5  -3   70.55    8.65
  -4   5  -4   14.83    7.05
  -4  -5  -4   12.04    8.07
   4   5   4    4.39    5.95
   4  -5   4   12.24    5.83
  -4  -5  -5   10.40    7.88
   4   5   5    1.02    6.56
   4  -5   5    1.38    5.24
   4   5   6   14.27    7.38
   4  -5   6    9.38    6.02
  -4  -5  -6   15.77    7.09
  -4  -5  -7   28.77    7.24
   4   5   7   27.10    6.43
   4  -5   7   37.95    6.76
  -4   5  -8    4.91    4.91
   4  -5   8   -0.50    3.09
  -4  -5  -8    0.78    2.92
   4   5   8    3.99    4.07
  -4   6  10   45.76    7.17
  -4  -6  10   35.59    7.47
  -4   6   9   23.07    7.56
  -4  -6   9   27.16    9.09
  -4   6   9   22.97    4.90
  -4   6   8   12.56    9.05
  -4  -6   8   19.62    9.33
  -4   6   8    6.20    6.32
  -4   6   7   40.19    9.23
  -4  -6   7   34.57   10.56
  -4  -6   7   49.87    9.61
  -4   6   7   47.49    8.97
  -4   6   6   17.72    7.02
  -4  -6   6   21.36    8.48
  -4  -6   6   18.11    6.73
  -4  -6   6   17.49    7.75
  -4   6   6   22.25    7.90
  -4  -6   6   20.57    6.46
  -4   6   5   21.78    7.01
  -4  -6   5   28.57    8.45
  -4   6   5   43.94   12.19
  -4  -6   5   19.31    7.17
  -4  -6   5   21.96    5.92
  -4  -6   5   18.72    6.71
  -4   6   5   29.24    7.86
   4  -6  -5   12.93    5.63
  -4  -6   5   24.50    7.24
  -4  -6   4  317.96   22.33
  -4   6   4  324.94   18.55
   4  -6  -4  322.54   22.97
  -4  -6   4  325.46   16.03
  -4   6   4  330.46   16.69
  -4   6   4  332.24   15.48
  -4   6   4  341.18   16.84
  -4  -6   3  335.67   22.50
  -4   6   3  336.04   16.93
  -4   6   3  327.64   15.88
  -4   6   3  329.06   19.21
  -4  -6   3  318.07   15.69
  -4   6   3  296.29   15.21
  -4   6   3  341.92   15.40
  -4   6   2   38.88    7.04
  -4   6   2   43.69    8.07
  -4  -6   2   33.03    6.48
  -4   6   2   32.74    6.75
  -4   6   2   38.44    6.56
  -4  -6   2   53.07    9.72
  -4   6   2   34.35    7.52
  -4   6   1  307.31   13.54
  -4  -6   1  291.70   20.40
  -4  -6   1  294.08   15.45
  -4   6   1  253.59   14.19
  -4   6   1  268.03   16.59
  -4   6   1  311.99   16.39
  -4   6   1  257.84   12.69
  -4   6   1  289.15   15.05
  -4   6   0   44.82    8.23
  -4  -6   0   52.65    8.11
   4   6   0   51.23    5.93
  -4   6   0   50.45    9.11
  -4   6   0   37.49    5.82
  -4   6   0   51.04    8.19
  -4   6   0   49.69    8.06
  -4  -6   0   46.87    9.49
  -4  -6  -1   30.52    7.69
   4   6   1   16.84    5.62
  -4   6  -1   32.36    6.73
  -4   6  -1   30.75    6.64
   4   6   2  390.61   17.68
  -4   6  -2  395.17   23.09
  -4  -6  -2  395.94   19.69
  -4   6  -2  411.01   18.06
  -4   6  -3  279.67   20.96
   4   6   3  276.23   16.38
   4  -6   3  280.54   14.09
  -4  -6  -3  291.74   18.56
  -4   6  -3  299.20   15.07
  -4  -6  -4   16.79    8.86
  -4   6  -4   -3.05    7.97
   4   6   4   14.09    8.02
   4  -6   4    9.21    5.66
  -4  -6  -5  136.89   13.60
   4   6   5  145.49   13.53
   4  -6   5  140.43   11.61
  -4  -6  -6   10.24    6.41
   4   6   6   13.17    6.65
   4  -6   6   20.24    6.07
  -4  -6  -7  191.69   12.47
   4   6   7  192.71   12.54
   4  -6   7  177.03   11.61
  -4   6  -8    0.98    5.44
   4   6   8   -0.43    3.95
   4  -6   8   -7.98    3.71
  -4  -7  10   54.78    7.35
  -4   7   9   40.17    7.51
  -4  -7   9   33.64    7.99
  -4   7   9   29.90    5.80
  -4   7   8   11.57    5.83
  -4  -7   8    9.44    6.60
  -4  -7   8    7.31    5.96
  -4   7   8    3.21    5.30
  -4   7   7    1.39    6.22
  -4  -7   7   13.86    8.85
  -4  -7   7   15.74    6.16
  -4   7   7   13.78    7.08
  -4   7   6   48.81    9.69
  -4  -7   6   47.36    9.14
  -4  -7   6   58.70    9.70
  -4   7   6   53.91   10.34
  -4  -7   6   73.94   16.07
  -4  -7   6   50.82   11.64
  -4   7   5    2.52    5.42
  -4  -7   5   -2.77    5.37
  -4  -7   5    4.75    5.91
  -4  -7   5   -5.72    7.05
   4  -7  -5    4.65    6.74
  -4   7   5    2.25    6.74
  -4  -7   5    8.17    6.64
  -4   7   4    2.64    5.50
  -4   7   4   38.96   11.91
  -4  -7   4    2.84    4.68
   4  -7  -4   31.01    7.58
  -4   7   4    4.79    5.50
  -4  -7   4    9.25    6.59
  -4   7   4   -2.58    3.10
  -4   7   3    1.08    5.67
  -4  -7   3    0.72    4.25
  -4   7   3   11.93    9.24
  -4   7   3   -4.64    4.81
  -4   7   3   -4.13    4.06
  -4  -7   3   -7.97    6.55
  -4   7   3    5.48    4.47
  -4   7   2   43.84    7.83
  -4  -7   2   48.06    8.20
  -4   7   2   52.22   10.64
  -4   7   2   47.39    7.41
  -4  -7   2   73.32   11.69
  -4   7   2   50.66    8.70
   4   7  -1   25.75    5.50
  -4   7   1   24.38    7.88
  -4   7   1   30.49    8.57
  -4   7   1   21.86    4.75
  -4  -7   1   30.81    8.23
  -4  -7   1   15.98    5.38
  -4   7   1   16.98    5.48
  -4   7   0   11.85    5.44
  -4   7   0   13.29    6.59
  -4  -7   0   15.63    7.77
   4   7   0   22.25    6.28
  -4  -7   0   14.46    6.13
  -4   7   0   21.14    6.53
  -4  -7  -1   19.22    6.63
  -4   7  -1   16.66    7.28
   4   7   1   12.13    5.90
  -4   7  -1   27.87    6.18
  -4   7  -1   17.30    6.94
  -4  -7  -2   14.88    8.00
   4   7   2   17.49    6.90
  -4   7  -2   11.17    5.85
  -4   7  -2   16.59    6.91
  -4  -7  -3   28.10    9.49
   4   7   3   25.32    7.82
  -4   7  -3   21.12    8.82
  -4   7  -3   26.46    6.66
  -4  -7  -4    0.59    6.82
   4   7   4    8.25    7.07
   4  -7   4    9.65    4.55
  -4  -7  -5   -3.25    6.91
   4   7   5   -1.24    6.63
   4  -7   5    0.30    4.74
  -4  -7  -6   -1.52    4.18
   4   7   6    9.45    8.20
   4  -7   6   12.68    5.72
  -4  -7  -7    2.79    3.89
   4   7   7   12.83    5.79
   4  -7   7    5.27    4.31
  -4   8   9   17.18    4.96
  -4  -8   9   21.12    6.66
  -4   8   9   22.32    5.16
  -4   8   8   19.04    6.98
  -4  -8   8   11.56    7.93
  -4  -8   8   15.10    4.89
  -4   8   8   13.15    5.90
  -4   8   7    9.02    6.01
  -4  -8   7    6.01    5.99
  -4  -8   7   -4.94    8.37
  -4   8   7    7.28    6.55
  -4  -8   6  337.23   21.16
  -4  -8   6  328.67   17.56
  -4  -8   6  293.11   17.77
  -4   8   6  327.92   18.97
  -4   8   6  328.72   19.42
  -4  -8   5   94.00   10.48
  -4   8   5   84.46   11.03
   4  -8  -5   76.66   12.76
  -4  -8   5  111.02   16.31
  -4   8   5   93.78    9.66
  -4   8   5   98.49   10.92
  -4   8   4   18.55    7.07
  -4  -8   4   25.45    7.52
   4  -8  -4   46.02   11.44
  -4   8   4   16.08    6.89
  -4  -8   4   30.95    8.85
  -4   8   4   19.66    5.99
  -4  -8   3  240.39   15.06
  -4  -8   3  236.10   20.74
  -4   8   3  201.98   13.13
  -4   8   3  208.15   17.77
  -4   8   3  232.74   15.35
  -4  -8   2    4.90    5.16
  -4   8   2   12.91    4.93
  -4   8   2    6.20    4.37
  -4  -8   2    3.70    4.01
  -4   8   2    5.38    6.21
   4   8  -1   -3.01    4.41
  -4   8   1    6.26    2.91
  -4   8   1   16.05    4.69
  -4  -8   1    4.47    5.42
  -4  -8   1   11.09    7.55
  -4   8   1    6.75    6.65
  -4  -8   0  137.68   13.05
   4   8   0  133.12   10.77
  -4  -8   0  123.89   15.71
  -4   8   0  119.65   12.53
  -4   8   0  138.54   11.84
  -4   8  -1   89.10    9.76
  -4  -8  -1   83.73   11.24
   4   8   1   83.30    9.64
  -4   8  -1   83.45   10.50
  -4   8  -1   71.25   10.41
  -4  -8  -2   14.96    8.26
   4   8   2    9.72    6.68
  -4   8  -2   -1.72    5.20
  -4   8  -2    8.03    5.48
  -4  -8  -3   99.61   12.47
   4   8   3  106.14   11.38
  -4   8  -3  124.59   16.02
  -4   8  -3  101.27    9.64
  -4  -8  -4   -0.40    7.29
   4   8   4    3.04    7.00
   4  -8   4   -1.12    3.44
  -4  -8  -5    1.66    6.64
   4   8   5    7.22    6.96
   4  -8   5   14.79    6.26
  -4  -8  -6    5.56    5.32
   4   8   6    0.13    4.15
   4  -8   6   -4.70    5.04
  -4  -8  -7   14.99    3.47
   4   8   7    7.01    4.40
  -4   8  -7    9.38    5.71
   4  -8   7    9.43    3.79
  -4  -9   9    7.40    5.81
  -4   9   9    9.44    3.84
  -4  -9   8    9.73    7.65
  -4  -9   8   12.69    5.02
  -4   9   8   13.93    5.64
  -4   9   7    3.91    6.32
  -4  -9   7   10.99    7.23
  -4  -9   7   20.53    6.11
  -4   9   7   15.77    7.47
  -4   9   6   21.06    7.58
  -4  -9   6    7.11    7.99
  -4  -9   6   15.64    5.95
  -4  -9   6    8.74    5.43
  -4   9   6   12.90    8.07
  -4   9   5   37.17    8.43
  -4  -9   5   26.38    8.56
  -4   9   5   29.32    8.47
  -4   9   5   19.58    6.05
  -4  -9   4    1.04    6.02
   4  -9  -4   21.74    6.59
  -4   9   4   -1.41    5.57
  -4  -9   4   15.03    6.71
  -4   9   4    5.49    5.41
  -4  -9   3    6.39    5.35
  -4   9   3    2.61    4.91
  -4  -9   3   -5.22    3.57
  -4   9   3   -0.17    3.81
  -4   9   3    6.33    6.19
  -4   9   2   10.67    6.01
  -4   9   2   15.40    6.18
  -4  -9   2   34.95    9.34
  -4  -9   2    9.89    7.90
  -4   9   2    9.55    7.21
  -4  -9   1   19.92    8.44
   4   9  -1   18.21    6.13
  -4   9   1   10.47    4.46
  -4   9   1   20.73    5.56
  -4  -9   1   35.52    9.32
  -4   9   1   16.28    7.82
  -4  -9   0    6.79    7.39
  -4   9   0   -2.17    5.13
   4   9   0    9.85    5.91
  -4  -9   0   -1.82    6.57
  -4   9   0   -2.50    5.80
  -4   9  -1   -7.98    5.80
  -4   9  -1   10.21    7.00
  -4  -9  -1   -1.86    6.65
   4   9   1    0.11    4.19
  -4   9  -1    5.56    5.54
  -4  -9  -2    3.08    7.74
   4   9   2   -2.10    5.79
  -4   9  -2   -5.84    4.24
  -4   9  -2    1.74    5.76
  -4  -9  -3   -0.03    6.81
   4   9   3   13.70    7.35
  -4   9  -3    3.85    4.15
  -4  -9  -4   -3.01    6.23
   4   9   4   -0.21    4.96
   4  -9   4    2.42    4.33
  -4  -9  -5    3.99    6.03
   4   9   5   -2.46    6.33
   4  -9   5    5.39    4.34
  -4  -9  -6   -0.79    3.80
   4   9   6   -0.43    5.32
   4  -9   6   -1.47    4.81
   4   9   7   18.19    5.31
   4  -9   7   14.54    3.97
  -4 -10   9   27.19    6.31
  -4  10   9   27.26    4.67
  -4 -10   8   74.90   10.88
  -4 -10   8   67.77    8.07
  -4  10   8   84.01    8.79
  -4 -10   7   -3.25    7.43
  -4 -10   7    3.83    2.25
  -4  10   7    0.58    4.06
  -4 -10   6   30.29    8.13
  -4 -10   6   29.33    7.03
  -4 -10   6   23.55    6.41
  -4  10   6   35.69    8.34
  -4 -10   5   14.80    6.84
  -4  10   5   28.01    8.57
  -4  10   5   32.03    7.22
  -4 -10   4   19.46    8.21
  -4  10   4    7.39    5.39
  -4 -10   3   89.67   11.04
  -4  10   3   99.31   13.98
  -4  10   3   80.62    9.37
  -4 -10   3  106.91   14.52
  -4 -10   3   77.22    8.77
  -4  10   3   83.75   10.39
  -4 -10   2   99.57   11.98
  -4  10   2   95.61    9.34
  -4  10   2  102.61   12.31
  -4  10   2   85.07   10.65
  -4 -10   2   80.61   12.45
  -4 -10   1   77.69   11.49
   4  10  -1   57.33    8.29
  -4  10   1   65.05   10.32
  -4 -10   1   81.72   11.96
  -4  10   1   57.50   10.21
   4  10   0  106.79   11.15
  -4 -10   0  104.72   12.40
  -4  10   0   94.10   14.11
  -4  10   0  103.59   11.37
  -4 -10   0   84.03   12.82
  -4 -10  -1   70.84   11.24
  -4  10  -1   59.10    9.60
   4  10   1   77.59    9.30
  -4  10  -1   73.31   10.15
  -4  10  -2   18.78    6.16
  -4 -10  -2   10.87    7.44
   4  10   2    6.70    6.78
  -4  10  -2   12.87    6.84
   4  10   3   51.43    9.82
  -4 -10  -3   39.97    9.10
  -4  10  -3   52.54    8.61
  -4 -10  -4   -1.92    6.81
   4  10   4   10.77    7.11
  -4 -10  -5   12.32    6.21
   4  10   5   17.47    6.22
   4 -10   5   17.64    4.84
  -4  10  -6   15.11    6.45
  -4 -10  -6   25.22    5.81
   4  10   6   34.10    7.36
   4 -10   6   18.84    5.84
   4  10   7   -1.53    3.02
  -4 -11   8    0.37    5.71
  -4 -11   8    0.39    1.67
  -4  11   8   12.08    5.30
  -4 -11   7   19.10    7.18
  -4 -11   7   13.12    4.94
  -4  11   7    2.97    4.41
  -4 -11   6   -0.78    6.40
  -4  11   6   -1.97    4.91
  -4 -11   5   -2.67    5.79
  -4  11   5    6.66    5.85
  -4  11   5    9.04    4.72
  -4 -11   4   -1.01    7.71
  -4  11   4    0.77    5.65
  -4  11   4    2.71    5.83
  -4 -11   3    1.95    6.73
  -4  11   3    7.38    6.35
  -4  11   3   -0.03    6.07
  -4 -11   3    0.63    3.70
  -4 -11   2   -6.58    7.25
  -4  11   2   -3.07    3.88
  -4 -11   2   12.17    8.06
  -4  11   2    5.09    7.01
  -4  11   2   -1.95    5.80
  -4 -11   1    8.70    7.71
  -4  11   1    4.80    5.48
   4  11  -1    8.24    5.79
  -4 -11   1   -1.83    9.40
  -4  11   1    4.18    6.23
  -4 -11   0   19.42    8.17
   4  11   0    5.67    6.52
  -4  11   0   12.48    7.91
  -4 -11  -1    7.98    9.08
   4  11   1   -1.47    5.94
  -4  11  -1    2.51    5.84
  -4 -11  -2    4.54    7.61
   4  11   2   -0.62    6.24
  -4  11  -2    2.96    4.92
  -4  11  -3   -2.21    3.46
  -4 -11  -3   14.20    7.13
   4  11   3   16.29    6.92
  -4  11  -3   14.02    5.49
  -4 -11  -4   -7.71    6.38
   4  11   4    7.20    6.73
  -4  11  -5   -3.41    4.86
  -4 -11  -5    4.48    3.94
   4  11   5   10.10    5.64
  -4  11  -6    5.75    5.24
   4  11   6    8.42    4.47
  -4 -12   8   11.52    5.67
  -4  12   8   10.89    4.34
  -4 -12   7  104.39   11.55
  -4  12   7  102.70    9.23
  -4 -12   6   10.49    8.09
  -4  12   6    4.02    6.04
  -4 -12   5    2.01    5.70
  -4  12   5    2.96    6.45
  -4  12   5    7.67    4.79
  -4 -12   4   79.82   11.01
  -4  12   4   74.80    9.59
  -4  12   4   75.57    9.61
  -4 -12   4   59.79    8.08
  -4 -12   3   60.43   10.31
  -4  12   3   53.57    8.37
  -4  12   3   44.15    9.09
  -4 -12   3   49.09    7.30
  -4 -12   2   22.85    6.66
  -4 -12   2   21.07    9.66
  -4  12   2   10.51    6.33
  -4 -12   1  279.22   18.89
  -4  12   1  269.07   18.13
  -4 -12   0   33.91   10.08
   4  12   0   41.19    8.04
  -4  12   0   36.21    9.00
  -4 -12  -1    8.93    8.62
   4  12   1    0.06    5.55
  -4  12  -1    9.24    6.04
   4  12   2   15.38    7.75
  -4 -12  -2    8.98    7.75
  -4  12  -2   14.63    5.62
  -4 -12  -3    6.89    6.65
   4  12   3    6.97    6.14
  -4  12  -3    7.69    4.63
  -4  12  -4   23.99    6.91
  -4 -12  -4   27.38    6.84
   4  12   4   19.67    6.49
  -4  12  -5   13.12    5.20
  -4 -12  -5   20.01    5.20
   4  12   6   13.98    4.72
  -4 -13   7   -1.37    6.48
  -4  13   7    4.93    4.47
  -4 -13   6   15.14    6.91
  -4  13   6    6.08    4.70
  -4  13   5    6.22    5.21
  -4  13   5   -1.61    3.38
  -4 -13   4    5.11    7.37
  -4  13   4   -2.07    3.99
  -4 -13   4    6.51    4.10
  -4  13   4    2.07    4.73
  -4 -13   3    5.46    6.70
  -4  13   3    7.33    4.45
  -4  13   3    2.51    5.51
  -4 -13   3    4.67    5.30
  -4 -13   2   12.74    8.40
  -4  13   2   12.32    6.54
  -4 -13   2    6.26    6.04
  -4 -13   1    9.99    9.00
  -4  13   1    6.67    7.22
  -4 -13   0    2.76    8.30
   4  13   0    4.81    6.36
  -4  13   0    4.96    5.84
  -4 -13  -1   15.92    8.45
   4  13   1   14.29    6.46
  -4  13  -1    5.75    5.75
  -4 -13  -2    5.10    7.39
   4  13   2    9.03    7.20
  -4  13  -2    6.96    5.62
  -4 -13  -3    2.43    5.30
   4  13   3   -2.84    6.27
  -4 -13  -4    3.68    3.74
   4  13   4    3.40    4.57
   4  13   5    2.50    3.37
  -4 -14   7   -1.73    4.20
  -4  14   7    3.85    3.59
  -4 -14   6  102.67   10.86
  -4  14   6  101.32    8.07
  -4  14   5   45.44    6.50
  -4  14   5   45.84    6.48
  -4  14   4  119.67    9.33
  -4 -14   4  103.69    9.24
  -4  14   4  105.91   10.05
  -4 -14   4   88.39   10.86
  -4 -14   3   12.04    7.14
  -4 -14   3    9.92    4.36
  -4  14   3    3.35    6.26
  -4 -14   2   24.16    8.99
  -4  14   2   28.51    7.95
  -4 -14   2   25.18    6.00
  -4 -14   1   -2.85    5.28
  -4 -14   1    4.07    7.36
  -4  14   1    0.26    5.98
  -4 -14   0  339.06   19.21
  -4  14   0  317.46   17.17
  -4 -14  -1  545.42   23.36
   4  14   1  515.76   21.61
  -4  14  -1  528.17   21.17
   4  14   2   -3.36    5.66
  -4 -14  -2    0.94    4.99
  -4  14  -2    7.11    4.71
  -4 -14  -3   29.94    6.49
   4  14   3   12.52    6.74
   4  14   4    4.48    3.37
  -4 -15   6    1.28    3.87
  -4 -15   5    6.64    4.75
  -4  15   5   15.31    3.33
  -4 -15   4    2.51    1.88
  -4  15   4    6.47    4.16
  -4 -15   3   10.22    7.33
  -4 -15   3    7.80    4.38
  -4  15   3    9.24    5.79
  -4 -15   2    7.53    7.06
  -4  15   2    2.60    5.57
  -4 -15   2    1.78    3.77
  -4 -15   1   -2.07    6.70
  -4  15   1    4.93    5.81
  -4 -15   1    6.99    4.19
  -4 -15   0   14.45    6.96
  -4  15   0   10.13    6.43
  -4 -15  -1   -0.76    4.83
  -4  15  -1   -0.84    4.52
  -4 -15  -2   -1.61    5.25
  -4  15  -2   -4.29    3.26
  -4 -15  -3    6.09    3.88
   4  15   3   -5.27    2.38
   4  15   4   -3.73    3.98
  -4  16   4  225.45   11.93
  -4 -16   3   16.50    7.16
  -4 -16   3   17.14    4.02
  -4  16   3   13.31    5.18
  -4 -16   2    0.88    6.42
  -4  16   2    0.92    3.96
  -4 -16   2   -4.76    4.46
  -4 -16   1  112.78   10.40
  -4 -16   1   94.50    9.02
  -4  16   1  114.04   10.21
  -4 -16   0   14.35    5.69
  -4  16   0   27.68    6.20
  -4 -16   0   17.45    5.15
  -4 -16  -1   22.64    5.25
  -4 -16  -1   21.23    5.72
  -4  16  -1   26.90    5.40
  -4 -16  -2   54.74    6.28
  -4  17   3   -3.78    3.03
  -4 -17   2   -2.67    4.14
  -4 -17   2    2.53    1.46
  -4  17   2   -1.37    3.43
  -4 -17   1   -4.64    3.61
  -4  17   1   -2.69    3.37
  -4 -17   1   -4.79    2.71
  -4 -17   0   11.43    4.91
  -4  17   0   11.94    3.31
  -4 -17   0   -0.77    3.43
  -4 -17  -1    2.37    3.66
  -5   0  10   -8.29    5.63
  -5   0   9    1.92    5.77
  -5   0   8   12.79    8.04
  -5   0   8   42.67    7.79
  -5   0   7   19.70    8.70
  -5   0   7   18.65    8.08
  -5   0   7   13.54    5.74
  -5   0   6   -5.30    7.01
  -5   0   6    1.26    7.06
  -5   0   6   -2.24    4.88
  -5   0   5    0.11    6.34
  -5   0   5   -9.49    7.29
  -5   0   5    4.89    4.40
  -5   0   4   -0.76    5.76
  -5   0   4    2.21    6.87
  -5   0   4   -1.14    4.96
  -5   0   4   -0.29    6.90
  -5   0   3   66.11   10.26
  -5   0   3   56.79   10.43
  -5   0   3   70.49    8.57
  -5   0   3   71.39    7.98
  -5   0   2    5.40    5.11
  -5   0   2    4.11    6.42
  -5   0   2    3.44    4.78
  -5   0   2    4.59    4.90
  -5   0   1   26.94    6.95
  -5   0   1   26.04    6.67
  -5   0   0   40.18    8.86
  -5   0   0   37.22    7.87
  -5   0   0   53.57    7.58
  -5   0   0   43.13    8.11
  -5   0  -1   69.20   11.33
  -5   0  -1   74.08    9.33
  -5   0  -2   11.48    7.23
  -5   0  -2   10.40    6.37
  -5   0  -3    2.58    7.44
  -5   0  -3    2.66    5.27
  -5   0  -4    5.98    7.72
   5   0   4    4.56    5.23
  -5   0  -4    9.68    5.32
  -5   0  -5    4.86    7.02
   5   0   5    9.98    5.34
  -5   0  -6   24.38    7.05
   5   0   6   15.40    5.73
  -5   0  -7   -1.97    4.55
  -5   0  -7    4.71    4.37
   5   0   7    4.62    4.20
  -5   1  10    7.68    5.18
  -5  -1  10    4.21    4.86
  -5   1   9    0.91    6.16
  -5  -1   9   11.76    6.22
  -5   1   8  148.99   14.35
  -5  -1   8  152.05   14.84
  -5   1   8  162.20   14.77
  -5  -1   8  153.28   11.92
  -5   1   8  151.07   10.46
  -5   1   7   18.03    7.99
  -5  -1   7   29.82   10.23
  -5   1   7   28.28    8.90
  -5  -1   7   31.85    8.63
  -5  -1   7   25.45    6.59
  -5   1   7   37.64    6.89
  -5   1   6   11.89    7.44
  -5  -1   6    4.63    7.61
  -5   1   6    6.94    8.04
  -5  -1   6    8.79    7.48
  -5  -1   6   13.93    5.52
  -5   1   6   16.46    5.72
  -5   1   5  237.75   16.05
  -5  -1   5  223.70   15.39
  -5   1   5  234.89   16.64
  -5  -1   5  247.27   16.35
  -5  -1   5  239.04   13.74
  -5   1   5  241.74   14.34
  -5   1   4  173.56   14.24
  -5  -1   4  170.65   13.59
  -5  -1   4  189.69   17.98
  -5   1   4  189.11   14.70
  -5  -1   4  186.85   15.20
  -5  -1   4  176.00   12.60
  -5   1   4  178.60   12.52
  -5   1   3    3.94    6.41
  -5  -1   3    4.10    6.03
  -5   1   3    2.51    6.96
  -5  -1   3    2.83    7.58
  -5  -1   3    1.45    5.20
  -5   1   3    0.62    4.81
  -5  -1   3   -3.41    4.14
  -5   1   3   -1.34    4.20
  -5  -1   3    3.69    6.61
  -5   1   2  309.62   16.62
  -5  -1   2  301.22   16.41
  -5   1   2  313.60   18.13
  -5  -1   2  290.70   18.37
  -5  -1   2  324.39   15.43
  -5   1   2  313.21   15.10
  -5  -1   2  287.67   14.30
  -5   1   2  285.46   14.77
  -5  -1   1   27.59    6.33
  -5   1   1   29.94    6.94
  -5  -1   1   30.47    6.74
  -5   1   1   27.09    5.94
  -5  -1   1   17.80    6.26
  -5   1   1   19.58    5.61
  -5   1   0  217.73   15.32
  -5  -1   0  223.15   13.43
  -5   1   0  220.66   12.43
  -5  -1   0  216.21   13.81
  -5  -1   0  239.13   13.87
  -5   1   0  234.46   13.97
  -5  -1  -1   67.87   10.37
  -5   1  -1   56.88   10.11
  -5  -1  -1   70.01    9.52
  -5  -1  -1   66.66    8.42
  -5   1  -1   59.25    7.84
  -5  -1  -2   94.25   11.72
  -5   1  -2   84.86   11.08
  -5  -1  -2   88.41    9.32
  -5   1  -2   96.05   10.18
  -5  -1  -3    0.71    7.44
  -5   1  -3    0.70    7.26
   5   1   3    3.22    2.92
  -5  -1  -3    0.58    5.44
  -5   1  -3    5.27    5.52
  -5  -1  -4    4.50    7.26
  -5   1  -4   12.20    7.98
   5   1   4   14.71    4.90
   5  -1   4   19.86    5.31
  -5  -1  -4   22.04    6.05
  -5   1  -4   13.82    5.82
  -5  -1  -5    2.62    6.37
  -5   1  -5   11.83    6.95
   5   1   5   10.15    4.94
   5  -1   5    4.89    5.41
  -5  -1  -6   12.17    5.10
  -5   1  -6    5.81    6.52
   5   1   6   10.81    4.15
   5  -1   6   12.48    5.34
  -5   1  -7    6.93    4.92
  -5  -1  -7    6.90    4.60
   5   1   7    4.52    4.30
   5  -1   7    0.19    3.88
  -5   2  10   10.85    4.92
  -5  -2  10   20.68    6.08
  -5   2   9   -3.65    5.95
  -5  -2   9    3.51    5.30
  -5   2   8   25.68    7.92
  -5  -2   8   13.52    7.97
  -5  -2   8   11.05    5.57
  -5   2   8   22.72    5.48
  -5   2   7   71.53   11.55
  -5  -2   7   80.56   12.41
  -5   2   7   76.87   11.02
  -5  -2   7   65.88   11.02
  -5   2   7   68.87    9.29
  -5   2   6   30.99    8.82
  -5  -2   6   13.30    8.44
  -5   2   6   16.80    8.50
  -5  -2   6   15.95    9.28
  -5  -2   6   21.40    6.20
  -5   2   6   18.35    6.72
  -5   2   5    8.27    6.73
  -5  -2   5    4.86    4.62
  -5   2   5    2.33    8.23
  -5  -2   5    0.92    6.63
  -5  -2   5   -7.44    4.74
  -5   2   5    4.46    5.08
  -5  -2   5  -15.00    6.96
  -5   2   4   38.31    9.22
  -5  -2   4   35.69    9.03
  -5  -2   4   33.66    9.07
  -5  -2   4   53.27    7.71
  -5   2   4   44.20    7.57
  -5   2   4   34.51    6.48
  -5  -2   4   54.43   10.15
  -5   2   3   15.20    7.47
  -5  -2   3   18.06    6.75
  -5   2   3   23.89    9.07
  -5  -2   3   27.92    8.93
  -5  -2   3   25.84    6.79
  -5   2   3   23.04    6.30
  -5  -2   3   16.10    5.90
  -5   2   3   20.37    5.40
  -5  -2   3   11.08    6.91
  -5   2   2    8.01    6.00
  -5  -2   2   17.79    7.22
  -5   2   2   16.64    7.27
  -5   2   2   16.79    5.80
  -5  -2   2    9.87    4.14
  -5   2   2   14.81    5.45
  -5  -2   2   20.48    6.80
  -5  -2   1    7.14    4.54
  -5   2   1    3.43    4.00
  -5  -2   1    8.96    5.57
  -5   2   1    7.72    7.14
  -5   2   1    9.23    5.14
  -5  -2   1    5.51    5.21
  -5   2   1    9.46    4.86
  -5   2   0   51.23   10.35
  -5  -2   0   36.97    7.56
  -5  -2   0   33.52    7.12
  -5   2   0   46.25    7.85
  -5  -2   0   31.90    6.88
  -5  -2  -1   83.27   10.92
  -5  -2  -1   98.22    9.84
  -5   2  -1   95.38    9.80
  -5  -2  -2   29.75    8.81
  -5   2  -2   29.06    9.33
  -5  -2  -2   34.84    8.53
  -5  -2  -2   31.13    7.86
  -5   2  -2   28.39    7.67
  -5  -2  -3    3.42    6.55
  -5   2  -3    8.25    7.92
   5   2   3    0.46    4.28
  -5  -2  -3    6.98    5.50
  -5   2  -3    2.91    4.73
  -5  -2  -4   18.08    8.35
  -5   2  -4   21.84    8.76
   5   2   4   23.48    6.62
   5  -2   4   28.37    6.62
  -5   2  -4   21.97    5.49
  -5  -2  -5   41.36    8.35
  -5   2  -5   26.79    9.52
  -5  -2  -5   47.61    9.62
   5   2   5   40.92    7.69
   5  -2   5   45.05    7.73
  -5   2  -6    3.41    5.70
  -5  -2  -6    1.46    5.28
   5   2   6    8.88    4.93
   5  -2   6    2.43    3.29
  -5   2  -7    2.79    4.74
  -5  -2  -7    6.35    3.70
   5   2   7   11.25    4.19
   5  -2   7    6.60    4.69
  -5  -3  10   95.10    9.09
  -5   3  10  116.00    9.26
  -5   3   9   17.44    6.29
  -5  -3   9   10.54    6.84
  -5   3   8   49.84    8.94
  -5  -3   8   60.67   10.13
  -5  -3   8   44.44    7.83
  -5   3   8   50.37    7.02
  -5   3   7  212.40   15.57
  -5  -3   7  230.69   17.23
  -5   3   7  249.38   17.39
  -5  -3   7  227.66   15.33
  -5   3   7  226.86   14.15
  -5   3   6   20.40    7.45
  -5  -3   6   26.09    8.61
  -5   3   6   17.86    8.48
  -5  -3   6   12.53    7.49
  -5   3   6   14.73    6.14
  -5   3   5  201.62   13.83
  -5  -3   5  188.85   14.71
  -5   3   5  214.99   16.10
  -5  -3   5  196.75   18.45
  -5  -3   5  204.94   15.39
  -5   3   5  204.37   14.28
  -5  -3   4   13.37    5.95
  -5   3   4   26.44    8.91
  -5  -3   4   29.30    8.41
  -5  -3   4   15.10    7.96
  -5   3   4   24.13    6.04
  -5   3   4   27.47    5.84
  -5  -3   4   37.77    9.30
  -5   3   3    4.76    6.96
  -5  -3   3    7.63    6.15
  -5   3   3    2.16    6.58
  -5  -3   3   17.43    6.42
  -5   3   3    7.48    5.71
  -5  -3   3   11.96    5.14
  -5   3   3    5.79    5.36
  -5  -3   3    5.21    6.06
  -5  -3   2   14.28    5.62
  -5   3   2    2.85    5.35
  -5  -3   2   17.73    7.26
  -5   3   2   26.37    8.58
  -5   3   2   16.30    6.08
  -5  -3   2    3.93    4.65
  -5   3   2   14.38    5.24
  -5  -3   2   19.77    5.60
  -5  -3   1   38.70    6.93
  -5   3   1   33.25    7.40
  -5   3   1   27.40    7.58
  -5   3   1   32.18    7.08
  -5  -3   1   30.69    6.76
  -5   3   1   25.68    6.16
  -5   3   0   20.05    7.02
  -5  -3   0   34.28    6.97
  -5  -3   0   17.79    6.44
  -5   3   0   23.06    5.99
  -5   3  -1    7.59    7.84
  -5  -3  -1   14.53    6.31
  -5   3  -1   20.18    6.22
  -5  -3  -1   11.47    6.64
  -5   3  -1   10.45    5.89
  -5   3  -2   29.16    8.56
  -5  -3  -2   33.81    8.94
  -5   3  -2   28.35    8.04
  -5  -3  -2   32.67    7.55
  -5   3  -2   28.53    7.43
  -5  -3  -3   81.55   11.81
  -5   3  -3   88.93   11.67
  -5  -3  -3   98.08   12.80
   5   3   3   86.00    9.31
  -5   3  -3  109.58   13.27
  -5   3  -3  107.25   10.38
  -5  -3  -4   14.77    7.92
  -5   3  -4   12.88    7.82
  -5  -3  -4   30.22    9.31
   5   3   4   21.28    6.39
  -5   3  -4   26.15    6.09
  -5   3  -5    2.17    6.93
  -5  -3  -5   13.25    6.87
   5   3   5   13.24    4.30
   5  -3   5   11.04    4.76
  -5   3  -6   23.15    8.15
  -5  -3  -6   25.62    7.51
   5   3   6   14.52    5.67
   5  -3   6   17.36    5.54
  -5   3  -7   18.04    5.43
   5   3   7   16.82    4.96
   5  -3   7   27.82    4.82
  -5  -3  -7   24.98    5.63
  -5   4  10    5.32    3.65
  -5  -4  10    2.81    4.10
  -5   4   9    9.11    5.61
  -5  -4   9    5.49    5.28
  -5   4   9    8.42    4.34
  -5   4   8    7.50    5.31
  -5  -4   8    7.28    6.29
  -5  -4   8   -8.41    5.71
  -5   4   8    3.72    4.80
  -5   4   7   20.44    8.36
  -5  -4   7   21.30    6.93
  -5  -4   7   11.80    6.40
  -5   4   7   18.86    6.64
  -5   4   6   21.79    7.09
  -5  -4   6   17.70    8.39
  -5   4   6   34.70   10.70
  -5  -4   6   19.42    8.61
  -5   4   6   14.99    6.00
  -5   4   5   11.78    6.99
  -5  -4   5    5.45    6.18
  -5   4   5   10.44    7.91
  -5  -4   5   10.67    7.94
  -5   4   5    3.99    6.47
  -5  -4   5   16.04    5.89
  -5  -4   4   40.18    7.08
  -5   4   4   17.48    9.10
  -5  -4   4   27.84    9.55
  -5  -4   4   11.82    7.95
  -5   4   4   27.50    7.49
  -5  -4   4   16.70    8.45
  -5   4   4   29.23    6.35
  -5  -4   3   31.21    6.36
  -5   4   3   26.50    8.41
  -5  -4   3   47.25    8.52
  -5   4   3   32.47    9.16
  -5  -4   3   23.97    9.28
  -5   4   3   32.88    7.23
  -5  -4   3   47.32    7.33
  -5  -4   3   28.97    8.47
  -5   4   3   31.03    7.24
  -5  -4   2   16.75    6.43
  -5   4   2   20.00    6.74
  -5   4   2   22.67    8.02
  -5   4   2   14.96    7.05
  -5  -4   2   18.11    6.63
  -5   4   2   17.52    5.92
  -5  -4   2   26.07    7.35
  -5  -4   1   19.87    7.07
  -5   4   1    3.70    5.67
  -5   4   1    7.63    5.93
  -5   4   1    3.02    4.53
  -5  -4   1   11.37    5.87
  -5   4   1   11.77    5.26
  -5  -4   1   12.09    5.37
  -5   4   0   40.22    9.72
  -5  -4   0   68.05   10.77
  -5   4   0   67.03   11.06
  -5   4   0   68.09    8.04
  -5  -4   0   72.58    9.53
  -5   4   0   57.42    8.85
  -5   4   0   54.98    7.58
  -5   4  -1   41.65    9.73
  -5  -4  -1   46.81    9.84
  -5   4  -1   18.88    4.76
  -5  -4  -1   59.12    8.98
  -5   4  -1   41.62    7.90
  -5   4  -2    9.85    8.06
  -5  -4  -2    4.09    8.35
   5   4   2    2.72    5.45
  -5   4  -2   14.94    6.90
  -5   4  -2    5.79    5.86
  -5   4  -3   -7.80    7.89
  -5  -4  -3   -1.05    7.72
   5   4   3    5.76    5.46
  -5   4  -3  -21.48   10.81
  -5   4  -3   -0.98    4.46
  -5   4  -4    5.61    8.24
  -5  -4  -4    3.34    7.74
   5   4   4   15.16    6.26
  -5   4  -4    6.55    4.13
  -5   4  -5   -1.87    6.63
  -5  -4  -5    1.90    7.20
   5   4   5    8.81    6.47
   5  -4   5   -5.32    3.81
  -5   4  -6   -2.17    5.93
  -5  -4  -6    8.10    6.32
   5   4   6    1.00    3.93
   5  -4   6    3.94    3.22
  -5   4  -7   -0.52    4.57
   5   4   7    2.84    4.13
  -5  -4  -7   -7.81    4.27
  -5   5  10   17.78    4.81
  -5  -5  10    8.90    4.40
  -5   5   9    3.81    4.01
  -5  -5   9    6.88    5.74
  -5   5   9   10.34    2.84
  -5  -5   8   74.07   11.12
  -5   5   8   79.91    8.82
  -5   5   8   86.16   10.38
  -5   5   7   15.37    7.49
  -5  -5   7   16.34    7.87
  -5  -5   7   20.96    7.60
  -5   5   7   15.02    5.97
  -5   5   6   73.26    9.48
  -5  -5   6   95.05   13.34
  -5   5   6  108.58   15.49
  -5  -5   6   79.80   10.62
  -5   5   6   74.08   10.34
  -5   5   5  839.91   27.16
  -5  -5   5  816.46   30.18
  -5   5   5  863.48   29.14
  -5  -5   5  828.18   38.93
  -5  -5   5  851.66   29.17
  -5   5   5  868.70   27.81
  -5  -5   4   40.71    8.52
  -5   5   4   57.05   10.52
  -5  -5   4   39.63    9.73
  -5  -5   4   27.63    8.48
  -5   5   4   51.73    8.84
  -5  -5   4   28.44    9.17
  -5   5   4   45.46    7.21
  -5  -5   3   69.27    8.86
  -5   5   3   83.59   11.32
  -5  -5   3   63.39   11.06
  -5   5   3   71.42    9.23
  -5   5   3   67.09    9.10
  -5  -5   3   64.77   11.13
  -5  -5   2  286.19   15.89
  -5   5   2  263.50   15.72
  -5  -5   2  301.06   23.33
  -5   5   2  272.06   16.50
  -5   5   2  268.66   14.66
  -5   5   2  270.25   15.54
  -5  -5   1  673.82   24.07
  -5   5   1  589.99   21.18
  -5  -5   1  633.35   33.71
  -5   5   1  562.12   24.94
  -5   5   1  645.87   24.94
  -5   5   1  674.19   21.87
  -5  -5   1  664.33   22.55
  -5   5   1  656.21   23.60
  -5   5   0   18.14    8.06
  -5   5   0   26.34    6.58
  -5  -5   0   10.75    6.37
  -5   5   0   15.52    6.91
  -5   5   0   14.15    5.05
  -5   5   0   10.16    6.06
  -5   5  -1   59.59    9.71
  -5  -5  -1   60.39    9.84
  -5   5  -1   42.27    9.14
  -5   5  -1   63.18    8.90
  -5   5  -1   66.53   11.28
  -5   5  -2  152.74   13.76
  -5  -5  -2  160.27   15.04
   5   5   2  166.94   12.39
  -5   5  -2  173.80   16.48
  -5   5  -2  176.20   13.14
  -5   5  -3    3.89    7.25
  -5  -5  -3    5.64    8.80
   5   5   3   11.45    5.75
  -5   5  -3    3.21    4.77
  -5   5  -4   61.94   10.54
  -5  -5  -4   84.90   12.08
   5   5   4   72.20    9.55
  -5   5  -4   87.88    8.81
  -5   5  -5   13.85    7.50
  -5  -5  -5   33.15    9.33
   5   5   5   28.78    7.29
  -5   5  -6    6.28    5.67
  -5  -5  -6   13.62    6.34
   5   5   6    1.52    4.02
   5  -5   6   20.29    3.30
  -5   5  -7   36.21    6.35
  -5  -5  -7   50.16    6.01
   5   5   7   52.39    6.43
  -5   6   9    2.21    4.46
  -5  -6   9   -6.62    5.30
  -5   6   9   -2.02    3.51
  -5   6   8   12.83    6.38
  -5  -6   8   17.51    7.69
  -5   6   8    9.80    4.89
  -5   6   7   16.45    6.82
  -5  -6   7   20.75    8.13
  -5  -6   7   12.44    6.87
  -5   6   7   13.55    6.04
  -5   6   6    9.64    5.21
  -5  -6   6   23.41    8.87
  -5  -6   6   25.44    7.08
  -5   6   6   17.16    6.53
  -5   6   5    7.68    6.65
  -5  -6   5   -0.69    6.03
  -5  -6   5    7.18    5.93
  -5   6   5    8.89    6.66
  -5  -6   4    8.59    5.68
  -5  -6   4   11.98    6.13
  -5   6   4   21.88   12.16
  -5  -6   4   19.45    8.20
  -5  -6   4    3.41    6.92
  -5   6   4   16.83    7.26
  -5  -6   4   14.52    7.76
  -5   6   4   12.82    6.04
  -5  -6   3    4.96    5.43
  -5   6   3   10.96    9.27
  -5  -6   3   12.96    9.06
  -5   6   3   16.36    6.17
  -5  -6   3   15.10    6.84
  -5   6   3   15.15    6.60
  -5  -6   2    9.74    6.67
  -5   6   2    1.55    8.37
  -5   6   2   15.71    7.47
  -5   6   2   10.13    6.20
  -5   6   2    4.29    4.94
  -5  -6   2    1.26    6.13
  -5  -6   1    1.76    6.19
  -5   6   1   11.42    9.45
  -5   6   1    7.46    6.62
  -5   6   1    1.22    4.53
  -5   6   1    6.70    5.14
  -5   6   1   13.10    6.59
  -5  -6   1    5.24    6.20
  -5   6   0   16.34    6.68
  -5   6   0    9.29    6.12
  -5  -6   0   13.78    6.52
  -5   6   0    2.58    7.27
  -5   6   0   14.46    5.18
  -5   6   0   12.11    7.31
  -5   6  -1   23.04    7.68
  -5  -6  -1   24.08    9.53
  -5   6  -1   24.59    7.68
  -5   6  -1   27.68    7.98
  -5   6  -2   17.80    8.07
  -5  -6  -2   31.97   10.54
   5   6   2   23.20    6.84
  -5   6  -2   -0.78    6.76
  -5   6  -2   32.63    7.88
  -5   6  -3    0.09    7.72
  -5  -6  -3   -2.86    7.98
   5   6   3   -0.47    5.14
  -5   6  -3   -2.85    5.30
  -5   6  -4    7.24    8.24
  -5  -6  -4   11.98    8.13
   5   6   4   14.47    7.41
  -5   6  -5   10.07    7.55
  -5  -6  -5    2.31    6.45
   5   6   5    9.29    6.45
  -5   6  -6    6.29    5.63
  -5  -6  -6   12.61    4.82
   5   6   6    9.55    4.67
  -5   6  -7    0.80    4.55
  -5   7   9   12.25    4.79
  -5  -7   9    7.92    4.71
  -5   7   9   10.40    3.87
  -5   7   8   10.74    5.42
  -5  -7   8   -3.59    4.31
  -5   7   8   11.28    4.85
  -5   7   7   17.65    5.76
  -5  -7   7   24.06    8.43
  -5  -7   7   12.77    4.78
  -5   7   7   30.74    7.08
  -5  -7   6  346.32   20.56
  -5  -7   6  369.80   19.29
  -5   7   6  370.87   19.14
  -5   7   6  372.11   18.87
  -5   7   5   41.38    7.72
  -5  -7   5   31.89    7.23
  -5  -7   5   50.44   10.16
  -5  -7   5   31.05    9.27
  -5   7   5   36.90    8.07
  -5  -7   4  290.30   17.29
  -5  -7   4  271.27   15.64
  -5   7   4  316.64   20.97
  -5  -7   4  265.23   23.58
  -5   7   4  270.09   15.98
  -5   7   4  274.39   15.69
  -5  -7   3   90.94   10.41
  -5   7   3   82.56    9.63
  -5   7   3   83.11   10.33
  -5  -7   3   72.57   13.31
  -5  -7   2  109.45   11.68
  -5   7   2  149.84   14.72
  -5  -7   2   87.28   12.49
  -5   7   2  125.48   10.69
  -5   7   2  119.45   13.71
  -5   7   2  121.09   11.29
  -5  -7   2   98.92   16.16
  -5  -7   1  203.59   15.51
  -5  -7   1  223.98   22.10
  -5   7   1  191.78   16.61
  -5   7   1  227.67   12.88
  -5   7   1  212.00   14.98
  -5   7   0   -1.49    7.02
  -5  -7   0    7.71    7.47
  -5   7   0    7.27    4.54
  -5   7   0    2.39    3.93
  -5   7   0    0.25    6.67
  -5   7  -1  203.97   14.81
  -5  -7  -1  213.07   17.05
   5   7   1  194.39   13.19
  -5   7  -1  187.61   17.06
  -5   7  -1  218.11   14.81
  -5   7  -2   87.74   12.60
  -5  -7  -2   93.76   13.34
   5   7   2   87.60    9.49
  -5   7  -2   94.16   10.78
  -5   7  -3   91.39   11.75
  -5  -7  -3   84.74   12.70
   5   7   3   91.08   10.33
  -5   7  -3   99.56    9.84
  -5   7  -4    5.39    7.34
  -5  -7  -4    3.99    6.90
   5   7   4    1.50    5.68
  -5  -7  -5   77.67   10.39
  -5   7  -5   61.79    9.77
   5   7   5   68.85    8.54
  -5   7  -6    4.66    5.73
  -5  -7  -6   13.37    5.39
   5   7   6    9.80    5.15
  -5  -8   9   -1.73    4.35
  -5   8   9   -2.60    2.56
  -5  -8   8   11.43    6.37
  -5   8   8   10.46    4.52
  -5   8   7    7.19    5.86
  -5  -8   7    8.88    7.20
  -5  -8   7   19.70    6.00
  -5   8   7   16.58    6.71
  -5   8   6   28.90    7.67
  -5  -8   6   30.31    9.41
  -5  -8   6   43.04    9.32
  -5   8   6   37.18    8.68
  -5  -8   5   28.83    7.21
  -5  -8   5   20.53    8.05
  -5  -8   5   30.15    8.61
  -5   8   5   27.72    7.87
  -5   8   5   32.36    6.33
  -5  -8   4   21.97    7.99
  -5  -8   4   23.78    8.21
  -5   8   4   25.05    7.69
  -5   8   4   23.69    7.09
  -5  -8   3   12.75    7.26
  -5   8   3   17.65    6.95
  -5  -8   3   16.28    8.70
  -5   8   3   19.74    7.39
  -5  -8   2    1.95    7.34
  -5   8   2   15.58    6.51
  -5   8   2   -1.65    5.47
  -5  -8   2   -9.42    4.61
  -5   8   2   14.06    7.44
  -5  -8   1   12.27    7.76
  -5   8   1    2.72    4.26
  -5   8   1    7.74    6.75
  -5  -8   1   13.66    8.19
  -5   8   0   19.05    7.55
  -5  -8   0   23.02    9.05
  -5   8   0   14.01    5.28
  -5   8   0   29.16    7.74
  -5   8  -1   20.29    7.79
  -5  -8  -1   13.02    9.48
   5   8   1   14.94    5.28
  -5   8  -1   22.88    8.58
  -5   8  -2   -5.81    6.42
  -5  -8  -2    5.21    8.03
   5   8   2   -7.95    5.52
  -5   8  -2    3.57    6.17
  -5   8  -3    9.94    7.58
  -5  -8  -3    5.43    7.72
   5   8   3   -1.66    5.01
  -5   8  -3    3.32    5.09
  -5   8  -4   10.93    7.84
  -5  -8  -4   -0.79    7.24
   5   8   4   10.59    6.54
  -5   8  -5    9.81    6.45
  -5  -8  -5    5.64    5.61
   5   8   5   -5.54    4.64
  -5   8  -6   -0.99    4.75
  -5  -8  -6    5.53    4.66
   5   8   6  -11.32    3.78
  -5  -9   8   99.40   10.32
  -5   9   8  102.20    8.61
  -5  -9   7   17.56    8.10
  -5   9   7   17.39    6.67
  -5  -9   6  245.97   17.41
  -5  -9   6  231.41   14.70
  -5   9   6  259.85   15.84
  -5  -9   5  463.18   22.80
  -5  -9   5  411.65   19.37
  -5  -9   5  436.04   21.52
  -5   9   5  483.32   21.34
  -5   9   5  419.31   18.04
  -5  -9   4   83.48   10.42
  -5  -9   4   61.97    9.72
  -5   9   4   84.16   10.09
  -5   9   4   70.65    8.94
  -5  -9   3   41.23    9.07
  -5   9   3   35.83    7.51
  -5   9   3   33.87    8.21
  -5  -9   2  176.03   14.97
  -5   9   2  168.52   11.97
  -5   9   2  189.58   14.97
  -5  -9   1  346.69   20.09
  -5   9   1  354.55   15.47
  -5   9   1  340.42   18.71
  -5  -9   0    8.85    6.94
   5   9   0    3.66    5.02
  -5   9   0    5.47    6.53
  -5   9  -1   86.86   10.13
  -5  -9  -1   86.76   12.89
   5   9   1   93.50   10.28
  -5   9  -1   95.13   10.83
  -5   9  -2  155.57   13.32
  -5  -9  -2  166.47   15.78
   5   9   2  168.82   13.04
  -5   9  -2  166.21   12.77
  -5   9  -3   19.60    6.72
  -5  -9  -3   29.35    9.29
   5   9   3   22.56    6.82
  -5   9  -3   32.38    6.61
  -5   9  -4   74.13    9.85
  -5  -9  -4   81.90   10.93
   5   9   4   79.00    9.19
  -5   9  -5   38.94    7.85
  -5  -9  -5   38.36    6.87
   5   9   5   38.84    6.50
  -5   9  -6   11.07    4.89
  -5 -10   8   -3.39    4.89
  -5  10   8    2.29    3.34
  -5 -10   7    6.38    7.01
  -5  10   7    2.22    4.10
  -5 -10   6   -7.00    6.76
  -5 -10   6   -6.54    5.69
  -5  10   6    5.28    4.31
  -5 -10   5    4.78    4.81
  -5 -10   5    8.60    6.40
  -5 -10   5    8.89    5.47
  -5  10   5    7.77    6.30
  -5  10   5    8.33    3.54
  -5 -10   4    2.24    5.64
  -5 -10   4   -3.38    4.64
  -5  10   4    5.60    5.59
  -5  10   4    2.15    4.47
  -5 -10   3   13.33    6.65
  -5  10   3    3.75    4.87
  -5  10   3    7.43    6.02
  -5 -10   2   11.51    7.18
  -5  10   2    8.21    5.75
  -5  10   2   16.56    8.23
  -5 -10   1    9.52    8.36
  -5  10   1    3.51    8.13
  -5 -10   0    8.30    7.59
   5  10   0   -4.22    3.96
  -5  10   0    2.11    6.25
  -5 -10  -1    4.89    8.15
   5  10   1    3.34    5.08
  -5  10  -1   -3.35    5.75
  -5  10  -2    6.00    5.15
  -5 -10  -2   -3.71    7.33
   5  10   2    9.10    4.94
  -5  10  -2    3.33    5.07
  -5  10  -3   -3.88    4.71
  -5 -10  -3   -0.49    7.01
   5  10   3   -0.89    4.64
  -5  10  -3    0.02    3.44
  -5  10  -4    8.44    4.66
  -5 -10  -4   -0.72    5.38
   5  10   4   -1.48    3.85
  -5  10  -5   10.14    5.56
  -5 -10  -5    0.23    4.36
   5  10   5    3.44    2.95
  -5  11   8   51.91    6.08
  -5 -11   7  264.30   15.39
  -5  11   7  305.32   14.16
  -5 -11   6    8.97    6.49
  -5 -11   6    3.56    3.92
  -5  11   6   12.28    5.78
  -5 -11   5    1.40    4.37
  -5 -11   5   16.40    6.91
  -5 -11   5   13.09    6.94
  -5  11   5    8.39    5.68
  -5  11   5    3.94    4.09
  -5 -11   4  142.19   11.85
  -5 -11   4  139.58   12.85
  -5  11   4  164.57   11.88
  -5  11   4  152.30   12.55
  -5 -11   3   29.06    8.72
  -5  11   3   24.79    6.60
  -5  11   3   20.18    6.44
  -5 -11   2   29.34    9.03
  -5  11   2   50.67    8.88
  -5 -11   1   89.73   12.16
  -5  11   1   98.57   11.96
  -5 -11   0    5.55    6.98
   5  11   0    6.10    5.84
  -5  11   0   -4.27    7.05
  -5 -11  -1   34.89   10.03
   5  11   1   54.16    8.17
  -5  11  -1   37.43    7.30
  -5 -11  -2   90.83   11.54
   5  11   2   99.35   10.04
  -5  11  -2   97.24   10.02
  -5 -11  -3    8.17    6.32
   5  11   3    5.47    5.11
  -5  11  -3    2.98    4.16
  -5  11  -4   24.16    5.92
  -5 -11  -4   48.21    7.19
   5  11   4   36.90    6.53
   5  11   5    6.80    3.56
  -5 -12   7   14.50    4.02
  -5  12   7   22.25    4.89
  -5 -12   6    7.63    5.99
  -5 -12   6   12.30    5.27
  -5  12   6    9.52    4.89
  -5 -12   5    6.30    5.58
  -5 -12   5   18.07    7.25
  -5 -12   5    5.22    5.59
  -5  12   5   10.27    5.35
  -5  12   5    6.92    5.50
  -5 -12   4   24.82    6.88
  -5 -12   4   15.84    7.31
  -5  12   4    8.15    4.86
  -5  12   4    5.60    5.12
  -5 -12   3    0.17    5.55
  -5  12   3    8.89    4.94
  -5  12   3    4.79    4.99
  -5 -12   2    4.65    7.38
  -5  12   2   -0.36    5.24
  -5 -12   1    1.15    6.44
  -5  12   1    2.52    7.01
  -5 -12   0   14.81    8.09
  -5  12   0    8.37    6.13
  -5 -12  -1    8.80    7.66
   5  12   1    5.76    5.37
  -5  12  -1    5.82    6.23
  -5 -12  -2    9.97    6.20
   5  12   2    4.02    4.99
  -5  12  -2    9.52    5.08
  -5 -12  -3    4.02    4.96
   5  12   3    0.41    4.45
  -5 -12  -4   10.42    4.29
   5  12   4   -3.05    3.77
  -5 -13   6   56.17    6.93
  -5  13   6   54.83    5.80
  -5 -13   5    6.76    3.74
  -5  13   5    4.32    4.75
  -5  13   5    9.18    5.13
  -5 -13   4  160.08   13.18
  -5 -13   4  177.72   13.51
  -5  13   4  197.79   10.94
  -5  13   4  176.28   11.45
  -5 -13   3   -8.40    5.95
  -5  13   3   -5.32    5.52
  -5 -13   2   61.65   10.21
  -5  13   2   67.20    8.82
  -5 -13   1    2.22    6.32
  -5  13   1    2.53    4.83
  -5 -13   1    0.98    3.62
  -5 -13   0  196.38   15.14
  -5  13   0  187.77   13.19
  -5 -13  -1  379.61   19.12
  -5  13  -1  404.46   17.01
   5  13   2    3.51    4.93
  -5  13  -2   11.65    4.33
  -5 -13  -3    8.02    4.31
   5  13   3    4.76    3.54
  -5 -14   5   -5.72    4.04
  -5 -14   5   -7.65    5.18
  -5  14   5   -7.08    3.11
  -5 -14   4    3.90    4.76
  -5 -14   4    3.25    3.61
  -5 -14   4    8.01    5.06
  -5  14   4    3.52    3.13
  -5 -14   3   24.84    6.67
  -5  14   3   15.56    5.18
  -5 -14   2   -1.82    5.01
  -5  14   2    1.96    4.69
  -5 -14   1    5.14    6.04
  -5  14   1    2.76    5.14
  -5 -14   1    3.91    3.33
  -5 -14   0   -0.78    4.61
  -5 -14   0    9.36    6.38
  -5  14   0    3.21    5.43
  -5 -14  -1   14.89    6.24
  -5  14  -1    7.41    3.94
  -5 -14  -2    2.41    3.10
  -5  14  -2    0.59    3.39
  -5 -15   4  138.26    9.00
  -5  15   4  147.01    9.06
  -5 -15   3   15.20    4.91
  -5  15   3   16.05    4.36
  -5 -15   2   14.59    5.62
  -5  15   2    8.82    4.79
  -5 -15   1   36.87    7.41
  -5  15   1   29.79    6.08
  -5 -15   0   46.02    7.16
  -5 -15   0   38.10    4.76
  -5 -15  -1   95.85    9.03
  -5  15  -1   94.31    7.81
  -5 -16   2   -2.83    3.26
  -5  16   2    1.90    3.13
  -5 -16   1   -2.65    3.31
  -5  16   1   -4.46    3.17
  -6   0   9   16.05    5.44
  -6   0   8    5.90    4.24
  -6   0   8   28.83    9.44
  -6   0   7   -1.44    4.64
  -6   0   7  -11.23    7.35
  -6   0   6   -3.56    8.56
  -6   0   6   -1.75    4.38
  -6   0   5   17.48   10.26
  -6   0   5   20.42    7.22
  -6   0   4  163.35   15.74
  -6   0   4  160.09   15.55
  -6   0   4  167.17   13.50
  -6   0   4  145.60   10.97
  -6   0   3  606.30   24.77
  -6   0   3  571.85   21.32
  -6   0   2  160.75   13.74
  -6   0   2  158.93   15.66
  -6   0   2  165.42   12.79
  -6   0   1   27.27    6.99
  -6   0   1   17.16    8.59
  -6   0   1   23.10    7.05
  -6   0   0   97.31   11.17
  -6   0  -1 1663.71   37.65
  -6   0  -1 1707.31   38.64
  -6   0  -2   21.68    7.30
  -6   0  -2   16.00    8.09
  -6   0  -3    2.70    6.05
  -6   0  -3    1.22    5.46
  -6   0  -3   13.92    6.99
  -6   0  -4   66.07    8.72
  -6   0  -5  120.02   10.43
  -6   0  -6   32.33    5.82
  -6   1   9   18.97    5.92
  -6  -1   9   16.69    5.46
  -6   1   8    6.31    4.86
  -6  -1   8   12.96    5.31
  -6   1   8   31.71   11.05
  -6  -1   8   34.14    7.66
  -6   1   8    9.76    2.33
  -6   1   7   -1.89    4.50
  -6  -1   7    5.72    5.43
  -6   1   7   15.71    8.92
  -6  -1   7   10.07    7.84
  -6   1   7   10.01    5.07
  -6  -1   6   17.70    6.12
  -6   1   6   17.84    9.77
  -6  -1   6   19.02   10.05
  -6   1   6   24.97    6.63
  -6   1   5   55.31   11.86
  -6  -1   5   71.11   13.37
  -6   1   5   65.11   10.11
  -6   1   4   30.11    9.87
  -6  -1   4   41.53    9.86
  -6   1   4   43.59   10.26
  -6  -1   4   36.97    9.81
  -6   1   4   42.82    9.24
  -6   1   4   36.56    8.03
  -6   1   3    3.70    7.89
  -6  -1   3    6.80    7.65
  -6   1   3    7.82    9.35
  -6  -1   3   11.38   10.10
  -6   1   3    7.37    6.62
  -6  -1   3    9.22    6.76
  -6   1   3   14.34    6.05
  -6   1   2   10.68    7.57
  -6  -1   2    2.98    6.09
  -6   1   2    3.42    8.18
  -6  -1   2   -7.17    9.15
  -6  -1   2    0.87    4.37
  -6   1   2   -2.39    5.36
  -6   1   1   34.24    6.80
  -6  -1   1   25.18    7.84
  -6   1   1   35.04   10.97
  -6  -1   1   35.76    7.57
  -6   1   1   38.90    7.92
  -6  -1   0    5.93    5.03
  -6  -1   0    6.37    6.53
  -6   1   0    4.29    6.22
  -6  -1  -1    0.22    3.39
  -6   1  -1    4.70    2.49
  -6  -1  -1    4.89    7.88
  -6   1  -1   11.97    7.28
  -6   1  -2   27.13    9.08
  -6  -1  -2   12.51    6.04
  -6   1  -2   28.05    8.00
  -6  -1  -2   20.05    7.86
  -6   1  -2   23.62    7.38
  -6   1  -3   19.56    8.48
  -6  -1  -3   11.93    7.29
  -6   1  -3   10.38    5.79
  -6  -1  -3   12.91    6.63
  -6   1  -3    5.86    5.63
  -6   1  -4    7.92    6.65
  -6  -1  -4   13.74    5.94
  -6   1  -4    5.06    4.71
  -6  -1  -5   -2.35    5.28
  -6   1  -5   11.37    5.62
  -6  -1  -6   -9.10    4.12
  -6   1  -6   -0.19    2.85
  -6   2   9    0.28    2.86
  -6  -2   9    0.54    3.11
  -6   2   8   15.72    5.94
  -6  -2   8   13.13    5.58
  -6  -2   8   31.15    6.90
  -6   2   8   14.18    4.32
  -6   2   7  450.94   19.76
  -6  -2   7  443.59   20.02
  -6   2   7  509.93   21.59
  -6  -2   7  493.17   21.46
  -6   2   7  466.96   18.96
  -6  -2   6   15.47    6.52
  -6   2   6   23.47    9.73
  -6  -2   6   20.74    9.85
  -6   2   6   22.03    6.17
  -6   2   5  120.52   13.84
  -6  -2   5   89.95   12.35
  -6   2   5   88.37   10.70
  -6   2   4  563.69   24.97
  -6  -2   4  599.21   25.98
  -6   2   4  603.67   23.67
  -6   2   4  562.27   20.29
  -6   2   3   66.03   11.28
  -6  -2   3   64.51   11.45
  -6   2   3   55.21   10.93
  -6  -2   3   57.81   10.98
  -6   2   3   75.12   10.45
  -6  -2   3   71.51    9.38
  -6   2   3   72.63    9.63
  -6   2   2    3.21    6.72
  -6  -2   2   -3.55    6.54
  -6   2   2   -4.35    6.92
  -6  -2   2    4.06    8.66
  -6  -2   2   -8.75    6.33
  -6   2   2    3.39    5.11
  -6   2   1  139.66   11.94
  -6  -2   1  156.76   13.59
  -6   2   1  144.36   15.29
  -6  -2   1  152.08   13.34
  -6   2   1  158.89   12.91
  -6  -2   0   24.40    7.34
  -6  -2   0   23.39    6.73
  -6   2   0   31.77   10.02
  -6  -2   0   44.27   10.01
  -6   2   0   32.43    7.97
  -6  -2  -1   75.81   11.24
  -6  -2  -1   75.54   10.59
  -6   2  -1   68.23    9.61
  -6   2  -2   -3.73    6.85
  -6  -2  -2    3.67    5.37
  -6   2  -2   -4.61    4.78
  -6  -2  -2    4.54    7.87
  -6   2  -2    0.31    5.63
  -6   2  -3    9.37    8.00
  -6  -2  -3   15.03    6.56
  -6   2  -3   15.41    6.50
  -6   2  -4    7.58    5.86
  -6  -2  -4    3.33    6.30
  -6   2  -4   13.46    6.31
  -6   2  -4   14.53    5.15
  -6   2  -5   28.45    7.68
  -6  -2  -5   49.59    8.39
  -6   2  -5   41.81    6.75
  -6  -2  -6   97.70    7.99
  -6   2  -6   91.40    7.86
  -6   3   9   11.11    3.16
  -6  -3   9   13.80    4.38
  -6   3   8   10.74    5.26
  -6  -3   8    8.04    4.30
  -6  -3   8    2.33    5.42
  -6   3   8    6.54    3.84
  -6   3   7   -0.13    3.79
  -6  -3   7    1.91    4.19
  -6  -3   7    7.46    7.34
  -6   3   7   12.78    5.44
  -6  -3   6    6.85    4.88
  -6  -3   6    8.85    8.16
  -6   3   6   13.67    6.12
  -6   3   5   36.63   10.22
  -6  -3   5   34.59   10.21
  -6   3   5   41.91    8.45
  -6   3   4   56.93   12.12
  -6  -3   4   59.61   12.15
  -6  -3   4   52.13   11.29
  -6   3   4   46.71    9.36
  -6   3   4   50.41    8.05
  -6   3   3   11.21    8.79
  -6  -3   3    4.71    8.60
  -6   3   3    0.65    8.26
  -6  -3   3    0.32    9.67
  -6   3   3    4.96    6.62
  -6  -3   3   13.50    7.24
  -6   3   3   -4.84    5.49
  -6   3   2   13.69    7.81
  -6  -3   2   18.25    8.63
  -6   3   2   11.27    9.09
  -6  -3   2   13.73    8.93
  -6   3   2   12.81    6.29
  -6  -3   2    9.59    6.84
  -6   3   2   13.12    6.63
  -6  -3   1   18.94    6.61
  -6   3   1   22.07    6.75
  -6  -3   1   33.33    9.12
  -6   3   1   20.28    9.72
  -6  -3   1   22.53    9.19
  -6   3   1   19.89    7.55
  -6  -3   0    9.65    6.87
  -6  -3   0    7.47    6.72
  -6   3   0   12.53    9.62
  -6  -3   0   14.82    8.39
  -6   3   0   12.44    6.81
  -6   3  -1   -9.28    7.74
  -6  -3  -1    1.82    6.95
  -6   3  -1    8.70    9.40
  -6  -3  -1   12.12    9.10
  -6   3  -1    3.26    6.69
  -6   3  -2    8.56    6.07
  -6  -3  -2    8.97    5.86
  -6   3  -2   22.17    5.69
  -6   3  -2    8.56    5.77
  -6   3  -3   12.79    7.29
  -6  -3  -3   21.80    8.36
  -6   3  -3   21.50    6.49
  -6   3  -4   10.08    6.87
  -6  -3  -4   23.35    7.03
  -6   3  -4   20.70    5.22
  -6   3  -5    2.75    6.10
  -6  -3  -5    1.73    4.72
  -6   3  -5   -1.23    4.04
  -6  -3  -6   -3.61    4.50
  -6   4   9   26.07    4.31
  -6  -4   9   25.41    5.60
  -6   4   8    4.63    4.33
  -6  -4   8    4.40    3.12
  -6  -4   8    8.37    5.50
  -6   4   8   11.38    5.30
  -6   4   7   -2.04    4.41
  -6  -4   7   -2.74    6.00
  -6  -4   7   -7.63    7.36
  -6   4   7   -0.09    4.33
  -6  -4   6    0.65    3.87
  -6  -4   6    4.22    6.97
  -6   4   6    9.83    5.35
  -6   4   5   81.49   11.69
  -6  -4   5   67.75   11.36
  -6   4   5   67.39    9.96
  -6   4   4    8.28    8.19
  -6  -4   4    3.27    8.53
  -6  -4   4    4.76    8.00
  -6   4   4    1.87    6.73
  -6   4   4   10.87    5.70
  -6   4   3   36.63    9.16
  -6  -4   3   40.25    9.74
  -6  -4   3   23.46    9.99
  -6   4   3   28.79    8.08
  -6   4   3   33.55    7.83
  -6  -4   2  234.40   14.99
  -6   4   2  242.28   16.14
  -6  -4   2  246.62   17.34
  -6   4   2  227.29   17.67
  -6  -4   2  205.99   18.12
  -6   4   2  262.34   15.76
  -6  -4   2  260.98   15.95
  -6   4   2  260.88   15.98
  -6  -4   1   57.53    9.32
  -6  -4   1   49.44   10.15
  -6   4   1   38.10   10.10
  -6  -4   1   57.60    9.87
  -6   4   1   64.24    9.86
  -6  -4   0   67.96   10.25
  -6  -4   0   60.14    9.55
  -6   4   0   58.62   11.57
  -6  -4   0   88.44   11.39
  -6   4   0   64.20   10.88
  -6   4  -1  167.62   14.92
  -6  -4  -1  163.11   14.34
  -6   4  -1  159.80   15.52
  -6   4  -1  184.75   14.07
  -6   4  -2   75.45   10.35
  -6  -4  -2   85.77   10.75
  -6   4  -2   57.65   10.10
  -6   4  -2   86.86   10.22
  -6   4  -3    3.29    6.65
  -6  -4  -3   -2.13    5.82
  -6   4  -3    4.85    5.66
  -6   4  -4  135.69   12.85
  -6  -4  -4  170.59   13.28
  -6   4  -4  151.18    9.71
  -6   4  -5    4.43    5.36
  -6  -4  -5    4.98    4.52
  -6   4  -5    2.72    3.01
  -6   5   8   17.30    4.53
  -6  -5   8   13.46    4.51
  -6  -5   8   -0.19    3.96
  -6   5   8    9.66    4.15
  -6   5   7    7.66    5.77
  -6  -5   7    8.99    5.85
  -6  -5   7  -11.00    6.64
  -6   5   7    6.80    4.92
  -6  -5   6   15.25    7.15
  -6   5   6   19.63    6.71
  -6  -5   5    0.32    7.40
  -6   5   5    3.06    6.58
  -6   5   4   39.56   11.36
  -6  -5   4   20.49    8.89
  -6  -5   4   26.28    7.64
  -6   5   4   18.17    8.22
  -6   5   4   11.68    5.68
  -6   5   3   13.03    8.58
  -6  -5   3    1.22    7.74
  -6  -5   3    3.97    8.17
  -6   5   3    1.85    6.61
  -6   5   3   -1.78    5.78
  -6  -5   2   -2.60    5.49
  -6   5   2    7.95    7.66
  -6  -5   2    3.72    6.96
  -6   5   2    5.52    9.33
  -6  -5   2    2.01    8.10
  -6   5   2    4.59    6.30
  -6   5   2    1.47    5.73
  -6  -5   1   14.71    7.00
  -6  -5   1   11.82    7.72
  -6   5   1   13.61    9.19
  -6   5   1   19.11    7.00
  -6  -5   0   14.95    7.78
  -6  -5   0    5.19    5.60
  -6   5   0   -1.71    7.09
  -6   5   0   16.05    8.20
  -6   5  -1   -3.01    6.73
  -6  -5  -1   -1.11    6.41
  -6   5  -1   -4.21    8.17
  -6   5  -1    3.76    6.20
  -6   5  -2    6.46    7.55
  -6  -5  -2    9.00    7.21
  -6   5  -2    9.73    5.83
  -6   5  -3    1.73    5.78
  -6  -5  -3    3.28    6.23
  -6   5  -3    0.98    4.49
  -6   5  -4   -3.00    6.54
  -6  -5  -4    5.77    6.25
  -6   5  -5    4.18    5.02
  -6  -5  -5    0.36    5.57
  -6   5  -5   12.03    3.24
  -6   6   8   42.57    6.25
  -6  -6   8   29.18    5.74
  -6   6   7   27.18    5.90
  -6  -6   7   17.55    5.84
  -6  -6   7   25.79    7.99
  -6   6   7   20.75    6.20
  -6  -6   6  108.02   11.21
  -6  -6   6  121.97   12.04
  -6   6   6  120.74   11.34
  -6  -6   5   25.61    8.37
  -6   6   5   34.38    7.72
  -6   6   4  265.97   19.16
  -6  -6   4  243.42   17.78
  -6   6   4  238.15   15.15
  -6   6   4  214.43   13.67
  -6  -6   3    6.48    4.56
  -6   6   3   26.58   11.69
  -6  -6   3    4.92    7.33
  -6  -6   3    3.53    7.14
  -6   6   3    1.82    6.38
  -6   6   3    8.17    4.92
  -6  -6   2    8.74    5.10
  -6   6   2   26.18   11.06
  -6  -6   2    6.28    7.82
  -6  -6   2    7.79    7.70
  -6   6   2    8.72    5.41
  -6   6   2   -0.47    5.77
  -6  -6   1   57.63    8.81
  -6  -6   1   65.68   10.41
  -6   6   1   53.41   10.33
  -6   6   1   60.07    9.42
  -6  -6   0   17.56    7.67
  -6  -6   0   30.95    7.31
  -6   6   0   30.45    9.47
  -6   6   0   21.72    7.68
  -6   6  -1    2.58    7.09
  -6  -6  -1    0.84    5.40
  -6   6  -1    4.78    7.14
  -6   6  -2   54.06    9.68
  -6  -6  -2   55.62   10.03
  -6   6  -2   60.27    8.95
  -6   6  -3   73.08    9.55
  -6  -6  -3   85.54   11.14
  -6   6  -3   92.74    9.08
  -6   6  -4   25.24    7.14
  -6  -6  -4   25.95    7.44
  -6   6  -5   -0.24    4.55
  -6  -6  -5   28.48    6.30
  -6  -7   8    7.04    2.89
  -6   7   8   13.11    4.10
  -6  -7   7    4.38    5.27
  -6  -7   7  -10.08    6.34
  -6   7   7    3.16    4.58
  -6  -7   6    7.35    4.98
  -6  -7   6    3.73    6.50
  -6   7   6    5.77    6.16
  -6  -7   5   34.71    8.89
  -6   7   5   28.91    7.63
  -6  -7   4    7.58    8.73
  -6   7   4   17.88    6.93
  -6   7   4   14.03    5.21
  -6  -7   3   -4.94    5.22
  -6  -7   3   -8.45    7.22
  -6  -7   3   -3.56    5.94
  -6   7   3   -3.90    5.16
  -6   7   3   -2.28    4.39
  -6  -7   2    3.12    5.65
  -6  -7   2   10.51    7.19
  -6  -7   2    2.91    6.45
  -6   7   2    3.99    4.28
  -6   7   2    7.57    6.48
  -6  -7   1   10.93    6.85
  -6   7   1   24.96    8.01
  -6  -7   0    5.63    6.52
  -6   7   0    4.81    6.62
  -6   7  -1    6.73    6.45
  -6  -7  -1   -1.27    6.56
  -6  -7  -1   -2.99    4.09
  -6   7  -1   -1.87    5.63
  -6   7  -2   12.53    6.73
  -6  -7  -2    4.11    5.85
  -6   7  -2    3.39    5.15
  -6   7  -3   -1.11    5.72
  -6  -7  -3   -5.30    6.89
  -6   7  -3    1.25    3.90
  -6   7  -4    4.70    5.78
  -6  -7  -4   14.26    6.06
  -6   7  -5   -5.04    4.52
  -6  -7  -5    2.13    4.22
  -6   8   8   -2.66    2.56
  -6  -8   7    5.37    2.41
  -6  -8   7    8.51    6.00
  -6   8   7   12.96    4.88
  -6  -8   6   19.15    6.37
  -6   8   6   16.09    6.16
  -6  -8   5   31.63    8.43
  -6   8   5   32.26    7.35
  -6  -8   4   15.58    5.08
  -6  -8   4   17.64    7.79
  -6   8   4   18.73    5.73
  -6   8   4   21.24    6.05
  -6  -8   3    5.33    5.17
  -6  -8   3    3.94    6.53
  -6   8   3   11.37    5.67
  -6   8   3   12.70    5.52
  -6  -8   2   10.47    5.13
  -6   8   2    7.18    4.49
  -6   8   2   10.90    5.14
  -6  -8   1   14.28    5.89
  -6  -8   1    9.39    7.25
  -6   8   1   14.79    6.62
  -6  -8   0   31.07    8.32
  -6   8   0   29.37    7.78
  -6  -8  -1   46.70    8.80
  -6  -8  -1   40.14    7.08
  -6   8  -1   41.24    8.05
  -6   8  -2  -11.68    7.68
  -6  -8  -2   -4.03    4.87
  -6   8  -2    0.97    4.98
  -6   8  -3   -1.78    4.80
  -6  -8  -3    2.09    5.05
  -6   8  -3    0.34    2.66
  -6   8  -4   30.05    6.13
  -6  -8  -4   39.66    7.20
  -6  -9   7   -0.72    1.26
  -6  -9   7   -1.83    3.56
  -6   9   7   -1.75    4.80
  -6  -9   6    6.89    4.53
  -6   9   6   -0.68    4.18
  -6  -9   5    2.25    5.42
  -6   9   5   -2.50    4.06
  -6  -9   4    6.11    4.15
  -6  -9   4   -5.51    7.82
  -6   9   4    6.31    5.64
  -6   9   4    6.71    3.83
  -6  -9   3   -4.26    5.57
  -6  -9   3    4.20    6.39
  -6   9   3   -0.33    5.05
  -6   9   3   10.92    5.51
  -6  -9   2    2.39    5.43
  -6   9   2   -0.45    3.11
  -6   9   2    8.14    5.42
  -6  -9   1   13.52    7.78
  -6  -9   1   15.43    6.07
  -6   9   1    7.15    7.42
  -6  -9   0   15.48    6.22
  -6   9   0   12.10    6.64
  -6  -9  -1    1.41    6.81
  -6   9  -1    1.90    5.00
  -6  -9  -2    8.65    6.53
  -6   9  -2   14.50    5.32
  -6   9  -3    3.21    4.57
  -6  -9  -3   -4.49    5.96
  -6   9  -3   -7.14    3.60
  -6   9  -4    2.44    4.79
  -6  -9  -4   -0.70    3.29
  -6  10   7   30.78    5.40
  -6 -10   6   -0.82    4.57
  -6  10   6   -4.64    4.04
  -6 -10   5    0.69    5.39
  -6  10   5   10.62    4.65
  -6 -10   4   -1.93    4.94
  -6 -10   4    2.12    5.65
  -6  10   4    4.28    4.72
  -6  10   4   -1.32    4.70
  -6 -10   3   17.21    5.76
  -6 -10   3   28.64    7.81
  -6  10   3   21.54    5.71
  -6  10   3   26.83    6.71
  -6 -10   2   -0.94    6.05
  -6  10   2    7.92    5.50
  -6 -10   1   11.16    6.40
  -6  10   1   13.00    6.96
  -6 -10   0    3.21    6.16
  -6  10   0    7.37    5.98
  -6 -10  -1   18.34    7.87
  -6  10  -1   19.33    6.78
  -6 -10  -2   -2.68    5.53
  -6  10  -2    0.58    3.48
  -6 -10  -3   -2.49    4.82
  -6 -11   6    2.90    2.68
  -6  11   6    2.64    3.20
  -6 -11   5    6.37    5.24
  -6  11   5    1.65    4.01
  -6 -11   4    4.90    4.16
  -6 -11   4   -0.10    5.70
  -6  11   4   -0.12    2.79
  -6  11   4   -1.61    3.82
  -6 -11   3   -6.72    6.04
  -6 -11   3   -8.06    7.30
  -6  11   3    4.21    3.90
  -6  11   3    5.87    3.46
  -6 -11   2    0.21    5.36
  -6  11   2    1.90    5.11
  -6 -11   1   -2.65    6.29
  -6  11   1    4.35    5.64
  -6 -11   0    5.93    5.71
  -6  11   0    7.26    5.49
  -6 -11  -1   -0.42    3.98
  -6  11  -1   -5.91    4.01
  -6 -11  -2    2.64    5.87
  -6  11  -2   -5.75    4.46
  -6 -11  -3    2.30    4.00
  -6 -12   5   30.59    5.42
  -6  12   5   19.58    3.92
  -6 -12   4   10.67    4.36
  -6 -12   4   -0.32    4.42
  -6  12   4    1.91    3.35
  -6  12   4    1.35    3.03
  -6 -12   3    4.52    4.05
  -6 -12   3    2.15    5.65
  -6  12   3   11.57    5.22
  -6 -12   2   -1.17    4.88
  -6  12   2    2.08    4.32
  -6 -12   1   36.17    8.08
  -6  12   1   61.22    8.37
  -6 -12   0   13.47    5.81
  -6  12   0   17.73    5.11
  -6 -12  -1    3.70    4.74
  -6 -12  -1    0.04    2.78
  -6  12  -1    4.27    2.99
  -6 -12  -2   -4.32    4.64
  -6 -13   4    4.70    3.21
  -6 -13   4    7.77    4.77
  -6 -13   3    8.17    3.71
  -6 -13   3   -1.61    3.65
  -6  13   3    1.62    3.79
  -6 -13   2   -3.71    4.03
  -6 -13   2    0.72    4.52
  -6  13   2   -1.44    4.26
  -6 -13   1    0.38    4.39
  -6  13   1   10.81    4.86
  -6 -13   0   -4.82    5.03
  -6  13   0    9.10    3.40
  -6 -13  -1    6.61    4.56
  -6  13  -1    7.96    3.26
  -6 -14   2   -1.26    3.84
  -6  14   2   -0.98    2.74
  -6 -14   1    4.62    3.91
  -6 -14   1    5.44    3.77
  -6  14   1    8.63    3.62
  -7   0   8   83.55   10.44
  -7   0   7   62.92    9.65
  -7   0   6   19.37    8.53
  -7   0   5   -9.48    7.49
  -7   0   4   14.35    8.18
  -7   0   3   17.57    8.04
  -7   0   3   19.74    9.49
  -7   0   3   17.17    7.22
  -7   0   2   25.25    7.39
  -7   0   2   15.13    9.68
  -7   0   2   16.84    8.57
  -7   0   1    7.61    7.87
  -7   0   1    7.52    8.16
  -7   0   0   16.30   10.28
  -7   0   0   15.40    8.22
  -7   0  -1   12.44    8.40
  -7   0  -1    9.03    8.16
  -7   0  -2   20.83    5.49
  -7   0  -2   20.60    8.02
  -7   0  -2   32.37    9.07
  -7   0  -3    2.02    3.90
  -7   0  -3    8.75    5.29
  -7   1   8  106.84   10.60
  -7  -1   8   22.74    8.58
  -7   1   7   34.04   11.22
  -7  -1   7    8.67    6.50
  -7   1   6   30.61    8.69
  -7  -1   6    9.20    7.22
  -7   1   5   31.98    8.67
  -7  -1   5   18.92    8.05
  -7   1   4   -6.82    7.31
  -7  -1   4   -1.97    6.58
  -7   1   4    6.42    5.19
  -7   1   3   -1.55    6.55
  -7  -1   3   -0.78    7.46
  -7   1   3  -11.26    8.15
  -7  -1   3    8.66    8.43
  -7  -1   3   10.47    6.97
  -7   1   3    3.20    6.22
  -7   1   2   -1.84    6.04
  -7  -1   2   -1.03    6.65
  -7   1   2   -0.29    7.85
  -7  -1   2    9.35    8.21
  -7  -1   2    5.55    7.31
  -7   1   2    9.35    5.13
  -7  -1   1  162.43   11.96
  -7   1   1  148.35   15.19
  -7  -1   1  146.61   15.15
  -7  -1   1  175.78   14.38
  -7   1   1  182.86   13.62
  -7   1   0   22.06    8.16
  -7  -1   0   10.36    9.07
  -7  -1   0   38.58    9.63
  -7   1   0   19.77    9.32
  -7   1  -1   60.17   11.19
  -7  -1  -1   43.33    9.33
  -7   1  -1   71.10   10.56
  -7  -1  -2   37.77    6.76
  -7   1  -2   29.56    7.64
  -7   1  -2   43.39    8.32
  -7  -1  -3   11.35    4.88
  -7   1  -3    5.19    3.53
  -7  -1  -4    9.17    3.00
  -7  -1  -4    3.86    5.68
  -7  -2   8    6.37    7.82
  -7   2   7   62.62   11.58
  -7  -2   7    6.18    5.19
  -7   2   6   61.91    9.53
  -7  -2   6   16.77    8.76
  -7   2   5   14.64    7.99
  -7  -2   5  -11.49    8.73
  -7   2   4    6.33    6.95
  -7  -2   4   -1.52    7.10
  -7   2   4    4.90    6.36
  -7   2   3   42.92    9.32
  -7  -2   3   46.73    9.35
  -7   2   3   35.85   10.12
  -7  -2   3   35.16   10.64
  -7   2   3   51.20    8.19
  -7   2   2    7.14    4.82
  -7  -2   2   15.19    6.76
  -7   2   2    8.36    8.09
  -7  -2   2   10.50    8.91
  -7  -2   2   34.50    8.65
  -7   2   2   21.28    6.54
  -7  -2   1   -1.97    4.21
  -7   2   1   -5.07    8.15
  -7  -2   1   -1.16    7.36
  -7   2   1    6.52    4.93
  -7   2   0   10.77    7.28
  -7  -2   0   -6.89    8.35
  -7   2   0   13.38    5.88
  -7  -2  -1   -2.78    3.27
  -7   2  -1    5.70    6.38
  -7   2  -1   -3.52    6.41
  -7  -2  -2    9.19    5.56
  -7   2  -2    6.54    6.90
  -7   2  -2   14.08    7.22
  -7  -2  -3    3.10    3.42
  -7   2  -3    8.19    3.11
  -7  -2  -4    2.09    3.18
  -7   3   7  154.54   13.73
  -7  -3   7   37.09    7.56
  -7   3   6   76.91   11.98
  -7  -3   6   42.15    8.26
  -7   3   5   67.86   10.24
  -7  -3   5   38.04    9.24
  -7   3   4  111.72   11.70
  -7  -3   4  128.03   12.64
  -7   3   4  102.61    8.95
  -7   3   3   37.29    7.92
  -7  -3   3   16.23    7.68
  -7  -3   3   16.81    7.19
  -7   3   3   29.85    6.13
  -7   3   2   69.69    7.63
  -7  -3   2   49.89    9.60
  -7   3   2   44.07   10.80
  -7  -3   2   48.32   10.43
  -7   3   2   57.34    8.70
  -7  -3   1   70.75    8.68
  -7   3   1   63.88   11.12
  -7  -3   1   60.41   10.69
  -7   3   1   73.01   10.09
  -7  -3   0    4.33    4.64
  -7   3   0    5.11    6.77
  -7  -3   0    6.07    8.29
  -7   3   0   11.30    6.01
  -7  -3  -1   -5.21    4.26
  -7   3  -1    2.17    5.91
  -7   3  -1    3.57    5.16
  -7  -3  -2   68.44    8.39
  -7   3  -2   75.60    9.65
  -7  -3  -3   35.39    6.20
  -7   3  -3   46.47    6.82
  -7  -4   7   13.82    6.54
  -7  -4   6    6.77    6.18
  -7   4   6   21.79    5.70
  -7  -4   5    0.94    7.66
  -7   4   5   13.84    6.32
  -7   4   4   10.07   11.05
  -7  -4   4    2.20    5.47
  -7   4   4    7.81    4.11
  -7   4   3   25.66   10.40
  -7  -4   3   33.47    7.49
  -7  -4   3   23.89    8.48
  -7   4   3   15.69    6.06
  -7   4   2   26.24    8.78
  -7  -4   2   16.86    6.60
  -7  -4   2   13.27    7.79
  -7   4   2   21.21    6.33
  -7  -4   1   10.77    5.05
  -7   4   1   -3.70    7.53
  -7  -4   1   -1.40    7.06
  -7   4   1    7.75    5.43
  -7  -4   0    2.21    2.47
  -7   4   0    7.69    6.16
  -7  -4   0    4.06    7.89
  -7   4   0    7.21    5.00
  -7  -4  -1   13.79    6.32
  -7   4  -1   10.19    6.57
  -7   4  -1   13.01    5.71
  -7  -4  -2   19.98    6.04
  -7   4  -2   16.18    6.47
  -7  -4  -3   -5.81    2.43
  -7   4  -3   13.47    4.70
  -7  -5   7    2.92    5.35
  -7   5   7    6.26    3.78
  -7  -5   6   19.39    8.31
  -7   5   6   39.43    6.80
  -7  -5   5  107.34   12.18
  -7   5   5  114.43   10.57
  -7  -5   4   28.84    7.54
  -7   5   4   34.06    6.86
  -7   5   4   21.79    5.59
  -7  -5   3    4.96    6.60
  -7  -5   3   15.62    7.99
  -7   5   3   18.24    5.61
  -7  -5   2   24.78    7.98
  -7  -5   2   28.14    8.98
  -7   5   2   28.82    7.11
  -7  -5   1   -2.34    3.32
  -7  -5   1   13.44    5.22
  -7  -5   1   -1.20    8.21
  -7   5   1    1.76    5.77
  -7  -5   0   31.59    6.77
  -7   5   0   12.18    7.83
  -7  -5   0   19.07    9.00
  -7   5   0   29.09    6.93
  -7  -5  -1   58.40    7.43
  -7   5  -1   58.63    7.95
  -7  -5  -2    2.26    4.53
  -7   5  -2   -4.96    4.79
  -7  -5  -3    0.44    3.30
  -7   5  -3   15.30    3.91
  -7  -6   7    8.44    5.29
  -7   6   7   19.21    4.39
  -7  -6   6   14.14    7.21
  -7   6   6   18.70    5.42
  -7  -6   5   15.79    7.38
  -7   6   5   14.20    5.74
  -7  -6   4    2.59    6.39
  -7   6   4    7.48    5.75
  -7   6   4    2.89    3.63
  -7  -6   3   22.00    7.50
  -7  -6   3    9.51    8.44
  -7   6   3   23.73    6.30
  -7  -6   2    8.64    4.70
  -7  -6   2   -0.03    6.33
  -7   6   2   -3.65    3.94
  -7  -6   1    9.15    5.43
  -7  -6   1    6.64    4.10
  -7  -6   1    5.46    7.18
  -7   6   1   -0.50    4.76
  -7  -6   0    5.11    4.38
  -7  -6   0   11.66    7.84
  -7   6   0    3.82    5.56
  -7  -6  -1   -3.73    4.42
  -7   6  -1   11.81    5.02
  -7  -6  -2    4.30    5.01
  -7   6  -2   -0.59    4.19
  -7  -6  -3    1.42    3.22
  -7   7   7   15.79    3.86
  -7  -7   6   21.91    7.14
  -7   7   6   24.61    4.91
  -7  -7   5  218.23   14.06
  -7   7   5  214.25   12.72
  -7  -7   4   70.93    9.31
  -7   7   4   79.64    8.74
  -7   7   4   66.72    7.28
  -7  -7   3  112.67   11.73
  -7   7   3  111.03    9.54
  -7  -7   2    5.50    4.42
  -7  -7   2    6.95    5.66
  -7  -7   2   -6.07    2.54
  -7   7   2    2.80    5.21
  -7  -7   1  236.21   13.63
  -7  -7   1  224.14   13.75
  -7   7   1  259.37   14.41
  -7  -7   0   58.30    7.85
  -7   7   0   56.22    8.10
  -7  -7  -1   27.25    6.25
  -7  -7  -1   16.65    6.69
  -7   7  -1   19.67    5.70
  -7  -7  -2   56.51    6.66
  -7   7  -2   53.75    6.47
  -7  -8   6   -1.57    5.50
  -7   8   6    2.96    2.83
  -7  -8   5   11.37    5.83
  -7   8   5   24.54    4.91
  -7  -8   4    0.83    3.55
  -7   8   4   -0.97    2.89
  -7  -8   3    6.68    5.83
  -7   8   3    6.60    4.05
  -7  -8   2    9.61    3.98
  -7  -8   2    4.36    5.26
  -7   8   2    7.87    4.64
  -7  -8   1    6.11    4.37
  -7  -8   1    7.76    3.86
  -7   8   1   -0.34    4.80
  -7  -8   0    4.08    3.15
  -7  -8   0    5.93    4.79
  -7  -8   0   -2.87    4.83
  -7   8   0    3.10    4.60
  -7  -8  -1    5.47    5.23
  -7  -8  -1    3.60    4.87
  -7   8  -1   -4.00    3.40
  -7  -8  -2    4.04    3.28
  -7  -8  -2   14.60    4.31
  -7   8  -2    6.84    3.64
  -7  -9   5  154.30   10.73
  -7   9   5  168.23    9.64
  -7  -9   4    3.47    5.88
  -7   9   4   -4.12    3.30
  -7  -9   3   10.93    5.15
  -7   9   3   -2.98    3.87
  -7  -9   2   26.34    5.22
  -7  -9   2   31.94    6.61
  -7   9   2   40.86    6.40
  -7  -9   1   -0.10    4.51
  -7  -9   1    8.44    3.37
  -7   9   1    1.23    4.02
  -7  -9   0    6.11    4.16
  -7   9   0    7.95    4.29
  -7  -9  -1   69.81    7.74
  -7   9  -1   83.27    7.32
  -7 -10   4   -1.00    4.33
  -7 -10   3   -0.17    4.45
  -7  10   3   -1.54    3.10
  -7 -10   2    0.07    3.19
  -7 -10   2   -1.38    4.01
  -7  10   2   -5.79    3.70
  -7 -10   1   -1.46    4.54
  -7 -10   1    8.12    2.65
  -7  10   1   -5.07    3.62
  -7 -10   0   -0.54    3.70
  -7  10   0    3.78    3.39
  -7 -11   3   37.40    5.88
  -7 -11   2   36.41    6.30
  -7  11   2   23.98    4.48
  -7  11   1   42.83    5.50
  -8   0   6   35.70    9.20
  -8   0   5   65.57    7.71
  -8   0   4   89.76    9.19
  -8   0   3    5.97    4.41
  -8   0   2    6.36    6.33
  -8   0   1   -0.79    5.39
  -8   0   0   19.67    6.18
  -8   0  -1  103.56   10.44
  -8   1   6   52.07    9.42
  -8  -1   6   33.85    6.21
  -8   1   5   34.46    9.09
  -8  -1   5   26.27    6.39
  -8   1   4   34.33    7.43
  -8  -1   4   15.92    5.79
  -8   1   3   22.46    6.52
  -8   1   3   18.95    5.94
  -8  -1   2    2.60    5.78
  -8   1   2   21.25    6.27
  -8   1   1    0.46    6.13
  -8  -1   1    3.32    6.22
  -8   1   1   17.15    6.06
  -8   1   0   13.18    3.89
  -8  -1   0    7.49    5.94
  -8   1  -1    9.01    5.62
  -8  -1  -1   -2.05    4.73
  -8  -2   6   89.83    8.24
  -8   2   5   51.37    9.33
  -8  -2   5   18.92    5.41
  -8   2   4   44.20    9.18
  -8  -2   4   16.07    5.78
  -8   2   3  190.86   11.71
  -8  -2   3  162.52   10.84
  -8   2   3  179.56   10.54
  -8  -2   2   24.68    8.11
  -8   2   2   30.43    6.55
  -8  -2   1   34.74    7.69
  -8   2   1   40.34    6.90
  -8   2   0   22.45    6.68
  -8  -2   0   26.99    7.23
  -8  -2  -1   68.38    8.49
  -8   3   5  107.52   10.38
  -8  -3   5   16.46    5.63
  -8   3   4   54.24    8.79
  -8  -3   4   -6.03    5.60
  -8  -3   3   -5.25    4.18
  -8   3   3    7.95    5.48
  -8  -3   2    1.38    2.01
  -8  -3   2    3.17    5.90
  -8   3   2    5.05    5.46
  -8  -3   1   10.02    6.45
  -8   3   1   11.82    5.12
  -8  -3   0   10.40    5.88
  -8   3   0   11.70    4.97
  -8  -3  -1    5.13    5.93
  -8   3  -1   17.44    4.67
  -8  -4   5   69.18    7.57
  -8  -4   4    1.43    3.97
  -8  -4   3   10.56    4.89
  -8   4   3   22.80    4.88
  -8  -4   2    1.12    2.82
  -8  -4   2   11.93    6.14
  -8   4   2    9.76    5.19
  -8  -4   1   -5.76    7.04
  -8   4   1   -4.76    5.41
  -8  -4   0    6.57    5.30
  -8   4   0    3.52    4.90
  -8  -5   4    3.36    4.37
  -8  -5   3   10.72    3.65
  -8   5   3    0.09    4.08
  -8  -5   2   -8.15    4.96
  -8   5   2   -3.23    4.31
  -8  -5   1    8.27    5.61
  -8   5   1   -7.23    5.01
  -8  -5   0   -0.34    4.79
  -8   5   0    0.19    4.40
  -8   6   2    0.42    3.94
  -8   6   1    8.97    4.25
   0   0   0    0.00    0.00


TITL exp_15979_auto in P2(1)/m
REM P2(1)/m (#11 in standard setting)
CELL 1.54184   7.149576  16.693651   9.624613  90.0000 102.2143  90.0000
ZERR    5.00   0.000287   0.000556   0.000337   0.0000   0.0037   0.0000
LATT  1
SYMM -x, y+1/2,-z
SFAC C H N O
UNIT 55.00 50.00 5.00 5.00
REM  CrysAlisPro recorded range (K): Min=300.0; max=300.0; aver:300.0
TEMP 27
TREF
HKLF 4
END
_computing_structure_solution     'SHELXT 2018/2 (Sheldrick, 2018)'
;
_shelx_hkl_checksum                97484
_olex2_submission_special_instructions  'No special instructions were received'
_oxdiff_exptl_absorpt_empirical_details
;
Empirical correction (ABSPACK) includes:
- Absorption correction using spherical harmonics
- Frame scaling
;
_oxdiff_exptl_absorpt_empirical_full_max  1.280
_oxdiff_exptl_absorpt_empirical_full_min  0.766
