# Supplementary material for: Magnetoelectric effect generated through electron transfer from organic radical to metal ion
Source: Natl Sci Rev. 2023 Mar 6;10(4):nwad059. doi: 10.1093/nsr/nwad059 (PMC10187783; doi:10.1093/nsr/nwad059)
Supplement: nwad059_Supplemental_Files [file nwad059_supplemental_files.zip › 1-100K.cif]

data_2222
_audit_creation_date               2020-02-18
_audit_creation_method
;
Olex2 1.3-beta
(compiled Nov 21 2019 18:26:39 for OlexSys, GUI svn.r6003)
;
_shelx_SHELXL_version_number       '2018/3'
_audit_contact_author_address      ?
_audit_contact_author_email        ?
_audit_contact_author_name         ''
_audit_contact_author_phone        ?
_publ_contact_author_id_orcid      ?
_publ_section_references
;
Dolomanov, O.V., Bourhis, L.J., Gildea, R.J, Howard, J.A.K. & Puschmann, H.
 (2009), J. Appl. Cryst. 42, 339-341.

Sheldrick, G.M. (2015). Acta Cryst. C71, 3-8.
;
_chemical_name_common              ?
_chemical_name_systematic          ?
_chemical_formula_moiety           'C5 H13 Br N, C12 H4 Cl4 Fe O10'
_chemical_formula_sum              'C17 H17 Br Cl4 Fe N O10'
_chemical_formula_weight           672.87
_chemical_absolute_configuration   ?
_chemical_melting_point            ?
loop_
  _atom_type_symbol
  _atom_type_description
  _atom_type_scat_dispersion_real
  _atom_type_scat_dispersion_imag
  _atom_type_scat_source
 'C' 'C' 0.0033 0.0016 'International Tables Vol C Tables 4.2.6.8 and 6.1.1.4'
 'H' 'H' 0.0000 0.0000 'International Tables Vol C Tables 4.2.6.8 and 6.1.1.4'
 'Br' 'Br' -0.2901 2.4595
 'International Tables Vol C Tables 4.2.6.8 and 6.1.1.4'
 'Cl' 'Cl' 0.1484 0.1585 'International Tables Vol C Tables 4.2.6.8 and 6.1.1.4'
 'Fe' 'Fe' 0.3463 0.8444 'International Tables Vol C Tables 4.2.6.8 and 6.1.1.4'
 'N' 'N' 0.0061 0.0033 'International Tables Vol C Tables 4.2.6.8 and 6.1.1.4'
 'O' 'O' 0.0106 0.0060 'International Tables Vol C Tables 4.2.6.8 and 6.1.1.4'

_shelx_space_group_comment
;
The symmetry employed for this shelxl refinement is uniquely defined
by the following loop, which should always be used as a source of
symmetry information in preference to the above space-group names.
They are only intended as comments.
;
_space_group_crystal_system        'monoclinic'
_space_group_IT_number             4
_space_group_name_H-M_alt          'P 1 21 1'
_space_group_name_Hall             'P 2yb'
loop_
  _space_group_symop_operation_xyz
 'x, y, z'
 '-x, y+1/2, -z'

_cell_length_a                     7.0655(2)
_cell_length_b                     17.0164(5)
_cell_length_c                     9.5010(2)
_cell_angle_alpha                  90
_cell_angle_beta                   102.308(3)
_cell_angle_gamma                  90
_cell_volume                       1116.05(6)
_cell_formula_units_Z              2
_cell_measurement_reflns_used      5674
_cell_measurement_temperature      100.01(10)
_cell_measurement_theta_max        30.1030
_cell_measurement_theta_min        3.8010
_shelx_estimated_absorpt_T_max     0.753
_shelx_estimated_absorpt_T_min     0.466
_exptl_absorpt_coefficient_mu      3.002
_exptl_absorpt_correction_T_max    1.00000
_exptl_absorpt_correction_T_min    0.57505
_exptl_absorpt_correction_type     multi-scan
_exptl_absorpt_process_details
;
CrysAlisPro 1.171.38.41o (Rigaku Oxford Diffraction, 2015)
Empirical absorption correction using spherical harmonics,
 implemented in SCALE3 ABSPACK scaling algorithm.
;
_exptl_absorpt_special_details     ?
_exptl_crystal_colour              'clear dark black'
_exptl_crystal_colour_lustre       clear
_exptl_crystal_colour_modifier     dark
_exptl_crystal_colour_primary      black
_exptl_crystal_density_diffrn      2.002
_exptl_crystal_density_meas        ?
_exptl_crystal_density_method      ?
_exptl_crystal_description         block
_exptl_crystal_F_000               670
_exptl_crystal_size_max            0.3
_exptl_crystal_size_mid            0.1
_exptl_crystal_size_min            0.1
_exptl_transmission_factor_max     ?
_exptl_transmission_factor_min     ?
_diffrn_reflns_av_R_equivalents    0.0398
_diffrn_reflns_av_unetI/netI       0.0596
_diffrn_reflns_Laue_measured_fraction_full  0.997
_diffrn_reflns_Laue_measured_fraction_max  0.906
_diffrn_reflns_limit_h_max         9
_diffrn_reflns_limit_h_min         -9
_diffrn_reflns_limit_k_max         22
_diffrn_reflns_limit_k_min         -24
_diffrn_reflns_limit_l_max         12
_diffrn_reflns_limit_l_min         -13
_diffrn_reflns_number              11360
_diffrn_reflns_point_group_measured_fraction_full  0.995
_diffrn_reflns_point_group_measured_fraction_max  0.856
_diffrn_reflns_theta_full          25.242
_diffrn_reflns_theta_max           30.404
_diffrn_reflns_theta_min           3.493
_diffrn_ambient_environment        N~2~
_diffrn_ambient_temperature        100.01(10)
_diffrn_detector                   'CCD plate'
_diffrn_detector_area_resol_mean   10.4741
_diffrn_detector_type              Atlas
_diffrn_measured_fraction_theta_full  0.997
_diffrn_measured_fraction_theta_max  0.906
_diffrn_measurement_details
;
List of Runs (angles in degrees, time in seconds):

  # Type    Start    End  Width  t~exp~   \w     \q     \k     \f   Frames
--------------------------------------------------------------------------
  1  \w     -9.00  16.00   1.00    1.72    --  -14.00 -99.00 -30.00   25
  2  \w   -103.00 -65.00   1.00    1.72    --  -14.00-178.00-150.00   38
  3  \w     58.00  85.00   1.00    1.72    --   14.47  57.00-150.00   27
  4  \w    -15.00  88.00   1.00    1.72    --   14.47  57.00 -30.00  103
  5  \w     41.00  72.00   1.00    1.72    --   14.47 178.00  30.00   31
  6  \w    -18.00  37.00   1.00    1.72    --   14.47  77.00-150.00   55
  7  \w    -11.00  91.00   1.00    1.72    --   14.47  37.00 150.00  102
;
_diffrn_measurement_device         'four-circle diffractometer'
_diffrn_measurement_device_type    'SuperNova, Dual, Cu at zero, Atlas'
_diffrn_measurement_method         '\w scans'
_diffrn_orient_matrix_type        
 'CrysAlisPro convention (1999,Acta A55,543-557)'
_diffrn_orient_matrix_UB_11        0.0096504000
_diffrn_orient_matrix_UB_12        -0.0376517000
_diffrn_orient_matrix_UB_13        -0.0296995000
_diffrn_orient_matrix_UB_21        0.0927230000
_diffrn_orient_matrix_UB_22        0.0106262000
_diffrn_orient_matrix_UB_23        -0.0112305000
_diffrn_orient_matrix_UB_31        0.0432541000
_diffrn_orient_matrix_UB_32        -0.0143743000
_diffrn_orient_matrix_UB_33        0.0695042000
_diffrn_radiation_monochromator    mirror
_diffrn_radiation_probe            x-ray
_diffrn_radiation_type             'Mo K\a'
_diffrn_radiation_wavelength       0.71073
_diffrn_source                     'micro-focus sealed X-ray tube'
_diffrn_source_type                'SuperNova (Mo) X-ray Source'
_reflns_Friedel_coverage           0.833
_reflns_Friedel_fraction_full      0.993
_reflns_Friedel_fraction_max       0.803
_reflns_number_gt                  5329
_reflns_number_total               5780
_reflns_odcompleteness_completeness  99.70
_reflns_odcompleteness_iscentric   1
_reflns_odcompleteness_theta       27.42
_reflns_special_details
;
 Reflections were merged by SHELXL according to the crystal
 class for the calculation of statistics and refinement.
 
 _reflns_Friedel_fraction is defined as the number of unique
 Friedel pairs measured divided by the number that would be
 possible theoretically, ignoring centric projections and
 systematic absences. Completness statistics refer to single and
 composite reflections containing twin component 1 only.
;
_reflns_threshold_expression       'I > 2\s(I)'
_computing_cell_refinement         'CrysAlisPro 1.171.38.41o (Rigaku OD, 2015)'
_computing_data_collection         'CrysAlisPro 1.171.38.41o (Rigaku OD, 2015)'
_computing_data_reduction          'CrysAlisPro 1.171.38.41o (Rigaku OD, 2015)'
_computing_molecular_graphics      'Olex2 1.3-beta (Dolomanov et al., 2009)'
_computing_publication_material    'Olex2 1.3-beta (Dolomanov et al., 2009)'
_computing_structure_refinement    'SHELXL 2018/3 (Sheldrick, 2015)'
_computing_structure_solution      'SHELXT 2014/5 (Sheldrick, 2014)'
_refine_diff_density_max           1.297
_refine_diff_density_min           -0.868
_refine_diff_density_rms           0.123
_refine_ls_abs_structure_details
;
 Refined as an inversion twin.
;
_refine_ls_abs_structure_Flack     0.417(12)
_refine_ls_extinction_coef         .
_refine_ls_extinction_method       none
_refine_ls_goodness_of_fit_ref     1.039
_refine_ls_hydrogen_treatment      constr
_refine_ls_matrix_type             full
_refine_ls_number_parameters       313
_refine_ls_number_reflns           5780
_refine_ls_number_restraints       1
_refine_ls_R_factor_all            0.0471
_refine_ls_R_factor_gt             0.0414
_refine_ls_restrained_S_all        1.039
_refine_ls_shift/su_max            0.001
_refine_ls_shift/su_mean           0.000
_refine_ls_structure_factor_coef   Fsqd
_refine_ls_weighting_details      
 'w=1/[\s^2^(Fo^2^)+(0.0446P)^2^] where P=(Fo^2^+2Fc^2^)/3'
_refine_ls_weighting_scheme        calc
_refine_ls_wR_factor_gt            0.0910
_refine_ls_wR_factor_ref           0.0956
_refine_special_details
;
 Refined as a 2-component inversion twin.
;
_olex2_refinement_description
;
1. Twinned data refinement
 Scales: 0.583(12)
 0.417(12)
2. Fixed Uiso
 At 1.2 times of:
  All C(H,H) groups
 At 1.5 times of:
  All C(H,H,H) groups, All O(H,H) groups
3.a Rotating group:
 O5(H5a,H5b), O6(H6a,H6b)
3.b Secondary CH2 refined with riding coordinates:
 C00V(H00d,H00e), C00W(H00f,H00g)
3.c Idealised Me refined as rotating group:
 C00T(H00a,H00b,H00c), C00X(H00h,H00i,H00j), C00Y(H00k,H00l,H00m)
;
_atom_sites_solution_hydrogens     mixed
_atom_sites_solution_primary       ?
_atom_sites_solution_secondary     ?
loop_
  _atom_site_label
  _atom_site_type_symbol
  _atom_site_fract_x
  _atom_site_fract_y
  _atom_site_fract_z
  _atom_site_U_iso_or_equiv
  _atom_site_adp_type
  _atom_site_occupancy
  _atom_site_site_symmetry_order
  _atom_site_calc_flag
  _atom_site_refinement_flags_posn
  _atom_site_refinement_flags_adp
  _atom_site_refinement_flags_occupancy
  _atom_site_disorder_assembly
  _atom_site_disorder_group
 Br01 Br -0.02362(8) 0.47781(5) 1.11982(6) 0.02693(17) Uani 1 1 d . . . . .
 Fe1 Fe 0.74368(10) 0.50130(4) 0.48380(7) 0.00989(15) Uani 1 1 d . . . . .
 Cl4 Cl 0.7933(2) 0.26354(8) 0.18589(13) 0.0135(3) Uani 1 1 d . . . . .
 Cl3 Cl 0.6969(2) 0.28772(8) 0.83550(13) 0.0144(3) Uani 1 1 d . . . . .
 Cl2 Cl 0.7054(2) 0.72405(8) 0.81989(13) 0.0149(3) Uani 1 1 d . . . . .
 Cl1 Cl 0.8077(2) 0.73028(8) 0.17050(13) 0.0144(3) Uani 1 1 d . . . . .
 O4 O 0.7471(6) 0.4073(2) 0.3591(4) 0.0105(7) Uani 1 1 d . . . . .
 O1 O 0.7564(6) 0.5914(2) 0.3546(4) 0.0122(8) Uani 1 1 d . . . . .
 O3 O 0.7325(6) 0.4176(2) 0.6285(4) 0.0114(8) Uani 1 1 d . . . . .
 O2 O 0.7416(6) 0.5876(2) 0.6236(4) 0.0141(8) Uani 1 1 d . . . . .
 O5 O 1.0389(5) 0.4990(2) 0.5202(4) 0.0149(7) Uani 1 1 d . . . . .
 H5A H 1.084352 0.451287 0.546256 0.022 Uiso 1 1 d R U . . .
 H5B H 1.093793 0.527626 0.596460 0.022 Uiso 1 1 d R U . . .
 O8 O 0.7188(6) 0.8636(2) 0.6328(4) 0.0167(9) Uani 1 1 d . . . . .
 O6 O 0.4471(5) 0.5045(2) 0.4283(4) 0.0179(8) Uani 1 1 d . . . . .
 H6A H 0.402677 0.459264 0.396440 0.027 Uiso 1 1 d R U . . .
 H6B H 0.410357 0.535331 0.355874 0.027 Uiso 1 1 d R U . . .
 O7 O 0.7995(6) 0.8670(2) 0.3676(4) 0.0154(8) Uani 1 1 d . . . . .
 O10 O 0.7767(6) 0.1323(2) 0.3930(4) 0.0160(9) Uani 1 1 d . . . . .
 O9 O 0.7118(6) 0.1426(2) 0.6612(4) 0.0147(8) Uani 1 1 d . . . . .
 C7 C 0.7485(8) 0.3413(3) 0.4233(5) 0.0093(10) Uani 1 1 d . . . . .
 N00I N 0.3795(6) 0.5065(3) 0.9553(4) 0.0134(9) Uani 1 1 d . . . . .
 C11 C 0.7587(8) 0.1981(3) 0.4407(6) 0.0112(10) Uani 1 1 d . . . . .
 C1 C 0.7447(8) 0.6575(3) 0.5706(6) 0.0112(10) Uani 1 1 d . . . . .
 C6 C 0.7316(8) 0.7262(3) 0.6431(6) 0.0118(10) Uani 1 1 d . . . . .
 C8 C 0.7341(8) 0.3470(3) 0.5808(5) 0.0092(10) Uani 1 1 d . . . . .
 C12 C 0.7642(8) 0.2689(3) 0.3631(5) 0.0109(10) Uani 1 1 d . . . . .
 C4 C 0.7759(9) 0.8017(3) 0.4197(6) 0.0134(12) Uani 1 1 d . . . . .
 C5 C 0.7386(8) 0.8006(3) 0.5754(6) 0.0115(11) Uani 1 1 d . . . . .
 C2 C 0.7584(8) 0.6594(3) 0.4142(5) 0.0106(10) Uani 1 1 d . . . . .
 C9 C 0.7212(8) 0.2804(3) 0.6590(5) 0.0109(10) Uani 1 1 d . . . . .
 C3 C 0.7783(8) 0.7296(3) 0.3460(6) 0.0116(10) Uani 1 1 d . . . . .
 C00T C 0.4869(7) 0.4965(4) 0.8372(5) 0.0156(11) Uani 1 1 d . . . . .
 H00A H 0.423418 0.456096 0.769982 0.023 Uiso 1 1 calc R U . . .
 H00B H 0.620579 0.480587 0.878220 0.023 Uiso 1 1 calc R U . . .
 H00C H 0.487397 0.546436 0.785703 0.023 Uiso 1 1 calc R U . . .
 C10 C 0.7289(8) 0.2041(3) 0.5979(5) 0.0120(11) Uani 1 1 d . . . . .
 C00V C 0.0438(9) 0.5550(4) 0.9870(6) 0.0231(13) Uani 1 1 d . . . . .
 H00D H -0.077422 0.576039 0.926644 0.028 Uiso 1 1 calc R U . . .
 H00E H 0.111962 0.599309 1.043746 0.028 Uiso 1 1 calc R U . . .
 C00W C 0.1691(8) 0.5243(4) 0.8892(5) 0.0175(12) Uani 1 1 d . . . . .
 H00F H 0.166166 0.563337 0.811432 0.021 Uiso 1 1 calc R U . . .
 H00G H 0.108748 0.475601 0.843437 0.021 Uiso 1 1 calc R U . . .
 C00X C 0.4676(9) 0.5732(4) 1.0468(7) 0.0231(13) Uani 1 1 d . . . . .
 H00H H 0.608125 0.565535 1.074966 0.035 Uiso 1 1 calc R U . . .
 H00I H 0.413032 0.575659 1.133203 0.035 Uiso 1 1 calc R U . . .
 H00J H 0.440011 0.622315 0.992550 0.035 Uiso 1 1 calc R U . . .
 C00Y C 0.4094(10) 0.4313(4) 1.0394(7) 0.0253(14) Uani 1 1 d . . . . .
 H00K H 0.338261 0.388787 0.981603 0.038 Uiso 1 1 calc R U . . .
 H00L H 0.361785 0.437474 1.128425 0.038 Uiso 1 1 calc R U . . .
 H00M H 0.547829 0.418505 1.063337 0.038 Uiso 1 1 calc R U . . .

loop_
  _atom_site_aniso_label
  _atom_site_aniso_U_11
  _atom_site_aniso_U_22
  _atom_site_aniso_U_33
  _atom_site_aniso_U_23
  _atom_site_aniso_U_13
  _atom_site_aniso_U_12
 Br01 0.0194(3) 0.0413(4) 0.0226(3) 0.0125(3) 0.0101(2) 0.0062(3)
 Fe1 0.0137(3) 0.0047(3) 0.0118(3) 0.0010(3) 0.0040(2) 0.0000(3)
 Cl4 0.0186(7) 0.0137(6) 0.0093(5) -0.0023(5) 0.0051(5) 0.0014(5)
 Cl3 0.0216(7) 0.0141(6) 0.0094(5) 0.0022(5) 0.0071(5) -0.0004(5)
 Cl2 0.0197(7) 0.0153(6) 0.0108(6) -0.0015(5) 0.0055(5) 0.0015(5)
 Cl1 0.0195(7) 0.0144(6) 0.0099(6) 0.0016(5) 0.0043(5) -0.0013(5)
 O4 0.016(2) 0.0057(18) 0.0104(17) 0.0017(13) 0.0040(15) 0.0001(14)
 O1 0.017(2) 0.0088(19) 0.0118(17) 0.0019(14) 0.0046(16) -0.0005(15)
 O3 0.021(2) 0.0057(18) 0.0101(17) 0.0014(14) 0.0077(15) -0.0012(15)
 O2 0.022(2) 0.0091(19) 0.0131(19) 0.0021(14) 0.0091(16) 0.0012(16)
 O5 0.0157(17) 0.0077(16) 0.0215(17) -0.0010(16) 0.0044(13) 0.0005(16)
 O8 0.022(2) 0.0093(19) 0.0188(19) -0.0020(15) 0.0039(16) 0.0022(16)
 O6 0.0149(18) 0.0083(16) 0.0295(19) 0.0000(17) 0.0028(15) -0.0020(16)
 O7 0.022(2) 0.0077(18) 0.0152(18) -0.0005(15) 0.0003(16) -0.0031(16)
 O10 0.020(2) 0.0081(19) 0.021(2) -0.0023(15) 0.0054(17) 0.0008(15)
 O9 0.019(2) 0.0082(18) 0.0166(19) 0.0034(14) 0.0024(16) -0.0030(15)
 C7 0.006(2) 0.010(2) 0.011(2) -0.0001(19) 0.0004(19) 0.0007(19)
 N00I 0.014(2) 0.018(2) 0.0086(18) 0.0004(18) 0.0029(15) 0.0026(19)
 C11 0.009(3) 0.009(2) 0.015(3) -0.004(2) 0.002(2) -0.001(2)
 C1 0.012(3) 0.009(2) 0.013(2) 0.001(2) 0.003(2) 0.000(2)
 C6 0.013(3) 0.013(3) 0.010(2) 0.000(2) 0.005(2) 0.001(2)
 C8 0.009(3) 0.008(2) 0.011(2) -0.0020(19) 0.002(2) -0.0009(19)
 C12 0.013(3) 0.013(3) 0.007(2) -0.0002(19) 0.002(2) -0.001(2)
 C4 0.014(3) 0.010(3) 0.015(3) 0.002(2) 0.000(2) 0.000(2)
 C5 0.011(3) 0.006(3) 0.017(3) -0.003(2) 0.000(2) 0.0010(19)
 C2 0.012(3) 0.009(2) 0.011(3) -0.0002(19) 0.002(2) 0.003(2)
 C9 0.014(3) 0.011(3) 0.008(2) 0.0003(19) 0.0009(19) -0.002(2)
 C3 0.014(3) 0.010(2) 0.011(2) 0.001(2) 0.004(2) 0.002(2)
 C00T 0.015(2) 0.023(3) 0.013(2) -0.011(2) 0.0124(18) -0.011(2)
 C10 0.012(3) 0.012(3) 0.011(2) 0.003(2) 0.001(2) 0.000(2)
 C00V 0.024(3) 0.024(3) 0.022(3) 0.005(3) 0.009(2) 0.000(3)
 C00W 0.015(3) 0.025(3) 0.012(2) 0.007(2) 0.002(2) 0.000(2)
 C00X 0.023(3) 0.023(3) 0.023(3) -0.009(3) 0.004(2) -0.001(2)
 C00Y 0.029(4) 0.022(3) 0.030(3) 0.010(3) 0.016(3) 0.003(3)

_geom_special_details
;
 All esds (except the esd in the dihedral angle between two l.s. planes)
 are estimated using the full covariance matrix.  The cell esds are taken
 into account individually in the estimation of esds in distances, angles
 and torsion angles; correlations between esds in cell parameters are only
 used when they are defined by crystal symmetry.  An approximate (isotropic)
 treatment of cell esds is used for estimating esds involving l.s. planes.
;
loop_
  _geom_bond_atom_site_label_1
  _geom_bond_atom_site_label_2
  _geom_bond_distance
  _geom_bond_site_symmetry_2
  _geom_bond_publ_flag
 Br01 C00V 1.950(6) . ?
 Fe1 O4 1.993(4) . ?
 Fe1 O1 1.978(4) . ?
 Fe1 O3 1.992(4) . ?
 Fe1 O2 1.983(4) . ?
 Fe1 O5 2.041(3) . ?
 Fe1 O6 2.050(4) . ?
 Cl4 C12 1.742(5) . ?
 Cl3 C9 1.727(5) . ?
 Cl2 C6 1.729(5) . ?
 Cl1 C3 1.724(5) . ?
 O4 C7 1.277(6) . ?
 O1 C2 1.288(7) . ?
 O3 C8 1.285(6) . ?
 O2 C1 1.294(7) . ?
 O5 H5A 0.8891 . ?
 O5 H5B 0.8902 . ?
 O8 C5 1.225(6) . ?
 O6 H6A 0.8613 . ?
 O6 H6B 0.8606 . ?
 O7 C4 1.242(7) . ?
 O10 C11 1.225(7) . ?
 O9 C10 1.226(7) . ?
 C7 C8 1.525(7) . ?
 C7 C12 1.372(7) . ?
 N00I C00T 1.492(5) . ?
 N00I C00W 1.516(6) . ?
 N00I C00X 1.483(7) . ?
 N00I C00Y 1.499(7) . ?
 C11 C12 1.417(8) . ?
 C11 C10 1.556(7) . ?
 C1 C6 1.370(8) . ?
 C1 C2 1.509(7) . ?
 C6 C5 1.425(8) . ?
 C8 C9 1.368(7) . ?
 C4 C5 1.557(8) . ?
 C4 C3 1.416(8) . ?
 C2 C3 1.380(8) . ?
 C9 C10 1.429(8) . ?
 C00T H00A 0.9800 . ?
 C00T H00B 0.9800 . ?
 C00T H00C 0.9800 . ?
 C00V H00D 0.9900 . ?
 C00V H00E 0.9900 . ?
 C00V C00W 1.507(8) . ?
 C00W H00F 0.9900 . ?
 C00W H00G 0.9900 . ?
 C00X H00H 0.9800 . ?
 C00X H00I 0.9800 . ?
 C00X H00J 0.9800 . ?
 C00Y H00K 0.9800 . ?
 C00Y H00L 0.9800 . ?
 C00Y H00M 0.9800 . ?

loop_
  _geom_angle_atom_site_label_1
  _geom_angle_atom_site_label_2
  _geom_angle_atom_site_label_3
  _geom_angle
  _geom_angle_site_symmetry_1
  _geom_angle_site_symmetry_3
  _geom_angle_publ_flag
 O4 Fe1 O5 86.80(16) . . ?
 O4 Fe1 O6 90.54(16) . . ?
 O1 Fe1 O4 104.18(14) . . ?
 O1 Fe1 O3 174.78(17) . . ?
 O1 Fe1 O2 81.33(17) . . ?
 O1 Fe1 O5 86.54(16) . . ?
 O1 Fe1 O6 89.96(16) . . ?
 O3 Fe1 O4 81.02(16) . . ?
 O3 Fe1 O5 93.38(15) . . ?
 O3 Fe1 O6 90.44(16) . . ?
 O2 Fe1 O4 174.47(16) . . ?
 O2 Fe1 O3 93.46(14) . . ?
 O2 Fe1 O5 93.09(17) . . ?
 O2 Fe1 O6 89.96(17) . . ?
 O5 Fe1 O6 174.96(14) . . ?
 C7 O4 Fe1 115.0(3) . . ?
 C2 O1 Fe1 114.9(3) . . ?
 C8 O3 Fe1 114.9(3) . . ?
 C1 O2 Fe1 114.6(3) . . ?
 Fe1 O5 H5A 111.1 . . ?
 Fe1 O5 H5B 112.3 . . ?
 H5A O5 H5B 101.8 . . ?
 Fe1 O6 H6A 110.0 . . ?
 Fe1 O6 H6B 109.8 . . ?
 H6A O6 H6B 103.8 . . ?
 O4 C7 C8 114.6(4) . . ?
 O4 C7 C12 125.7(5) . . ?
 C12 C7 C8 119.6(4) . . ?
 C00T N00I C00W 108.8(4) . . ?
 C00T N00I C00Y 105.5(4) . . ?
 C00X N00I C00T 108.1(4) . . ?
 C00X N00I C00W 109.9(4) . . ?
 C00X N00I C00Y 110.2(4) . . ?
 C00Y N00I C00W 114.0(5) . . ?
 O10 C11 C12 124.6(5) . . ?
 O10 C11 C10 117.5(5) . . ?
 C12 C11 C10 117.9(5) . . ?
 O2 C1 C6 125.4(5) . . ?
 O2 C1 C2 114.4(4) . . ?
 C6 C1 C2 120.1(5) . . ?
 C1 C6 Cl2 120.2(4) . . ?
 C1 C6 C5 121.2(5) . . ?
 C5 C6 Cl2 118.6(4) . . ?
 O3 C8 C7 114.4(4) . . ?
 O3 C8 C9 125.2(5) . . ?
 C9 C8 C7 120.4(4) . . ?
 C7 C12 Cl4 119.1(4) . . ?
 C7 C12 C11 122.2(5) . . ?
 C11 C12 Cl4 118.7(4) . . ?
 O7 C4 C5 117.0(5) . . ?
 O7 C4 C3 124.2(5) . . ?
 C3 C4 C5 118.8(5) . . ?
 O8 C5 C6 123.9(5) . . ?
 O8 C5 C4 118.1(5) . . ?
 C6 C5 C4 118.0(4) . . ?
 O1 C2 C1 114.6(4) . . ?
 O1 C2 C3 124.3(5) . . ?
 C3 C2 C1 121.0(5) . . ?
 C8 C9 Cl3 120.0(4) . . ?
 C8 C9 C10 121.3(5) . . ?
 C10 C9 Cl3 118.7(4) . . ?
 C4 C3 Cl1 119.3(4) . . ?
 C2 C3 Cl1 120.4(4) . . ?
 C2 C3 C4 120.3(5) . . ?
 N00I C00T H00A 109.5 . . ?
 N00I C00T H00B 109.5 . . ?
 N00I C00T H00C 109.5 . . ?
 H00A C00T H00B 109.5 . . ?
 H00A C00T H00C 109.5 . . ?
 H00B C00T H00C 109.5 . . ?
 O9 C10 C11 117.6(5) . . ?
 O9 C10 C9 124.1(5) . . ?
 C9 C10 C11 118.3(5) . . ?
 Br01 C00V H00D 108.5 . . ?
 Br01 C00V H00E 108.5 . . ?
 H00D C00V H00E 107.5 . . ?
 C00W C00V Br01 115.0(4) . . ?
 C00W C00V H00D 108.5 . . ?
 C00W C00V H00E 108.5 . . ?
 N00I C00W H00F 107.8 . . ?
 N00I C00W H00G 107.8 . . ?
 C00V C00W N00I 117.9(4) . . ?
 C00V C00W H00F 107.8 . . ?
 C00V C00W H00G 107.8 . . ?
 H00F C00W H00G 107.2 . . ?
 N00I C00X H00H 109.5 . . ?
 N00I C00X H00I 109.5 . . ?
 N00I C00X H00J 109.5 . . ?
 H00H C00X H00I 109.5 . . ?
 H00H C00X H00J 109.5 . . ?
 H00I C00X H00J 109.5 . . ?
 N00I C00Y H00K 109.5 . . ?
 N00I C00Y H00L 109.5 . . ?
 N00I C00Y H00M 109.5 . . ?
 H00K C00Y H00L 109.5 . . ?
 H00K C00Y H00M 109.5 . . ?
 H00L C00Y H00M 109.5 . . ?

loop_
  _geom_hbond_atom_site_label_D
  _geom_hbond_atom_site_label_H
  _geom_hbond_atom_site_label_A
  _geom_hbond_distance_DH
  _geom_hbond_distance_HA
  _geom_hbond_distance_DA
  _geom_hbond_angle_DHA
  _geom_hbond_site_symmetry_A
  _geom_hbond_publ_flag
 O5 H5A O7 0.89 1.76 2.640(5) 167.5 2_746 yes
 O5 H5B O10 0.89 2.00 2.658(6) 130.1 2_756 yes
 O6 H6A O8 0.86 1.83 2.677(5) 166.0 2_646 yes
 O6 H6B O9 0.86 2.01 2.664(5) 132.0 2_656 yes

loop_
  _geom_torsion_atom_site_label_1
  _geom_torsion_atom_site_label_2
  _geom_torsion_atom_site_label_3
  _geom_torsion_atom_site_label_4
  _geom_torsion
  _geom_torsion_site_symmetry_1
  _geom_torsion_site_symmetry_2
  _geom_torsion_site_symmetry_3
  _geom_torsion_site_symmetry_4
  _geom_torsion_publ_flag
 Br01 C00V C00W N00I -72.0(6) . . . . ?
 Fe1 O4 C7 C8 3.8(6) . . . . ?
 Fe1 O4 C7 C12 -175.3(4) . . . . ?
 Fe1 O1 C2 C1 -1.7(6) . . . . ?
 Fe1 O1 C2 C3 176.0(4) . . . . ?
 Fe1 O3 C8 C7 1.2(6) . . . . ?
 Fe1 O3 C8 C9 -177.7(4) . . . . ?
 Fe1 O2 C1 C6 175.6(5) . . . . ?
 Fe1 O2 C1 C2 -2.6(6) . . . . ?
 Cl3 C9 C10 O9 3.0(8) . . . . ?
 Cl3 C9 C10 C11 -177.7(4) . . . . ?
 Cl2 C6 C5 O8 -3.2(8) . . . . ?
 Cl2 C6 C5 C4 176.0(4) . . . . ?
 O4 C7 C8 O3 -3.4(7) . . . . ?
 O4 C7 C8 C9 175.6(5) . . . . ?
 O4 C7 C12 Cl4 2.4(8) . . . . ?
 O4 C7 C12 C11 -178.0(5) . . . . ?
 O1 C2 C3 Cl1 -1.3(8) . . . . ?
 O1 C2 C3 C4 179.1(6) . . . . ?
 O3 C8 C9 Cl3 1.0(8) . . . . ?
 O3 C8 C9 C10 -178.5(5) . . . . ?
 O2 C1 C6 Cl2 -0.8(8) . . . . ?
 O2 C1 C6 C5 179.3(6) . . . . ?
 O2 C1 C2 O1 2.8(8) . . . . ?
 O2 C1 C2 C3 -174.9(5) . . . . ?
 O7 C4 C5 O8 5.8(8) . . . . ?
 O7 C4 C5 C6 -173.5(5) . . . . ?
 O7 C4 C3 Cl1 -2.2(8) . . . . ?
 O7 C4 C3 C2 177.5(6) . . . . ?
 O10 C11 C12 Cl4 1.4(8) . . . . ?
 O10 C11 C12 C7 -178.2(5) . . . . ?
 O10 C11 C10 O9 -4.9(8) . . . . ?
 O10 C11 C10 C9 175.7(5) . . . . ?
 C7 C8 C9 Cl3 -177.8(4) . . . . ?
 C7 C8 C9 C10 2.7(8) . . . . ?
 C1 C6 C5 O8 176.6(5) . . . . ?
 C1 C6 C5 C4 -4.2(8) . . . . ?
 C1 C2 C3 Cl1 176.2(4) . . . . ?
 C1 C2 C3 C4 -3.4(8) . . . . ?
 C6 C1 C2 O1 -175.4(5) . . . . ?
 C6 C1 C2 C3 6.9(9) . . . . ?
 C8 C7 C12 Cl4 -176.7(4) . . . . ?
 C8 C7 C12 C11 2.9(8) . . . . ?
 C8 C9 C10 O9 -177.5(5) . . . . ?
 C8 C9 C10 C11 1.8(8) . . . . ?
 C12 C7 C8 O3 175.8(5) . . . . ?
 C12 C7 C8 C9 -5.2(8) . . . . ?
 C12 C11 C10 O9 175.4(5) . . . . ?
 C12 C11 C10 C9 -4.0(8) . . . . ?
 C5 C4 C3 Cl1 176.9(4) . . . . ?
 C5 C4 C3 C2 -3.5(8) . . . . ?
 C2 C1 C6 Cl2 177.2(4) . . . . ?
 C2 C1 C6 C5 -2.6(8) . . . . ?
 C3 C4 C5 O8 -173.3(5) . . . . ?
 C3 C4 C5 C6 7.4(9) . . . . ?
 C00T N00I C00W C00V -166.0(5) . . . . ?
 C10 C11 C12 Cl4 -178.9(4) . . . . ?
 C10 C11 C12 C7 1.5(8) . . . . ?
 C00X N00I C00W C00V -47.9(6) . . . . ?
 C00Y N00I C00W C00V 76.5(6) . . . . ?

_shelx_res_file
;
TITL 2222_a.res in P2(1)
    2222.res
    created by SHELXL-2018/3 at 17:04:14 on 14-Feb-2020
REM Old TITL 2222 in P2(1)/m
REM SHELXT solution in P2(1)
REM R1 0.078, Rweak 0.028, Alpha 0.006, Orientation as input
REM Flack x = 0.425 ( 0.006 ) from Parsons' quotients
REM Formula found by SHELXT: C18 O10 Cl4 Fe1 Br
CELL 0.71073 7.065527 17.016434 9.500996 90 102.3075 90
ZERR 2 0.000216 0.000468 0.000249 0 0.0028 0
LATT -1
SYMM -X,0.5+Y,-Z
SFAC C H Br Cl Fe N O
UNIT 34 34 2 8 2 2 20
EQIV $1 2-X,-0.5+Y,1-Z
EQIV $2 2-X,0.5+Y,1-Z
EQIV $3 1-X,-0.5+Y,1-Z
EQIV $4 1-X,0.5+Y,1-Z

L.S. 40
PLAN  5
SIZE 0.1 0.3 0.1
TEMP -173
HTAB O5 O7_$1
HTAB O5 O10_$2
HTAB O6 O8_$3
HTAB O6 O9_$4
CONF
BOND $H
list 4
MORE -1
fmap 2 53
acta
TWIN -1 0 0 0 -1 0 0 0 -1 2
REM <olex2.extras>
REM <HklSrc "%.\\2222.hkl">
REM </olex2.extras>

WGHT    0.044600
BASF   0.41667
FVAR       0.35131
BR01  3   -0.023615    0.477812    1.119822    11.00000    0.01942    0.04132 =
         0.02257    0.01253    0.01011    0.00625
FE1   5    0.743684    0.501299    0.483803    11.00000    0.01373    0.00472 =
         0.01180    0.00096    0.00401   -0.00002
CL4   4    0.793318    0.263537    0.185890    11.00000    0.01857    0.01370 =
         0.00926   -0.00227    0.00508    0.00139
CL3   4    0.696857    0.287721    0.835505    11.00000    0.02158    0.01406 =
         0.00940    0.00225    0.00715   -0.00036
CL2   4    0.705401    0.724053    0.819892    11.00000    0.01969    0.01526 =
         0.01080   -0.00149    0.00548    0.00153
CL1   4    0.807682    0.730277    0.170504    11.00000    0.01948    0.01439 =
         0.00991    0.00160    0.00434   -0.00127
O4    7    0.747055    0.407347    0.359123    11.00000    0.01591    0.00573 =
         0.01041    0.00169    0.00398    0.00008
O1    7    0.756434    0.591392    0.354612    11.00000    0.01660    0.00876 =
         0.01179    0.00191    0.00457   -0.00048
O3    7    0.732509    0.417609    0.628480    11.00000    0.02053    0.00571 =
         0.01009    0.00141    0.00769   -0.00123
O2    7    0.741567    0.587642    0.623609    11.00000    0.02236    0.00910 =
         0.01311    0.00214    0.00905    0.00119
O5    7    1.038883    0.499027    0.520199    11.00000    0.01569    0.00771 =
         0.02155   -0.00096    0.00437    0.00052
AFIX   7
H5A   2    1.084352    0.451287    0.546256    11.00000   -1.50000
H5B   2    1.093793    0.527626    0.596460    11.00000   -1.50000
AFIX   0
O8    7    0.718792    0.863623    0.632837    11.00000    0.02172    0.00933 =
         0.01880   -0.00205    0.00391    0.00223
O6    7    0.447097    0.504486    0.428331    11.00000    0.01492    0.00826 =
         0.02955   -0.00003    0.00282   -0.00202
AFIX   7
H6A   2    0.402677    0.459264    0.396440    11.00000   -1.50000
H6B   2    0.410357    0.535331    0.355874    11.00000   -1.50000
AFIX   0
O7    7    0.799466    0.867028    0.367564    11.00000    0.02165    0.00769 =
         0.01522   -0.00052    0.00030   -0.00315
O10   7    0.776735    0.132317    0.392950    11.00000    0.01965    0.00813 =
         0.02076   -0.00234    0.00536    0.00078
O9    7    0.711777    0.142584    0.661195    11.00000    0.01886    0.00820 =
         0.01657    0.00342    0.00241   -0.00297
C7    1    0.748519    0.341302    0.423260    11.00000    0.00620    0.01008 =
         0.01097   -0.00006    0.00041    0.00066

N00I  6    0.379503    0.506466    0.955261    11.00000    0.01393    0.01785 =
         0.00855    0.00043    0.00290    0.00259
C11   1    0.758745    0.198120    0.440705    11.00000    0.00934    0.00928 =
         0.01486   -0.00367    0.00218   -0.00100
C1    1    0.744746    0.657530    0.570583    11.00000    0.01241    0.00852 =
         0.01284    0.00072    0.00308   -0.00005
C6    1    0.731602    0.726245    0.643124    11.00000    0.01277    0.01345 =
         0.01007   -0.00047    0.00458    0.00095
C8    1    0.734124    0.346981    0.580794    11.00000    0.00860    0.00817 =
         0.01100   -0.00199    0.00228   -0.00091
C12   1    0.764175    0.268946    0.363137    11.00000    0.01257    0.01291 =
         0.00725   -0.00016    0.00204   -0.00110
C4    1    0.775902    0.801735    0.419714    11.00000    0.01360    0.01043 =
         0.01497    0.00181    0.00016    0.00003
C5    1    0.738558    0.800587    0.575413    11.00000    0.01066    0.00568 =
         0.01669   -0.00268   -0.00039    0.00102
C2    1    0.758366    0.659415    0.414241    11.00000    0.01186    0.00857 =
         0.01108   -0.00025    0.00179    0.00310
C9    1    0.721196    0.280447    0.658971    11.00000    0.01358    0.01099 =
         0.00767    0.00030    0.00095   -0.00188
C3    1    0.778297    0.729552    0.346009    11.00000    0.01438    0.00992 =
         0.01122    0.00121    0.00413    0.00224
C00T  1    0.486946    0.496545    0.837154    11.00000    0.01452    0.02339 =
         0.01316   -0.01141    0.01242   -0.01096
AFIX 137
H00A  2    0.423418    0.456096    0.769982    11.00000   -1.50000
H00B  2    0.620579    0.480587    0.878220    11.00000   -1.50000
H00C  2    0.487397    0.546436    0.785703    11.00000   -1.50000
AFIX   0

C10   1    0.728919    0.204082    0.597936    11.00000    0.01221    0.01227 =
         0.01115    0.00307    0.00141   -0.00047
C00V  1    0.043754    0.555032    0.986967    11.00000    0.02398    0.02444 =
         0.02243    0.00531    0.00871    0.00036
AFIX  23
H00D  2   -0.077422    0.576039    0.926644    11.00000   -1.20000
H00E  2    0.111962    0.599309    1.043746    11.00000   -1.20000
AFIX   0
C00W  1    0.169117    0.524349    0.889211    11.00000    0.01512    0.02476 =
         0.01231    0.00661    0.00234    0.00046
AFIX  23
H00F  2    0.166166    0.563337    0.811432    11.00000   -1.20000
H00G  2    0.108748    0.475601    0.843437    11.00000   -1.20000
AFIX   0
C00X  1    0.467645    0.573151    1.046757    11.00000    0.02297    0.02295 =
         0.02298   -0.00857    0.00421   -0.00113
AFIX 137
H00H  2    0.608125    0.565535    1.074966    11.00000   -1.50000
H00I  2    0.413032    0.575659    1.133203    11.00000   -1.50000
H00J  2    0.440011    0.622315    0.992550    11.00000   -1.50000
AFIX   0
C00Y  1    0.409437    0.431297    1.039448    11.00000    0.02873    0.02169 =
         0.02957    0.00959    0.01564    0.00279
AFIX 137
H00K  2    0.338261    0.388787    0.981603    11.00000   -1.50000
H00L  2    0.361785    0.437474    1.128425    11.00000   -1.50000
H00M  2    0.547829    0.418505    1.063337    11.00000   -1.50000
AFIX   0
HKLF 4


REM  2222_a.res in P2(1)
REM wR2 = 0.0956, GooF = S = 1.039, Restrained GooF = 1.039 for all data
REM R1 = 0.0414 for 5329 Fo > 4sig(Fo) and 0.0471 for all 5780 data
REM 313 parameters refined using 1 restraints

END

WGHT      0.0446      0.0000

REM Highest difference peak  1.297,  deepest hole -0.868,  1-sigma level  0.123
Q1    1  -0.0243  0.5327  1.1218  11.00000  0.05    1.30
Q2    1   0.5524  0.4771  0.8828  11.00000  0.05    0.86
Q3    1  -0.0197  0.4141  1.1270  11.00000  0.05    0.73
Q4    1   0.8015  0.2903  0.1668  11.00000  0.05    0.64
Q5    1   0.5421  0.5173  0.8731  11.00000  0.05    0.63
;
_shelx_res_checksum                80940
_shelx_hkl_file
;
   0   0  -2  444.18   13.00
   0   0  -2  445.07   13.77
   0   0  -2  454.59   11.28
   0   0   2  451.77   11.22
   0   0   3  856.22   20.72
   0   0  -3  857.23   20.82
   0   0  -3  839.82   23.54
   0   0  -3  858.69   24.85
   0   0  -4 2912.55   66.55
   0   0  -4 2896.87   70.68
   0   0  -4 2916.69   72.54
   0   0   4 2985.30   66.38
   0   0  -5  442.96   13.27
   0   0  -5  455.73   17.03
   0   0   5  449.27   13.07
   0   0  -5  451.27   18.62
   0   0  -6  858.52   30.09
   0   0  -6  818.09   22.43
   0   0   6  862.57   22.21
   0   0  -6  801.44   27.24
   0   0  -7   28.81    4.76
   0   0   7   21.75    2.26
   0   0  -7   21.27    3.80
   0   0   8   28.28    2.60
   0   0  -8   31.30    7.88
   0   0  -8   28.32    5.41
   0   0  -9  145.31   17.92
   0   0  -9  117.61   11.95
   0   0 -10   -1.22    2.95
   0   0 -10   -0.45    4.13
   0   0 -11   61.26    8.55
   0   0 -11   61.01    9.71
   0   0 -11   54.17   12.95
   0   0 -12   27.22    5.99
   0   0 -12   26.64    6.85
   0   0 -13  178.56   16.64
   0  -1  -2   62.92    3.18
   0   1   2   60.43    3.09
   0  -1  -2   72.29    4.36
   0   1  -2   67.58    3.77
   0   1  -2   66.96    3.98
   0  -1  -3  272.12    9.94
   0  -1  -3  289.98   11.40
   0   1  -3  251.32    7.15
   0   1  -3  261.53    9.99
   0   1  -3  274.90   10.82
   0  -1   3  228.97    7.08
   0   1   3  263.86    8.53
   0  -1  -3  283.58    8.74
   0   1   4   83.97    4.44
   0  -1  -4   88.47    4.60
   0  -1  -4   95.72    6.89
   0  -1  -4   83.70    5.62
   0   1  -4   85.97    6.42
   0   1  -4   81.60    5.68
   0  -1   4   72.93    3.37
   0  -1   4   83.15    5.87
   0   1  -4   84.35    3.58
   0  -1  -5   76.08    5.99
   0   1   5   69.69    4.32
   0  -1  -5   74.18    6.91
   0  -1   5   65.89    3.41
   0   1  -5   71.28    5.85
   0   1  -5   76.23    3.65
   0  -1  -5   66.94    4.33
   0   1  -5   76.46    6.73
   0   1  -6  379.54   17.61
   0  -1  -6  357.81   15.68
   0   1  -6  318.02   15.11
   0  -1  -6  352.83   17.38
   0   1  -6  351.71   10.70
   0  -1  -6  352.30   12.41
   0   1   6  339.05   12.11
   0  -1  -7   11.60    2.85
   0   1   7   13.49    2.05
   0   1  -7   20.91    6.38
   0   1  -7   12.06    3.20
   0  -1  -7    9.90    2.39
   0   1   8  134.72    7.09
   0  -1  -8  152.40   12.67
   0   1  -8  170.40   13.10
   0   1  -8  157.68   18.06
   0  -1  -9  101.01   14.44
   0   1  -9  103.22   10.89
   0  -1  -9   84.86   10.09
   0   1  -9  100.14   15.39
   0   1   9   83.48    5.34
   0   1 -10   33.45    5.75
   0  -1 -10   34.52    9.19
   0   1 -10   39.93   11.02
   0   1 -10   32.08    6.41
   0  -1 -10   34.90    7.03
   0   1 -11  108.21   11.48
   0  -1 -11  136.26   14.67
   0   1 -11  122.51   20.29
   0   1 -11  127.98   14.28
   0  -1 -11  157.84   21.56
   0  -1 -12   60.49   10.57
   0  -1 -12   68.30    9.71
   0   1 -12   56.58    9.77
   0   1 -12   60.85    9.17
   0   1 -13   18.99    5.42
   0  -1 -13   21.35    5.63
   0   2  -2 2751.89   63.21
   0  -2  -2 2682.76   64.23
   0   2  -2 2751.44   63.08
   0   2  -2 2793.48   62.75
   0  -2  -2 2705.27   62.80
   0   2  -3   15.38    1.10
   0   2  -3   16.48    2.08
   0  -2  -3   19.68    2.80
   0   2  -3   19.58    2.35
   0   2  -3   16.32    2.32
   0   2   3   18.24    1.97
   0  -2  -3   16.86    1.92
   0  -2  -4  282.00   12.80
   0  -2  -4  272.25   10.05
   0   2   4  262.70    9.81
   0  -2  -4  278.59   11.15
   0   2  -4  271.87   11.43
   0   2  -4  252.35    7.33
   0   2  -4  282.22   12.13
   0   2  -5 1993.23   46.10
   0  -2  -5 2106.75   55.85
   0  -2  -5 2069.77   52.88
   0   2   5 2008.40   49.85
   0   2  -5 2077.85   53.32
   0  -2  -5 2081.54   50.13
   0  -2   5 2020.61   53.70
   0   2  -5 2097.37   54.97
   0  -2  -6  126.49    7.02
   0   2  -6  133.13    8.99
   0  -2  -6  127.25    8.62
   0   2  -6  130.61    9.72
   0   2  -6  127.48    4.72
   0   2   6  131.04    6.93
   0  -2  -6  135.58   10.19
   0   2   7   28.15    3.19
   0   2  -7   19.78    4.01
   0   2  -7   30.41    7.18
   0  -2  -7   35.56    5.44
   0  -2  -7   30.41    4.37
   0   2   8  969.78   28.83
   0   2  -8 1031.64   34.74
   0  -2  -8 1012.53   38.22
   0   2  -8 1028.81   37.76
   0  -2  -9  152.46   13.78
   0   2  -9  165.68   12.26
   0   2  -9  162.65   13.72
   0   2  -9  179.62   21.41
   0  -2  -9  184.26   19.07
   0  -2 -10   24.57    5.67
   0  -2 -10   20.92    7.32
   0   2 -10   23.96    9.27
   0   2 -10   30.42    6.45
   0   2 -10   30.51    5.65
   0   2 -11  238.22   28.86
   0   2 -11  248.67   19.83
   0  -2 -11  239.10   19.64
   0   2 -11  251.36   17.45
   0   2 -12  197.64   29.07
   0  -2 -12  239.46   20.81
   0   2 -12  250.86   20.71
   0   2 -12  200.62   16.63
   0   2 -13   -3.03    2.97
   0  -2 -13    7.84    4.72
   0  -3   0    0.11    0.67
   0   3   0   -0.19    0.61
   0   3  -1  157.24    6.36
   0  -3  -1  161.31    6.21
   0  -3   1  167.88    9.92
   0  -3  -1  166.29    6.68
   0  -3   1  162.02    8.29
   0   3   1  165.88    7.35
   0  -3  -2  199.13    8.50
   0   3  -2  213.49    7.51
   0  -3  -2  207.99    8.29
   0   3  -2  193.79    7.74
   0   3  -3  501.28   15.80
   0   3  -3  474.66   15.10
   0   3  -3  464.65   15.59
   0  -3  -3  491.17   17.10
   0   3   3  467.84   15.24
   0  -3  -3  482.49   15.38
   0  -3  -4  181.43    8.30
   0   3  -4  175.37    8.44
   0  -3  -4  194.38   10.37
   0   3  -4  180.16    9.32
   0   3   4  178.78    8.15
   0   3  -4  170.82    8.81
   0   3  -4  151.80    5.27
   0  -3  -5   29.04    4.31
   0  -3  -5   33.66    3.56
   0  -3   5   27.43    3.85
   0   3  -5   29.91    1.77
   0   3  -5   36.12    3.94
   0   3   5   25.58    3.09
   0   3  -5   29.68    3.81
   0  -3  -5   31.51    3.76
   0   3  -5   36.18    7.29
   0   3  -5   33.28    4.39
   0  -3   6  424.83   18.74
   0   3   6  428.29   15.90
   0   3  -6  446.85   19.46
   0  -3  -6  442.20   16.26
   0  -3  -6  468.79   20.65
   0   3  -6  443.47   17.71
   0  -3  -6  440.36   18.02
   0   3  -6  428.27   18.15
   0  -3  -7   74.57    8.26
   0   3  -7   69.20   11.75
   0   3   7   60.24    5.25
   0  -3  -7   63.97    6.56
   0   3  -7   72.31    6.77
   0   3  -7   68.08    7.46
   0   3  -8   51.72    6.10
   0   3  -8   52.54    7.15
   0   3   8   40.52    4.37
   0   3  -8   68.33   13.00
   0  -3  -8   46.90    7.10
   0   3  -9   72.14    9.12
   0  -3  -9  114.62   14.49
   0   3  -9   85.18    8.59
   0  -3  -9   85.14   10.20
   0   3  -9   96.16   16.91
   0   3 -10   22.55    5.73
   0   3 -10   10.15    5.69
   0   3 -10   16.14    3.78
   0  -3 -10   30.74    8.18
   0  -3 -10   16.76    4.92
   0   3 -11   41.81    6.82
   0   3 -11   55.64    9.32
   0  -3 -11   50.57    8.96
   0   3 -11   61.02   14.67
   0  -3 -12   34.16    8.13
   0   3 -12   16.72    5.23
   0   3 -12   19.95    4.76
   0   3 -12   16.79    6.21
   0   4   0 3904.69   90.58
   0   4   0 3901.80   85.78
   0  -4   0 3915.54   96.41
   0  -4  -1  635.87   19.10
   0  -4  -1  655.59   17.82
   0   4   1  679.08   20.49
   0   4   1  641.58   18.11
   0  -4   1  640.21   24.56
   0  -4   1  675.41   22.16
   0  -4   2   15.11    3.14
   0  -4  -2   16.94    2.25
   0   4  -2   16.58    1.68
   0   4  -2   20.36    2.23
   0  -4  -2   17.25    2.32
   0   4  -3 4666.69  105.89
   0  -4  -3 4649.25  106.97
   0   4   3 4506.53  106.98
   0  -4  -3 4641.30  108.28
   0  -4   3 4520.33  106.73
   0   4  -3 4845.92  106.16
   0   4  -4   96.86    6.48
   0   4  -4   86.93    6.07
   0   4  -4   88.49    5.75
   0  -4  -4   88.20    6.89
   0   4   4   82.59    5.71
   0  -4  -4   87.92    5.91
   0   4  -5  246.92   12.04
   0  -4  -5  244.04   11.16
   0  -4   5  242.36   12.55
   0   4  -5  248.68   12.30
   0   4  -5  235.55    7.09
   0   4  -5  251.38   19.97
   0   4  -5  245.62   11.26
   0   4   5  242.82   11.11
   0  -4  -5  232.68   13.03
   0   4  -6  673.88   23.44
   0  -4   6  651.18   25.18
   0   4   6  681.06   22.54
   0  -4  -6  670.56   26.54
   0   4  -6  698.04   25.49
   0  -4  -6  690.53   22.83
   0  -4  -6  651.01   23.55
   0  -4  -7   10.34    2.65
   0   4   7   15.22    2.69
   0   4  -7   12.78    2.75
   0   4  -7   14.98    5.49
   0  -4  -7   15.61    3.90
   0  -4   7   13.21    3.37
   0   4  -7    9.89    2.83
   0   4  -8   14.06    3.66
   0  -4  -8   18.24    4.31
   0   4  -8   20.87    7.10
   0   4  -8   17.60    3.66
   0   4  -9   65.48    8.54
   0   4  -9   79.97   15.39
   0   4  -9   73.99    7.87
   0  -4  -9   78.13    9.70
   0   4 -10   26.77    9.07
   0   4 -10   27.51    5.07
   0   4 -10   24.70    5.82
   0  -4 -10   26.86    6.51
   0  -4 -10   27.04    7.37
   0   4 -11    8.02    2.97
   0   4 -11   12.79    8.64
   0   4 -11   19.02    5.11
   0  -4 -11   10.87    4.59
   0   4 -12   15.90    9.27
   0   4 -12   34.64    6.33
   0   4 -12   28.71    6.90
   0   5   0    0.15    0.55
   0  -5   0   -0.38    1.70
   0   5   0   -0.09    0.21
   0   5   1  204.41    9.72
   0   5  -1  201.45    8.86
   0  -5   1  192.83   10.49
   0  -5   1  155.11    4.90
   0   5   1  174.28    7.16
   0  -5   1  173.81   12.21
   0  -5  -1  179.24    6.94
   0   5  -1  179.13    7.80
   0   5  -2  283.91    8.81
   0  -5  -2  294.62   11.80
   0  -5   2  274.00   14.74
   0  -5  -2  281.89   11.07
   0   5  -2  304.43   11.13
   0   5   2  270.11   11.18
   0  -5  -3  198.82    9.95
   0  -5   3  184.06    9.25
   0   5   3  198.29    9.79
   0   5  -3  214.23    8.52
   0   5   3  206.91   10.44
   0   5  -3  206.93    9.12
   0  -5  -3  181.17    9.30
   0   5  -4   93.89    6.21
   0  -5  -4   93.19    7.18
   0  -5  -4   89.09    6.38
   0   5   4   86.31    6.42
   0   5  -4   84.32    5.90
   0   5  -5   34.64    7.95
   0   5  -5   30.46    3.69
   0   5  -5   22.42    1.87
   0   5  -5   28.20    3.85
   0   5   5   25.53    3.53
   0  -5  -5   25.72    3.66
   0  -5  -5   30.83    4.42
   0   5  -6  195.31   19.88
   0   5  -6  138.91    4.87
   0   5  -6  188.86   11.27
   0   5  -6  151.16    9.31
   0   5  -6  160.28    5.22
   0  -5   6  166.44   11.24
   0  -5  -6  156.27   11.31
   0  -5  -6  157.64    9.79
   0   5  -7  179.71   11.01
   0  -5  -7  170.21   11.04
   0  -5  -7  167.23   12.69
   0   5  -7  180.79   12.16
   0  -5   7  174.98   12.52
   0   5  -8   67.89    7.05
   0   5  -8   60.02    7.50
   0   5   8   45.62    5.27
   0  -5  -8   54.82    7.60
   0   5  -8   65.57   13.01
   0   5  -9   14.07    8.24
   0  -5  -9   23.46    5.64
   0   5  -9   15.30    3.59
   0   5  -9   16.56    4.12
   0   5 -10   13.72    3.78
   0   5 -10   14.65    4.54
   0  -5 -10   16.82    5.00
   0   5 -10   12.93    9.43
   0   5 -11  236.63   16.53
   0  -5 -11  242.02   19.96
   0   5 -11  227.39   18.60
   0   5 -11  287.21   35.86
   0   5 -12   68.87   17.90
   0   5 -12   56.22    9.77
   0   5 -12   68.31    9.26
   0   6   0  193.24   10.01
   0  -6   0  176.23   12.57
   0   6   0  176.28    6.04
   0   6   1  691.94   23.44
   0   6  -1  688.77   21.19
   0  -6  -1  703.40   19.28
   0   6  -1  758.14   22.97
   0   6   1  670.87   19.71
   0  -6   1  713.35   29.39
   0  -6   1  716.20   17.18
   0  -6   1  743.55   25.49
   0   6  -2 1481.27   44.56
   0   6  -2 1442.65   33.69
   0  -6   2 1424.02   44.17
   0   6  -2 1388.72   36.87
   0  -6  -2 1398.62   37.16
   0   6   2 1408.21   37.85
   0  -6   2 1400.57   38.14
   0  -6  -2 1420.90   38.85
   0  -6  -3  687.77   22.42
   0   6  -3  703.97   19.54
   0  -6   3  684.94   22.06
   0   6  -3  733.81   21.79
   0   6  -3  691.85   28.97
   0   6   3  679.01   23.13
   0   6   3  659.99   22.72
   0  -6  -3  669.75   22.52
   0  -6  -4  266.90   12.39
   0   6   4  225.86   12.67
   0  -6  -4  244.00   12.44
   0   6   4  238.11   12.01
   0   6  -4  233.87   10.49
   0   6  -4  279.49   11.59
   0  -6   4  248.87   12.02
   0  -6  -5  822.94   29.19
   0   6  -5  899.50   44.32
   0   6  -5  810.81   26.16
   0  -6  -5  849.32   27.62
   0   6   5  763.13   29.50
   0   6  -5  837.72   26.62
   0   6  -5  865.16   22.52
   0   6  -6  193.21    6.84
   0   6  -6  182.22    6.39
   0  -6   6  197.93   12.72
   0   6  -6  198.38   11.51
   0  -6  -6  179.37   12.44
   0   6  -6  192.99   10.76
   0  -6  -7  135.32    9.76
   0   6  -7  176.25   11.72
   0  -6   7  160.28   12.10
   0   6  -7  156.68   10.18
   0   6   7  133.76    9.53
   0  -6  -7  148.89   12.06
   0   6  -8  184.01   12.98
   0   6   8  125.12    9.55
   0   6  -8  166.16   11.16
   0  -6   8  157.85   12.83
   0   6  -8  197.59   24.18
   0  -6  -8  140.72   10.51
   0  -6  -8  138.04   12.33
   0   6  -9  102.37   18.46
   0  -6  -9  104.31   11.47
   0   6  -9   91.43    8.78
   0   6  -9  110.69   10.88
   0   6 -10   33.64    6.45
   0   6 -10   40.43    6.38
   0   6 -10   40.66   13.88
   0  -6 -10   23.92    5.93
   0   6 -11  334.91   19.88
   0  -6 -11  321.15   23.39
   0   6 -11  334.97   22.56
   0   6 -12   -0.22    1.70
   0   6 -12   -7.57   10.31
   0   6 -12    2.61    2.27
   0   7   0   -0.14    0.97
   0  -7   0   -0.47    0.97
   0   7   0    0.36    0.28
   0   7  -1  119.84    8.01
   0   7   1  126.34    8.62
   0  -7   1  107.95   10.82
   0  -7   1  102.77    8.52
   0  -7  -1  101.59    5.19
   0  -7  -1  112.76   10.34
   0  -7   1   98.79    4.14
   0   7  -1  107.41    6.80
   0   7   1  110.26    5.80
   0  -7  -2  197.55    9.20
   0   7   2  196.47   11.55
   0  -7   2  243.83   14.50
   0   7  -2  214.92    9.84
   0  -7   2  199.88   10.24
   0   7  -2  197.51    6.40
   0   7   2  210.65    9.86
   0   7  -2  234.88   10.90
   0  -7   2  252.17   17.64
   0   7  -3  157.99   12.65
   0  -7   3  147.00    8.78
   0   7  -3  147.32    6.51
   0   7   3  150.06    9.20
   0   7  -3  161.87    8.81
   0  -7  -3  152.70    8.78
   0   7  -3  158.16    7.97
   0   7  -4  192.32    8.75
   0   7  -4  197.38    9.06
   0   7  -4  174.69   14.88
   0   7  -4  194.92   10.03
   0   7   4  182.39   11.37
   0  -7  -4  176.73   10.67
   0   7  -5   56.78    5.38
   0  -7   5   58.15    6.37
   0   7   5   48.26    5.56
   0  -7  -5   43.36    5.99
   0   7  -5   53.63   10.32
   0   7   5   46.55    6.03
   0  -7  -5   47.41    5.85
   0   7  -5   54.58    3.96
   0   7  -5   49.21    4.86
   0   7   6  375.03   17.64
   0   7  -6  376.07   12.06
   0  -7   6  422.57   20.16
   0   7  -6  424.07   17.78
   0   7  -6  475.42   34.31
   0  -7  -6  394.80   19.67
   0   7  -6  407.97   12.80
   0   7  -6  444.18   17.77
   0   7  -7   49.23    5.74
   0   7   7   38.22    5.29
   0   7  -7   53.22    6.36
   0  -7  -7   47.35    5.67
   0  -7  -7   56.55    7.32
   0   7  -7   58.31   12.26
   0  -7   7   65.47    7.92
   0  -7  -8   47.50    7.19
   0  -7  -8   32.09    4.87
   0   7  -8   61.07   13.42
   0   7  -8   45.48    5.83
   0  -7   8   40.80    6.52
   0   7  -8   44.20    6.27
   0  -7  -9   81.23   10.16
   0   7  -9   80.77    8.37
   0   7  -9   88.97    9.72
   0   7  -9   85.25   17.96
   0  -7 -10   88.79   11.40
   0   7 -10   75.82    9.70
   0   7 -10   83.83    8.96
   0   7 -10   73.99   18.99
   0   7 -11   26.07   13.83
   0   7 -11   12.26    3.64
   0   7 -11    9.96    4.10
   0  -7 -11   13.18    5.18
   0   7 -12   11.38    4.64
   0   7 -12    1.95    8.55
   0   7 -12    6.27    2.85
   0   8   0 1678.48   40.20
   0  -8   0 1696.56   55.96
   0   8   0 1819.67   48.89
   0  -8   1  294.70   19.30
   0  -8  -1  312.10   19.05
   0  -8   1  271.85    8.61
   0   8  -1  275.62   12.48
   0  -8  -1  295.55   10.10
   0   8   1  264.91   10.42
   0  -8   1  285.60   15.55
   0   8   1  265.79   14.03
   0   8  -1  270.23   13.72
   0  -8  -2   12.05    2.09
   0   8   2   13.47    2.38
   0   8   2   16.57    3.61
   0   8  -2   12.39    2.31
   0  -8   2   18.76    4.95
   0   8  -2   17.30    3.07
   0  -8   2   13.20    2.60
   0  -8   2   13.58    3.78
   0   8  -3  643.71   21.57
   0   8  -3  596.04   16.62
   0  -8  -3  593.00   20.61
   0  -8   3  572.28   27.30
   0   8  -3  624.75   20.28
   0   8   3  571.45   21.39
   0   8   4  126.93    9.52
   0  -8  -4  133.83   10.76
   0   8   4  120.64    9.16
   0   8  -4  144.28    7.86
   0   8  -4  135.07    7.02
   0  -8   4  123.64    8.85
   0  -8  -4  131.35    9.02
   0   8  -4  145.31   13.53
   0   8  -4  158.52    9.14
   0  -8  -5   91.50    8.11
   0   8  -5   90.47    7.01
   0   8   5   75.66    7.27
   0  -8   5   78.96    7.68
   0   8  -5   79.84   13.60
   0   8  -5   97.07    6.58
   0  -8   5   82.56    7.55
   0   8  -5   87.05    5.67
   0  -8  -6  365.49   18.75
   0   8  -6  350.49   15.89
   0   8  -6  392.18   16.78
   0   8  -6  353.30   12.65
   0   8  -6  401.38   32.65
   0  -8   6  377.11   19.26
   0  -8   7  100.95    9.98
   0   8  -7   97.12    4.67
   0   8  -7  120.60   18.80
   0   8  -7   97.05    4.46
   0  -8  -7  108.74   10.33
   0   8  -7  112.37    8.77
   0   8  -7  106.11    8.77
   0  -8   8   64.51    8.45
   0   8  -8   80.73    7.88
   0  -8  -8   70.47    8.89
   0  -8  -8   50.31    6.39
   0   8  -8   71.42   15.78
   0   8  -8   85.48    8.63
   0   8  -9   40.53   12.96
   0   8  -9   46.33    6.79
   0  -8  -9   45.24    7.67
   0  -8   9   37.48    7.03
   0   8  -9   47.43    6.36
   0  -8 -10    9.05    3.96
   0   8 -10   18.15    4.49
   0   8 -10   19.99    4.61
   0   8 -10   10.69    6.55
   0  -8 -11    6.02    3.26
   0   8 -11   10.77    3.84
   0   8 -11    7.60    2.70
   0   8 -12   21.27   11.26
   0   8 -12   24.51    5.98
   0   9   0   -0.41    1.06
   0   9   0    0.78    0.56
   0  -9   0   -1.85    1.55
   0   9  -1  219.82   12.75
   0  -9   1  230.46   17.81
   0   9   1  212.27    9.22
   0   9  -1  220.02   11.71
   0   9   1  225.27   13.31
   0  -9   1  210.51    7.64
   0  -9   1  214.14   14.38
   0  -9  -1  212.89   16.49
   0   9  -2  347.94   15.19
   0   9   2  351.78   14.39
   0  -9  -2  349.95   13.39
   0  -9   2  364.11   24.08
   0  -9   2  360.41   20.02
   0   9   2  355.54   17.62
   0   9  -2  390.19   17.06
   0  -9   3  111.16    8.45
   0   9  -3  119.99    7.92
   0  -9  -3  123.64    7.99
   0   9   3  113.60    8.32
   0  -9   3  127.56   12.15
   0   9  -3  117.84    4.97
   0   9   3  114.51    9.04
   0   9  -3  133.19    9.00
   0  -9   4   44.39    5.37
   0   9  -4   43.97    4.45
   0   9  -4   42.49    7.54
   0   9  -4   50.28    5.35
   0  -9   4   45.42    5.55
   0   9  -4   47.29    3.71
   0   9   4   45.86    5.64
   0   9   4   43.68    5.72
   0  -9  -4   48.60    5.44
   0   9  -5   71.66    5.58
   0  -9  -5   80.68    7.69
   0  -9   5   76.25    7.87
   0   9  -5   71.50    6.66
   0   9  -5   81.87   14.37
   0   9  -5   73.44    5.62
   0  -9   6   88.39    9.07
   0   9  -6   69.60    5.25
   0  -9  -6   74.90    7.96
   0   9  -6   79.98    7.27
   0   9  -6   92.89   16.17
   0   9  -6   83.58    6.85
   0   9  -7   45.66   12.54
   0   9  -7   47.30    5.92
   0   9  -7   55.93    6.13
   0   9  -7   44.82    3.57
   0  -9  -7   48.10    6.78
   0  -9   7   54.94    7.57
   0   9  -7   47.70    3.47
   0  -9   8   53.75    7.87
   0  -9  -8   43.24    7.00
   0   9  -8   29.01   10.23
   0   9  -8   35.18    5.28
   0   9  -8   59.79    7.11
   0   9  -9   30.18    5.70
   0  -9  -9   30.93    6.23
   0   9  -9   39.68   12.96
   0   9  -9   27.43    5.27
   0  -9   9   36.10    6.93
   0  -9 -10    2.49    3.04
   0   9 -10    0.21    9.75
   0   9 -10    3.50    2.60
   0   9 -10    6.79    2.90
   0   9 -11   65.97   19.62
   0   9 -11   72.36    9.28
   0  -9 -11   71.47   11.19
   0   9 -12    6.10    3.07
   0  10   0  479.85   20.34
   0  10   0  545.10   22.67
   0  10   0  517.01   14.72
   0 -10   0  447.53   26.44
   0  10  -1  303.50   16.16
   0  10   1  320.89   12.01
   0  10  -1  305.15   14.89
   0 -10   1  315.19   10.26
   0 -10  -1  271.18   19.68
   0 -10   1  358.67   19.07
   0 -10   1  290.44   15.56
   0  10   1  300.35   16.47
   0 -10   1  294.58   21.61
   0 -10   2  286.97   21.85
   0  10  -2  284.62   15.02
   0  10   2  271.67   15.56
   0 -10   2  258.85   17.20
   0 -10   2  243.99   13.66
   0  10  -2  250.77   13.09
   0 -10  -2  266.39   11.21
   0  10   2  262.29   12.08
   0 -10  -2  262.13   18.87
   0  10   3  228.85   12.42
   0  10  -3  228.93   12.09
   0 -10  -3  239.71   11.59
   0 -10   3  257.23   13.17
   0  10  -3  274.39   14.10
   0 -10   3  214.52   16.58
   0  10  -3  265.93   24.80
   0  10  -3  227.29    6.92
   0 -10   3  199.00   12.34
   0 -10  -4  108.19    8.21
   0  10  -4  105.75    7.63
   0  10  -4  112.60    8.72
   0  10  -4  113.18   16.79
   0  10  -4  114.58    5.62
   0  10   4  102.78    8.75
   0 -10   4  124.25    9.50
   0  10  -5  208.43   12.30
   0  10  -5  210.81    9.68
   0  10  -5  199.29   10.60
   0 -10  -5  195.76   12.41
   0 -10   5  209.22   13.56
   0  10  -6   86.46    6.35
   0 -10   6  100.47    9.84
   0  10  -6   97.57    7.12
   0  10  -6   94.99    8.35
   0 -10  -6   78.57    8.41
   0  10  -7   10.73    1.87
   0 -10  -7    9.73    3.38
   0 -10   7    8.44    2.80
   0  10  -7    9.17    2.71
   0  10  -7   10.32    2.59
   0  10  -7   -0.35    7.13
   0  10  -8  152.56   11.52
   0  10  -8  149.86   11.09
   0 -10  -8  130.78   12.35
   0 -10   8  150.25   13.71
   0  10  -9  121.51   23.58
   0 -10   9   86.09   10.95
   0 -10  -9  102.27   11.45
   0  10  -9  104.28    9.78
   0  10  -9   80.43    8.69
   0 -10 -10    8.68    4.03
   0  10 -10   17.81    4.49
   0  10 -10   13.15    3.93
   0  10 -10   20.65   11.96
   0  10 -11   23.55    5.11
   0  11   0    2.05    0.85
   0  11   0    0.03    0.98
   0 -11   0    1.15    2.04
   0 -11   0    5.39    3.08
   0  11   0    1.44    1.23
   0  11   1    9.72    1.84
   0  11  -1    9.68    2.93
   0 -11   1    7.61    1.41
   0  11   1    5.29    2.39
   0 -11   1    9.92    3.94
   0 -11  -1    5.51    2.84
   0 -11   1    8.94    3.49
   0  11  -1    5.75    2.28
   0 -11   1    7.26    2.51
   0  11   2   75.08    6.11
   0 -11  -2   79.23    5.73
   0  11   2   73.10    8.27
   0  11  -2   71.41    7.71
   0  11  -2   80.82    7.34
   0 -11  -2   82.57   10.71
   0 -11   2   85.43    9.93
   0 -11   2   63.60    6.95
   0  11   3   99.09    8.01
   0  11  -3  119.81    9.64
   0 -11   3  127.22    9.27
   0 -11  -3  104.45   11.80
   0  11  -3   98.15    8.11
   0 -11   3   87.55   11.10
   0 -11  -3  103.14    7.44
   0  11  -4   81.65    7.93
   0  11  -4   74.75    3.94
   0  11   4   66.43    7.15
   0 -11  -4   79.37    7.10
   0  11  -4   76.54   14.95
   0 -11   4   82.74    7.98
   0  11  -4   76.04    6.89
   0  11  -5   25.77    4.50
   0  11  -5   26.28    2.92
   0 -11   5   28.23    5.04
   0  11  -5   20.74    3.42
   0 -11  -5   26.33    4.32
   0  11  -5   25.57    9.37
   0  11  -6  117.27    9.79
   0 -11  -6  108.84    9.80
   0  11  -6  105.33    7.50
   0 -11   6  118.58   11.09
   0  11  -6  116.02   19.91
   0  11  -6  107.25    7.28
   0  11  -7  133.40   22.68
   0 -11  -7  122.05   11.16
   0  11  -7  109.29    8.29
   0  11  -7  118.03   10.12
   0 -11   7  114.63   11.65
   0  11  -8   32.09    4.83
   0 -11   8   31.80    6.87
   0 -11  -8   31.52    5.92
   0  11  -8   48.51   13.52
   0  11  -8   27.41    5.11
   0 -11  -9   50.41    8.29
   0  11  -9   34.26    5.77
   0  11  -9   36.85   13.69
   0 -11   9   37.59    7.43
   0  11 -10   72.25   20.33
   0 -11  10   52.16    9.31
   0 -11 -10   46.21    8.47
   0  11 -10   56.83    7.86
   0  11 -11   27.95    5.72
   0  12   0  356.47   19.10
   0 -12   0  308.63   23.31
   0 -12   1  393.66   22.14
   0 -12  -1  335.93   23.52
   0 -12   1  369.35   12.16
   0  12  -1  372.06   19.50
   0 -12   1  330.96   24.97
   0  12   1  362.30   13.71
   0  12   1  359.62   19.52
   0  12  -1  341.01   17.49
   0  12  -2  212.97   13.11
   0 -12  -2  193.15   17.05
   0  12   2  220.39   11.41
   0  12  -2  246.85   15.18
   0  12   2  218.54   14.98
   0 -12   2  213.79   16.64
   0 -12   3  123.86    9.54
   0 -12  -3   96.67   11.79
   0  12  -3  119.11   10.14
   0 -12   3  116.75   13.00
   0  12  -3  109.57    8.99
   0  12   3  112.46    8.64
   0 -12  -3  113.43    7.79
   0 -12  -4  229.33   12.69
   0  12   4  199.29   13.14
   0 -12   4  250.93   14.82
   0 -12  -4  235.97   18.02
   0  12  -4  269.20   15.53
   0  12  -4  202.79   12.41
   0 -12   5   54.63    7.21
   0  12  -5   43.30    5.24
   0  12  -5   58.38    7.18
   0 -12  -5   45.32    5.76
   0  12  -5   50.07    3.65
   0  12  -6   42.74    6.02
   0  12  -6   35.98    4.53
   0 -12  -6   52.61    6.83
   0  12  -6   46.18    4.20
   0  12  -6   49.55   13.59
   0 -12   6   44.86    6.97
   0  12  -7  130.74    8.44
   0 -12   7  128.68   12.73
   0  12  -7  117.42   10.52
   0 -12  -7  120.39   11.11
   0  12  -7  148.67   24.34
   0  12  -8   27.04    5.12
   0  12  -8   34.92   13.03
   0 -12  -8   22.13    5.15
   0 -12   8   23.13    5.60
   0 -12   9   24.41    6.62
   0 -12  -9   17.87    5.17
   0  12  -9   17.09    4.22
   0 -12  10   -0.48    2.31
   0  12 -10    1.58    1.63
   0 -12 -10    2.80    3.64
   0  12 -11   15.88    4.73
   0 -13   0    7.60    4.21
   0  13   0    5.53    2.61
   0 -13   0    6.81    3.24
   0  13  -1  189.25   13.89
   0 -13   1  168.45   14.80
   0 -13   1  168.75    7.60
   0 -13  -1  140.94   15.43
   0  13   1  185.03   13.89
   0  13   2  156.00   13.00
   0  13  -2  153.51   12.43
   0 -13   2  151.55   14.71
   0 -13  -2  125.01   14.20
   0  13  -3   31.34    5.62
   0 -13   3   32.52    6.91
   0 -13  -3   33.44    4.30
   0 -13  -3   31.58    7.02
   0 -13   3   42.63    5.74
   0 -13   4   49.13    6.59
   0 -13  -4   42.72    7.84
   0  13  -4   69.95    8.07
   0  13  -4   44.25    5.84
   0 -13  -4   51.65    5.84
   0 -13  -5   99.51    8.90
   0  13  -5   92.76    8.28
   0 -13  -5   93.48   11.12
   0 -13   5  116.16   10.93
   0  13  -5  118.66   10.78
   0  13  -6   44.69    6.72
   0 -13  -6   39.65    5.91
   0  13  -6   35.49    3.31
   0 -13   6   49.52    7.61
   0  13  -7  120.69   11.09
   0 -13  -7  111.77   10.82
   0 -13   7  113.77   12.31
   0 -13  -8    6.39    3.18
   0 -13   8   -1.86    3.46
   0  13  -8    0.16    1.88
   0 -13   9    5.16    3.07
   0 -13  -9   12.07    4.70
   0  13  -9   14.59    4.17
   0 -13 -10   23.64    6.83
   0  13 -10   22.96    5.71
   0 -14   0  978.58   39.93
   0  14   0 1011.59   38.77
   0 -14   1  297.15   20.49
   0  14  -1  263.48   17.47
   0  14   1  277.00   17.96
   0 -14   1  301.37   11.02
   0 -14  -1  251.51   21.71
   0 -14  -2   63.40   10.35
   0  14   2   93.56   10.15
   0  14  -2   90.94    9.62
   0 -14   2   95.94    8.51
   0 -14   2   97.55   11.81
   0 -14   3   55.91    9.46
   0 -14  -3   50.48    8.58
   0 -14   3   81.94    8.35
   0  14  -3   76.67    9.18
   0 -14  -4   12.08    2.88
   0 -14  -4    8.56    3.05
   0  14  -4    9.77    3.44
   0 -14   4   15.69    4.06
   0  14  -5   36.56    6.16
   0 -14   5   41.09    6.65
   0 -14  -5   35.47    5.39
   0 -14   6  246.36   17.80
   0 -14  -6  230.89   15.22
   0  14  -6  284.36   17.81
   0 -14  -7   14.59    4.00
   0 -14   7   19.22    4.86
   0 -14   8   47.72    8.33
   0 -14  -8   35.09    6.56
   0  14  -8   55.14    8.11
   0 -14  -9  176.17   15.64
   0  14  -9  198.06   15.80
   0 -14   9  189.22   18.13
   0  14 -10   39.92    7.33
   0 -15   0    2.93    1.44
   0  15   0    0.38    1.65
   0 -15   1  125.93    6.73
   0 -15   1  114.88   13.06
   0  15  -1  118.84   11.71
   0  15   1  109.50   11.28
   0 -15  -2   95.31   13.23
   0  15   2  105.57   11.21
   0 -15   2  105.43   12.84
   0  15  -2  117.50   11.64
   0 -15   2  124.74   10.26
   0 -15  -3   14.07    4.77
   0 -15   3    8.05    3.00
   0 -15   3   19.94    5.84
   0  15  -3   10.36    3.28
   0  15  -4   17.20    4.74
   0 -15   4   19.44    4.51
   0  15  -5  135.24   12.67
   0 -15   5  148.20   13.18
   0 -15  -5  133.08   10.58
   0  15  -6   31.49    6.32
   0 -15   6   31.29    6.66
   0 -15  -6   30.73    5.40
   0 -15   7   48.68    8.62
   0  15  -7   61.41    8.77
   0 -15  -7   46.80    7.09
   0  15  -8   27.02    6.10
   0 -15   8   26.89    6.80
   0 -15  -8   24.60    5.71
   0  15  -9   19.27    5.59
   0 -15  -9    9.18    4.03
   0  15 -10   19.41    5.58
   0  16   0  125.30   12.40
   0 -16   0  116.20    7.71
   0 -16   0  132.40   13.72
   0 -16   1  140.62   14.94
   0  16  -1  129.58   12.78
   0  16   1  148.44   13.51
   0 -16   1  157.21    7.72
   0 -16   2  261.12   15.85
   0  16   2  252.08   18.45
   0  16  -2  247.11   17.87
   0 -16   2  249.48   20.72
   0 -16   3   44.56    8.99
   0 -16   3   49.59    7.05
   0  16  -3   39.29    6.82
   0 -16   4  543.74   26.17
   0  16  -4  489.45   26.69
   0  16  -5   47.07    7.75
   0 -16   5   36.76    6.87
   0 -16   6   26.85    6.12
   0 -16  -6   20.46    4.45
   0  16  -6   26.93    5.63
   0 -16  -7   67.56    8.65
   0 -16   7   76.55   11.14
   0  16  -7   80.21   10.23
   0 -16  -8   16.67    4.51
   0  16  -8   27.65    6.63
   0 -16   8   21.88    5.92
   0 -16  -9   17.01    4.86
   0  16  -9   23.85    5.79
   0 -17   0   -4.48    2.85
   0 -17   0    0.02    1.07
   0  17   0    0.09    2.05
   0 -17   1   41.62    3.81
   0 -17  -1   39.56    7.46
   0  17  -1   51.18    8.29
   0  17   1   33.61    6.70
   0 -17   1   46.85    8.75
   0  17   2   45.74    8.03
   0 -17   2   43.10    6.60
   0 -17   2   43.91    8.98
   0  17  -2   39.61    7.38
   0  17  -3   13.20    4.39
   0 -17   3   15.27    4.43
   0 -17   3   12.97    4.84
   0  17  -4  183.27   16.05
   0 -17   4  193.34   15.34
   0  17  -5   14.16    4.52
   0 -17   5   22.78    5.79
   0 -17   6   17.56    5.34
   0  17  -6   21.68    5.75
   0 -17   7  120.63   14.04
   0  17  -7  108.96   12.74
   0  17  -8   17.93    5.35
   0  17  -9    5.67    3.33
   0  18   0   53.05    8.67
   0 -18   0   51.74    5.18
   0 -18   0   36.27    7.27
   0 -18   1   15.10    4.13
   0 -18   1   13.46    5.15
   0 -18  -1   16.16    3.27
   0  18   1   14.87    4.85
   0 -18  -1   10.13    4.62
   0  18  -1   12.88    4.68
   0  18   2   25.69    6.52
   0 -18   2   15.17    5.35
   0  18  -2   16.29    5.00
   0 -18   2   20.77    4.64
   0  18  -3  253.56   19.36
   0 -18   3  224.68   21.78
   0 -18   3  289.60   18.62
   0  18  -4  177.20   15.96
   0 -18   4  216.39   16.62
   0  18  -5    0.45    2.50
   0 -18   5    3.75    2.26
   0 -18   6  228.22   19.06
   0  18  -6  191.91   17.33
   0  18  -7    4.45    3.48
   0 -18   7    5.30    4.16
   0  18  -8   59.74    9.87
   0 -19   0    0.19    2.19
   0 -19   0    1.82    1.44
   0 -19   1  101.55   13.78
   0  19   1  105.38   12.59
   0 -19   1  104.69   10.36
   0 -19  -1   86.53   12.11
   0 -19  -1   86.36    7.77
   0  19  -1  103.21   12.34
   0 -19   2  315.95   19.47
   0 -19   2  256.66   23.37
   0  19  -2  262.87   20.45
   0  19   2  275.22   21.15
   0 -19  -2  265.29   21.03
   0 -19   3    4.83    3.69
   0  19  -3    7.13    3.29
   0  19  -4    9.64    4.18
   0 -19   4    4.49    2.83
   0 -19   5   99.95   12.09
   0  19  -5   95.62   12.26
   0 -19   6    4.35    4.01
   0  19  -6    2.79    2.63
   0  19  -7   40.92    8.19
   0  19  -8   14.03    5.71
   0  20   0   -0.13    2.59
   0 -20   0   -4.21    2.88
   0  20  -1  302.24   22.25
   0 -20  -1  278.23   22.46
   0  20   1  299.32   22.39
   0 -20   1  262.24   23.08
   0 -20   1  316.63   19.32
   0 -20  -2  183.90   12.75
   0  20  -2  188.97   17.78
   0 -20   2  175.66   19.35
   0 -20   3   11.97    4.31
   0  20  -3    4.35    2.60
   0 -20   4  207.08   17.41
   0  20  -4  163.14   16.47
   0 -20   5   12.78    4.92
   0  20  -5    8.02    4.52
   0  20  -6   19.78    5.06
   0  20  -7   10.85    4.38
   0 -21   0    2.12    2.42
   0  21   0   -0.85    2.65
   0  21   1   78.54   11.51
   0  21  -1   76.18   11.33
   0 -21   1   70.48    9.10
   0  21  -2    7.28    3.82
   0 -21   2    7.64    4.58
   0 -21   2    3.54    2.76
   0 -21   3   10.98    4.44
   0  21  -3    1.69    2.70
   0 -21   4   74.88   10.76
   0  21  -4   60.92   10.21
   0  21  -5   39.85    8.30
   0 -22   0  148.11   13.35
   0  22   0  157.28   16.77
   0  22   1   92.98   12.98
   0  22  -1   78.75   11.64
   0 -22  -1   90.76    9.91
   0 -22   1   97.49   10.82
   0  22  -2    8.41    4.43
   0 -22   2    5.05    3.24
   0  22  -3   -1.06    2.79
   0 -22   3    3.10    3.45
   0 -23   0    5.97    3.76
   0 -23  -1   90.26   10.16
   0 -23   1   86.64   10.83
   0 -23   2   57.98    9.07
   0 -24   0   26.79    6.02
   0 -24   1  110.58   12.55
   1   0 -13   36.29    8.09
   1   0 -12   30.53    7.16
   1   0 -12   19.90    5.30
   1   0 -11   76.50   10.57
   1   0 -11   91.21   16.89
   1   0 -10  126.35   12.50
   1   0 -10  125.64   18.34
   1   0  -9   34.80    9.09
   1   0  -9   38.72    6.35
   1   0  -8  591.52   26.14
   1   0  -8  632.86   36.18
   1   0  -7    2.67    1.89
  -1   0   7    0.89    0.37
   1   0  -7    0.28    0.64
   1   0  -7   -0.17    1.45
  -1   0   6   32.65    2.16
  -1   0   6   36.97    5.05
   1   0  -6   35.52    4.85
   1   0  -6   35.32    6.36
   1   0  -6   48.67    7.95
   1   0  -6   34.75    3.87
   1   0  -5  619.31   21.63
  -1   0   5  564.16   15.16
  -1   0   5  593.47   19.26
   1   0  -5  608.15   28.17
   1   0  -5  600.72   18.67
  -1   0   4   41.74    2.37
   1   0  -4   49.92    6.38
  -1   0   4   38.39    3.34
   1   0  -4   45.22    4.34
   1   0  -4   48.36    6.15
  -1   0   3  568.61   19.95
  -1   0   3  503.34   14.93
   1   0  -3  540.79   16.84
  -1   0   2    8.12    1.83
  -1   0  -1  161.05    6.15
  -1   0  -2   16.46    1.86
   1   0   2   13.96    1.70
  -1   0  -3   67.50    4.19
   1   0   3   65.29    4.24
   1   0   4  328.39   11.75
  -1   0  -4  338.07   15.22
  -1   0  -4  366.28   15.02
  -1   0  -4  330.11   11.70
  -1   0  -5   49.17    5.50
   1   0   5   59.97    4.42
  -1   0  -5   55.17    4.20
  -1   0  -5   53.00    5.99
   1   0   6   37.20    3.63
  -1   0  -6   39.68    3.77
  -1   0  -6   37.00    5.37
  -1   0  -6   33.26    4.96
  -1   0  -7   89.33    6.21
   1   0   7   85.16    5.96
  -1   0  -7   95.78    9.68
  -1   0  -8   14.34    2.56
   1   0   8   14.49    2.45
  -1   0  -8   20.28    5.38
  -1   0  -9  211.43   16.69
  -1   0  -9  200.65   10.21
  -1   0 -10    2.68    2.08
  -1   0 -10    0.29    3.43
  -1   0 -11   81.58   16.41
  -1   0 -11   66.76    8.67
  -1   0 -11   59.20   10.19
  -1   0 -12   22.05    7.30
  -1   0 -12   21.17    5.32
   1  -1 -13   12.97    5.55
   1   1 -13   15.23    5.45
   1   1 -12   29.44    6.34
   1  -1 -12   25.28    6.48
   1   1 -12   25.40    6.50
   1  -1 -11   30.90    6.89
   1   1 -11   29.86    6.53
   1   1 -11   19.60    4.86
   1   1 -10   69.25   13.87
   1   1 -10   81.76    9.47
   1  -1 -10   99.82   15.77
   1   1 -10   79.31    9.82
   1  -1 -10   75.05    9.66
   1   1  -9    5.83    4.42
   1  -1  -9   17.34    5.94
   1  -1  -9   10.07    3.51
   1   1  -9    6.86    2.29
   1  -1  -8   50.27    8.84
  -1   1   8   47.57    3.26
   1  -1  -8   41.65    4.95
   1  -1  -8   50.46    6.77
   1   1  -8   60.78   11.19
   1   1  -8   55.15    7.00
   1  -1  -7  319.11   14.26
   1   1  -7  348.50   17.47
   1  -1  -7  335.39   17.48
   1   1  -7  347.04   24.89
  -1   1   7  350.41   11.25
   1  -1  -7  365.29   22.70
   1   1  -6    9.15    2.44
  -1  -1   6   11.44    2.42
  -1   1   6    8.68    1.40
  -1   1   6   12.02    2.96
   1  -1  -6   11.73    3.09
   1   1  -6    5.74    3.37
   1  -1  -6   16.93    4.09
   1  -1  -6   11.61    2.18
  -1  -1   6   12.60    3.12
   1   1  -6    8.94    3.18
   1   1  -5  558.11   20.41
   1  -1  -5  628.77   25.44
  -1   1   5  561.51   15.93
   1  -1  -5  543.14   17.59
  -1  -1   5  549.74   20.95
   1   1  -5  629.44   28.98
   1  -1  -5  566.03   20.96
  -1  -1   5  571.67   19.09
   1  -1  -4    9.29    1.45
  -1   1   4   10.68    1.42
   1   1  -4   11.75    2.15
  -1   1   4   15.17    1.92
  -1  -1   4   10.84    2.19
   1   1  -4    5.00    2.00
  -1  -1   4   10.08    1.83
   1  -1  -4    8.90    2.07
   1  -1  -4   10.54    2.46
  -1   1   3  200.90    7.03
   1  -1  -3  214.41    9.11
  -1  -1   3  196.78    7.68
  -1  -1   3  220.20   12.15
   1   1  -3  203.86    8.56
  -1  -1   2 1244.08   27.95
  -1   1   2 1199.46   27.84
   1  -1  -2 1218.91   32.75
   1   1  -2 1217.53   29.40
  -1  -1   2 1249.09   34.72
  -1   1   1  170.42    6.11
   1   1  -1  166.62    5.87
   1   1   1 1327.37   31.52
  -1  -1  -1 1327.85   32.35
  -1  -1  -1 1312.84   31.74
  -1   1  -1 1384.94   32.15
  -1  -1  -2  510.70   15.11
  -1   1  -2  512.03   14.61
  -1   1  -2  519.63   16.51
   1  -1   2  539.21   14.87
   1   1   3  340.05   11.71
  -1   1  -3  345.70   13.51
  -1   1  -3  353.79   11.14
   1  -1   3  338.02   11.22
  -1  -1  -3  331.05   11.59
   1   1   4    0.47    0.75
  -1   1  -4    0.84    0.51
   1  -1   4    1.01    0.67
  -1   1  -4    1.56    0.78
  -1   1  -4    0.77    0.91
  -1  -1  -4   -0.46    0.92
  -1   1  -5   70.91    6.95
  -1  -1  -5   71.63    6.99
  -1  -1  -5   62.77    4.68
   1   1   5   64.83    4.80
  -1   1  -5   67.81    4.42
  -1  -1  -5   66.06    6.23
  -1   1  -5   54.80    5.77
   1  -1   5   58.78    4.25
  -1  -1  -6  517.54   22.80
  -1   1  -6  494.55   22.36
  -1   1  -6  491.58   16.22
  -1  -1  -6  500.66   17.44
   1   1   6  518.96   17.51
  -1  -1  -6  496.61   21.22
  -1   1  -7   10.01    3.19
  -1   1  -7    7.26    1.62
  -1  -1  -7   10.69    3.36
  -1  -1  -7    9.61    2.15
   1   1   7    8.08    1.95
  -1  -1  -8   42.11    4.55
  -1   1  -8   47.88    4.24
  -1  -1  -8   38.27    6.56
   1   1   8   41.51    4.39
  -1   1  -9   57.61    4.77
  -1   1  -9   68.59    9.26
  -1  -1  -9   60.37    8.89
  -1  -1  -9   57.10    5.37
  -1   1  -9   53.69    6.72
  -1   1 -10   12.69    6.15
  -1  -1 -10    3.70    2.59
  -1   1 -10    8.26    3.01
  -1   1 -10    5.58    3.01
  -1   1 -11   14.33    4.24
  -1   1 -11   11.81    4.83
  -1  -1 -11   18.99    8.70
  -1  -1 -11   19.96    5.89
  -1   1 -11    8.94    5.50
  -1  -1 -12    5.41    2.97
  -1   1 -12   -3.86    3.74
  -1   1 -12    0.41    6.03
   1   2 -13   73.68   10.83
   1   2 -12   16.42    4.91
   1  -2 -12   22.63    6.35
   1   2 -12   19.97    6.05
   1   2 -11   34.98   11.39
   1   2 -11   28.22    6.50
   1  -2 -11   34.30    6.91
   1   2 -11   34.69    6.30
   1  -2 -10   47.55   10.21
   1   2 -10   34.92   10.43
   1   2 -10   53.39    7.53
   1   2 -10   54.03    8.00
   1  -2 -10   45.81    7.57
   1   2  -9   17.59    7.66
   1  -2  -9   11.09    4.28
   1   2  -9   11.51    3.68
  -1   2   9   11.61    1.86
   1   2  -9   13.18    3.54
   1  -2  -9   14.96    4.21
  -1   2   8  444.32   14.85
   1  -2  -8  389.66   17.35
   1   2  -8  483.09   21.60
   1  -2  -8  474.75   27.56
   1   2  -8  513.42   34.97
   1  -2  -8  453.93   22.43
   1   2  -8  445.25   21.61
  -1  -2   7    0.01    1.01
  -1   2   7    2.42    0.89
   1   2  -7    3.02    1.96
   1  -2  -7    5.25    1.70
   1   2  -7    4.59    2.28
   1  -2  -7    0.99    1.49
   1  -2  -7    5.23    2.49
   1   2  -6  140.19    9.53
   1   2  -6  142.73   14.27
   1  -2  -6  134.74    7.62
  -1  -2   6  146.85    9.16
   1  -2  -6  151.23   10.45
  -1  -2   6  130.97    9.72
  -1   2   6  130.74    6.76
   1  -2  -6  143.51   11.55
   1   2  -6  148.54   15.53
   1   2  -5  411.01   16.32
   1  -2  -5  423.29   17.29
  -1  -2   5  397.51   15.49
   1  -2  -5  381.21   13.53
  -1  -2   5  411.89   16.96
  -1   2   5  401.59   13.48
   1  -2  -5  411.11   18.55
   1  -2  -4  285.37   12.42
  -1   2   4  250.31    9.76
  -1  -2   4  268.48   10.87
   1   2  -4  287.61   11.91
   1   2  -4  273.29   11.45
   1  -2  -4  263.82    9.31
   1  -2  -4  276.07   12.78
  -1  -2   4  268.31   11.87
   1   2  -3  420.86   13.66
  -1  -2   3  439.73   19.09
  -1  -2   3  399.15   19.44
  -1  -2   3  405.18   13.94
   1  -2  -3  414.51   11.32
  -1  -2   3  414.59   13.36
   1  -2  -3  423.34   14.78
   1   2  -3  423.36   14.32
  -1  -2   2    4.51    1.96
   1   2  -2    4.78    0.85
   1   2  -2    3.84    0.63
  -1  -2   2    4.63    0.99
   1   2  -2    2.83    0.86
  -1  -2   2    3.73    0.63
  -1  -2   1   22.95    1.76
   1   2  -1   23.89    2.07
   1  -2  -1   22.33    2.03
   1   2   0  146.76    5.61
  -1  -2   0  135.85    5.46
  -1  -2  -1  189.44    7.54
  -1   2  -1  200.52    5.95
  -1   2  -1  197.82    7.68
   1  -2   1  184.10    5.67
  -1  -2  -2   45.00    3.54
  -1  -2  -2   41.38    3.30
  -1   2  -2   45.04    3.88
  -1   2  -2   40.20    2.46
  -1   2  -2   40.45    3.02
  -1   2  -3   58.07    5.02
  -1  -2  -3   53.19    4.04
  -1   2  -3   49.61    3.50
   1   2   3   57.17    4.22
  -1   2  -3   57.24    3.58
  -1  -2  -3   59.01    5.29
  -1  -2  -4  114.92    6.59
   1   2   4  111.06    6.58
  -1   2  -4  122.95    8.36
  -1  -2  -4  132.39    8.78
  -1   2  -4  108.73    5.64
  -1   2  -4  118.05    6.27
  -1   2  -4  114.65    7.83
  -1   2  -5  218.40   12.12
  -1  -2  -5  204.30    9.81
   1   2   5  198.29    9.71
  -1   2  -5  202.10    9.70
  -1  -2  -5  218.72   12.95
  -1   2  -5  206.02    8.50
  -1   2  -5  236.98   13.04
  -1   2  -6   96.10    8.92
   1   2   6   88.30    6.40
  -1  -2  -6  107.76    9.61
  -1   2  -6   99.03    5.65
  -1  -2  -6   98.65    6.78
  -1   2  -6   88.51    6.74
  -1  -2  -6   88.72    8.13
  -1   2  -7   89.28    9.37
   1   2   7   88.69    6.70
  -1   2  -7  102.23    7.82
  -1   2  -7   96.99    5.77
  -1  -2  -7   92.77    9.55
  -1  -2  -7   95.63    7.03
  -1  -2  -8   48.74    5.29
  -1   2  -8   52.99    4.31
  -1   2  -8   49.11    5.82
  -1   2  -8   59.69    8.27
  -1  -2  -8   55.11    8.00
  -1  -2  -9  301.69   14.62
  -1   2  -9  311.72   20.68
  -1  -2  -9  309.64   20.75
  -1   2  -9  308.78   16.83
  -1  -2 -10    4.84    3.81
  -1   2 -10    4.70    2.40
  -1   2 -10   -1.47    2.94
  -1   2 -10    5.37    3.67
  -1   2 -11    8.94    4.14
  -1   2 -11   11.06    7.50
  -1  -2 -11    6.50    3.55
  -1  -2 -11    0.70    3.45
  -1   2 -11    0.55    1.72
  -1   2 -12   87.53   19.98
  -1   2 -12   74.34   11.87
   1   3 -13    0.96    2.88
   1  -3 -12   36.34    7.88
   1   3 -12   33.71    6.54
   1   3 -12   23.12    6.22
   1   3 -11    9.26    4.16
   1   3 -11    2.92    1.78
   1  -3 -11    5.98    3.30
   1  -3 -10  181.02   15.44
   1   3 -10  217.20   26.81
   1   3 -10  185.41   14.22
   1   3 -10  187.63   14.96
   1  -3 -10  205.65   20.29
   1   3  -9   38.42    5.98
   1  -3  -9   41.38    8.28
   1  -3  -9   44.11    6.79
  -1   3   9   35.01    3.72
   1   3  -9   51.02   12.01
   1   3  -9   48.79    6.87
   1  -3  -8  172.90   10.31
   1   3  -8  188.08   12.58
  -1   3   8  175.88    9.01
   1   3  -8  235.74   23.97
  -1  -3   8  185.52   12.51
   1  -3  -8  218.79   17.05
   1   3  -8  190.00   13.02
   1  -3  -8  179.29   13.36
   1  -3  -7  574.79   26.48
   1   3  -7  581.74   23.01
  -1  -3   7  508.52   21.59
   1   3  -7  538.53   21.98
   1  -3  -7  509.59   18.86
   1  -3  -7  520.43   23.27
   1   3  -7  591.12   36.54
  -1   3   7  545.62   18.10
   1  -3  -6   86.38    5.79
   1  -3  -6   87.31    7.89
   1   3  -6   79.98    6.96
   1   3  -6   89.98   12.72
   1   3  -6   69.68   10.05
   1  -3  -6   84.18    8.08
  -1  -3   6   80.31    6.85
  -1   3   6   86.62    5.74
   1   3  -6   72.10    6.55
   1  -3  -5  850.77   23.72
   1  -3  -5  827.01   27.98
  -1  -3   5  830.77   27.14
  -1  -3   5  832.90   26.47
  -1   3   5  842.66   24.58
   1   3  -5  865.83   26.68
   1   3  -5  867.07   27.00
   1  -3  -5  850.13   28.02
   1   3  -4  402.19   14.39
   1  -3  -4  409.60   14.38
  -1  -3   4  386.23   14.43
   1  -3  -4  393.03   15.76
   1   3  -4  402.69   15.02
  -1  -3   4  398.85   14.90
   1  -3  -4  412.26   12.30
  -1   3   4  391.61   13.80
  -1  -3   3  201.12   12.52
   1  -3  -3  198.39    6.10
   1   3  -3  180.20    5.51
   1   3  -3  192.35    8.55
   1   3  -3  195.13    7.77
  -1  -3   3  189.72    8.06
  -1  -3   3  184.13    5.61
  -1  -3   3  185.69   13.40
   1  -3  -3  180.48    8.81
  -1  -3   2 1383.81   41.55
   1   3  -2 1460.00   35.65
  -1  -3   2 1425.83   33.39
  -1  -3   2 1347.33   33.84
   1   3  -2 1453.48   33.40
  -1  -3   1  439.00   12.61
   1  -3  -1  449.54   13.20
   1   3  -1  428.88   13.10
  -1   3   0   12.09    1.53
  -1   3   0   13.62    1.36
   1   3   0   10.56    1.64
  -1  -3   0   13.66    1.66
  -1   3  -1 1374.25   34.20
   1  -3   1 1353.45   32.37
  -1   3  -1 1349.80   33.02
   1   3   1 1405.21   35.64
  -1  -3  -1 1405.61   34.56
  -1   3  -2   83.82    3.97
  -1  -3  -2   96.36    5.93
  -1   3  -2   84.24    5.40
  -1  -3  -2   84.47    5.19
   1  -3   2   85.87    4.15
  -1   3  -3   93.52    4.93
   1   3   3   89.74    5.77
  -1  -3  -3  100.26    6.52
  -1  -3  -3   97.74    5.90
  -1   3  -3   92.53    4.77
  -1   3  -3   96.92    6.54
  -1  -3  -3  107.26    7.24
  -1   3  -4   11.26    1.61
  -1  -3  -4   14.96    2.91
  -1  -3  -4   14.15    2.28
  -1   3  -4    9.83    2.29
  -1   3  -4   13.63    1.88
  -1   3  -4   13.57    2.65
   1   3   4   13.95    2.31
  -1   3  -5   41.50    5.16
  -1  -3  -5   35.64    3.90
  -1   3  -5   34.47    3.50
  -1  -3  -5   46.29    5.61
  -1   3  -5   37.41    3.15
   1   3   5   40.79    4.16
  -1   3  -5   40.09    4.96
  -1  -3  -6   82.63    8.28
  -1  -3  -6   81.43    6.37
  -1   3  -6   79.40    4.84
  -1  -3  -6   72.83    7.33
  -1   3  -6   78.70    7.87
  -1   3  -6   80.93    6.20
   1   3   6   86.44    6.51
  -1  -3  -7   34.08    5.96
  -1   3  -7   25.87    3.84
  -1  -3  -7   32.53    4.26
  -1   3  -7   30.22    2.95
  -1   3  -7   28.67    5.16
  -1  -3  -8  246.22   12.80
  -1   3  -8  251.63   13.61
  -1   3  -8  222.25    9.43
  -1   3  -8  254.12   16.99
  -1  -3  -8  233.15   16.77
  -1  -3  -9    9.82    2.50
  -1  -3  -9   12.59    4.19
  -1   3  -9   14.86    4.62
  -1   3  -9   12.11    6.37
  -1   3  -9    6.73    2.01
  -1   3 -10   11.70    5.74
  -1   3 -10   12.97    3.43
  -1   3 -10    7.81    3.21
  -1  -3 -10    8.05    3.76
  -1   3 -11   81.08    9.09
  -1  -3 -11  109.15   13.59
  -1   3 -11   77.22   11.26
  -1   3 -11   75.12   17.16
  -1   3 -12   29.20    7.42
  -1   3 -12   37.55   13.76
   1   4 -13   62.13   10.83
   1   4 -13   54.29    9.06
   1   4 -12   12.73    4.91
   1  -4 -12    7.40    4.53
   1   4 -12    9.15    3.82
   1   4 -11   86.56   10.05
   1   4 -11   72.30    9.89
   1  -4 -11   86.02   11.25
   1   4 -10   92.88   18.25
   1  -4 -10   70.90    9.64
   1   4 -10   76.23    8.82
   1   4 -10   83.01    9.78
   1   4  -9    0.88    4.84
   1   4  -9    8.09    3.07
   1  -4  -9    6.66    3.97
  -1  -4   9    2.81    2.08
   1   4  -9    8.03    2.87
   1  -4  -9    8.60    3.29
  -1   4   9    4.90    1.45
   1  -4  -9    7.94    2.43
   1   4  -8  312.81   17.10
  -1  -4   8  328.90   17.54
  -1   4   8  285.47   13.15
   1  -4  -8  325.60   20.12
   1   4  -8  310.18   16.73
   1  -4  -8  324.55   18.59
   1  -4  -8  269.66   13.49
  -1   4   7   48.00    4.76
   1  -4  -7   62.73    7.33
   1   4  -7   54.47    6.26
   1   4  -7   52.55   10.94
   1  -4  -7   49.77    6.48
  -1  -4   7   56.83    6.50
   1  -4  -7   49.25    4.81
   1   4  -7   50.01    5.78
   1   4  -6   92.96   13.76
   1  -4  -6   76.97    7.42
   1   4  -6   82.22    7.05
   1  -4  -6   73.97    7.00
   1  -4  -6   71.37    5.28
  -1  -4   6   72.37    6.83
  -1   4   6   72.17    5.74
   1   4  -6   74.49    6.61
   1   4  -5  397.09   15.20
   1  -4  -5  368.86   16.56
  -1  -4   5  396.87   15.94
   1  -4  -5  356.94   12.65
   1  -4  -5  358.55   14.41
  -1   4   5  384.00   14.61
  -1  -4   5  362.71   15.33
   1   4  -5  393.08   26.97
   1   4  -5  352.90   15.25
  -1  -4   4   67.10    5.12
   1   4  -4   65.70    4.87
  -1  -4   4   80.80    9.66
   1  -4  -4   72.62    5.97
  -1  -4   4   72.65    5.54
   1   4  -4   87.27   11.48
  -1   4   4   65.80    5.07
   1   4  -4   69.04    5.41
   1  -4  -4   68.57    3.92
   1  -4  -3  353.23   13.48
  -1  -4   3  343.88   11.69
  -1  -4   3  347.45   18.34
  -1  -4   3  345.41   10.04
  -1  -4   3  335.68   19.99
  -1   4   3  342.13   12.93
   1   4  -3  332.76    9.62
   1   4  -3  350.18   10.01
   1   4  -3  333.50   12.77
   1   4  -3  345.12   11.27
   1   4  -2   57.19    3.40
  -1  -4   2   58.67    3.47
  -1  -4   2   57.97    3.09
  -1  -4   2   59.75    6.32
  -1  -4   2   48.29    2.35
   1   4  -2   53.60    4.07
  -1  -4   2   63.59    8.22
  -1  -4   1   30.65    2.64
   1  -4  -1   24.69    2.46
  -1   4   1   28.96    3.19
   1  -4  -1   24.76    1.62
   1   4  -1   25.48    2.63
  -1   4   0  269.36    9.38
   1  -4   0  287.39   11.17
  -1  -4   0  286.93   10.48
   1   4   0  284.93   11.43
  -1   4   0  289.71    9.89
   1  -4   0  293.78    9.34
   1  -4   0  276.86    9.11
  -1   4   0  310.62   10.96
   1   4   1  412.16   14.92
   1  -4   1  363.67   12.07
  -1   4  -1  387.82   12.98
  -1  -4  -1  388.51   13.52
  -1   4  -1  397.25   12.65
  -1   4  -1  421.00   15.57
  -1  -4  -2   87.91    5.76
   1  -4   2   86.79    4.72
  -1  -4  -2   89.54    5.84
  -1  -4  -2   88.32    6.44
  -1   4  -2   99.18    4.88
  -1   4  -2   89.17    5.69
  -1   4  -3   82.81    6.06
  -1  -4  -3   93.87    6.74
  -1  -4  -3   85.70    5.89
  -1   4  -3   82.93    4.76
   1   4   3   77.91    5.68
  -1  -4  -3   75.76    6.18
  -1  -4  -4  334.17   13.63
   1   4   4  325.50   13.43
  -1   4  -4  311.88   14.07
  -1  -4  -4  296.37   14.05
  -1   4  -4  301.32   11.53
  -1   4  -4  290.11   10.85
  -1  -4  -4  335.39   15.39
  -1   4  -5  132.18    9.32
  -1   4  -5  148.57   10.03
  -1   4  -5  143.35    6.82
   1   4   5  138.33    8.61
  -1  -4  -5  145.85   10.54
  -1  -4  -5  139.24    8.63
  -1   4  -5  134.33    7.60
  -1   4  -6   61.27    4.29
  -1   4  -6   53.23    6.57
  -1  -4  -6   69.75    6.21
  -1  -4  -6   82.80    8.42
  -1   4  -6   71.15    5.82
  -1   4  -7  146.11    7.01
  -1  -4  -7  150.62    9.79
  -1   4  -7  139.53   11.74
  -1  -4  -7  150.86   12.39
  -1   4  -7  148.59    9.44
   1   4   8   27.79    4.21
  -1  -4  -8   35.51    6.53
  -1   4  -8   37.14    5.11
  -1   4  -8   32.06    5.70
  -1   4  -8   31.80    2.96
  -1  -4  -8   36.06    4.91
  -1   4  -8   37.12   10.02
  -1  -4  -9  136.29   13.63
  -1  -4  -9  144.57   10.48
  -1   4  -9  146.75   10.80
  -1   4  -9  143.77   13.60
  -1  -4 -10    7.23    3.42
  -1   4 -10    3.88    1.82
  -1   4 -10    1.14    1.52
  -1   4 -10   -2.85    6.69
  -1  -4 -11   47.37    8.99
  -1   4 -11   59.86   16.26
  -1   4 -11   59.45   10.07
  -1   4 -11   44.11    6.68
  -1   4 -12   23.98   11.20
  -1   4 -12   27.94    7.46
   1   5 -13    2.51    3.06
   1   5 -12  127.53   13.72
   1   5 -12  112.92   12.12
   1   5 -11   65.40    8.69
   1   5 -11   76.92    9.95
   1  -5 -11   58.06    9.07
   1   5 -10   40.08   12.39
   1  -5 -10   56.03    8.41
   1   5 -10   59.43    7.73
   1   5 -10   55.64    7.96
   1  -5  -9   64.95    6.46
   1   5  -9   87.26    8.82
  -1  -5   9   87.96    9.56
   1  -5  -9   92.90   10.27
   1   5  -9   82.80   16.87
   1  -5  -9   91.73   10.89
   1   5  -9   85.90    9.09
  -1  -5   8    7.23    2.70
   1  -5  -8    4.73    1.77
   1   5  -8    7.62    2.51
   1  -5  -8    8.77    3.07
   1   5  -8    8.45    4.48
   1   5  -8    3.82    1.31
   1  -5  -8    5.62    2.40
   1  -5  -7  116.34    9.39
   1  -5  -7  104.48    7.16
   1   5  -7  118.28    8.94
   1  -5  -7  122.32   10.18
  -1  -5   7  100.65    9.01
   1   5  -7  123.03   17.48
   1   5  -7  113.53    8.91
   1   5  -6  656.39   23.15
   1  -5  -6  682.95   22.97
   1   5  -6  662.12   23.71
   1  -5  -6  661.62   25.49
   1   5  -6  743.74   42.40
  -1  -5   6  669.22   24.79
   1  -5  -6  638.30   20.48
  -1   5   6  620.92   22.38
  -1  -5   5  396.22   16.19
   1   5  -5  387.54   14.67
  -1   5   5  352.40   14.88
   1  -5  -5  376.88   12.73
   1  -5  -5  345.41   12.63
   1   5  -5  353.92   15.08
  -1  -5   5  348.32   14.58
   1  -5  -5  369.52   16.48
  -1  -5   4  134.76   12.06
   1   5  -4  133.26    5.11
  -1  -5   4  160.27   14.29
  -1  -5   4  137.96    7.26
   1   5  -4  132.86    7.82
   1   5  -4  133.38    5.31
   1  -5  -4  131.43    8.39
   1   5  -4  140.94    6.95
  -1   5   4  130.75    7.91
   1   5  -3  786.91   21.24
  -1  -5   3  846.86   31.97
  -1  -5   3  840.80   35.65
  -1   5   3  821.73   24.94
  -1  -5   3  802.84   21.78
   1   5  -3  816.98   24.22
   1  -5  -3  834.14   24.80
  -1   5   2  660.38   20.69
  -1  -5   2  694.66   17.28
  -1  -5   2  687.69   19.38
   1   5  -2  707.24   20.93
  -1  -5   2  722.31   32.60
  -1  -5   2  695.81   26.88
   1   5  -2  693.82   19.47
   1   5  -1  747.13   21.93
   1   5  -1  812.17   23.32
  -1  -5   1  755.90   21.84
   1  -5   0  676.20   19.49
   1   5   0  657.15   21.62
  -1  -5   0  682.74   20.09
   1  -5   0  612.73   20.99
   1  -5   0  683.66   18.38
   1  -5   0  642.68   17.95
  -1   5   0  662.13   20.66
  -1   5  -1  187.14    8.70
  -1   5  -1  184.37    7.80
  -1   5  -1  187.65   10.01
   1  -5   1  174.88    8.02
   1   5   1  193.35    9.95
  -1   5  -1  188.44    6.77
  -1  -5  -1  202.79    8.10
  -1  -5  -1  192.93    9.02
  -1   5  -2 1008.23   29.21
  -1  -5  -2 1057.22   30.37
   1  -5   2 1031.83   28.08
  -1   5  -2 1091.78   35.38
  -1  -5  -2 1102.95   30.15
  -1   5  -2 1100.26   28.59
  -1  -5  -2 1051.54   32.38
   1   5   2 1152.64   32.14
  -1   5  -3 1533.13   37.26
  -1   5  -3 1413.70   39.48
   1   5   3 1470.50   39.98
  -1  -5  -3 1357.53   41.39
   1  -5   3 1439.24   37.59
  -1  -5  -3 1470.56   40.77
  -1  -5  -3 1484.70   39.95
  -1   5  -4   62.16    5.78
  -1   5  -4   57.11    4.39
  -1  -5  -4   54.46    5.71
  -1  -5  -4   54.34    5.72
   1   5   4   59.58    5.41
  -1  -5  -4   61.96    5.61
  -1   5  -5   74.10    5.59
  -1  -5  -5   89.54    8.02
  -1   5  -5   77.62    7.06
  -1  -5  -5   77.70    6.52
  -1   5  -5   76.73    4.77
  -1  -5  -5   63.67    6.66
  -1  -5  -6  739.90   25.80
  -1   5  -6  765.16   28.36
   1   5   6  700.10   25.34
  -1   5  -6  728.87   21.02
  -1   5  -6  726.06   23.78
  -1  -5  -6  742.70   29.33
  -1  -5  -7   41.18    6.40
  -1  -5  -7   38.29    5.08
  -1   5  -7   39.09    6.02
  -1   5  -7   38.37    4.61
  -1   5  -7   35.71    9.70
   1   5   7   30.21    4.40
  -1   5  -7   37.14    3.19
  -1   5  -8   63.59    8.31
  -1  -5  -8   83.39    7.71
  -1   5  -8   66.57    4.24
  -1   5  -8   75.51    7.14
  -1   5  -8   90.41   15.94
  -1  -5  -8   73.46    9.20
   1   5   8   62.64    6.60
  -1  -5  -9  222.96   13.83
  -1   5  -9  212.03   13.25
  -1   5  -9  228.26   17.01
  -1  -5  -9  217.06   17.38
  -1   5 -10    1.33    2.74
  -1   5 -10    4.38    2.44
  -1  -5 -10    2.87    2.65
  -1   5 -10    1.62    4.80
  -1   5 -11   14.44    3.95
  -1   5 -11    3.06    3.98
  -1  -5 -11   16.42    5.46
  -1   5 -11   16.07    5.50
  -1   5 -12   82.36   20.27
  -1   5 -12   71.77   11.40
   1   6 -12   40.91    7.77
   1   6 -12   37.07    7.04
   1   6 -11  237.75   17.82
   1  -6 -11  237.55   19.47
   1   6 -11  259.83   17.88
   1  -6 -10   41.37    7.51
  -1  -6  10   39.37    7.03
   1   6 -10   36.97    6.00
   1   6 -10   40.27    6.85
   1   6  -9  105.91    9.85
   1  -6  -9  113.39   11.09
   1  -6  -9  127.05   12.23
   1   6  -9  125.91   10.95
   1   6  -9  115.23   19.86
  -1  -6   9  121.23   11.62
   1  -6  -8  182.00   13.79
   1  -6  -8  148.07    9.38
   1  -6  -8  174.50   12.10
   1   6  -8  168.19   11.77
  -1  -6   8  191.75   13.65
  -1   6   8  141.81   10.01
   1   6  -8  220.21   26.47
   1   6  -8  171.29   11.89
   1   6  -7   78.18   14.97
   1   6  -7   83.38    7.35
   1  -6  -7   70.04    6.45
  -1  -6   7   81.82    8.22
   1   6  -7   62.25    6.63
   1  -6  -7   72.05    5.77
   1  -6  -7   77.86    8.16
  -1  -6   6  186.30   11.82
   1   6  -6  175.18   10.75
   1  -6  -6  178.25    8.95
   1  -6  -6  182.50    8.95
   1   6  -6  183.20   10.31
   1  -6  -6  171.85   11.77
   1  -6  -5  695.73   20.25
  -1   6   5  682.85   26.60
   1   6  -5  679.43   23.45
   1   6  -5  660.15   17.34
  -1  -6   5  704.38   24.73
   1  -6  -5  702.57   25.25
   1   6  -5  708.73   21.92
  -1   6   4   59.79    5.60
   1   6  -4   62.44    4.29
   1  -6  -4   60.63    5.66
  -1   6   4   62.43    6.21
  -1  -6   4   64.14    8.59
  -1  -6   4   62.18    4.50
  -1  -6   4   62.38    9.53
   1   6  -4   63.85    5.48
   1   6  -4   51.30    2.61
   1   6  -4   59.45    3.64
  -1  -6   3  315.77   18.92
  -1   6   3  340.25   14.48
  -1  -6   3  326.60   21.95
  -1   6   3  343.00   14.45
   1   6  -3  358.13   13.75
   1  -6  -3  321.11   13.45
  -1  -6   3  325.57   10.59
   1   6  -3  348.01   11.79
  -1  -6   2   62.41    2.74
  -1   6   2   66.02    4.99
  -1  -6   2   75.86    8.13
  -1  -6   2   71.23    9.87
  -1  -6   2   72.93    4.79
   1   6  -2   72.68    4.81
   1   6  -2   63.28    5.15
   1   6  -1  205.23   10.04
  -1   6   1  226.57   12.69
  -1   6   1  214.48   10.59
  -1   6   1  198.88    8.33
  -1  -6   1  203.36    9.11
   1   6  -1  191.00    9.08
   1  -6   0  122.58    5.90
  -1  -6   0  118.39    7.07
   1  -6   0  129.27    6.10
   1   6   0  133.74    8.44
   1  -6   0  127.27    7.10
  -1   6   0  126.72    7.82
  -1   6   0  143.78   10.61
   1  -6   0  121.45    8.06
  -1  -6   0  129.25    5.22
  -1  -6  -1   10.31    1.67
  -1   6  -1   11.37    1.54
   1   6   1   11.77    2.58
   1  -6   1   13.04    2.21
  -1  -6  -1   12.00    2.26
  -1   6  -1   12.45    2.57
  -1   6  -1    7.78    1.78
   1  -6   1    9.28    1.96
   1   6   2   18.18    3.23
  -1  -6  -2   14.57    3.03
  -1   6  -2   15.60    2.48
   1  -6   2   16.42    2.39
  -1  -6  -2   18.52    2.75
  -1   6  -2   20.50    3.95
  -1  -6  -2   16.81    2.75
  -1  -6  -3   83.50    6.55
  -1   6  -3   68.36    5.69
   1  -6   3   78.57    5.53
  -1   6  -3   75.91    8.56
  -1   6  -3   71.84    5.12
   1   6   3   82.30    6.56
  -1  -6  -3   85.43    6.65
  -1  -6  -3   76.30    7.28
   1  -6   4  168.49    9.27
  -1  -6  -4  190.39   10.72
  -1  -6  -4  202.35   11.67
  -1   6  -4  178.96    8.85
  -1  -6  -4  179.05   11.60
  -1   6  -4  175.67   10.34
  -1  -6  -5   14.43    2.97
  -1  -6  -5   16.57    3.57
  -1   6  -5   12.52    2.31
  -1   6  -5   12.22    2.02
   1   6   5   13.85    2.79
  -1  -6  -5   15.24    3.36
   1  -6   5   13.68    3.34
  -1   6  -5   17.22    3.24
   1  -6   6   71.82    7.87
  -1   6  -6   69.28    4.79
  -1   6  -6   83.75    6.53
  -1  -6  -6   77.78    7.22
  -1  -6  -6   73.90    8.21
   1   6   6   65.32    6.72
  -1   6  -6   79.79    7.78
  -1  -6  -7   29.88    5.62
  -1   6  -7   38.75    5.81
  -1   6  -7   35.41    9.51
  -1  -6  -7   36.13    5.11
  -1   6  -7   33.02    3.18
  -1   6  -7   27.55    4.10
  -1   6  -8   41.17    3.29
  -1   6  -8   49.16    7.22
  -1   6  -8   55.97   13.16
  -1  -6  -8   44.88    7.48
  -1   6  -8   46.00    5.62
  -1  -6  -8   46.59    6.10
  -1  -6  -9  134.69   13.65
  -1   6  -9  141.09   22.67
  -1   6  -9  146.14   13.37
  -1   6  -9  130.98   10.37
  -1   6 -10    5.56    3.15
  -1  -6 -10   14.08    5.02
  -1   6 -10    2.93    2.06
  -1   6 -10    2.59    6.48
  -1   6 -11   37.17   12.96
  -1   6 -11   59.88    9.77
  -1   6 -11   41.04    6.51
  -1  -6 -11   53.04    9.80
  -1   6 -12  164.44   29.92
  -1   6 -12  170.01   17.61
   1   7 -12   15.28    4.46
   1   7 -12   15.51    4.87
   1   7 -11  195.56   15.57
   1  -7 -11  226.84   18.80
   1   7 -11  188.94   15.55
  -1  -7  10  340.50   21.94
   1  -7 -10  343.45   22.20
   1   7 -10  352.47   20.02
   1   7 -10  337.24   19.77
   1  -7  -9  157.46   13.79
   1   7  -9  178.87   12.88
   1   7  -9  178.06   12.78
  -1  -7   9  171.61   14.13
   1  -7  -8   51.24    7.20
   1   7  -8   46.08    6.02
   1   7  -8   41.51   10.99
  -1   7   8   47.19    5.77
  -1  -7   8   50.89    7.05
   1   7  -8   53.61    6.21
   1  -7  -8   48.18    5.39
   1  -7  -8   42.66    4.69
   1   7  -7   35.59   10.18
   1   7  -7   32.03    4.80
   1  -7  -7   41.70    4.06
  -1   7   7   24.65    4.09
  -1  -7   7   32.31    5.28
   1  -7  -7   37.64    5.58
   1  -7  -7   27.74    3.58
   1   7  -7   29.94    4.32
  -1   7   6  655.25   24.58
   1  -7  -6  657.84   20.53
  -1  -7   6  676.32   25.95
   1  -7  -6  674.20   25.95
   1   7  -6  607.70   15.59
   1   7  -6  700.44   18.54
   1   7  -6  664.23   24.17
   1   7  -6  721.71   22.82
  -1  -7   5  481.49   19.52
  -1   7   5  428.50   20.28
   1  -7  -5  468.47   19.41
   1   7  -5  449.70   12.29
   1   7  -5  453.01   13.59
   1   7  -5  453.18   18.20
   1   7  -5  465.67   15.93
  -1   7   4 1958.47   55.78
  -1  -7   4 1978.28   55.24
  -1  -7   4 2067.16   71.43
   1   7  -4 2033.90   49.62
   1   7  -4 2088.44   49.00
   1  -7  -4 2047.92   54.31
  -1  -7   4 2056.45   65.82
   1   7  -4 2040.75   53.64
   1  -7  -3  168.92    9.03
  -1  -7   3  164.20   15.83
  -1   7   3  158.44    9.37
  -1  -7   3  155.72   13.26
   1   7  -3  174.54    9.25
   1   7  -3  146.99    7.59
   1   7  -2 2943.85   70.60
  -1   7   2 2924.09   70.89
  -1  -7   2 2869.34   69.97
   1   7  -2 2967.69   72.29
  -1  -7   2 2853.32   80.59
  -1  -7   2 2977.12   90.63
   1   7  -1  527.42   18.14
  -1   7   1  494.09   16.16
  -1   7   1  523.13   19.72
   1   7  -1  490.90   19.10
  -1  -7   1  548.03   17.99
   1  -7   0  858.82   29.89
   1  -7   0  946.22   25.30
  -1  -7   0  968.09   23.88
  -1   7   0  904.32   29.40
   1   7   0  925.21   30.48
   1  -7   0  957.00   28.37
  -1  -7   0  945.20   28.28
   1  -7   0  985.14   25.91
  -1  -7  -1  182.37    9.92
  -1  -7  -1  205.21    8.48
   1  -7   1  195.69    9.19
  -1   7  -1  196.96   11.20
   1  -7   1  167.95    9.49
  -1   7  -1  243.83   11.36
   1   7   1  203.53   11.68
  -1   7  -1  215.99   15.77
  -1  -7  -2  646.71   20.75
  -1   7  -2  648.68   25.94
   1  -7   2  615.27   20.52
   1  -7   2  638.96   21.51
  -1   7  -2  629.09   17.20
  -1   7  -2  645.51   21.48
  -1  -7  -2  655.49   22.40
   1   7   2  672.60   24.02
  -1   7  -3  520.18   17.82
  -1  -7  -3  484.53   21.57
  -1  -7  -3  514.36   19.56
  -1  -7  -3  514.96   19.10
  -1   7  -3  513.29   24.68
   1  -7   3  473.36   17.33
   1   7   4  482.41   19.88
  -1  -7  -4  490.63   20.11
  -1   7  -4  491.48   26.37
  -1  -7  -4  430.61   21.02
  -1   7  -4  502.02   17.56
   1  -7   4  503.31   18.35
  -1  -7  -4  506.85   19.96
  -1  -7  -5  434.85   21.14
   1   7   5  431.18   19.36
  -1  -7  -5  479.33   19.95
  -1   7  -5  468.75   19.27
   1  -7   5  491.68   21.36
  -1  -7  -5  478.48   21.09
  -1   7  -5  449.47   17.18
  -1   7  -6  380.55   15.90
  -1  -7  -6  388.65   18.21
  -1   7  -6  393.00   18.52
  -1  -7  -6  388.10   19.84
  -1   7  -6  357.03   13.51
   1  -7   6  390.66   19.89
  -1   7  -6  439.08   32.96
  -1   7  -7  250.85   10.34
  -1  -7  -7  253.02   14.71
  -1   7  -7  281.26   16.43
  -1  -7  -7  256.40   16.91
  -1   7  -7  276.94   13.66
  -1  -7  -8   17.14    4.63
  -1   7  -8   19.12    4.54
  -1   7  -8   19.68    2.24
  -1   7  -8   18.24    3.42
  -1  -7  -8   20.83    4.11
  -1   7  -8   17.26    7.55
  -1   7  -9   24.42    4.39
  -1  -7  -9   23.11    5.53
  -1   7  -9   23.02    5.00
  -1   7  -9   25.89    9.45
  -1   7 -10   36.05    5.72
  -1   7 -10   57.51    9.01
  -1  -7 -10   44.23    8.59
  -1   7 -10   42.74   13.89
  -1   7 -11  300.95   18.42
  -1  -7 -11  351.71   25.35
  -1   7 -11  336.08   23.60
  -1   7 -12   -0.25    7.90
  -1   7 -12    1.34    3.18
   1   8 -12   -1.04    1.69
   1   8 -11  106.15   11.25
   1   8 -11  101.54   11.04
   1  -8 -11   97.22   12.33
  -1  -8  10  113.04   12.46
   1   8 -10  108.87   10.86
   1   8 -10  122.57   11.37
   1  -8 -10  122.16   13.00
  -1  -8   9   27.01    6.04
   1  -8  -9   34.35    6.51
   1   8  -9   33.58    5.56
   1   8  -9   29.02    5.05
   1  -8  -8   36.21    4.36
   1   8  -8   47.52    6.22
  -1  -8   8   48.23    7.14
   1  -8  -8   57.37    7.71
   1   8  -8   48.56    4.16
   1   8  -8   49.70    6.03
  -1  -8   7   69.93    8.06
   1   8  -7   65.38    4.24
   1   8  -7   71.86    6.55
   1  -8  -7   59.75    5.33
   1   8  -7   70.33    7.25
   1  -8  -7   75.69    8.23
   1   8  -6   68.77    3.85
  -1  -8   6   72.15    7.71
   1   8  -6   70.59    3.55
   1   8  -6   77.99    7.22
  -1   8   6   57.89    6.65
   1   8  -6   70.82    5.82
   1  -8  -6   68.50    7.38
   1   8  -5   33.00    3.36
   1  -8  -5   26.79    4.18
   1   8  -5   34.97    4.59
  -1  -8   5   35.96    4.97
  -1   8   5   31.39    4.68
   1   8  -5   37.01    3.23
   1  -8  -4  219.65   11.83
  -1   8   4  218.18   12.71
   1   8  -4  216.45   11.56
  -1  -8   4  207.18   12.33
  -1  -8   4  222.96   19.97
   1  -8  -4  224.45    9.10
   1   8  -4  221.07    9.72
  -1  -8   4  237.60   18.16
  -1   8   4  199.21   12.22
  -1  -8   3  300.34   19.47
   1   8  -3  291.43   12.20
  -1  -8   3  289.82   22.15
   1   8  -3  291.70   13.55
  -1   8   3  272.64   13.43
  -1   8   2   34.98    3.89
   1   8  -2   44.69    5.02
  -1  -8   2   42.36    6.87
   1   8  -2   34.26    3.88
  -1  -8   2   28.76    6.85
  -1   8   1  150.34    9.80
  -1  -8   1  154.68    8.70
   1   8  -1  149.71    9.86
  -1   8   1  136.95    7.17
  -1  -8   1  149.18   15.58
   1   8  -1  149.36    8.85
   1  -8   0  257.17   12.56
  -1   8   0  266.56   13.53
   1   8   0  254.02   13.80
   1  -8   0  277.22   10.66
  -1  -8   0  257.59   12.27
   1  -8   0  261.67    9.98
   1  -8   0  256.29   13.93
  -1   8   0  292.28   18.95
  -1  -8   0  256.01    8.55
   1  -8   1  352.91   15.92
   1  -8   1  422.12   15.35
   1   8   1  421.37   18.79
  -1   8  -1  423.39   17.30
  -1   8  -1  473.73   25.38
  -1  -8  -1  394.80   16.42
  -1  -8  -1  388.68   13.52
   1   8   2   23.72    4.09
  -1   8  -2   19.27    3.32
   1  -8   2   15.01    2.61
  -1  -8  -2   15.98    3.00
  -1   8  -2   18.78    4.08
  -1  -8  -2   18.14    2.83
  -1   8  -2   14.29    1.75
  -1  -8  -3   50.95    6.58
  -1  -8  -3   51.22    5.20
  -1  -8  -3   53.64    5.79
  -1   8  -3   47.97    3.08
  -1   8  -3   50.17    5.06
   1  -8   3   45.35    4.77
   1  -8   3   53.01    5.65
   1   8   3   50.07    5.72
  -1  -8  -4  247.79   15.94
  -1   8  -4  297.94   13.21
  -1  -8  -4  277.55   14.44
  -1   8  -4  302.90   20.67
   1  -8   4  302.01   15.51
  -1  -8  -4  276.87   14.50
   1   8   4  270.37   14.63
  -1   8  -5  236.58   23.10
  -1  -8  -5  195.78   12.77
  -1   8  -5  200.33   11.45
  -1  -8  -5  196.36   12.38
   1  -8   5  190.98   12.98
  -1   8  -5  186.73   10.46
  -1   8  -6   90.25    8.11
  -1   8  -6   95.58   15.80
   1  -8   6   81.80    8.86
  -1   8  -6   84.86    5.90
  -1  -8  -6   90.70    8.50
  -1   8  -6   81.97    6.96
  -1  -8  -6   74.36    8.22
  -1   8  -7  156.39   21.82
   1  -8   7  137.65   12.21
  -1  -8  -7  141.76   12.32
  -1   8  -7  129.09   10.79
  -1  -8  -7  136.50   10.85
  -1   8  -7  120.03    6.95
  -1   8  -7  129.86    9.30
  -1  -8  -8   51.76    7.93
  -1  -8  -8   54.90    7.08
  -1   8  -8   65.73   15.24
  -1   8  -8   56.44    6.43
  -1   8  -8   58.55    7.79
  -1   8  -9   86.15   10.08
  -1  -8  -9   83.18   10.71
  -1   8  -9   92.99   19.52
  -1   8  -9   83.31    8.26
  -1   8 -10  138.27   24.96
  -1   8 -10   90.65    9.24
  -1   8 -10  111.45   12.37
  -1  -8 -10  115.35   13.45
  -1   8 -11  147.94   27.73
  -1   8 -11   98.95   12.49
   1   9 -12   73.99   10.10
   1   9 -11   74.10    9.46
   1  -9 -11   90.89   12.22
  -1  -9  11   77.22   10.79
   1  -9 -10  160.56   15.15
   1   9 -10  139.23   11.88
  -1  -9  10  156.81   15.05
   1   9 -10  137.99   12.40
   1   9  -9  124.52   10.28
   1   9  -9  137.20   11.53
  -1  -9   9  120.24   12.59
   1  -9  -9  124.04   12.44
  -1  -9   8   54.18    7.95
   1  -9  -8   60.37    7.88
   1   9  -8   63.03    6.51
   1   9  -8   59.91    7.23
   1   9  -8   58.80    3.88
   1  -9  -7  100.16    6.88
  -1  -9   7  109.36   10.29
   1   9  -7  107.63    9.06
   1   9  -7  101.27    4.36
   1   9  -7  107.01    7.76
   1  -9  -7  113.37   10.13
   1  -9  -6 1501.48   46.33
   1   9  -6 1518.25   44.81
   1   9  -6 1507.29   40.13
   1   9  -6 1418.02   37.21
  -1  -9   6 1608.52   47.84
  -1  -9   5  149.39   10.60
   1  -9  -5  120.61    9.34
   1   9  -5  137.80    9.53
   1   9  -5  137.08    7.46
   1  -9  -4    5.06    1.37
  -1   9   4    2.32    1.10
  -1  -9   4    5.80    3.23
   1  -9  -4    3.32    1.57
   1   9  -4    4.90    1.48
  -1   9   4    3.28    1.73
   1   9  -4    4.96    1.95
  -1  -9   3  516.33   31.89
  -1  -9   3  582.69   29.05
   1   9  -3  539.17   19.30
   1   9  -3  535.50   20.73
  -1   9   3  517.20   21.59
  -1   9   3  544.04   20.57
  -1  -9   2  205.84   15.33
   1   9  -2  180.19   10.15
  -1   9   2  183.11    9.66
  -1  -9   2  209.27   19.28
   1   9  -2  179.83   11.10
  -1  -9   1  241.72   12.20
  -1  -9   1  284.88   22.94
  -1   9   1  281.51   14.53
  -1   9   1  265.69   10.86
   1   9  -1  265.16   14.37
   1   9  -1  264.41   13.01
   1  -9   0 1097.02   29.77
   1   9   0 1101.83   35.82
  -1   9   0 1022.45   34.07
   1  -9   0 1048.32   33.18
  -1  -9   0 1074.73   32.68
  -1  -9   0 1028.67   26.25
  -1   9   0 1049.46   27.79
   1  -9   0 1060.27   28.57
  -1  -9  -1  115.55    8.31
   1  -9   1  108.09    9.15
   1   9   1  112.64    9.47
  -1   9  -1  122.54    8.93
  -1  -9  -1  113.39    6.12
  -1  -9  -2  737.67   23.61
  -1   9  -2  773.53   27.13
  -1  -9  -2  736.75   26.49
   1   9   2  782.47   29.06
  -1  -9  -3  556.23   22.05
   1  -9   3  558.89   21.80
   1   9   3  524.72   22.04
  -1   9  -3  575.03   21.34
  -1  -9  -3  555.65   20.50
  -1  -9  -3  509.05   24.49
  -1   9  -3  580.25   34.49
  -1   9  -3  554.40   15.37
  -1   9  -4    1.95    1.22
  -1   9  -4    2.44    1.61
  -1   9  -4    3.39    1.65
  -1   9  -4    3.61    0.88
  -1   9  -4    2.85    2.58
   1  -9   4    4.95    2.32
  -1  -9  -4    2.97    1.91
  -1  -9  -4    2.93    1.87
   1  -9   5   47.65    5.62
  -1  -9  -5   57.79    6.67
  -1   9  -5   51.72    5.47
  -1   9  -5   61.48   12.10
  -1   9  -5   62.17    6.05
  -1  -9  -5   47.53    6.03
   1  -9   5   58.56    6.89
  -1  -9  -6  862.97   33.27
  -1   9  -6  832.40   29.04
   1  -9   6  884.33   34.45
  -1   9  -6  919.62   31.25
  -1  -9  -6  860.41   32.22
  -1   9  -7  374.32   18.96
  -1  -9  -7  390.06   19.88
  -1   9  -7  328.05   13.42
  -1   9  -7  339.26   16.68
  -1  -9  -7  388.06   21.24
  -1   9  -7  415.81   36.93
   1  -9   7  367.25   21.21
  -1   9  -8   45.67    6.73
  -1   9  -8   37.79    5.32
  -1  -9  -8   49.07    7.59
  -1   9  -8   57.62   14.07
  -1   9  -9  175.46   14.55
  -1  -9  -9  179.09   16.08
  -1   9  -9  175.34   12.43
  -1   9 -10    0.31    1.97
  -1  -9 -10    3.41    3.22
  -1   9 -10   -2.13    2.87
  -1   9 -11  173.05   31.25
   1  10 -12   81.77   10.67
   1  10 -11   67.13    9.09
  -1 -10  11   68.48   10.65
   1 -10 -11   61.51   10.00
   1  10 -10   31.80    6.08
  -1 -10  10   16.68    5.35
   1 -10 -10   33.79    7.26
  -1 -10   9  130.16   13.43
   1 -10  -9  145.05   13.44
   1  10  -9  127.27   11.48
   1  10  -9  118.32    9.82
   1  10  -8  352.09   16.54
   1  10  -8  342.70   18.77
   1 -10  -8  340.92   20.32
  -1 -10   8  369.73   22.01
   1  10  -7   21.32    3.23
  -1 -10   7   22.63    5.05
   1 -10  -7   17.10    2.91
   1  10  -7   23.34    4.32
   1 -10  -7   22.36    4.51
   1  10  -6   92.15    5.94
  -1 -10   6  112.84   10.17
   1 -10  -6   97.71    9.10
   1  10  -6  104.44    8.87
   1  10  -5  291.45   15.28
   1  10  -5  287.02   12.51
  -1 -10   5  303.06   23.17
  -1 -10   5  300.95   16.36
   1 -10  -5  285.06   15.17
  -1  10   4  100.73    8.74
  -1 -10   4  104.66   12.64
   1  10  -4  109.72    7.64
   1  10  -4  123.13    9.33
   1  10  -3   29.04    3.95
  -1  10   3   25.17    3.85
   1  10  -3   30.86    4.63
  -1 -10   3   26.51    6.25
  -1  10   2  118.70    7.80
   1 -10  -2  117.96   10.73
  -1 -10   2  104.17   13.92
   1  10  -2  112.39    8.32
  -1 -10   2  133.03   12.77
   1  10  -2  113.04    9.19
   1 -10  -1   35.80    5.76
   1  10  -1   44.17    5.75
  -1 -10   1   34.57    8.55
   1 -10  -1   38.03    4.78
  -1  10   1   39.75    5.39
  -1  10   1   39.06    3.84
   1 -10  -1   35.35    3.85
   1  10  -1   39.76    4.92
   1 -10   0  181.06    9.13
   1 -10   0  182.31   11.55
   1  10   0  173.65   11.06
   1  10   0  171.95   12.18
   1 -10   0  181.50    8.41
  -1  10   0  174.47   11.67
  -1 -10   0  173.46    6.50
  -1 -10   0  186.90   11.05
  -1  10   0  159.46    7.48
   1 -10   1  171.80   12.18
  -1 -10  -1  171.35    7.94
  -1 -10  -1  165.24   10.64
   1  10   1  155.15   11.78
  -1  10  -1  166.25   11.28
  -1 -10  -2  102.36    6.84
  -1 -10  -2   96.71    8.29
   1  10   2  112.82    9.71
   1 -10   2  103.38    7.92
  -1 -10  -2   89.29    9.58
  -1  10  -2  106.46   14.43
  -1  10  -2   95.62    8.30
  -1  10  -3   74.02   12.12
  -1 -10  -3   78.07    7.61
   1 -10   3   78.89    7.34
  -1  10  -3   63.98    8.75
  -1  10  -3   69.50    6.82
  -1 -10  -3   76.82    6.55
   1 -10   3   66.69    6.60
  -1 -10  -4  121.44    9.16
   1 -10   4  113.80    9.65
  -1  10  -4  120.02    7.61
   1 -10   4  102.52    8.43
  -1  10  -4  103.20    4.87
  -1 -10  -4  141.04   10.51
  -1  10  -4  114.57   16.42
  -1  10  -4  117.10    8.82
  -1  10  -5   42.20    2.98
  -1 -10  -5   44.83    5.80
  -1 -10  -5   50.65    6.54
  -1  10  -5   50.16    5.75
  -1  10  -5   51.46    5.36
   1 -10   5   40.63    6.15
  -1  10  -5   40.15   10.32
   1 -10   6   71.93    8.74
  -1  10  -6  100.50   17.19
  -1  10  -6   99.57    8.31
  -1  10  -6   87.89    7.75
  -1 -10  -6   79.89    8.72
  -1 -10  -6   77.21    8.46
  -1  10  -7   16.27    6.91
  -1 -10  -7   11.65    3.69
   1 -10   7   13.61    4.18
  -1  10  -7   11.22    3.07
  -1  10  -7   15.33    3.87
  -1 -10  -7    9.48    3.16
  -1  10  -7   14.41    2.48
  -1  10  -8   75.85   17.68
  -1  10  -8   49.95    6.76
   1 -10   8   45.08    7.65
  -1  10  -8   47.31    6.30
  -1 -10  -8   65.79    9.14
  -1  10  -9  142.79   25.93
  -1 -10  -9  120.50   13.20
  -1  10  -9  127.48   12.05
  -1  10  -9  111.46   10.04
  -1 -10 -10    6.79    4.21
  -1  10 -10    2.86    1.67
  -1 -11  11   43.31    8.68
   1  11 -11   36.54    6.72
   1 -11 -10   37.14    7.26
  -1 -11  10   35.82    7.32
   1  11 -10   36.06    6.40
   1  11  -9   42.62    6.71
   1 -11  -9   36.32    6.78
  -1 -11   9   33.66    6.93
   1  11  -8  528.89   24.54
  -1 -11   8  516.16   27.37
   1 -11  -8  499.14   25.36
   1 -11  -7  256.71   16.44
   1  11  -7  272.88   16.06
  -1 -11   7  309.49   18.98
   1  11  -6  113.49    9.56
  -1 -11   6   96.04    9.70
   1 -11  -6  104.15    9.45
   1  11  -6   91.66    6.48
  -1 -11   5  360.49   18.25
   1  11  -5  322.76   16.73
   1  11  -5  289.93   13.66
  -1 -11   5  297.64   23.64
   1 -11  -5  331.67   16.62
  -1  11   4  111.09    9.38
  -1 -11   4  121.43   14.02
   1  11  -4  130.19   10.04
   1  11  -4  114.28    8.20
   1  11  -3  295.03   15.91
   1  11  -3  258.68   13.71
  -1 -11   3  298.75   21.44
  -1  11   3  279.72   14.20
  -1  11   2  396.82   16.00
   1  11  -2  366.94   17.17
  -1 -11   2  366.78   22.98
  -1 -11   2  376.27   10.30
   1  11  -2  411.03   19.55
   1 -11  -1  998.08   38.39
   1 -11  -1 1066.99   33.95
   1  11  -1 1011.08   36.55
  -1  11   1 1022.14   29.70
  -1  11   1 1077.22   36.52
  -1 -11   1 1063.07   50.10
   1  11  -1 1015.73   34.21
   1 -11  -1 1075.29   30.79
   1 -11   0   15.97    2.36
   1  11   0    9.68    3.44
  -1  11   0   14.16    2.00
   1 -11   0    9.71    2.93
   1 -11   0   25.27    4.65
  -1  11   0   13.73    3.29
  -1 -11   0   11.91    1.42
  -1 -11   0   16.18    5.52
  -1  11   0   12.94    3.27
   1  11   0   13.99    3.04
  -1  11  -1  500.90   22.14
   1 -11   1  470.87   22.67
   1 -11   1  530.85   19.44
   1 -11   1  452.95   21.32
  -1 -11  -1  514.36   16.25
   1  11   1  496.03   23.51
  -1 -11  -1  479.97   20.86
  -1 -11  -2  454.68   16.75
   1 -11   2  475.94   19.17
   1  11   2  460.44   22.16
  -1  11  -2  497.77   33.67
   1 -11   2  382.63   18.67
  -1  11  -2  449.07   20.66
  -1 -11  -2  455.33   20.41
   1 -11   3  341.45   16.81
   1  11   3  308.92   18.22
  -1  11  -3  313.34   16.67
  -1 -11  -3  336.19   15.02
   1 -11   3  278.12   15.23
  -1  11  -3  334.12   28.40
  -1 -11  -3  352.12   17.64
  -1  11  -4   30.94    3.62
  -1  11  -4   28.15    4.57
  -1  11  -4   36.64    9.39
   1 -11   4   26.75    4.79
  -1 -11  -4   19.15    4.15
  -1 -11  -4   24.24    4.17
  -1 -11  -5  162.47   11.61
  -1  11  -5  191.78   10.43
  -1  11  -5  152.62   11.09
  -1 -11  -5  164.90   12.47
  -1  11  -5  153.40    5.90
   1 -11   5  175.76   13.19
  -1  11  -6  116.68    8.78
  -1 -11  -6  109.98   10.26
  -1  11  -6  108.69   18.92
  -1  11  -6   96.78    8.02
  -1 -11  -6  114.87   10.62
  -1  11  -6  110.16    9.28
   1 -11   6  101.15   10.60
  -1 -11  -7  184.89   14.48
  -1  11  -7  182.84   12.21
  -1  11  -7  147.02    9.07
  -1  11  -7  186.04   12.43
   1 -11   7  179.76   15.03
  -1 -11  -8  357.89   22.09
  -1  11  -8  363.62   19.41
  -1  11  -8  335.38   18.23
  -1  11  -8  419.75   41.84
   1 -11   8  361.71   23.29
  -1 -11  -9   17.05    5.11
  -1  11  -9   15.28    4.45
  -1  11  -9   13.63    3.86
  -1  11  -9   13.50   11.55
  -1  11 -10   56.71   17.01
  -1  11 -10   38.87    6.34
  -1 -11 -10   52.04    9.25
   1  12 -11    2.73    3.07
   1  12 -10   42.29    7.06
  -1 -12  10   44.70    8.70
   1 -12 -10   50.51    8.50
   1  12  -9   19.96    5.02
   1 -12  -9   20.58    5.51
  -1 -12   9   25.89    5.83
   1 -12  -8    1.87    2.34
  -1 -12   8    5.47    3.39
   1  12  -8    4.48    3.07
   1 -12  -7  337.19   19.20
  -1 -12   7  335.90   20.69
   1  12  -7  318.15   18.37
  -1 -12   6   53.53    7.54
   1  12  -6   50.61    5.11
   1  12  -6   53.49    6.85
   1 -12  -6   52.77    6.83
   1  12  -5   21.58    3.54
   1  12  -5   36.11    5.62
  -1 -12   5   40.99    6.21
  -1 -12   5   28.56    7.94
  -1 -12   4  197.69   18.69
   1  12  -4  178.50   11.30
  -1  12   4  172.30   12.15
   1  12  -4  199.54   13.46
  -1 -12   4  231.08   14.02
  -1 -12   3   90.32   11.97
   1  12  -3   73.11    7.18
  -1  12   3   69.75    6.95
   1  12  -3   76.41    8.30
   1  12  -2  109.49   10.19
  -1  12   2  117.41    8.08
  -1 -12   2  113.14   12.86
  -1 -12   2  114.92    4.44
   1  12  -2  114.11    9.34
   1 -12  -1  243.91   14.08
  -1  12   1  260.78   15.76
   1 -12  -1  240.85   11.82
  -1  12   1  233.56   11.03
   1  12  -1  260.82   16.17
  -1 -12   0  132.99   16.81
   1 -12   0  117.31   10.22
   1  12   0  139.44   11.69
  -1  12   0  128.93   10.89
   1 -12   0  128.25    7.39
  -1  12   0  122.29    6.65
   1 -12   1   78.66    8.76
   1 -12   1   87.68    7.17
  -1  12  -1   89.84    8.86
   1  12   1   94.99    9.70
  -1  12  -1   82.25    4.64
  -1 -12  -1   77.72    5.08
  -1 -12  -2    7.64    1.98
  -1  12  -2    4.62    2.15
   1  12   2    7.00    2.99
  -1 -12  -2    6.48    2.29
   1 -12   2    5.19    1.73
  -1  12  -2    3.69    2.85
   1  12   3   27.11    5.64
  -1 -12  -3   29.57    4.18
   1 -12   3   39.33    5.49
  -1  12  -3   31.53    5.32
  -1  12  -3   48.24   10.96
  -1  12  -3   31.43    4.81
  -1 -12  -3   28.55    5.01
  -1  12  -4   94.88    6.14
  -1 -12  -4   80.59    7.69
   1 -12   4   96.96    9.37
  -1 -12  -4   88.76    9.07
  -1  12  -4  107.23   17.57
  -1  12  -4   83.75    8.09
  -1  12  -4   81.82    8.31
  -1 -12  -5   38.61    5.73
  -1  12  -5   56.65    5.28
  -1  12  -5   49.13    5.98
  -1  12  -5   55.51    6.89
  -1  12  -5   57.48   13.14
   1 -12   5   58.65    7.84
   1 -12   6   19.50    4.84
  -1  12  -6   16.36    4.11
  -1 -12  -6   11.62    3.68
  -1  12  -6   25.45    9.95
  -1  12  -6   16.55    3.31
  -1 -12  -7  164.20   13.77
  -1  12  -7  180.35   11.89
  -1  12  -7  172.79   12.69
   1 -12   7  155.38   14.43
  -1 -12  -8  124.02   12.63
   1 -12   8   97.69   12.07
  -1  12  -8  118.79   10.74
  -1  12  -8  133.61   24.17
  -1 -12  -9   34.35    7.18
  -1  12  -9   39.89    6.31
  -1  12  -9   35.00   14.37
  -1 -12 -10   53.46    9.40
  -1  12 -10   88.29   23.60
   1  13 -11   49.23    8.34
   1 -13 -10   33.25    7.07
  -1 -13  10   33.26    7.53
   1  13 -10   22.98    5.56
  -1 -13   9  110.93   13.21
   1  13  -9  106.46   11.39
   1 -13  -9  101.44   11.61
   1  13  -8    6.65    3.43
  -1 -13   8    6.23    3.52
   1 -13  -8    6.14    2.65
   1 -13  -7   93.19    9.60
  -1 -13   7   91.36   10.75
   1  13  -7   79.05    8.89
  -1 -13   6  355.54   20.58
   1  13  -6  328.22   18.86
   1  13  -5   23.51    4.98
  -1 -13   5   28.39    7.40
   1  13  -5   28.32    4.33
  -1 -13   5   43.23    6.68
  -1 -13   4   70.42   11.18
   1  13  -4   78.01    8.71
  -1 -13   4   90.16    8.81
   1  13  -4   61.94    6.67
  -1 -13   3  497.94   30.05
   1  13  -3  497.86   23.61
  -1  13   3  419.33   19.09
   1  13  -3  429.40   20.15
   1  13  -2   61.83    7.97
  -1 -13   2   77.46   10.95
  -1 -13   2   70.83    3.33
  -1  13   2   77.29    6.59
  -1  13   1  282.60   12.77
  -1  13   1  320.55   18.39
   1 -13  -1  316.56   17.03
   1 -13  -1  322.21   14.19
  -1 -13   1  329.33   22.22
   1  13  -1  318.47   18.71
  -1  13   0 1442.88   47.73
   1 -13   0 1379.49   46.75
   1 -13   0 1554.29   42.07
   1  13   0 1522.37   49.52
  -1  13   0 1411.99   37.41
   1 -13   0 1418.40   39.08
  -1  13  -1  399.77   12.83
  -1 -13  -1  358.96   28.77
  -1  13  -1  424.43   21.40
   1  13   1  428.23   22.47
  -1 -13  -1  379.39   13.61
   1 -13   1  391.39   21.53
   1 -13   1  433.88   18.20
   1 -13   2   99.46    8.56
   1  13   2   90.05    9.73
  -1  13  -2   90.13   15.05
  -1  13  -2   87.46    9.06
  -1  13  -2   74.85    4.04
  -1 -13  -2   72.79    5.83
  -1 -13  -3  167.41   10.38
   1 -13   3  197.49   13.16
   1  13   3  164.87   13.97
  -1  13  -3  180.25   13.18
  -1  13  -3  192.61    7.97
  -1 -13  -4   -0.24    1.36
  -1  13  -4    2.13    0.85
   1 -13   4    0.44    1.26
  -1  13  -4   -0.22    5.36
  -1  13  -4    2.43    1.80
  -1 -13  -5  230.75   14.65
  -1  13  -5  252.82   16.00
   1 -13   5  275.81   17.80
  -1  13  -5  268.15   11.86
  -1  13  -5  277.81   31.47
  -1 -13  -6   63.84    7.95
   1 -13   6   74.87    9.40
  -1  13  -6   84.45    8.93
  -1  13  -6   86.33    6.90
  -1  13  -7   70.52   17.57
  -1  13  -7   68.46    8.33
  -1 -13  -7   68.10    8.73
   1 -13   7   66.09    9.61
  -1 -13  -8   66.01    9.28
   1 -13   8   65.74    9.85
  -1  13  -8   58.43    8.06
   1 -13   9   32.72    7.59
  -1  13  -9   41.53    6.81
  -1 -13  -9   32.07    6.80
   1  14 -10    6.81    3.21
  -1 -14   9   57.50    9.88
   1  14  -9   65.75    9.26
  -1 -14   8   84.97   11.30
   1  14  -8   75.63    9.46
   1  14  -7    2.86    2.82
  -1 -14   7   -4.10    2.53
  -1 -14   6   74.46    9.19
   1  14  -6   63.60    8.46
  -1 -14   5  156.61   12.99
  -1 -14   5  150.61   17.98
   1  14  -5  146.84   12.76
  -1 -14   4   20.42    6.86
   1  14  -4    9.19    3.54
  -1 -14   4   15.47    4.01
  -1  14   3   20.99    4.01
  -1 -14   3   20.54    6.30
   1  14  -3   26.28    5.37
   1  14  -2    7.13    2.23
  -1  14   2   12.57    2.84
  -1 -14   2   12.20    1.31
  -1 -14   2    8.41    4.43
  -1  14   1   36.09    6.11
  -1  14   1   31.72    3.90
   1 -14  -1   30.55    4.00
   1 -14  -1   36.49    5.63
  -1 -14   1   38.13    7.87
   1  14  -1   41.61    6.73
   1 -14   0  191.56   14.26
  -1  14   0  182.95    8.71
   1 -14   0  199.06   11.47
   1  14   0  194.62   15.13
   1 -14   0  198.39   10.02
  -1  14   0  201.40   14.73
   1  14   1  477.01   24.57
   1 -14   1  424.22   23.47
  -1  14  -1  430.31   22.62
  -1  14  -1  403.10   13.25
   1 -14   1  498.34   20.25
   1  14   2   20.55    4.84
  -1  14  -2   24.90    5.06
  -1  14  -2   23.09    1.98
   1 -14   2   23.90    4.49
  -1 -14  -2   23.90    3.33
   1  14   3   23.99    5.70
  -1  14  -3   26.40    5.26
  -1  14  -3   21.14    2.01
  -1 -14  -3   21.43    3.52
  -1  14  -3   20.12    8.46
   1 -14   3   19.47    4.42
  -1  14  -4  145.52    6.80
  -1 -14  -4  158.93   10.86
  -1  14  -4  157.55   23.61
  -1  14  -4  142.68   12.36
   1 -14   4  156.73   12.88
  -1 -14  -5  145.01   11.14
  -1  14  -5  139.25   23.35
  -1  14  -5  133.07   12.06
   1 -14   5  138.57   12.79
   1 -14   6   39.52    7.34
  -1  14  -6   39.95    6.71
  -1  14  -6   21.31    9.41
  -1 -14  -6   44.12    6.44
   1 -14   7   34.58    7.07
  -1  14  -7   28.41    5.74
  -1 -14  -7   30.40    6.05
  -1  14  -7   36.77   14.54
  -1 -14  -8   11.60    4.19
  -1  14  -8    3.57    6.59
  -1  14  -8   17.90    4.86
   1 -14   8   12.07    4.43
  -1 -14  -9   30.74    6.72
  -1  14  -9   33.18   16.21
   1 -14   9   32.46    7.33
  -1  14  -9   23.44    5.33
   1  15 -10   17.13    5.18
   1  15  -9   24.05    6.01
  -1 -15   9   19.80    5.95
  -1 -15   8  162.76   16.03
   1  15  -8  126.97   12.97
   1  15  -7   10.43    4.39
  -1 -15   7    4.90    2.90
   1  15  -6   84.44    9.99
  -1 -15   6   73.80    9.72
  -1 -15   5  480.80   24.58
  -1 -15   5  425.97   31.85
   1  15  -5  439.45   24.06
  -1 -15   4  401.78   29.80
   1  15  -4  436.60   24.21
   1  15  -3  256.24   17.74
  -1 -15   3  226.66   21.06
  -1  15   3  204.20   12.80
  -1  15   2   92.69    7.66
  -1 -15   2  110.68   13.96
  -1 -15   2  120.18    4.62
   1 -15  -2  123.08   10.63
   1  15  -2  111.50   11.65
   1 -15  -2  112.17    8.76
  -1  15   1   59.71    5.32
  -1  15   1   61.56    8.20
   1 -15  -1   52.52    7.27
  -1 -15   1   61.36   10.18
   1  15  -1   78.62    9.68
   1 -15  -1   69.89    6.25
  -1  15   0  462.03   16.14
   1 -15   0  537.44   21.14
   1 -15   0  526.11   18.53
   1  15   0  500.66   26.10
   1 -15   0  480.83   24.61
  -1  15   0  486.13   24.85
   1  15   1   66.40    8.89
   1 -15   1   72.36    7.27
  -1  15  -1   63.69    8.49
   1 -15   1   75.65    9.57
  -1  15  -1   67.23    4.00
   1 -15   2  197.16   13.03
  -1  15  -2  156.59   13.34
   1  15   2  158.36   14.06
  -1 -15  -2  164.81    9.20
   1 -15   3   10.14    3.19
  -1 -15  -3    5.24    1.88
  -1  15  -3    8.76    3.36
   1  15   3    5.86    2.84
   1 -15   4  313.24   19.10
  -1  15  -4  290.17   18.74
  -1 -15  -4  276.68   15.00
  -1  15  -5  474.42   44.52
   1 -15   5  421.53   23.89
  -1  15  -5  391.81   22.62
  -1 -15  -5  404.01   19.95
  -1  15  -6   19.16    5.01
  -1 -15  -6   21.52    4.78
   1 -15   6   19.10    5.37
  -1  15  -6   35.82   12.49
   1 -15   7   58.93    9.49
  -1  15  -7   61.66   18.17
  -1 -15  -7   47.92    7.47
  -1  15  -7   47.00    7.55
  -1 -15  -8   48.48    7.72
  -1  15  -8   39.14    6.93
   1 -15   8   42.36    8.35
  -1  15  -8   68.43   19.21
  -1 -15  -9    3.32    2.60
  -1  15  -9    2.57    2.27
   1  16  -9   24.26    6.46
  -1 -16   8    5.53    3.67
   1  16  -8    9.55    4.27
   1  16  -7  134.24   13.49
  -1 -16   7  149.45   15.03
  -1 -16   6   31.37    6.47
   1  16  -6   35.54    7.18
   1  16  -5   24.44    5.79
  -1 -16   5   20.50    6.89
  -1 -16   5   26.15    5.72
  -1 -16   4  296.02   18.46
   1  16  -4  261.10   18.88
  -1 -16   4  272.28   24.88
   1  16  -3    0.25    1.85
  -1 -16   3    4.97    3.97
   1  16  -2   19.13    5.19
  -1 -16   2   18.94    6.30
   1 -16  -2   25.90    5.22
   1 -16  -2   24.91    4.02
   1 -16  -1  175.35   14.21
  -1  16   1  192.93   15.38
  -1 -16   1  195.96   18.77
   1  16  -1  183.67   15.48
   1 -16  -1  193.93   11.68
   1 -16  -1  188.27   11.15
  -1  16   0   54.68    8.19
   1 -16   0   56.60    8.08
   1  16   0   51.35    8.07
   1 -16   0   56.43    5.40
   1 -16   0   49.18    6.05
   1  16   1   10.96    4.05
  -1  16  -1    6.45    2.77
   1 -16   1    0.98    2.13
   1 -16   1    6.34    2.58
  -1  16  -2   -1.61    1.40
   1  16   2    2.12    2.06
   1 -16   2    3.29    2.15
  -1 -16  -3    7.95    2.28
  -1  16  -3   13.22    4.30
   1 -16   3   18.67    4.61
  -1  16  -4   32.56    6.15
  -1 -16  -4   26.69    4.50
   1 -16   4   25.05    5.31
  -1  16  -5   35.14    6.46
  -1 -16  -5   27.47    5.05
   1 -16   5   37.45    6.84
  -1 -16  -6   21.33    4.52
   1 -16   6   29.33    6.46
  -1  16  -6   23.64    5.36
  -1  16  -7   47.16    7.91
   1 -16   7   60.09   10.02
  -1 -16  -7   45.40    7.26
  -1 -16  -8    9.98    3.93
   1 -16   8    6.24    3.94
  -1  16  -8    9.91    3.61
  -1 -16  -9    6.31    2.72
   1  17  -9   20.93    6.29
   1  17  -8    8.07    3.65
  -1 -17   7    5.57    2.75
   1  17  -7    6.98    3.86
  -1 -17   6  246.95   18.85
   1  17  -6  210.96   17.82
   1  17  -5    7.81    2.72
  -1 -17   5   14.08    4.66
   1  17  -4   50.27    8.36
  -1 -17   4   53.40   11.21
  -1 -17   4   48.71    7.42
   1  17  -3  277.65   20.19
  -1 -17   3  340.97   27.29
   1 -17  -2    4.47    2.04
   1  17  -2    0.87    2.51
  -1 -17   2    2.30    3.28
   1 -17  -2   -2.20    2.23
   1 -17  -1   90.27    7.60
   1 -17  -1  107.99    8.84
  -1  17   1   97.64   11.18
   1 -17  -1   85.19    9.98
  -1 -17   1   94.08   13.43
   1  17  -1  114.13   12.55
  -1 -17   1   95.34    6.08
   1 -17   0  134.16   13.16
  -1 -17   0  143.30   16.10
   1 -17   0  152.19    9.08
  -1  17   0  125.43   12.71
   1 -17   0  146.41   10.84
   1  17   0  129.32   13.43
  -1  17  -1   29.21    6.12
   1  17   1   21.91    5.79
   1 -17   1   28.05    5.02
   1 -17   1   19.87    4.71
   1  17   2   70.47   10.02
  -1  17  -2   74.58    9.61
   1 -17   2   87.88    9.31
   1 -17   3   82.16    9.61
  -1  17  -3   80.38   10.12
  -1  17  -4   61.67    8.69
   1 -17   4   75.26    9.71
  -1 -17  -4   70.51    7.22
  -1  17  -5   27.59    5.86
  -1 -17  -5   30.06    5.02
   1 -17   6   22.47    6.13
  -1  17  -6   29.18    6.09
  -1 -17  -6   24.18    5.06
   1 -17   7   83.00   11.72
  -1  17  -7   66.62    9.90
  -1 -17  -7   72.00    8.89
  -1 -17  -8   31.22    6.28
  -1  17  -8   25.40    6.33
   1  18  -8    2.20    2.86
  -1 -18   7   23.50    6.49
   1  18  -7   13.10    4.15
   1  18  -6   16.48    5.95
  -1 -18   6   24.77    6.57
   1  18  -5    6.08    3.85
  -1 -18   5    6.95    3.28
   1  18  -4   22.00    5.75
  -1 -18   4   37.57    9.34
  -1 -18   4   33.81    6.62
   1 -18  -3    0.59    2.07
   1  18  -3    2.19    2.15
  -1 -18   3    5.77    4.51
  -1 -18   3    0.09    1.51
   1  18  -2   74.84   10.49
  -1 -18   2   64.54   11.66
   1 -18  -2   58.02    8.18
   1 -18  -2   56.60    6.30
   1 -18  -2   55.45    6.53
  -1  18   1    5.39    3.15
   1 -18  -1    4.11    2.21
   1 -18  -1    7.33    2.99
  -1 -18   1    7.08    3.20
   1  18  -1    1.77    1.84
   1 -18  -1    3.15    1.85
   1 -18   0   62.09    9.11
  -1  18   0   60.25    9.13
   1 -18   0   59.00    5.76
  -1 -18   0   63.84   11.04
   1 -18   0   67.97    7.66
   1  18   0   59.02    9.06
   1  18   1   60.13    9.41
   1 -18   1   66.59    8.02
  -1  18  -1   62.86    9.02
   1  18   2   49.82    8.68
   1 -18   2   56.64    7.69
  -1  18  -2   43.16    7.79
  -1  18  -3   59.60    9.11
   1 -18   3   69.80    9.10
   1 -18   4   92.45   11.10
  -1  18  -4   77.71   10.49
   1 -18   5   64.49    9.73
  -1  18  -5   40.48    7.57
  -1 -18  -5   47.29    6.34
  -1  18  -6   -2.41    4.27
   1 -18   6    5.28    2.94
  -1 -18  -6    4.04    1.97
  -1 -18  -7   19.84    5.04
  -1  18  -7   13.29    4.34
  -1 -18  -8   12.18    3.98
   1  19  -7   10.31    4.42
  -1 -19   6   84.25   11.36
   1  19  -6   63.15   10.27
   1  19  -5   25.59    5.81
  -1 -19   5   41.35    7.95
  -1 -19   4   28.28    6.29
   1  19  -4   32.41    7.01
  -1 -19   4   28.18    9.11
   1 -19  -4   30.20    5.45
  -1 -19   3  114.73   11.63
  -1 -19   3   89.01   14.27
   1  19  -3  108.58   13.01
   1 -19  -3   87.95    9.04
   1  19  -2   71.27   10.48
   1 -19  -2   61.36    6.89
   1 -19  -2   52.92    6.50
  -1 -19   2   53.37   10.84
   1 -19  -1  174.97   11.12
   1 -19  -1  191.43   12.84
  -1 -19   1  157.04   18.40
  -1  19   1  164.12   15.71
   1  19  -1  139.62   14.93
  -1  19   0   72.63   10.14
   1  19   0   59.33    9.61
   1 -19   0   61.83    9.34
  -1 -19   0   55.99   10.46
   1 -19   0   73.49    8.15
  -1  19  -1   60.31    9.11
   1 -19   1   59.38    7.66
   1  19   1   63.00    9.81
   1 -19   2  150.85   13.24
   1  19   2  151.53   15.60
  -1  19  -2  151.17   14.90
   1 -19   3   17.57    4.94
  -1  19  -3    7.96    3.01
  -1  19  -4    5.77    3.92
   1 -19   4    6.18    2.78
  -1  19  -5   41.74    8.08
   1 -19   5   39.03    7.87
  -1  19  -6   13.52    4.16
   1 -19   6   18.97    6.06
  -1  19  -7    9.52    4.06
   1  20  -6   -2.49    4.91
   1 -20  -5   12.13    3.86
   1  20  -5   13.59    4.64
  -1 -20   5   21.61    6.12
  -1 -20   4   63.74    9.58
   1 -20  -4   59.26    7.93
   1  20  -4   49.35    9.31
  -1 -20   4   59.73   12.59
   1 -20  -3   10.81    2.96
   1  20  -3   18.20    5.74
  -1 -20   3   12.85    4.48
  -1 -20   3   16.71    6.82
   1 -20  -2   22.94    4.39
  -1 -20   2   20.18    6.93
   1 -20  -2   22.93    4.39
   1  20  -2   29.25    6.85
  -1  20   1   25.68    6.41
  -1 -20   1   21.19    7.08
   1  20  -1   20.70    6.18
   1 -20  -1   12.34    3.64
   1 -20  -1   17.80    3.54
  -1  20   0   18.13    5.06
   1 -20   0   20.41    4.92
   1  20   0   16.59    5.40
  -1 -20   0   22.77    7.20
   1  20   1   32.12    7.25
  -1  20  -1   13.57    5.11
   1 -20   1   33.47    6.02
  -1 -20  -1   14.32    4.66
   1  20   2   10.34    4.41
  -1  20  -2    6.04    4.07
   1 -20   2    1.86    2.42
   1 -20   3   14.14    4.84
  -1  20  -3    6.16    3.67
  -1  20  -4   19.03    5.62
   1 -20   4   18.99    5.18
   1 -20   5   31.22    7.17
  -1  20  -5   38.07    7.94
  -1  20  -6    5.04    3.85
   1 -21  -6  108.96   12.06
   1 -21  -5    0.29    2.21
   1  21  -4   79.07   12.33
   1 -21  -4   72.86    8.88
  -1 -21   4   67.67   13.58
  -1 -21   4   90.82   11.52
   1  21  -3   74.36   11.62
  -1 -21   3   86.33   10.85
  -1 -21   3   84.01   14.89
   1 -21  -3   69.90    8.23
  -1 -21   2   12.26    5.63
  -1 -21   2   22.49    5.59
   1  21  -2   13.48    4.90
  -1 -21   1   49.36   10.35
   1 -21  -1   78.11    8.79
   1  21  -1   70.62   10.82
  -1  21   1   73.15   11.09
  -1  21   0   44.16    8.57
   1 -21   0   58.74    7.80
  -1 -21   0   46.43   10.20
   1  21   0   48.70    8.87
   1  21   1    1.05    2.45
  -1  21  -1    3.47    3.27
   1 -21   1    8.42    3.88
  -1 -21  -1    5.83    3.97
   1  21   2   37.99    8.33
  -1  21  -2   41.25    8.30
   1 -21   2   43.08    7.56
  -1  21  -3    6.63    3.57
   1 -21   3    3.54    3.28
   1 -21   4   23.40    6.14
  -1  21  -4   17.40    5.32
  -1  21  -5   69.92   10.71
  -1  21  -6   27.74    6.91
   1 -22  -5   19.97    5.15
   1 -22  -4   34.67    6.44
  -1 -22   3    7.37    5.47
  -1 -22   3   -3.43    3.47
  -1 -22   2    5.19    4.24
  -1 -22   2    1.01    2.79
   1  22  -1   42.40    8.87
  -1 -22   1   31.33    9.19
   1 -22  -1   36.23    6.21
  -1  22   0    1.98    2.89
   1  22   0    3.40    3.58
   1 -22   0    2.92    1.87
  -1  22  -1    6.77    4.06
   1 -22   1   10.44    4.26
   1 -22   2    3.80    3.10
  -1  22  -2   -0.35    2.12
   1 -22   3   16.31    5.50
  -1  22  -3   19.58    5.73
  -1  22  -4   -0.07    2.58
  -1 -23   2   12.33    4.66
  -1 -23   1   52.44    8.52
   1 -23   0   83.37   10.23
   1 -23   1   13.34    4.51
   1 -23   2   40.63    7.62
   2   0 -12  509.70   29.29
   2   0 -12  475.17   28.51
   2   0 -11  149.53   14.26
   2   0 -10   57.37    8.19
   2   0  -9  495.26   24.29
   2   0  -8   34.16    5.52
   2   0  -7  184.02   11.97
  -2   0   7  176.71    6.09
  -2   0   7  171.81    9.73
  -2   0   7  178.87    6.21
  -2   0   6  736.18   27.87
   2   0  -6  778.01   26.74
   2   0  -6  768.99   34.66
  -2   0   6  754.54   19.87
  -2   0   6  732.05   23.24
   2   0  -5  264.76   17.10
  -2   0   5  256.70   10.39
  -2   0   5  294.56   16.12
   2   0  -4 1686.35   50.56
  -2   0   4 1647.56   40.52
   2   0  -4 1675.19   43.23
  -2   0   4 1708.77   51.38
  -2   0   3  372.03   16.29
   2   0  -3  344.80   12.34
   2   0  -2    3.94    1.04
  -2   0   2    4.57    1.07
  -2   0   1  863.86   23.25
   2   0   0 6410.71  140.37
  -2   0   0 6489.33  144.04
  -2   0  -1 9999.00  221.33
  -2   0  -2  210.94    9.14
  -2   0  -2  201.15    6.81
   2   0   2  215.80    9.38
   2   0   3  133.74    7.41
  -2   0  -3  130.99    7.18
   2   0   4    3.49    1.15
  -2   0  -4    3.67    1.13
  -2   0  -5 2024.14   51.74
   2   0   5 2053.05   52.34
  -2   0  -6  401.68   20.76
  -2   0  -6  399.18   15.99
  -2   0  -7  450.54   23.70
  -2   0  -7  430.19   17.40
  -2   0  -8  158.31   14.29
  -2   0  -8  173.39   10.53
  -2   0  -9  250.82   19.41
  -2   0  -9  215.97   12.41
  -2   0 -10   10.22    3.24
  -2   0 -10    8.51    4.32
  -2   0 -11  154.42   17.12
   2  -1 -12  121.83   13.84
   2   1 -12  129.62   14.21
   2   1 -12  123.11   13.85
   2   1 -11   11.62    4.39
   2   1 -11    9.83    3.93
   2  -1 -11    6.82    3.70
   2   1 -10  185.02   14.86
   2   1 -10  207.66   15.82
   2  -1 -10  205.61   15.89
  -2   1   9   53.41    2.58
   2  -1  -9   69.38    8.36
   2   1  -9   64.21    8.04
  -2   1   9   51.03    2.56
  -2  -1   8   42.06    5.26
  -2   1   8   47.62    3.24
   2   1  -8   52.96    6.77
   2  -1  -8   49.66    6.75
   2  -1  -7  340.45   23.67
  -2  -1   7  359.76   15.84
  -2   1   7  374.47   12.31
   2   1  -7  385.73   18.13
   2  -1  -7  375.63   18.35
  -2   1   6  160.56   11.48
  -2  -1   6  176.06   11.71
  -2  -1   6  153.74    5.20
   2   1  -6  173.27   15.30
   2  -1  -6  192.87   15.64
  -2   1   6  177.88    7.57
  -2  -1   6  164.51    9.13
  -2   1   6  164.03    8.36
  -2  -1   6  166.08    5.47
   2   1  -6  183.74   10.95
   2  -1  -6  204.09   11.74
  -2  -1   5  140.12    7.47
   2  -1  -5  167.20   12.92
   2   1  -5  145.70   12.70
  -2  -1   5  132.30    5.22
  -2   1   5  137.18    6.78
  -2  -1   5  148.44   12.32
   2   1  -5  149.00    8.21
  -2  -1   4  198.85   10.50
   2  -1  -4  192.13   12.52
  -2   1   4  213.46   12.40
  -2  -1   4  199.33    7.29
  -2  -1   4  232.70   14.29
   2  -1  -4  217.78   10.16
   2   1  -4  212.99    9.34
   2   1  -4  240.08   14.75
  -2   1   4  197.39    7.52
  -2  -1   4  216.64   15.29
  -2   1   3  489.81   18.50
  -2  -1   3  475.01   20.34
   2  -1  -3  458.24   18.26
   2  -1  -3  471.47   15.60
   2   1  -3  470.85   14.72
  -2  -1   3  455.80   16.07
  -2  -1   3  449.13   13.52
   2  -1  -2  513.83   15.81
  -2   1   2  548.38   17.96
  -2  -1   2  501.64   14.74
   2   1  -1  437.77   13.30
  -2  -1   1  461.37   14.02
   2   1   0   46.72    2.69
  -2  -1   0   46.75    3.66
  -2  -1   0   42.08    2.61
  -2   1   0   46.39    3.64
   2   1   1    9.78    1.30
  -2  -1  -1    7.81    1.03
  -2  -1  -1    6.61    1.49
  -2   1  -1    8.04    1.59
  -2  -1  -2  296.75   10.04
  -2   1  -2  285.88   11.20
   2  -1   2  292.93   11.48
  -2  -1  -2  286.80   11.62
   2  -1   3  135.34    7.57
  -2   1  -3  133.74    7.29
   2   1   3  142.81    7.93
  -2  -1  -3  129.76    6.58
  -2  -1  -3  136.10    7.57
  -2   1  -4   42.94    4.20
   2   1   4   39.53    4.20
   2  -1   4   43.24    4.31
  -2  -1  -4   49.71    4.61
  -2   1  -4   50.35    5.69
  -2   1  -5  106.63    7.05
   2   1   5  115.80    7.75
  -2  -1  -5  113.07    7.52
   2  -1   5  120.33    7.64
  -2  -1  -5  120.22   10.04
  -2  -1  -6    7.62    2.80
  -2   1  -6    9.23    3.10
  -2  -1  -6    9.46    2.32
  -2   1  -6    8.12    1.97
  -2  -1  -7  326.69   19.96
  -2   1  -7  376.42   21.04
  -2   1  -7  333.32   14.67
  -2  -1  -7  334.47   15.33
  -2   1  -8   74.08    6.93
  -2  -1  -8   66.76    9.33
  -2  -1  -8   75.95    6.98
  -2   1  -8   75.07    6.49
  -2   1  -8   76.69    9.82
   2   1   8   59.71    6.13
  -2  -1  -9   26.48    5.94
  -2   1  -9   26.27    6.43
  -2   1  -9   25.79    3.98
  -2  -1  -9   28.46    4.42
  -2   1  -9   27.72    4.62
  -2  -1 -10  157.26   16.31
  -2   1 -10  142.69   15.58
  -2   1 -10  153.18   11.83
  -2  -1 -11   37.20    8.31
  -2   1 -11   49.42    9.57
  -2   1 -12   41.33   13.36
   2   2 -12   45.39    8.42
   2   2 -12   42.02    7.65
   2  -2 -12   50.90    8.94
   2   2 -11    0.72    1.92
   2   2 -11    2.36    2.05
   2  -2 -11    0.78    1.97
   2  -2 -10  192.00   15.43
   2   2 -10  196.22   15.13
   2   2 -10  206.76   15.51
  -2  -2   9    7.59    2.53
   2   2  -9   13.22    3.52
   2   2  -9    6.62    2.48
  -2   2   9    8.03    1.49
   2  -2  -9    8.07    3.08
   2   2  -8   25.97    4.54
   2  -2  -8   25.73    4.73
   2   2  -8   24.87    4.56
  -2  -2   8   31.65    4.57
  -2   2   8   25.23    2.76
   2  -2  -7 1131.35   47.39
   2   2  -7 1242.12   39.43
  -2   2   7 1196.97   32.44
  -2  -2   7 1206.55   36.70
   2  -2  -7 1236.06   39.73
   2   2  -7 1249.38   38.73
  -2  -2   6  292.83   15.26
   2   2  -6  309.81   14.48
   2  -2  -6  308.97   19.66
   2   2  -6  286.60   20.29
  -2  -2   6  281.89   13.04
   2   2  -6  298.51   14.87
   2  -2  -6  302.55   15.17
  -2   2   6  295.00   11.47
   2   2  -5  161.97    8.32
  -2  -2   5  173.78    8.63
   2   2  -5  160.02    9.70
  -2   2   5  165.30    6.93
   2   2  -5  145.88   12.91
  -2  -2   5  164.80    9.94
  -2  -2   5  168.33   14.08
  -2  -2   5  160.77    5.32
   2  -2  -5  151.67   11.94
   2   2  -4 2430.54   61.33
   2   2  -4 2484.20   69.76
  -2  -2   4 2493.12   69.90
   2  -2  -4 2451.99   65.76
  -2   2   4 2355.82   55.63
  -2  -2   4 2540.05   55.70
  -2   2   4 2376.17   61.35
  -2  -2   4 2433.89   73.92
  -2  -2   4 2361.62   61.11
   2   2  -4 2459.05   58.55
  -2  -2   3 1091.49   35.90
   2  -2  -3 1075.94   31.13
  -2  -2   3 1023.69   26.25
   2   2  -3 1058.72   29.24
   2   2  -3 1052.81   27.12
   2  -2  -3 1047.05   29.24
  -2  -2   3 1008.23   28.91
   2  -2  -2  120.12    6.38
  -2   2   2  126.15    6.62
  -2  -2   2  129.28    5.95
   2   2  -2  121.84    5.75
  -2  -2   2  129.99    5.79
   2   2  -2  120.77    6.19
  -2  -2   1 1608.99   39.70
  -2  -2   1 1636.27   40.15
   2   2  -1 1649.46   39.48
  -2  -2   0 4360.14   99.08
   2   2   0 4327.08   97.31
  -2  -2   0 4298.29   96.92
  -2   2  -1   76.01    4.96
   2   2   1   86.21    4.82
  -2  -2  -1   78.35    5.20
  -2  -2  -1   88.05    4.53
  -2   2  -2  526.16   16.48
  -2  -2  -2  490.38   15.82
  -2   2  -2  490.84   12.14
  -2  -2  -2  506.56   16.84
   2   2   3  124.97    7.50
  -2  -2  -3  114.82    6.77
  -2   2  -3  132.74    8.68
  -2  -2  -3  131.85    7.51
  -2   2  -3  130.00    7.01
  -2   2  -3  127.44    4.98
  -2   2  -4  415.61   14.89
  -2   2  -4  410.00   17.94
  -2  -2  -4  374.80   14.86
   2   2   4  414.11   16.01
  -2  -2  -4  404.94   15.62
  -2   2  -4  397.85   12.70
  -2  -2  -5  676.90   27.06
  -2   2  -5  662.22   21.76
  -2  -2  -5  696.67   23.18
  -2   2  -5  686.39   20.57
  -2   2  -6   31.54    5.33
  -2   2  -6   32.40    3.57
  -2  -2  -6   26.76    5.28
  -2  -2  -6   29.85    4.05
  -2   2  -6   29.75    3.74
  -2  -2  -7    5.57    2.93
  -2   2  -7   10.14    3.78
  -2  -2  -7    7.01    2.37
  -2   2  -7    4.74    1.31
  -2   2  -7    7.38    2.10
   2   2   7    3.59    1.56
  -2  -2  -8  285.37   14.74
  -2   2  -8  288.90   13.26
  -2   2  -8  283.27   19.29
   2   2   8  239.17   13.60
  -2  -2  -8  261.36   18.86
  -2   2  -8  294.59   14.37
  -2  -2  -9   50.54    8.58
  -2   2  -9   48.78    8.04
  -2   2  -9   44.24    5.50
  -2  -2  -9   44.41    5.65
  -2  -2 -10   44.49    8.77
  -2   2 -10   40.71    8.39
  -2   2 -10   46.07    6.08
  -2  -2 -11  121.51   15.05
  -2   2 -11  115.58   14.67
  -2   2 -12    0.47    6.13
   2   3 -12  130.47   13.93
   2   3 -12  138.39   14.48
   2  -3 -12  139.39   15.13
   2   3 -11   20.70    5.71
   2  -3 -11   18.60    5.07
   2   3 -11   21.31    4.88
   2   3 -10  184.66   14.76
   2  -3 -10  185.23   15.32
   2   3 -10  185.10   14.50
   2   3  -9   18.95    4.31
   2  -3  -9   27.19    5.31
   2   3  -9   22.67    4.58
  -2  -3   9   31.68    5.22
  -2   3   9   22.15    2.85
   2   3  -8   12.69    3.66
   2  -3  -8   13.50    3.61
  -2  -3   8   14.90    3.17
  -2   3   8   14.72    2.45
   2   3  -8   11.04    3.22
   2  -3  -7  231.59   18.81
  -2   3   7  259.87   11.57
  -2  -3   7  260.32   13.74
   2   3  -7  278.33   14.50
   2  -3  -7  258.53   15.17
   2   3  -7  266.42   14.86
   2  -3  -6   42.71    5.56
  -2  -3   6   44.38    4.83
   2  -3  -6   34.35    6.02
   2   3  -6   53.38    8.68
  -2  -3   6   32.38    4.70
   2   3  -6   37.76    4.99
  -2   3   6   44.97    4.26
   2   3  -6   50.69    4.62
  -2  -3   5  106.10    7.73
   2   3  -5   94.72    7.32
   2  -3  -5  110.62    9.86
  -2  -3   5  100.31    6.69
  -2  -3   5   94.40   10.29
   2   3  -5  110.23   11.25
  -2  -3   5   90.05    3.60
   2   3  -5   98.12    6.00
  -2  -3   5   86.47   10.64
  -2  -3   4   85.78    6.24
  -2  -3   4  102.79   10.12
   2  -3  -4   91.20    7.66
   2   3  -4   83.03    4.96
  -2  -3   4   83.59    4.07
  -2  -3   4  104.00   11.74
   2   3  -4   88.94    6.45
  -2  -3   3   68.43    7.77
   2  -3  -3   60.94    5.04
  -2  -3   3   65.63    4.76
   2  -3  -3   68.60    5.25
   2   3  -3   62.57    3.81
   2   3  -3   67.89    5.08
  -2  -3   3   63.30    3.80
  -2  -3   3   55.41    4.00
   2  -3  -2  264.28   10.27
  -2   3   2  238.90    8.75
   2   3  -2  240.40    9.11
  -2  -3   2  221.80    8.62
  -2  -3   2  242.26    9.10
   2   3  -2  237.89    9.71
   2   3  -1  338.02   11.68
  -2  -3   1  336.38   11.91
  -2  -3   1  349.60   11.98
  -2  -3   0  115.62    6.41
  -2  -3   0  115.95    5.80
   2   3   0  126.37    6.32
   2  -3   0  116.04    5.43
  -2   3  -1    4.04    0.73
   2   3   1    4.61    1.23
  -2  -3  -1    4.13    1.25
   2  -3   1    3.47    0.61
  -2   3  -1    3.48    1.17
  -2  -3  -1    2.80    1.12
  -2  -3  -2  113.96    6.94
  -2  -3  -2  105.05    6.66
  -2   3  -2  100.94    7.03
  -2   3  -2  111.48    4.48
  -2   3  -2  119.39    6.66
  -2   3  -3   67.85    6.23
  -2  -3  -3   67.50    5.59
  -2   3  -3   82.55    5.54
  -2   3  -3   72.50    3.75
   2   3   3   77.64    6.05
  -2  -3  -3   79.50    6.01
  -2  -3  -4  324.57   13.98
  -2   3  -4  309.06   15.42
  -2  -3  -4  303.98   13.62
  -2   3  -4  310.48   10.62
  -2   3  -4  309.69   12.56
  -2  -3  -5  204.25   13.30
  -2  -3  -5  197.10   10.86
  -2   3  -5  199.86    8.79
  -2  -3  -5  181.02   10.72
  -2   3  -5  195.33    9.73
  -2  -3  -6    2.96    1.87
  -2   3  -6    0.58    1.23
  -2  -3  -6    1.03    1.11
  -2  -3  -6   -1.12    1.59
  -2   3  -6    1.79    1.11
  -2   3  -6    2.34    0.86
   2   3   6    2.14    1.28
  -2  -3  -7  375.18   21.62
   2   3   7  338.74   16.73
  -2   3  -7  363.51   20.91
  -2   3  -7  387.10   15.45
  -2  -3  -7  378.77   17.45
  -2   3  -7  397.28   15.87
  -2   3  -8   65.77    9.05
  -2   3  -8   75.95    6.31
  -2   3  -8   71.88    6.64
  -2  -3  -8   77.97    7.52
  -2  -3  -8   75.42    9.94
  -2   3  -9    6.26    2.25
  -2  -3  -9    6.96    2.38
  -2  -3  -9    1.57    2.89
  -2   3 -10  206.69   18.61
  -2   3 -10  206.95   13.37
  -2  -3 -10  192.83   18.35
  -2  -3 -11   38.56    8.93
  -2   3 -11   45.10    9.06
  -2   3 -11   65.34   17.29
  -2   3 -12   54.60   16.85
   2   4 -12  219.33   17.92
   2  -4 -12  242.89   20.16
   2   4 -11   60.03    8.58
   2  -4 -11   67.54    9.83
   2   4 -11   63.96    8.74
   2   4 -11   51.24    6.86
   2   4 -10    7.03    3.32
   2  -4 -10    5.29    3.79
  -2  -4  10    1.81    1.30
   2   4 -10    1.84    2.25
  -2   4   9  373.72   15.70
   2   4  -9  457.46   22.34
  -2  -4   9  407.09   20.97
   2   4  -9  443.96   21.67
   2  -4  -9  441.25   23.01
   2   4  -8  176.91   12.55
  -2  -4   8  189.12   12.53
  -2   4   8  175.24    9.80
   2   4  -8  196.34   12.65
   2  -4  -8  173.00   13.05
  -2  -4   7   33.70    4.86
   2   4  -7   38.08    4.98
   2  -4  -7   33.59    6.73
  -2  -4   7   30.79    4.82
   2  -4  -7   45.34    6.33
  -2   4   7   33.79    4.06
   2   4  -7   40.39    4.28
   2   4  -7   37.76    5.30
   2  -4  -6  339.12   16.87
  -2  -4   6  357.82   15.72
   2   4  -6  382.76   13.90
   2   4  -6  371.59   16.71
   2  -4  -6  349.03   20.50
  -2   4   6  328.87   14.30
  -2  -4   5   99.94    7.44
  -2  -4   5  116.74    7.63
  -2  -4   5  116.52   11.91
   2  -4  -5  115.04    9.74
  -2  -4   5  107.67    4.17
   2   4  -5  106.44    7.74
  -2  -4   5  134.35   13.94
   2   4  -5  106.98    5.93
  -2  -4   4  349.27   10.84
  -2  -4   4  326.57   23.01
   2  -4  -4  355.33   15.88
  -2  -4   4  374.49   20.94
   2   4  -4  346.70   10.76
   2   4  -4  367.70   11.56
  -2  -4   4  345.17   13.78
   2   4  -4  336.09   14.22
  -2  -4   3  896.57   33.43
   2  -4  -3  829.50   24.17
  -2  -4   3  778.52   22.19
   2  -4  -3  858.52   25.60
   2   4  -3  824.68   24.67
   2   4  -3  825.65   22.31
  -2  -4   3  851.62   22.30
  -2  -4   3  819.50   23.43
   2   4  -2  215.80    8.71
   2  -4  -2  216.96    9.56
   2   4  -2  203.67    9.15
  -2  -4   2  205.99    8.44
  -2   4   1  471.25   13.32
   2   4  -1  490.71   15.94
  -2  -4   1  480.93   15.62
   2  -4  -1  495.11   15.55
   2   4  -1  483.20   15.66
  -2  -4   0   87.56    5.53
  -2   4   0   84.55    5.08
  -2  -4   0   78.29    5.09
   2   4   0   82.46    5.61
   2  -4   0   77.01    4.97
  -2   4   0   78.55    4.66
  -2   4  -1  116.16    6.62
   2  -4   1  112.30    4.99
  -2   4  -1  113.58    5.29
   2   4   1  111.15    6.94
  -2  -4  -1  121.82    7.02
  -2  -4  -1  107.52    6.68
  -2  -4  -2  445.59   17.56
  -2   4  -2  488.96   17.70
  -2  -4  -2  468.22   17.19
  -2   4  -2  480.37   14.25
   2  -4   2  489.05   13.43
  -2  -4  -3  627.15   21.29
  -2   4  -3  633.47   22.57
  -2  -4  -3  613.28   22.00
  -2   4  -3  636.25   17.29
  -2   4  -3  606.82   19.94
  -2  -4  -4 1637.01   47.28
  -2  -4  -4 1594.04   43.98
  -2   4  -4 1572.06   46.09
  -2  -4  -4 1529.81   44.42
  -2   4  -4 1566.19   41.63
  -2   4  -4 1581.75   39.01
   2   4   5  139.57    9.36
  -2  -4  -5  126.78   10.53
  -2   4  -5  140.80    7.07
  -2   4  -5  142.54    8.06
  -2  -4  -5  129.63    9.25
  -2  -4  -5  136.64    9.12
  -2  -4  -6  642.64   27.44
  -2   4  -6  611.15   19.67
  -2  -4  -6  630.65   23.31
  -2   4  -6  612.58   20.31
   2   4   6  556.93   22.50
  -2   4  -6  592.20   26.20
  -2  -4  -7  213.65   15.71
  -2   4  -7  217.11   15.70
  -2   4  -7  210.16   10.71
  -2  -4  -7  209.38   12.69
  -2   4  -7  199.02   10.40
  -2  -4  -8  227.22   17.40
  -2   4  -8  219.15   16.85
  -2   4  -8  205.39   10.74
  -2  -4  -8  217.48   13.53
  -2   4  -8  226.58   11.99
  -2  -4  -9   90.74   11.47
  -2   4  -9   95.11   11.66
  -2  -4  -9   92.46    8.91
  -2   4  -9   94.21    8.07
  -2   4 -10   26.91   11.80
  -2  -4 -10   28.92    7.06
  -2   4 -10   37.16    7.61
  -2   4 -11   37.46    8.31
  -2   4 -11   65.56   17.38
  -2  -4 -11   54.41   10.47
  -2   4 -12   13.41    7.39
   2   5 -12   62.75    9.32
   2  -5 -12   71.06   11.17
   2   5 -11   65.79    9.06
   2  -5 -11   83.76   11.26
  -2  -5  10  264.51   17.84
   2   5 -10  266.17   14.77
   2   5 -10  265.41   17.77
   2   5 -10  294.94   18.26
   2  -5 -10  259.29   18.74
  -2  -5   9   97.15    9.82
   2  -5  -9  106.91   10.86
   2   5  -9   90.17    7.64
   2   5  -9   90.38    9.37
   2   5  -9   92.30    9.30
   2   5  -8   12.12    2.44
   2   5  -8   12.85    3.43
   2  -5  -8   13.59    3.77
  -2  -5   8   10.66    3.15
   2   5  -8   13.51    3.50
   2  -5  -7  147.43   11.42
   2  -5  -7  131.59   13.48
   2   5  -7  147.37    8.32
  -2  -5   7  148.12   10.67
  -2  -5   7  141.87   10.53
   2   5  -7  164.88   11.26
   2   5  -6  280.25   11.13
  -2   5   6  254.03   12.89
  -2  -5   6  285.92   14.21
   2  -5  -6  270.89   17.63
  -2  -5   6  294.21   22.91
   2  -5  -6  282.08   15.23
   2   5  -6  280.67   14.43
  -2  -5   5  199.62   10.68
  -2  -5   5  210.74   18.96
  -2  -5   5  215.33   17.23
  -2  -5   5  210.43    7.13
   2  -5  -5  217.73   13.70
   2   5  -5  209.35    8.39
   2   5  -5  208.23    7.02
   2   5  -5  208.81   11.50
   2  -5  -4    8.51    2.15
  -2  -5   4    9.38    3.94
   2   5  -4    8.34    2.13
  -2  -5   4    8.59    1.44
  -2  -5   4   11.69    4.48
   2   5  -4    9.66    1.53
  -2  -5   4   11.19    2.13
   2  -5  -3  146.80    7.21
   2   5  -3  170.44    7.51
   2  -5  -3  152.60    8.81
  -2  -5   3  166.38   13.25
   2   5  -3  166.80    8.83
  -2  -5   3  146.08    6.52
  -2  -5   3  161.45    7.37
  -2  -5   3  163.64    7.47
   2  -5  -2  316.52   12.80
  -2  -5   2  323.54   11.89
   2   5  -2  335.99   12.34
   2   5  -2  328.83   12.98
  -2   5   1  141.64    5.77
   2   5  -1  171.25    8.47
   2  -5  -1  156.99    8.46
   2  -5  -1  146.50    7.49
   2   5  -1  155.54    8.07
  -2  -5   1  154.84    7.83
   2   5   0   61.95    5.30
  -2  -5   0   53.75    4.63
  -2   5   0   56.89    4.22
  -2   5   0   53.77    3.85
   2  -5   0   58.08    4.74
  -2  -5   0   48.77    4.51
  -2   5  -1   86.24    5.69
  -2   5  -1   88.87    5.30
  -2  -5  -1   76.62    5.92
   2  -5   1   76.43    4.76
  -2  -5  -1   77.21    6.11
  -2  -5  -2  221.51   11.97
   2   5   2  251.56   11.90
  -2   5  -2  225.59   10.98
  -2   5  -2  221.84    9.16
   2  -5   2  206.63    8.08
  -2  -5  -2  230.16   11.16
   2  -5   3  102.19    5.54
  -2   5  -3  116.25    8.22
  -2   5  -3  101.85    5.59
  -2  -5  -3  116.48    8.56
  -2  -5  -3  115.89    7.94
  -2  -5  -4   77.97    7.59
  -2   5  -4   85.97    7.52
  -2   5  -4   78.64    4.97
  -2  -5  -4   78.85    7.36
  -2  -5  -4   93.88    7.42
  -2   5  -4   86.41    6.15
   2   5   4   81.48    7.08
  -2   5  -5  230.65   11.01
  -2  -5  -5  244.62   14.92
  -2   5  -5  256.18   10.47
   2   5   5  221.76   12.86
  -2  -5  -5  254.91   13.36
  -2   5  -6   78.93    6.12
  -2  -5  -6   77.34    8.83
  -2   5  -6   77.61    8.47
  -2  -5  -6   82.21    7.64
  -2   5  -6   88.09    6.14
  -2  -5  -6   65.53    7.18
  -2  -5  -7   78.47    9.42
  -2   5  -7   74.20    8.82
  -2   5  -7   79.22    6.21
  -2  -5  -7   89.02    8.24
  -2   5  -7   85.54    6.57
  -2  -5  -8    1.75    2.92
  -2   5  -8   -0.60    2.01
  -2   5  -8    0.84    1.26
  -2   5  -8    0.08    0.73
  -2  -5  -8    0.32    1.45
  -2   5  -9    6.82    3.31
  -2   5  -9   10.08    2.87
  -2  -5  -9    6.51    2.38
  -2  -5 -10   95.23   12.57
  -2   5 -10  100.50   13.00
  -2   5 -11   23.09   11.08
  -2   5 -11   13.53    4.60
   2   6 -12   31.27    6.77
   2  -6 -11  116.68   13.14
   2   6 -11  121.50   12.41
  -2  -6  11  130.42   13.12
  -2  -6  10  142.23   13.00
   2   6 -10  146.26    9.94
   2   6 -10  143.33   12.62
   2  -6 -10  133.02   13.15
   2  -6  -9   16.72    4.21
   2   6  -9   15.18    4.05
   2   6  -9   15.65    2.90
  -2  -6   9   13.20    3.26
  -2  -6   8   72.93    8.13
   2   6  -8   88.13    6.28
  -2   6   8   54.13    6.02
   2  -6  -8   65.10    8.12
   2   6  -8   73.55    7.95
  -2  -6   7  138.13   10.33
   2   6  -7  125.61    7.03
  -2   6   7  104.71    8.34
   2   6  -7  122.47    9.61
   2  -6  -7  116.40   10.08
  -2  -6   7  100.32    8.63
  -2  -6   6  461.14   19.53
   2   6  -6  458.98   14.71
   2   6  -6  466.99   19.52
  -2  -6   5  137.21    8.22
  -2  -6   5  133.94   15.46
  -2   6   5  134.65   10.24
  -2  -6   5  139.02   14.08
   2   6  -5  131.96    5.66
   2   6  -5  136.70    9.02
  -2   6   4 1277.43   39.33
  -2  -6   4 1353.87   35.11
  -2  -6   4 1267.10   48.13
   2   6  -4 1316.44   33.40
   2   6  -4 1334.93   37.60
  -2  -6   4 1231.12   53.69
  -2  -6   4 1264.93   33.44
   2  -6  -3  170.98    7.18
  -2  -6   3  171.26   13.98
   2   6  -3  167.81    7.96
   2   6  -3  179.87    9.41
  -2  -6   3  174.19    8.00
   2  -6  -3  176.42    9.62
  -2  -6   3  154.17    6.39
  -2  -6   3  163.96    7.29
  -2   6   3  172.65    9.86
   2   6  -2  470.25   16.01
   2  -6  -2  426.25   17.58
   2  -6  -2  460.78   16.39
   2   6  -2  459.02   16.73
  -2  -6   2  444.45   15.51
   2   6  -1  646.17   21.15
   2   6  -1  671.68   22.02
   2  -6  -1  641.74   20.12
   2  -6  -1  661.94   22.67
  -2  -6   1  632.10   20.79
   2  -6  -1  676.45   18.46
  -2  -6   0  484.23   17.33
  -2   6   0  460.37   14.87
   2  -6   0  488.03   15.97
  -2   6   0  493.24   16.79
  -2   6   0  534.61   16.42
  -2  -6   0  438.12   17.38
  -2   6   0  485.89   16.02
   2  -6   0  452.16   17.56
   2   6   0  499.29   18.89
   2   6   1  230.07   11.87
  -2  -6  -1  210.19   10.60
  -2   6  -1  201.76    9.37
  -2  -6  -1  192.63   10.93
   2  -6   1  218.74   10.25
  -2   6  -1  207.08    9.57
   2  -6   1  187.26    8.97
  -2   6  -1  218.34    8.95
  -2  -6  -2 1245.60   35.69
  -2   6  -2 1256.89   34.84
   2   6   2 1269.70   36.87
   2  -6   2 1171.28   31.35
  -2   6  -2 1191.77   32.84
  -2  -6  -2 1145.13   37.22
  -2  -6  -3   27.31    4.01
   2   6   3   24.39    3.78
   2  -6   3   29.64    2.99
  -2   6  -3   27.63    3.20
  -2  -6  -3   25.05    3.68
  -2  -6  -3   36.91    5.60
  -2   6  -3   29.33    3.97
   2   6   4  609.52   23.13
  -2  -6  -4  546.51   23.55
  -2  -6  -4  615.52   24.16
  -2   6  -4  598.11   20.45
  -2   6  -4  610.39   18.95
  -2  -6  -4  593.58   22.60
  -2   6  -5  167.50    9.17
  -2   6  -5  175.26    8.76
  -2  -6  -5  163.41   12.07
  -2  -6  -5  180.47   11.40
  -2  -6  -5  162.06   11.89
  -2  -6  -6   28.87    5.34
  -2   6  -6   22.40    4.41
  -2   6  -6   26.60    3.35
  -2  -6  -6   26.94    4.39
  -2   6  -6   27.38    3.54
  -2   6  -7  103.87    7.25
  -2  -6  -7  109.37   11.10
  -2   6  -7  111.39   10.94
  -2   6  -7  104.75    7.48
  -2  -6  -7  105.71    9.35
  -2   6  -8   46.76    7.40
  -2   6  -8   43.72    4.57
  -2  -6  -8   50.78    6.66
  -2   6  -8   48.88    5.39
  -2  -6  -8   52.82    8.34
  -2  -6  -9   18.15    5.26
  -2   6  -9   11.82    8.04
  -2   6  -9   18.21    4.70
  -2   6  -9   16.12    3.39
  -2  -6  -9   21.46    4.32
  -2   6 -10   34.29    7.66
  -2   6 -10   54.20   15.88
  -2   6 -11  173.54   29.12
  -2   6 -11  126.28   14.85
   2   7 -12   60.25    9.22
   2  -7 -11   66.14    9.99
  -2  -7  11   50.15    8.35
   2   7 -11   62.84    8.89
   2   7 -10  118.18   11.55
  -2  -7  10  112.02   12.02
   2  -7 -10  111.72   12.21
   2   7  -9   30.27    3.77
   2  -7  -9   36.35    6.61
  -2  -7   9   38.02    6.59
   2   7  -9   38.58    6.02
  -2  -7   8   30.16    5.34
   2  -7  -8   21.25    4.83
   2   7  -8   27.73    4.90
  -2   7   8   22.76    4.16
   2   7  -8   24.43    3.15
  -2  -7   7  170.82   11.31
   2  -7  -7  194.63   13.52
  -2  -7   7  207.22   13.45
  -2   7   7  166.57   11.43
   2   7  -7  197.81    8.58
   2   7  -7  208.88   12.88
  -2  -7   6    5.14    1.85
  -2  -7   6    4.03    2.24
   2   7  -6    4.81    1.98
   2   7  -6    3.25    0.72
  -2   7   6    2.80    1.25
   2   7  -5  175.98    7.59
  -2  -7   5  193.06   17.18
   2   7  -5  188.32   11.18
  -2  -7   5  182.12    9.50
  -2   7   5  170.40   11.07
  -2  -7   4   35.83    3.44
  -2  -7   4   38.07    3.49
  -2   7   4   34.14    4.78
   2   7  -4   45.66    5.00
  -2  -7   4   35.99    7.15
  -2  -7   4   37.81    8.90
   2   7  -4   37.69    3.52
   2   7  -3   62.81    5.72
  -2  -7   3   59.10   10.77
   2  -7  -3   53.22    3.59
  -2  -7   3   65.09    9.09
  -2  -7   3   53.15    3.26
   2  -7  -3   58.78    5.61
  -2  -7   3   63.70    4.94
   2   7  -3   65.00    4.99
  -2   7   3   65.45    6.02
  -2  -7   3   62.13    3.90
  -2   7   2  159.23   10.08
   2  -7  -2  159.62    6.11
   2   7  -2  166.87    8.96
   2  -7  -2  175.66   10.75
  -2  -7   2  163.96    8.68
   2  -7  -2  148.25    8.64
   2   7  -2  155.48    9.30
  -2   7   2  159.75    8.99
   2   7  -1  280.82   12.69
  -2  -7   1  275.33   12.37
   2  -7  -1  283.00   10.27
   2  -7  -1  282.48   14.20
   2   7  -1  283.91   13.42
   2  -7  -1  269.65   11.58
   2   7   0   22.99    3.70
  -2   7   0   24.60    3.00
  -2  -7   0   27.53    3.97
   2  -7   0   20.86    3.55
  -2  -7   0   21.05    3.23
  -2   7   0   25.90    3.53
  -2   7   0   23.08    2.89
   2  -7   0   24.87    2.97
  -2  -7  -1   87.40    7.68
  -2   7  -1  102.81    6.39
  -2   7  -1  104.75    8.03
  -2   7  -1   97.57    6.82
  -2  -7  -1  108.94    7.80
   2   7   1  101.11    8.20
   2  -7   1   90.14    6.46
   2  -7   1  104.45    7.00
  -2   7  -1   98.52    5.88
  -2   7  -2  122.96    7.92
  -2   7  -2  123.15   10.46
   2  -7   2  115.50    6.75
  -2   7  -2  123.27    7.70
   2   7   2  139.01    9.79
  -2  -7  -2  146.30    9.27
  -2  -7  -2  118.69    9.53
  -2  -7  -3   53.05    5.73
   2  -7   3   53.53    5.86
  -2   7  -3   49.08    5.25
  -2  -7  -3   50.19    5.70
  -2  -7  -3   55.51    6.66
   2   7   3   59.56    6.22
  -2   7  -3   49.17    4.64
   2  -7   3   51.95    4.39
   2  -7   4   46.60    4.50
  -2  -7  -4   54.79    6.23
  -2   7  -4   48.33    4.85
  -2  -7  -4   50.27    5.88
  -2  -7  -4   53.38    6.61
  -2  -7  -5   45.60    6.33
  -2  -7  -5   34.36    5.49
  -2   7  -5   31.58    4.04
  -2   7  -5   43.11    4.30
  -2  -7  -5   43.62    5.59
  -2  -7  -6    3.05    2.34
  -2   7  -6    3.16    1.43
  -2   7  -6    5.81    2.11
  -2  -7  -6    5.51    2.36
  -2   7  -6    1.75    1.21
  -2   7  -7  347.74   20.06
  -2   7  -7  316.12   14.11
  -2  -7  -7  302.33   17.44
  -2  -7  -7  302.82   19.60
  -2   7  -7  322.81   14.59
  -2  -7  -8   42.28    7.43
  -2   7  -8   42.00    7.11
  -2   7  -8   47.46    5.50
  -2   7  -8   45.44    4.76
  -2  -7  -8   39.68    6.18
  -2  -7  -9   25.27    6.08
  -2   7  -9   38.65    7.40
  -2   7  -9   48.93   14.29
  -2   7  -9   32.23    4.88
  -2  -7  -9   34.38    5.95
  -2   7 -10  150.04   15.56
  -2   7 -10  170.25   27.69
  -2  -7 -10  153.49   16.10
  -2   7 -11   51.64    9.33
  -2   7 -11   55.74   17.31
   2   8 -12   43.73    7.88
   2   8 -11   55.87    8.34
  -2  -8  11   49.45    8.57
   2  -8 -10   11.99    4.53
   2   8 -10    7.47    2.90
  -2  -8  10    8.24    3.57
  -2  -8   9  145.48   13.17
   2   8  -9  149.08   12.32
   2  -8  -9  164.08   14.01
  -2  -8   8   58.08    7.59
   2   8  -8   56.45    4.21
   2   8  -8   60.65    7.37
  -2  -8   7  346.46   18.58
   2   8  -7  352.05   17.81
  -2  -8   6  195.41   10.65
  -2  -8   6  236.21   13.79
  -2  -8   6  222.87   20.02
   2   8  -6  208.99    7.91
   2   8  -6  215.49   12.93
  -2  -8   5  168.90   16.54
   2   8  -5  159.12   10.41
  -2   8   5  151.96   10.68
  -2  -8   5  157.84    8.32
   2   8  -5  163.79    7.72
  -2  -8   4  104.12    5.82
  -2  -8   4  121.63   13.26
   2  -8  -4   98.88    9.05
  -2  -8   4  116.16    6.84
  -2   8   4   98.82    8.44
   2   8  -4  112.09    8.22
   2   8  -4  109.55    6.67
   2  -8  -3   81.21    7.75
   2   8  -3   78.33    5.93
  -2  -8   3   72.69    5.60
   2  -8  -3   64.44    5.97
  -2  -8   3   79.28   10.20
  -2  -8   3   73.18    3.63
   2  -8  -3   75.43    3.31
  -2  -8   3   82.60   12.93
  -2  -8   3   75.14    4.09
  -2   8   3   79.97    6.76
   2   8  -3   90.37    7.11
  -2   8   2    4.03    2.04
   2  -8  -2    4.67    1.72
   2  -8  -2    3.38    0.88
  -2   8   2    4.45    1.61
   2   8  -2    5.38    2.00
   2   8  -2    4.32    1.52
  -2  -8   2    5.43    1.66
  -2  -8   1   40.44    4.42
  -2   8   1   32.38    5.38
   2  -8  -1   34.96    3.78
   2  -8  -1   38.79    3.40
   2  -8  -1   47.55    5.66
   2   8  -1   34.77    4.19
   2   8  -1   41.06    5.37
  -2  -8   0  292.08   14.65
  -2  -8   0  315.78   14.13
   2  -8   0  292.66   12.07
  -2   8   0  294.39   13.67
   2   8   0  291.78   15.26
   2  -8   0  293.13   14.91
   2  -8   1  273.84   13.17
  -2   8  -1  313.64   15.32
  -2   8  -1  312.64   14.07
   2   8   1  321.06   16.17
  -2  -8  -1  294.45   14.26
  -2  -8  -1  281.40   15.30
  -2   8  -1  313.77   11.97
   2  -8   1  319.01   13.59
  -2  -8  -2   54.31    5.14
  -2   8  -2   54.31    6.79
  -2   8  -2   45.60    4.80
  -2   8  -2   46.43    3.88
  -2  -8  -2   44.11    6.06
   2  -8   2   44.88    4.34
  -2   8  -2   49.35    4.84
  -2  -8  -2   49.68    5.44
   2   8   2   50.68    5.85
  -2   8  -3   21.05    3.23
  -2  -8  -3   14.05    3.99
  -2  -8  -3   19.50    3.35
   2  -8   3   18.81    3.58
   2  -8   3   14.67    2.40
  -2  -8  -3   16.25    3.43
  -2   8  -3   15.08    2.95
  -2  -8  -4  341.44   16.98
  -2   8  -4  337.76   14.37
  -2   8  -4  340.88   22.31
  -2  -8  -4  298.72   17.86
  -2  -8  -4  341.15   16.94
   2  -8   4  323.78   13.89
   2  -8   4  350.70   17.81
  -2  -8  -5  169.80   12.42
  -2   8  -5  184.27   10.13
  -2   8  -5  170.61    9.91
  -2  -8  -5  179.99   12.21
  -2  -8  -6  211.11   15.01
  -2   8  -6  188.27   13.45
  -2  -8  -6  209.63   13.78
  -2   8  -6  187.75   10.60
  -2   8  -6  228.39   11.72
  -2   8  -7  248.13   16.51
  -2   8  -7  203.49   11.25
  -2  -8  -7  234.69   16.93
  -2  -8  -7  249.45   15.71
  -2   8  -7  247.35   12.69
  -2  -8  -8   55.31    8.39
  -2   8  -8   40.34    5.05
  -2   8  -8   32.55   10.86
  -2  -8  -8   48.26    6.76
  -2   8  -8   40.85    6.68
  -2   8  -9   89.54   11.04
  -2  -8  -9   71.38   10.30
  -2   8  -9   53.04    6.04
  -2  -8  -9   59.73    8.14
  -2   8  -9   70.42   16.94
  -2  -8 -10   34.39    7.48
  -2   8 -10   30.67    7.16
  -2   8 -10   18.47    7.15
  -2  -8 -10   30.55    5.88
  -2   8 -11   25.59    6.51
  -2  -9  12    3.11    2.50
  -2  -9  11   29.38    6.76
   2   9 -11   38.80    7.27
  -2  -9  10  193.78   16.57
   2   9 -10  196.97   15.40
   2   9  -9   36.29    6.22
  -2  -9   9   35.69    6.51
  -2  -9   8   72.05    8.85
   2   9  -8   64.86    7.70
  -2  -9   7   60.88    7.72
   2   9  -7   58.31    6.83
  -2  -9   6  173.91   12.17
   2   9  -6  163.09   11.31
  -2  -9   6  162.25   17.73
   2   9  -6  137.13    6.96
  -2  -9   5   21.56    2.77
   2   9  -5   30.99    4.78
  -2  -9   5   25.08    6.75
   2   9  -5   27.64    3.24
  -2   9   4    5.34    2.09
  -2  -9   4    4.47    1.12
  -2  -9   4    5.69    2.91
   2   9  -4    6.55    2.32
  -2  -9   4    7.64    2.03
   2   9  -4    6.58    1.90
   2  -9  -4    4.63    0.68
  -2  -9   3    3.30    0.71
   2  -9  -3    3.21    1.44
   2  -9  -3    4.21    1.63
  -2   9   3    4.98    1.83
  -2  -9   3    3.75    0.82
   2   9  -3    7.20    2.87
  -2  -9   3    5.95    3.68
  -2  -9   3    4.77    1.66
   2   9  -3    3.62    1.50
   2  -9  -3    5.55    0.95
   2  -9  -2   79.16    4.61
   2   9  -2   74.86    6.53
  -2  -9   2   78.21    6.46
   2  -9  -2   74.85    6.18
   2  -9  -2   64.38    7.54
   2   9  -2   89.87    7.73
  -2   9   2   77.10    6.30
  -2   9   2   95.95    9.53
   2   9  -1   47.68    5.94
   2  -9  -1   49.74    4.11
   2   9  -1   44.00    5.10
  -2  -9   1   45.86    5.11
   2  -9  -1   47.12    4.49
  -2   9   1   51.67    7.42
   2   9   0   39.50    5.54
  -2   9   0   33.30    4.53
  -2  -9   0   27.92    4.42
  -2   9   0   44.19    7.43
   2  -9   0   32.99    3.82
  -2  -9   0   34.34    4.57
   2  -9   0   33.85    5.03
   2   9   0   31.53    4.44
  -2   9  -1    2.53    1.19
  -2   9  -1    3.12    1.42
   2   9   1    2.62    2.34
  -2  -9  -1    1.73    0.89
  -2  -9  -1    2.41    1.63
   2  -9   1    2.57    1.57
  -2   9  -1   -0.13    1.17
  -2  -9  -1    0.92    0.98
  -2  -9  -2   99.57    7.39
   2  -9   2   96.93    7.14
  -2   9  -2   98.14    9.67
  -2   9  -2  121.12   14.34
  -2  -9  -2  102.15    8.53
  -2  -9  -2  109.59   10.04
  -2   9  -2  106.74    6.29
   2  -9   2  118.96    8.67
   2   9   2  106.59    9.45
  -2   9  -2  105.16    8.06
  -2  -9  -3  160.55   10.32
  -2  -9  -3  149.74   10.72
   2   9   3  168.65   12.19
  -2  -9  -3  142.67   12.18
  -2   9  -3  138.10    9.44
   2  -9   3  146.55    8.84
  -2   9  -3  150.95    7.51
   2  -9   3  164.88   11.09
  -2  -9  -4  124.22    9.83
  -2   9  -4  124.03    8.65
  -2   9  -4  108.08   12.72
  -2  -9  -4  128.70   10.22
   2  -9   4  125.28   10.37
  -2  -9  -5   80.41    8.59
  -2  -9  -5   87.34    8.62
  -2   9  -5   90.19    7.45
   2  -9   5   83.54    9.00
  -2   9  -6   98.38    9.38
  -2   9  -6  110.77   18.56
  -2  -9  -6   92.66    9.86
  -2  -9  -6  100.20    9.62
  -2   9  -6   90.15    7.49
  -2   9  -6   92.15    7.39
  -2  -9  -7   92.50   10.50
  -2   9  -7  106.46    8.45
  -2  -9  -7   98.10    9.98
  -2   9  -7  103.46    7.81
  -2   9  -8  102.38   11.16
  -2   9  -8  134.08   22.90
  -2  -9  -8   95.21   11.39
  -2   9  -8  103.03    8.75
  -2  -9  -8  101.76   10.39
  -2   9  -9   31.59    6.70
  -2  -9  -9   30.76    6.73
  -2  -9  -9   27.93    5.92
  -2   9  -9   36.73   12.73
  -2  -9 -10   64.37   10.39
  -2   9 -10   80.80   11.28
  -2 -10  11    8.62    3.84
   2  10 -11   14.54    4.54
  -2 -10  10    3.80    2.28
   2  10 -10    5.42    2.60
  -2 -10   9   18.73    4.84
   2  10  -9   14.26    4.32
   2  10  -8  143.54   11.90
  -2 -10   8  140.98   12.82
  -2 -10   7  168.04   13.24
   2  10  -7  163.54   12.10
  -2 -10   6    9.30    3.76
   2  10  -6    7.58    2.91
  -2 -10   6    3.85    2.05
   2  10  -6    5.62    1.39
  -2 -10   5  132.65   15.54
   2  10  -5  117.71    7.53
   2  10  -5  140.14   10.34
  -2  10   4  151.75   10.97
   2 -10  -4  160.39    5.67
  -2 -10   4  164.99   16.82
   2  10  -4  166.51    9.65
   2  10  -4  161.24   11.09
  -2  10   3  134.98    9.46
   2  10  -3  150.45   10.56
   2 -10  -3  134.72    5.79
  -2 -10   3  135.02   14.48
  -2 -10   3  126.65    8.49
   2  10  -3  128.65    8.78
  -2 -10   3  122.14    4.49
   2 -10  -3  133.08    9.23
   2 -10  -2   98.39    4.89
   2 -10  -2  119.86    6.04
   2 -10  -2   98.26    9.74
   2  10  -2  110.43    8.30
   2 -10  -2  120.53    8.10
  -2 -10   2  103.91    7.85
   2  10  -2  117.19    9.57
  -2  10   2  105.53    7.56
  -2 -10   1  195.34    7.19
   2 -10  -1  210.84    9.57
  -2  10   1  219.62   16.79
  -2 -10   1  213.53   11.91
   2  10  -1  194.97   11.86
   2 -10  -1  209.13   10.43
   2  10  -1  201.87   13.32
   2 -10  -1  203.85   13.95
  -2 -10   0  247.59    9.76
   2 -10   0  256.95   11.90
  -2  10   0  263.57   14.12
  -2 -10   0  271.36   14.01
   2  10   0  248.55   13.88
  -2 -10   0  222.35   14.01
   2  10   0  271.12   15.83
  -2 -10  -1  132.76    7.64
  -2 -10  -1  143.48   10.06
   2  10   1  136.95   11.14
  -2 -10  -1  128.62   10.97
  -2  10  -1  143.50   10.05
  -2  10  -1  150.94   15.44
  -2 -10  -2  124.60    8.31
  -2  10  -2  140.04   11.56
   2 -10   2  136.85    9.70
  -2  10  -2  145.10   16.05
  -2  10  -2  151.29   10.07
  -2 -10  -2  131.75   10.05
  -2  10  -2  132.68    7.27
   2  10   2  138.96   11.16
   2  10   3   50.89    6.78
  -2 -10  -3   45.21    5.41
   2 -10   3   43.54    5.69
  -2  10  -3   57.85   10.59
  -2  10  -3   42.57    3.78
  -2  10  -3   54.93    8.18
  -2 -10  -3   47.46    6.13
  -2  10  -3   47.49    5.76
  -2 -10  -4  163.60   11.38
  -2  10  -4  207.01   22.07
  -2  10  -4  166.54    7.97
  -2 -10  -4  160.62   11.99
  -2  10  -4  171.53   11.03
   2 -10   4  194.93   13.18
   2 -10   5   78.69    7.17
  -2 -10  -5  105.48    9.71
  -2  10  -5   87.71    7.76
  -2  10  -5  109.31   17.27
  -2 -10  -5  105.56    9.73
   2 -10   5   92.32    9.62
  -2 -10  -6   79.41    9.00
  -2  10  -6  108.42   18.41
  -2 -10  -6   78.73    8.79
  -2  10  -6   85.29    8.65
  -2  10  -6   92.14    7.93
  -2  10  -6   80.12    6.98
  -2 -10  -7   24.47    5.41
  -2  10  -7   22.46    4.75
  -2  10  -7   27.75    4.54
  -2  10  -7   38.16   11.49
  -2 -10  -7   25.98    5.36
  -2  10  -7   21.41    3.58
  -2  10  -8   41.68    6.95
  -2  10  -8   31.80    5.00
  -2  10  -8   30.09   11.71
  -2 -10  -8   33.39    6.19
  -2 -10  -8   35.25    6.97
  -2 -10  -9   30.93    6.89
  -2  10  -9   24.00    5.68
  -2 -10  -9   29.99    6.01
  -2  10  -9   39.19   13.81
  -2 -10 -10   12.58    4.96
  -2  10 -10   13.90    9.44
  -2 -11  11   17.06    5.82
   2  11 -11   30.80    6.24
  -2 -11  10   31.73    7.19
   2  11 -10   32.51    6.24
   2  11  -9   46.61    7.15
  -2 -11   9   52.46    8.65
  -2 -11   8   56.03    8.28
   2  11  -8   57.20    7.58
   2  11  -7   15.10    4.40
  -2 -11   7    9.91    3.78
  -2 -11   6  106.78   10.14
  -2 -11   6  106.93   15.34
   2  11  -6   98.79    9.32
   2  11  -6   90.31    6.52
   2 -11  -5  144.14    5.08
   2  11  -5  138.60    8.96
   2  11  -5  148.12   11.27
   2 -11  -4   33.27    2.50
   2  11  -4   32.03    5.02
  -2 -11   4   36.37    7.88
   2  11  -4   34.06    4.54
   2 -11  -3   29.72    4.37
  -2  11   3   32.24    4.64
   2 -11  -3   33.53    2.89
   2  11  -3   37.76    6.00
  -2 -11   3   30.02    7.16
  -2 -11   3   35.33    4.47
   2  11  -3   30.11    4.39
   2 -11  -2  210.72    8.88
   2 -11  -2  221.21    9.51
   2  11  -2  234.79   14.61
  -2 -11   2  228.50   12.61
   2  11  -2  205.85   12.48
   2 -11  -2  227.37   11.87
  -2  11   2  198.29   11.24
  -2 -11   1   80.83    3.92
   2 -11  -1   92.39    6.29
   2  11  -1   83.96    7.90
   2  11  -1   94.48    9.32
   2 -11  -1   95.20    6.81
  -2 -11   1   90.99    7.95
  -2  11   1   84.19    6.41
   2 -11  -1   86.50    9.40
  -2  11   1   95.51   12.10
  -2  11   0    3.52    1.69
   2  11   0    0.80    1.44
  -2 -11   0    0.09    1.37
  -2 -11   0    1.61    0.56
   2 -11   0    0.75    1.00
  -2 -11  -1   88.14    6.16
  -2  11  -1   95.06    8.49
   2 -11   1   91.95    7.60
   2  11   1   95.21    9.71
   2 -11   1   89.91    8.23
  -2  11  -1  120.35   14.60
  -2 -11  -1   92.06    8.46
  -2 -11  -2  152.25    9.41
   2 -11   2  140.41   10.09
  -2 -11  -2  158.09   11.58
  -2  11  -2  169.43   11.43
   2 -11   2  170.37   11.27
  -2  11  -2  197.26   20.06
   2  11   2  173.08   13.10
   2  11   3   56.74    7.42
  -2 -11  -3   58.34    6.03
  -2  11  -3   57.32    8.20
   2 -11   3   65.26    7.23
  -2  11  -3   59.29    6.66
  -2 -11  -3   63.11    7.46
  -2  11  -3   55.22    4.45
   2 -11   3   52.21    5.75
  -2  11  -3   70.46   12.98
  -2  11  -4    6.49    2.86
  -2 -11  -4    2.83    1.73
   2 -11   4    3.19    1.76
   2 -11   4    4.37    2.01
  -2  11  -4    7.09    4.80
  -2 -11  -4    5.00    2.19
  -2  11  -4    6.13    1.47
  -2 -11  -5   37.47    5.92
  -2  11  -5   40.02    5.73
   2 -11   5   25.58    5.38
   2 -11   5   26.19    4.45
  -2  11  -5   33.28    3.31
  -2 -11  -5   38.86    6.24
  -2  11  -5   43.65   11.87
  -2 -11  -6   56.08    7.63
   2 -11   6   54.89    8.02
  -2  11  -6   52.82    6.44
  -2  11  -6   57.28   13.54
  -2 -11  -6   57.70    7.67
  -2  11  -6   56.60    7.24
  -2 -11  -7   39.63    6.60
  -2 -11  -7   30.11    6.12
  -2  11  -7   32.96    5.71
  -2  11  -7   41.98    5.87
  -2  11  -7   45.64   12.94
  -2  11  -7   31.58    4.53
  -2 -11  -8   50.35    8.41
  -2  11  -8   42.44    7.00
  -2  11  -8   53.48    6.77
  -2 -11  -8   53.85    8.04
  -2  11  -8   45.60   13.71
  -2 -11  -9   16.69    4.93
  -2  11  -9   16.12    4.86
  -2 -11  -9   15.90    4.68
  -2  11  -9   23.23   12.03
   2  12 -11    9.53    4.27
  -2 -12  10   66.77   10.36
   2  12 -10   60.67    8.90
  -2 -12   9   31.81    6.97
   2  12  -9   39.98    6.74
  -2 -12   8   88.41   10.69
   2  12  -8   85.07    9.53
  -2 -12   7  149.28   13.22
   2  12  -7  135.44   11.72
   2 -12  -6    3.60    0.64
   2  12  -6    8.33    3.40
  -2 -12   6    5.76    4.00
  -2 -12   6    6.86    3.03
   2 -12  -5   46.78    2.82
   2  12  -5   45.11    6.42
  -2 -12   5   57.00   11.11
   2  12  -5   41.87    5.03
   2 -12  -4   83.71    4.54
  -2 -12   4   77.15   12.12
   2  12  -4   67.05    6.70
   2  12  -4   94.70    9.12
   2 -12  -3   37.27    4.92
  -2  12   3   31.48    4.68
   2 -12  -3   38.77    3.40
   2 -12  -3   38.16    3.61
  -2 -12   3   36.92    8.04
   2  12  -3   46.56    6.65
   2  12  -3   34.96    4.95
   2 -12  -2   35.07    4.43
  -2  12   2   26.92    3.96
   2 -12  -2   28.21    3.11
   2 -12  -2   32.92    3.48
   2  12  -2   32.73    5.53
  -2 -12   2   36.28    4.91
  -2 -12   1  173.01    5.60
   2  12  -1  185.01   13.75
  -2 -12   1  186.85   11.94
   2 -12  -1  193.77   10.40
  -2  12   1  166.93    9.52
  -2 -12   0   89.56    5.12
  -2 -12   0   79.72    8.02
  -2  12   0   88.24    8.58
   2  12   0   92.71    9.67
  -2  12   0   85.21   12.68
  -2 -12  -1  100.52    6.67
  -2 -12  -1  111.61    9.63
   2 -12   1  111.85    8.59
  -2  12  -1  121.47   10.11
   2  12   1  115.80   11.14
  -2  12  -1  107.01   14.30
   2 -12   1  100.15    9.21
  -2 -12  -2  166.98    9.78
  -2  12  -2  173.83   19.45
   2 -12   2  178.86   11.87
  -2 -12  -2  181.39   12.74
   2  12   2  164.46   13.28
  -2  12  -2  160.62   11.77
   2 -12   2  138.88   10.54
   2  12   3    9.96    3.11
  -2  12  -3    8.92    2.73
  -2 -12  -3    0.77    1.17
   2 -12   3    3.11    1.88
   2 -12   3    5.29    2.12
  -2  12  -3    5.30    2.51
  -2 -12  -3   12.08    3.60
  -2  12  -3    7.29    4.13
  -2 -12  -4   93.86    9.50
   2 -12   4  119.46   10.71
  -2  12  -4  119.40   10.02
  -2 -12  -4  105.34    9.05
  -2  12  -4   93.38    5.78
  -2  12  -4  130.66   19.29
  -2 -12  -5  205.91   13.96
   2 -12   5  212.49   15.69
  -2  12  -5  185.80   13.02
  -2 -12  -5  185.29   14.20
  -2 -12  -6   19.43    4.50
  -2  12  -6   22.54    4.96
  -2  12  -6   19.65    3.92
   2 -12   6   21.96    5.35
  -2 -12  -6   19.74    5.06
  -2  12  -6   20.14    7.52
  -2  12  -7   69.85    8.13
  -2 -12  -7   69.15    9.08
  -2  12  -7   66.19    6.74
  -2  12  -7   75.75    8.39
  -2 -12  -7   77.80    9.76
  -2  12  -7   82.97   18.44
  -2 -12  -8  136.40   13.79
  -2  12  -8  180.16   28.12
  -2 -12  -8  142.29   13.67
  -2  12  -8  140.98   11.53
  -2 -12  -9   24.16    5.91
  -2  12  -9    8.19    6.48
  -2 -13  10   24.29    6.59
   2  13 -10   18.78    5.42
  -2 -13   9   40.91    7.72
   2  13  -9   45.48    7.65
   2  13  -8   17.87    4.60
  -2 -13   8   16.00    5.15
  -2 -13   7   84.83   10.24
   2  13  -7   70.13    8.77
  -2 -13   6  114.07   11.05
  -2 -13   6  111.14   16.13
   2  13  -6  103.04   10.12
   2 -13  -5   24.21    2.20
   2  13  -5   31.91    5.89
  -2 -13   5   24.72    7.41
   2  13  -5   19.72    3.62
   2 -13  -4   31.67    5.12
   2 -13  -4   35.15    3.11
   2  13  -4   36.72    6.19
  -2 -13   4   20.33    6.22
   2  13  -4   24.57    4.31
   2 -13  -3    4.79    1.67
  -2  13   3    4.71    1.86
   2  13  -3    6.91    3.32
   2 -13  -3    8.82    1.86
   2 -13  -3    5.43    1.55
   2 -13  -2   28.41    4.17
  -2  13   2   23.49    3.88
   2  13  -2   23.67    5.16
   2 -13  -2   28.46    3.51
   2 -13  -2   34.33    3.81
  -2 -13   2   36.12    8.27
  -2  13   1   15.07    3.75
  -2  13   1   10.25    2.33
   2  13  -1   14.00    4.04
  -2 -13   1   10.73    3.04
   2 -13  -1   14.41    2.77
  -2 -13   0   35.72    3.09
  -2  13   0   49.96    6.72
   2  13   0   51.88    7.37
  -2  13   0   46.58    9.96
   2 -13   0   52.81    5.67
  -2 -13   0   39.20    5.76
  -2  13   0   37.02    4.05
  -2 -13  -1   89.69    6.22
  -2  13  -1   85.61   13.70
   2 -13   1  104.17    8.59
   2  13   1   97.46   10.44
  -2  13  -1   90.51    9.04
  -2 -13  -1  103.23    9.61
  -2 -13  -2   58.59    5.72
  -2  13  -2   81.77   14.44
   2 -13   2   68.22    7.38
  -2 -13  -2   71.72    8.14
  -2  13  -2   72.84    8.02
   2  13   2   77.00    9.13
  -2 -13  -3   87.52    7.74
  -2  13  -3  111.46   17.45
  -2  13  -3   90.91    8.92
   2  13   3   98.24   10.77
  -2 -13  -3   81.56    8.98
   2 -13   3   90.47    9.15
  -2 -13  -4   72.56    7.78
  -2  13  -4  102.56   17.71
  -2  13  -4   83.41    8.71
   2 -13   4   87.15    9.51
  -2 -13  -4   81.49    9.18
  -2  13  -5    9.44    5.20
  -2 -13  -5   12.43    3.63
  -2  13  -5   11.00    3.56
  -2  13  -5   11.64    2.81
   2 -13   5   12.63    3.57
  -2 -13  -5   14.61    4.39
  -2 -13  -6   74.74    8.98
  -2  13  -6  100.84   19.83
  -2  13  -6   88.67    8.50
  -2 -13  -6   82.27    9.96
   2 -13   6   86.53   10.58
  -2  13  -6   94.07    9.60
  -2 -13  -7   98.86   11.11
  -2  13  -7  129.94   24.03
  -2 -13  -7  106.02   11.87
  -2  13  -7  101.17   10.14
  -2 -13  -8  103.37   12.11
  -2  13  -8  124.54   24.74
  -2 -13  -9    9.73    4.55
   2  14 -10   16.15    4.85
  -2 -14   9   12.74    4.77
   2  14  -9    4.56    2.81
  -2 -14   8  146.14   14.60
   2  14  -8  117.65   12.24
   2  14  -7   52.47    7.87
  -2 -14   7   56.80    8.59
  -2 -14   6  179.49   14.57
  -2 -14   6  135.90   18.61
   2  14  -6  131.34   12.25
   2 -14  -5  104.42    5.34
  -2 -14   5  124.80   17.05
   2  14  -5  124.85   11.73
   2 -14  -4  210.71    8.98
  -2 -14   4  195.73   20.49
   2 -14  -4  189.75   12.97
   2  14  -4  183.62   14.45
  -2  14   3   93.19    8.46
   2 -14  -3  104.37    6.55
   2 -14  -3  102.07    8.72
   2 -14  -3   92.19    6.55
  -2 -14   3  101.95   14.32
   2  14  -3  101.25   10.58
   2 -14  -2    2.43    1.74
   2 -14  -2    2.40    1.29
  -2 -14   2   -0.46    2.44
  -2  14   2    3.25    1.54
  -2  14   1   74.40    6.49
   2 -14  -1   93.15    7.32
  -2  14   1   89.16    9.46
   2 -14  -1   90.83    7.31
  -2 -14   1   85.42    8.47
   2  14   0  652.48   29.68
   2 -14   0  680.92   24.25
  -2 -14   0  630.00   26.67
  -2  14   0  617.22   27.19
  -2 -14   0  625.49   17.40
  -2 -14  -1  218.03   10.28
   2  14   1  237.93   17.13
   2 -14   1  245.34   14.17
  -2 -14  -1  215.83   14.72
  -2  14  -1  235.25   15.49
  -2  14  -2   35.59    9.04
  -2 -14  -2   37.62    4.51
   2  14   2   32.06    6.26
  -2  14  -2   32.44    5.39
   2 -14   2   41.33    5.93
  -2 -14  -2   44.18    6.66
  -2 -14  -3   94.63    8.07
   2  14   3  122.72   12.25
   2 -14   3   96.00    9.76
  -2  14  -3  106.43   10.09
  -2  14  -3  103.12   17.20
  -2 -14  -3  100.17   10.21
  -2  14  -4   24.01    5.25
  -2 -14  -4   23.71    4.48
   2 -14   4   26.20    5.55
  -2  14  -4   27.64    9.42
  -2 -14  -4   30.20    5.86
  -2 -14  -5    1.80    1.52
  -2  14  -5    7.82    2.91
  -2  14  -5    4.42    1.90
   2 -14   5    5.22    3.02
  -2  14  -5    7.90    5.56
  -2 -14  -5   -0.95    2.08
  -2 -14  -6   37.90    6.83
  -2 -14  -6   31.71    5.87
  -2  14  -6   42.54    6.67
   2 -14   6   38.95    7.14
  -2  14  -6   50.83   14.51
  -2 -14  -7   53.35    8.22
  -2  14  -7   51.82    7.49
   2 -14   7   58.99    9.43
  -2  14  -7   73.71   17.76
  -2 -14  -8   12.94    4.14
  -2  14  -8   16.23    9.32
  -2 -14  -9   19.47    5.84
  -2 -15   9   38.11    8.15
   2  15  -9   38.74    7.63
   2  15  -8   64.46    9.23
  -2 -15   8   84.97   11.48
   2  15  -7   11.68    4.91
  -2 -15   7   12.74    4.78
  -2 -15   6  102.97   11.39
  -2 -15   6   96.89   16.31
   2  15  -6   94.42   10.92
   2 -15  -5  134.73    6.61
  -2 -15   5  122.72   17.51
   2  15  -5  135.48   12.94
   2 -15  -5  124.50   11.24
   2 -15  -4    2.24    1.51
   2  15  -4    0.23    1.91
   2 -15  -4    3.65    1.36
   2 -15  -3   18.88    3.89
   2  15  -3   21.81    5.58
   2 -15  -3   15.44    2.77
  -2 -15   3    9.33    3.68
   2 -15  -2   31.68    4.70
  -2  15   2   27.54    4.31
   2  15  -2   37.17    6.78
   2 -15  -2   28.30    3.89
  -2 -15   2   44.30    9.79
  -2  15   1   56.46    5.75
   2  15  -1   92.71   10.69
   2 -15  -1   79.57    7.03
   2 -15  -1   70.03    6.56
   2 -15   0   32.23    4.86
  -2  15   0   26.85    5.30
   2  15   0   31.58    6.42
  -2  15   0   26.30    3.57
  -2  15  -1   52.61    7.39
   2  15   1   53.96    8.36
   2 -15   1   51.07    6.44
  -2 -15  -1   47.38    7.10
  -2  15  -1   71.63   14.21
  -2  15  -1   47.90    4.37
  -2 -15  -1   52.03    4.43
  -2 -15  -2   42.03    4.74
   2  15   2   39.55    7.24
  -2  15  -2   47.04    7.13
   2 -15   2   47.14    6.74
  -2 -15  -2   46.26    7.03
  -2  15  -2   43.99   11.75
  -2 -15  -3   88.35    7.86
  -2  15  -3  113.73   19.82
   2 -15   3   90.81    9.80
   2  15   3   77.72   10.20
  -2 -15  -3   91.63   10.27
  -2  15  -3   83.13    9.39
  -2  15  -4   29.87    5.91
  -2 -15  -4   17.71    3.81
   2 -15   4   26.70    5.67
  -2 -15  -4   20.82    4.94
  -2  15  -4   24.51   10.19
  -2  15  -5   35.93    6.34
  -2 -15  -5   33.50    5.76
   2 -15   5   40.17    7.39
  -2 -15  -5   45.43    7.75
  -2  15  -5   51.57   14.12
  -2 -15  -6  160.66   13.57
   2 -15   6  191.91   16.78
  -2  15  -6  150.57   13.37
  -2 -15  -7    0.53    1.49
  -2  15  -7    5.34    2.80
   2 -15   7    2.07    2.50
  -2  15  -7   -2.46    6.49
  -2 -15  -8   51.33    8.42
   2  16  -9   17.87    5.69
   2  16  -8   59.16    9.49
  -2 -16   8   62.04   10.11
   2  16  -7   56.53    8.91
  -2 -16   7   55.97    8.98
  -2 -16   6   17.27    5.14
  -2 -16   6    9.40    4.40
  -2 -16   5  105.47   11.19
   2 -16  -5   82.25    9.17
  -2 -16   5  103.29   16.03
   2  16  -5   90.46   10.98
   2 -16  -4  138.32    7.81
  -2 -16   4  152.75   19.07
   2  16  -4  131.95   13.24
   2 -16  -4  119.89   10.58
   2  16  -3   51.10    8.45
   2 -16  -3   62.88    7.08
   2  16  -2    8.08    3.51
  -2 -16   2    8.73    4.94
   2 -16  -2   11.42    2.59
   2 -16  -2    7.05    2.51
   2  16  -1   59.32    8.87
   2 -16  -1   61.85    6.41
   2 -16  -1   60.89    6.20
  -2  16   0   43.03    7.04
   2  16   0   51.28    8.39
   2 -16   0   58.64    6.73
  -2  16  -1   35.72    6.41
   2 -16   1   50.44    6.55
   2  16   1   46.67    8.07
  -2 -16  -1   45.29    4.01
   2 -16   2  261.87   16.60
   2  16   2  247.15   18.67
  -2  16  -2  218.99   16.18
  -2  16  -2  274.30   30.64
  -2 -16  -2  242.02   12.05
   2  16   3   28.87    6.37
  -2  16  -3   33.79    6.09
  -2 -16  -3   29.99    4.45
   2 -16   3   33.65    5.96
  -2  16  -3   45.82   13.46
  -2 -16  -4   51.76    6.42
  -2  16  -4   59.54    8.21
   2 -16   4   57.52    8.49
   2 -16   5  398.35   24.27
  -2 -16  -5  367.94   19.84
  -2  16  -5  329.75   20.73
  -2 -16  -6   17.25    4.46
  -2  16  -6   12.86    3.16
   2 -16   6   23.14    5.90
  -2  16  -6   21.41   11.32
  -2 -16  -7    7.70    3.71
   2 -16   7    7.12    4.04
  -2  16  -7   12.06    6.68
  -2 -16  -8  139.54   13.88
   2  17  -8   17.18    5.93
   2  17  -7   26.54    6.67
  -2 -17   7   32.44    7.37
  -2 -17   6  109.58   18.27
   2  17  -6   87.86   11.49
  -2 -17   6   72.98   10.33
   2 -17  -6   73.01    9.21
   2 -17  -5   59.02    7.90
  -2 -17   5   81.73   10.16
   2  17  -5   62.69    9.73
  -2 -17   5   63.86   13.13
   2 -17  -4   56.96    7.31
  -2 -17   4   46.01   10.66
   2  17  -4   55.55    9.11
   2  17  -3   60.55    9.40
   2 -17  -3   82.06    8.37
   2 -17  -3   80.23    6.76
   2 -17  -2  157.25   10.41
  -2 -17   2  195.05   21.24
   2 -17  -2  167.82   11.60
   2  17  -2  154.12   15.02
   2  17  -1   48.61    8.06
   2 -17  -1   59.29    6.57
   2 -17  -1   52.26    5.90
  -2 -17   1   72.66   12.42
   2 -17   0   30.11    5.00
  -2  17   0   28.23    5.79
   2  17   0   21.63    5.41
   2 -17   1  155.79   12.26
  -2  17  -1  148.21   13.29
   2  17   1  134.58   14.01
   2  17   2   53.18    8.63
  -2 -17  -2   50.02    5.04
   2 -17   2   61.08    7.95
  -2  17  -2   42.41    7.00
   2  17   3   17.44    5.46
  -2  17  -3   13.50    4.55
  -2 -17  -3    7.44    2.58
   2 -17   3   20.03    5.09
  -2  17  -4  133.22   24.02
   2 -17   4  126.01   12.89
  -2  17  -4  126.39   12.61
  -2 -17  -4  105.77    9.45
  -2  17  -5   13.59    4.68
  -2 -17  -5    8.34    3.13
  -2  17  -5   21.83   10.54
   2 -17   5   11.06    4.77
  -2 -17  -6   15.64    3.83
  -2  17  -6   10.95    4.04
   2 -17   6   22.08    5.56
  -2  17  -6   10.84    6.05
  -2 -17  -7   44.94    7.49
  -2 -17  -8   31.89    6.76
   2 -18  -7   53.14    8.55
   2  18  -7   45.61    8.72
  -2 -18   7   71.25   10.91
   2 -18  -6   71.78    9.24
  -2 -18   6  101.08   12.23
   2  18  -6   75.23   10.93
  -2 -18   6   71.46   14.72
  -2 -18   5  134.24   13.61
  -2 -18   5  137.27   19.67
   2  18  -5  122.03   13.88
   2 -18  -5  119.62   11.56
   2 -18  -4   34.05    5.87
   2  18  -4   24.59    6.28
  -2 -18   4   29.48    9.43
   2 -18  -3  397.80   17.25
  -2 -18   3  434.33   33.94
   2 -18  -3  413.10   20.48
   2  18  -3  386.30   25.20
   2  18  -2   17.05    5.42
  -2 -18   2   14.36    6.09
   2 -18  -2   16.05    3.60
   2 -18  -2   14.97    3.59
   2  18  -1   30.90    7.12
   2 -18  -1   47.26    6.14
  -2 -18   1   40.76    9.78
   2 -18  -1   49.56    5.85
   2  18   0   69.45   10.38
   2 -18   0   78.64    8.48
  -2  18   0   82.69   10.29
  -2  18  -1   12.50    3.96
   2  18   1    8.55    3.36
   2 -18   1   15.91    4.33
   2  18   2    2.49    3.57
  -2  18  -2    2.45    1.96
   2 -18   2   -0.45    1.58
   2 -18   3  172.75   14.76
   2  18   3  147.16   15.29
  -2  18  -3  144.38   14.01
   2 -18   4   74.43   10.24
  -2 -18  -4   65.18    7.15
  -2  18  -4   60.56    8.88
  -2  18  -5   41.50    7.39
  -2 -18  -5   34.84    5.60
   2 -18   5   36.55    7.68
  -2  18  -6   65.26    9.28
   2 -18   6   77.76   11.41
  -2 -18  -6   64.04    8.31
  -2 -18  -7   35.42    6.65
   2 -19  -7   27.79    6.09
   2 -19  -6   16.79    4.66
   2  19  -6    9.13    3.19
  -2 -19   6   16.84    5.88
   2 -19  -5   44.41    7.23
  -2 -19   5   47.22   12.31
   2  19  -5   45.99    8.82
  -2 -19   5   54.45    9.07
   2 -19  -4   11.09    3.71
   2  19  -4    7.18    4.18
  -2 -19   4   12.54    5.38
   2 -19  -3    7.61    3.09
   2  19  -3   10.67    4.34
  -2 -19   3    8.20    5.40
   2  19  -2   40.84    8.26
  -2 -19   2   25.76    8.58
   2 -19  -2   35.99    5.51
   2 -19  -2   31.31    4.90
   2 -19  -1    4.53    2.37
  -2 -19   1    7.40    4.81
   2 -19  -1    2.28    1.81
   2  19  -1   -2.94    4.13
  -2  19   0   35.01    7.06
   2 -19   0   31.08    5.42
   2  19   0   27.39    6.66
   2  19   1   28.47    7.03
   2 -19   1   21.89    5.00
  -2  19  -1   14.08    4.58
   2  19   2    5.51    3.69
  -2  19  -2    5.04    2.06
   2 -19   2    7.53    3.20
   2 -19   3  213.86   17.15
  -2  19  -3  183.42   16.09
  -2  19  -4   10.30    4.20
   2 -19   4   13.72    4.60
  -2  19  -5   10.95    3.96
   2 -19   5   26.32    6.80
   2 -20  -6   50.27    8.04
   2 -20  -5   28.63    5.69
   2  20  -5   22.76    6.20
  -2 -20   5   34.87   10.67
  -2 -20   5   35.99    7.31
   2 -20  -4   20.65    4.92
   2  20  -4   22.18    6.05
  -2 -20   4   19.91    5.52
  -2 -20   4   18.42    7.63
   2  20  -3   31.35    7.64
  -2 -20   3   21.81    7.86
   2 -20  -3   32.54    5.74
   2  20  -2   37.34    8.41
  -2 -20   2   39.02   10.39
   2 -20  -2   34.32    5.44
  -2 -20   1  152.50   19.49
   2 -20  -1  134.64   11.19
   2  20  -1  123.07   14.60
  -2  20   0   28.73    6.66
   2 -20   0   22.70    4.90
   2  20   0   37.72    8.16
  -2 -20   0   28.33    8.25
  -2  20  -1    3.60    3.21
   2  20   1    5.44    4.51
   2 -20   1    8.49    4.01
   2 -20   2  252.08   18.46
   2  20   2  284.89   22.28
  -2  20  -2  231.97   18.59
  -2  20  -3   19.68    5.64
   2 -20   3    9.26    3.33
  -2  20  -4   12.07    4.70
   2 -20   4    5.98    3.16
   2 -20   5  126.69   14.66
  -2  20  -5  103.55   12.40
   2 -21  -6   36.72    7.05
   2 -21  -5  116.70   11.95
  -2 -21   5  126.79   20.15
   2 -21  -4    7.22    3.36
  -2 -21   4    2.28    3.94
  -2 -21   4    7.35    4.23
   2  21  -3   50.59    9.88
   2 -21  -3   34.49    5.98
  -2 -21   3   30.14    9.09
   2  21  -2   97.10   13.34
  -2 -21   2  119.22   18.02
  -2 -21   1  113.48   17.55
   2  21  -1  112.97   14.47
   2 -21   0    9.02    3.29
   2  21   0    7.52    3.38
   2  21   1  199.72   18.79
   2 -21   1  170.05   14.73
  -2  21  -1  165.68   16.12
   2  21   2    6.75    4.32
  -2  21  -2    9.20    3.52
   2 -21   2    7.29    3.59
  -2  21  -3    1.35    1.78
   2 -21   3   -6.58    3.89
  -2  21  -4   19.56    5.94
   2 -21   4   35.50    7.86
   2 -22  -5   85.21   10.29
  -2 -22   4   29.92    9.19
   2 -22  -4   40.88    6.84
  -2 -22   3    8.05    6.44
  -2 -22   2   23.95    7.45
  -2 -22   1   -2.04    5.08
  -2 -22   0  162.25   21.13
  -2  22  -1   15.81    5.34
   2 -22   1   13.07    4.20
  -2 -22  -1   10.89    4.83
  -2  22  -2    0.90    2.04
   2 -22   2    2.12    2.63
  -2  22  -3   -0.02    2.40
   2 -22   3   -0.91    1.87
  -2 -23   3    3.49    4.62
  -2 -23   2   -2.83    7.07
  -2 -23   1   17.78    7.75
   2 -23   2   -0.23    2.14
   3   0 -13    0.66    2.21
   3   0 -12   31.63    6.25
   3   0 -12   37.03    7.50
   3   0 -11    5.99    2.25
   3   0 -11    9.44    4.26
   3   0 -10   34.30    5.78
  -3   0   9   50.65    5.70
   3   0  -9   59.15    7.07
  -3   0   8   49.00    3.25
  -3   0   8   47.44    3.35
  -3   0   8   46.85    5.11
   3   0  -8   49.12    5.98
  -3   0   7  168.83    9.38
   3   0  -7  182.63   11.29
  -3   0   7  178.00    7.67
   3   0  -6   12.06    2.63
   3   0  -6   11.12    3.94
  -3   0   6   11.72    3.46
  -3   0   6   12.22    2.26
  -3   0   6   13.14    2.05
  -3   0   5    9.91    2.65
  -3   0   5    8.28    3.26
  -3   0   5    7.71    3.02
  -3   0   5   10.06    1.85
   3   0  -5    6.09    1.78
  -3   0   4  270.40   16.13
  -3   0   4  294.93   11.32
   3   0  -4  271.46   11.96
  -3   0   3   18.33    2.97
  -3   0   3   25.44    4.26
  -3   0   3   20.03    2.68
  -3   0   2   34.26    3.50
   3   0  -1   10.09    1.54
  -3   0   1   11.38    2.05
  -3   0   0  265.44   11.77
   3   0   0  271.40    8.38
   3   0   1  103.28    4.02
  -3   0  -1  119.46    7.46
  -3   0  -2  272.75   12.53
  -3   0  -3   22.86    2.09
  -3   0  -3   26.79    3.68
  -3   0  -4    2.85    0.87
  -3   0  -4    1.88    1.18
   3   0   4    2.00    0.80
  -3   0  -5  441.79   17.99
  -3   0  -5  395.86   14.72
   3   0   5  410.84   18.09
  -3   0  -6    4.73    1.56
  -3   0  -6    2.30    1.37
   3   0   6    0.45    0.98
  -3   0  -7   15.26    4.39
  -3   0  -7   16.00    3.58
  -3   0  -8  172.81   10.61
  -3   0  -8  158.31   15.33
  -3   0  -8  177.73   11.95
  -3   0  -9    7.71    3.12
  -3   0  -9   10.02    3.07
  -3   0 -10   24.11    6.57
   3  -1 -13   -0.32    2.71
   3   1 -12    4.96    2.71
   3  -1 -12   13.35    3.97
   3   1 -12   13.36    4.16
   3  -1 -12   11.52    4.52
   3   1 -11   41.53    6.77
   3  -1 -11   41.54    6.95
   3   1 -11   47.56    8.17
   3   1 -10   81.37    9.91
   3   1 -10   86.92    8.87
   3  -1 -10   75.34    8.67
   3   1  -9  220.59   15.68
  -3  -1   9  222.45   13.07
  -3   1   9  217.18    8.13
   3   1  -9  234.81   14.17
   3  -1  -9  225.97   14.62
   3   1  -8   40.69    5.44
   3  -1  -8   34.96    5.27
  -3  -1   8   41.37    4.78
  -3   1   8   41.45    3.60
  -3   1   8   38.41    4.34
  -3   1   8   45.01    3.66
  -3  -1   7    9.35    2.25
   3   1  -7   10.60    2.63
   3  -1  -7   11.63    2.72
  -3   1   7    7.26    1.64
   3  -1  -7   11.83    4.23
  -3  -1   7   11.38    1.51
  -3  -1   6  657.50   26.60
  -3  -1   6  710.01   22.36
   3   1  -6  689.40   23.71
   3  -1  -6  686.49   31.39
  -3   1   6  681.14   20.69
  -3  -1   6  729.23   19.91
  -3  -1   6  679.13   32.70
   3  -1  -6  705.22   24.86
  -3   1   6  700.14   29.17
  -3   1   5  305.20   18.49
  -3  -1   5  254.33   19.59
  -3   1   5  266.67    9.73
  -3  -1   5  273.86   17.71
  -3  -1   5  271.89   10.22
   3   1  -5  276.33   12.15
   3  -1  -5  275.68   12.79
  -3   1   5  248.22   13.96
  -3  -1   5  256.19   13.69
  -3   1   4  173.73   11.53
  -3  -1   4  177.22   12.99
  -3  -1   4  158.47    7.57
   3   1  -4  155.75    8.26
   3  -1  -4  156.55    8.74
  -3   1   3  227.69   12.58
  -3  -1   3  248.79   14.68
  -3  -1   3  223.26   10.47
  -3  -1   3  219.53    9.51
   3  -1  -3  224.20   10.28
   3   1  -3  223.79   10.43
  -3  -1   2   62.41    4.90
  -3  -1   2   67.79    4.89
  -3   1   2   72.82    5.21
   3   1  -2   61.70    4.52
  -3   1   1 1305.65   35.58
  -3  -1   1 1305.00   35.32
   3   1  -1 1305.72   32.72
  -3  -1   0 1009.84   25.85
  -3  -1   0 1037.46   29.65
  -3   1   0 1029.60   29.81
   3  -1   0 1029.80   24.60
   3   1   0 1047.92   26.00
  -3  -1  -1   91.30    6.42
   3   1   1   94.74    4.67
  -3   1  -1   91.83    6.48
  -3  -1  -1   98.21    4.02
  -3   1  -2  907.76   27.54
  -3  -1  -2  879.99   22.06
  -3  -1  -2  911.49   27.82
  -3   1  -3   32.66    4.04
  -3  -1  -3   34.61    3.03
  -3  -1  -3   33.49    4.06
   3   1   4  225.56   12.25
  -3   1  -4  229.15    8.42
  -3  -1  -4  212.04    9.75
  -3  -1  -4  247.47   12.37
  -3   1  -4  232.88   11.80
  -3   1  -4  226.55    7.74
  -3  -1  -5   77.19    6.87
  -3  -1  -5   60.35    5.17
   3   1   5   72.34    6.74
  -3   1  -5   61.04    5.97
  -3   1  -5   68.54    4.35
  -3  -1  -6    2.72    1.13
  -3  -1  -6   -0.18    1.77
  -3  -1  -6    2.15    1.61
  -3   1  -6    0.47    1.29
  -3   1  -6    1.17    0.75
  -3  -1  -7  349.03   21.44
  -3   1  -7  348.41   21.41
  -3   1  -7  340.91   16.32
  -3  -1  -7  351.95   16.95
  -3   1  -7  346.72   14.04
  -3   1  -8   12.43    2.59
  -3  -1  -8   11.00    4.15
  -3   1  -8    9.99    3.50
  -3  -1  -8   13.46    3.27
  -3   1  -8   18.29    3.65
  -3  -1  -9   10.54    4.74
  -3   1  -9   23.74    6.17
  -3  -1  -9   19.20    4.11
  -3  -1 -10   28.25    7.50
  -3   1 -10   19.98    6.18
   3  -2 -13   -2.30    3.53
   3   2 -12  141.14   12.65
   3  -2 -12  158.14   14.84
   3   2 -12  165.39   16.50
   3   2 -11   10.10    3.16
   3  -2 -11   10.03    3.45
   3   2 -11    6.66    3.05
   3   2 -10    6.39    2.77
   3  -2 -10    2.76    2.05
  -3  -2  10    1.48    1.38
   3   2 -10    6.46    3.57
  -3  -2   9  100.39    8.78
   3   2  -9   95.90    8.55
   3  -2  -9   90.53    9.21
   3   2  -9   90.25    9.87
  -3  -2   8   39.86    5.11
   3  -2  -8   40.69    5.84
   3   2  -8   41.57    6.18
   3   2  -8   43.80    5.31
  -3   2   8   38.07    3.97
   3   2  -7  148.10   11.19
   3   2  -7  139.26    9.10
  -3  -2   7  138.84    9.08
   3  -2  -7  132.92   13.49
  -3  -2   7  148.97   15.12
  -3  -2   7  141.83    5.38
  -3   2   7  130.29    7.22
   3  -2  -7  149.32   10.65
   3  -2  -6    7.32    2.10
  -3   2   6    9.25    2.61
  -3   2   6    6.65    1.33
  -3  -2   6    7.15    2.40
   3  -2  -6   11.50    3.76
  -3  -2   6    5.18    1.72
   3   2  -6    8.67    2.50
  -3  -2   6    4.90    1.01
  -3  -2   6    5.51    3.04
   3   2  -6    7.61    1.95
   3  -2  -5   13.80    2.67
  -3   2   5   14.76    3.48
  -3   2   5   15.88    1.78
  -3  -2   5   16.50    4.66
  -3  -2   5   20.80    5.88
  -3  -2   5   17.56    2.17
   3   2  -5   17.59    3.20
   3   2  -5   15.15    2.63
  -3  -2   4  100.75    5.81
  -3   2   4  112.93    8.85
  -3  -2   4  109.13   10.76
   3  -2  -4  113.03    7.49
  -3  -2   4   98.32    7.44
   3   2  -4  106.86    7.53
  -3  -2   3  167.46    7.95
  -3   2   3  159.71    9.66
   3  -2  -3  165.96    8.79
  -3  -2   3  148.79    8.24
   3   2  -3  149.47    8.46
   3   2  -2   28.57    3.31
   3   2  -2   27.41    3.03
  -3  -2   2   29.34    3.22
  -3  -2   1   25.21    2.73
   3   2  -1   30.49    2.83
  -3  -2   1   25.79    3.13
  -3   2   0  291.66   12.67
  -3  -2   0  280.83   12.43
   3   2   0  308.62   10.64
  -3  -2   0  296.00   10.31
  -3   2  -1  150.54    8.54
   3   2   1  143.69    7.03
  -3  -2  -1  152.78    8.63
  -3  -2  -1  134.56    5.92
  -3  -2  -2  243.56    9.11
  -3  -2  -2  251.68   12.13
  -3   2  -2  259.19   12.05
  -3   2  -3   56.60    5.33
  -3  -2  -3   57.55    5.59
  -3  -2  -3   50.06    4.37
   3   2   4   36.98    4.78
  -3  -2  -4   41.64    4.21
  -3  -2  -4   44.29    5.10
  -3   2  -4   37.21    4.43
  -3   2  -4   36.11    2.38
   3   2   5  147.79   10.25
  -3  -2  -5  149.39    9.09
  -3  -2  -5  161.35   10.38
  -3   2  -5  165.48   10.00
  -3   2  -5  148.22    6.64
  -3  -2  -6   11.39    2.72
  -3  -2  -6    8.67    2.95
  -3   2  -6   16.42    2.31
  -3  -2  -6   17.37    3.54
  -3   2  -6   14.32    3.15
  -3  -2  -7   28.22    4.35
  -3  -2  -7   27.34    5.74
  -3   2  -7   35.44    6.69
  -3  -2  -7   28.97    4.72
  -3   2  -7   32.66    4.67
  -3   2  -7   34.75    3.77
  -3  -2  -8   94.46   11.57
  -3   2  -8   84.65   11.06
  -3  -2  -8   88.01    8.63
  -3   2  -8   88.30    7.98
  -3   2  -8   87.61    6.81
  -3  -2  -9    2.10    2.67
  -3   2  -9   -1.35    2.99
  -3  -2  -9    2.39    1.74
  -3  -2 -10   41.12    8.96
  -3   2 -10   41.23    8.98
   3  -3 -13    0.50    3.42
   3  -3 -12   11.02    3.58
   3   3 -12   17.20    5.20
   3   3 -11   51.26    6.87
   3  -3 -11   48.08    7.53
   3   3 -11   41.71    7.29
  -3  -3  10   26.92    5.10
   3   3 -10   21.72    4.26
   3   3 -10   13.23    4.34
   3   3  -9   77.85    7.43
  -3  -3   9   72.07    7.64
   3   3  -9   80.91    9.27
   3   3  -8   21.01    3.62
  -3  -3   8   11.67    2.78
   3  -3  -8   13.35    3.18
   3   3  -8   16.80    4.15
  -3   3   8   11.55    2.37
  -3  -3   7  105.65    8.02
   3  -3  -7   97.10   11.32
  -3  -3   7  104.07    3.70
  -3  -3   7  106.08   13.22
   3   3  -7  115.81    7.82
   3  -3  -7  106.89    9.10
   3   3  -7  100.47    9.06
  -3  -3   6  290.37   15.79
  -3  -3   6  317.22   14.04
  -3  -3   6  321.42   21.82
   3  -3  -6  292.92   18.19
   3   3  -6  317.41   13.29
  -3  -3   6  310.63   23.32
  -3  -3   6  323.03   10.39
   3  -3  -6  319.39   15.78
   3   3  -6  312.06   15.78
  -3  -3   5   90.99   12.84
  -3  -3   5   94.31   10.86
  -3   3   5   88.03    4.00
  -3  -3   5   87.74    5.02
   3  -3  -5   88.85    7.28
  -3   3   5   95.49    7.89
   3   3  -5   94.70    7.47
   3   3  -5   88.17    5.89
  -3  -3   4  839.36   34.71
   3  -3  -4  835.57   26.35
  -3  -3   4  801.09   22.95
   3   3  -4  819.77   26.16
  -3  -3   4  774.02   26.02
  -3   3   3   31.94    3.82
   3  -3  -3   32.79    3.77
  -3  -3   3   36.21    3.46
   3   3  -3   33.66    3.43
  -3  -3   3   33.06    3.58
   3   3  -3   38.49    3.99
  -3  -3   2  152.37    8.32
   3   3  -2  153.75    8.19
  -3  -3   2  166.61    8.29
   3   3  -2  158.90    7.91
   3   3  -1 1747.02   43.63
  -3  -3   1 1767.78   45.38
  -3  -3   1 1722.18   44.00
  -3  -3   0  145.95    8.31
   3  -3   0  155.00    6.37
   3   3   0  162.44    7.77
  -3  -3   0  148.93    7.03
  -3  -3  -1   59.83    5.31
   3   3   1   64.01    4.88
  -3   3  -1   64.64    5.44
  -3  -3  -1   61.72    4.11
   3   3   2 2476.05   58.47
  -3  -3  -2 2345.82   61.10
  -3   3  -2 2475.15   60.99
  -3   3  -3   39.97    4.46
  -3  -3  -3   47.63    5.12
  -3   3  -3   43.43    5.38
   3   3   3   49.06    5.29
  -3  -3  -3   43.25    4.40
  -3  -3  -4  104.59    7.44
  -3   3  -4  114.33    4.66
  -3   3  -4  109.61    7.80
   3   3   4  107.57    8.45
  -3  -3  -4  108.04    8.16
  -3   3  -5  339.17   15.23
  -3  -3  -5  318.79   15.76
  -3   3  -5  359.95   11.23
  -3  -3  -6   36.62    4.86
  -3  -3  -6   46.24    6.89
  -3  -3  -6   48.85    5.87
  -3   3  -6   44.01    5.13
  -3   3  -6   40.79    3.61
  -3  -3  -7   92.61   10.69
  -3   3  -7   76.20    9.78
  -3   3  -7   87.11    7.58
  -3  -3  -7   98.74    8.81
  -3  -3  -7   68.29    7.26
  -3   3  -7   97.36    6.29
  -3  -3  -8   40.75    7.89
  -3   3  -8   62.13    9.26
  -3   3  -8   53.43    6.05
  -3  -3  -8   46.15    6.35
  -3   3  -8   51.66    4.96
  -3  -3  -9   14.08    4.98
  -3   3  -9   18.61    5.81
  -3  -3  -9   16.37    3.83
  -3  -3 -10    9.18    4.14
  -3   3 -10    5.89    3.60
   3  -4 -12  105.96   12.31
   3   4 -12  127.57   13.83
   3   4 -11   24.76    4.66
  -3  -4  11   20.83    5.33
   3   4 -11   26.04    5.81
   3   4 -10   75.80    7.60
  -3  -4  10   61.28    8.00
   3   4 -10   62.12    8.73
  -3  -4   9   74.69    8.27
   3   4  -9   87.44    9.59
   3   4  -9   86.20    7.56
  -3  -4   8   75.23    7.61
   3   4  -8   83.51    6.87
   3  -4  -8   81.96    8.65
   3   4  -8   85.92    8.80
  -3  -4   7  132.15    9.56
   3  -4  -7  122.72   12.49
   3   4  -7  132.54    8.26
   3  -4  -7  132.91   10.40
   3   4  -7  147.43   10.96
  -3  -4   6   39.27    8.60
   3  -4  -6   40.15    5.32
  -3  -4   6   35.83    5.06
  -3  -4   6   36.08    7.50
   3  -4  -6   36.88    5.89
   3   4  -6   43.53    5.52
  -3  -4   6   36.04    2.79
   3   4  -6   40.33    4.07
  -3  -4   5   37.92    8.84
  -3   4   5   29.68    3.46
  -3  -4   5   30.23    6.48
   3  -4  -5   31.25    4.78
   3   4  -5   38.97    4.85
  -3  -4   5   34.12    3.06
   3  -4  -5   38.85    4.87
   3  -4  -4  232.64   11.80
  -3  -4   4  244.00   17.61
  -3  -4   4  232.03    9.63
   3   4  -4  223.66    9.70
  -3  -4   4  206.09   10.19
   3   4  -4  239.19   11.85
  -3  -4   4  221.22   11.34
  -3  -4   3   64.27    4.78
   3  -4  -3   61.99    5.54
  -3  -4   3   50.70    4.39
   3   4  -3   63.03    4.89
   3   4  -3   59.52    5.19
   3   4  -2    2.53    1.05
  -3  -4   2    3.11    1.21
  -3  -4   2    2.48    1.23
   3   4  -2    1.95    0.96
   3   4  -1   14.55    2.37
  -3  -4   1   12.01    2.20
  -3  -4   1   12.14    2.38
   3   4  -1   16.92    2.68
  -3   4   0  138.49    7.75
   3   4   0  157.86    8.46
  -3  -4   0  151.95    7.72
  -3  -4   0  151.06    8.80
   3  -4   0  156.07    7.31
  -3   4  -1   92.30    6.72
  -3  -4  -1   96.29    7.14
   3  -4   1   88.29    3.91
  -3  -4  -1   92.50    5.87
   3   4   1   86.07    6.36
   3   4   2  300.55   12.57
  -3  -4  -2  273.65   13.30
  -3   4  -2  270.94   12.91
  -3  -4  -2  265.07   11.83
  -3   4  -2  273.03   13.53
  -3   4  -3    4.54    0.83
  -3  -4  -3    4.42    1.66
  -3   4  -3    4.64    1.90
  -3  -4  -3    5.03    1.86
   3   4   3    5.26    1.74
  -3   4  -3    7.34    2.04
  -3  -4  -4   30.60    4.24
  -3   4  -4   24.14    2.23
  -3  -4  -4   23.21    3.95
   3   4   4   22.54    3.98
  -3   4  -4   30.51    4.04
  -3  -4  -5  243.90   13.91
  -3   4  -5  247.62    9.36
  -3  -4  -5  217.78   12.95
  -3  -4  -6   14.84    3.33
  -3  -4  -6   23.49    4.78
  -3  -4  -6   21.28    4.19
  -3   4  -6   21.44    2.65
  -3   4  -6   21.80    3.62
  -3  -4  -7   40.15    7.21
  -3   4  -7   43.67    7.43
  -3   4  -7   51.05    5.77
  -3  -4  -7   47.05    6.34
  -3   4  -7   45.99    4.34
  -3  -4  -8  179.31   16.32
  -3   4  -8  181.02   16.32
  -3  -4  -8  186.09   13.43
  -3   4  -8  175.12   11.38
  -3   4  -8  176.20    9.87
  -3  -4  -9   10.85    4.81
  -3   4  -9    9.91    3.89
  -3  -4  -9    6.04    2.54
  -3  -4 -10   49.51    9.63
  -3   4 -10   54.26   10.16
  -3   4 -11   45.68   16.69
   3  -5 -12  116.26   13.06
   3   5 -12  101.01   12.37
  -3  -5  11   42.32    7.17
   3   5 -11   59.06    9.05
  -3  -5  10  120.24   11.53
   3   5 -10  142.99   10.01
   3   5 -10  147.85   13.09
   3   5  -9  293.40   14.26
  -3  -5   9  291.73   17.41
   3   5  -9  294.09   18.02
   3  -5  -8    5.51    2.20
   3   5  -8    6.21    2.55
  -3   5   8    5.24    1.97
   3   5  -8    9.21    2.40
  -3  -5   8   10.23    3.15
  -3  -5   7   78.72    7.99
   3   5  -7  100.80    6.67
  -3  -5   7  101.76    8.39
   3  -5  -7   85.27    9.99
   3  -5  -7   95.04    8.91
   3   5  -7  104.10    9.05
  -3  -5   6  881.39   31.23
  -3  -5   6  921.29   42.82
   3  -5  -6  903.01   34.50
  -3  -5   6  961.85   24.76
   3  -5  -6  938.79   32.64
   3   5  -6  972.00   32.24
  -3  -5   5  108.56   15.10
  -3  -5   5  124.36   13.42
   3  -5  -5  111.37    8.62
  -3  -5   5  111.41    6.02
   3   5  -5  105.58    5.89
   3  -5  -5  115.37    8.81
   3   5  -5  112.74    8.33
   3  -5  -4   36.88    4.44
  -3  -5   4   35.06    7.15
  -3  -5   4   34.02    3.32
   3   5  -4   35.34    3.51
  -3  -5   4   29.94    3.43
   3   5  -4   50.47    5.13
  -3  -5   4   34.07    3.94
   3   5  -3 1032.76   30.43
  -3  -5   3 1054.26   29.02
  -3  -5   3  946.47   27.95
   3   5  -3  998.82   29.06
   3  -5  -3 1051.75   30.97
  -3  -5   3 1026.01   31.97
  -3   5   2  140.58    5.75
   3  -5  -2  152.05    8.57
   3   5  -2  142.13    8.33
   3   5  -2  155.01    8.52
  -3  -5   2  156.16    8.45
  -3  -5   2  145.07    8.76
   3   5  -1  100.46    7.11
   3  -5  -1  112.49    6.92
  -3  -5   1  107.91    7.12
  -3   5   1   94.72    5.47
   3   5  -1   95.36    6.60
  -3  -5   1  101.43    6.68
  -3  -5   0  246.79   11.16
  -3  -5   0  252.99   12.09
  -3   5   0  253.34   10.97
   3  -5   0  279.44   11.20
  -3   5   0  260.10   11.53
   3   5   0  260.25   12.21
  -3   5  -1  204.89   10.52
   3  -5   1  202.80    7.82
  -3  -5  -1  218.42   11.33
  -3  -5  -1  212.69   10.25
   3   5   1  214.20   11.22
  -3   5  -2  133.28    5.56
   3   5   2  145.93    8.97
  -3   5  -2  139.28    9.18
  -3  -5  -2  136.91    9.08
  -3  -5  -2  129.32    8.32
   3  -5   2  135.76    5.16
  -3   5  -3  170.35   10.15
  -3   5  -3  185.49   11.65
  -3   5  -3  165.04    6.96
  -3  -5  -3  195.09   11.34
   3   5   3  182.47   11.46
  -3  -5  -3  186.16   11.03
  -3   5  -4  509.11   19.54
  -3   5  -4  504.30   15.27
  -3  -5  -4  521.94   21.09
  -3  -5  -5    0.79    0.91
  -3  -5  -5    0.75    1.59
  -3   5  -5    1.60    0.56
  -3  -5  -5    2.26    1.81
  -3   5  -5    2.82    1.18
  -3  -5  -6   53.92    7.63
  -3  -5  -6   46.70    6.14
  -3   5  -6   46.06    3.98
  -3  -5  -6   41.49    5.80
  -3   5  -6   39.19    4.92
  -3  -5  -7  410.40   23.67
  -3   5  -7  389.61   23.20
  -3  -5  -7  368.18   19.47
  -3   5  -7  383.03   17.49
  -3   5  -7  387.23   14.81
  -3  -5  -8   53.59    8.85
  -3   5  -8   40.58    7.59
  -3   5  -8   51.77    5.78
  -3  -5  -8   46.39    6.90
  -3  -5  -9   32.39    7.33
  -3   5  -9   35.57    7.79
  -3  -5  -9   31.26    5.75
  -3   5 -10  108.50   14.03
  -3  -5 -10  108.48   14.23
  -3   5 -11   42.82    9.68
   3  -6 -12   83.36   11.49
  -3  -6  12   78.00   10.58
   3   6 -12   95.83   12.21
  -3  -6  11   16.39    4.93
   3   6 -11   13.85    4.48
  -3  -6  10   89.02   10.24
   3   6 -10   91.07    7.64
   3   6 -10   92.11   10.42
  -3  -6   9    5.64    2.47
   3   6  -9    1.80    2.10
   3   6  -9    9.42    2.39
  -3  -6   8   87.17    8.76
   3  -6  -8   72.01   10.09
  -3   6   8   75.80    7.47
   3   6  -8   85.23    6.36
   3   6  -8   90.64    9.06
   3  -6  -7   27.35    4.83
  -3  -6   7   21.24    4.10
   3  -6  -7   23.80    5.15
   3   6  -7   30.57    4.97
  -3   6   7   17.26    3.59
  -3  -6   7   22.15    4.16
  -3  -6   6  187.08   18.07
   3  -6  -6  160.03   12.12
   3   6  -6  188.13   11.89
  -3  -6   6  175.31    7.60
   3  -6  -6  169.83   11.88
  -3  -6   5   58.63    5.67
   3  -6  -5   64.15    6.10
  -3  -6   5   69.78   10.48
  -3  -6   5   65.21    4.71
   3   6  -5   57.31    4.48
   3  -6  -5   66.88    6.84
   3   6  -5   59.96    6.22
  -3  -6   4  401.88   24.71
  -3  -6   4  375.16   13.82
   3   6  -4  357.19   15.90
   3   6  -4  369.74   14.06
   3  -6  -4  374.31   16.52
  -3  -6   4  333.65   13.39
  -3  -6   4  357.51   14.58
  -3   6   4  351.51   17.10
  -3  -6   3  171.39    8.88
   3  -6  -3  178.73   10.02
  -3  -6   3  146.27    7.78
   3   6  -3  170.05    9.75
   3   6  -3  161.63    8.89
  -3  -6   3  165.69   10.53
  -3   6   2  155.74    5.99
  -3  -6   2  166.66    9.18
   3  -6  -2  145.12    9.31
   3   6  -2  163.86    9.37
   3  -6  -2  161.92    9.24
   3   6  -2  165.72    9.45
  -3  -6   2  161.19    9.78
  -3   6   1   40.00    3.37
  -3   6   1   38.34    4.33
  -3  -6   1   40.94    4.47
   3   6  -1   37.38    4.55
   3   6  -1   47.61    4.96
  -3  -6   1   41.13    4.56
   3  -6  -1   44.58    4.72
  -3   6   0  370.12   14.21
   3  -6   0  402.91   15.48
   3   6   0  390.40   16.85
  -3  -6   0  391.05   15.73
  -3  -6   0  375.90   16.03
  -3   6   0  393.26   15.29
  -3  -6  -1  270.87   13.40
   3   6   1  294.90   14.30
  -3   6  -1  270.09   12.42
   3  -6   1  244.01   10.21
  -3  -6  -1  267.33   12.65
  -3   6  -2  130.58    8.99
  -3   6  -2  147.91    6.75
   3   6   2  144.72    9.56
  -3  -6  -2  142.10    9.55
  -3  -6  -2  112.91    8.43
   3  -6   2  125.95    5.83
  -3   6  -3  136.95    6.88
  -3  -6  -3  141.12    9.90
  -3   6  -3  138.10    9.30
  -3  -6  -3  131.70    9.77
  -3  -6  -4   90.76    8.11
  -3  -6  -4   95.73    8.73
  -3   6  -4   87.80    7.41
  -3   6  -4   89.04    5.62
  -3  -6  -5  289.20   17.44
  -3  -6  -5  302.76   16.17
  -3   6  -5  285.36   14.15
  -3   6  -5  279.17   11.30
  -3  -6  -6  119.10   11.59
  -3  -6  -6  114.42    9.93
  -3  -6  -6   88.34    9.03
  -3   6  -6  107.33    8.43
  -3   6  -6  111.74    6.86
  -3  -6  -7   17.01    4.97
  -3   6  -7   14.07    4.36
  -3   6  -7   18.65    2.76
  -3  -6  -7   24.47    4.98
  -3   6  -7   16.52    3.41
  -3  -6  -8   11.18    3.80
  -3   6  -8   16.33    5.07
  -3  -6  -8   14.52    3.95
  -3   6  -8   15.67    3.12
  -3  -6  -9   34.08    7.88
  -3   6  -9   25.66    6.60
  -3  -6  -9   30.32    5.83
  -3   6 -10   23.94   12.01
  -3  -6 -10   16.48    5.91
  -3   6 -10   17.37    5.59
  -3   6 -11   43.06   10.02
  -3  -7  12   -3.13    3.36
  -3  -7  11  117.23   12.70
   3   7 -11  143.13   13.76
  -3  -7  10  300.84   20.02
   3   7 -10  357.33   21.16
  -3  -7   9   13.27    3.73
   3   7  -9   17.25    4.52
   3   7  -9   21.48    3.18
   3  -7  -8   17.80    4.78
   3   7  -8   30.11    5.30
  -3  -7   8   36.59    5.82
   3  -7  -7   37.85    5.76
  -3  -7   7   24.90    4.23
  -3  -7   7   29.75    7.87
   3  -7  -7   23.53    4.98
   3   7  -7   39.92    5.65
  -3  -7   7   34.56    5.33
  -3  -7   6  371.27   26.60
   3  -7  -6  324.31   17.18
  -3  -7   6  366.20   12.42
   3  -7  -6  378.71   18.43
   3   7  -6  318.40   11.88
   3   7  -6  339.46   16.88
  -3  -7   5   99.75    7.35
  -3  -7   5  115.68   13.75
   3  -7  -5  102.78    7.34
  -3  -7   5  112.46    6.67
   3   7  -5  109.61    6.54
   3   7  -5  107.24    8.47
   3  -7  -5  115.83    9.18
  -3  -7   4 1313.53   51.56
   3  -7  -4 1289.43   38.83
   3   7  -4 1235.20   35.33
  -3  -7   4 1275.77   33.99
  -3  -7   4 1318.89   35.52
   3   7  -4 1301.06   38.41
  -3  -7   4 1286.95   35.43
  -3   7   4 1193.83   39.67
  -3  -7   3  487.45   17.55
   3   7  -3  488.97   17.97
   3   7  -3  492.21   18.87
  -3  -7   3  442.51   15.39
   3  -7  -3  486.60   18.85
  -3  -7   3  430.97   19.29
   3  -7  -2  265.87   13.50
   3   7  -2  245.83   12.40
   3  -7  -2  235.29   11.81
   3   7  -2  246.61   12.33
  -3  -7   2  254.60   13.11
  -3  -7   2  249.65   11.99
  -3  -7   1 2117.68   57.53
  -3   7   1 2133.66   52.28
   3  -7  -1 2108.05   58.29
  -3  -7   1 2242.34   57.31
   3   7  -1 2213.05   58.08
   3   7  -1 2322.32   58.88
  -3   7   1 2170.34   57.07
   3   7   0  136.68    9.58
  -3   7   0  117.16    6.98
  -3  -7   0  129.48    8.71
   3  -7   0  117.09    8.12
  -3  -7   0  119.62    8.29
  -3   7   0  127.69    7.84
   3   7   1   37.43    4.98
  -3  -7  -1   31.09    4.25
  -3   7  -1   38.60    4.24
  -3  -7  -1   32.88    4.47
  -3   7  -1   39.68    4.11
   3  -7   1   34.66    3.68
  -3  -7  -2 1558.32   47.87
  -3   7  -2 1638.26   46.82
  -3  -7  -2 1700.11   48.35
  -3   7  -2 1679.64   42.95
   3  -7   2 1690.19   41.80
   3   7   2 1808.80   49.62
  -3   7  -3  184.80    9.03
  -3  -7  -3  175.83   12.15
   3  -7   3  201.48    8.44
  -3  -7  -4  230.91   14.57
  -3   7  -4  251.14   13.15
  -3  -7  -4  233.16   13.90
  -3   7  -4  243.16   10.75
  -3  -7  -5  912.47   34.84
  -3  -7  -5  900.11   32.78
  -3   7  -5  914.14   30.17
  -3   7  -5  922.64   26.85
  -3  -7  -6  109.94   11.11
  -3  -7  -6  116.63   10.38
  -3   7  -6  116.49    8.86
  -3   7  -6  121.44    7.50
  -3  -7  -7  181.69   15.38
  -3   7  -7  184.67   15.42
  -3   7  -7  183.31   11.56
  -3  -7  -7  204.56   14.39
  -3   7  -7  167.09    9.59
  -3  -7  -8   17.69    5.48
  -3   7  -8   20.04    5.46
  -3  -7  -8   17.03    4.09
  -3   7  -8   14.69    3.19
  -3   7  -9   17.82    5.45
  -3  -7  -9   14.15    3.70
  -3   7 -10    4.31    2.56
  -3   7 -10    8.11    5.57
  -3   7 -11  134.71   16.64
  -3  -8  12  102.23   12.83
  -3  -8  11   64.58    9.58
   3   8 -11   74.67   10.10
  -3  -8  10  212.09   17.01
   3   8 -10  246.88   17.58
  -3  -8   9  129.97   12.33
   3   8  -9  136.82   12.18
  -3  -8   8   58.19    7.66
   3   8  -8   46.80    6.71
  -3  -8   7   51.92    6.07
   3  -8  -7   57.34    7.35
  -3  -8   7   71.58    7.89
   3  -8  -7   62.00    8.02
  -3  -8   7   66.01   12.24
   3   8  -7   75.25    8.00
  -3  -8   6  119.33   15.43
   3  -8  -6  108.50    9.10
  -3  -8   6  119.16    6.71
   3   8  -6  104.16    6.27
   3   8  -6  119.99    9.66
   3  -8  -6  117.57   10.09
  -3  -8   5  143.56    8.69
  -3  -8   5  139.44   15.94
   3  -8  -5  134.45    8.03
   3   8  -5  139.54    8.06
  -3  -8   5  145.88    8.18
   3   8  -5  154.63   10.61
   3  -8  -5  148.65   10.82
  -3  -8   4   79.25   11.53
  -3  -8   4   77.29    6.16
   3   8  -4   85.69    6.52
   3   8  -4   86.16    7.44
   3  -8  -4   84.46    7.59
  -3  -8   4   74.83    5.05
  -3  -8   4   78.30    5.68
  -3   8   3  135.70    9.19
   3  -8  -3  127.38   10.04
  -3  -8   3  136.99    8.55
  -3  -8   3  114.58    6.54
   3   8  -3  128.71    8.54
   3  -8  -3  133.51    9.06
   3   8  -3  126.62    9.02
  -3   8   3  121.55    9.22
   3   8  -2    3.07    1.64
  -3  -8   2    1.26    0.90
  -3  -8   2    0.40    1.04
   3   8  -2    2.50    1.36
   3  -8  -1   23.16    4.11
   3   8  -1   27.75    4.32
  -3  -8   1   22.41    3.83
  -3  -8   1   22.97    3.60
   3   8  -1   24.13    3.87
  -3  -8   0   49.17    5.45
  -3   8   0   37.99    3.94
   3   8   0   40.77    5.40
  -3   8   0   39.71    4.21
   3  -8   0   45.91    5.35
   3   8   0   45.47    5.55
  -3  -8   0   33.79    4.73
  -3   8   0   41.61    4.59
  -3   8  -1  106.05    7.36
  -3   8  -1  104.44    8.77
  -3   8  -1   97.04    6.82
  -3   8  -1  107.68    7.23
  -3  -8  -1  107.63    8.58
   3   8   1  110.72    9.26
   3  -8   1  113.49    7.47
  -3  -8  -1  107.58    8.64
  -3   8  -2  134.92    9.22
   3   8   2  166.42   11.51
  -3  -8  -2  152.57   10.55
  -3   8  -2  147.58    8.48
  -3  -8  -2  123.75   10.00
   3  -8   2  140.81    7.65
  -3   8  -2  160.93    8.66
   3   8   3    7.77    2.29
  -3   8  -3    7.06    1.75
  -3  -8  -3   10.26    3.02
   3  -8   3    7.74    1.69
  -3  -8  -3    8.79    2.67
  -3  -8  -4  210.68   13.77
  -3  -8  -4  207.10   13.39
  -3   8  -4  174.58    9.83
  -3  -8  -4  175.88   13.47
  -3   8  -4  211.43   12.23
  -3  -8  -5  137.65   11.85
  -3   8  -5  132.64    8.44
  -3  -8  -5  134.67   11.16
  -3   8  -5  139.70    9.97
  -3  -8  -6   32.96    6.14
  -3   8  -6   38.47    4.48
  -3  -8  -6   29.91    5.65
  -3   8  -6   36.22    5.02
  -3  -8  -7   38.67    7.22
  -3   8  -7   26.17    5.98
  -3   8  -7   32.97    4.35
  -3  -8  -7   45.60    7.03
  -3   8  -7   28.60    4.53
  -3  -8  -8   67.26    9.87
  -3   8  -8   54.00    8.81
  -3  -8  -8   59.53    8.31
  -3   8  -9   39.85   15.62
  -3  -8  -9   20.45    5.84
  -3   8  -9   20.76    5.63
  -3  -8  -9   23.28    5.51
  -3   8 -10   55.59    9.92
  -3   8 -10   71.40   20.17
  -3  -9  12   79.27   11.39
  -3  -9  11   -0.28    3.33
   3   9 -11    2.11    2.04
  -3  -9  10  136.64   13.76
   3   9 -10  166.20   14.24
  -3  -9   9  284.35   19.07
   3   9  -9  257.35   17.29
   3   9  -8   51.94    6.96
  -3  -9   8   48.06    7.09
   3  -9  -7   13.81    3.68
  -3  -9   7   16.03    6.00
   3  -9  -7   12.19    3.34
   3   9  -7   14.21    3.84
  -3  -9   7   20.04    4.57
  -3  -9   6  801.36   27.17
  -3  -9   6  952.31   46.64
   3  -9  -6  820.52   28.77
   3   9  -6  828.15   25.13
   3   9  -6  949.67   32.45
   3  -9  -6  885.25   32.66
  -3  -9   5  318.76   13.36
   3   9  -5  292.39   13.41
  -3  -9   5  349.96   26.11
   3   9  -5  341.55   16.80
  -3  -9   5  340.47   14.00
   3  -9  -5  341.75   17.39
  -3  -9   4   66.50   10.85
  -3  -9   4   74.38    6.17
  -3  -9   4   72.64    5.17
   3   9  -4   65.05    6.83
   3  -9  -4   73.98    7.20
  -3  -9   4   69.24    4.56
   3   9  -4   62.97    5.78
   3  -9  -3  321.47   17.89
  -3  -9   3  390.35   16.40
  -3   9   3  417.52   18.36
   3  -9  -3  388.79   17.00
   3   9  -3  365.00   16.35
   3   9  -3  382.46   17.55
  -3   9   3  353.07   17.13
  -3   9   2  188.09   13.23
   3  -9  -2  153.46   11.67
   3   9  -2  145.49   10.00
   3  -9  -2  168.44    9.96
   3   9  -2  175.81   11.47
  -3  -9   2  168.84   10.35
   3   9  -1  167.14   11.71
  -3  -9   1  177.80   10.96
   3   9  -1  168.37   11.06
  -3  -9   1  164.29   11.15
  -3   9   0  562.80   19.21
  -3  -9   0  488.14   21.52
  -3  -9   0  550.77   21.84
   3   9   0  568.80   24.15
   3  -9   0  527.47   22.19
  -3   9   0  528.00   19.92
  -3   9  -1  317.99   14.10
  -3   9  -1  365.86   17.38
  -3   9  -1  341.24   14.83
  -3  -9  -1  354.62   17.03
   3   9   1  359.01   18.27
  -3  -9  -1  309.20   16.62
  -3   9  -1  335.09   14.31
   3  -9   1  338.67   15.06
  -3   9  -2   87.44    7.29
  -3   9  -2   89.09    9.17
  -3   9  -2   84.33    6.59
  -3  -9  -2  108.38    9.11
  -3   9  -2   86.29    6.35
  -3  -9  -2   83.25    8.39
   3  -9   2   92.15    6.46
   3   9   2   87.71    8.63
  -3  -9  -3  174.27   11.63
  -3  -9  -3  197.18   12.92
  -3   9  -3  156.96   14.13
   3   9   3  185.48   12.93
  -3   9  -3  171.38    9.90
   3  -9   3  172.51    8.98
  -3  -9  -4  180.39   12.71
  -3  -9  -4  196.23   13.36
  -3   9  -4  196.52   10.66
   3  -9   4  161.17    9.01
  -3   9  -5    9.08    1.92
  -3  -9  -5   11.54    3.63
  -3  -9  -5   12.36    3.40
  -3   9  -5    9.11    2.65
  -3  -9  -6  233.02   16.63
  -3   9  -6  233.09   12.52
  -3  -9  -6  252.19   16.34
  -3   9  -6  221.00   13.27
  -3  -9  -7  546.34   28.97
  -3   9  -7  630.17   30.13
  -3   9  -7  564.45   21.77
  -3   9  -7  527.47   22.61
  -3  -9  -7  596.84   27.94
  -3   9  -8   33.88   11.69
  -3  -9  -8   21.47    5.50
  -3   9  -8   19.03    5.02
  -3  -9  -8   21.62    4.83
  -3  -9  -9   23.32    6.48
  -3   9  -9   15.85    5.48
  -3   9  -9   34.04   11.70
  -3  -9  -9   27.84    6.23
  -3   9 -10   46.08    9.06
  -3 -10  11   14.14    4.55
   3  10 -11   13.30    4.77
  -3 -10  10   25.74    5.98
   3  10 -10   23.33    5.59
   3  10  -9    7.11    2.90
  -3 -10   9    1.39    2.04
  -3 -10   8  170.55   14.15
   3  10  -8  174.59   13.61
   3 -10  -8  162.12   13.77
  -3 -10   7  186.05   13.95
  -3 -10   7  175.38   20.57
   3  10  -7  162.59   12.62
   3 -10  -7  175.10   13.62
  -3 -10   6   33.83    4.03
   3 -10  -6   48.17    6.53
   3 -10  -6   39.80    4.70
   3  10  -6   50.81    6.58
  -3 -10   6   54.84   11.00
   3  10  -6   38.36    4.13
  -3 -10   5  133.66    7.60
  -3 -10   5  127.46   16.19
  -3 -10   5  145.32    8.94
   3  10  -5  119.14    8.33
   3  10  -5  143.63   10.87
   3 -10  -5  138.70   10.89
  -3 -10   4  149.56    7.43
  -3 -10   4  173.43   17.99
  -3 -10   4  161.63    9.94
   3  10  -4  159.78   11.29
   3 -10  -4  160.23   11.00
   3  10  -4  133.52    9.32
  -3 -10   4  143.25    6.77
  -3 -10   3  253.41   13.24
   3  10  -3  220.73   12.79
   3 -10  -3  254.89   13.60
   3  10  -3  259.53   14.68
  -3  10   3  267.89   16.03
  -3 -10   3  237.93    9.48
  -3  10   3  220.32   13.18
  -3  10   2  148.09   12.59
  -3 -10   2  135.95    9.68
   3  10  -2  126.99    9.66
   3 -10  -2  139.84    9.25
   3  10  -2  147.21   11.07
   3 -10  -2  129.81   11.29
   3 -10  -1   36.57    5.75
   3  10  -1   39.38    5.93
  -3 -10   1   34.87    4.78
  -3 -10   0  189.07   12.17
   3  10   0  206.42   14.04
  -3  10  -1   96.66    8.50
  -3  10  -1   97.92    7.75
   3  10   1  106.28   10.03
  -3  10  -1   88.12    6.96
  -3 -10  -1   89.93    8.48
  -3 -10  -2   52.35    5.79
   3 -10   2   47.36    4.99
  -3  10  -2   56.67    7.58
  -3  10  -2   60.06    5.81
   3  10   2   59.02    7.34
  -3 -10  -2   56.12    6.75
  -3  10  -2   53.57    5.14
  -3 -10  -3  149.28   10.78
  -3  10  -3  123.47   12.83
   3  10   3  150.75   11.89
  -3 -10  -3  148.27   11.42
  -3  10  -3  137.59    8.36
  -3  10  -3  144.37    9.57
   3 -10   3  128.67    8.22
  -3 -10  -4   79.56    8.42
  -3 -10  -4   82.32    8.91
  -3  10  -4  103.72    8.08
  -3 -10  -5  104.99   10.25
  -3 -10  -5  101.97   10.17
  -3  10  -5   90.81    7.80
  -3  10  -5   99.16    8.80
  -3 -10  -6  221.52   16.37
  -3  10  -6  187.84   11.81
  -3  10  -6  181.10   12.23
  -3 -10  -6  209.24   15.32
  -3 -10  -7   18.65    4.92
  -3  10  -7   23.24    5.26
  -3 -10  -7   22.73    5.57
  -3  10  -7   18.64    4.03
  -3 -10  -8  116.65   13.22
  -3  10  -8  127.55   13.48
  -3 -10  -8  118.75   12.41
  -3 -10  -9  109.92   13.62
  -3  10  -9  111.92   13.30
  -3 -10  -9  115.18   12.80
  -3 -11  11   31.07    7.29
  -3 -11  10  107.80   12.91
   3  11 -10  141.50   13.55
   3 -11  -9   16.19    4.68
   3  11  -9    7.87    2.89
  -3 -11   9   17.24    5.13
   3 -11  -8   60.23    8.35
   3  11  -8   65.88    8.33
  -3 -11   8   74.13    9.31
  -3 -11   7  678.04   29.59
  -3 -11   7  652.74   41.84
   3  11  -7  603.34   27.09
   3 -11  -7  597.52   27.86
   3 -11  -6   40.18    6.00
  -3 -11   6   35.40    3.74
   3  11  -6   29.39    4.94
  -3 -11   6   35.75    8.72
   3  11  -6   30.32    3.90
   3 -11  -5   26.62    4.53
  -3 -11   5   25.70    2.83
   3  11  -5   26.33    4.86
  -3 -11   5   33.43    8.41
  -3 -11   5   27.68    4.06
   3  11  -5   23.55    3.74
  -3 -11   4  278.44   10.00
  -3 -11   4  309.77   24.93
  -3 -11   4  278.86   14.16
   3  11  -4  245.81   13.78
   3  11  -4  283.26   16.17
   3 -11  -4  301.18   15.86
  -3 -11   3  162.87   17.26
  -3 -11   3  155.55   10.43
   3  11  -3  139.81   10.15
   3  11  -3  139.93   11.19
   3 -11  -3  155.35   10.42
  -3 -11   3  154.46    6.55
  -3  11   2   43.45    6.92
  -3  11   2   30.92    4.46
   3  11  -2   42.13    6.18
  -3 -11   2   37.04    5.14
   3 -11  -2   36.04    4.82
   3 -11  -1  913.19   27.67
  -3 -11   1  889.30   31.25
   3  11  -1  926.22   34.76
   3 -11   0  118.27   10.40
  -3 -11   0  152.55   11.05
  -3  11   0  156.16   15.91
   3  11   0  151.42   12.06
  -3 -11  -1   87.44    6.76
  -3  11  -1   79.13    7.59
  -3  11  -1  105.97   14.14
  -3  11  -1   73.78    7.00
  -3 -11  -1   78.26    8.05
   3 -11   1   96.16    8.02
   3  11   1   90.61    9.39
  -3  11  -1   72.24    6.29
  -3 -11  -2  845.78   28.75
  -3  11  -2  868.80   29.38
   3  11   2  901.03   34.31
  -3 -11  -2  867.98   32.28
  -3  11  -2  775.60   26.30
   3  11   3   40.73    6.32
  -3  11  -3   31.60    4.54
  -3 -11  -3   32.13    4.89
  -3  11  -3   33.28    6.60
  -3  11  -3   33.79    3.94
  -3 -11  -3   41.63    6.18
  -3 -11  -4   91.07    8.82
  -3  11  -4   95.74   16.46
  -3  11  -4   80.80    7.45
  -3 -11  -4   99.94    9.93
  -3  11  -4   73.66    5.96
  -3 -11  -5  314.26   18.78
  -3 -11  -5  308.67   18.98
  -3  11  -5  328.27   16.40
  -3  11  -6    2.63    1.50
  -3 -11  -6    4.99    2.40
  -3  11  -6   16.52    8.92
  -3 -11  -6   10.52    3.62
  -3  11  -6    9.82    3.00
  -3 -11  -7   16.90    5.15
  -3  11  -7   18.92    4.53
  -3  11  -7    1.01    6.10
  -3 -11  -7   14.73    4.68
  -3  11  -7   13.83    3.40
  -3 -11  -8  303.44   21.79
  -3  11  -8  275.06   20.07
  -3 -11  -8  302.83   20.87
  -3 -11  -9   21.86    5.80
  -3 -11  -9   19.14    5.19
  -3 -12  10   27.24    6.48
   3 -12 -10   31.00    6.94
   3  12 -10   29.60    6.68
   3 -12  -9   85.14   10.76
   3  12  -9   77.75    9.89
  -3 -12   9   71.89   10.27
   3 -12  -8   61.80    8.65
  -3 -12   8   83.95   10.46
   3  12  -8   63.45    8.48
   3 -12  -7   40.83    6.72
   3  12  -7   34.23    5.89
  -3 -12   7   29.97    8.64
  -3 -12   7   38.93    6.85
  -3 -12   6   53.11   11.65
   3  12  -6   62.03    7.94
   3 -12  -6   73.30    8.51
   3 -12  -5   47.75    6.55
  -3 -12   5   35.96    2.84
   3  12  -5   47.12    6.72
  -3 -12   5   44.81    9.94
   3  12  -5   35.17    4.81
   3 -12  -4   16.79    3.71
  -3 -12   4   12.49    1.38
   3  12  -4   13.19    4.02
  -3 -12   4    4.45    3.78
   3  12  -4   15.23    3.47
  -3 -12   4   16.64    3.48
  -3 -12   3  104.77    4.51
  -3 -12   3  124.45   15.84
  -3 -12   3  114.95    9.22
   3  12  -3  115.73   10.57
   3 -12  -3  105.47    8.74
  -3 -12   2  125.35    9.95
   3  12  -2  127.57   11.36
   3 -12  -2  124.57    9.07
   3 -12  -2  117.66    7.20
  -3  12   2  122.63   13.37
  -3  12   2   98.66    8.40
   3  12  -1   -1.73    2.54
  -3 -12   1    0.72    1.46
  -3 -12   0  115.81    7.27
   3 -12   0  125.57    9.01
  -3  12   0  135.95   15.68
   3 -12   0  121.24   10.95
   3  12   0  123.68   11.53
  -3 -12   0  116.11   10.17
  -3 -12  -1  321.40   14.44
   3 -12   1  329.66   16.57
  -3 -12  -1  340.22   18.24
  -3  12  -1  362.08   27.51
   3  12   1  311.66   19.35
   3 -12   1  273.74   15.84
  -3  12  -1  311.58   16.31
  -3  12  -2   41.39    5.52
   3  12   2   36.12    6.31
  -3  12  -2   28.81    3.76
  -3 -12  -2   29.03    4.18
  -3  12  -2   24.90    7.97
   3 -12   2   23.69    3.94
   3 -12   2   22.89    4.37
  -3 -12  -2   32.49    5.40
   3  12   3   25.62    5.46
  -3  12  -3   16.49    2.92
  -3  12  -3   22.27    3.94
  -3 -12  -3   22.02    4.14
  -3  12  -3   25.16    8.34
  -3  12  -3   19.07    4.93
   3 -12   3   17.08    3.30
  -3 -12  -3   21.80    4.88
  -3 -12  -4  126.15   10.83
  -3  12  -4  162.26   21.75
  -3 -12  -4  155.32   12.96
  -3  12  -4  149.02   10.75
   3 -12   4  109.25    8.73
  -3  12  -5   37.10    5.40
  -3 -12  -5   33.85    6.20
  -3  12  -5   57.16   14.02
  -3 -12  -5   40.31    6.92
  -3  12  -6    7.44    2.24
  -3 -12  -6    9.14    3.91
  -3  12  -6    8.45    6.51
  -3 -12  -6    3.21    2.44
  -3  12  -6    3.66    1.90
  -3 -12  -7   87.84   10.75
  -3  12  -7   81.00   10.01
  -3  12  -7  107.44   21.93
  -3 -12  -7   80.58   10.23
  -3  12  -7   70.73    7.73
  -3 -12  -8   52.35    8.83
  -3 -12  -8   46.79    8.27
  -3  12  -8   60.10   17.41
  -3 -12  -9   24.65    5.71
  -3 -13  10   16.57    5.37
   3  13 -10   11.88    4.54
  -3 -13   9  136.84   14.39
   3  13  -9  117.46   12.39
   3 -13  -9  111.44   12.57
   3 -13  -8   19.40    5.04
   3  13  -8   12.89    4.13
  -3 -13   8   18.91    5.26
   3 -13  -7   -1.18    2.20
  -3 -13   7    2.80    2.72
   3  13  -7    2.69    1.71
  -3 -13   6  200.16   22.86
   3  13  -6  198.79   14.74
   3 -13  -6  201.89   14.60
  -3 -13   5   66.96   12.71
   3  13  -5   92.25    9.89
   3 -13  -5   83.25    8.83
  -3 -13   4  145.58   18.16
  -3 -13   4  124.55    9.83
   3  13  -4  118.47   11.03
   3 -13  -4  127.97   10.23
  -3 -13   3   66.18   11.93
  -3 -13   3   78.77    7.91
   3  13  -3   62.02    8.21
   3 -13  -3   77.29    7.63
  -3 -13   2  333.66    9.84
   3  13  -2  342.70   20.20
  -3 -13   2  363.34   18.27
   3 -13  -2  368.33   16.95
   3 -13  -2  358.79   14.33
  -3 -13   1   37.31    3.21
   3  13  -1   37.15    6.25
  -3  13   1   32.52    7.03
  -3 -13   1   32.88    5.36
  -3 -13   0 1253.13   35.67
   3 -13   0 1358.68   40.59
  -3 -13   0 1281.65   43.60
   3  13   0 1357.85   47.47
  -3  13   0 1439.06   59.40
  -3 -13  -1  708.11   24.44
   3 -13   1  765.92   28.48
  -3 -13  -1  711.00   29.84
   3  13   1  768.36   33.27
  -3  13  -1  789.14   44.20
  -3  13  -1  724.32   28.44
  -3  13  -2   33.74    5.10
   3  13   2   44.47    7.05
  -3 -13  -2   29.97    4.34
   3 -13   2   37.97    5.71
  -3  13  -2   50.19   10.86
  -3 -13  -2   30.03    5.43
  -3 -13  -3  257.55   14.60
  -3  13  -3  222.65   17.52
   3  13   3  264.62   17.95
  -3 -13  -3  271.47   17.32
  -3  13  -3  239.65   14.63
  -3  13  -3  289.07   28.40
  -3  13  -3  217.56   11.57
   3 -13   3  253.78   16.45
  -3  13  -4   34.12    5.36
  -3 -13  -4   36.69    5.74
  -3 -13  -4   37.05    6.27
  -3 -13  -5   67.49    8.37
  -3 -13  -5   63.14    8.83
  -3  13  -5   84.54   17.14
  -3  13  -5   61.34    7.08
  -3  13  -6   28.09    4.82
  -3 -13  -6   37.39    6.65
  -3  13  -6   31.83   12.06
  -3  13  -6   32.69    5.93
  -3 -13  -6   33.27    6.16
  -3  13  -6   35.35    5.70
  -3 -13  -7   76.55   10.05
  -3  13  -7   96.17   20.58
  -3 -13  -7   91.88   11.30
  -3 -13  -8   13.59    4.71
  -3 -13  -8   15.65    4.83
  -3  13  -8   18.14    9.28
  -3 -13  -9    5.36    3.34
   3 -14  -9    6.93    3.72
   3  14  -9    2.78    2.57
  -3 -14   9    7.61    4.36
  -3 -14   8  135.80   14.03
   3  14  -8  114.96   12.34
   3 -14  -8  103.04   11.77
   3 -14  -7   72.87    9.44
  -3 -14   7   93.49   11.13
  -3 -14   7   97.45   17.02
   3  14  -7   93.48   10.65
   3 -14  -6    7.28    2.92
   3  14  -6   23.57    5.80
  -3 -14   6   14.40    7.89
  -3 -14   5  207.91   23.39
   3  14  -5  191.04   15.20
   3 -14  -5  195.55   14.16
  -3 -14   4  156.79   19.22
   3  14  -4  166.72   14.00
   3 -14  -4  138.95   11.23
   3  14  -3    7.37    2.89
   3 -14  -3    9.81    1.87
  -3 -14   3    5.76    3.85
  -3 -14   3    5.20    2.05
   3 -14  -3    7.56    2.68
   3  14  -2    8.51    3.43
  -3 -14   2    7.26    2.85
   3 -14  -2   11.84    3.19
  -3 -14   1   76.04    4.41
   3  14  -1   71.17    9.25
  -3 -14   1   90.43    9.04
  -3  14   1   98.80   14.17
   3 -14  -1   80.59    6.96
  -3  14   1   64.35    6.62
  -3 -14   0   77.49    5.65
   3  14   0   85.38   10.11
  -3  14   0   74.63   13.00
  -3 -14   0   76.14    8.65
   3 -14   0   84.10    7.76
  -3  14  -1   18.71    4.17
  -3  14  -1   20.61    7.32
   3  14   1   16.55    4.52
  -3 -14  -1   17.26    3.15
   3 -14   1   19.48    3.94
  -3 -14  -1   18.01    4.50
  -3  14  -2   28.67    5.14
   3  14   2   26.24    5.79
  -3 -14  -2   19.69    3.62
   3 -14   2   26.62    4.91
  -3 -14  -2   16.54    4.41
  -3  14  -2   18.79    6.53
   3  14   3   64.05    9.01
  -3 -14  -3   47.51    6.12
   3 -14   3   56.90    7.80
  -3  14  -3   49.65    6.71
  -3 -14  -3   62.02    8.42
  -3  14  -3   63.84   13.51
  -3  14  -4    5.46    2.16
  -3 -14  -4    3.61    2.25
  -3 -14  -4    7.13    3.62
  -3 -14  -5   61.89    8.15
  -3  14  -5   56.60    7.15
  -3 -14  -5   60.60    8.75
  -3  14  -5   71.75   16.47
  -3 -14  -6  187.14   15.35
  -3  14  -6  240.87   32.05
  -3 -14  -6  217.73   17.47
  -3 -14  -7    2.51    2.27
  -3 -14  -7   -1.17    2.36
  -3 -14  -8   25.62    6.27
  -3 -14  -8   24.85    6.11
   3  15  -9    0.14    2.78
  -3 -15   9    4.02    3.86
   3 -15  -8   16.64    4.38
   3  15  -8   24.81    5.99
  -3 -15   8   24.46    6.22
  -3 -15   7  130.51   13.36
  -3 -15   7  108.32   18.17
   3  15  -7  120.71   12.72
   3 -15  -7   95.25   10.63
   3 -15  -6   30.53    5.82
   3  15  -6   46.64    7.99
  -3 -15   6   42.70   11.12
   3 -15  -5  140.97   12.03
  -3 -15   5  164.35   21.13
   3  15  -5  136.57   13.25
   3  15  -4  584.55   29.21
  -3 -15   4  540.72   38.59
   3 -15  -4  599.93   25.91
   3  15  -3   36.02    6.82
  -3 -15   3   52.92   11.48
   3 -15  -3   38.01    4.06
   3 -15  -3   40.81    5.76
  -3 -15   2  265.67   16.52
   3  15  -2  261.42   18.95
   3 -15  -2  281.62   15.24
  -3 -15   1   44.49    2.68
   3  15  -1   54.19    8.38
  -3 -15   1   47.20    6.91
   3 -15  -1   50.37    5.61
  -3 -15   0   60.22    4.66
   3 -15   0   66.26    7.11
  -3 -15   0   52.86    7.52
  -3 -15  -1  120.49    7.96
  -3  15  -1  131.21   18.73
  -3  15  -1  128.43   11.25
  -3 -15  -1  129.71   11.96
   3 -15   1  134.18   10.95
   3  15   1  117.99   12.56
  -3 -15  -2  105.02    8.34
  -3  15  -2  114.50   18.51
  -3 -15  -2  102.86   10.94
  -3  15  -2   98.97    9.77
   3  15   2  127.73   12.96
   3 -15   2  115.43   10.83
  -3 -15  -3  158.15   11.39
   3  15   3  185.12   15.92
  -3 -15  -3  173.62   14.68
  -3  15  -3  170.19   13.06
   3 -15   3  178.94   14.31
  -3  15  -3  171.93   23.53
  -3  15  -4   41.90   13.00
  -3  15  -4   42.44    6.51
  -3 -15  -4   34.86    5.42
   3 -15   4   35.98    6.54
  -3 -15  -4   39.95    7.17
  -3 -15  -5  442.29   23.38
  -3 -15  -5  500.63   27.29
  -3  15  -5  432.36   22.55
  -3 -15  -6   73.11    9.25
  -3  15  -6   68.17   17.48
  -3 -15  -6   86.53   11.17
  -3 -15  -7   20.72    5.72
  -3  15  -7   26.23   11.77
  -3 -15  -7   19.92    4.99
  -3 -15  -8   60.64    9.64
  -3 -15  -8   76.87   11.26
   3 -16  -8    5.84    3.22
   3  16  -8   12.81    4.42
  -3 -16   8    7.78    3.73
   3 -16  -7    1.34    2.72
   3  16  -7   11.76    5.02
  -3 -16   7   17.47    7.02
  -3 -16   7    6.22    3.78
   3 -16  -6   23.09    5.26
   3  16  -6   25.83    6.28
  -3 -16   6   22.15    8.98
   3 -16  -5    6.10    2.51
   3  16  -5    5.49    2.84
  -3 -16   5    3.70    5.48
   3 -16  -4    0.70    1.41
   3  16  -4    2.95    2.23
  -3 -16   4   -3.32    4.15
   3 -16  -3  157.80   11.77
   3 -16  -3  138.37    8.54
   3  16  -3  151.16   14.57
   3  16  -2   38.29    7.16
   3 -16  -2   47.66    6.22
  -3 -16   2   40.56    6.62
   3 -16  -2   46.87    5.38
   3 -16  -1    7.24    2.41
  -3 -16   1    5.65    2.73
  -3 -16   0  111.80    6.22
  -3  16   0  135.82   19.64
   3 -16   0  123.24   10.19
  -3 -16   0  131.53   12.29
   3  16   0  127.03   13.22
  -3 -16  -1  179.92    9.91
  -3  16  -1  167.72   13.67
  -3 -16  -1  190.62   15.21
   3  16   1  200.73   16.87
   3 -16   1  198.94   13.91
  -3  16  -1  208.85   25.51
  -3  16  -2   10.70    3.59
   3  16   2   14.04    4.82
  -3 -16  -2    2.75    1.73
   3 -16   2    9.17    3.31
  -3 -16  -2    5.51    2.84
  -3  16  -2    0.88    5.16
   3  16   3   15.33    4.93
  -3  16  -3   16.95    4.46
  -3 -16  -3    6.00    2.42
   3 -16   3    9.68    2.90
  -3  16  -3    7.30    7.16
  -3 -16  -3   11.93    4.44
  -3 -16  -4  229.76   15.08
  -3 -16  -4  232.04   18.35
  -3  16  -4  216.13   15.75
   3 -16   4  240.80   18.24
  -3  16  -5   12.10    3.13
  -3 -16  -5   12.27    3.82
  -3  16  -5   25.23   11.85
  -3 -16  -5   16.39    4.93
  -3 -16  -6    7.12    3.26
  -3  16  -6   -0.35    3.86
  -3 -16  -6    0.51    2.76
  -3 -16  -7   15.25    4.79
  -3 -16  -7   34.75    7.88
  -3 -16  -8   11.13    4.96
   3 -17  -7   12.43    3.80
   3  17  -7   13.62    5.46
  -3 -17   7   10.37    5.88
  -3 -17   7   17.64    5.47
   3 -17  -6   57.05    8.12
   3  17  -6   58.32    9.49
  -3 -17   6   71.13   15.34
  -3 -17   6   82.64   10.81
   3 -17  -5   65.60    8.36
   3  17  -5   62.58    9.57
  -3 -17   5   69.04   14.06
   3  17  -4   21.26    6.00
  -3 -17   4   38.23   10.27
   3 -17  -4   39.73    6.39
   3  17  -3   58.14    9.29
  -3 -17   3   85.88   14.80
   3 -17  -3   77.37    8.41
  -3 -17   2  161.57   20.53
   3 -17  -2  135.84    9.77
   3  17  -2  131.24   13.93
   3 -17  -2  164.71   11.67
   3  17  -1   16.26    4.81
   3 -17  -1   14.73    3.45
   3 -17   0  257.76   15.54
  -3 -17   0  219.60   16.69
   3  17   0  236.88   19.06
  -3  17  -1  102.16   10.91
  -3 -17  -1  119.92   12.20
   3  17   1  122.66   13.51
   3 -17   1  115.50   10.85
  -3  17  -1  139.41   21.40
  -3  17  -2    6.16    2.72
   3  17   2    6.50    3.31
  -3 -17  -2    7.50    2.19
   3 -17   2    8.90    3.24
  -3  17  -2    8.40    4.08
  -3 -17  -2    3.64    1.96
  -3 -17  -3  193.98   12.68
   3 -17   3  214.35   16.66
   3  17   3  190.84   17.39
  -3 -17  -3  218.50   17.57
  -3  17  -3  191.26   14.80
  -3 -17  -4   56.61    7.10
  -3  17  -4   53.83    7.72
   3 -17   4   49.96    8.42
  -3 -17  -4   67.48    9.94
  -3  17  -4   68.69   17.07
  -3 -17  -5    4.37    2.49
  -3 -17  -5   13.08    4.98
  -3  17  -5    5.35    7.35
  -3 -17  -6   20.99    5.16
  -3 -17  -6   36.17    7.70
  -3  17  -6   41.65   14.51
  -3 -17  -7   18.09    5.17
   3 -18  -7   46.32    7.82
  -3 -18   7   42.40   13.13
   3 -18  -6    1.23    2.11
   3  18  -6   -2.28    2.50
  -3 -18   6    4.76    5.34
  -3 -18   6   10.69    4.05
   3 -18  -5   30.99    6.02
   3  18  -5   41.43    8.21
  -3 -18   5   36.77   10.99
   3  18  -4   33.93    7.64
  -3 -18   4   39.80   10.07
   3 -18  -4   26.46    5.11
   3  18  -3   25.69    6.49
  -3 -18   3   26.60    8.18
   3 -18  -3   27.28    5.06
   3  18  -2   34.56    7.64
   3 -18  -2   30.99    4.74
  -3 -18   2   34.56   10.17
   3  18  -1    9.53    4.71
   3 -18  -1    5.53    2.48
   3  18   0    1.39    2.66
   3 -18   0    1.90    2.03
  -3  18  -1    8.56    3.43
   3  18   1    9.24    4.21
   3 -18   1    3.90    1.98
  -3 -18  -1    3.69    2.48
  -3  18  -2   15.20    4.25
   3  18   2   20.11    5.69
   3 -18   2   13.80    4.24
  -3  18  -2   21.86    8.26
  -3 -18  -2   10.43    3.63
   3  18   3   37.76    7.73
  -3  18  -3   41.98    7.05
  -3  18  -3   44.48   14.49
   3 -18   3   34.14    6.46
  -3 -18  -3   46.28    8.14
  -3  18  -4   27.62    5.78
   3 -18   4   22.77    5.71
  -3  18  -4   18.90    5.30
  -3 -18  -4   36.46    7.39
  -3  18  -5    3.84    8.25
   3 -19  -6   28.45    5.90
  -3 -19   6   17.02    8.33
   3  19  -5   70.71   10.93
  -3 -19   5   65.49   14.78
   3 -19  -5   62.78    8.56
   3  19  -4   41.14    8.57
  -3 -19   4   28.92    9.10
   3 -19  -4   38.64    6.52
   3  19  -3    3.78    2.47
  -3 -19   3    5.38    5.43
   3 -19  -3    9.21    3.24
  -3 -19   2  176.48   22.88
   3  19  -2  150.75   15.93
   3  19  -1   62.35   10.16
   3 -19  -1   64.30    7.56
   3 -19   0  124.53   11.15
   3  19   0  133.87   14.91
   3 -19   1  128.14   12.14
   3  19   1  133.16   14.74
  -3  19  -2   88.18   10.64
   3 -19   2  106.21   11.68
  -3  19  -3  115.71   12.14
   3 -19   3  147.55   14.32
   3 -19   4    5.77    2.39
  -3  19  -4   -4.22    6.04
   3 -20  -6    8.51    3.69
  -3 -20   5   22.96   10.56
   3 -20  -5   17.57    4.81
  -3 -20   4    3.94    3.58
   3 -20  -4    2.43    2.61
   3  20  -3   20.51    6.39
  -3 -20   3   23.42    8.16
   3 -20  -3   14.91    4.05
   3  20  -2   17.56    6.05
  -3 -20   2   12.84    7.14
   3  20  -1   -1.62    3.41
  -3 -20   1    1.30    3.52
   3  20   0   10.25    4.55
   3 -20   0   15.22    3.86
   3  20   1   35.42    8.04
   3 -20   1   27.63    5.77
  -3  20  -2    7.87    3.80
   3  20   2   10.27    5.24
   3 -20   2    7.94    2.34
  -3  20  -3   15.77    4.70
   3 -20   3   15.72    5.14
   3 -20   4   43.70    7.99
   3 -21  -5   15.00    3.88
  -3 -21   4   35.75   11.34
   3 -21  -4   38.82    6.70
  -3 -21   3   22.31    8.56
   3 -21  -3   29.89    5.61
  -3 -21   2   44.02   11.62
  -3 -21   1   53.41   13.39
   3 -21   1   33.47    6.31
  -3  21  -2   21.63    5.38
   3 -21   2   22.84    5.74
   3 -21   3   52.75    8.79
  -3 -22   3   30.05   11.22
  -3 -22   2   -5.37    5.79
  -3 -22   1    9.01    5.40
  -3 -22   0   15.93    6.69
   3 -22   2    7.92    2.98
   3 -22   3    4.01    2.35
  -3 -23   1   24.92    9.62
   4   0 -13    0.55    2.11
   4   0 -12  113.84   13.76
   4   0 -12   86.94   10.35
   4   0 -11   74.09    8.92
   4   0 -11   79.19   10.88
   4   0 -10  213.41   17.04
   4   0 -10  240.01   15.55
  -4   0   9   76.14    6.77
  -4   0   9   79.93    4.94
  -4   0   8  418.39   17.23
  -4   0   8  460.00   15.75
   4   0  -8  434.16   20.09
  -4   0   7  142.51    8.27
  -4   0   7  152.18    8.27
   4   0  -7  157.37   10.41
  -4   0   7  137.23   14.16
  -4   0   6  947.90   44.29
  -4   0   6  957.91   39.43
   4   0  -6  976.51   31.30
  -4   0   6  970.43   28.76
  -4   0   5  432.35   23.23
  -4   0   5  441.06   16.53
  -4   0   4 2179.25   62.73
  -4   0   4 2107.29   53.03
   4   0  -3  293.51   12.76
  -4   0   3  299.16   13.22
  -4   0   3  276.64   13.61
  -4   0   2   71.94    6.04
   4   0  -2   77.82    5.28
   4   0  -1    6.73    1.29
  -4   0   1    4.49    1.45
   4   0   0 4629.13  103.69
  -4   0   0 4637.75  110.95
   4   0   1 2715.71   62.16
  -4   0  -1 2975.35   71.65
  -4   0  -2  112.38    8.39
   4   0   2  104.02    8.38
  -4   0  -3   61.32    6.29
  -4   0  -4    9.24    2.66
  -4   0  -5  409.82   18.69
  -4   0  -5  388.98   11.21
  -4   0  -6   34.12    5.33
  -4   0  -6   39.30    3.22
  -4   0  -7  210.88   17.82
  -4   0  -7  244.55   15.07
  -4   0  -8    4.32    3.25
  -4   0  -8    2.94    2.23
  -4   0  -9   39.45    8.81
   4  -1 -13    9.40    4.43
   4  -1 -12  162.64   16.84
   4   1 -12  120.90   11.96
   4  -1 -12  135.39   13.22
   4   1 -12  148.98   15.94
   4   1 -11   38.11    6.36
   4  -1 -11   30.71    6.04
   4   1 -11   40.18    7.44
   4   1 -10  134.88   11.18
  -4  -1  10  111.38    9.34
   4  -1 -10  112.89   10.90
   4   1 -10  143.86   13.84
   4   1  -9  136.05   12.59
  -4  -1   9  127.39    9.49
  -4   1   9  131.64    7.34
  -4   1   9  113.75    8.09
   4   1  -9  142.67   10.92
   4  -1  -9  136.51   11.15
  -4  -1   8   32.74    4.41
   4  -1  -8   33.75    5.41
  -4  -1   8   32.04    7.17
  -4   1   8   26.77    3.55
  -4  -1   8   32.83    3.19
  -4   1   8   31.69    3.73
   4   1  -8   28.32    5.27
   4   1  -8   32.58    4.99
  -4  -1   7   40.37    4.43
  -4   1   7   41.56    4.02
   4   1  -7   47.66    6.35
  -4   1   7   34.05    6.57
  -4  -1   7   44.16    4.11
   4   1  -7   51.88    5.80
  -4   1   7   41.49    4.39
   4  -1  -7   47.21    5.87
  -4  -1   7   43.20    8.62
   4   1  -6  361.49   17.98
  -4   1   6  385.21   24.77
  -4  -1   6  312.33   25.00
  -4   1   6  353.11   12.90
   4  -1  -6  370.65   16.87
  -4  -1   6  360.91   22.98
   4   1  -6  349.22   15.73
  -4   1   6  379.55   15.19
  -4  -1   6  361.77   14.16
  -4   1   5   27.07    5.13
  -4  -1   5   30.58    6.27
  -4  -1   5   34.34    3.90
   4   1  -5   33.10    4.69
  -4   1   5   38.18    4.38
   4  -1  -5   39.65    4.80
  -4   1   4  296.30   17.06
  -4  -1   4  303.47   18.87
  -4  -1   4  269.40   12.22
  -4   1   4  281.12   12.82
  -4  -1   4  242.81   13.21
  -4   1   4  246.74   13.67
   4   1  -4  273.81   13.32
  -4  -1   3   49.91    4.86
  -4   1   3   51.12    5.18
   4   1  -3   45.64    4.58
   4  -1  -2  145.38    7.67
  -4  -1   2  151.72    9.12
  -4   1   2  161.06    9.45
   4   1  -2  149.05    7.83
  -4  -1   1  253.01   12.41
  -4   1   1  258.86   12.54
   4   1  -1  238.29    9.59
   4  -1  -1  231.34    9.14
  -4   1   0  313.93   14.37
   4   1   0  302.36   10.54
  -4  -1   0  317.93   14.50
   4  -1   0  285.30    9.21
  -4  -1  -1   51.02    5.50
   4   1   1   45.74    3.35
  -4   1  -1   46.06    5.28
  -4   1  -2   41.46    5.09
   4   1   2   31.70    4.68
  -4  -1  -2   36.18    2.18
  -4   1  -3  294.77   14.63
  -4  -1  -3  287.30   14.54
  -4  -1  -4  141.23   10.25
  -4   1  -4  141.08   10.05
  -4  -1  -4  128.42    5.71
  -4  -1  -5    8.02    1.63
  -4   1  -5    6.28    0.82
  -4  -1  -5    9.02    2.37
  -4   1  -5   11.93    3.03
  -4  -1  -6   55.50    6.79
  -4   1  -6   48.16    6.13
  -4   1  -6   41.69    3.01
  -4  -1  -7   18.07    5.09
  -4  -1  -7   23.02    4.53
  -4   1  -7   24.65    4.56
  -4  -1  -8   88.60   12.09
  -4   1  -8   95.89   12.48
  -4  -1  -8  107.10   10.18
  -4   1  -8   96.69    9.37
  -4  -1  -9   23.45    6.83
  -4   1  -9   28.64    7.60
  -4  -1  -9   25.72    5.32
   4  -2 -13   46.65    8.60
   4   2 -12  152.00   13.04
   4  -2 -12  161.36   14.71
   4   2 -12  184.87   17.28
   4  -2 -11    9.41    3.24
   4   2 -11    9.35    3.54
   4   2 -11   15.67    3.98
  -4  -2  10  150.40   11.54
   4   2 -10  181.68   12.70
   4  -2 -10  160.76   13.17
   4   2 -10  161.41   14.52
   4  -2  -9   37.60    5.94
  -4  -2   9   36.76    5.29
   4   2  -9   44.53    7.00
  -4   2   9   40.94    4.25
   4   2  -9   47.20    5.97
  -4  -2   8  209.77   12.18
  -4   2   8  204.81    9.75
  -4  -2   8  221.62    8.73
  -4   2   8  223.15   11.21
   4  -2  -8  233.53   14.45
   4   2  -8  228.52   12.99
   4   2  -8  211.49   14.69
  -4  -2   7  305.89   14.22
  -4   2   7  311.91   11.82
  -4   2   7  292.05   18.02
  -4  -2   7  326.59   12.25
   4   2  -7  325.29   15.11
  -4  -2   7  261.91   22.47
   4  -2  -7  336.38   16.76
   4   2  -7  301.08   16.91
  -4  -2   6   35.93    8.30
  -4  -2   6   37.38    3.74
  -4   2   6   31.27    2.85
  -4  -2   6   31.04    6.69
   4   2  -6   33.25    4.80
  -4   2   6   37.39    6.84
   4  -2  -6   30.53    4.45
  -4   2   5  114.03   10.13
  -4  -2   5  132.55   13.07
   4  -2  -5  126.80    8.77
  -4  -2   5  120.39    7.35
  -4  -2   5  103.04    8.95
   4   2  -5  122.18    8.99
  -4   2   4  642.17   26.31
  -4  -2   4  714.27   32.06
  -4  -2   4  663.01   21.90
   4   2  -4  657.18   23.27
  -4  -2   3  649.07   22.11
  -4   2   3  656.73   22.92
   4   2  -3  683.10   22.16
  -4  -2   2   37.16    4.20
   4   2  -2   34.26    4.31
   4   2  -2   25.21    3.13
  -4   2   2   24.67    3.64
  -4  -2   1 1010.63   31.58
  -4   2   1 1039.54   32.12
   4   2  -1 1051.14   28.35
  -4  -2   0   40.73    3.37
  -4  -2   0   38.68    4.65
   4   2   0   42.46    3.63
   4  -2   0   34.18    2.28
  -4   2   0   33.96    4.23
  -4   2  -1  702.51   25.09
   4   2   1  727.19   21.32
  -4  -2  -1  726.94   25.25
  -4  -2  -1  714.23   19.63
  -4  -2  -2  650.67   23.95
  -4   2  -2  623.05   23.56
  -4  -2  -2  650.53   17.53
  -4  -2  -3   30.09    2.56
  -4  -2  -3   25.46    4.08
  -4   2  -3   24.10    3.97
  -4   2  -4  183.41   11.56
  -4  -2  -4  195.68   12.14
  -4  -2  -4  175.42    8.07
  -4  -2  -5  891.11   31.45
  -4   2  -5  913.99   30.93
  -4   2  -6   28.00    2.16
  -4  -2  -6   34.19    5.39
  -4   2  -6   35.81    5.27
  -4  -2  -7   66.56    9.72
  -4  -2  -7   80.69    8.60
  -4   2  -7   79.35    8.05
  -4  -2  -8  362.72   24.89
  -4   2  -8  335.90   24.28
  -4  -2  -8  354.42   19.73
  -4   2  -8  343.02   18.65
  -4  -2  -9    0.76    3.11
  -4   2  -9    1.13    2.50
  -4  -2  -9    2.78    2.38
   4  -3 -12   95.10   11.54
   4  -3 -11   60.68    8.70
  -4  -3  11   50.89    7.25
   4   3 -11   72.99   10.34
   4   3 -11   62.11    7.52
  -4  -3  10   98.30    9.62
   4   3 -10  122.53   10.11
   4  -3 -10  113.60   11.28
   4   3 -10  120.40   12.35
  -4  -3   9  255.81   15.15
   4   3  -9  272.35   14.89
   4  -3  -9  278.84   17.23
   4   3  -9  275.32   17.97
   4  -3  -8   -0.25    1.73
   4   3  -8   -1.03    1.92
  -4  -3   8    0.00    0.47
  -4  -3   8    2.88    2.16
   4   3  -8   -0.67    1.25
  -4  -3   7  164.44   10.28
  -4  -3   7  165.47   16.90
   4   3  -7  173.88   10.28
  -4  -3   7  158.44    7.80
  -4   3   7  149.11    6.76
   4  -3  -7  161.74   11.55
   4   3  -7  163.66   12.02
  -4  -3   6  333.39   27.95
  -4  -3   6  365.00   24.51
  -4   3   6  331.77   10.95
  -4  -3   6  371.45   13.81
   4  -3  -6  367.16   17.39
  -4   3   6  364.04   20.38
   4   3  -6  386.37   18.08
  -4  -3   5   26.22    4.28
  -4  -3   5   27.05    6.36
   4   3  -5   31.10    4.45
  -4  -3   5   30.81    3.56
   4  -3  -5   31.71    4.51
  -4   3   4  117.25    9.19
  -4  -3   4  131.58   13.07
   4  -3  -4  121.21    8.63
  -4  -3   4  119.18    7.67
   4   3  -4  116.53    8.29
  -4   3   3  158.59   10.29
  -4  -3   3  154.49    8.99
   4   3  -3  158.25    9.47
   4   3  -3  150.99    8.87
   4   3  -2  164.41    8.75
  -4  -3   2  172.67    9.85
   4   3  -2  153.62    9.64
   4   3  -1  168.49    8.43
  -4  -3   1  160.40    9.78
   4   3  -1  165.53   10.17
  -4   3   1  157.92    9.93
  -4  -3   1  160.82    8.50
   4  -3   0   66.52    3.99
  -4  -3   0   55.68    5.72
   4   3   0   75.53    5.46
  -4   3   0   58.87    5.97
  -4  -3   0   70.66    4.89
   4   3   1   17.49    2.69
  -4  -3  -1   15.26    2.13
  -4   3  -1   15.07    2.98
  -4  -3  -1   13.17    2.90
   4   3   2   98.85    6.05
  -4  -3  -2   80.76    7.29
  -4   3  -2   86.93    7.51
  -4  -3  -2   84.19    5.09
  -4  -3  -3  176.48   11.43
  -4   3  -3  172.77   10.99
  -4  -3  -3  165.14    7.87
  -4  -3  -4    7.74    1.85
  -4  -3  -4    7.22    2.40
  -4   3  -4    8.07    2.47
  -4  -3  -5   59.56    5.57
  -4  -3  -5   76.44    7.83
  -4   3  -5   72.00    7.21
  -4  -3  -6   80.19    8.35
  -4   3  -6   83.17    8.18
  -4  -3  -7    5.89    2.07
  -4  -3  -7    6.68    2.85
  -4   3  -7    5.49    2.26
  -4  -3  -8   53.37    9.27
  -4   3  -8   41.51    8.49
  -4   3  -8   48.91    6.72
  -4  -3  -8   48.03    7.03
  -4  -3  -9    5.96    3.54
  -4   3  -9    2.11    3.99
  -4  -3  -9    5.57    3.12
  -4   3 -10   -7.67    5.86
   4  -4 -12   60.90    9.39
   4  -4 -11   65.61    9.16
   4   4 -11   70.72    9.93
  -4  -4  11   67.52    8.68
   4   4 -11   54.59    6.78
   4  -4 -10   40.04    6.75
  -4  -4  10   31.14    5.67
   4   4 -10   32.45    6.22
   4   4 -10   37.57    5.24
  -4  -4   9   89.74    8.86
   4   4  -9  102.15    8.41
   4  -4  -9   93.21    9.79
   4   4  -9   94.16   10.10
  -4  -4   8  248.24   14.27
  -4  -4   8  236.99    8.16
   4   4  -8  258.64   13.12
   4  -4  -8  234.41   15.12
   4   4  -8  240.40   15.63
  -4  -4   7  317.36   24.40
  -4  -4   7  321.97   11.88
   4  -4  -7  306.64   16.80
   4   4  -7  320.57   17.45
  -4  -4   6  585.47   33.21
  -4  -4   6  592.15   19.50
   4  -4  -6  615.54   24.23
  -4   4   6  607.02   24.31
   4   4  -6  614.42   24.41
  -4   4   5  535.89   13.77
  -4  -4   5  609.77   32.29
  -4  -4   5  593.21   19.31
   4  -4  -5  574.92   22.19
   4   4  -5  608.55   22.54
  -4  -4   5  515.05   22.02
  -4   4   4  102.48    7.77
  -4  -4   4  109.54   12.50
   4  -4  -4  104.51    7.97
   4   4  -4  103.97    7.29
  -4  -4   4  101.86    6.98
   4   4  -4  110.11    7.97
  -4   4   3 2074.22   53.78
  -4  -4   3 2059.65   53.46
   4   4  -3 1971.74   53.79
   4   4  -3 2049.53   53.50
  -4  -4   2  571.82   20.42
   4   4  -2  565.13   19.46
  -4  -4   2  554.99   20.38
   4   4  -2  563.86   21.00
  -4  -4   1  104.01    7.80
   4   4  -1  112.87    8.37
   4   4  -1  120.02    7.25
  -4  -4   1  124.27    7.53
   4  -4   0  340.82   12.00
  -4  -4   0  340.52   15.51
   4   4   0  368.64   14.62
  -4   4   0  328.58   15.67
  -4  -4   0  344.70   13.26
  -4  -4  -1   51.22    5.60
  -4   4  -1   50.97    5.52
   4   4   1   39.68    4.38
  -4  -4  -1   52.35    4.28
  -4  -4  -2  131.50    7.18
   4   4   2  142.39    8.27
  -4  -4  -2  136.69    9.77
  -4   4  -2  140.06    9.67
  -4   4  -2  132.81    9.91
  -4  -4  -3  179.85   11.69
  -4   4  -3  185.61   11.42
  -4  -4  -3  160.15    8.61
  -4  -4  -4  273.45   15.12
  -4  -4  -4  231.06   11.65
  -4   4  -4  256.33   14.16
  -4  -4  -5   74.59    7.94
  -4  -4  -5   62.51    6.16
  -4   4  -5   64.23    7.03
  -4  -4  -6   51.22    8.12
  -4  -4  -6   47.10    6.57
  -4   4  -6   47.62    6.04
  -4  -4  -7  201.65   17.18
  -4  -4  -7  221.72   15.03
  -4   4  -7  197.60   13.33
  -4  -4  -8    4.41    3.24
  -4   4  -8    9.02    4.03
  -4  -4  -8    5.93    2.27
  -4   4  -8    5.78    2.57
  -4  -4  -9   45.52    9.20
  -4   4  -9   34.30    8.03
  -4  -4  -9   46.66    7.33
  -4   4 -10  108.89   15.01
   4  -5 -12   16.91    5.31
  -4  -5  11  135.88   12.88
   4  -5 -11  138.88   14.08
   4   5 -11  156.97   14.86
   4  -5 -10    4.24    2.60
  -4  -5  10    2.34    2.24
   4   5 -10   -0.07    1.86
   4   5 -10    1.92    1.49
  -4  -5   9   84.26    9.04
   4  -5  -9   97.94   10.29
   4   5  -9   93.14   10.19
   4  -5  -8   26.88    4.98
   4   5  -8   26.16    5.22
  -4  -5   8   19.63    1.75
  -4  -5   8   22.59    4.37
   4  -5  -7    9.26    2.69
  -4  -5   7    8.24    4.53
   4   5  -7   10.98    3.02
  -4  -5   7   11.03    1.86
  -4  -5   6   56.71    6.55
  -4  -5   6   62.70   10.50
  -4   5   6   52.35    4.87
   4  -5  -6   61.71    6.90
  -4  -5   6   67.41    5.22
   4   5  -6   61.83    6.85
  -4  -5   5  123.31   14.28
  -4  -5   5  126.57    7.76
   4  -5  -5  113.91    9.14
   4   5  -5  106.71    8.68
  -4  -5   5  113.57    8.96
  -4  -5   4  129.53   13.95
  -4  -5   4  112.26    7.40
   4  -5  -4  100.52    8.04
   4   5  -4   97.47    7.19
   4   5  -4  123.33    8.60
  -4   5   3   12.10    1.59
  -4   5   3   16.45    2.48
   4   5  -3   19.66    3.34
  -4  -5   3   16.30    3.22
   4   5  -3   11.54    2.49
  -4  -5   2  187.97   10.52
   4   5  -2  165.36   10.39
   4   5  -2  174.96    9.75
  -4  -5   2  164.08   10.05
   4  -5  -1  242.03   11.18
  -4  -5   1  245.26   12.75
   4   5  -1  241.77   13.05
  -4   5   1  219.02   12.06
   4   5  -1  253.24   12.05
  -4   5   1  212.99   10.42
  -4  -5   1  229.93   11.43
   4  -5   0  109.08    6.54
  -4  -5   0   98.89    8.00
  -4   5   0  107.93    7.89
   4   5   0  125.00    8.37
  -4   5   0   95.04    7.15
  -4  -5   0  108.25    7.10
   4   5   1    1.31    1.20
  -4   5  -1    1.93    0.94
   4  -5   1    1.96    0.55
  -4  -5  -1    1.72    1.13
  -4  -5  -1    1.78    1.35
  -4   5  -1    0.91    1.47
   4   5   2   48.54    5.13
  -4  -5  -2   55.13    6.20
  -4   5  -2   50.23    5.93
  -4  -5  -2   47.41    4.58
  -4  -5  -3  357.59   17.58
  -4   5  -3  358.23   16.98
  -4  -5  -3  313.97   14.07
  -4  -5  -4   16.24    3.16
  -4  -5  -4   22.28    4.23
  -4   5  -4   16.23    3.44
  -4  -5  -5   27.95    4.24
  -4   5  -5   36.69    5.31
  -4  -5  -6   70.87    9.67
  -4  -5  -6   68.61    8.02
  -4   5  -6   72.66    7.64
  -4  -5  -7  123.81   13.50
  -4  -5  -7  107.11   10.63
  -4   5  -7   93.25    8.99
  -4  -5  -8   42.65    8.55
  -4   5  -8   36.63    7.70
  -4  -5  -8   42.24    6.92
  -4   5  -8   40.28    5.97
  -4  -5  -9    4.97    3.60
  -4   5  -9    5.34    3.09
  -4  -5  -9    5.05    2.66
  -4   5 -10    3.03    3.41
  -4  -6  12   26.38    6.17
  -4  -6  11  167.23   14.83
   4  -6 -11  204.47   17.10
   4   6 -11  198.65   16.78
  -4  -6  10  177.15   14.54
   4  -6 -10  211.82   16.55
   4   6 -10  188.11   15.48
   4  -6  -9   33.14    6.19
   4   6  -9   32.37    6.02
  -4  -6   9   41.30    6.34
  -4  -6   8   91.86    8.93
   4  -6  -8  100.75    9.87
   4   6  -8   86.44    9.24
  -4  -6   7   96.73   14.13
  -4  -6   7   82.35    5.36
   4  -6  -7   74.72    8.17
   4   6  -7   77.68    8.16
   4  -6  -6    2.20    1.77
  -4  -6   6    3.93    1.58
  -4  -6   6    2.36    3.49
   4   6  -6    8.71    2.47
  -4  -6   6    7.06    1.52
  -4  -6   5   32.44    7.57
  -4  -6   5   46.60    4.59
   4   6  -5   41.57    4.46
   4   6  -5   42.99    5.53
   4  -6  -5   47.15    5.79
  -4  -6   5   39.40    5.07
   4   6  -4  547.24   20.66
  -4  -6   4  638.87   33.73
  -4  -6   4  606.60   20.92
   4  -6  -4  572.40   22.48
   4   6  -4  575.90   22.15
  -4   6   3  605.68   16.73
  -4  -6   3  642.06   22.42
   4   6  -3  621.63   22.75
   4   6  -3  684.15   23.25
  -4  -6   3  640.66   24.39
  -4   6   2  106.25    5.85
  -4  -6   2  108.33    7.91
   4   6  -2   99.41    7.98
   4   6  -2  108.31    7.81
  -4  -6   2  107.71    8.35
   4  -6  -1  588.78   20.75
  -4   6   1  564.56   19.12
  -4  -6   1  606.63   22.35
   4   6  -1  561.61   22.51
   4   6  -1  599.95   21.81
  -4   6   1  569.14   21.86
  -4  -6   1  566.96   21.02
  -4   6   0  162.48    9.49
  -4  -6   0  177.29   11.09
   4  -6   0  183.40    9.35
   4   6   0  182.15   11.11
  -4   6   0  174.11   10.33
  -4  -6   0  175.88    9.94
  -4   6  -1   77.01    6.95
   4   6   1   94.01    7.80
  -4  -6  -1   89.49    7.84
   4  -6   1   91.70    4.74
  -4  -6  -1   90.87    6.80
   4   6   2  703.97   24.54
  -4  -6  -2  667.13   25.47
  -4   6  -2  649.29   24.76
  -4  -6  -2  609.35   21.93
   4  -6   2  620.07   15.51
  -4  -6  -3  338.64   17.22
  -4   6  -3  346.75   16.85
  -4  -6  -3  302.89   14.65
  -4  -6  -4   59.10    7.04
  -4  -6  -4   47.81    5.73
  -4   6  -4   60.56    6.70
  -4  -6  -5  386.26   19.79
  -4   6  -5  380.40   18.28
  -4  -6  -6   25.96    5.83
  -4  -6  -6   25.59    5.26
  -4   6  -6   30.18    4.82
  -4  -6  -7  186.96   16.48
  -4  -6  -7  182.98   14.35
  -4   6  -7  174.58   12.48
  -4  -6  -8   15.91    5.00
  -4   6  -8    9.63    3.84
  -4  -6  -8   14.45    4.58
  -4   6  -8   11.66    3.25
  -4  -6  -9   13.32    5.35
  -4   6  -9    7.76    4.02
  -4  -6  -9   16.46    4.46
  -4   6 -10    3.03    2.95
  -4  -7  12   23.16    5.94
   4  -7 -11   18.70    4.92
  -4  -7  11   18.12    5.35
   4   7 -11   26.44    6.05
  -4  -7  10  153.23   13.91
   4  -7 -10  166.97   14.91
   4   7 -10  178.42   15.16
  -4  -7   9  163.46   13.46
   4  -7  -9  172.49   14.39
   4   7  -9  183.48   14.48
   4  -7  -8    5.99    2.50
   4   7  -8    5.33    2.90
  -4  -7   8    5.62    2.63
  -4  -7   7   51.60   10.89
  -4  -7   7   56.44    4.56
   4  -7  -7   56.04    7.27
   4   7  -7   50.86    6.72
  -4  -7   6  242.38   14.37
  -4  -7   6  312.40   25.52
  -4  -7   6  299.14   12.80
   4  -7  -6  297.28   16.47
   4   7  -6  285.81   15.99
   4   7  -5    1.29    1.07
  -4  -7   5   -0.70    2.27
  -4  -7   5    0.51    0.91
   4   7  -5    1.94    1.29
   4  -7  -5    3.60    2.12
   4   7  -4   11.35    2.80
  -4  -7   4   10.95    4.40
  -4  -7   4   11.39    2.47
   4   7  -4    7.99    2.08
   4  -7  -4   14.09    3.47
  -4  -7   4    8.41    2.14
  -4   7   3   35.83    2.38
   4   7  -3   39.51    4.91
  -4  -7   3   39.70    4.82
   4   7  -3   34.95    4.55
  -4   7   2   93.63    5.38
  -4  -7   2   95.18    7.71
   4   7  -2   99.75    8.22
   4   7  -2  107.09    8.21
  -4  -7   2  102.39    8.39
  -4   7   1   83.75    5.88
   4  -7  -1   84.30    7.22
  -4  -7   1   88.08    7.58
   4   7  -1   96.58    7.89
  -4  -7   1   74.27    6.77
  -4   7   0   58.79    5.50
  -4  -7   0   72.81    7.11
   4  -7   0   71.96    6.18
   4   7   0   65.21    6.90
  -4   7   0   67.49    6.37
  -4  -7   0   65.02    6.23
  -4  -7  -1   63.83    6.18
  -4   7  -1   60.75    6.18
   4   7   1   81.72    7.83
  -4  -7  -1   75.85    7.37
  -4   7  -1   76.66    6.64
   4  -7   1   71.37    4.81
   4   7   2   41.97    5.47
  -4  -7  -2   51.07    6.31
  -4  -7  -2   37.07    4.70
   4  -7   2   40.80    2.82
  -4  -7  -3  169.69   11.97
  -4   7  -3  145.16   10.69
  -4  -7  -4   26.27    4.60
  -4  -7  -4   33.99    5.40
  -4   7  -4   26.58    4.60
  -4   7  -5    1.91    0.69
  -4  -7  -5    5.17    3.28
  -4  -7  -5    2.87    2.23
  -4   7  -5    6.37    2.76
  -4   7  -6   62.35    7.25
  -4  -7  -6   57.34    8.53
  -4  -7  -6   74.70    8.87
  -4  -7  -7   14.57    4.62
  -4  -7  -7   12.34    3.74
  -4   7  -7   11.54    3.32
  -4  -7  -8   35.48    7.35
  -4   7  -8   40.06    8.18
  -4  -7  -8   33.60    6.61
  -4  -7  -9   25.70    6.93
  -4  -7  -9   14.50    4.72
  -4   7 -10    9.58    4.34
  -4  -8  12   33.85    6.92
   4  -8 -11    9.33    4.46
  -4  -8  11    7.79    3.05
   4   8 -11    5.51    3.12
  -4  -8  10   20.49    5.45
   4  -8 -10   15.23    4.46
   4   8 -10   23.86    5.71
   4  -8  -9   39.81    6.99
   4   8  -9   48.88    7.34
  -4  -8   9   50.40    7.58
  -4  -8   8  157.34   12.65
  -4  -8   8  129.96   18.08
   4  -8  -8  140.86   12.54
   4   8  -8  139.07   12.05
  -4  -8   7   49.18    6.43
  -4  -8   7   70.69   12.59
   4   8  -7   61.21    7.37
  -4  -8   7   68.47    5.22
   4  -8  -7   63.15    7.71
  -4  -8   6  529.69   22.50
   4  -8  -6  635.15   25.93
  -4  -8   6  587.28   36.83
  -4  -8   6  645.38   21.23
   4   8  -6  528.93   19.98
   4   8  -6  621.70   25.26
  -4  -8   5  245.24   22.11
  -4  -8   5  244.83   12.24
   4   8  -5  212.22   11.70
   4   8  -5  269.65   14.77
   4  -8  -5  250.90   14.49
  -4  -8   4  130.96   15.49
  -4  -8   4  141.31    9.08
   4   8  -4  119.17    8.71
  -4  -8   4  117.52    7.72
   4   8  -4  137.43   10.03
   4  -8  -4  128.60    9.76
   4  -8  -3  354.44   18.27
   4  -8  -3  442.13   18.60
   4   8  -3  376.80   17.51
   4   8  -3  413.07   18.29
  -4  -8   3  393.42   17.21
  -4   8   2   61.24    4.10
  -4  -8   2   62.85    6.35
   4   8  -2   74.21    7.22
   4  -8  -1   14.59    3.06
   4   8  -1   15.57    3.53
  -4   8   1   13.88    1.90
  -4  -8   1   15.07    3.06
  -4  -8   1   17.93    3.36
  -4   8   1   11.79    2.05
  -4   8   0  316.25   14.14
  -4  -8   0  360.11   17.26
   4   8   0  362.29   18.14
   4  -8   0  354.30   15.96
  -4  -8   0  343.45   16.32
  -4   8  -1  258.22   13.50
  -4  -8  -1  299.51   15.85
   4   8   1  301.04   16.34
   4  -8   1  279.91   11.66
  -4  -8  -1  264.54   14.11
   4   8   2   41.14    5.73
  -4  -8  -2   47.41    6.26
  -4  -8  -2   40.60    5.24
   4  -8   2   47.43    3.58
   4   8   3   99.42    8.78
  -4  -8  -3   83.45    8.54
  -4  -8  -3   78.72    7.80
  -4   8  -3   84.34    8.07
  -4   8  -4   11.09    1.65
  -4  -8  -4   10.33    3.05
  -4  -8  -4   12.84    3.56
  -4   8  -4   13.00    3.62
  -4  -8  -5   41.32    6.79
  -4   8  -5   32.30    3.08
  -4  -8  -5   36.94    5.99
  -4   8  -5   40.09    5.73
  -4  -8  -6   53.34    8.17
  -4  -8  -6   55.50    7.83
  -4   8  -6   52.10    6.61
  -4  -8  -7  111.26   12.83
  -4  -8  -7   94.09   10.54
  -4   8  -7   88.12    8.97
  -4  -8  -8   40.30    7.90
  -4   8  -8   26.33    6.95
  -4  -8  -8   34.59    6.70
  -4   8  -9    9.19    4.92
  -4  -8  -9    9.94    4.05
  -4   8 -10   45.39    9.88
  -4  -9  12   -1.56    3.38
  -4  -9  11   42.38    8.36
  -4  -9  10   -2.65    2.19
   4  -9 -10    2.68    2.54
   4   9 -10    6.00    3.02
  -4  -9   9  121.37   12.37
   4  -9  -9  121.25   12.38
   4   9  -9  130.63   12.39
   4  -9  -8   25.41    5.65
  -4  -9   8   38.79   10.21
   4   9  -8   22.24    5.12
  -4  -9   8   29.80    5.73
   4  -9  -7   53.33    7.29
  -4  -9   7   42.64    9.85
   4   9  -7   44.52    6.49
  -4  -9   7   50.33    4.73
   4  -9  -6   27.49    5.08
   4   9  -6   32.27    5.33
  -4  -9   6   36.95    9.87
  -4  -9   6   23.03    3.55
   4   9  -6   20.25    3.27
  -4  -9   5  264.18   23.85
  -4  -9   5  222.41   12.10
   4   9  -5  195.60   11.55
   4  -9  -5  236.32   14.39
   4   9  -5  226.16   13.96
  -4   9   4   21.05    3.63
   4   9  -4   17.55    3.90
  -4  -9   4   19.44    6.11
  -4  -9   4   20.37    3.62
   4   9  -4   20.48    3.64
   4  -9  -4   28.16    4.75
  -4  -9   4   15.87    2.65
  -4  -9   3   65.31    6.53
   4  -9  -3   72.00    6.99
   4   9  -3   60.12    6.67
   4   9  -3   65.67    7.14
  -4  -9   2  102.46    8.51
   4  -9  -2   88.28    8.64
   4   9  -2  102.74    9.06
   4   9  -1  126.51   10.35
  -4  -9   1  141.19   10.24
   4   9   0   30.23    4.99
   4  -9   0   24.62    4.13
  -4   9   0   29.43    3.92
  -4  -9   0   27.46    4.59
  -4   9   0   22.05    3.34
   4   9   1   38.12    5.89
   4  -9   1   28.44    3.65
  -4   9  -1   25.23    4.68
  -4  -9  -1   26.99    4.83
  -4   9  -1   25.21    3.89
   4   9   2   39.46    5.88
  -4  -9  -2   31.42    5.21
   4  -9   2   28.62    3.24
   4   9   3   63.95    7.47
  -4  -9  -3   48.42    6.80
   4  -9   3   55.23    4.22
  -4   9  -4   12.00    2.04
  -4  -9  -4    8.93    3.17
  -4  -9  -4    9.46    2.85
  -4   9  -4    9.95    3.22
  -4  -9  -5    6.24    2.55
  -4  -9  -5    8.28    3.02
  -4   9  -5   13.03    3.62
  -4  -9  -6   28.66    6.20
  -4  -9  -6   20.48    5.12
  -4   9  -6   33.74    5.71
  -4  -9  -7   20.58    5.62
  -4  -9  -7   23.24    5.60
  -4   9  -7   19.69    4.29
  -4  -9  -8   31.53    7.57
  -4   9  -8   44.32    8.83
  -4  -9  -8   30.10    6.32
  -4   9  -9   22.98    6.53
  -4  -9  -9   31.36    7.01
  -4 -10  11   27.67    6.74
   4 -10 -10    1.32    2.21
   4  10 -10    1.37    2.65
  -4 -10  10    5.48    2.78
   4 -10  -9   32.93    6.51
   4  10  -9   48.48    7.36
  -4 -10   9   44.34    7.53
  -4 -10   8  211.15   15.98
  -4 -10   8  159.35   21.19
   4  10  -8  208.27   15.20
   4 -10  -8  183.90   14.85
  -4 -10   7   56.17   11.84
   4  10  -7   61.65    7.65
  -4 -10   7   69.39    5.85
   4 -10  -7   75.53    8.92
  -4 -10   6   76.82   13.71
  -4 -10   6   75.72    6.65
   4  10  -6   60.63    6.02
   4 -10  -6   73.78    8.21
   4  10  -6   74.96    8.31
  -4 -10   5   62.71    5.75
  -4 -10   5   66.72   12.28
  -4 -10   5   72.93    6.70
   4  10  -5   53.39    5.86
   4 -10  -5   74.10    7.87
   4  10  -5   84.83    8.53
  -4 -10   4   88.04   13.59
  -4 -10   4   69.56    6.76
   4  10  -4   57.84    6.44
   4 -10  -4   69.51    7.26
  -4 -10   4   54.96    4.97
  -4  10   4   71.99    7.15
   4  10  -4   73.86    7.75
  -4 -10   4   55.32    5.19
  -4 -10   3  166.37   11.20
   4 -10  -3  173.74   11.45
   4  10  -3  174.79   12.26
   4  10  -2  217.81   14.07
  -4 -10   2  209.08   12.98
   4 -10  -2  183.39   13.46
  -4 -10   1  237.63   14.28
   4 -10  -1  239.30   15.03
   4  10  -1  254.80   15.84
  -4  10   0  190.12   10.41
  -4  10   0  216.57   10.97
  -4 -10   0  227.87   14.10
   4  10   0  235.34   15.39
  -4  10  -1  240.81   14.58
  -4 -10  -1  263.90   15.55
   4  10   1  268.03   16.52
   4 -10   1  218.42   11.87
   4  10   2  118.56   10.58
  -4 -10  -2  111.13   10.09
   4 -10   2   89.09    6.38
  -4  10  -3   56.51    8.93
   4  10   3   76.43    8.55
  -4 -10  -3   71.78    8.12
   4 -10   3   61.24    4.91
  -4 -10  -4   39.05    6.39
  -4  10  -4   45.86    4.39
  -4 -10  -4   42.73    6.64
  -4  10  -4   36.45    5.70
  -4 -10  -5  105.69   11.09
  -4 -10  -5  119.38   11.64
  -4  10  -5  112.31   10.21
  -4 -10  -6   65.01    9.20
  -4 -10  -6   85.27   10.18
  -4  10  -6   71.63    8.20
  -4 -10  -7    1.12    2.17
  -4 -10  -7    0.22    1.91
  -4  10  -7    0.65    1.71
  -4 -10  -8   19.42    5.76
  -4  10  -8   16.80    5.14
  -4 -10  -8   23.76    5.69
  -4  10  -9   13.53    4.94
  -4 -10  -9    9.85    3.94
  -4 -11  11   18.01    5.65
   4 -11 -10   24.70    6.28
   4  11 -10   30.93    6.63
  -4 -11  10   25.17    6.29
   4 -11  -9   32.19    6.67
   4  11  -9   27.99    6.15
  -4 -11   9   35.37    6.97
   4 -11  -8   16.21    4.69
  -4 -11   8   20.64    7.57
   4  11  -8    4.63    2.64
  -4 -11   8    7.74    3.77
   4 -11  -7   45.52    7.33
   4  11  -7   50.57    7.23
  -4 -11   7   33.65    9.70
   4 -11  -6   13.93    3.81
   4  11  -6   10.02    2.96
  -4 -11   6   13.56    6.59
  -4 -11   6   12.63    2.75
  -4 -11   5   44.46    4.64
   4  11  -5   49.58    6.81
  -4 -11   5   42.18   10.69
  -4 -11   5   59.51    6.35
   4  11  -5   48.22    5.87
   4 -11  -5   57.57    7.11
  -4 -11   4   14.26    2.52
   4  11  -4   16.88    3.90
  -4  11   4   17.65    3.84
  -4 -11   4   14.20    6.04
  -4 -11   4   13.88    3.36
   4 -11  -4   19.66    4.18
  -4 -11   4   14.55    2.43
   4  11  -3   12.59    3.94
  -4  11   3   10.62    3.62
  -4 -11   3    9.57    2.73
   4 -11  -3   15.65    3.59
   4  11  -2    6.64    3.26
  -4 -11   2    6.25    2.56
  -4 -11   1   76.00    8.11
   4 -11  -1   62.46    7.75
   4  11  -1   85.32    9.47
  -4 -11   0   59.32    7.26
   4 -11   0   50.14    6.42
   4  11   1    1.60    1.43
  -4  11  -1    8.06    2.57
  -4 -11  -1    6.07    2.15
   4  11   2   68.52    8.40
  -4 -11  -2   64.27    8.10
   4 -11   2   43.32    4.71
  -4 -11  -3  143.06   11.41
  -4 -11  -3  163.92   13.09
  -4  11  -3  135.81    8.78
   4  11   3  138.72   11.98
  -4 -11  -4   67.73    8.37
  -4  11  -4   61.58    5.61
  -4 -11  -4   61.91    8.29
  -4 -11  -5    2.67    2.83
  -4 -11  -5    1.99    2.24
  -4  11  -5    4.86    2.45
  -4 -11  -6   68.76    9.58
  -4  11  -6   59.97    7.76
  -4 -11  -6   70.45    9.56
  -4 -11  -7   41.14    7.85
  -4 -11  -7   33.19    7.11
  -4  11  -7   25.36    5.07
  -4 -11  -8    4.05    2.82
  -4  11  -8    5.40    3.60
  -4 -11  -8    4.06    3.15
  -4 -11  -9   23.76    6.82
  -4 -12  10   25.57    6.64
   4 -12  -9   53.76    8.38
   4  12  -9   40.16    7.28
  -4 -12   9   54.90    8.77
   4 -12  -8   46.41    7.54
  -4 -12   8   54.62   12.73
   4  12  -8   53.76    8.27
  -4 -12   8   54.01    8.42
  -4 -12   7  214.08   24.95
   4  12  -7  217.17   15.88
   4 -12  -7  213.10   15.77
  -4 -12   6   54.76   12.47
  -4 -12   6   64.06    6.58
   4  12  -6   73.06    8.73
   4 -12  -6   71.39    8.44
   4  12  -5   20.85    4.59
  -4 -12   5   25.94    8.38
  -4 -12   5   28.27    4.58
   4 -12  -5   24.62    4.82
  -4 -12   4  238.25   23.83
  -4 -12   4  206.71   13.12
   4 -12  -4  216.22   13.72
   4  12  -4  208.51   14.67
  -4 -12   4  173.24    9.02
  -4 -12   4  191.24    9.14
  -4 -12   3  184.71   12.67
   4 -12  -3  202.69   12.93
   4  12  -3  201.05   14.64
  -4  12   3  190.55   15.55
  -4 -12   2   80.47    8.31
   4  12  -2   88.06    9.76
  -4  12   1  416.29   27.12
  -4 -12   1  361.75   19.26
   4  12  -1  360.82   21.02
  -4 -12   0  196.63   13.66
   4  12   0  206.26   15.31
  -4  12  -1   96.29    8.64
  -4 -12  -1  116.27   10.57
   4  12   1  102.36   10.84
   4 -12   1   85.06    7.82
   4  12   2   22.74    5.06
  -4 -12  -2   22.37    4.05
  -4 -12  -2   25.75    5.17
  -4  12  -3   18.30    3.23
   4  12   3   13.99    3.82
  -4 -12  -3   17.16    3.96
  -4 -12  -3   13.45    4.24
  -4  12  -4    4.83    1.84
  -4 -12  -4    6.56    2.82
  -4 -12  -4    3.92    2.35
  -4 -12  -5   30.33    5.68
  -4 -12  -5   38.59    6.89
  -4  12  -5   38.72    6.17
  -4 -12  -6   47.99    7.85
  -4 -12  -6   43.57    7.69
  -4  12  -6   34.19    6.10
  -4  12  -7   11.71    4.66
  -4 -12  -7   11.93    4.37
  -4 -12  -8   33.55    7.20
  -4 -12  -8   45.60    8.31
  -4 -13  10   50.14    9.54
   4 -13  -9   33.37    7.07
   4  13  -9   27.80    6.30
  -4 -13   9   22.29    5.95
   4 -13  -8   11.20    4.33
   4  13  -8   14.37    4.58
  -4 -13   8   16.31    6.25
  -4 -13   8   23.79    6.40
   4  13  -7   71.21    9.20
  -4 -13   7   60.23   14.36
   4 -13  -7   62.22    8.57
  -4 -13   6  101.95   17.16
   4  13  -6  112.40   11.39
   4 -13  -6  122.96   11.51
  -4 -13   5  106.58   16.81
  -4 -13   5  113.00    9.67
   4  13  -5  126.22   11.82
   4 -13  -5  117.12   10.76
   4  13  -4    8.26    3.75
  -4 -13   4    4.94    4.23
  -4 -13   4    0.40    1.20
   4 -13  -4    4.52    2.40
  -4  13   3   43.72    7.96
   4  13  -3   48.33    7.47
  -4 -13   3   42.46    6.23
   4 -13  -3   37.90    5.48
   4  13  -2   58.94    8.38
  -4 -13   2   57.91    7.37
  -4  13   2   53.05    9.25
   4  13  -1   32.53    6.37
  -4  13   1   34.41    8.13
  -4 -13   1   31.92    5.51
   4  13   0   14.05    4.38
  -4  13   0   25.96    7.35
  -4 -13   0   25.49    5.25
   4  13   1   36.58    6.85
  -4  13  -1   32.51    9.56
  -4 -13  -1   27.21    4.34
  -4 -13  -1   37.36    6.28
   4  13   2   55.48    8.11
  -4 -13  -2   61.46    6.99
  -4  13  -2   71.38   14.10
  -4 -13  -2   60.39    8.19
  -4  13  -3   13.98    3.13
   4  13   3   16.55    4.55
  -4  13  -3   21.93    9.99
  -4 -13  -3   17.54    4.18
  -4 -13  -3   23.32    5.53
  -4  13  -4   34.93   11.39
  -4 -13  -4   27.59    5.28
  -4 -13  -4   21.16    5.09
  -4 -13  -5    9.32    3.42
  -4 -13  -5    2.64    2.73
  -4  13  -5    7.03    3.03
  -4 -13  -6    3.06    2.44
  -4  13  -6    4.14    4.92
  -4 -13  -6    0.08    2.12
  -4  13  -6    2.22    2.22
  -4 -13  -7   23.12    5.53
  -4  13  -7   12.14    7.06
  -4 -13  -7   31.35    6.73
  -4 -13  -8   15.18    4.95
  -4 -14   9   30.89    6.75
   4 -14  -8   37.90    7.13
   4  14  -8   34.84    7.03
  -4 -14   8   27.60    9.12
  -4 -14   8   47.91    8.37
   4 -14  -7   15.51    4.34
   4  14  -7   15.37    4.79
  -4 -14   7    1.11    3.13
  -4 -14   6   85.50   15.89
   4  14  -6   82.49   10.08
   4 -14  -6   88.20    9.68
  -4 -14   5  178.51   22.76
  -4 -14   5  152.80   11.78
   4  14  -5  165.33   14.38
   4 -14  -5  164.64   12.99
   4  14  -4    7.24    3.64
  -4 -14   4    8.80    6.45
  -4 -14   4    7.22    2.76
   4 -14  -4    5.70    2.68
   4  14  -3   55.70    8.24
  -4 -14   3   60.99    7.58
   4 -14  -3   50.44    6.67
  -4 -14   2  129.75   11.31
   4  14  -2  124.10   12.69
  -4  14   2  125.31   15.09
   4  14  -1   20.18    5.03
  -4 -14   1   24.83    3.27
  -4 -14   1   24.77    5.12
  -4  14   1   23.88    7.04
  -4 -14   0  189.29   10.82
  -4 -14   0  215.35   15.43
   4  14   0  218.73   16.79
  -4  14   0  245.93   23.57
  -4 -14  -1  638.13   24.44
  -4 -14  -1  659.53   30.08
   4  14   1  626.06   31.30
   4  14   2   64.53    8.88
  -4 -14  -2   42.49    5.80
  -4  14  -2   71.48   14.26
  -4 -14  -2   44.77    7.30
   4  14   3   53.40    8.15
  -4 -14  -3   51.88    6.80
  -4  14  -3   48.48   12.27
  -4  14  -3   49.37    6.11
  -4 -14  -3   57.61    8.38
  -4 -14  -4   44.31    6.63
  -4  14  -4   64.35   14.40
  -4 -14  -4   42.37    7.57
  -4 -14  -5  133.74   12.63
  -4  14  -5  162.84   25.21
  -4 -14  -5  154.36   14.91
  -4 -14  -6   26.62    5.90
  -4  14  -6   49.77   14.14
  -4 -14  -6   32.93    6.97
  -4  14  -6   28.65    5.78
  -4 -14  -7   24.57    5.99
  -4 -14  -7   13.93    5.32
   4 -15  -8   44.17    7.91
   4  15  -8   46.98    8.62
  -4 -15   8   37.33   12.85
  -4 -15   8   60.78    9.93
   4 -15  -7   36.50    6.70
   4  15  -7   29.32    6.51
  -4 -15   7   23.86    9.61
   4  15  -6   15.01    5.29
  -4 -15   6   17.96    7.94
   4 -15  -6   18.51    5.04
   4  15  -5  201.74   16.71
   4 -15  -5  205.53   15.15
   4  15  -4   39.46    7.38
  -4 -15   4   41.59   10.59
  -4 -15   4   37.54    6.24
   4 -15  -4   40.66    6.28
   4  15  -3   41.01    7.72
  -4 -15   3   38.62   10.81
  -4 -15   3   33.30    5.93
   4 -15  -3   36.31    5.68
   4  15  -2   26.16    6.26
  -4 -15   2   24.97    5.18
  -4  15   2   43.56    9.11
  -4 -15   1   26.93    3.22
   4  15  -1   20.73    5.27
  -4  15   1   26.24    7.80
  -4 -15   1   26.47    5.37
  -4  15   0   77.73   13.64
  -4 -15   0   61.27    5.70
   4  15   0   80.41   10.44
  -4 -15   0   65.13    8.71
   4  15   1   12.25    4.67
  -4 -15  -1   10.54    2.70
  -4 -15  -1   12.17    4.14
  -4  15  -1   23.20    8.18
   4  15   2   55.25    8.85
  -4 -15  -2   41.73    5.63
  -4  15  -2   45.53   11.56
  -4 -15  -2   53.29    8.35
  -4  15  -3   22.38    4.45
   4  15   3   23.75    5.81
  -4 -15  -3   17.88    4.19
  -4  15  -3   23.81    7.79
  -4 -15  -3   20.77    5.02
  -4 -15  -4   13.77    4.28
  -4 -15  -4   12.54    4.86
  -4  15  -4   16.52    7.54
  -4 -15  -5    4.76    2.21
  -4 -15  -5    4.21    2.98
  -4 -15  -6   46.80    8.03
  -4  15  -6   49.81   15.46
  -4 -15  -6   61.36    9.86
  -4  15  -6   48.23    7.51
  -4 -15  -7   25.15    5.84
  -4 -16   7  205.20   26.74
   4  16  -7  191.54   17.20
   4 -16  -7  181.99   15.49
   4  16  -6   13.21    4.98
  -4 -16   6    6.98    6.50
   4 -16  -6    7.97    3.66
   4  16  -5   32.21    7.14
   4 -16  -5   27.68    5.57
  -4 -16   4  492.40   38.94
  -4 -16   4  452.79   23.44
   4  16  -4  447.85   26.69
   4 -16  -4  446.05   22.74
   4  16  -3   72.72   10.43
  -4 -16   3   89.07   15.99
  -4 -16   3   78.34    9.25
   4  16  -2   25.09    6.05
  -4 -16   2   30.53    5.91
  -4 -16   1  153.82   13.55
   4  16  -1  170.54   15.85
  -4  16   1  172.71   21.16
   4  16   0   25.01    5.64
  -4  16   0   27.97    8.68
  -4 -16   0   17.56    4.42
   4  16   1    4.65    2.88
  -4  16  -1    5.75    5.56
  -4 -16  -1    1.20    0.98
  -4 -16  -1    3.86    2.45
   4  16   2   65.07    9.57
  -4 -16  -2   49.43    6.13
  -4 -16  -2   64.06    9.33
  -4  16  -2   68.60   15.11
   4  16   3   79.21   10.82
  -4 -16  -3   63.46    7.52
  -4 -16  -3   76.46   10.51
  -4  16  -3   89.53   17.79
  -4 -16  -4   34.50    5.90
  -4 -16  -4   42.82    7.84
  -4 -16  -5   40.29    6.86
  -4 -16  -5   49.46    8.84
  -4  16  -5   54.05   14.57
  -4 -16  -6   25.70    5.92
  -4 -16  -7   14.66    4.75
  -4 -17   7   27.80   10.28
   4 -17  -7   33.21    7.00
   4  17  -6   35.92    7.76
  -4 -17   6   39.28   10.84
   4 -17  -6   47.17    7.67
   4  17  -5   17.76    5.86
  -4 -17   5   23.27    9.57
   4 -17  -5   14.95    4.37
   4  17  -4    0.57    2.89
  -4 -17   4   10.86    7.27
   4 -17  -4    5.86    2.97
   4  17  -3   52.64    9.11
  -4 -17   3   75.85   14.92
  -4 -17   3   60.86    8.60
   4  17  -2   -1.42    3.60
  -4 -17   2   -0.58    1.76
   4  17  -1   39.84    8.00
  -4 -17   1   45.92    7.74
  -4  17   1   47.91   11.60
  -4  17   0  106.96   18.14
  -4 -17   0   97.71   11.35
   4  17   0   95.49   12.24
   4  17   1   40.08    8.07
  -4  17  -1   42.26   12.19
  -4 -17  -1   31.04    6.36
   4  17   2   37.63    7.65
  -4  17  -2   51.39   14.30
  -4 -17  -2   36.98    7.66
   4  17   3   47.00    8.82
  -4  17  -3   39.69   12.72
  -4 -17  -3   55.59    9.20
  -4 -17  -4   59.80    7.87
  -4  17  -4   78.75   18.72
  -4 -17  -4   74.27   10.95
  -4 -17  -5   30.33    6.10
  -4  17  -5   44.89   14.91
  -4 -17  -6   20.11    5.52
  -4 -18   6   68.48   15.41
   4 -18  -6   58.24    8.49
   4  18  -5   87.69   12.37
  -4 -18   5  108.48   19.73
   4 -18  -5   98.56   10.73
   4  18  -4   47.69    9.09
  -4 -18   4   62.93   14.48
   4 -18  -4   52.08    7.55
  -4 -18   3  108.86   18.69
   4  18  -3  103.28   13.24
  -4 -18   2  238.39   17.94
   4  18  -2  268.92   21.55
   4  18  -1    5.21    3.49
  -4 -18   1    1.54    2.18
   4  18   0    5.13    4.28
  -4  18   0    7.83    4.66
  -4 -18   0    3.09    2.34
  -4 -18  -1  104.18   12.31
  -4  18  -1  116.08   20.70
   4  18   1  109.51   13.44
   4  18   2   54.36    9.76
  -4 -18  -2   45.24    8.46
   4  18   3   21.03    6.03
  -4 -18  -3   25.63    6.28
  -4  18  -3   18.30    8.79
  -4  18  -4  117.84   23.31
   4 -19  -6   58.41    8.96
  -4 -19   5  156.33   24.07
   4 -19  -5  142.34   13.25
   4  19  -4   -4.56    5.31
  -4 -19   4    5.22    6.38
   4 -19  -4    4.02    2.78
   4  19  -3   18.76    5.77
  -4 -19   3   37.31   11.81
  -4 -19   2  181.33   24.17
   4  19  -2  154.81   16.86
   4  19  -1   19.63    6.24
  -4 -19   1    5.98    2.52
   4  19   0   18.14    5.93
  -4 -19   0   23.11    6.22
   4  19   1   15.57    5.76
  -4  19  -1   24.79    9.88
  -4 -19  -1   -0.13    2.43
  -4  19  -2    6.68    6.33
   4  19   2    6.16    2.89
  -4 -19  -2   10.09    4.11
  -4  19  -3   44.17   14.43
   4 -20  -5   20.44    5.35
  -4 -20   4  154.71   24.11
  -4 -20   3   19.91    8.17
  -4 -20   2   94.33   17.67
   4  20  -1  217.00   20.24
   4  20   0   20.36    6.15
   4  20   1   40.31    8.68
  -4  20  -3   23.87    9.21
  -4 -21   2    3.36    5.09
  -4 -21   1   13.84    8.53
   5   0 -12   29.84    5.96
   5   0 -11  100.00   10.62
   5   0 -11  104.32   12.79
   5   0 -10   20.41    5.32
   5   0 -10   26.63    5.16
  -5   0   9    4.91    2.02
   5   0  -9   -0.23    2.67
  -5   0   9    2.74    1.31
   5   0  -8  225.90   16.08
  -5   0   8  214.18   11.33
   5   0  -8  230.96   14.18
  -5   0   8  233.83   11.90
  -5   0   8  179.83   18.37
   5   0  -7   11.85    3.61
  -5   0   7   12.44    2.73
  -5   0   7    4.35    2.66
   5   0  -6   64.42    7.24
  -5   0   6   58.91    9.24
  -5   0   6   56.30    5.75
  -5   0   5   12.78    4.48
   5   0  -5   11.66    3.09
  -5   0   5   10.29    2.55
  -5   0   4   10.42    3.87
   5   0  -4   10.64    2.46
  -5   0   4   15.74    3.12
  -5   0   3  103.20    8.30
   5   0  -3  115.24    7.73
   5   0  -2    9.64    1.96
  -5   0   2   13.84    3.07
   5   0  -1   29.88    3.07
  -5   0   1   36.46    5.02
  -5   0   0   66.38    6.90
   5   0   0   66.94    4.22
  -5   0  -1  219.10   13.32
  -5   0  -2   44.62    5.92
  -5   0  -3    2.83    1.76
  -5   0  -4   63.17    7.44
  -5   0  -5   13.41    3.45
  -5   0  -6  166.92   13.09
  -5   0  -7   10.38    3.63
  -5   0  -8    5.93    2.62
  -5   0  -8    7.56    2.88
   5   1 -12    3.34    2.34
   5  -1 -12    7.28    3.58
   5   1 -11    6.31    4.16
   5  -1 -11    8.14    4.57
   5   1 -11   10.39    4.01
   5  -1 -11    6.44    3.02
   5   1 -10   58.22    8.76
   5  -1 -10   61.73    9.30
   5   1 -10   66.36    7.99
   5  -1 -10   58.74    7.92
  -5  -1   9    5.97    1.80
  -5   1   9    8.79    2.33
   5   1  -9   16.11    3.87
   5  -1  -9   10.66    3.04
   5   1  -9   10.13    3.42
  -5  -1   8  244.59   12.61
  -5   1   8  223.90   10.97
   5  -1  -8  242.52   14.88
  -5  -1   8  246.63   11.86
  -5   1   8  243.15   12.54
   5   1  -8  244.84   16.39
  -5  -1   7   71.12   12.71
  -5   1   7   93.44    6.25
  -5  -1   7   90.85   12.45
   5  -1  -7  111.53    9.24
  -5  -1   7   97.70    7.41
  -5   1   7   78.49   11.99
  -5   1   7  105.56    8.05
   5   1  -7  109.95    9.97
  -5   1   6   15.27    4.84
  -5  -1   6   17.88    5.67
   5   1  -6   12.29    3.23
  -5  -1   6   19.19    3.25
  -5   1   6   13.06    2.82
  -5   1   5  521.82   26.36
  -5  -1   5  510.43   28.24
  -5  -1   5  500.85   19.85
  -5   1   5  501.63   20.32
   5   1  -5  496.13   21.07
   5  -1  -4  151.77    9.70
  -5   1   4  138.88   12.36
  -5  -1   4  149.74    9.74
  -5   1   4  149.48   10.04
   5   1  -4  152.94    9.64
   5   1  -3   21.66    3.28
   5  -1  -3   21.04    3.21
  -5   1   3   17.22    3.39
  -5  -1   2  432.29   18.90
  -5   1   2  445.61   19.22
   5   1  -2  466.41   16.31
   5  -1  -2  442.28   15.87
   5   1  -1   18.62    2.51
   5  -1  -1   12.96    1.89
  -5  -1   1   13.25    2.97
  -5   1   1   16.14    3.38
  -5  -1   0  415.79   18.87
  -5   1   0  407.43   18.77
   5   1   0  432.04   14.37
   5  -1   0  418.06   12.49
   5   1   1  136.84    6.22
  -5  -1  -1  132.94   10.07
  -5   1  -1  129.19    9.96
  -5  -1  -2   58.89    6.60
  -5   1  -2   54.49    6.49
  -5  -1  -3  129.60   10.40
  -5   1  -3  116.57    9.86
  -5  -1  -4   10.32    2.96
  -5   1  -4   10.62    2.97
  -5  -1  -5    8.11    2.55
  -5   1  -5   10.60    2.87
  -5  -1  -6   76.40    8.76
  -5   1  -6   66.48    8.12
  -5  -1  -7    6.08    2.73
  -5   1  -7    2.93    2.22
  -5  -1  -8   45.24    8.95
  -5   1  -8   36.82    8.53
  -5  -1  -8   47.11    7.45
  -5   1  -8   35.91    6.22
   5  -2 -12   20.57    5.57
   5   2 -11  142.18   12.24
   5  -2 -11  154.20   13.99
   5   2 -11  145.51   14.86
  -5  -2  10    1.08    1.42
   5   2 -10   -0.50    2.54
   5   2 -10    2.81    2.22
   5  -2 -10    5.72    3.36
   5   2  -9   12.01    4.00
  -5   2   9   12.45    2.86
   5  -2  -9   20.93    4.90
  -5  -2   9   14.32    3.33
  -5  -2   8  211.73   12.23
  -5   2   8  183.87    9.12
  -5  -2   8  208.23   10.59
   5  -2  -8  219.49   14.35
  -5   2   8  231.01   12.65
   5   2  -8  222.95   15.52
  -5   2   7   26.85    6.45
  -5   2   7   24.33    2.83
  -5  -2   7   24.47    7.07
   5   2  -7   31.18    5.38
  -5  -2   7   27.15    3.78
   5  -2  -7   38.72    5.65
  -5   2   7   32.69    4.67
  -5   2   6   85.89   10.16
  -5  -2   6   98.44   12.44
  -5  -2   6   94.18    7.31
  -5   2   6   91.95    7.84
   5   2  -6   93.05    8.66
  -5   2   5   24.54    5.22
  -5  -2   5   23.75    5.67
   5   2  -5   23.29    4.08
  -5  -2   5   26.59    3.94
  -5   2   5   21.29    3.79
  -5   2   4   57.50    7.40
  -5  -2   4   59.65    6.04
  -5   2   4   55.76    6.16
   5   2  -4   61.35    6.09
  -5  -2   3   56.06    5.94
  -5   2   3   54.29    6.07
   5   2  -3   64.01    5.63
  -5  -2   2   40.24    5.24
  -5   2   2   50.17    5.78
   5   2  -2   44.66    4.40
   5  -2  -2   46.29    4.38
   5   2  -1   13.77    2.30
   5  -2  -1   10.54    1.73
  -5  -2   1   14.92    3.31
  -5   2   1   15.17    3.37
  -5  -2   0   65.26    6.79
   5   2   0   72.16    5.43
  -5   2   0   77.83    7.47
   5  -2   0   67.05    3.53
  -5   2  -1  237.82   13.89
   5   2   1  214.75    9.67
  -5  -2  -1  229.64   13.84
  -5  -2  -2   75.62    7.85
  -5   2  -2   92.68    8.64
  -5  -2  -3   13.48    3.40
  -5  -2  -3    8.43    1.08
  -5  -2  -4  113.19   10.10
  -5   2  -4  100.74    9.49
  -5  -2  -5   73.27    8.44
  -5   2  -5   72.19    8.32
  -5  -2  -6   99.20   10.09
  -5   2  -6  108.47   10.40
  -5  -2  -7   33.21    6.14
  -5   2  -7   31.98    5.86
  -5  -2  -8   -0.84    3.03
  -5   2  -8   -0.26    3.15
  -5  -2  -8   -0.76    1.56
  -5   2  -8   -1.45    1.82
   5  -3 -12   22.17    5.75
   5   3 -11    0.55    3.02
   5  -3 -11    7.84    4.34
  -5  -3  10  188.75   13.46
   5  -3 -10  226.68   16.38
   5   3 -10  204.38   16.65
   5   3  -9   25.17    5.42
  -5  -3   9   22.57    4.28
  -5   3   9   34.65    4.89
   5  -3  -9   29.16    5.36
  -5  -3   8   81.86    7.68
  -5  -3   8   79.85    6.04
   5  -3  -8   81.34    8.73
  -5   3   8   76.35    7.26
   5   3  -8   74.40    8.83
  -5  -3   7  313.89   24.72
  -5   3   7  298.87   10.62
  -5  -3   7  325.69   14.15
   5  -3  -7  328.86   17.43
  -5   3   7  320.29   15.94
  -5   3   7  293.09   20.40
   5   3  -7  333.68   18.09
  -5  -3   6   13.92    5.44
   5   3  -6   19.39    4.07
  -5  -3   6   15.91    2.98
  -5   3   6   20.49    3.80
  -5   3   5  353.43   19.08
  -5  -3   5  350.48   24.52
  -5  -3   5  366.44   16.04
  -5   3   5  358.48   17.04
   5   3  -5  351.15   16.89
  -5   3   4   36.69    5.45
  -5  -3   4   41.97    4.91
  -5   3   4   45.20    5.65
   5   3  -4   48.28    5.30
  -5   3   3   44.04    5.59
   5   3  -3   39.21    4.50
  -5  -3   3   35.12    4.75
  -5  -3   2   81.69    7.32
  -5   3   2   79.56    7.60
   5   3  -2   61.34    5.38
  -5  -3   1   52.22    6.02
  -5   3   1   58.02    6.50
   5   3  -1   61.39    5.15
   5  -3  -1   52.01    3.98
   5  -3   0  169.97    6.77
  -5  -3   0  163.23   11.14
   5   3   0  178.72    9.39
  -5   3   0  159.84   11.17
   5  -3   0  156.92    5.83
   5   3   1    2.51    1.18
  -5  -3  -1    1.09    0.80
  -5  -3  -1   -0.41    1.93
  -5   3  -1    1.52    1.39
  -5  -3  -2   78.65    7.99
  -5   3  -2   88.31    8.36
  -5  -3  -2   87.63    4.99
  -5  -3  -3  320.62   17.31
  -5   3  -3  297.83   16.56
  -5  -3  -3  300.10   10.38
  -5  -3  -4   37.20    3.05
  -5  -3  -4   45.35    6.58
  -5   3  -4   41.26    5.88
  -5  -3  -5   82.76    8.89
  -5   3  -5   86.01    8.84
  -5   3  -6   58.13    7.57
  -5  -3  -6   61.52    7.92
  -5  -3  -7   44.27    8.59
  -5  -3  -7   60.33    8.23
  -5   3  -7   56.68    7.75
  -5  -3  -8   69.49   11.15
  -5   3  -8   71.75   11.56
  -5  -3  -8   77.67    9.74
  -5   3  -8   80.34    9.38
  -5  -3  -9    7.40    3.53
   5  -4 -12    7.80    4.66
   5  -4 -11  111.48   12.28
   5   4 -11  121.03   13.46
  -5  -4  10   64.16    7.95
   5   4 -10   71.44    9.55
   5  -4 -10   69.31    9.18
   5   4  -9   -0.32    2.01
  -5  -4   9    5.32    2.14
  -5   4   9    5.69    2.25
  -5  -4   8  114.15    9.66
  -5  -4   8  156.23   18.35
  -5  -4   8  132.59    7.79
   5  -4  -8  124.52   11.14
   5   4  -8  127.80   11.56
  -5  -4   7  100.98   14.10
  -5  -4   7   95.51    7.05
   5  -4  -7   92.89    9.04
  -5   4   7   71.52    8.56
   5   4  -7  102.10    9.66
  -5   4   6  104.93    4.49
  -5  -4   6  155.15   17.04
   5  -4  -6  130.59   10.34
  -5  -4   6  130.39    8.61
   5   4  -6  140.58   10.71
  -5   4   5   46.86    6.20
  -5  -4   5   40.60    8.51
   5   4  -5   42.36    5.34
  -5  -4   5   39.59    4.71
  -5   4   4   66.73    7.10
  -5  -4   4   67.05    6.54
   5   4  -4   68.96    6.65
  -5  -4   3  167.59   10.70
   5   4  -3  171.48   10.15
  -5  -4   2   45.96    5.54
  -5   4   2   46.32    5.86
   5   4  -2   43.68    4.80
  -5  -4   1   28.03    3.74
   5   4  -1   29.59    3.77
  -5  -4   1   23.73    4.10
  -5   4   1   27.93    4.63
   5  -4   0  136.12    6.44
  -5  -4   0  130.98   10.01
   5   4   0  137.00    8.86
  -5   4   0  137.20   10.53
   5  -4   0  111.90    5.08
  -5  -4   0  128.36    7.78
   5   4   1  191.12   10.53
  -5  -4  -1  196.37   12.70
  -5   4  -1  176.38   12.07
  -5  -4  -1  165.84    8.64
   5   4   2   32.88    3.86
  -5  -4  -2   31.58    5.05
  -5  -4  -2   32.93    3.36
  -5   4  -2   35.16    5.40
  -5  -4  -3    4.23    1.31
  -5  -4  -3   -0.02    1.46
  -5   4  -3    1.61    1.17
  -5  -4  -4   72.63    8.21
  -5   4  -4   65.37    7.56
  -5  -4  -5    6.68    2.61
  -5   4  -5   16.59    4.11
  -5   4  -6   72.92    8.57
  -5  -4  -6   63.71    8.25
  -5  -4  -7    3.58    2.97
  -5  -4  -7   13.16    3.92
  -5   4  -7   10.76    3.18
  -5  -4  -8   22.25    6.58
  -5   4  -8   10.78    4.91
  -5  -4  -8   15.28    4.33
  -5   4  -8   24.81    5.06
  -5  -4  -9   70.09    9.60
  -5  -5  11  104.65   11.34
   5  -5 -11  132.16   13.38
   5   5 -11  143.35   14.60
   5   5 -10   15.41    4.98
   5  -5 -10   24.57    5.82
  -5  -5  10   14.23    4.08
   5   5  -9   25.70    5.52
  -5  -5   9   21.31    4.66
   5  -5  -9   27.86    5.74
  -5  -5   8  163.24   11.90
  -5  -5   8  152.29   18.71
  -5  -5   8  149.95    8.36
   5  -5  -8  169.98   13.22
   5   5  -8  155.87   12.73
  -5  -5   7   20.19    6.12
   5   5  -7   18.31    4.17
  -5   5   7    9.53    2.61
  -5  -5   7   13.41    2.59
   5  -5  -7   17.36    4.46
  -5  -5   6   27.65    7.33
   5   5  -6   26.86    4.68
  -5  -5   6   33.81    4.24
   5  -5  -6   36.37    5.77
  -5  -5   5 1205.20   52.34
  -5  -5   5 1114.79   34.83
   5   5  -5 1138.95   37.06
  -5   5   4   16.14    2.89
   5   5  -4   19.00    3.60
  -5  -5   4   15.95    3.12
   5   5  -4   14.90    3.18
  -5  -5   4    7.73    2.45
  -5   5   3  106.79    7.97
  -5  -5   3  113.48    8.67
   5   5  -3  121.00    8.44
  -5  -5   2  548.95   22.59
   5   5  -2  610.23   21.87
   5  -5  -1  561.61   19.93
  -5  -5   1  631.71   24.22
   5   5  -1  656.79   22.63
  -5   5   1  615.71   24.83
  -5  -5   1  536.24   20.98
   5  -5   0   86.42    5.32
  -5  -5   0   74.63    7.57
   5   5   0   77.27    7.04
  -5   5   0   86.18    8.29
  -5  -5   0   70.55    5.92
   5   5   1  155.51   10.00
  -5  -5  -1  155.33   11.17
  -5   5  -1  154.25   11.34
  -5  -5  -1  124.92    7.78
   5   5   2   94.41    7.29
  -5  -5  -2   81.99    8.18
  -5   5  -2   96.93    9.04
  -5  -5  -2   93.34    6.51
  -5  -5  -3  123.73   10.66
  -5   5  -3  126.06   10.41
  -5  -5  -3  110.76    7.05
  -5  -5  -4  175.12   13.15
  -5   5  -4  164.03   12.35
  -5  -5  -5   14.62    4.18
  -5   5  -5    7.75    2.79
  -5  -5  -6   27.27    5.52
  -5   5  -6   27.62    5.15
  -5  -5  -7  104.72   13.02
  -5  -5  -7   80.70    9.76
  -5   5  -7   81.91    9.29
  -5  -5  -8   23.06    6.57
  -5   5  -8   10.96    4.57
  -5  -5  -8   18.07    5.10
  -5  -5  -9   -0.70    2.51
  -5  -6  11  143.26   13.69
   5  -6 -11  159.09   15.16
  -5  -6  10   83.49    9.81
   5  -6 -10   91.45   10.97
   5   6 -10   97.66   11.54
   5   6  -9   14.09    4.66
  -5  -6   9   13.76    3.98
   5  -6  -9   12.27    4.14
  -5  -6   8  103.53   15.86
  -5  -6   8  106.65    6.99
   5  -6  -8  123.81   11.42
   5   6  -8  122.11   11.34
  -5  -6   7   37.48    8.74
   5   6  -7   24.38    4.97
  -5  -6   7   29.35    3.96
   5  -6  -7   37.41    6.11
  -5  -6   6   17.21    6.12
   5   6  -6   29.97    5.02
  -5  -6   6   30.76    4.22
   5  -6  -6   37.68    5.80
  -5  -6   5   91.67   13.42
  -5  -6   5   96.88    7.80
   5   6  -5   97.97    8.76
  -5  -6   5   74.27    7.45
  -5   6   4    2.86    0.76
   5   6  -4    4.95    2.43
  -5  -6   4    2.46    1.39
  -5  -6   4    3.20    1.52
  -5   6   3   84.60    6.22
  -5   6   3   82.56    5.34
  -5  -6   3   98.16    8.21
   5   6  -3  101.68    8.06
  -5   6   2   21.67    3.02
   5   6  -2   23.08    3.92
  -5  -6   2   22.80    4.06
  -5  -6   2   23.26    4.16
   5  -6  -1   26.10    3.59
   5   6  -1   33.43    4.86
  -5   6   1   26.61    3.86
  -5  -6   1   27.30    4.13
  -5  -6   1   29.99    4.77
   5  -6   0   15.90    2.40
   5   6   0   15.58    3.48
  -5   6   0   15.16    3.15
  -5  -6   0   19.92    3.28
  -5  -6   0   19.67    3.97
  -5   6   0   12.01    3.38
   5   6   1  123.51    9.42
  -5  -6  -1  115.67    9.96
  -5   6  -1  109.04    9.63
  -5  -6  -1  101.15    7.38
   5   6   2  121.66    9.02
  -5  -6  -2  115.29   10.16
  -5   6  -2  107.76    9.73
  -5  -6  -2   97.62    7.19
  -5   6  -3   54.76    6.95
  -5  -6  -3   41.44    4.64
  -5  -6  -3   51.58    6.95
  -5  -6  -4   73.83    8.67
  -5   6  -4   75.28    8.31
  -5  -6  -5   29.00    5.64
  -5   6  -5   20.69    4.36
  -5  -6  -6  156.61   15.30
  -5  -6  -6  155.56   13.52
  -5   6  -6  156.14   12.78
  -5  -6  -7   41.75    8.46
  -5  -6  -7   37.40    6.81
  -5   6  -7   39.45    6.47
  -5  -6  -8   11.43    4.70
  -5   6  -8    8.86    4.25
  -5  -6  -8   13.70    4.77
  -5  -6  -9   35.79    7.63
  -5  -7  11   18.81    5.02
   5  -7 -11   23.62    6.42
  -5  -7  10  390.35   22.94
   5  -7 -10  423.92   24.72
   5   7 -10  418.60   24.72
  -5  -7   9   79.19    9.37
   5  -7  -9   96.92   10.80
   5   7  -9  107.83   11.38
  -5  -7   8   24.74    8.08
   5   7  -8   33.20    6.32
   5  -7  -8   27.92    5.79
  -5  -7   7   78.37   13.46
  -5  -7   7   69.02    6.20
   5  -7  -7   82.50    8.82
   5   7  -7   68.69    8.13
  -5  -7   6  257.89   24.38
  -5  -7   6  265.97   13.53
   5  -7  -6  291.15   16.74
   5   7  -6  272.73   15.97
  -5  -7   5  173.74   18.94
  -5  -7   5  157.41   10.15
   5  -7  -5  142.39   11.09
   5   7  -5  117.11    9.18
   5   7  -5  149.34   11.03
  -5  -7   5  111.35    9.08
  -5   7   4  271.11    7.88
  -5  -7   4  324.16   15.45
   5   7  -4  311.72   15.66
  -5   7   3  182.42    8.06
  -5  -7   3  212.79   12.62
   5   7  -3  210.49   12.41
  -5  -7   2  253.08   14.24
   5   7  -2  276.02   14.42
  -5   7   1  279.42   13.51
   5  -7  -1  319.84   15.06
  -5  -7   1  345.09   17.30
   5   7  -1  360.42   17.37
  -5  -7   1  290.59   15.12
  -5   7   0   60.84    6.29
  -5  -7   0   82.37    8.16
   5   7   0   71.53    7.46
   5  -7   0   75.64    5.85
  -5  -7   0   67.67    6.43
   5   7   1  218.91   13.38
  -5  -7  -1  216.27   13.91
  -5   7  -1  205.32   13.76
   5  -7   1  207.49    7.20
  -5  -7  -1  183.18   11.02
   5   7   2  200.72   12.63
  -5  -7  -2  214.27   14.14
  -5   7  -2  205.97   13.88
  -5  -7  -2  183.11   10.89
  -5  -7  -3  258.15   16.00
  -5   7  -3  232.75   15.01
  -5  -7  -3  205.23   11.83
  -5  -7  -4   31.70    5.73
  -5   7  -4   24.41    4.75
  -5  -7  -5  217.29   15.84
  -5   7  -5  210.90   14.74
  -5  -7  -6   54.83    8.78
  -5  -7  -6   64.08    8.75
  -5   7  -6   46.42    6.98
  -5  -7  -7  301.57   22.61
  -5  -7  -7  303.86   20.53
  -5   7  -7  278.11   17.99
  -5  -7  -8    6.27    4.22
  -5   7  -8    4.94    2.88
  -5  -7  -8   14.92    4.93
  -5  -7  -9   -2.36    2.67
  -5  -8  11   43.24    7.85
  -5  -8  10  193.50   16.18
   5  -8 -10  214.09   17.26
   5   8 -10  211.78   17.33
  -5  -8   9   87.02   10.01
   5  -8  -9   75.72    9.82
   5   8  -9   89.91   10.51
  -5  -8   8  151.06   20.44
   5  -8  -8  156.54   13.34
   5   8  -8  128.86   12.27
  -5  -8   7   78.43   14.27
  -5  -8   7   77.79    6.80
   5  -8  -7   81.91    9.13
   5   8  -7   82.64    9.10
  -5  -8   6  210.41   22.82
  -5  -8   6  232.87   12.84
   5  -8  -6  219.36   14.78
   5   8  -6  238.13   15.24
  -5  -8   5   96.61   14.84
  -5  -8   5   93.21    8.00
   5  -8  -5  103.08    9.57
   5   8  -5   91.77    8.83
  -5  -8   5   74.76    7.29
  -5  -8   4  153.22   10.77
   5   8  -4  180.30   12.14
  -5   8   3  122.06    6.01
   5  -8  -3  120.04   10.14
  -5  -8   3  158.34   10.88
   5   8  -3  159.07   11.07
  -5   8   2   54.39    4.67
  -5  -8   2   67.29    7.19
   5   8  -2   72.38    7.51
  -5   8   1   10.90    2.51
   5  -8  -1   11.97    2.83
   5   8  -1   13.88    3.41
  -5  -8   1   13.45    3.28
  -5   8   0   93.16    7.95
  -5  -8   0  120.00   10.20
   5   8   0  118.94   10.38
   5  -8   0  114.64    8.02
   5   8   1   92.83    8.89
  -5  -8  -1   80.27    8.53
   5  -8   1   79.91    4.79
  -5  -8  -1   73.95    7.12
   5   8   2   21.24    4.05
  -5  -8  -2   21.38    3.79
  -5  -8  -2   26.76    5.27
  -5   8  -2   22.97    4.68
  -5  -8  -3    7.50    3.02
  -5   8  -3    4.28    2.26
  -5  -8  -4   84.12    9.58
  -5   8  -4   99.01    9.90
  -5  -8  -5   67.84    8.87
  -5   8  -5   50.48    7.21
  -5  -8  -6   24.56    5.96
  -5  -8  -6   17.57    4.64
  -5   8  -6   13.73    3.90
  -5  -8  -7    8.57    4.44
  -5  -8  -7    7.83    3.92
  -5   8  -7    4.80    2.48
  -5   8  -8   20.33    7.06
  -5  -8  -8   21.84    5.69
  -5  -8  -9   13.96    5.39
  -5  -9  11   38.79    7.72
  -5  -9  10  140.08   14.18
   5  -9 -10  166.10   15.35
   5   9 -10  154.72   14.96
   5   9  -9   19.38    5.06
  -5  -9   9   15.97    4.75
   5  -9  -9   18.30    4.87
  -5  -9   8  245.85   26.59
   5  -9  -8  231.09   16.64
   5   9  -8  216.12   15.99
  -5  -9   7    0.93    2.64
   5   9  -7    7.47    3.57
  -5  -9   7    2.30    1.42
   5  -9  -7    4.94    3.48
  -5  -9   6  296.59   27.58
  -5  -9   6  281.79   14.80
   5  -9  -6  289.81   17.42
   5   9  -6  285.63   17.23
  -5  -9   5  720.73   42.51
  -5  -9   5  696.88   25.59
   5  -9  -5  726.89   28.26
   5   9  -5  678.58   27.35
  -5  -9   5  542.73   22.82
  -5  -9   5  580.39   24.38
  -5  -9   4   81.06    7.74
   5   9  -4   98.41    9.05
   5   9  -3   17.24    3.97
  -5  -9   3   13.27    3.24
  -5   9   2  263.00   11.22
   5  -9  -2  263.32   15.73
  -5  -9   2  327.69   16.90
   5   9  -2  343.78   17.97
  -5   9   1  283.88   11.20
  -5  -9   1  306.43   16.68
   5   9  -1  325.90   18.13
  -5   9   0   65.75    6.39
  -5  -9   0   81.98    8.47
   5   9   0   97.53    9.39
   5  -9   0   82.88    6.95
   5   9   1  242.16   15.53
  -5  -9  -1  239.05   15.30
   5  -9   1  216.21    9.67
   5   9   2  126.42   10.70
  -5  -9  -2  132.62   11.48
  -5   9  -2  123.45   11.02
   5  -9   2  114.23    5.30
  -5  -9  -3   46.43    7.05
  -5   9  -3   51.06    6.86
  -5  -9  -4  216.25   16.10
  -5   9  -4  232.76   15.78
  -5  -9  -5   52.03    8.19
  -5  -9  -5   37.60    6.77
  -5   9  -5   38.09    6.31
  -5  -9  -6   73.30   10.50
  -5   9  -6   69.70    8.63
  -5  -9  -6   63.59    9.24
  -5  -9  -7  339.37   24.07
  -5  -9  -7  336.05   22.63
  -5   9  -7  294.49   19.02
  -5   9  -8   20.64    6.38
  -5  -9  -8   24.81    6.10
  -5 -10  11   37.72    7.82
  -5 -10  10   26.52    6.37
   5  10  -9   12.95    4.50
  -5 -10   9   15.97    4.80
   5 -10  -9   18.45    5.31
  -5 -10   8   94.47   16.61
   5 -10  -8  125.68   12.42
   5  10  -8  120.80   12.06
   5  10  -7   28.22    5.72
  -5 -10   7   36.39    9.92
  -5 -10   7   34.86    4.88
   5 -10  -7   39.40    6.69
   5  10  -6   16.85    4.57
  -5 -10   6   13.46    7.33
  -5 -10   6    9.13    2.85
   5 -10  -6    6.92    2.82
  -5 -10   5   39.67    5.03
   5  10  -5   59.30    7.57
  -5 -10   5   61.83   12.61
  -5 -10   5   57.95    6.65
  -5  10   5   53.82    5.71
   5 -10  -5   64.01    7.72
   5  10  -4   31.83    5.34
  -5 -10   4   28.29    4.88
  -5 -10   4   15.57    3.16
  -5 -10   3  125.62   10.25
   5  10  -3  109.48   10.42
   5 -10  -2  109.95   10.28
  -5 -10   2  124.65   10.55
   5  10  -2  133.30   11.42
   5 -10  -1   26.49    4.96
   5  10  -1   36.66    6.42
  -5  10   1   23.57    3.38
  -5 -10   1   32.66    5.31
  -5  10   0   53.78    5.78
  -5  10   0   52.69    5.63
   5  10   0   66.42    8.23
   5 -10   0   52.07    5.86
  -5  10  -1   46.88    6.50
   5  10   1   56.70    7.69
  -5 -10  -1   61.99    7.93
   5 -10   1   45.83    4.53
   5  10   2   37.55    6.06
  -5 -10  -2   39.28    6.33
   5  10   3   46.92    6.61
  -5 -10  -3   36.57    6.45
  -5  10  -3   43.03    6.61
  -5 -10  -4   15.42    4.08
  -5  10  -4   19.62    4.70
  -5 -10  -5   37.76    7.07
  -5 -10  -5   33.00    6.76
  -5  10  -5   37.61    6.39
  -5 -10  -6  119.72   13.39
  -5 -10  -6  135.03   13.58
  -5  10  -6   95.49   10.45
  -5 -10  -7   39.35    8.19
  -5 -10  -7   47.70    8.39
  -5  10  -7   35.16    6.23
  -5  10  -8    9.56    4.63
  -5 -10  -8   10.72    4.78
  -5 -11  10   75.53   10.86
  -5 -11   9   76.31   15.82
   5  11  -9   54.47    8.60
  -5 -11   9   58.67    8.96
   5 -11  -9   71.75    9.71
  -5 -11   8   46.63   13.05
   5  11  -8   71.70    9.30
   5 -11  -8   54.97    8.33
  -5 -11   7  414.46   35.48
  -5 -11   7  397.11   18.31
   5 -11  -7  433.66   23.29
   5  11  -7  421.58   23.19
  -5 -11   6  131.94   19.75
  -5 -11   6  138.23   10.46
   5 -11  -6  149.74   12.64
   5  11  -6  147.75   12.66
  -5 -11   5  109.23   16.90
  -5 -11   5  100.96    9.14
   5 -11  -5  114.13   10.90
   5  11  -5  114.89   10.85
  -5  11   4  270.91   16.58
  -5 -11   4  237.09   14.49
   5  11  -4  253.55   16.20
   5  11  -3   18.63    4.51
  -5 -11   3   11.41    2.94
  -5 -11   2   86.20    8.90
   5  11  -2  107.34   10.58
  -5 -11   1  248.60   15.93
   5 -11  -1  223.84   15.05
   5  11  -1  248.26   17.02
   5  11   0   64.30    8.29
  -5 -11   0   38.69    6.28
   5  11   1   20.45    4.90
  -5 -11  -1   15.79    4.22
   5  11   2  265.94   17.36
  -5 -11  -2  250.90   17.28
   5  11   3   57.47    7.75
  -5 -11  -3   55.06    8.06
  -5  11  -3   43.06    6.99
  -5 -11  -4   52.18    7.92
  -5 -11  -4   54.57    8.40
  -5  11  -4   49.72    7.58
  -5 -11  -5   21.03    5.37
  -5 -11  -5   22.45    5.29
  -5  11  -5   26.98    5.58
  -5 -11  -6   57.31    9.06
  -5 -11  -6   66.39    9.69
  -5  11  -6   59.09    8.23
  -5 -11  -7   55.74    9.49
  -5 -11  -7   44.64    8.19
  -5  11  -8   46.54    9.22
  -5 -12  10   38.30    7.77
  -5 -12   9   76.06   16.70
   5  12  -9   53.29    8.87
  -5 -12   9   67.07    9.93
   5 -12  -9   78.33   10.45
   5  12  -8   53.60    8.26
  -5 -12   8   61.38   14.36
   5 -12  -8   70.75    9.51
  -5 -12   7  212.00   25.61
   5 -12  -7  210.24   16.08
   5  12  -7  203.82   16.19
  -5 -12   6  120.32   19.20
  -5 -12   6   98.30    9.15
   5 -12  -6  109.60   11.01
   5  12  -6  109.59   11.35
   5  12  -5   44.35    6.89
  -5 -12   5   35.41   10.57
  -5 -12   5   30.77    5.24
   5 -12  -5   33.06    5.88
  -5 -12   4   96.31   16.98
  -5 -12   4  106.99    9.92
  -5  12   4  113.79   11.19
   5  12  -4  107.44   10.93
  -5 -12   3   80.78    8.83
   5  12  -3   84.47    9.77
   5  12  -2    8.16    3.82
  -5 -12   2    4.58    2.35
   5  12  -1   11.32    3.64
  -5 -12   1   24.57    5.25
   5  12   0   41.79    7.22
  -5 -12   0   22.84    5.05
   5  12   1   47.76    7.66
  -5 -12  -1   42.23    7.19
   5  12   2   78.26    9.34
  -5 -12  -2   76.26    9.63
   5  12   3   31.86    6.16
  -5 -12  -3   27.52    5.44
  -5 -12  -3   22.82    5.42
  -5 -12  -4   17.07    4.48
  -5 -12  -4   27.05    6.36
  -5  12  -4   15.84    4.73
  -5 -12  -5   55.87    8.74
  -5 -12  -5   56.13    9.01
  -5  12  -5   45.62    7.61
  -5 -12  -6   24.11    5.91
  -5 -12  -6   26.38    6.37
  -5  12  -6   22.76    5.77
  -5 -12  -7   20.97    6.31
  -5 -12  -7   44.45    8.48
  -5 -13   9   73.67   10.72
   5  13  -8   68.90    9.87
  -5 -13   8   59.04   14.58
   5 -13  -8   69.98    9.64
   5  13  -7   27.31    6.20
  -5 -13   7   15.43    7.20
   5 -13  -7   19.95    5.07
  -5 -13   6   92.97   16.95
  -5 -13   6   95.47    9.18
   5 -13  -6  122.26   11.63
   5  13  -6  103.67   11.36
   5  13  -5   55.90    8.25
  -5 -13   5   42.18   11.16
   5 -13  -5   67.11    8.41
  -5 -13   5   47.06    6.68
  -5 -13   4  126.61   18.79
  -5 -13   4  122.65   11.12
   5  13  -3    2.20    3.50
  -5  13   3   -1.59    2.93
  -5 -13   3    6.19    2.93
  -5  13   2  142.57   15.86
  -5 -13   2  113.31   10.97
   5  13  -2  121.00   12.51
   5  13  -1   56.20    8.53
  -5 -13   1   69.20    8.74
  -5 -13   0  182.22   14.44
   5  13   0  167.18   14.71
  -5 -13  -1  658.23   30.26
   5  13   1  610.35   30.62
   5  13   2   46.06    7.35
  -5 -13  -2   44.09    6.55
  -5 -13  -2   44.51    7.51
   5  13   3   37.09    6.91
  -5 -13  -3   28.16    5.53
  -5 -13  -3   38.28    7.03
  -5 -13  -4  139.28   12.94
  -5 -13  -4  135.12   13.92
  -5  13  -4  112.26   11.88
  -5 -13  -5   67.65    9.54
  -5  13  -5   76.60    9.74
  -5  13  -6    3.54    6.43
  -5 -13  -6    7.81    3.34
  -5 -13  -6    6.08    4.28
  -5  13  -6    9.19    3.58
   5  14  -8   31.19    6.96
  -5 -14   8   25.24   11.84
   5 -14  -8   37.74    7.31
   5  14  -7   15.12    5.15
  -5 -14   7   33.21   10.72
   5 -14  -7   30.01    6.20
   5  14  -6   15.68    4.67
  -5 -14   6   11.74    7.53
  -5 -14   6   14.25    3.78
   5 -14  -6   14.61    4.10
   5  14  -5   45.96    8.11
  -5 -14   5   50.85   13.15
  -5 -14   5   31.49    5.49
   5 -14  -5   47.29    7.37
  -5 -14   4   82.72   15.49
  -5 -14   4   80.25    9.09
   5  14  -4   72.38   10.01
  -5 -14   3  250.93   16.89
   5  14  -3  226.28   17.91
  -5  14   3  251.55   20.77
   5  14  -2   42.63    7.60
  -5  14   2   50.33    9.67
  -5 -14   2   58.99    8.08
   5  14  -1    9.99    4.09
  -5  14   1    6.04    4.37
  -5 -14   1   12.45    3.98
  -5  14   0  169.60   20.42
  -5 -14   0  139.71   13.16
   5  14   0  132.85   13.61
  -5 -14  -1  110.66    9.79
  -5  14  -1  132.47   19.37
  -5 -14  -1  137.86   13.21
   5  14   1  127.40   13.37
   5  14   2    9.67    3.56
  -5  14  -2   15.49    8.41
  -5 -14  -2   10.54    3.16
  -5 -14  -2   10.37    3.75
   5  14   3   14.48    4.66
  -5  14  -3   21.02    9.26
  -5 -14  -3   13.12    4.12
  -5 -14  -3    9.84    3.74
  -5  14  -4   27.99   11.95
  -5 -14  -4   11.10    4.30
  -5 -14  -4   18.51    5.08
  -5  14  -4   18.05    5.35
  -5 -14  -5    4.26    2.65
  -5 -14  -5    6.28    2.32
  -5  14  -5    8.45    3.79
  -5 -14  -6   65.63   10.08
  -5  14  -6   63.18    9.21
   5  15  -7   67.55   10.35
  -5 -15   7   93.87   18.48
   5 -15  -7   75.47    9.88
   5  15  -6   57.44    9.17
  -5 -15   6   50.30   13.58
  -5 -15   6   35.23    5.81
   5 -15  -6   51.53    7.91
   5  15  -5   28.30    6.56
  -5 -15   5   21.00   10.33
  -5 -15   5   24.44    5.17
   5 -15  -5   29.48    5.88
  -5 -15   4  444.34   37.97
  -5 -15   4  398.96   22.29
   5  15  -4  399.91   25.02
  -5 -15   3  156.61   13.38
   5  15  -3  150.85   15.04
  -5  15   2   12.37    6.17
   5  15  -2    8.95    3.90
  -5 -15   2    9.11    3.81
  -5 -15   1  141.38   13.31
   5  15  -1  151.87   14.95
  -5  15   1  139.48   18.14
  -5 -15   0  109.49    8.79
  -5  15   0  108.90   16.56
  -5 -15   0  122.89   12.55
   5  15   0  102.43   12.29
  -5 -15  -1  122.35   10.17
  -5 -15  -1  166.66   14.89
   5  15   1  163.71   15.46
  -5  15  -1  178.26   22.49
   5  15   2    4.75    2.81
  -5 -15  -2    7.89    2.91
  -5  15  -2    8.05    2.73
  -5 -15  -2   11.59    4.34
   5  15   3   25.48    6.03
  -5 -15  -3   18.76    4.48
  -5 -15  -3   19.18    4.98
  -5 -15  -4   59.43    8.47
  -5  15  -4   68.58   16.67
  -5 -15  -4   54.72    9.30
  -5 -15  -5  103.56   11.66
  -5  15  -5   85.12   10.83
  -5 -15  -6   81.97   10.90
   5 -16  -7   76.16   10.27
   5  16  -6   33.86    7.35
  -5 -16   6   19.73    8.98
   5 -16  -6   34.16    6.53
   5  16  -5   45.15    9.05
  -5 -16   5   48.97   13.34
  -5 -16   5   42.06    7.00
   5 -16  -5   51.68    7.80
   5  16  -4   46.05    8.46
  -5 -16   4   40.48   11.95
  -5 -16   4   40.44    6.95
   5  16  -3    1.79    2.91
  -5 -16   3    1.66    2.02
   5  16  -2    0.60    2.20
  -5 -16   2    2.76    2.28
  -5  16   2   -1.87    3.01
  -5  16   1    3.76    4.11
   5  16  -1    3.01    3.54
  -5 -16   1    0.87    2.01
   5  16   0   22.09    6.05
  -5 -16   0   23.54    6.03
  -5  16   0   20.60    7.38
   5  16   1   -0.25    2.41
  -5  16  -1    0.22    5.02
  -5 -16  -1    2.68    2.81
   5  16   2   47.05    8.30
  -5  16  -2   73.34   16.30
  -5 -16  -2   56.69    9.36
   5  16   3   10.88    4.35
  -5 -16  -3    3.99    2.47
  -5  16  -3    8.95    4.29
  -5 -16  -3   15.03    5.37
  -5 -16  -4   27.30    5.82
  -5  16  -4   16.04    6.48
  -5 -16  -5   62.51    9.27
  -5  16  -5   68.82    9.96
  -5 -16  -6    0.23    2.76
   5 -17  -6   98.54   11.21
   5  17  -5   28.36    7.53
  -5 -17   5   22.40    9.87
  -5 -17   5   23.71    5.10
   5  17  -4   45.38    9.14
  -5 -17   4   52.83   13.45
  -5 -17   4   39.48    7.02
   5  17  -3   45.08    8.51
  -5 -17   3   47.37   12.68
  -5 -17   3   53.60    8.44
   5  17  -2   17.98    5.21
  -5 -17   2   21.74    5.48
   5  17  -1   38.75    7.95
  -5  17   1   24.08    8.44
  -5 -17   1   30.26    6.73
   5  17   0    5.94    3.70
  -5 -17   0   11.39    4.73
  -5  17  -1  120.88   19.93
   5  17   1   84.72   11.55
  -5 -17  -1  118.83   13.15
   5  17   2   58.56    9.47
  -5 -17  -2   42.74    8.14
  -5  17  -2   53.71   13.86
  -5  17  -3   -3.76    7.41
  -5  17  -4  163.89   27.29
  -5  17  -5    6.19    3.34
   5  18  -4   17.68    6.06
  -5 -18   4   16.10    8.23
  -5 -18   4    7.52    3.21
   5  18  -3   48.55    9.47
  -5 -18   3   59.39   14.34
  -5 -18   3   57.61    8.89
   5  18  -2   53.20    9.64
  -5 -18   2   50.87    8.29
   5  18  -1    2.21    2.98
  -5 -18   1    0.48    2.12
   5  18   0   54.46    9.72
  -5 -18   0   53.21    8.74
  -5  18   0   38.06   10.87
   5  18   1   19.77    5.86
  -5  18  -1   16.99    6.75
  -5 -18  -1   31.62    7.43
   5  18   2   13.24    5.21
  -5  18  -2   10.89    7.48
  -5  18  -3   46.74   14.75
  -5 -19   3    6.34    2.58
  -5 -19   2    2.12    2.30
   5  19  -1   75.55   11.95
  -5 -19   1   87.79   11.61
   5  19   0    1.94    2.89
   5  19   1   32.64    7.88
  -5  19  -1   40.02   12.64
  -5  19  -2   59.37   16.12
  -5 -20   2    5.35    3.31
  -5  20  -1   -6.05    7.00
  -5  20  -2    4.64    6.22
   6   0 -10   20.48    5.59
   6   0  -9   11.10    3.93
  -6   0   8   47.88    5.02
   6   0  -8   43.38    7.00
  -6   0   8   51.01    5.97
  -6   0   7   16.70    5.14
   6   0  -7   21.27    4.15
  -6   0   7   23.27    4.19
  -6   0   6   10.76    4.39
   6   0  -6   10.13    2.92
  -6   0   6    8.98    2.73
  -6   0   5  152.34   15.03
  -6   0   5  144.78   10.60
   6   0  -5  133.66   10.16
   6   0  -4   33.72    4.50
  -6   0   4   47.37    5.89
  -6   0   3  752.02   28.59
   6   0  -3  712.48   24.41
  -6   0   2  513.82   22.84
   6   0  -2  521.78   18.33
   6   0  -1    0.26    0.62
  -6   0   1   -0.70    1.54
   6   0   0  197.74    8.44
  -6   0   0  180.30   12.91
  -6   0  -1 3234.32   87.40
  -6   0  -2   40.15    6.15
  -6   0  -3   16.07    4.29
  -6   0  -4  222.19   15.61
  -6   0  -5  272.65   18.12
  -6   0  -6   42.44    6.98
  -6   0  -7  104.35   11.48
  -6   0  -8    5.12    2.25
   6   1 -10  167.80   15.66
   6  -1 -10  166.53   16.07
   6   1  -9   32.57    6.29
   6  -1  -9   26.35    5.83
  -6   1   9   27.26    4.36
  -6  -1   8   58.67    6.19
  -6  -1   8   61.72    6.57
  -6   1   8   70.55    7.24
   6   1  -8   67.62    8.76
   6  -1  -8   72.54    9.30
  -6   1   7   69.11   10.52
  -6  -1   7   90.68   12.86
  -6  -1   7   91.23    8.09
  -6   1   7   81.34    7.96
   6   1  -7   74.55    8.45
   6  -1  -7   72.95    8.75
  -6   1   6   41.93    8.01
  -6  -1   6   49.12    9.08
   6   1  -6   46.92    6.41
   6  -1  -6   43.98    6.18
  -6  -1   6   47.43    6.07
  -6   1   6   46.78    6.07
  -6   1   5  156.14   14.95
  -6  -1   5  147.18   15.56
  -6  -1   5  168.51   11.56
  -6   1   5  157.95   11.40
   6   1  -5  162.51   11.23
   6  -1  -5  155.61   11.17
  -6  -1   4  116.56    9.65
  -6   1   4  128.23   10.21
   6   1  -4  106.32    8.47
   6  -1  -4  108.80    8.51
  -6   1   3   45.99    6.14
   6   1  -3   35.74    4.35
  -6  -1   3   41.31    5.76
   6  -1  -3   42.74    4.71
   6   1  -2   13.49    2.42
   6  -1  -2    9.95    2.02
  -6  -1   2   12.41    3.20
  -6   1   2   11.61    3.37
  -6  -1   1   82.56    8.39
  -6   1   1  101.56    9.40
   6   1  -1   88.07    6.06
   6  -1  -1   90.94    5.53
   6   1   0   13.49    2.31
   6  -1   0   10.88    1.56
  -6  -1   0   12.01    3.17
  -6   1   0    8.92    3.11
   6   1   1   64.73    3.37
  -6  -1  -1   81.01    8.55
  -6   1  -1   86.72    9.00
  -6  -1  -2  114.47   10.74
  -6   1  -2  116.04   10.61
  -6  -1  -3   11.75    3.48
  -6   1  -3   14.54    3.98
  -6  -1  -4  124.84   11.69
  -6   1  -4  116.08   11.27
  -6  -1  -5    1.81    1.96
  -6   1  -5   -4.28    3.61
  -6  -1  -6    7.97    3.24
  -6   1  -6    3.31    1.92
  -6   1  -7   90.04   10.64
  -6  -1  -7   67.36    9.36
  -6  -1  -8    3.89    2.37
  -6   1  -8    2.62    2.82
   6  -2 -11  134.65   13.22
   6  -2 -10  275.85   20.90
   6   2 -10  268.45   20.03
   6   2  -9   18.54    5.02
   6  -2  -9   21.11    5.42
  -6   2   9   18.48    3.77
  -6  -2   8   80.95   13.01
  -6  -2   8   73.95    6.99
  -6   2   8   73.18    7.65
   6   2  -8   81.16    9.31
  -6  -2   7  806.83   42.39
  -6  -2   7  801.28   28.88
  -6   2   7  841.64   30.71
   6   2  -7  791.66   32.13
  -6   2   6    6.78    2.90
  -6  -2   6   10.79    4.94
   6   2  -6    2.37    1.67
   6  -2  -6    5.27    2.31
  -6  -2   6    4.71    1.54
  -6   2   6    8.02    2.95
   6  -2  -5  113.57    9.37
  -6   2   5  120.55   12.31
  -6  -2   5  130.20   14.97
  -6  -2   5  101.81    8.85
  -6   2   5  110.80    9.59
   6   2  -5  114.07    9.30
  -6   2   4 1064.50   40.87
  -6  -2   4  994.02   34.23
  -6   2   4 1002.06   35.08
   6   2  -4  951.36   31.91
   6  -2  -4  963.00   32.36
   6   2  -3   20.08    3.21
   6  -2  -3   16.03    2.92
  -6  -2   3   19.02    4.09
  -6   2   3   14.40    3.55
   6   2  -2   22.88    3.33
   6  -2  -2   20.52    2.82
  -6  -2   2   23.59    4.42
  -6   2   2   17.16    3.86
  -6  -2   1  352.32   18.46
  -6   2   1  341.03   18.27
   6   2  -1  366.86   14.47
   6  -2  -1  339.90   12.24
   6   2   0    4.17    1.40
   6  -2   0    4.41    0.91
  -6  -2   0    4.35    2.10
  -6   2   0    3.17    2.22
   6   2   1   21.55    2.52
  -6  -2  -1   31.96    5.61
  -6   2  -1   26.50    5.12
  -6  -2  -2   11.13    3.44
  -6   2  -2    6.47    2.71
  -6  -2  -3  151.17   12.37
  -6   2  -3  145.09   12.19
  -6  -2  -4   14.58    4.31
  -6   2  -4   14.83    4.00
  -6  -2  -5   81.87    9.71
  -6   2  -5   74.27    9.11
  -6  -2  -6  265.09   18.63
  -6   2  -6  293.15   19.16
  -6  -2  -7   31.47    6.44
  -6   2  -7   32.19    6.64
  -6  -2  -8    5.80    3.57
  -6   2  -8    6.19    2.91
   6  -3 -11   33.97    6.67
   6   3 -10   61.70    9.40
   6  -3 -10   52.52    8.26
   6   3  -9   12.15    4.15
  -6  -3   9   12.88    3.23
  -6   3   9   11.02    3.16
  -6  -3   8   72.49   12.85
  -6  -3   8   71.31    6.89
  -6   3   8   63.79    7.40
   6   3  -8   72.27    8.89
  -6  -3   7   54.69   11.05
  -6  -3   7   54.90    6.22
  -6   3   7   53.61    6.82
   6   3  -7   55.30    7.58
  -6   3   6   45.84    7.30
  -6  -3   6   47.32    9.78
   6   3  -6   40.83    5.94
  -6  -3   6   45.35    5.81
  -6   3   6   49.68    6.55
  -6   3   5  181.03   14.38
  -6  -3   5  203.95   19.57
  -6  -3   5  186.77   12.27
  -6   3   5  184.60   12.86
   6   3  -5  180.56   12.06
  -6   3   4  127.12   11.74
  -6  -3   4  126.38   10.01
  -6   3   4  121.52   10.45
   6   3  -4  130.79    9.42
   6   3  -3   25.86    3.88
   6  -3  -3   27.20    3.85
  -6  -3   3   28.39    4.72
  -6   3   3   25.89    4.70
  -6  -3   2   68.50    7.61
  -6   3   2   60.66    7.32
   6   3  -2   68.82    6.11
   6  -3  -2   67.56    5.45
  -6  -3   1  138.45   11.03
  -6   3   1  133.02   11.05
   6   3  -1  137.43    8.74
   6  -3  -1  121.76    6.44
   6  -3   0   40.17    2.49
   6   3   0   47.52    4.96
   6  -3   0   44.82    2.33
  -6  -3   0   46.57    6.46
  -6   3   0   47.47    6.82
   6   3   1   10.34    2.18
  -6  -3  -1   11.80    3.39
  -6   3  -1   15.55    3.89
  -6  -3  -2   69.36    8.29
  -6   3  -2   77.52    8.81
  -6  -3  -3   40.27    6.56
  -6   3  -3   45.94    7.01
  -6  -3  -4  175.81   14.14
  -6   3  -4  172.61   13.95
  -6  -3  -5   34.99    6.53
  -6   3  -5   41.13    6.96
  -6  -3  -6   14.16    4.32
  -6   3  -6   18.81    4.93
  -6  -3  -7  136.05   13.68
  -6   3  -7  134.35   13.21
  -6  -3  -8   14.43    4.44
   6  -4 -11   26.43    5.97
   6   4 -10    3.95    3.30
   6  -4 -10    2.34    2.51
   6   4  -9   38.75    7.04
  -6   4   9   51.94    6.77
  -6  -4   9   41.84    6.19
   6  -4  -9   40.29    7.00
  -6  -4   8   65.60   12.22
   6   4  -8   54.26    7.67
  -6  -4   8   43.53    5.28
  -6   4   8   45.50    6.28
  -6  -4   7   51.92   10.88
   6   4  -7   44.09    6.59
  -6  -4   7   39.09    5.07
  -6   4   7   45.10    6.33
  -6  -4   6   18.28    6.13
   6   4  -6   11.49    3.45
  -6  -4   6   12.80    3.10
  -6   4   6   15.78    3.84
  -6   4   5  225.02   15.02
  -6  -4   5  205.95   20.31
  -6  -4   5  212.17   13.15
  -6   4   5  226.81   14.57
   6   4  -5  208.36   13.11
  -6   4   4   55.78    7.25
  -6  -4   4   60.05    6.80
  -6   4   4   62.27    7.48
   6   4  -4   56.58    6.30
   6   4  -3   32.75    4.44
  -6  -4   3   21.02    3.93
  -6   4   3   25.14    4.70
   6  -4  -2  788.27   24.76
  -6  -4   2  776.90   29.91
  -6   4   2  774.17   30.75
   6   4  -2  814.69   27.10
   6  -4  -1   10.15    2.17
   6   4  -1   12.85    2.88
   6  -4  -1    6.01    1.26
  -6  -4   1   10.20    3.19
  -6   4   1   13.52    3.76
   6   4   0   44.47    5.19
   6  -4   0   41.68    2.12
  -6  -4   0   51.67    6.67
  -6   4   0   45.15    6.46
   6   4   1  580.48   21.26
  -6  -4  -1  570.09   25.73
  -6   4  -1  577.22   26.05
  -6  -4  -2   79.48    8.73
  -6   4  -2   82.63    8.97
  -6  -4  -3    2.90    1.87
  -6   4  -3    2.72    1.80
  -6  -4  -4  476.43   24.92
  -6   4  -4  472.18   24.30
  -6  -4  -5   10.36    3.38
  -6   4  -5   17.47    4.59
  -6  -4  -6   22.41    5.50
  -6   4  -6   31.63    6.17
  -6  -4  -7  144.56   16.35
  -6  -4  -7  162.88   14.95
  -6   4  -7  141.28   13.44
  -6  -4  -8    2.19    2.49
   6  -5 -11   46.91    8.53
  -6  -5  10  201.80   15.31
   6  -5 -10  246.34   18.26
   6   5 -10  238.21   18.56
   6   5  -9   60.99    8.87
  -6   5   9   60.13    7.61
  -6  -5   9   53.00    7.33
   6  -5  -9   51.76    8.04
  -6  -5   8   46.31   10.66
   6   5  -8   48.67    7.23
  -6  -5   8   43.12    5.28
  -6   5   8   57.42    7.38
  -6  -5   7   29.85    9.01
   6   5  -7   22.29    4.92
  -6  -5   7   30.92    4.63
  -6   5   7   32.89    5.43
  -6  -5   6   63.38   12.23
  -6  -5   6   71.02    7.24
  -6   5   6   72.50    8.25
   6   5  -6   63.36    7.51
  -6   5   5   47.09    6.05
   6   5  -5   40.81    5.82
  -6  -5   5   39.31    9.14
  -6  -5   5   44.14    5.84
  -6   5   5   46.23    6.63
   6   5  -4   13.31    3.04
  -6   5   4   11.12    3.33
  -6  -5   4   13.34    3.59
  -6   5   4   13.95    3.85
   6   5  -3    1.98    1.09
  -6  -5   3    1.20    1.43
  -6   5   3    0.67    1.48
   6   5  -2   10.24    2.57
  -6  -5   2    8.12    2.72
  -6   5   2    6.97    2.79
   6  -5  -1   56.34    5.07
  -6  -5   1   67.86    7.71
   6   5  -1   61.21    6.41
  -6   5   1   63.79    7.80
   6  -5  -1   62.26    4.64
  -6  -5   0   50.90    5.25
  -6  -5   0   65.23    7.77
   6   5   0   64.14    6.72
   6  -5   0   53.97    2.77
  -6   5   0   53.51    7.10
   6   5   1    8.06    2.44
  -6  -5  -1    3.56    1.36
  -6  -5  -1   10.74    3.55
  -6   5  -1   11.50    3.86
   6   5   2   46.09    5.00
  -6  -5  -2   44.05    6.89
  -6   5  -2   38.60    6.33
  -6  -5  -3   45.71    7.01
  -6   5  -3   40.82    6.52
  -6  -5  -4  150.45   13.26
  -6   5  -4  148.90   13.09
  -6  -5  -5   21.32    5.34
  -6   5  -5   26.34    5.40
  -6  -5  -6   35.62    6.83
  -6   5  -6   30.91    6.19
  -6  -5  -7   47.28    9.41
  -6  -5  -7   43.06    7.91
  -6   5  -7   31.25    6.26
  -6  -5  -8   11.10    3.75
  -6  -6  10  273.16   18.59
   6  -6 -10  332.65   21.53
   6   6 -10  301.75   21.13
  -6  -6   9    4.87    5.01
   6   6  -9    7.31    3.18
  -6  -6   9    5.90    2.31
   6  -6  -9    4.40    3.15
  -6   6   9    5.78    2.69
  -6  -6   8  100.45   16.35
   6  -6  -8  119.99   11.53
   6   6  -8   97.96   10.56
  -6  -6   7  133.04   18.52
  -6  -6   7  130.06    9.66
   6   6  -7  123.19   11.23
  -6  -6   6  118.69   16.91
  -6  -6   6  146.86   10.67
   6   6  -6  156.65   12.09
   6   6  -5   48.63    6.33
  -6  -6   5   51.08   10.96
  -6  -6   5   44.79    5.77
  -6   6   4  514.62   19.56
  -6  -6   4  444.81   21.09
   6   6  -4  470.66   20.96
  -6   6   3   63.42    6.19
  -6  -6   3   64.50    7.27
  -6   6   3   45.68    4.56
  -6   6   3   62.51    7.60
   6   6  -3   52.46    6.13
  -6  -6   2   55.30    6.93
  -6   6   2   43.47    4.95
   6   6  -2   62.26    6.72
  -6   6   2   62.50    7.75
  -6  -6   1  204.82   12.38
   6  -6  -1  216.77   11.19
  -6  -6   1  272.91   15.89
   6   6  -1  248.50   14.02
  -6   6   1  174.89   11.58
  -6   6   1  240.77   15.69
   6   6   0   14.70    3.44
   6  -6   0   10.31    1.55
   6  -6   0   11.28    1.38
  -6  -6   0    9.99    2.49
  -6  -6   0   14.17    3.85
  -6   6   0   17.68    4.25
   6   6   1   51.95    6.14
  -6  -6  -1   60.14    7.63
  -6   6  -1   56.17    7.48
  -6  -6  -1   38.42    4.72
   6   6   2  174.53   10.79
  -6  -6  -2  174.00   13.78
  -6   6  -2  174.65   13.59
  -6  -6  -3  261.53   17.53
  -6   6  -3  254.25   17.01
  -6  -6  -4   30.15    5.73
  -6   6  -4   46.39    7.17
  -6  -6  -5   39.85    7.01
  -6   6  -5   40.69    6.97
  -6  -6  -6   66.21    9.40
  -6   6  -6   53.47    8.24
  -6  -6  -7   96.57   11.68
  -6   6  -7   75.79    9.81
  -6  -6  -8   16.22    5.10
   6   7 -10   30.27    6.90
  -6  -7  10   23.19    5.36
   6  -7 -10   25.98    6.19
  -6  -7   9   65.01   14.20
   6   7  -9   63.19    9.16
   6  -7  -9   72.88    9.79
  -6  -7   9   52.50    7.85
  -6  -7   8   94.74   15.99
   6  -7  -8   82.45    9.96
   6   7  -8   67.54    9.04
  -6  -7   7    8.63    4.60
   6   7  -7    6.42    2.15
  -6  -7   7    4.12    1.74
   6   7  -6   30.50    5.33
  -6  -7   6   37.22    9.87
  -6  -7   6   30.07    4.83
  -6  -7   5  229.92   23.56
  -6  -7   5  203.42   13.41
   6   7  -5  223.34   14.33
   6   7  -4   42.61    5.99
  -6  -7   4   51.30    6.45
   6  -7  -3   25.43    4.45
  -6   7   3   21.29    3.03
  -6   7   3   26.75    3.46
   6   7  -3   30.86    4.85
  -6  -7   3   29.65    5.32
  -6   7   2   41.20    4.86
  -6  -7   2   55.24    7.10
   6   7  -2   58.44    6.94
  -6   7   1  100.06    8.38
   6  -7  -1  114.31    8.26
  -6  -7   1  118.37   10.71
   6   7  -1  123.80   10.26
  -6   7   1  133.37   11.65
   6   7   0   34.03    5.31
   6  -7   0   25.29    2.77
  -6  -7   0   24.77    5.11
  -6   7   0   31.96    5.80
   6   7   1   11.52    3.10
  -6  -7  -1    7.54    2.99
  -6   7  -1   13.18    3.89
   6   7   2   89.74    8.15
  -6  -7  -2   86.56    9.83
  -6   7  -2   83.65    9.48
  -6  -7  -3    9.65    3.39
  -6   7  -3   10.45    3.51
  -6  -7  -4  114.74   11.88
  -6   7  -4  102.93   10.96
  -6  -7  -5   27.28    6.27
  -6   7  -5   16.59    4.68
  -6  -7  -6    0.21    2.90
  -6  -7  -6   -4.50    4.01
  -6   7  -6    0.77    1.51
  -6   7  -7   76.95   10.12
  -6  -7  -7   70.40   10.20
  -6  -8  10   -1.69    2.25
  -6  -8   9    8.36    4.95
   6   8  -9   21.18    5.48
  -6  -8   9   13.89    4.20
   6  -8  -9   18.36    4.72
  -6  -8   8   29.11    9.01
   6   8  -8   17.13    4.63
   6  -8  -8   23.44    5.40
  -6  -8   7   74.62   14.59
  -6  -8   7   77.53    7.69
   6   8  -7   75.08    8.94
  -6  -8   6   73.61   13.65
  -6  -8   6   89.00    8.38
   6   8  -6   79.40    8.83
  -6  -8   5  135.54   18.44
  -6  -8   5  144.62   11.04
   6   8  -5  133.96   11.25
  -6  -8   4   53.34    6.70
   6   8  -4   61.81    7.32
  -6  -8   3   64.90    7.59
   6   8  -3   59.66    7.15
  -6   8   2   74.46    6.30
   6  -8  -2   77.23    7.62
  -6  -8   2   94.62    9.24
   6   8  -2  105.58    9.56
   6  -8  -1    2.15    1.47
   6   8  -1    3.05    2.11
  -6  -8   1    2.71    1.70
   6   8   0   23.41    4.55
  -6  -8   0   22.78    5.12
  -6   8   0   24.26    5.07
   6   8   1  315.95   17.82
  -6  -8  -1  316.80   19.14
  -6   8  -1  325.17   19.66
   6   8   2   42.38    5.84
  -6  -8  -2   52.67    7.61
  -6   8  -2   41.44    6.86
  -6  -8  -3   14.59    4.29
  -6   8  -3    9.80    3.52
  -6  -8  -4  107.05   11.60
  -6   8  -4   94.66   10.56
  -6  -8  -5    6.97    3.50
  -6   8  -5   21.89    5.30
  -6  -8  -6    5.18    2.56
  -6  -8  -6    2.30    2.05
  -6   8  -6    2.21    1.95
  -6  -8  -7   68.74   10.11
  -6   8  -7   53.00    8.33
  -6  -9  10   91.24   11.41
  -6  -9   9    7.37    5.74
   6   9  -9    6.46    3.38
  -6  -9   9    0.56    1.56
   6  -9  -9    6.36    3.89
  -6  -9   8   24.58    9.70
   6   9  -8   39.60    7.04
   6  -9  -8   41.92    7.37
   6   9  -7    0.27    1.44
  -6  -9   7    3.97    3.93
  -6  -9   7    2.21    1.44
   6   9  -6   40.22    6.45
  -6  -9   6   45.39   11.35
  -6  -9   6   38.33    5.63
   6   9  -5   -1.87    1.80
  -6  -9   5   -1.67    4.09
  -6  -9   5    0.33    1.15
   6   9  -4   44.86    6.46
  -6  -9   4   51.06    6.94
   6   9  -3    2.99    2.68
  -6  -9   3    3.63    2.15
   6   9  -2   46.47    6.66
  -6  -9   2   38.97    6.18
  -6  -9   1  103.49   10.27
   6   9  -1   95.86   10.03
  -6  -9   0  132.32   11.87
   6   9   0  127.13   11.37
  -6   9   0  115.47   11.47
   6   9   1   16.06    4.15
  -6  -9  -1   13.97    4.34
  -6   9  -1   16.37    4.17
   6   9   2   62.20    7.57
  -6  -9  -2   62.23    8.64
  -6   9  -2   60.86    8.59
  -6  -9  -3   76.42    9.78
  -6   9  -3   70.76    9.44
  -6  -9  -4   46.23    8.00
  -6   9  -4   44.01    7.35
  -6  -9  -5   28.00    6.60
  -6   9  -5   18.80    4.80
  -6  -9  -6   31.63    7.37
  -6  -9  -6   26.10    6.36
  -6   9  -6   24.14    5.70
  -6 -10  10   37.09    7.30
  -6 -10   9    6.24    6.57
   6  10  -9   -0.96    2.50
  -6 -10   9   -1.89    2.71
   6 -10  -9    2.71    4.06
  -6 -10   8  113.18   19.03
   6 -10  -8  128.00   12.84
   6  10  -8  103.97   11.59
  -6 -10   7  130.28   20.29
  -6 -10   7  134.86   10.62
   6  10  -7  142.62   13.12
   6  10  -6   19.90    4.63
  -6 -10   6    8.42    4.07
  -6 -10   6   20.24    4.01
   6  10  -5    6.35    3.07
  -6 -10   5    1.66    1.53
   6  10  -4   54.92    7.47
  -6 -10   4   53.09    7.09
   6  10  -3   39.45    6.34
  -6 -10   3   28.45    5.19
   6  10  -2   41.93    6.79
  -6 -10   2   46.28    6.85
  -6 -10   1  122.33   11.47
   6  10  -1  126.38   11.95
   6  10   0   54.36    7.74
  -6 -10   0   58.59    8.06
   6  10   1   72.85    8.86
  -6 -10  -1   89.21   10.13
  -6  10  -1   84.14    9.86
   6  10   2   68.04    8.35
  -6 -10  -2   72.28    9.23
  -6  10  -2   72.35    9.38
  -6 -10  -3   27.10    6.38
  -6  10  -3   26.38    5.86
  -6 -10  -4   23.65    5.70
  -6  10  -4   29.69    6.21
  -6 -10  -5   30.28    6.51
  -6 -10  -5   40.49    7.62
  -6  10  -5   43.01    7.42
  -6 -10  -6   37.70    7.61
  -6 -10  -6   45.51    8.52
  -6  10  -6   40.17    7.41
  -6 -11  10   24.54    6.52
  -6 -11   9   39.73    7.99
   6  11  -8   18.94    5.09
  -6 -11   8   22.11    8.94
   6 -11  -8   15.38    5.22
   6  11  -7    5.37    3.26
  -6 -11   7    5.86    4.10
   6  11  -6   56.23    8.20
  -6 -11   6   61.19   14.23
  -6 -11   6   63.56    7.68
   6  11  -5   59.14    8.21
  -6 -11   5   82.66   15.86
  -6 -11   5   64.96    7.97
   6  11  -4    9.45    3.27
  -6 -11   4    4.18    2.33
   6  11  -3   16.70    4.86
  -6 -11   3   16.88    4.30
   6  11  -2   54.74    8.05
  -6 -11   2   60.19    8.08
   6  11  -1   29.10    5.80
  -6 -11   1   27.71    5.33
   6  11   0   18.61    4.71
  -6 -11   0   22.60    4.96
   6  11   1   11.65    3.84
  -6 -11  -1   12.67    4.28
   6  11   2    5.53    2.71
  -6 -11  -2    6.38    2.21
  -6  11  -2    6.27    3.37
  -6 -11  -3   18.34    5.00
  -6  11  -3   12.82    4.21
  -6 -11  -4   33.74    6.64
  -6  11  -4   39.41    7.23
  -6 -11  -5   36.53    7.37
  -6 -11  -5   39.90    8.03
  -6  11  -5   37.46    7.46
  -6 -11  -6   10.90    4.25
  -6  11  -6    5.55    2.69
  -6 -12   9   25.41    6.23
   6  12  -8    7.65    4.21
  -6 -12   8    2.92    5.04
   6 -12  -8   14.71    4.72
   6  12  -7   30.90    6.48
  -6 -12   7   20.34    8.73
   6  12  -6   78.06    9.85
  -6 -12   6   83.36   16.43
  -6 -12   6   78.96    8.76
  -6 -12   5    4.88    4.51
  -6 -12   5    7.42    3.04
   6  12  -4   25.10    5.56
  -6 -12   4   22.01    4.96
  -6 -12   3   93.34   10.15
   6  12  -3   93.92   10.81
   6  12  -2   56.91    8.67
  -6 -12   2   53.50    7.87
  -6 -12   1  129.82   12.42
   6  12  -1  125.86   12.69
  -6 -12   0  145.26   13.50
   6  12   0  165.76   14.33
   6  12   1   71.47    9.50
  -6 -12  -1   84.77   10.49
   6  12   2   82.42    9.92
  -6 -12  -2   82.78   10.75
  -6  12  -2   74.57    9.99
  -6 -12  -3    1.24    1.92
  -6  12  -3    3.96    2.06
  -6 -12  -4    8.40    3.68
  -6 -12  -4   11.10    4.65
  -6  12  -4    6.59    2.43
  -6 -12  -5   56.96    9.26
  -6  12  -5   59.05    9.00
  -6  12  -6    4.49    1.76
   6  13  -7   -1.13    2.42
  -6 -13   7   -5.41    7.70
   6  13  -6   41.35    7.61
  -6 -13   6   51.81   13.78
  -6 -13   6   39.74    6.43
   6  13  -5   54.89    8.76
  -6 -13   5   36.08   10.61
  -6 -13   5   39.32    6.61
   6  13  -4   46.59    7.94
  -6 -13   4   38.26    6.72
  -6  13   3    7.74    4.98
   6  13  -3    3.33    2.51
  -6 -13   3    5.85    3.31
   6  13  -2   11.35    4.34
  -6 -13   2   15.59    4.84
   6  13  -1   77.28   10.27
  -6 -13   1   75.54    9.84
   6  13   0   54.81    8.73
  -6 -13   0   44.21    7.61
   6  13   1    0.73    1.85
  -6 -13  -1    2.54    2.44
   6  13   2   71.39    9.65
  -6 -13  -2   73.60   10.27
  -6  13  -2   62.94    9.46
  -6 -13  -3   46.05    7.69
  -6 -13  -3   57.73    9.44
  -6  13  -3   58.10    9.04
  -6 -13  -4   25.51    6.21
  -6 -13  -4   21.32    6.31
  -6  13  -4   21.95    5.99
  -6 -13  -5   46.82    8.23
  -6  13  -5   59.15    9.21
   6  14  -6   22.75    5.89
  -6 -14   6   23.49   10.18
  -6 -14   6   25.76    5.46
   6  14  -5   81.74   10.85
  -6 -14   5   88.12   17.01
  -6 -14   5   82.26    9.82
   6  14  -4   10.92    4.50
  -6 -14   4    5.72    6.58
  -6 -14   4   10.19    3.49
   6  14  -3    6.52    3.03
  -6 -14   3   10.90    4.23
   6  14  -2   14.86    5.02
  -6  14   2   24.01    7.33
  -6 -14   2   20.25    5.17
   6  14  -1    8.42    3.03
  -6 -14   1    8.81    3.75
   6  14   0   60.51    9.36
  -6 -14   0   63.87    9.33
   6  14   1  174.02   15.86
  -6 -14  -1  150.77   14.75
  -6 -14  -2  125.96   11.95
   6  14   2  142.99   14.02
  -6 -14  -2  151.34   14.94
  -6 -14  -3    5.52    3.52
  -6  14  -3   10.45    3.69
  -6 -14  -4   21.12    5.65
  -6  14  -4   20.77    5.87
  -6 -14  -5    1.43    2.41
  -6  14  -5    4.39    2.44
   6  15  -6   40.22    8.30
   6  15  -5   16.33    5.71
  -6 -15   5   25.51    9.46
  -6 -15   5   13.40    4.12
   6  15  -4   27.65    6.79
  -6 -15   4   48.99   12.86
  -6 -15   4   36.46    6.72
   6  15  -3   21.42    5.77
  -6 -15   3   26.05    6.01
   6  15  -2   11.76    4.39
  -6 -15   2   23.38    5.91
   6  15  -1   28.04    6.64
  -6  15   1   28.15    8.97
  -6 -15   1   41.33    7.78
   6  15   0   66.28   10.14
  -6  15   0   96.63   16.95
  -6 -15   0   82.74   10.97
   6  15   1    2.00    2.50
  -6  15  -1   -0.27    3.50
  -6 -15  -1    1.73    2.49
   6  15   2    0.60    2.05
  -6 -15  -2    0.36    1.80
  -6 -15  -3   43.00    7.17
  -6  15  -3   53.75    8.98
  -6 -15  -4    9.90    3.95
  -6  15  -4    1.61    2.19
  -6 -15  -5    3.33    3.32
   6  16  -5   21.67    5.67
  -6 -16   5   17.09    4.65
   6  16  -4   70.26   10.86
  -6 -16   4   78.32   17.51
  -6 -16   4   68.80    9.60
  -6 -16   3  160.47   15.00
   6  16  -3  136.00   15.41
   6  16  -2   15.66    4.39
  -6 -16   2   16.59    5.19
   6  16  -1   33.48    7.51
  -6  16   1   31.38    8.63
  -6 -16   1   28.13    6.88
   6  16   0   32.09    7.56
  -6  16   0   30.52    9.53
  -6 -16   0   30.63    6.84
   6  16   1   74.26   10.72
  -6 -16  -1   77.89   10.94
   6  16   2   81.33   11.24
  -6  16  -2   98.59   19.10
  -6  16  -3   39.17   13.26
  -6  16  -3   52.21    9.07
  -6 -17   5   27.10    6.26
  -6 -17   4   21.81    5.71
   6  17  -3   34.13    7.53
  -6 -17   3   46.26    8.24
   6  17  -2   17.29    6.18
  -6 -17   2   22.25    6.25
   6  17  -1    4.52    2.91
  -6 -17   1    8.73    3.64
   6  17   0   -0.26    2.00
  -6  17   0   10.15    6.48
   6  17   1    0.53    2.13
  -6  17  -1   -0.25    4.98
   6  17   2   40.88    8.05
  -6  17  -2   62.74   15.98
  -6 -18   4    7.70    3.54
  -6 -18   3   56.66    9.03
  -6 -18   2   65.34   10.31
   6  18  -1    8.73    4.65
   6  18   0    6.95    3.32
  -6  18  -1    7.33    8.00
   6  18   1   10.03    5.06
   6  18   2   13.21    5.66
  -6  18  -2   19.48    9.35
  -6 -19   4   18.06    5.50
   7   0 -10   38.15    7.64
   7   0  -9   16.99    4.70
   7   0  -8   17.20    4.87
  -7   0   8   16.28    3.93
  -7   0   7  154.52   17.08
  -7   0   7  154.42   12.28
   7   0  -7  153.10   12.79
  -7   0   6   32.49    7.91
   7   0  -6   23.46    4.73
  -7   0   6   27.06    5.20
  -7   0   5    5.99    3.68
   7   0  -5    5.04    2.31
  -7   0   5    4.10    1.79
  -7   0   4   59.96    7.78
   7   0  -4   79.68    7.34
   7   0  -3   53.09    5.53
  -7   0   3   53.34    7.29
  -7   0   2   91.44    9.86
   7   0  -2   89.47    6.67
   7   0  -1   37.56    3.98
  -7   0   1   35.88    6.07
  -7   0   0   84.11    9.52
  -7   0  -1   16.77    4.31
  -7   0  -2  107.25   11.15
  -7   0  -3    1.36    2.62
  -7   0  -4   14.12    4.60
  -7   0  -5  104.20   12.18
  -7   0  -6    1.85    1.69
  -7   0  -7   18.27    5.17
   7   1 -10   11.51    4.31
   7  -1 -10    6.88    3.56
   7   1  -9   99.66   11.60
   7  -1  -9   91.49   11.24
  -7  -1   8    5.29    4.36
   7   1  -8    4.16    2.88
   7  -1  -8    6.28    2.62
  -7  -1   8    7.32    2.36
  -7   1   8    0.38    1.18
  -7   1   7   64.66   10.51
  -7  -1   7   51.68   10.41
   7   1  -7   49.25    7.05
   7  -1  -7   42.84    6.82
  -7   1   7   56.59    7.36
  -7  -1   7   51.19    6.69
  -7   1   6  130.76   14.72
  -7  -1   6  126.84   15.57
  -7  -1   6  121.38   10.81
  -7   1   6  119.22   10.77
   7   1  -6  125.71   10.79
   7  -1  -6  112.78   10.25
  -7   1   5   12.33    4.72
  -7  -1   5    8.14    4.51
   7   1  -5   13.34    3.46
   7  -1  -5    9.74    2.88
  -7  -1   5   14.49    3.84
  -7   1   5   11.06    3.14
  -7  -1   4   89.31    9.35
  -7   1   4   89.37    9.39
   7   1  -4   93.53    7.99
   7  -1  -4   83.15    7.56
   7  -1  -3   29.12    4.02
  -7  -1   3   31.32    5.59
  -7   1   3   18.20    4.35
   7   1  -2   39.89    4.48
   7  -1  -2   39.77    4.24
  -7  -1   2   33.76    5.73
  -7   1   2   34.96    6.03
  -7  -1   1  442.44   23.09
  -7   1   1  437.49   23.07
   7   1  -1  479.69   17.53
   7  -1  -1  471.24   15.88
   7   1   0   31.08    3.25
  -7  -1   0   24.71    5.12
  -7   1   0   32.75    5.99
  -7  -1  -1  159.78   13.45
  -7   1  -1  164.30   13.58
  -7  -1  -2   76.84    9.36
  -7   1  -2   64.67    8.58
  -7  -1  -3   28.23    6.05
  -7   1  -3   28.71    5.97
  -7  -1  -4   58.29    8.75
  -7   1  -4   65.20    9.13
  -7  -1  -5   10.16    4.39
  -7   1  -5   -2.14    2.63
  -7  -1  -6    1.34    2.43
  -7   1  -6   -2.13    3.36
  -7  -1  -7   43.11    8.02
  -7   1  -7   27.77    6.63
   7   2 -10   21.25    5.50
   7  -2 -10   18.63    5.69
   7   2  -9   12.04    4.45
   7  -2  -9    7.34    3.18
  -7  -2   8   22.36    7.99
   7   2  -8   27.00    5.99
   7  -2  -8   27.22    5.80
  -7  -2   8   21.64    4.38
  -7   2   8   21.56    4.61
  -7   2   7  118.12   13.53
  -7  -2   7  105.49   15.23
  -7  -2   7  116.68   10.33
  -7   2   7  108.98   10.52
   7   2  -7  114.15   10.98
   7  -2  -7  111.84   11.09
  -7   2   6   16.25    4.82
  -7  -2   6   15.65    6.64
   7   2  -6   16.73    4.00
   7  -2  -6   16.89    4.07
  -7  -2   6   22.60    4.57
  -7   2   6   22.39    4.83
  -7   2   5   12.61    4.18
   7   2  -5   16.43    3.68
  -7  -2   5   16.23    5.59
   7  -2  -5   14.04    3.62
  -7  -2   5   15.58    3.86
  -7   2   5    6.47    2.76
  -7  -2   4   51.53    7.23
   7   2  -4   48.02    5.87
  -7   2   4   49.18    7.04
   7  -2  -4   46.21    5.63
  -7  -2   3   82.52    8.98
  -7   2   3   81.60    9.21
   7   2  -3   86.31    7.47
   7  -2  -3   84.47    6.96
  -7  -2   2   68.82    8.31
  -7   2   2   65.93    8.28
   7   2  -2   68.45    6.26
   7  -2  -2   62.99    5.31
   7   2  -1   28.12    4.03
   7  -2  -1   22.83    2.70
  -7  -2   1   14.95    3.90
  -7   2   1   18.12    4.48
   7   2   0   41.14    4.38
  -7  -2   0   38.98    6.53
  -7   2   0   41.76    6.52
  -7  -2  -1   13.36    4.12
  -7   2  -1   15.50    4.51
  -7  -2  -2   83.26    9.93
  -7   2  -2  107.75   11.32
  -7  -2  -3    4.20    2.33
  -7   2  -3    4.95    2.48
  -7  -2  -4    2.19    2.44
  -7   2  -4   -1.52    2.37
  -7  -2  -5   75.91   10.21
  -7   2  -5   58.29    9.10
  -7  -2  -6   23.20    5.75
  -7   2  -6   14.09    4.73
  -7  -2  -7   31.03    6.76
  -7   2  -7   39.07    7.93
   7  -3 -10    3.94    2.67
   7  -3  -9  154.53   14.90
  -7   3   9  132.03   11.59
   7   3  -9  156.26   14.50
  -7  -3   8   25.52    7.68
   7   3  -8   24.49    5.42
   7  -3  -8   26.50    5.72
  -7  -3   8   24.97    4.58
  -7   3   8   22.71    4.89
   7  -3  -7   99.85   10.40
  -7  -3   7  110.10   15.95
  -7  -3   7   98.21    9.34
  -7   3   7   94.92   10.13
   7   3  -7  102.67   10.31
  -7   3   6  215.97   17.20
  -7  -3   6  224.24   22.95
  -7  -3   6  233.57   15.07
  -7   3   6  226.61   15.60
   7   3  -6  232.26   15.00
   7  -3  -6  235.60   15.46
  -7   3   5   29.10    6.21
   7   3  -5   26.24    4.61
  -7  -3   5   27.65    8.08
   7  -3  -5   33.26    5.20
  -7  -3   5   26.52    5.12
  -7   3   5   34.89    5.91
  -7   3   4  365.59   22.32
  -7  -3   4  331.14   18.81
  -7   3   4  332.83   19.40
   7   3  -4  331.49   16.64
   7  -3  -4  315.31   16.05
  -7  -3   3  132.60   11.61
  -7   3   3  134.55   11.84
   7   3  -3  137.43    9.69
   7  -3  -3  125.97    8.67
   7   3  -2   62.55    6.17
  -7  -3   2   49.27    6.94
   7  -3  -2   47.96    4.56
  -7   3   2   50.79    7.30
  -7  -3   1  272.24   17.51
   7   3  -1  317.70   14.81
  -7   3   1  270.09   17.82
   7  -3  -1  282.79   10.48
   7   3   0   46.12    5.04
  -7  -3   0   49.63    7.38
  -7   3   0   54.38    7.69
  -7  -3  -1    7.83    3.57
  -7   3  -1   11.73    4.04
  -7  -3  -2  160.91   13.85
  -7   3  -2  156.53   13.76
  -7  -3  -3   51.85    8.16
  -7   3  -3   49.12    7.91
  -7  -3  -4   37.69    7.13
  -7   3  -4   33.15    6.23
  -7  -3  -5    3.52    2.97
  -7   3  -5    5.36    3.16
  -7  -3  -6   18.03    5.15
  -7   3  -6   16.60    3.87
  -7   3  -7    4.60    3.82
   7  -4 -10   32.48    7.18
  -7  -4   9   10.03    4.91
   7   4  -9   15.33    4.75
  -7   4   9   12.57    3.40
  -7  -4   8   35.75   10.23
   7   4  -8   29.04    5.81
  -7   4   8   20.95    4.76
  -7  -4   7   85.16   14.63
  -7  -4   7   86.64    8.82
  -7   4   7  107.25   10.79
   7   4  -7   95.73   10.08
  -7   4   6    4.91    2.13
  -7  -4   6   12.02    5.47
   7   4  -6   12.45    3.51
  -7  -4   6    6.25    2.40
  -7   4   6   10.21    3.46
  -7   4   5   30.46    6.03
   7   4  -5   33.72    5.38
  -7  -4   5   42.37   10.20
   7  -4  -5   27.11    4.67
  -7  -4   5   30.40    5.37
  -7   4   5   35.99    6.17
   7   4  -4   29.65    4.85
  -7   4   4   23.43    5.15
   7  -4  -4   22.24    4.02
  -7  -4   4   21.18    4.33
  -7   4   4   21.54    4.80
  -7  -4   3   55.89    7.46
   7   4  -3   50.92    5.99
  -7   4   3   54.15    7.62
   7  -4  -3   45.17    5.21
  -7  -4   2   77.51    8.93
  -7   4   2   69.92    8.71
   7   4  -2   90.11    7.88
   7  -4  -2   75.65    5.82
   7   4  -1   39.38    5.25
   7  -4  -1   31.74    2.91
  -7  -4   1   43.05    6.62
  -7   4   1   33.06    6.30
   7   4   0   23.52    4.04
  -7  -4   0   28.17    5.67
  -7   4   0   19.47    4.92
  -7  -4  -1   59.67    8.18
  -7   4  -1   47.24    7.56
  -7  -4  -2  169.89   14.49
  -7   4  -2  151.18   13.84
  -7  -4  -3   10.84    3.99
  -7   4  -3   15.17    4.64
  -7  -4  -4    8.63    3.59
  -7   4  -4    0.16    2.14
  -7  -4  -5   92.68   11.48
  -7   4  -5   86.99   11.09
  -7  -4  -6   10.95    4.01
  -7   4  -6    7.71    3.69
  -7   4  -7   10.68    4.58
  -7  -5   9   45.54   11.55
   7   5  -9   45.11    8.03
  -7   5   9   45.19    6.97
  -7  -5   8   40.73   11.31
   7   5  -8   30.96    6.01
  -7   5   8   27.16    5.55
   7   5  -7    0.60    1.65
  -7  -5   7    0.36    1.40
  -7   5   7    1.77    1.94
  -7  -5   6   93.05   15.45
  -7  -5   6   96.38    9.45
  -7   5   6  103.10   10.74
   7   5  -6  105.49   10.09
  -7   5   5  215.64   14.72
  -7  -5   5  210.98   14.73
  -7   5   5  242.56   16.75
   7   5  -5  236.79   14.76
  -7   5   4  190.97   13.93
  -7  -5   4  184.30   13.66
  -7   5   4  177.91   14.24
   7   5  -4  190.64   12.69
  -7  -5   3   59.82    7.72
   7   5  -3   64.63    7.01
  -7   5   3   53.30    7.63
   7  -5  -3   58.08    5.86
  -7  -5   2  165.45   13.29
   7   5  -2  175.72   11.65
  -7   5   2  148.20   13.03
   7  -5  -2  146.76    8.52
  -7  -5   1   97.72   10.39
   7   5  -1   99.41    8.88
  -7   5   1   97.55   10.50
   7   5   0   90.94    8.15
  -7  -5   0   76.75    9.26
  -7   5   0   69.52    8.86
   7   5   1  196.80   11.27
  -7  -5  -1  210.00   15.76
  -7   5  -1  188.18   15.16
  -7  -5  -2   30.21    6.34
  -7   5  -2   32.94    6.34
  -7  -5  -3   32.53    7.00
  -7   5  -3   19.59    5.13
  -7  -5  -4  177.11   15.62
  -7   5  -4  161.39   14.84
  -7  -5  -5    3.65    2.42
  -7   5  -5    1.65    2.08
  -7  -5  -6   17.40    5.45
  -7   5  -6    9.91    3.80
  -7  -6   9   18.92    8.26
   7   6  -9   15.10    4.96
  -7   6   9   21.25    5.17
  -7  -6   8   59.04   12.89
   7   6  -8   53.87    8.09
  -7   6   8   44.80    7.46
  -7  -6   7  112.71   17.96
  -7  -6   7  104.79    9.71
  -7   6   7  109.26   11.54
   7   6  -7  101.24   10.62
  -7  -6   6   88.89   15.67
  -7  -6   6  101.06    9.81
  -7   6   6   85.72   10.14
   7   6  -6   92.11    9.68
  -7  -6   5  124.99   18.12
  -7  -6   5  105.46   10.32
  -7   6   5  102.20   11.02
   7   6  -5   98.16    9.47
  -7  -6   4   66.41    8.12
  -7   6   4   79.78    9.54
   7   6  -4   66.96    7.66
   7   6  -3   62.13    7.10
  -7  -6   3   54.62    7.68
  -7   6   3   64.16    8.67
   7   6  -2   36.79    5.63
   7  -6  -2   24.36    3.44
  -7  -6   2   30.00    5.63
  -7   6   2   35.45    6.58
   7   6  -1   15.62    3.82
  -7  -6   1   11.51    3.72
  -7   6   1    6.33    2.61
   7   6   0   49.12    6.34
  -7  -6   0   51.15    7.68
  -7   6   0   43.25    7.24
   7   6   1   14.93    3.12
  -7  -6  -1   17.63    5.09
  -7   6  -1   13.73    4.18
  -7  -6  -2   21.85    5.42
  -7   6  -2   21.65    5.15
  -7  -6  -3   26.10    5.83
  -7   6  -3   21.20    5.24
  -7  -6  -4    3.54    2.28
  -7   6  -4   12.53    4.68
  -7  -6  -5   41.23    7.91
  -7   6  -5   42.80    7.76
  -7   6  -6    2.60    2.50
  -7  -7   9  143.84   21.60
  -7   7   9  133.99   13.09
   7   7  -9  133.38   13.50
  -7  -7   8   57.92   13.31
   7   7  -8   65.75    9.22
  -7   7   8   64.19    8.76
   7   7  -7   34.89    6.41
  -7  -7   7   28.90    9.27
  -7  -7   7   21.46    4.49
  -7   7   7   27.72    5.73
   7   7  -6   19.94    4.76
  -7  -7   6   15.86    7.02
  -7  -7   6   20.14    4.47
  -7   7   6   11.15    3.74
  -7  -7   5  282.25   27.79
  -7  -7   5  243.93   16.21
  -7   7   5  264.21   18.32
   7   7  -5  261.95   16.47
  -7  -7   4  221.50   15.54
  -7   7   4  233.31   17.03
   7   7  -4  250.14   15.64
  -7  -7   3  364.24   20.89
   7   7  -3  415.37   20.62
  -7   7   3  360.19   21.86
   7   7  -2   18.50    4.18
  -7  -7   2   12.03    3.78
  -7   7   2   16.60    4.77
  -7  -7   1  587.88   28.51
   7   7  -1  642.67   27.51
  -7   7   1  617.05   29.64
   7   7   0  201.99   13.74
  -7  -7   0  185.91   15.10
  -7   7   0  198.97   15.92
   7   7   1   25.63    4.42
  -7  -7  -1   31.32    6.34
  -7   7  -1   31.55    6.28
  -7  -7  -2   93.06   10.87
  -7   7  -2   93.24   10.90
  -7  -7  -3  199.01   16.37
  -7   7  -3  161.45   14.90
  -7  -7  -4   18.97    5.43
  -7   7  -4   24.86    5.98
  -7  -7  -5   73.44   10.60
  -7   7  -5   47.08    8.26
  -7   7  -6   26.54    6.40
  -7  -8   9   73.88   16.22
  -7   8   9   51.18    8.21
  -7  -8   8   -1.56    3.33
   7   8  -8    2.07    2.13
  -7   8   8    4.75    3.19
   7   8  -7   26.57    5.83
  -7  -8   7   32.95   10.99
  -7  -8   7   23.61    4.82
  -7   8   7   23.94    5.50
   7   8  -6   13.33    3.94
  -7  -8   6    8.90    6.85
  -7  -8   6    2.99    2.41
  -7   8   6   -3.83    3.47
  -7  -8   5   94.39   16.72
  -7  -8   5  110.38   10.60
  -7   8   5  117.10   12.25
   7   8  -5  108.55   10.56
   7   8  -4    8.99    3.50
  -7  -8   4   10.63    3.29
  -7   8   4    8.74    3.94
  -7  -8   3   91.75   10.02
   7   8  -3   91.49    9.57
  -7   8   3   76.83    9.71
   7   8  -2   60.56    7.75
  -7  -8   2   49.08    7.60
  -7   8   2   44.05    7.54
   7   8  -1   59.51    7.88
  -7  -8   1   50.88    7.66
  -7   8   1   44.75    7.64
   7   8   0   12.26    3.38
  -7  -8   0    7.95    2.87
  -7   8   0   14.89    4.75
   7   8   1   56.84    7.20
  -7  -8  -1   59.40    8.76
  -7   8  -1   60.05    8.89
  -7  -8  -2  121.76   12.71
  -7   8  -2  115.26   12.54
  -7  -8  -3    0.78    1.85
  -7   8  -3   -3.34    3.13
  -7  -8  -4    1.95    2.98
  -7   8  -4    0.80    2.08
  -7   8  -5   83.98   11.07
  -7   8  -6   11.13    3.01
  -7   9   9  117.04   12.69
  -7  -9   8  121.01   20.11
   7   9  -8  111.98   12.19
   7   9  -7   15.14    4.52
  -7  -9   7    3.93    5.57
  -7  -9   7    9.15    3.11
  -7  -9   6  137.75   20.89
  -7  -9   6  106.28   10.42
   7   9  -6  128.12   12.09
  -7  -9   5  547.83   41.63
  -7  -9   5  496.30   24.71
   7   9  -5  517.96   25.68
   7   9  -4   32.61    5.97
  -7  -9   4   28.62    5.54
   7   9  -3   17.04    4.55
  -7  -9   3   13.39    3.97
  -7   9   3    8.20    2.96
  -7  -9   2  165.76   13.79
   7   9  -2  153.82   13.14
  -7   9   2  148.85   13.93
   7   9  -1   41.32    6.88
  -7  -9   1   38.87    6.73
  -7   9   1   38.26    6.91
   7   9   0   16.38    4.12
  -7  -9   0   13.09    3.82
  -7   9   0    5.85    3.05
   7   9   1  252.00   16.38
  -7  -9  -1  269.98   19.04
  -7   9  -1  259.80   19.13
  -7  -9  -2   15.69    4.83
  -7   9  -2    5.97    3.28
  -7  -9  -3   71.83   10.20
  -7   9  -3   56.86    9.01
  -7  -9  -4   81.93   11.20
  -7   9  -4   71.08   10.12
  -7   9  -5    8.49    3.69
  -7   9  -6    2.43    3.22
   7  10  -8   72.21   10.23
  -7 -10   8   82.43   17.99
  -7 -10   7  135.07   22.00
   7  10  -7  159.20   14.64
   7  10  -6   26.31    5.92
  -7 -10   6   13.99    6.83
  -7 -10   6   21.48    4.95
   7  10  -5   41.81    7.13
  -7 -10   5   35.80   10.10
  -7 -10   5   41.40    6.83
   7  10  -4   53.93    7.91
  -7 -10   4   35.54    6.44
   7  10  -3   33.15    6.42
  -7 -10   3   32.52    5.97
   7  10  -2    1.01    1.67
  -7 -10   2    2.41    1.87
  -7  10   2   -1.78    3.95
   7  10  -1   10.07    3.74
  -7 -10   1   13.25    4.34
  -7  10   1    8.03    3.33
   7  10   0   49.39    7.52
  -7 -10   0   43.20    7.66
  -7  10   0   51.56    8.52
   7  10   1   11.45    3.67
  -7 -10  -1   20.69    5.39
  -7  10  -1   18.31    5.24
  -7 -10  -2   12.93    4.51
  -7  10  -2   12.25    4.49
  -7 -10  -3   46.53    8.37
  -7  10  -3   40.80    7.77
  -7  10  -4    2.79    2.76
  -7  10  -5    5.03    3.44
  -7 -11   7  233.14   29.55
   7  11  -7  218.16   17.59
  -7 -11   6  108.70   19.41
  -7 -11   6   65.36    8.53
   7  11  -6  102.26   11.56
   7  11  -5   62.40    8.84
  -7 -11   5   58.16   14.18
  -7 -11   5   40.39    6.92
  -7 -11   4  156.21   13.80
   7  11  -4  182.85   15.45
  -7 -11   3  137.97   12.96
   7  11  -3  157.86   14.36
   7  11  -2   29.08    6.05
  -7 -11   2   44.21    7.42
  -7 -11   1  178.59   15.45
   7  11  -1  196.85   16.23
  -7  11   1  217.27   17.66
  -7 -11   0  193.14   16.25
   7  11   0  161.94   14.27
  -7  11   0  180.05   16.22
   7  11   1    7.53    2.96
  -7 -11  -1   12.33    4.55
  -7  11  -1    7.09    3.58
  -7 -11  -2   94.51   11.70
  -7  11  -2   82.70   11.00
  -7 -11  -3  149.08   15.19
  -7  11  -3  121.78   13.56
  -7  11  -4   57.11    9.48
   7  12  -7    5.39    4.21
  -7 -12   6  125.39   21.98
  -7 -12   6   96.37   10.62
   7  12  -6  122.22   13.11
   7  12  -5   18.24    5.60
  -7 -12   5   12.46    4.19
   7  12  -4   27.27    6.52
  -7 -12   4   28.54    5.91
  -7 -12   3  120.83   12.48
   7  12  -3  118.91   12.97
   7  12  -2   67.18    9.72
  -7 -12   2   69.10    9.48
   7  12  -1   24.76    5.96
  -7 -12   1   25.15    5.98
   7  12   0   13.13    4.44
  -7 -12   0   18.30    5.35
  -7  12   0   13.36    4.44
   7  12   1   50.92    7.89
  -7 -12  -1   63.50    9.74
  -7  12  -1   50.84    8.88
  -7 -12  -2   62.22    9.99
  -7  12  -2   72.32   10.55
  -7  12  -3    4.12    3.92
  -7 -12  -4    7.40    3.31
   7  13  -6   43.17    8.12
  -7 -13   6   43.49    7.51
  -7 -13   5  151.69   24.21
  -7 -13   5  120.59   12.40
   7  13  -5  177.16   16.29
   7  13  -4   55.80    9.11
  -7 -13   4   53.25    8.33
   7  13  -3   -0.68    2.28
  -7 -13   3    2.74    2.61
  -7 -13   2  111.95   12.36
   7  13  -2  112.70   13.01
   7  13  -1   42.26    7.87
  -7 -13   1   38.24    7.71
  -7 -13   0  129.04   13.93
   7  13   0  109.47   12.76
  -7  13   0  133.05   14.30
   7  13   1  345.94   22.33
  -7 -13  -1  383.46   24.78
  -7  13  -1  352.19   24.26
  -7  13  -2   82.47   11.21
  -7 -13  -4   28.63    6.78
   7  14  -5   21.76    6.48
  -7 -14   5   29.79    6.29
   7  14  -4   37.12    8.02
  -7 -14   4   27.68    6.54
   7  14  -3   -3.06    3.44
  -7 -14   3    2.31    2.84
   7  14  -2    9.01    4.22
  -7 -14   2   22.91    6.03
   7  14  -1   -2.90    2.25
  -7 -14   1    7.21    3.57
   7  14   0   43.79    8.08
  -7 -14   0   55.72    9.26
   7  14   1   14.54    4.98
  -7 -14  -3   27.20    6.31
  -7 -15   5   39.25    7.42
  -7 -15   4  156.87   15.05
   7  15  -4  138.80   15.58
  -7 -15   3  204.99   17.54
   7  15  -3  203.13   18.84
   7  15  -2   36.46    7.58
  -7 -15   2   46.28    8.52
   7  15  -1   72.23   10.75
  -7 -15   1   53.68    9.36
   7  15   0   22.97    6.28
   7  15   1   78.27   10.66
  -7 -16   5    3.25    2.12
  -7 -16   4   26.87    6.55
   7  16  -3  103.54   13.51
  -7 -16   3   91.44   11.99
   7  16  -2   19.73    6.18
   7  16  -1    4.36    3.20
   7  16   0   40.01    7.96
   7  16   1   35.10    7.67
  -7  16  -1   66.24   16.16
  -7 -17   4    6.90    4.25
   7  17   0   20.12    6.05
   8   0  -9   -3.43    3.21
  -8   0   8  242.07   23.00
  -8   0   8  248.44   17.12
   8   0  -8  248.64   17.97
  -8   0   7   40.75    9.14
   8   0  -7   38.05    6.29
  -8   0   7   38.89    6.64
  -8   0   6   77.62   12.95
  -8   0   6   68.40    8.94
   8   0  -6   67.17    8.08
  -8   0   5  221.71   21.02
  -8   0   5  199.17   15.71
   8   0  -5  197.74   13.31
  -8   0   4   81.40    9.91
   8   0  -4   70.44    7.18
   8   0  -3    5.17    1.88
  -8   0   3    5.88    3.26
  -8   0   2    0.27    2.37
  -8   0   1   25.50    5.63
  -8   0   0   43.72    7.43
  -8   0  -1  403.26   24.29
  -8   0  -2  373.90   23.92
  -8   0  -3   43.72    7.85
  -8   0  -4   42.24    7.86
   8   1  -9   96.05   11.52
   8  -1  -9   85.98   11.10
  -8  -1   8   26.53    8.23
   8   1  -8   31.33    6.36
   8  -1  -8   33.94    6.58
  -8  -1   8   38.71    6.50
  -8   1   8   27.03    5.75
  -8   1   7   18.35    6.10
  -8  -1   7   28.71    8.52
   8   1  -7   29.48    5.94
   8  -1  -7   26.48    5.55
  -8  -1   7   28.56    5.66
  -8   1   7   23.21    5.41
  -8   1   6   67.52   11.05
  -8  -1   6   68.57   12.52
   8   1  -6   54.40    7.39
  -8   1   6   73.63    9.40
  -8  -1   6   64.43    8.65
   8  -1  -6   62.97    7.87
  -8   1   5   62.09   10.76
  -8  -1   5   92.52   14.24
  -8  -1   5   94.77   10.56
  -8   1   5   82.45    9.99
   8   1  -5   92.38    8.88
   8  -1  -5   80.20    8.16
  -8  -1   4  114.55   11.72
  -8   1   4  104.51   11.14
   8   1  -4   96.34    8.55
   8  -1  -4   89.30    8.03
   8   1  -3   56.86    6.13
   8  -1  -3   48.98    5.49
  -8  -1   3   55.24    8.07
  -8   1   3   52.02    8.09
  -8  -1   2   10.40    3.79
  -8   1   2    7.83    3.99
  -8  -1   1   25.42    5.76
  -8   1   1   22.29    5.40
  -8  -1   0   78.27   10.24
  -8   1   0   66.74    9.45
  -8  -1  -1   19.37    5.27
  -8   1  -1   17.01    4.73
  -8  -1  -2    6.97    3.60
  -8   1  -2    5.58    3.78
  -8  -1  -3   45.88    8.18
  -8   1  -3   62.56    9.65
  -8  -1  -4   16.91    5.43
  -8   1  -4    4.86    3.02
   8   2  -9  124.80   13.20
   8  -2  -9  109.47   12.48
  -8  -2   8   11.14    5.94
   8   2  -8   12.73    3.61
   8  -2  -8    2.95    2.82
  -8   2   8    8.44    3.27
  -8  -2   7   33.71    9.51
   8   2  -7   33.59    6.26
   8  -2  -7   28.78    5.74
  -8  -2   7   32.94    6.03
  -8   2   7   27.39    5.79
  -8  -2   6  347.48   29.51
  -8  -2   6  381.92   21.61
  -8   2   6  372.79   22.03
   8   2  -6  358.81   19.79
   8  -2  -6  322.50   18.93
   8   2  -5   18.24    4.21
  -8   2   5   30.67    7.15
  -8  -2   5   43.34   10.23
   8  -2  -5   22.75    4.38
  -8  -2   5   29.52    5.77
  -8   2   5   25.87    5.53
   8   2  -4   30.66    4.86
   8  -2  -4   32.49    4.73
  -8  -2   4   29.33    5.92
  -8   2   4   34.23    6.59
  -8  -2   3  524.86   27.07
  -8   2   3  551.05   28.01
   8   2  -3  548.72   22.16
   8  -2  -3  517.49   20.21
  -8  -2   2  105.10   11.32
  -8   2   2   94.10   10.85
  -8  -2   1   86.60   10.40
  -8   2   1   86.16   10.50
  -8  -2   0  168.52   14.74
  -8   2   0  153.21   14.53
  -8  -2  -1  298.78   20.75
  -8   2  -1  306.30   20.99
  -8  -2  -2   25.00    6.14
  -8   2  -2   18.69    5.30
  -8  -2  -3   25.71    6.16
  -8   2  -3   21.18    5.91
  -8   2  -4   19.52    5.17
  -8  -3   9   58.81   12.94
   8   3  -9   78.25   10.44
   8  -3  -9   60.37    9.84
  -8  -3   8    1.17    3.48
   8   3  -8   11.79    4.21
   8  -3  -8    4.28    2.04
  -8   3   8    7.20    3.20
  -8  -3   7   16.12    6.69
   8   3  -7    6.57    3.10
   8  -3  -7    7.18    2.71
  -8  -3   7    7.12    2.74
  -8   3   7    9.40    3.55
  -8  -3   6   67.84   12.99
   8   3  -6   70.45    8.55
  -8  -3   6   55.07    7.99
  -8   3   6   59.99    8.65
   8  -3  -6   64.21    7.94
   8   3  -5   25.62    5.05
  -8  -3   5   32.38    9.53
   8  -3  -5   22.19    4.55
  -8  -3   5   25.37    5.48
  -8   3   5   23.41    5.39
   8   3  -4   41.69    5.87
  -8   3   4   44.17    8.50
   8  -3  -4   40.57    5.25
  -8  -3   4   34.84    6.55
  -8   3   4   32.69    6.32
   8   3  -3   26.65    4.47
  -8  -3   3   33.64    6.44
  -8   3   3   41.04    7.19
   8   3  -2   12.50    3.22
  -8  -3   2   18.62    5.04
  -8   3   2   15.81    4.73
  -8  -3   1   10.88    3.73
  -8   3   1   13.45    4.10
  -8  -3   0   51.87    8.34
  -8   3   0   45.81    8.01
  -8  -3  -1   20.08    5.53
  -8   3  -1   11.90    4.32
  -8  -3  -2    6.92    3.63
  -8   3  -2    0.98    2.39
  -8  -3  -3   32.58    7.16
  -8   3  -3   31.09    7.02
  -8   3  -4   10.04    4.40
  -8  -4   9   13.18    5.69
   8  -4  -9   12.01    4.52
  -8  -4   8  175.83   22.49
  -8   4   8  179.37   15.11
   8   4  -8  172.95   14.90
   8  -4  -8  147.65   14.17
  -8  -4   7   60.59   12.67
   8   4  -7   62.66    8.32
   8  -4  -7   64.73    8.64
  -8  -4   7   53.68    7.68
  -8   4   7   53.21    8.18
  -8  -4   6   93.62   15.83
  -8  -4   6   90.61   10.01
  -8   4   6   95.70   10.91
   8   4  -6   90.14    9.56
   8  -4  -6   87.27    9.36
  -8  -4   5  228.27   24.60
  -8  -4   5  219.01   16.22
  -8   4   5  218.43   16.83
   8   4  -5  181.37   13.42
   8  -4  -5  206.49   13.71
   8   4  -4    2.78    1.34
   8  -4  -4    0.71    0.96
  -8  -4   4   -1.58    2.66
  -8   4   4   -1.92    2.92
  -8  -4   3   78.82    9.55
  -8   4   3   75.67    9.88
   8   4  -3   72.14    7.58
  -8  -4   2   78.70    9.74
   8   4  -2   58.89    6.83
  -8   4   2   68.48    9.31
  -8  -4   1    9.03    3.59
  -8   4   1   11.78    3.66
  -8  -4   0    7.02    3.64
  -8   4   0    6.16    2.82
  -8  -4  -1   22.52    5.57
  -8   4  -1   17.99    5.33
  -8  -4  -2   40.34    7.64
  -8   4  -2   45.83    8.06
  -8  -4  -3   59.88    9.64
  -8   4  -3   67.58   10.05
  -8   4  -4   63.45   10.27
  -8  -5   9   76.15   15.66
   8  -5  -9   69.18   10.34
  -8  -5   8  108.61   18.06
  -8   5   8   97.05   11.33
   8   5  -8   93.57   11.48
   8  -5  -8   89.40   11.25
   8   5  -7   11.96    3.90
  -8  -5   7    1.67    3.20
   8  -5  -7   10.52    3.79
  -8  -5   7   14.28    4.22
  -8   5   7   14.65    4.53
   8   5  -6   20.14    4.70
  -8  -5   6   27.32    8.83
   8  -5  -6   20.75    4.74
  -8  -5   6   28.77    5.95
  -8   5   6   30.99    6.51
  -8  -5   5   90.18   16.08
  -8  -5   5  103.97   11.16
  -8   5   5  100.08   11.67
   8   5  -5  101.55    9.94
   8  -5  -5   90.15    9.04
  -8  -5   4   75.17    9.58
   8   5  -4   64.16    7.77
  -8   5   4   67.07    9.50
   8  -5  -4   75.18    7.44
   8   5  -3   15.28    3.83
  -8  -5   3   16.93    4.91
  -8   5   3   18.46    5.16
   8   5  -2   22.80    4.65
  -8  -5   2   21.17    5.16
  -8   5   2   19.33    5.08
  -8  -5   1   29.92    6.24
  -8   5   1   31.00    6.46
  -8  -5   0   41.39    7.57
  -8   5   0   31.91    6.82
  -8  -5  -1    4.52    3.40
  -8   5  -1    4.20    3.34
  -8  -5  -2   11.46    4.83
  -8   5  -2   11.10    4.75
  -8  -5  -3   50.93    8.77
  -8   5  -3   46.51    8.42
  -8  -6   9   69.58   15.46
   8  -6  -9   50.17    8.80
  -8  -6   8   20.77    9.16
   8   6  -8   18.19    5.07
   8  -6  -8   18.17    5.26
  -8   6   8   17.10    5.05
   8   6  -7   25.18    5.57
  -8  -6   7   40.54   12.04
   8  -6  -7   26.81    5.75
  -8  -6   7   25.96    5.39
  -8   6   7   25.10    5.91
   8   6  -6   57.92    7.97
  -8  -6   6   60.29   13.78
   8  -6  -6   55.98    7.75
  -8  -6   6   37.93    6.72
  -8   6   6   49.51    8.12
   8   6  -5   30.76    5.68
  -8  -6   5   34.89   11.12
   8  -6  -5   22.80    4.55
  -8  -6   5   34.63    6.47
  -8   6   5   27.84    6.19
   8   6  -4   57.16    7.52
  -8  -6   4   52.66    7.95
  -8   6   4   49.91    8.29
  -8  -6   3  290.58   19.66
   8   6  -3  306.24   17.97
  -8   6   3  318.21   21.30
   8   6  -2   21.88    4.70
  -8  -6   2   13.12    3.83
  -8   6   2   14.80    4.46
  -8  -6   1   37.84    7.22
  -8   6   1   54.35    8.63
  -8  -6   0  120.53   12.74
  -8   6   0   98.34   11.76
  -8  -6  -1   60.63    9.14
  -8   6  -1   57.85    9.21
  -8   6  -2   90.00   11.46
  -8  -6  -2   78.17   10.77
  -8   6  -3   90.21   11.70
   8   7  -8   -0.11    1.83
  -8  -7   8    4.72    4.71
  -8   7   8    8.13    4.18
   8   7  -7   13.44    3.97
  -8  -7   7   18.86    8.12
  -8  -7   7   12.86    3.66
  -8   7   7   22.19    5.88
   8   7  -6   52.50    7.79
  -8  -7   6   44.12   11.64
  -8  -7   6   52.47    7.87
  -8   7   6   43.85    8.14
   8   7  -5    2.67    1.82
  -8  -7   5    2.83    1.52
  -8   7   5   -0.50    2.89
   8   7  -4   55.31    7.80
  -8  -7   4   63.08    8.81
  -8   7   4   62.51    9.37
   8   7  -3   20.12    4.78
  -8  -7   3   25.94    5.65
  -8   7   3   23.81    5.93
   8   7  -2    8.58    3.13
  -8  -7   2    5.29    2.90
  -8   7   2   12.90    4.64
  -8  -7   1   35.97    7.09
  -8   7   1   34.58    6.93
  -8  -7   0   76.02   10.30
  -8   7   0   79.45   10.87
  -8  -7  -1   15.81    5.17
  -8   7  -1   12.46    4.27
  -8  -7  -2    6.77    4.38
  -8   7  -2    6.93    2.90
  -8   7  -3   19.06    5.58
  -8   8   8   48.38    8.69
   8   8  -7   26.11    5.61
  -8  -8   7   26.69    9.84
  -8   8   7   31.20    7.01
  -8  -8   6  128.55   20.86
  -8  -8   6  127.92   12.33
  -8   8   6  139.25   14.50
   8   8  -6  130.29   12.69
  -8  -8   5  121.26   19.94
  -8  -8   5  116.83   11.97
  -8   8   5  125.66   13.52
   8   8  -5  120.34   11.76
   8   8  -4   37.65    6.58
  -8  -8   4   28.84    6.31
  -8   8   4   40.40    7.86
   8   8  -3   63.46    8.39
  -8  -8   3   60.01    8.82
  -8   8   3   61.91    9.38
   8   8  -2   32.59    6.12
  -8  -8   2   55.62    8.65
  -8   8   2   41.11    7.77
  -8  -8   1    1.99    2.23
  -8   8   1    5.43    2.84
  -8  -8   0    2.90    1.92
  -8   8   0   10.01    4.43
  -8  -8  -1   18.38    5.36
  -8   8  -1   18.13    5.57
  -8   8  -2   41.60    8.07
  -8   9   8   17.31    5.23
   8   9  -7   10.80    4.26
  -8   9   7   11.31    4.36
   8   9  -6    7.89    3.61
  -8  -9   6    6.38    3.63
  -8  -9   6    4.23    2.59
  -8   9   6    6.80    3.57
  -8  -9   5   75.94   16.17
  -8  -9   5   75.39    9.69
   8   9  -5   77.33    9.75
  -8   9   5   94.88   12.06
   8   9  -4    4.40    2.69
  -8  -9   4    1.02    2.31
  -8   9   4    5.63    3.45
   8   9  -3   -1.03    2.51
  -8  -9   3    1.90    1.79
  -8   9   3    2.19    2.90
   8   9  -2    1.88    1.80
  -8  -9   2    7.01    3.70
  -8   9   2    2.96    2.66
  -8  -9   1   37.58    7.22
  -8   9   1   35.32    7.37
  -8  -9   0   25.62    6.11
  -8   9   0   27.84    6.87
  -8  -9  -1   29.44    6.98
  -8   9  -1   15.14    4.63
  -8  10   7   76.23   10.99
   8  10  -6   49.16    8.16
  -8 -10   6   46.19    7.61
  -8  10   6   50.98    8.78
   8  10  -5   15.37    5.23
  -8 -10   5   17.26    8.45
  -8 -10   5   11.45    4.02
  -8  10   5    7.04    3.81
   8  10  -4   29.15    6.35
  -8 -10   4   28.49    5.93
  -8  10   4   31.72    6.90
   8  10  -3   50.82    8.37
  -8 -10   3   56.71    8.91
  -8  10   3   61.35    9.71
   8  10  -2   49.73    8.03
  -8 -10   2   43.95    7.85
  -8  10   2   46.64    8.51
  -8 -10   1   23.18    6.14
  -8  10   1   24.14    6.16
  -8 -10   0   60.04    9.67
  -8  10   0   65.88   10.22
   8  11  -6    3.10    3.05
  -8 -11   6    1.29    1.69
   8  11  -5   16.15    5.12
  -8 -11   5   14.83    4.18
   8  11  -4   44.28    8.11
  -8 -11   4   39.48    7.49
   8  11  -3    3.21    3.10
  -8 -11   3   10.12    4.02
   8  11  -2   -0.14    2.58
  -8 -11   2    7.12    3.40
  -8 -11   1   71.52   10.45
   8  12  -5    9.81    5.13
  -8 -12   5    1.31    2.08
   8  12  -4   15.61    5.06
  -8 -12   4   10.36    4.12
   8  12  -3   42.87    8.14
  -8 -12   3   28.23    6.41
   8  12  -2   34.89    6.94
  -8 -12   2   56.68    9.01
  -8 -13   5   16.63    5.12
   8  13  -4    7.49    3.96
  -8 -13   4    5.97    3.63
   8  13  -3   -0.11    2.01
  -8 -13   3    2.01    2.21
   8  13  -2   -1.72    3.08
   8  14  -3   34.85    7.60
   8  14  -2   54.76    9.57
   9   0  -8    9.20    3.60
   9   0  -7    8.88    3.51
  -9   0   7    3.63    1.88
  -9   0   6   22.33    5.75
  -9   0   5    7.82    3.63
  -9   0   4    4.17    2.65
  -9   0   3   58.53    9.28
  -9   0   2   63.29    9.72
  -9   0   1   17.56    5.39
   9   1  -8  121.26   12.52
   9  -1  -8  124.47   12.68
   9   1  -7    1.08    1.70
   9  -1  -7    4.13    3.24
  -9  -1   7    5.16    3.58
  -9   1   7    7.99    3.63
   9   1  -6   -0.88    1.87
  -9  -1   6    1.51    2.28
  -9   1   6   -2.91    3.32
  -9  -1   5   73.56   13.66
  -9  -1   5   83.71   10.71
  -9   1   5   79.37   10.47
  -9  -1   4   44.30    8.09
  -9   1   4   42.69    7.81
  -9  -1   3    4.22    2.65
  -9   1   3    1.37    3.19
  -9  -1   2   48.52    8.38
  -9   1   2   45.97    8.30
  -9  -1   1    6.08    4.15
  -9   1   1   -0.93    2.69
   9   2  -8   12.45    3.90
   9  -2  -8   14.50    4.52
  -9   2   8   16.19    4.97
   9   2  -7   15.96    4.53
   9  -2  -7   15.30    4.49
  -9  -2   7   12.79    4.65
  -9   2   7   18.69    5.50
   9   2  -6   22.08    4.78
  -9  -2   6   26.24    7.90
  -9  -2   6   34.25    6.99
  -9   2   6   23.00    5.90
  -9  -2   5   -0.70    3.22
  -9  -2   5    5.38    3.37
  -9   2   5    1.04    2.51
  -9  -2   4    8.28    3.71
  -9   2   4    5.23    3.18
  -9  -2   3   41.75    7.80
  -9   2   3   41.25    8.00
  -9   2   2   97.02   12.10
  -9  -2   2   79.49   10.96
  -9  -2   1   16.41    4.94
  -9   2   1   21.06    6.07
   9   3  -8   47.44    7.94
   9  -3  -8   39.31    7.03
  -9   3   8   38.18    7.55
  -9  -3   7   11.63    6.64
   9   3  -7    5.95    3.14
  -9  -3   7    6.67    3.73
  -9   3   7    4.14    2.24
   9   3  -6   22.20    4.84
  -9  -3   6   35.02    9.73
  -9  -3   6   23.27    5.45
  -9   3   6   27.52    6.18
  -9  -3   5   53.60   12.45
  -9  -3   5   53.12    8.59
  -9   3   5   46.01    8.18
  -9  -3   4    1.08    1.86
  -9   3   4    7.88    4.56
  -9  -3   3   66.52    9.75
  -9   3   3   70.00    9.85
  -9  -3   2   -0.50    2.77
  -9   3   2   -0.02    2.41
  -9  -3   1   32.83    7.39
  -9   3   1   44.47    8.48
  -9  -4   8    6.12    4.71
  -9   4   8   12.74    5.00
   9   4  -7   27.43    5.76
  -9  -4   7   21.86    9.05
  -9  -4   7   20.24    5.66
  -9   4   7   20.69    5.42
   9   4  -6   27.23    5.46
  -9  -4   6   37.09   10.74
  -9  -4   6   26.99    6.32
  -9   4   6   31.63    7.05
  -9  -4   5   12.23    7.70
  -9  -4   5    8.06    3.72
  -9   4   5    8.19    3.74
  -9  -4   4    3.80    2.10
  -9   4   4   10.02    4.55
  -9  -4   3   27.02    6.50
  -9   4   3   15.32    4.91
  -9  -4   2   36.79    7.67
  -9   4   2   45.48    8.54
  -9  -4   1   13.72    6.00
   9   5  -7    6.05    3.01
  -9  -5   7    4.48    5.20
  -9   5   7    1.78    2.46
   9   5  -6    9.84    3.42
  -9  -5   6   14.02    7.74
  -9  -5   6    7.63    3.47
  -9   5   6   11.21    3.77
  -9  -5   5  285.11   29.91
  -9  -5   5  223.78   18.11
  -9   5   5  235.91   19.30
  -9  -5   4   51.26    8.84
  -9   5   4   39.35    7.78
  -9  -5   3    6.19    3.49
  -9   5   3    8.32    3.85
  -9  -5   2  110.99   13.03
   9   6  -7    9.86    3.42
  -9  -6   7    9.74    5.23
   9   6  -6   13.42    3.94
  -9  -6   6   13.48    7.06
  -9  -6   6   19.58    5.34
  -9  -6   5  100.74   18.49
  -9  -6   5   79.24   10.67
  -9  -6   4   16.66    4.89
  -9  -6   3   52.99    8.96
  -9  -6   2   58.12    9.61
   9   7  -7   -5.38    3.86
   9   7  -6    9.87    3.78
  -9  -7   6   13.22    4.29
   9   7  -5   56.37    8.18
  -9  -7   5   70.28   15.98
  -9  -7   5   46.25    7.95
  -9  -7   4   10.54    4.05
  -9  -7   3   86.03   11.46
   9   8  -6   26.99    5.96
  -9  -8   6   25.77    5.97
   9   8  -5   29.31    6.23
  -9  -8   5   24.04    6.19
  -9  -8   4   17.20    5.28
  -9  -9   5  168.34   15.89
   9   9  -5  157.82   14.77
   0   0   0    0.00    0.00


TITL 2222 in P2(1)/m
REM P2(1)/m (#11 in standard setting)
CELL 0.71073   7.065527  17.016434   9.500996  90.0000 102.3075  90.0000
ZERR    1.00   0.000216   0.000468   0.000249   0.0000   0.0028   0.0000
LATT  1
SYMM -x, y+1/2,-z
SFAC C H N O Cl Fe Br
UNIT 1.00 1.00 1.00 1.00 1.00 1.00 1.00
TREF
HKLF 4
END
_computing_structure_solution     'SHELXT 2014/5 (Sheldrick, 2014)'
_computing_structure_solution     'SHELXT 2014/5 (Sheldrick, 2014)'
;
_shelx_hkl_checksum                43581
_olex2_submission_special_instructions  'No special instructions were received'
_oxdiff_exptl_absorpt_empirical_details
;
Empirical correction (ABSPACK) includes:
- Absorption correction using spherical harmonics
- Frame scaling
- Detector area scaling
;
_oxdiff_exptl_absorpt_empirical_full_max  3.210
_oxdiff_exptl_absorpt_empirical_full_min  0.651
loop_
  _twin_individual_id
  _twin_individual_mass_fraction_refined
 1 0.583(12)
 2 0.417(12)
