# Supplementary material for: Magnetoelectric effect generated through electron transfer from organic radical to metal ion
Source: Natl Sci Rev. 2023 Mar 6;10(4):nwad059. doi: 10.1093/nsr/nwad059 (PMC10187783; doi:10.1093/nsr/nwad059)
Supplement: nwad059_Supplemental_Files [file nwad059_supplemental_files.zip › 1-200K.cif]

data_exp_10880
_audit_creation_date               2020-09-08
_audit_creation_method
;
Olex2 1.2
(compiled 2018.05.29 svn.r3508 for OlexSys, GUI svn.r5506)
;
_shelx_SHELXL_version_number       '2014/7'
_audit_contact_author_address      ?
_audit_contact_author_email        ?
_audit_contact_author_name         ''
_audit_contact_author_phone        ?
_publ_contact_author_id_orcid      ?
_publ_section_references
;
Dolomanov, O.V., Bourhis, L.J., Gildea, R.J, Howard, J.A.K. & Puschmann, H.
 (2009), J. Appl. Cryst. 42, 339-341.

Sheldrick, G.M. (2015). Acta Cryst. A71, 3-8.

Sheldrick, G.M. (2015). Acta Cryst. C71, 3-8.
;
_chemical_name_common              ?
_chemical_name_systematic          ?
_chemical_formula_moiety           'C12 H4 Cl4 Fe O10, C5 H13 Br N'
_chemical_formula_sum              'C17 H17 Br Cl4 Fe N O10'
_chemical_formula_weight           672.87
_chemical_absolute_configuration   ?
_chemical_melting_point            ?
loop_
  _atom_type_symbol
  _atom_type_description
  _atom_type_scat_dispersion_real
  _atom_type_scat_dispersion_imag
  _atom_type_scat_source
 'C' 'C' 0.0033 0.0016 'International Tables Vol C Tables 4.2.6.8 and 6.1.1.4'
 'H' 'H' 0.0000 0.0000 'International Tables Vol C Tables 4.2.6.8 and 6.1.1.4'
 'Br' 'Br' -0.2901 2.4595
 'International Tables Vol C Tables 4.2.6.8 and 6.1.1.4'
 'Cl' 'Cl' 0.1484 0.1585 'International Tables Vol C Tables 4.2.6.8 and 6.1.1.4'
 'Fe' 'Fe' 0.3463 0.8444 'International Tables Vol C Tables 4.2.6.8 and 6.1.1.4'
 'N' 'N' 0.0061 0.0033 'International Tables Vol C Tables 4.2.6.8 and 6.1.1.4'
 'O' 'O' 0.0106 0.0060 'International Tables Vol C Tables 4.2.6.8 and 6.1.1.4'

_shelx_space_group_comment
;
The symmetry employed for this shelxl refinement is uniquely defined
by the following loop, which should always be used as a source of
symmetry information in preference to the above space-group names.
They are only intended as comments.
;
_space_group_crystal_system        'monoclinic'
_space_group_IT_number             4
_space_group_name_H-M_alt          'P 1 21 1'
_space_group_name_Hall             'P 2yb'
loop_
  _space_group_symop_operation_xyz
 'x, y, z'
 '-x, y+1/2, -z'

_cell_length_a                     7.1187(2)
_cell_length_b                     17.0010(3)
_cell_length_c                     9.5369(2)
_cell_angle_alpha                  90
_cell_angle_beta                   102.236(2)
_cell_angle_gamma                  90
_cell_volume                       1127.98(5)
_cell_formula_units_Z              2
_cell_measurement_reflns_used      8989
_cell_measurement_temperature      200.00(10)
_cell_measurement_theta_max        30.0180
_cell_measurement_theta_min        3.7700
_shelx_estimated_absorpt_T_max     0.755
_shelx_estimated_absorpt_T_min     0.588
_exptl_absorpt_coefficient_mu      2.970
_exptl_absorpt_correction_T_max    1.00000
_exptl_absorpt_correction_T_min    0.82589
_exptl_absorpt_correction_type     multi-scan
_exptl_absorpt_process_details
;
CrysAlisPro 1.171.39.46e (Rigaku Oxford Diffraction, 2018)
Empirical absorption correction using spherical harmonics,
 implemented in SCALE3 ABSPACK scaling algorithm.
;
_exptl_absorpt_special_details     ?
_exptl_crystal_colour              'clear dark black'
_exptl_crystal_colour_lustre       clear
_exptl_crystal_colour_modifier     dark
_exptl_crystal_colour_primary      black
_exptl_crystal_density_diffrn      1.981
_exptl_crystal_density_meas        ?
_exptl_crystal_density_method      ?
_exptl_crystal_description         plate
_exptl_crystal_F_000               670
_exptl_crystal_size_max            0.2
_exptl_crystal_size_mid            0.15
_exptl_crystal_size_min            0.1
_exptl_transmission_factor_max     ?
_exptl_transmission_factor_min     ?
_diffrn_reflns_av_R_equivalents    0.0361
_diffrn_reflns_av_unetI/netI       0.0376
_diffrn_reflns_Laue_measured_fraction_full  0.997
_diffrn_reflns_Laue_measured_fraction_max  0.924
_diffrn_reflns_limit_h_max         10
_diffrn_reflns_limit_h_min         -9
_diffrn_reflns_limit_k_max         23
_diffrn_reflns_limit_k_min         -23
_diffrn_reflns_limit_l_max         13
_diffrn_reflns_limit_l_min         -13
_diffrn_reflns_number              19325
_diffrn_reflns_point_group_measured_fraction_full  0.997
_diffrn_reflns_point_group_measured_fraction_max  0.924
_diffrn_reflns_theta_full          25.242
_diffrn_reflns_theta_max           30.413
_diffrn_reflns_theta_min           3.475
_diffrn_ambient_environment        N~2~
_diffrn_ambient_temperature        200.00(10)
_diffrn_detector                   'CCD plate'
_diffrn_detector_area_resol_mean   10.4741
_diffrn_detector_type              Atlas
_diffrn_measured_fraction_theta_full  0.997
_diffrn_measured_fraction_theta_max  0.924
_diffrn_measurement_details
;
List of Runs (angles in degrees, time in seconds):

  # Type    Start    End  Width  t~exp~   \w     \q     \k     \f   Frames
--------------------------------------------------------------------------
  1  \w    -72.00 -45.00   1.00    5.22    --  -14.00 126.00 111.94   27
  2  \w    -18.00  91.00   1.00    5.22    --   14.47  77.00  60.00  109
  3  \w      2.00  87.00   1.00    5.22    --   14.47  57.00-180.00   85
  4  \w    -55.00  -8.00   1.00    5.22    --   14.47 -57.00  30.00   47
  5  \w     -5.00  44.00   1.00    5.22    --   14.47 -57.00  30.00   49
  6  \w    -61.00  26.00   1.00    5.22    --   14.47 -38.00 150.00   87
  7  \w    -12.00  77.00   1.00    5.22    --   14.47  38.00 -30.00   89
  8  \w    -17.00  56.00   1.00    5.22    --   14.47 -99.00 -90.00   73
  9  \w     11.00  77.00   1.00    5.22    --   14.47-133.00  50.43   66
;
_diffrn_measurement_device         'four-circle diffractometer'
_diffrn_measurement_device_type    'SuperNova, Dual, Cu at home/near, Atlas'
_diffrn_measurement_method         '\w scans'
_diffrn_orient_matrix_type        
 'CrysAlisPro convention (1999,Acta A55,543-557)'
_diffrn_orient_matrix_UB_11        -0.0988051000
_diffrn_orient_matrix_UB_12        0.0087086000
_diffrn_orient_matrix_UB_13        -0.0058661000
_diffrn_orient_matrix_UB_21        -0.0149164000
_diffrn_orient_matrix_UB_22        -0.0024410000
_diffrn_orient_matrix_UB_23        -0.0758141000
_diffrn_orient_matrix_UB_31        -0.0202267000
_diffrn_orient_matrix_UB_32        -0.0407253000
_diffrn_orient_matrix_UB_33        0.0032748000
_diffrn_radiation_monochromator    mirror
_diffrn_radiation_probe            x-ray
_diffrn_radiation_type             MoK\a
_diffrn_radiation_wavelength       0.71073
_diffrn_source                     'micro-focus sealed X-ray tube'
_diffrn_source_type                'SuperNova (Mo) X-ray Source'
_reflns_Friedel_coverage           0.940
_reflns_Friedel_fraction_full      0.998
_reflns_Friedel_fraction_max       0.923
_reflns_number_gt                  5453
_reflns_number_total               6061
_reflns_odcompleteness_completeness  99.70
_reflns_odcompleteness_iscentric   1
_reflns_odcompleteness_theta       27.42
_reflns_special_details
;
 Reflections were merged by SHELXL according to the crystal
 class for the calculation of statistics and refinement.
 
 _reflns_Friedel_fraction is defined as the number of unique
 Friedel pairs measured divided by the number that would be
 possible theoretically, ignoring centric projections and
 systematic absences.
;
_reflns_threshold_expression       'I > 2\s(I)'
_computing_cell_refinement         'CrysAlisPro 1.171.39.46e (Rigaku OD, 2018)'
_computing_data_collection         'CrysAlisPro 1.171.39.46e (Rigaku OD, 2018)'
_computing_data_reduction          'CrysAlisPro 1.171.39.46e (Rigaku OD, 2018)'
_computing_molecular_graphics      'Olex2 (Dolomanov et al., 2009)'
_computing_publication_material    'Olex2 (Dolomanov et al., 2009)'
_computing_structure_refinement    'ShelXL (Sheldrick, 2015)'
_computing_structure_solution      'ShelXT (Sheldrick, 2015)'
_refine_diff_density_max           1.139
_refine_diff_density_min           -0.824
_refine_diff_density_rms           0.119
_refine_ls_abs_structure_details
;
 Refined as an inversion twin.
;
_refine_ls_abs_structure_Flack     0.482(13)
_refine_ls_extinction_coef         .
_refine_ls_extinction_method       none
_refine_ls_goodness_of_fit_ref     1.030
_refine_ls_hydrogen_treatment      mixed
_refine_ls_matrix_type             full
_refine_ls_number_parameters       317
_refine_ls_number_reflns           6061
_refine_ls_number_restraints       1
_refine_ls_R_factor_all            0.0485
_refine_ls_R_factor_gt             0.0414
_refine_ls_restrained_S_all        1.030
_refine_ls_shift/su_max            0.000
_refine_ls_shift/su_mean           0.000
_refine_ls_structure_factor_coef   Fsqd
_refine_ls_weighting_details      
 'w=1/[\s^2^(Fo^2^)+(0.0634P)^2^+0.2543P] where P=(Fo^2^+2Fc^2^)/3'
_refine_ls_weighting_scheme        calc
_refine_ls_wR_factor_gt            0.0996
_refine_ls_wR_factor_ref           0.1052
_refine_special_details
;
 Refined as a 2-component inversion twin.
;
_olex2_refinement_description
;
1. Twinned data refinement
 Scales: 0.518(13)
 0.482(13)
2. Fixed Uiso
 At 1.2 times of:
  All C(H,H) groups
 At 1.5 times of:
  All C(H,H,H) groups, All O(H) groups, All O(H,H) groups
3.a Rotating group:
 O00A(H00a,H00b), O00D(H00c)
3.b Secondary CH2 refined with riding coordinates:
 C00W(H00k,H00l), C00X(H00m,H00n)
3.c Idealised Me refined as rotating group:
 C00P(H00e,H00f,H00g), C00V(H00h,H00i,H00j), C00Y(H00o,H00p,H00q)
;
_atom_sites_solution_hydrogens     mixed
_atom_sites_solution_primary       dual
_atom_sites_solution_secondary     ?
loop_
  _atom_site_label
  _atom_site_type_symbol
  _atom_site_fract_x
  _atom_site_fract_y
  _atom_site_fract_z
  _atom_site_U_iso_or_equiv
  _atom_site_adp_type
  _atom_site_occupancy
  _atom_site_site_symmetry_order
  _atom_site_calc_flag
  _atom_site_refinement_flags_posn
  _atom_site_refinement_flags_adp
  _atom_site_refinement_flags_occupancy
  _atom_site_disorder_assembly
  _atom_site_disorder_group
 Fe01 Fe 0.25636(8) 0.49882(4) 0.51293(6) 0.01643(14) Uani 1 1 d . . . . .
 Br02 Br 1.02257(8) 0.52196(6) -0.11967(7) 0.0493(2) Uani 1 1 d . . . . .
 Cl03 Cl 0.2077(2) 0.73516(7) 0.81311(13) 0.0247(3) Uani 1 1 d . . . . .
 Cl04 Cl 0.3010(2) 0.71421(8) 0.16561(13) 0.0267(3) Uani 1 1 d . . . . .
 Cl05 Cl 0.2933(2) 0.27553(7) 0.17942(12) 0.0260(3) Uani 1 1 d . . . . .
 Cl06 Cl 0.19461(19) 0.27022(7) 0.82655(12) 0.0250(3) Uani 1 1 d . . . . .
 O007 O 0.2526(5) 0.59214(18) 0.6382(4) 0.0179(7) Uani 1 1 d . . . . .
 O008 O 0.2450(5) 0.40861(18) 0.6430(4) 0.0183(7) Uani 1 1 d . . . . .
 O009 O 0.2592(6) 0.41170(19) 0.3741(4) 0.0199(7) Uani 1 1 d . . . . .
 O00A O -0.0368(4) 0.5011(2) 0.4757(4) 0.0250(7) Uani 1 1 d . . . . .
 H00A H -0.0851 0.4666 0.4113 0.037 Uiso 1 1 d GR . . . .
 H00B H -0.0798 0.5454 0.4369 0.037 Uiso 1 1 d GR . . . .
 O00B O 0.2669(5) 0.58324(18) 0.3700(4) 0.0184(7) Uani 1 1 d . . . . .
 O00C O 0.2818(6) 0.1363(2) 0.3670(4) 0.0281(9) Uani 1 1 d . . . . .
 O00D O 0.5507(5) 0.4962(2) 0.5666(4) 0.0293(8) Uani 1 1 d . . . . .
 H00C H 0.5936 0.5422 0.5917 0.044 Uiso 1 1 d GR . . . .
 O00E O 0.2218(6) 0.8672(2) 0.6083(4) 0.0272(9) Uani 1 1 d . . . . .
 O00F O 0.2026(6) 0.1333(2) 0.6313(4) 0.0263(8) Uani 1 1 d . . . . .
 O00G O 0.2885(6) 0.8584(2) 0.3416(4) 0.0264(8) Uani 1 1 d . . . . .
 C00H C 0.2518(7) 0.6588(3) 0.5760(5) 0.0139(8) Uani 1 1 d . . . . .
 N00I N 0.6203(6) 0.4935(3) 0.0436(4) 0.0235(8) Uani 1 1 d . . . . .
 C00J C 0.2564(7) 0.3428(3) 0.4276(5) 0.0158(9) Uani 1 1 d . . . . .
 C00K C 0.2409(7) 0.8012(3) 0.5609(5) 0.0170(9) Uani 1 1 d . . . . .
 C00L C 0.2649(7) 0.6536(3) 0.4179(5) 0.0147(9) Uani 1 1 d . . . . .
 C00M C 0.2678(7) 0.2731(3) 0.3551(5) 0.0176(9) Uani 1 1 d . . . . .
 C00N C 0.2357(7) 0.7304(3) 0.6373(5) 0.0173(9) Uani 1 1 d . . . . .
 C00O C 0.2260(8) 0.1981(3) 0.5785(5) 0.0207(11) Uani 1 1 d . . . . .
 C00P C 0.5111(7) 0.5044(4) 0.1586(5) 0.0301(12) Uani 1 1 d . . . . .
 H00E H 0.3835 0.5223 0.1171 0.045 Uiso 1 1 calc GR . . . .
 H00F H 0.5749 0.5426 0.2263 0.045 Uiso 1 1 calc GR . . . .
 H00G H 0.5041 0.4552 0.2067 0.045 Uiso 1 1 calc GR . . . .
 C00Q C 0.2616(7) 0.1998(3) 0.4233(5) 0.0185(10) Uani 1 1 d . . . . .
 C00R C 0.2239(7) 0.2708(3) 0.6516(5) 0.0168(9) Uani 1 1 d . . . . .
 C00S C 0.2712(7) 0.7967(3) 0.4037(5) 0.0175(9) Uani 1 1 d . . . . .
 C00T C 0.2418(7) 0.3410(3) 0.5836(5) 0.0155(9) Uani 1 1 d . . . . .
 C00U C 0.2777(7) 0.7202(3) 0.3416(5) 0.0180(9) Uani 1 1 d . . . . .
 C00V C 0.5346(10) 0.4269(4) -0.0479(7) 0.0419(15) Uani 1 1 d . . . . .
 H00H H 0.5555 0.3790 0.0064 0.063 Uiso 1 1 calc GR . . . .
 H00I H 0.5937 0.4230 -0.1293 0.063 Uiso 1 1 calc GR . . . .
 H00J H 0.3991 0.4356 -0.0803 0.063 Uiso 1 1 calc GR . . . .
 C00W C 0.8284(8) 0.4762(4) 0.1084(6) 0.0312(11) Uani 1 1 d . . . . .
 H00K H 0.8322 0.4386 0.1855 0.037 Uiso 1 1 calc R . . . .
 H00L H 0.8873 0.5243 0.1514 0.037 Uiso 1 1 calc R . . . .
 C00X C 0.9516(10) 0.4444(4) 0.0101(7) 0.0408(14) Uani 1 1 d . . . . .
 H00M H 0.8828 0.4019 -0.0464 0.049 Uiso 1 1 calc R . . . .
 H00N H 1.0681 0.4225 0.0684 0.049 Uiso 1 1 calc R . . . .
 C00Y C 0.5920(10) 0.5684(4) -0.0407(8) 0.0462(17) Uani 1 1 d . . . . .
 H00O H 0.4571 0.5797 -0.0689 0.069 Uiso 1 1 calc GR . . . .
 H00P H 0.6452 0.5630 -0.1246 0.069 Uiso 1 1 calc GR . . . .
 H00Q H 0.6556 0.6107 0.0174 0.069 Uiso 1 1 calc GR . . . .
 H00D H 0.615(10) 0.455(4) 0.613(8) 0.04(2) Uiso 1 1 d . . . . .

loop_
  _atom_site_aniso_label
  _atom_site_aniso_U_11
  _atom_site_aniso_U_22
  _atom_site_aniso_U_33
  _atom_site_aniso_U_23
  _atom_site_aniso_U_13
  _atom_site_aniso_U_12
 Fe01 0.0222(3) 0.0074(2) 0.0202(3) 0.0010(3) 0.0054(2) 0.0003(2)
 Br02 0.0340(3) 0.0767(5) 0.0414(3) 0.0243(3) 0.0172(2) 0.0116(3)
 Cl03 0.0337(7) 0.0237(6) 0.0178(5) -0.0037(4) 0.0081(5) 0.0023(5)
 Cl04 0.0395(7) 0.0248(6) 0.0180(5) 0.0039(4) 0.0110(5) -0.0001(5)
 Cl05 0.0359(7) 0.0242(6) 0.0191(5) -0.0036(4) 0.0087(5) 0.0027(5)
 Cl06 0.0340(7) 0.0234(6) 0.0178(5) 0.0036(4) 0.0061(5) -0.0039(5)
 O007 0.0272(18) 0.0103(15) 0.0164(16) 0.0025(12) 0.0050(14) 0.0016(13)
 O008 0.0284(19) 0.0112(15) 0.0158(15) 0.0032(12) 0.0057(14) 0.0005(13)
 O009 0.032(2) 0.0115(15) 0.0183(17) 0.0007(12) 0.0100(15) -0.0022(13)
 O00A 0.0227(15) 0.0111(12) 0.0400(18) 0.0010(16) 0.0038(13) 0.0007(14)
 O00B 0.0318(19) 0.0075(15) 0.0171(16) -0.0009(12) 0.0077(14) -0.0020(13)
 O00C 0.040(2) 0.0107(17) 0.032(2) -0.0054(14) 0.0043(17) 0.0031(15)
 O00D 0.0213(15) 0.0113(13) 0.054(2) -0.0037(18) 0.0045(15) 0.0004(15)
 O00E 0.036(2) 0.0143(17) 0.031(2) -0.0046(14) 0.0060(17) 0.0037(14)
 O00F 0.037(2) 0.0122(16) 0.0268(18) 0.0031(14) 0.0004(16) -0.0046(14)
 O00G 0.037(2) 0.0135(16) 0.0278(19) 0.0049(13) 0.0043(16) -0.0029(15)
 C00H 0.015(2) 0.0110(19) 0.016(2) -0.0007(16) 0.0033(17) 0.0006(16)
 N00I 0.0239(18) 0.028(2) 0.0189(16) -0.0004(18) 0.0053(14) -0.0006(18)
 C00J 0.020(2) 0.0102(19) 0.018(2) 0.0004(16) 0.0063(18) -0.0002(16)
 C00K 0.018(2) 0.0093(19) 0.022(2) -0.0050(17) 0.0003(18) 0.0007(16)
 C00L 0.016(2) 0.011(2) 0.016(2) -0.0014(16) 0.0023(18) -0.0003(16)
 C00M 0.019(2) 0.016(2) 0.018(2) -0.0019(17) 0.0035(17) 0.0006(17)
 C00N 0.022(2) 0.015(2) 0.015(2) 0.0003(16) 0.0027(18) 0.0013(17)
 C00O 0.020(3) 0.014(2) 0.025(3) 0.0038(18) -0.002(2) -0.0024(17)
 C00P 0.030(2) 0.039(3) 0.028(2) -0.021(3) 0.0218(19) -0.015(2)
 C00Q 0.020(2) 0.010(2) 0.023(2) -0.0029(17) -0.0033(19) 0.0002(16)
 C00R 0.022(2) 0.0101(19) 0.018(2) 0.0020(16) 0.0038(17) -0.0008(17)
 C00S 0.017(2) 0.013(2) 0.023(2) 0.0039(17) 0.0044(19) -0.0012(17)
 C00T 0.018(2) 0.0105(19) 0.018(2) 0.0011(16) 0.0025(18) 0.0007(16)
 C00U 0.025(2) 0.013(2) 0.017(2) 0.0031(16) 0.0064(18) -0.0003(17)
 C00V 0.041(3) 0.043(3) 0.038(3) -0.019(3) 0.002(3) -0.002(3)
 C00W 0.028(3) 0.040(3) 0.025(2) 0.009(2) 0.004(2) 0.000(2)
 C00X 0.036(3) 0.043(3) 0.047(3) 0.013(3) 0.017(3) 0.008(3)
 C00Y 0.048(4) 0.043(4) 0.052(4) 0.026(3) 0.021(3) 0.011(3)

_geom_special_details
;
 All esds (except the esd in the dihedral angle between two l.s. planes)
 are estimated using the full covariance matrix.  The cell esds are taken
 into account individually in the estimation of esds in distances, angles
 and torsion angles; correlations between esds in cell parameters are only
 used when they are defined by crystal symmetry.  An approximate (isotropic)
 treatment of cell esds is used for estimating esds involving l.s. planes.
;
loop_
  _geom_bond_atom_site_label_1
  _geom_bond_atom_site_label_2
  _geom_bond_distance
  _geom_bond_site_symmetry_2
  _geom_bond_publ_flag
 Fe01 O007 1.990(3) . ?
 Fe01 O008 1.985(3) . ?
 Fe01 O009 1.990(3) . ?
 Fe01 O00A 2.042(3) . ?
 Fe01 O00B 1.991(3) . ?
 Fe01 O00D 2.049(3) . ?
 Br02 C00X 1.947(6) . ?
 Cl03 C00N 1.732(5) . ?
 Cl04 C00U 1.724(5) . ?
 Cl05 C00M 1.723(5) . ?
 Cl06 C00R 1.724(5) . ?
 O007 C00H 1.278(6) . ?
 O008 C00T 1.280(6) . ?
 O009 C00J 1.280(6) . ?
 O00A H00A 0.8653 . ?
 O00A H00B 0.8655 . ?
 O00B C00L 1.282(5) . ?
 O00C C00Q 1.227(6) . ?
 O00D H00C 0.8556 . ?
 O00D H00D 0.90(7) . ?
 O00E C00K 1.229(6) . ?
 O00F C00O 1.238(6) . ?
 O00G C00S 1.223(6) . ?
 C00H C00L 1.533(7) . ?
 C00H C00N 1.365(6) . ?
 N00I C00P 1.484(5) . ?
 N00I C00V 1.480(7) . ?
 N00I C00W 1.508(6) . ?
 N00I C00Y 1.497(7) . ?
 C00J C00M 1.382(7) . ?
 C00J C00T 1.513(7) . ?
 C00K C00N 1.412(7) . ?
 C00K C00S 1.561(7) . ?
 C00L C00U 1.360(6) . ?
 C00M C00Q 1.411(7) . ?
 C00O C00Q 1.553(8) . ?
 C00O C00R 1.421(7) . ?
 C00P H00E 0.9600 . ?
 C00P H00F 0.9600 . ?
 C00P H00G 0.9600 . ?
 C00R C00T 1.377(6) . ?
 C00S C00U 1.434(7) . ?
 C00V H00H 0.9600 . ?
 C00V H00I 0.9600 . ?
 C00V H00J 0.9600 . ?
 C00W H00K 0.9700 . ?
 C00W H00L 0.9700 . ?
 C00W C00X 1.513(8) . ?
 C00X H00M 0.9700 . ?
 C00X H00N 0.9700 . ?
 C00Y H00O 0.9600 . ?
 C00Y H00P 0.9600 . ?
 C00Y H00Q 0.9600 . ?

loop_
  _geom_angle_atom_site_label_1
  _geom_angle_atom_site_label_2
  _geom_angle_atom_site_label_3
  _geom_angle
  _geom_angle_site_symmetry_1
  _geom_angle_site_symmetry_3
  _geom_angle_publ_flag
 O007 Fe01 O00A 86.92(15) . . ?
 O007 Fe01 O00B 81.00(15) . . ?
 O007 Fe01 O00D 90.62(15) . . ?
 O008 Fe01 O007 103.49(12) . . ?
 O008 Fe01 O009 81.27(15) . . ?
 O008 Fe01 O00A 87.00(15) . . ?
 O008 Fe01 O00B 175.50(15) . . ?
 O008 Fe01 O00D 90.11(16) . . ?
 O009 Fe01 O007 175.23(15) . . ?
 O009 Fe01 O00A 93.00(15) . . ?
 O009 Fe01 O00B 94.24(12) . . ?
 O009 Fe01 O00D 89.74(16) . . ?
 O00A Fe01 O00D 175.67(15) . . ?
 O00B Fe01 O00A 93.02(15) . . ?
 O00B Fe01 O00D 90.11(16) . . ?
 C00H O007 Fe01 115.3(3) . . ?
 C00T O008 Fe01 114.6(3) . . ?
 C00J O009 Fe01 114.4(3) . . ?
 Fe01 O00A H00A 110.4 . . ?
 Fe01 O00A H00B 110.3 . . ?
 H00A O00A H00B 103.6 . . ?
 C00L O00B Fe01 115.1(3) . . ?
 Fe01 O00D H00C 109.6 . . ?
 Fe01 O00D H00D 122(5) . . ?
 H00C O00D H00D 117.0 . . ?
 O007 C00H C00L 114.2(3) . . ?
 O007 C00H C00N 125.7(4) . . ?
 C00N C00H C00L 120.0(4) . . ?
 C00P N00I C00W 110.2(4) . . ?
 C00P N00I C00Y 105.0(5) . . ?
 C00V N00I C00P 108.4(4) . . ?
 C00V N00I C00W 109.8(5) . . ?
 C00V N00I C00Y 110.0(5) . . ?
 C00Y N00I C00W 113.3(4) . . ?
 O009 C00J C00M 125.3(4) . . ?
 O009 C00J C00T 114.8(4) . . ?
 C00M C00J C00T 119.9(4) . . ?
 O00E C00K C00N 124.9(5) . . ?
 O00E C00K C00S 116.5(4) . . ?
 C00N C00K C00S 118.5(4) . . ?
 O00B C00L C00H 114.3(4) . . ?
 O00B C00L C00U 125.4(4) . . ?
 C00U C00L C00H 120.2(4) . . ?
 C00J C00M Cl05 119.7(4) . . ?
 C00J C00M C00Q 121.0(4) . . ?
 C00Q C00M Cl05 119.3(4) . . ?
 C00H C00N Cl03 119.6(4) . . ?
 C00H C00N C00K 121.7(4) . . ?
 C00K C00N Cl03 118.7(4) . . ?
 O00F C00O C00Q 117.9(4) . . ?
 O00F C00O C00R 123.9(5) . . ?
 C00R C00O C00Q 118.2(4) . . ?
 N00I C00P H00E 109.5 . . ?
 N00I C00P H00F 109.5 . . ?
 N00I C00P H00G 109.5 . . ?
 H00E C00P H00F 109.5 . . ?
 H00E C00P H00G 109.5 . . ?
 H00F C00P H00G 109.5 . . ?
 O00C C00Q C00M 123.8(5) . . ?
 O00C C00Q C00O 117.3(4) . . ?
 C00M C00Q C00O 118.9(4) . . ?
 C00O C00R Cl06 119.1(4) . . ?
 C00T C00R Cl06 120.2(4) . . ?
 C00T C00R C00O 120.7(4) . . ?
 O00G C00S C00K 118.1(4) . . ?
 O00G C00S C00U 124.2(5) . . ?
 C00U C00S C00K 117.7(4) . . ?
 O008 C00T C00J 114.8(4) . . ?
 O008 C00T C00R 124.3(4) . . ?
 C00R C00T C00J 120.9(4) . . ?
 C00L C00U Cl04 120.2(4) . . ?
 C00L C00U C00S 121.5(4) . . ?
 C00S C00U Cl04 118.3(3) . . ?
 N00I C00V H00H 109.5 . . ?
 N00I C00V H00I 109.5 . . ?
 N00I C00V H00J 109.5 . . ?
 H00H C00V H00I 109.5 . . ?
 H00H C00V H00J 109.5 . . ?
 H00I C00V H00J 109.5 . . ?
 N00I C00W H00K 107.9 . . ?
 N00I C00W H00L 107.9 . . ?
 N00I C00W C00X 117.7(5) . . ?
 H00K C00W H00L 107.2 . . ?
 C00X C00W H00K 107.9 . . ?
 C00X C00W H00L 107.9 . . ?
 Br02 C00X H00M 108.6 . . ?
 Br02 C00X H00N 108.6 . . ?
 C00W C00X Br02 114.5(4) . . ?
 C00W C00X H00M 108.6 . . ?
 C00W C00X H00N 108.6 . . ?
 H00M C00X H00N 107.6 . . ?
 N00I C00Y H00O 109.5 . . ?
 N00I C00Y H00P 109.5 . . ?
 N00I C00Y H00Q 109.5 . . ?
 H00O C00Y H00P 109.5 . . ?
 H00O C00Y H00Q 109.5 . . ?
 H00P C00Y H00Q 109.5 . . ?

loop_
  _geom_hbond_atom_site_label_D
  _geom_hbond_atom_site_label_H
  _geom_hbond_atom_site_label_A
  _geom_hbond_distance_DH
  _geom_hbond_distance_HA
  _geom_hbond_distance_DA
  _geom_hbond_angle_DHA
  _geom_hbond_site_symmetry_A
 O00A H00A O00E 0.87 1.94 2.666(5) 140.8 2_546
 O00A H00B O00F 0.87 1.78 2.641(5) 170.5 2_556
 O00D H00C O00C 0.86 1.83 2.680(5) 170.8 2_656
 O00D H00D O00G 0.90(7) 1.80(8) 2.672(5) 163(7) 2_646

loop_
  _refln_index_h
  _refln_index_k
  _refln_index_l
  _refln_F_squared_meas
  _refln_F_squared_sigma
 0 0 -2 497.38 12.12
 0 0 2 493.53 11.81
 0 0 -2 493.33 11.2
 0 0 3 816.91 20.7
 0 0 3 831.2 19.56
 0 0 -3 835.4 19.93
 0 0 -3 846.97 18.66
 0 0 4 2671.47 55.6
 0 0 -4 2698.42 55.26
 0 0 4 2800.73 58.6
 0 0 -4 2721.98 57.05
 0 0 4 2684.87 56.64
 0 0 -5 473.87 13.16
 0 0 5 459.15 13.44
 0 0 -5 476.06 14.61
 0 0 5 477.39 14.41
 0 0 5 474.74 15.97
 0 0 -6 731.05 19.34
 0 0 -6 754.45 21.3
 0 0 6 759.05 21.16
 0 0 6 740.94 23.13
 0 0 -7 45.44 4.3
 0 0 -7 46.62 3.78
 0 0 7 48.75 4.5
 0 0 8 15.05 3.18
 0 0 8 16.85 2.95
 0 0 -8 13.36 2.28
 0 0 -8 12.3 2.41
 0 0 9 132.56 8.08
 0 0 -9 118.91 7.91
 0 0 -9 129.58 7.51
 0 0 9 129.37 8.49
 0 0 10 3.47 2.12
 0 0 10 2.22 1.61
 0 0 -10 1.65 1.49
 0 0 -10 0.05 1.26
 0 0 11 56.98 6.06
 0 0 -11 57.56 5.6
 0 0 11 64.17 6.68
 0 0 -11 53.02 5.69
 0 0 -12 39.77 4.82
 0 0 12 32.92 4.99
 0 0 13 91.51 8.58
 0 1 2 81.69 3.32
 0 -1 2 62.43 3.28
 0 -1 -2 81.27 3.71
 0 -1 2 75.74 3.18
 0 1 -2 73.95 2.99
 0 -1 -2 75.37 2.73
 0 1 -3 225.11 6.88
 0 -1 -3 238.97 8.12
 0 -1 3 201.5 7.24
 0 1 3 222.02 7.49
 0 -1 3 202.93 7.77
 0 1 -3 235.47 7.55
 0 -1 -3 227.06 6.58
 0 1 3 227.41 6.59
 0 1 3 220.56 8.3
 0 -1 -4 72.7 4.56
 0 1 -4 67.98 4.07
 0 1 -4 63.89 3.57
 0 -1 4 67.86 4.5
 0 1 4 59.89 4.03
 0 1 4 65.25 3.48
 0 -1 -4 71.29 3.52
 0 1 4 70.56 5.15
 0 -1 4 68.69 4.13
 0 -1 -5 63.88 3.75
 0 1 -5 62.45 4.34
 0 1 5 59.55 3.78
 0 -1 -5 65.28 4.72
 0 -1 5 57.35 4.7
 0 1 5 61.81 4.41
 0 -1 5 59.54 4.29
 0 1 5 58.17 5.15
 0 1 -5 63.14 3.92
 0 1 -6 231.4 9.58
 0 -1 6 224.55 9.66
 0 -1 6 225.97 10.89
 0 1 -6 228.5 8.81
 0 -1 -6 234.28 10.18
 0 1 6 218.92 8.69
 0 1 6 226 9.84
 0 -1 -6 231.85 8.52
 0 1 7 11.55 2.47
 0 1 7 11.33 2.63
 0 1 -7 14.32 2.46
 0 -1 -7 6.91 1.9
 0 1 -7 12.92 2.13
 0 -1 -7 10.82 1.87
 0 -1 7 11.66 2.44
 0 1 8 103.52 7.25
 0 -1 -8 98.34 5.97
 0 1 -8 95.13 6.55
 0 -1 8 104.79 7.16
 0 -1 8 85.05 7.51
 0 -1 8 94.72 6.62
 0 1 -8 99.56 6.22
 0 -1 -8 95.36 6.98
 0 1 9 51.19 5.43
 0 1 -9 51.57 5.05
 0 -1 9 48.37 4.94
 0 -1 -9 58.14 5.68
 0 -1 9 54.64 5.46
 0 -1 -9 47.96 4.43
 0 1 -9 48.16 4.6
 0 -1 -10 10.67 2.7
 0 1 10 5.88 2.37
 0 1 -10 13.84 2.66
 0 -1 10 5.38 1.82
 0 -1 10 11.7 3.11
 0 -1 -10 7.6 2.11
 0 1 -10 9.67 2.37
 0 1 10 10.49 2.42
 0 1 -11 58.63 5.8
 0 -1 -11 51.7 5.9
 0 -1 -11 57.98 5.6
 0 -1 11 54.98 6.1
 0 1 -11 58.34 5.8
 0 1 11 63.89 6.99
 0 1 11 62.26 6.38
 0 -1 12 29.66 4.82
 0 1 -12 35.52 4.86
 0 1 12 25.75 4.98
 0 -1 -12 25.6 4.18
 0 1 12 26.24 4.51
 0 1 13 6.33 2.56
 0 -1 13 9.86 3.26
 0 -1 -13 10.61 3.03
 0 2 -2 2865.3 57.96
 0 -2 2 2906.97 57.59
 0 -2 2 3068.03 57.93
 0 2 2 2947.45 57.06
 0 -2 2 2911.92 58.47
 0 -2 2 2917.73 56.77
 0 2 2 2902.42 57.52
 0 2 -2 2821.26 57.31
 0 2 2 2994.96 58.37
 0 2 -2 2807.99 57.71
 0 2 -2 2922.72 57.78
 0 -2 -2 2909.68 59.51
 0 -2 -2 3037.86 57
 0 2 -3 14.53 1.1
 0 2 3 13.76 1.04
 0 -2 -3 13.3 1.83
 0 2 3 14.28 1.6
 0 -2 3 16.62 1.65
 0 2 -3 15.23 1.55
 0 2 -3 14.06 1.18
 0 -2 -3 16.05 1.28
 0 -2 3 17.82 1.76
 0 2 3 14.61 1.27
 0 -2 3 14.48 1.58
 0 2 4 264.19 6.28
 0 2 -4 254.63 6.49
 0 -2 4 270.3 8.94
 0 -2 -4 267.52 7.74
 0 2 -4 262.01 8.62
 0 -2 -4 266.62 9.85
 0 2 4 264.36 9.1
 0 2 -4 266.34 8.46
 0 2 -4 258.88 6.73
 0 -2 4 252.41 8.75
 0 2 4 258.81 7.9
 0 -2 4 255.19 9.22
 0 -2 -5 2059.26 42.71
 0 2 -5 2048.22 43.79
 0 -2 5 2003.97 44.44
 0 -2 5 1999.3 44.51
 0 2 5 2045.46 43.12
 0 2 5 2115.98 45.27
 0 2 5 1927.34 48.34
 0 -2 -5 2022.77 46.17
 0 -2 5 1963.03 45.63
 0 2 -5 1963.62 44.1
 0 -2 6 92.14 5.69
 0 2 6 88.88 5.83
 0 2 6 92.01 5.04
 0 2 -6 93.7 5.3
 0 -2 6 84.58 6.05
 0 -2 -6 96.74 3.57
 0 2 -6 94.68 5.59
 0 -2 -6 91.62 6.24
 0 -2 -6 99.07 4.98
 0 -2 6 91.29 5.6
 0 -2 7 29.66 3.32
 0 -2 -7 34.7 3.1
 0 -2 -7 30.53 1.6
 0 2 7 30.47 4.49
 0 -2 7 29.91 3.51
 0 2 7 28.24 3.57
 0 2 -7 27.5 3.03
 0 2 -7 38.78 3.68
 0 -2 -7 29.54 3.61
 0 -2 7 31.74 4.01
 0 2 -8 848.26 23.65
 0 -2 8 798.31 23.96
 0 -2 -8 819.01 22.1
 0 -2 8 826.71 24.41
 0 -2 -8 779.4 24.94
 0 2 8 837.13 25.04
 0 2 -8 810.19 23.06
 0 -2 9 75.69 6.22
 0 2 -9 77.71 5.94
 0 -2 -9 64.3 6.04
 0 -2 9 59.52 6.54
 0 -2 9 84.12 6.76
 0 -2 -9 79.62 5.6
 0 2 9 74.99 6.55
 0 2 -9 84.56 6.03
 0 -2 -10 17.71 3.02
 0 2 10 17.61 3.51
 0 -2 10 15.24 3.05
 0 -2 -10 14.84 3.03
 0 2 -10 15.91 2.78
 0 2 -10 18.16 3.22
 0 2 11 159.48 10.95
 0 2 -11 161.75 9.86
 0 -2 11 160.07 10.54
 0 -2 -11 164.37 10.7
 0 -2 -11 173.88 9.64
 0 2 11 152.51 9.95
 0 -2 12 84.69 8.05
 0 2 12 113.62 9.68
 0 -2 -12 91.3 8.01
 0 2 -12 99.52 8.1
 0 2 12 90.87 8.06
 0 -2 -12 94.4 7.47
 0 -2 13 2.09 2.25
 0 -2 -13 1.32 1.62
 0 2 13 1.35 1.89
 0 -3 0 0.43 0.23
 0 -3 0 0.53 0.27
 0 -3 0 0.03 0.24
 0 3 -1 111.2 3.2
 0 -3 -1 122.78 4.63
 0 -3 -1 140.32 4.67
 0 -3 -1 115.83 4.25
 0 -3 1 106.28 3.19
 0 -3 1 133.61 4.69
 0 3 1 116.21 3.8
 0 -3 1 115.2 4.14
 0 3 -2 202.57 5.88
 0 -3 -2 171.68 4.56
 0 -3 2 201.79 6.07
 0 3 2 175.25 4.6
 0 3 2 185.36 5.92
 0 -3 2 189.93 6.08
 0 -3 -2 189.36 6.85
 0 -3 2 201.02 6.09
 0 3 -2 152.5 5.14
 0 3 2 191.37 5.89
 0 3 -2 186.51 6.08
 0 3 -3 364.04 10.02
 0 -3 -3 403.98 12.14
 0 3 -3 400.3 10.47
 0 3 3 388.54 9.86
 0 -3 3 345.15 8.79
 0 3 3 377.84 10.77
 0 -3 3 379.64 10.96
 0 3 -3 360.62 10.01
 0 3 3 380.83 9.21
 0 -3 3 330.76 10.08
 0 -3 -3 363.01 9.13
 0 3 4 117.13 4.36
 0 3 -4 123.09 4.69
 0 3 -4 125.58 5.45
 0 3 4 129.12 4.83
 0 -3 -4 127.16 6.64
 0 3 4 131.91 7.4
 0 3 4 130.32 6.03
 0 -3 4 121.58 5.63
 0 3 -4 123.6 5.25
 0 -3 4 117.41 5.77
 0 -3 -4 115.91 4.61
 0 3 -5 23.9 2.55
 0 -3 5 21.61 2.59
 0 -3 5 24.36 2.71
 0 -3 -5 21.46 2.01
 0 3 -5 20.31 1.65
 0 3 5 19.38 1.42
 0 -3 5 19.78 2.61
 0 3 5 20.21 2.1
 0 3 5 25.53 2.88
 0 3 -5 19.19 2.17
 0 -3 -5 23.84 3.04
 0 3 6 313.83 12.05
 0 -3 6 305.47 11.57
 0 3 6 282.92 14.27
 0 -3 -6 307.62 8.84
 0 -3 -6 304.04 9.87
 0 3 -6 322.32 11.15
 0 -3 6 309.39 11.54
 0 -3 6 297.84 11.94
 0 3 -6 326.2 11.04
 0 3 -6 296.72 12.12
 0 -3 -6 299.42 12.54
 0 3 6 300.61 10.23
 0 -3 7 40.73 4.2
 0 -3 -7 41.68 4.57
 0 -3 7 51.33 4.65
 0 -3 7 43.65 4.71
 0 3 7 42.77 4.48
 0 3 -7 46.33 4.01
 0 -3 -7 42.42 3.45
 0 3 -7 50.96 4.16
 0 -3 -7 47.5 2.7
 0 -3 -8 23.48 2.82
 0 3 8 27.01 3.84
 0 3 -8 30.01 3.61
 0 -3 8 23.22 3.37
 0 3 -8 27.64 3.28
 0 -3 -8 19.45 3.46
 0 -3 -9 36.4 3.71
 0 -3 -9 42.13 5.1
 0 3 -9 36.63 4.15
 0 3 -9 40.27 4.06
 0 -3 9 33.52 4.72
 0 3 9 41.15 4.96
 0 -3 9 31.16 4.24
 0 -3 -10 2 1.45
 0 -3 -10 1.22 1.09
 0 -3 10 4.07 1.73
 0 3 10 9.56 2.81
 0 3 -10 7.39 2.54
 0 3 -10 4.45 1.73
 0 3 -11 13.77 3.12
 0 3 11 13.49 3.36
 0 -3 11 17.16 3.54
 0 -3 -11 17.04 3.14
 0 -3 -11 14.86 3.67
 0 3 -12 18.56 3.67
 0 3 12 16.98 4.11
 0 -3 -12 16.54 3.82
 0 3 12 15.88 3.6
 0 -3 12 12 3.33
 0 -3 -12 19.06 3.39
 0 -3 -13 5.93 2.35
 0 -4 0 3968.37 76.23
 0 -4 0 3898.94 78.59
 0 -4 0 3914.95 76.96
 0 -4 0 4067.31 77.13
 0 4 0 3851.83 76.85
 0 4 0 3878.91 76.21
 0 -4 -1 632.96 15.62
 0 4 1 631.48 14.3
 0 -4 -1 633.9 15.83
 0 -4 1 633.87 14.28
 0 4 -1 662.58 13.79
 0 -4 1 615.96 15.85
 0 -4 1 637.11 15.01
 0 -4 -1 689.61 14.91
 0 4 1 650.45 13.04
 0 -4 1 639.51 13.71
 0 -4 2 13.9 1.59
 0 -4 -2 10.67 1.53
 0 -4 2 11.37 1.38
 0 4 2 13.82 1.58
 0 4 -2 12.47 1.32
 0 -4 2 11.98 0.88
 0 4 -2 12.21 1.58
 0 -4 -2 13.22 0.82
 0 4 2 12.07 0.82
 0 -4 2 14.19 1.56
 0 4 -2 12.12 0.9
 0 4 2 11.57 1.32
 0 4 -3 5057.06 93.68
 0 4 -3 4720.43 94.97
 0 -4 -3 4796.9 92.47
 0 4 3 4818.98 94.99
 0 -4 3 4783.76 92.35
 0 -4 3 4671.49 94.65
 0 4 -3 4763.15 94.53
 0 4 3 4708.37 92.56
 0 -4 3 4750.07 95.25
 0 4 3 4790.17 94.6
 0 4 -3 4604.9 94.9
 0 -4 -3 4598.78 96.75
 0 4 4 106.01 4.17
 0 -4 -4 113.07 4.13
 0 4 -4 102.64 4.95
 0 4 -4 96.3 4.66
 0 -4 -4 101.24 5.99
 0 4 4 106.67 5.41
 0 4 -4 111.43 5.59
 0 -4 4 110.15 5.51
 0 4 4 99.12 4.38
 0 -4 4 105.06 3.87
 0 -4 -5 208 9.65
 0 -4 5 219.96 8.42
 0 4 -5 221.66 8.43
 0 4 -5 209.97 7.26
 0 4 5 209.08 6.82
 0 4 -5 206.84 9.05
 0 -4 -5 208.5 7
 0 4 5 218.21 7.35
 0 -4 5 227.17 6.85
 0 4 -5 221.33 7.86
 0 -4 5 223.65 8.97
 0 4 5 222.98 9.06
 0 -4 6 671.29 16.47
 0 4 6 676.89 19.93
 0 4 -6 688.29 18.87
 0 -4 6 668.72 19.57
 0 4 6 668.38 15.25
 0 -4 -6 682.77 17.05
 0 -4 -6 686.39 16.94
 0 -4 -6 653.08 20.97
 0 4 6 641.03 17.3
 0 -4 6 675.07 19.36
 0 4 -6 640.87 17.7
 0 4 -6 646.55 16.09
 0 -4 7 3.5 1.44
 0 4 7 3.9 1.55
 0 4 -7 2.11 1.01
 0 -4 -7 3.07 0.93
 0 -4 -7 1.14 1.29
 0 4 -7 2.23 1.12
 0 -4 7 2.77 0.86
 0 -4 7 2.18 1.07
 0 -4 -7 2.65 1
 0 -4 -8 15.19 1.62
 0 -4 -8 19 2.37
 0 -4 8 18.84 2.99
 0 4 -8 17.1 2.37
 0 4 -8 17.2 2.84
 0 4 8 19.51 3.29
 0 -4 -8 26.01 3.81
 0 -4 8 19.04 3.09
 0 -4 -9 68.76 4.93
 0 -4 9 62.14 5.77
 0 4 -9 59.87 4.77
 0 4 9 60 5.98
 0 -4 -9 49.31 5.65
 0 4 -9 62.25 5.44
 0 4 10 21.19 3.99
 0 -4 -10 27.3 3.38
 0 4 -10 20.44 2.82
 0 4 -10 20.96 3.48
 0 -4 10 15.33 3.32
 0 -4 -10 23.32 3.97
 0 -4 11 8.17 2.75
 0 4 11 8.82 3.17
 0 -4 -11 5.59 2.12
 0 4 -11 6.73 2.19
 0 -4 -11 6.04 1.84
 0 -4 -12 18.69 3.24
 0 4 12 21.67 3.98
 0 -4 12 17.88 3.77
 0 -4 -12 18.59 3.92
 0 4 -12 25.5 4.28
 0 -4 -13 22.68 3.69
 0 -5 0 0.2 0.38
 0 5 0 -0.02 0.43
 0 -5 0 0.4 0.91
 0 -5 0 0.7 0.47
 0 -5 0 -0.1 0.27
 0 5 0 -0.14 0.34
 0 5 0 0.02 0.34
 0 5 1 143.26 4.72
 0 5 -1 136.13 4.49
 0 -5 -1 140.19 4.56
 0 5 -1 145.12 4.97
 0 -5 1 144.46 6.15
 0 -5 -1 137.2 4.87
 0 -5 -1 139.57 5.6
 0 -5 1 136.18 5.28
 0 -5 1 147.04 4.71
 0 5 1 150.54 5.02
 0 5 1 123.03 5.37
 0 -5 -1 145.11 6.16
 0 5 -1 135.25 4.34
 0 5 -2 193.41 5.42
 0 5 2 221.48 7.91
 0 -5 -2 180.26 6.34
 0 -5 2 192.91 5.44
 0 -5 2 213.88 7.29
 0 5 2 215.39 6.84
 0 -5 2 234.48 7.92
 0 -5 -2 231.95 8.29
 0 5 -2 203.6 7.81
 0 5 2 192.76 4.91
 0 -5 -2 204.47 7.52
 0 5 -2 223.74 6.76
 0 -5 -3 128.41 6.54
 0 5 3 128.36 5.78
 0 -5 3 126 5.78
 0 -5 3 140.14 5.97
 0 5 3 118.5 3.87
 0 -5 -3 114.64 3.8
 0 5 -3 126.49 5.97
 0 -5 -3 123.2 5.27
 0 -5 3 114.99 3.96
 0 5 -3 131.4 5.41
 0 5 -3 116.33 4.66
 0 5 3 128.52 5.54
 0 5 -3 122.09 5.47
 0 -5 -4 69.05 5.19
 0 5 4 74.93 3.33
 0 -5 4 65.25 3
 0 -5 -4 71.8 3.18
 0 -5 4 81.98 4.86
 0 5 -4 77.89 4.4
 0 5 -4 73.55 3.8
 0 5 -4 76.75 4.69
 0 5 4 73.95 4.19
 0 5 4 76.32 4.68
 0 5 -4 78.79 4.51
 0 -5 5 10.97 1.32
 0 5 5 12.45 1.66
 0 -5 -5 10.51 1.86
 0 5 -5 8.13 1.81
 0 -5 -5 10.41 2.11
 0 5 5 10.91 2.03
 0 -5 -5 11.52 1.38
 0 -5 5 12.29 2.22
 0 5 -5 11.66 1.52
 0 5 -5 11.96 1.74
 0 5 5 13.84 1.62
 0 5 -5 9.06 1.73
 0 5 5 11.38 2.66
 0 -5 6 88.66 4.22
 0 5 6 90.6 4.75
 0 5 6 87.29 4.3
 0 5 -6 91.94 4.91
 0 5 -6 93.99 5.68
 0 -5 -6 96.72 5.18
 0 -5 -6 99.96 6.99
 0 5 -6 85.76 4.69
 0 -5 -6 88.95 4.54
 0 -5 6 97.35 6.2
 0 5 6 98.1 6.32
 0 5 -7 113.16 6.72
 0 -5 -7 114.14 5.59
 0 5 7 100.17 4.11
 0 -5 7 96.83 4.88
 0 5 -7 112.58 5.85
 0 5 7 121.92 7.66
 0 -5 -7 114.72 5.63
 0 -5 -7 113.58 7.99
 0 -5 7 121.07 7.34
 0 5 -7 110.5 5.03
 0 -5 -8 46.9 3.79
 0 -5 -8 40.56 4.91
 0 -5 -8 42.67 3.22
 0 5 -8 48.04 4.65
 0 5 8 39.95 4.8
 0 -5 8 46.46 4.86
 0 5 -8 46.49 3.86
 0 5 -9 10.31 2.65
 0 -5 -9 12.13 3.13
 0 5 -9 11.83 2.08
 0 -5 9 6.73 2.23
 0 5 9 14.59 3.11
 0 -5 -9 10.68 2.03
 0 -5 -10 6.91 2.7
 0 5 10 -1.03 2.14
 0 -5 -10 5.37 1.71
 0 5 -10 4.14 1.89
 0 -5 10 2.63 1.79
 0 -5 -11 121.67 9.9
 0 -5 -11 111.06 7.4
 0 5 11 138.9 10.59
 0 5 -11 115.17 8.63
 0 -5 11 115.39 9.27
 0 -5 -12 27.01 3.8
 0 5 12 26.13 4.35
 0 -5 -12 33.3 5.49
 0 -5 12 32.74 5.23
 0 6 0 161.17 5.87
 0 6 0 168.06 5.36
 0 -6 0 160.98 4.96
 0 -6 0 156.19 6.97
 0 6 0 163.4 6.15
 0 6 0 151.02 4.98
 0 6 0 169.06 5.86
 0 -6 0 170.95 5.83
 0 6 -1 745.87 16.25
 0 6 -1 719.27 16.61
 0 -6 -1 713.77 17.96
 0 6 1 723.64 17.01
 0 -6 -1 745.53 16.63
 0 6 -1 740.26 17.09
 0 -6 1 712.6 16.33
 0 -6 1 728.47 19.13
 0 6 1 732.61 16.5
 0 -6 1 729.54 17.51
 0 6 1 665.04 17.78
 0 -6 -1 702.51 16.29
 0 -6 -2 1478.46 33.74
 0 -6 2 1429.38 30.09
 0 -6 -2 1467.9 31.37
 0 -6 2 1487.4 32.66
 0 6 -2 1457.31 34.23
 0 6 -2 1524.81 32.13
 0 6 2 1488.27 31.76
 0 -6 -2 1513.54 32.61
 0 6 2 1451.11 34.01
 0 6 2 1446.05 29.13
 0 6 -2 1500.55 31.65
 0 6 -2 1492.86 30.23
 0 -6 2 1556.59 33.96
 0 -6 3 698.87 18.4
 0 -6 3 673.77 17.86
 0 6 -3 688.86 18.74
 0 6 -3 676.14 16.99
 0 6 3 689.03 17.4
 0 -6 -3 695.77 14.45
 0 6 -3 650.17 14.77
 0 -6 3 682.83 14.88
 0 -6 -3 632.11 16.68
 0 6 3 663.27 18.23
 0 6 3 666.11 14.49
 0 -6 -3 651.39 18.91
 0 -6 -4 249.93 10.51
 0 -6 4 247.25 9.4
 0 6 4 256.33 9.3
 0 6 -4 248.49 9.53
 0 6 -4 242.14 8.75
 0 -6 4 244.32 6.85
 0 -6 -4 242.2 6.8
 0 6 -4 237.29 7.54
 0 6 4 253.46 9.26
 0 6 4 246.34 6.98
 0 6 -4 247.72 9.25
 0 -6 -5 707.02 20.02
 0 6 -5 763.33 19.99
 0 -6 5 742.54 16.99
 0 6 -5 709.89 19.81
 0 -6 -5 727.02 22.27
 0 6 5 738.87 24.6
 0 -6 5 752.44 20.8
 0 6 5 762.43 20.78
 0 6 5 731.95 17.53
 0 -6 -5 756.34 17.27
 0 6 5 763.04 19.46
 0 6 -5 695.65 20.66
 0 6 6 140.74 6.24
 0 6 -6 126.24 6.43
 0 6 6 152.66 8.05
 0 6 6 135.12 5.82
 0 -6 -6 141.53 5.65
 0 -6 6 142.53 5.33
 0 -6 -6 156.27 7.1
 0 -6 6 144.67 7.79
 0 6 -6 137.52 5.84
 0 -6 -6 142.62 8.65
 0 6 -6 143.77 7.22
 0 -6 7 123.3 5.4
 0 6 7 143.03 8.36
 0 6 -7 139.9 6.11
 0 6 -7 126.23 6.12
 0 -6 7 131.74 7.84
 0 -6 -7 136.16 8.82
 0 -6 -7 140.46 6.08
 0 6 -7 135.69 7.47
 0 -6 -7 137.69 6.7
 0 6 7 136.16 5.66
 0 -6 -8 117.04 8.57
 0 -6 -8 126.7 6.39
 0 6 -8 124.58 6
 0 -6 8 95.63 5.08
 0 -6 8 130.1 8.17
 0 -6 -8 122.59 6.08
 0 6 -8 127.24 7.62
 0 6 8 120.39 8.19
 0 -6 -9 52.94 6.06
 0 6 -9 48.95 3.76
 0 -6 -9 54.96 4.29
 0 -6 9 43.05 5.01
 0 6 -9 52.76 5.12
 0 6 9 54.89 5.88
 0 -6 10 17.91 3.53
 0 6 -10 17.92 3.01
 0 -6 -10 19.53 3.97
 0 6 10 12.94 3.22
 0 -6 -10 12.06 2.25
 0 6 -11 269.88 13.67
 0 -6 -11 232.01 14.14
 0 6 11 276.51 15.25
 0 -6 11 244.54 13.76
 0 -6 -11 220.45 10.63
 0 -6 -12 2.61 1.51
 0 -6 -12 3.61 2.4
 0 -6 12 4.59 2.98
 0 7 0 1.81 0.77
 0 -7 0 -0.21 0.55
 0 -7 0 0.61 0.43
 0 7 0 0.32 0.38
 0 7 0 0.05 0.48
 0 7 0 -0.4 0.72
 0 7 0 0.19 0.42
 0 -7 -1 79.37 3.55
 0 7 1 83.5 5.03
 0 -7 1 78.08 3.53
 0 7 1 74.08 4.38
 0 -7 -1 77.73 3.54
 0 7 -1 73.9 3.91
 0 -7 -1 76.82 4.4
 0 7 1 81.95 4.06
 0 -7 1 83.36 4.3
 0 7 -1 75.2 3.48
 0 7 1 74.62 3.62
 0 7 -1 76.33 3.8
 0 -7 -2 142.33 5.52
 0 7 -2 144.74 5.02
 0 7 2 155.44 7.49
 0 7 -2 151.6 5.1
 0 7 -2 158.54 6.23
 0 7 2 153.87 5.97
 0 -7 -2 141.92 6
 0 -7 -2 161.18 7.23
 0 -7 2 157.92 7.35
 0 7 -2 148.97 7.46
 0 -7 2 154.47 6.58
 0 7 2 162.69 6.05
 0 7 -2 160.28 5.89
 0 7 2 142.83 3.96
 0 -7 2 151.18 4.87
 0 -7 -3 100.23 4.88
 0 7 3 105.77 5.3
 0 7 3 106.76 6.14
 0 -7 -3 103.75 6.21
 0 7 -3 98.96 3.79
 0 7 -3 112.02 5.19
 0 -7 3 98.26 3.77
 0 7 -3 100.61 6.16
 0 7 -3 116.85 5.54
 0 -7 -3 100.71 5.68
 0 7 3 104.85 3.33
 0 -7 3 106.28 5.6
 0 -7 3 116.15 6.28
 0 -7 4 145.75 7.15
 0 -7 -4 134.22 4.43
 0 7 -4 131.67 5.22
 0 7 -4 142.36 6.45
 0 7 4 143.31 6.81
 0 7 4 133.32 6.95
 0 -7 4 133.63 4.68
 0 7 4 131.65 4.52
 0 7 -4 140.23 6.72
 0 7 -4 138.38 6.71
 0 7 -4 144.86 7.43
 0 -7 -4 132.21 7.62
 0 -7 4 139.68 7.14
 0 -7 -5 59.59 4.54
 0 7 -5 50.93 4.27
 0 -7 5 47.68 4.25
 0 7 5 53.66 4.42
 0 7 5 55.46 3.01
 0 -7 5 48.76 2.77
 0 7 -5 52.1 3.16
 0 -7 -5 44.02 3.87
 0 7 -5 54.16 4.19
 0 7 -5 49.69 4.35
 0 -7 -5 57.06 5.22
 0 -7 -5 51.83 2.82
 0 7 5 52.24 4.13
 0 -7 -6 298.76 11.19
 0 7 -6 257.24 10.55
 0 -7 6 277.11 8.36
 0 7 6 300.57 12.1
 0 7 -6 293.49 11.23
 0 7 6 263.03 8.84
 0 -7 -6 275.59 8.64
 0 7 6 278.07 10.29
 0 -7 -6 285.7 13.13
 0 -7 6 284.86 11.84
 0 7 -6 277.84 8.7
 0 7 7 43.26 4.63
 0 7 -7 36.05 3.88
 0 7 -7 25.1 2.95
 0 -7 -7 38.98 3.74
 0 -7 -7 36.92 4.88
 0 -7 7 31.03 2.47
 0 -7 -7 33.09 2.81
 0 -7 7 40.23 4.38
 0 7 7 29.76 2.98
 0 7 -7 33.57 2.66
 0 7 -8 18.67 1.98
 0 7 -8 25.1 3.51
 0 7 8 24.09 3.74
 0 -7 -8 21.64 2.74
 0 -7 8 18.62 2.06
 0 7 8 21.35 2.19
 0 -7 -8 21.11 3.87
 0 -7 8 26.54 3.91
 0 -7 -8 21.97 2.46
 0 7 -9 51.69 5.3
 0 7 9 52.84 5.89
 0 -7 -9 51.9 4.15
 0 -7 9 51.96 5.62
 0 -7 -9 56.87 6.48
 0 -7 10 29.82 4.53
 0 -7 -10 29.14 4.94
 0 7 -10 29.56 4.35
 0 7 10 24.91 4.54
 0 -7 -10 28.25 3.25
 0 7 -11 4.73 2.44
 0 -7 -11 3.36 2.66
 0 -7 11 6.03 2.51
 0 7 11 4.43 2.38
 0 -7 -11 2.31 1.4
 0 -7 -12 4.03 2.37
 0 8 0 1570.66 35.84
 0 -8 0 1583.97 33.68
 0 8 0 1638.58 35.95
 0 8 0 1624.94 36.74
 0 -8 0 1615.75 35.54
 0 8 0 1667.5 34.17
 0 8 0 1660.98 34.78
 0 -8 -1 260.12 7.83
 0 8 -1 277.34 8.92
 0 8 -1 279.41 9.58
 0 -8 -1 264.5 9.45
 0 8 -1 275.05 8.19
 0 -8 1 274.23 9.23
 0 8 1 281.15 10.57
 0 8 1 263.33 8.15
 0 8 -1 276.89 9.1
 0 8 1 268.47 9.63
 0 -8 1 283.22 8.09
 0 8 1 282.27 9.07
 0 8 -2 12.58 1.39
 0 8 -2 9.38 1.41
 0 8 -2 14.31 1.86
 0 -8 2 14.53 2.39
 0 -8 -2 11.42 1.4
 0 8 -2 11.06 2.03
 0 8 -2 11.17 1.3
 0 -8 2 13.91 1.91
 0 8 2 13.54 1.69
 0 8 2 10.45 1.98
 0 -8 -2 14.83 2.21
 0 8 2 12.42 1.6
 0 -8 -2 10.18 1.38
 0 8 2 12.9 0.88
 0 8 3 526.6 11.48
 0 8 -3 532.02 12.56
 0 8 3 530.59 16.87
 0 8 -3 494.13 12.47
 0 -8 -3 521.8 16.6
 0 -8 -3 522.95 14.24
 0 8 3 539.36 15.02
 0 8 -3 505.5 17.03
 0 8 -3 575.04 15.41
 0 -8 3 544.54 16.73
 0 -8 3 522.9 15.55
 0 8 -3 520.68 14.48
 0 -8 -3 539.01 15.39
 0 -8 3 525.76 12.5
 0 8 -4 81.33 3.96
 0 -8 4 85.53 3.55
 0 8 -4 88.46 5.24
 0 8 -4 80.23 4.85
 0 -8 -4 83.48 6.05
 0 8 -4 84.44 5.16
 0 8 4 86.66 5.76
 0 -8 4 90.59 5.58
 0 -8 -4 97.43 6.06
 0 8 -4 74.8 5.54
 0 -8 4 82.86 5.72
 0 -8 -4 81.91 4.84
 0 8 4 90.11 3.29
 0 8 4 82.51 5.14
 0 8 -5 57.19 3.15
 0 -8 5 58.94 4.84
 0 -8 -5 67.77 5.1
 0 8 -5 56.23 4.26
 0 -8 -5 66.96 3
 0 -8 -5 65.24 5.61
 0 8 5 61.35 4.75
 0 -8 -5 52.54 4.13
 0 8 -5 56.49 4.65
 0 8 5 49.98 4.32
 0 8 5 56.52 2.97
 0 8 -5 54.02 4.68
 0 -8 5 62.07 2.99
 0 -8 6 367.79 9.96
 0 8 -6 372.88 10.05
 0 8 -6 326.97 13.09
 0 8 6 364.05 13.9
 0 -8 -6 379.65 15.63
 0 8 6 357.01 12.82
 0 8 6 345.55 10.36
 0 -8 -6 402.2 14.04
 0 -8 -6 378.58 10.31
 0 8 -6 363.58 13.13
 0 -8 6 356.45 13.85
 0 8 -7 97.02 6.44
 0 -8 -7 91.5 4.6
 0 -8 7 87.13 4.13
 0 -8 -7 93.36 7.56
 0 8 7 102.69 7.2
 0 8 -7 99.17 4.22
 0 -8 7 102.83 7.1
 0 -8 -7 106.49 6.66
 0 8 -7 77.3 5.59
 0 8 7 86.05 5.43
 0 -8 -8 43.02 5.41
 0 8 -8 49.83 2.95
 0 -8 -8 50.32 3.63
 0 8 -8 53.22 5.05
 0 -8 -8 57.26 4.85
 0 -8 8 57.7 5.62
 0 8 8 63.05 6.02
 0 -8 -9 44.6 5.9
 0 -8 -9 41.49 3.54
 0 8 9 38.97 5.05
 0 8 -9 52.95 5.28
 0 -8 9 34.28 4.57
 0 -8 10 10.45 2.79
 0 8 -10 9.67 2.62
 0 -8 -10 8.73 3.17
 0 -8 -10 9.33 1.93
 0 8 10 9.43 2.94
 0 8 11 -0.19 1.98
 0 -8 11 3.17 1.82
 0 8 -11 1.26 1.9
 0 -8 -11 0.23 1.99
 0 -8 -12 4.17 2.81
 0 9 0 -0.64 0.72
 0 -9 0 -0.26 0.61
 0 9 0 0.93 0.64
 0 9 0 0.43 0.67
 0 9 0 0.1 0.65
 0 9 0 0.16 0.62
 0 -9 0 1.52 0.67
 0 9 1 156.89 6.67
 0 -9 1 144.61 6.64
 0 9 -1 149.35 6.7
 0 9 -1 160.38 5.68
 0 9 1 156.71 5.94
 0 -9 -1 149.23 7
 0 9 -1 159.16 5.93
 0 9 1 147.02 7.14
 0 9 -1 149.95 7.02
 0 -9 1 150.77 5.66
 0 -9 -1 140.63 5.31
 0 9 -1 144.71 6.48
 0 9 1 166.59 8.17
 0 -9 -2 227.32 7.82
 0 9 -2 229.76 7.77
 0 -9 2 234.31 9.16
 0 -9 -2 261.01 10.9
 0 9 2 249.61 8.67
 0 9 -2 230.18 7.47
 0 -9 -2 238.1 7.96
 0 9 -2 257.89 9.08
 0 -9 -2 234.59 9.77
 0 9 -2 226.81 10.77
 0 9 2 239.52 8.36
 0 9 2 254.52 11.3
 0 9 -2 233.62 7.99
 0 9 2 220.18 5.78
 0 -9 -3 79.82 5.69
 0 9 -3 77.01 4.48
 0 9 3 84.51 4.9
 0 9 -3 76.47 4.84
 0 9 3 81.3 4.61
 0 -9 -3 72.41 4.59
 0 9 -3 74.19 5.8
 0 9 3 71.32 2.52
 0 -9 -3 81.91 5.92
 0 -9 3 79.67 5.19
 0 9 -3 76.63 3.57
 0 9 -3 69.32 3.4
 0 -9 4 47.62 4.2
 0 -9 -4 49.71 4.64
 0 9 -4 38.82 4.23
 0 -9 -4 39.07 3.35
 0 9 -4 37.77 3.51
 0 9 -4 42.64 2.32
 0 -9 -4 42.79 4.39
 0 9 -4 38.52 2.88
 0 9 4 39.34 3.61
 0 9 -4 37.8 2.36
 0 9 -4 42.66 3.75
 0 9 4 39.97 1.99
 0 -9 -4 36.96 3.71
 0 -9 4 38.56 2.37
 0 9 -4 47.38 3.71
 0 9 5 33.7 2.15
 0 -9 5 35.03 3.84
 0 9 -5 32.72 2.36
 0 -9 -5 32.32 4.22
 0 -9 5 31.36 2.16
 0 9 -5 26.97 3.53
 0 -9 -5 33.09 3.87
 0 9 -5 36.46 3.59
 0 -9 -5 33.51 2.08
 0 9 -5 32.13 3.58
 0 9 5 36.86 3.88
 0 -9 6 31.2 2.17
 0 -9 -6 31.18 2.29
 0 -9 6 29 3.77
 0 -9 -6 28.56 4.05
 0 9 -6 28.14 3.34
 0 -9 -6 38.35 4.2
 0 9 -6 31.08 1.99
 0 9 6 35.8 4.09
 0 9 6 30.33 2.34
 0 9 -6 33.58 3.96
 0 9 7 20.87 3.41
 0 -9 7 22.36 1.97
 0 9 -7 25.28 1.66
 0 -9 -7 27.09 4.35
 0 -9 -7 28.65 3.59
 0 9 -7 23.41 3.35
 0 9 -7 31.62 3.79
 0 -9 7 27.8 3.85
 0 -9 -7 23.45 2.21
 0 -9 -8 22.96 3.34
 0 -9 -8 27.16 4.5
 0 -9 8 24.13 3.89
 0 9 -8 22.87 3.47
 0 -9 -8 25.16 2.48
 0 9 8 35.43 4.73
 0 -9 9 19.08 3.88
 0 -9 -9 17.55 3.9
 0 -9 -9 14.23 2.08
 0 9 -9 12.65 2.81
 0 9 9 15.97 3.51
 0 -9 -10 2.71 2.53
 0 -9 10 1.96 1.6
 0 9 10 2.24 1.82
 0 9 -10 -2.7 2.31
 0 9 11 44.9 6.49
 0 -9 -11 37.66 6.15
 0 9 -11 44.67 5.74
 0 -9 11 42.45 5.88
 0 10 0 462.53 12.41
 0 -10 0 441.38 13.55
 0 10 0 461.5 15.02
 0 10 0 471.54 13.09
 0 -10 0 446.67 11.84
 0 10 0 456.74 14.1
 0 10 0 483.07 14.49
 0 -10 1 308.65 10.7
 0 -10 1 289.78 9.01
 0 10 -1 324.73 10.97
 0 10 -1 294.01 8.95
 0 10 1 299.53 10.45
 0 10 1 296.58 11.18
 0 10 -1 320.74 9.66
 0 -10 -1 294.57 8.65
 0 10 1 308.01 9.51
 0 10 -1 310.67 10.76
 0 -10 -1 303.6 11.02
 0 10 -1 314.61 11.28
 0 10 1 303.05 12.21
 0 10 2 254.62 11.89
 0 -10 -2 251.92 8.19
 0 -10 -2 236.92 10.21
 0 10 2 258.86 9.01
 0 10 -2 254.94 8.84
 0 10 -2 277.74 10.06
 0 -10 -2 278.91 11.85
 0 10 -2 263.77 8.3
 0 10 2 261.02 6.41
 0 10 -2 255.6 8.65
 0 10 2 262.83 9.4
 0 10 -2 263.04 12.08
 0 10 -2 256.79 10.48
 0 -10 2 262.57 9.98
 0 -10 2 274.27 11.76
 0 10 2 242.44 11.51
 0 -10 -2 252.74 8.66
 0 10 3 237.88 8.82
 0 10 -3 221.79 7.44
 0 10 3 205.63 11.46
 0 10 -3 215.89 11
 0 -10 -3 235.01 8.51
 0 -10 -3 256.22 11.25
 0 10 -3 234.65 9.41
 0 10 3 215.83 10.77
 0 -10 -3 221.86 10.18
 0 10 -3 221 7.16
 0 10 3 220.88 8.84
 0 -10 3 251.63 11.27
 0 10 -3 227.62 8.52
 0 -10 3 216.37 9.38
 0 10 3 226.11 5.53
 0 -10 -4 92.64 6.55
 0 -10 4 87.16 6.46
 0 10 4 77.67 2.78
 0 10 4 76.87 6.07
 0 10 -4 74.89 3.54
 0 -10 -4 77.06 5.22
 0 -10 4 82.3 3.57
 0 10 -4 68.4 5.9
 0 -10 -4 82.73 6.27
 0 10 4 74.78 4.73
 0 10 4 73.63 5.16
 0 10 -4 81.9 5.05
 0 -10 4 73.56 5.33
 0 -10 -4 72.87 4.65
 0 10 -4 75.41 3.44
 0 10 5 157.23 8.1
 0 10 -5 122.6 8.15
 0 -10 5 139.57 4.95
 0 10 5 130.72 8.06
 0 -10 -5 143.28 8.87
 0 10 -5 141.23 5.3
 0 10 5 128.36 4.52
 0 10 -5 135.05 4.37
 0 -10 -5 134.49 8.08
 0 -10 -5 153.37 8.7
 0 10 -5 139.13 7.19
 0 -10 5 145.68 8.1
 0 -10 6 96.24 4.01
 0 -10 -6 109.85 7.5
 0 -10 -6 112.18 8.14
 0 10 6 98.53 6.79
 0 -10 6 104.6 7.11
 0 10 -6 94.8 2.99
 0 10 6 104.91 7.03
 0 10 -6 92.5 6.96
 0 10 -6 100.73 3.46
 0 10 -6 109.6 6.68
 0 -10 7 2.91 0.65
 0 10 7 5.42 2.15
 0 -10 7 4.6 1.85
 0 -10 -7 4.7 0.95
 0 -10 -7 7.9 2.07
 0 10 -7 7.57 2.05
 0 10 -7 4.3 1.84
 0 -10 -7 3.51 1.92
 0 -10 -8 109.92 5.27
 0 10 8 114.1 8.44
 0 10 -8 111.44 7.6
 0 -10 -8 130.92 8.44
 0 -10 -8 118.75 9.38
 0 -10 8 118.91 8.54
 0 10 -9 48.03 5.36
 0 -10 -9 53.17 3.8
 0 10 9 70.72 7.09
 0 -10 -9 63.05 7.15
 0 -10 9 59.01 6.27
 0 -10 10 9.82 3.04
 0 10 10 7.99 2.69
 0 -10 -10 10.08 3.12
 0 10 -10 3.32 1.82
 0 -10 11 25.01 4.73
 0 -10 -11 20.7 4.7
 0 10 11 18.64 4.07
 0 11 0 3.62 0.9
 0 11 0 0.98 0.73
 0 11 0 1.28 0.91
 0 -11 0 0.48 0.87
 0 11 0 0.4 0.66
 0 11 0 1.4 0.83
 0 -11 0 1.58 0.75
 0 11 0 0.83 0.91
 0 11 1 3.52 1.44
 0 -11 1 5.64 1.98
 0 11 1 3.41 1.17
 0 -11 -1 4.3 0.96
 0 -11 1 3.38 0.97
 0 11 -1 4.06 1.17
 0 11 -1 3.35 0.79
 0 11 1 5.39 1.24
 0 -11 1 3.89 1.34
 0 11 -1 2.98 1.03
 0 11 1 3.83 1.49
 0 11 -1 2.9 1.07
 0 11 1 3.42 1.22
 0 11 -1 3.36 1.13
 0 11 1 3.09 1.2
 0 -11 -2 42.85 4.76
 0 11 2 42.21 1.95
 0 -11 -2 43.26 4.16
 0 11 -2 36.32 3.2
 0 11 -2 45.29 3.27
 0 11 2 40.1 3.5
 0 -11 2 37.73 3.57
 0 11 2 44.45 4.88
 0 11 2 43.6 3.4
 0 11 2 39.38 4.61
 0 -11 -2 35.17 2.61
 0 11 -2 41.36 3.02
 0 11 -2 37.79 3.92
 0 11 -2 39.24 3.68
 0 -11 2 44.92 4.85
 0 11 3 66.95 4.54
 0 -11 -3 54.92 3.77
 0 -11 3 61.57 5.73
 0 -11 3 69.37 5.21
 0 11 -3 58.75 3.69
 0 11 -3 63.62 4.22
 0 -11 -3 65.55 4.19
 0 -11 -3 74.91 6.3
 0 11 -3 61.34 4.74
 0 11 -3 56.67 3.37
 0 11 3 62.23 4.49
 0 -11 -3 65.61 5.43
 0 11 3 58.54 2.09
 0 11 3 57.04 5.67
 0 11 -4 53.01 3.09
 0 11 4 53.6 2.05
 0 -11 -4 61.35 5.62
 0 -11 4 58.57 5.7
 0 -11 4 58.35 4.99
 0 11 -4 57.66 4.27
 0 11 -4 51.09 3.04
 0 11 4 57.51 4.65
 0 11 4 50.45 5.27
 0 -11 -4 55.59 4.35
 0 11 4 50.62 4.08
 0 -11 -4 61.02 5.68
 0 -11 -4 46.39 3.82
 0 -11 5 5.69 1.94
 0 -11 -5 5.35 2.21
 0 11 5 5.81 0.79
 0 -11 -5 6.14 2.23
 0 11 5 1.88 1.17
 0 11 5 6.34 1.62
 0 -11 -5 8.35 1.88
 0 11 5 6.88 1.94
 0 11 -5 6.72 1.15
 0 11 -5 7.83 1.97
 0 11 -5 5.72 0.8
 0 -11 -6 52.5 5.41
 0 -11 -6 68.78 6.43
 0 11 -6 63.84 5.18
 0 11 6 66.63 5.72
 0 -11 6 67.5 5.83
 0 -11 -6 66.09 6.42
 0 11 6 51.51 5.3
 0 -11 6 55.73 2.89
 0 -11 7 45.15 5.19
 0 -11 -7 55.71 6.28
 0 -11 -7 48.18 5.64
 0 11 -7 57.96 5.27
 0 -11 -7 58.22 6.07
 0 11 7 53.38 5.55
 0 -11 -8 7.77 1.36
 0 -11 8 12.44 3.14
 0 11 -8 9.47 2.51
 0 11 8 7.76 2.58
 0 -11 -8 7.46 3.12
 0 -11 -8 13.8 3.02
 0 -11 -9 29.4 5.27
 0 -11 9 32.91 4.89
 0 11 -9 30.49 4.44
 0 11 9 28.25 4.59
 0 11 10 16.35 4.22
 0 11 -10 13.03 3.28
 0 -11 10 17.86 3.88
 0 -11 -10 17.24 4.14
 0 12 0 244.62 10.3
 0 -12 0 263.52 12.67
 0 12 0 244.48 11.16
 0 12 0 272.83 8.91
 0 12 0 256.63 9.47
 0 -12 0 255.45 10.04
 0 12 0 257.04 10.72
 0 12 0 259.43 7.81
 0 -12 0 243.61 8
 0 12 1 272.6 11.05
 0 12 -1 282.83 11.66
 0 12 1 286.91 11.93
 0 12 -1 294.41 11.62
 0 12 -1 298.59 11.73
 0 -12 -1 298.08 8.86
 0 12 1 309.48 10.15
 0 -12 1 319.41 13.95
 0 -12 1 309.08 11.37
 0 -12 -1 323.65 14.14
 0 12 -1 304.01 9.37
 0 12 1 294.56 13.19
 0 12 -1 310.28 9.82
 0 12 -1 302.61 10.18
 0 12 1 305.52 10.74
 0 -12 2 212.45 9.35
 0 12 2 194.12 8.78
 0 -12 -2 205.17 7.12
 0 12 -2 196.06 8.52
 0 12 -2 203.7 7.83
 0 12 2 213.44 5.65
 0 12 2 214.21 8.44
 0 -12 -2 193.92 9.55
 0 12 -2 203.96 9.32
 0 -12 -2 239.63 11.84
 0 12 -2 219.04 7.91
 0 -12 2 220.13 11.4
 0 12 -3 77.09 5.53
 0 12 3 77.76 2.37
 0 -12 -3 94.08 7.29
 0 -12 3 84.56 5.83
 0 12 -3 85.91 4.97
 0 12 -3 74.03 4.51
 0 12 3 77.21 5.17
 0 12 3 78.08 5.13
 0 -12 -3 86.07 6.37
 0 -12 3 97.24 7.41
 0 -12 -3 67.61 4.46
 0 -12 -3 80.36 4.38
 0 12 -3 82.7 4.23
 0 -12 -4 179.67 7.8
 0 -12 4 176.5 9.15
 0 12 4 153.33 7.68
 0 12 -4 163.47 6.35
 0 -12 -4 178.91 9.93
 0 12 -4 174.08 7.94
 0 12 4 185.8 8.84
 0 -12 -4 195.82 10.94
 0 12 4 161.1 4.03
 0 12 -4 182.61 6.4
 0 -12 4 188.7 10.84
 0 -12 -5 41.32 3.99
 0 12 -5 36.02 3.67
 0 12 5 32.13 3.79
 0 -12 -5 35.2 4.57
 0 -12 5 38.18 4.33
 0 -12 -5 36.22 4.64
 0 12 -5 32.28 2.13
 0 12 5 32.45 3.42
 0 12 -5 33.06 2.53
 0 -12 -6 49.58 5.65
 0 -12 -6 41.49 4.63
 0 12 -6 44.06 4.38
 0 -12 -6 45.17 5.44
 0 -12 6 43.02 4.86
 0 12 6 49.19 5.04
 0 -12 -7 81.67 7.75
 0 -12 7 81.34 6.98
 0 -12 -7 94.15 7.71
 0 12 7 90.5 7.2
 0 12 -7 85.49 6.51
 0 -12 -7 82.68 7.29
 0 -12 -8 27.53 4.48
 0 -12 -8 21.27 4.23
 0 12 8 23.85 4.26
 0 -12 8 28.72 4.36
 0 12 -8 25.72 3.78
 0 -12 -8 22.45 4.17
 0 -12 9 12.17 3.52
 0 12 -9 13.9 3.2
 0 -12 -9 15.75 3.76
 0 12 9 12.85 3.52
 0 -12 -9 8.41 3.34
 0 12 -10 -0.02 1.92
 0 -12 10 -0.46 1.71
 0 -12 -10 2.59 2.58
 0 12 10 -0.23 2.04
 0 13 0 2.4 1.19
 0 13 0 4.62 1.33
 0 -13 0 2.84 1.52
 0 -13 0 3.36 1.03
 0 13 0 2.61 1.19
 0 13 0 2.19 1.32
 0 13 0 4.48 1.06
 0 -13 0 7.69 2.69
 0 13 -1 99.55 4.84
 0 -13 1 109.16 8.17
 0 13 -1 96.86 5.49
 0 13 1 82.4 5.88
 0 -13 1 97.64 6.23
 0 13 -1 97.47 6.49
 0 13 1 95.92 3.9
 0 13 -1 99.31 6.64
 0 -13 -1 97.14 4.48
 0 13 1 104.36 5.97
 0 13 1 86.96 6.46
 0 13 1 106.5 5.61
 0 -13 -1 108.53 8.25
 0 13 -1 108.96 5.42
 0 -13 2 75.16 5.56
 0 13 2 72.85 2.83
 0 13 2 74.98 4.95
 0 13 2 70.34 2.81
 0 13 -2 80.42 4.68
 0 13 -2 74.67 4.48
 0 -13 2 91.4 7.61
 0 13 2 90.31 5.7
 0 -13 -2 82.45 4.04
 0 13 -2 71.9 5.1
 0 13 -2 73.4 5.66
 0 13 2 66.1 5.07
 0 -13 -2 78.59 7.04
 0 -13 3 16.05 2.76
 0 13 3 12 2.21
 0 -13 -3 9.44 1.49
 0 -13 -3 15.13 3.52
 0 13 -3 11.04 1.92
 0 13 -3 13.96 2.07
 0 -13 -3 14.51 2.84
 0 13 -3 13.49 1.8
 0 13 3 15.84 2.45
 0 -13 3 18.85 3.64
 0 -13 4 50.16 5.8
 0 -13 -4 43.22 4.99
 0 13 4 39.48 3.87
 0 -13 4 41.43 4.51
 0 13 4 49.41 4.54
 0 -13 -4 39.58 3.39
 0 -13 -4 46.16 5.5
 0 13 -4 46.04 3.09
 0 13 -4 43.57 3.87
 0 13 -4 37.93 3.03
 0 -13 -5 62.34 4.76
 0 -13 -5 67.04 6.55
 0 13 5 64.15 5.49
 0 13 -5 59.39 3.28
 0 13 -5 56.82 3.59
 0 -13 -5 66.12 6.72
 0 -13 5 63.61 5.82
 0 13 -5 56.69 4.83
 0 13 -5 55.32 3.06
 0 -13 -6 17.98 3.62
 0 -13 6 15.28 3.08
 0 13 -6 11.7 2.48
 0 -13 -6 15.49 2.85
 0 -13 -6 11.67 3.3
 0 13 6 15.52 3.11
 0 13 7 68.9 6.53
 0 -13 -7 55.22 5.72
 0 13 -7 68.87 6
 0 -13 -7 67.01 7.24
 0 -13 7 68.88 6.74
 0 -13 -7 70.28 6.97
 0 -13 -8 1.3 1.9
 0 13 8 0.75 1.85
 0 -13 -8 1.83 2.51
 0 -13 8 2.34 2.1
 0 -13 -8 6.4 2.22
 0 13 -8 3.74 1.99
 0 -13 -9 6.35 3.44
 0 13 9 6.67 2.97
 0 -13 9 6.9 2.71
 0 13 -9 7.98 2.52
 0 13 10 2.01 1.97
 0 14 0 919.58 21.56
 0 14 0 860.27 26.38
 0 -14 0 902.43 22.02
 0 14 0 955.4 24.65
 0 14 0 860.1 27.3
 0 -14 0 927.06 25.39
 0 14 0 1010.16 23.66
 0 -14 0 1048.22 30.97
 0 -14 1 256.28 10.84
 0 14 1 266.34 9.74
 0 14 1 262.07 10.41
 0 14 -1 258.09 9.23
 0 -14 -1 247.91 8.05
 0 -14 -1 266.82 13.78
 0 14 -1 219.2 10.81
 0 14 1 217.37 11.04
 0 14 -1 243.54 8.47
 0 14 -1 251.61 9.72
 0 -14 1 278.31 13.99
 0 14 -1 212.4 10.77
 0 14 1 253.52 7.37
 0 14 2 78.11 2.92
 0 14 -2 70.44 5.35
 0 14 2 81.83 5.21
 0 -14 -2 95.46 7.99
 0 14 2 75.25 2.89
 0 14 -2 73.04 5.88
 0 14 2 78.94 5.5
 0 14 -2 80.99 4.73
 0 -14 -2 72.6 3.82
 0 14 -2 75.63 4.73
 0 -14 2 88.09 7.85
 0 -14 2 82.29 5.92
 0 -14 3 77.53 5.97
 0 14 -3 79.73 5.05
 0 14 -3 83 4.69
 0 -14 3 97.2 8.06
 0 14 3 79.36 5.51
 0 14 -3 70.76 4.94
 0 -14 -3 74.53 4.11
 0 -14 -3 86.53 7.68
 0 14 -4 2.02 0.92
 0 14 -4 4.5 1.16
 0 14 -4 5.24 1.65
 0 -14 -4 4.54 1.24
 0 14 4 1.07 1.19
 0 -14 -4 4.4 2.26
 0 -14 4 3.45 2.32
 0 -14 -4 4.24 2.22
 0 -14 4 3.42 1.47
 0 -14 -5 13.14 2.05
 0 14 -5 14.85 1.78
 0 14 -5 10.88 2.19
 0 14 -5 13.43 1.58
 0 14 5 14.84 2.82
 0 -14 -5 16.59 3.51
 0 -14 5 12.58 2.66
 0 -14 -5 18.31 3.95
 0 -14 -6 230.08 13.41
 0 -14 6 204.96 11.39
 0 14 -6 192.11 10
 0 -14 -6 212.33 10.07
 0 -14 -6 214.89 12.66
 0 14 6 219.45 11.32
 0 14 -7 14.95 3
 0 -14 7 11.8 2.94
 0 14 7 13.93 3.1
 0 -14 -7 12.94 2.72
 0 -14 -7 19.19 3.98
 0 -14 -7 14.3 4
 0 14 8 16.21 3.74
 0 14 -8 19.95 3.55
 0 -14 -8 22.38 4.26
 0 -14 8 15.8 3.63
 0 -14 -8 14.95 3.65
 0 14 9 108.59 9.27
 0 14 -9 105.64 8.41
 0 -14 -9 116.02 10.53
 0 -14 9 113.4 9.46
 0 14 10 13.25 3.63
 0 -15 0 3.68 1.71
 0 15 0 4.25 1.68
 0 15 0 2.44 1.25
 0 15 0 2.63 0.95
 0 -15 0 2.56 2.49
 0 15 0 1.93 1.41
 0 -15 1 61.23 5.24
 0 -15 -1 72.84 7.38
 0 15 -1 56.05 5.44
 0 15 -1 52.63 5.26
 0 15 1 60.55 3.11
 0 15 1 70.74 5.29
 0 15 -1 69.3 4.85
 0 15 1 46.02 4.97
 0 15 1 58.71 4.36
 0 15 -1 70.31 4.11
 0 -15 1 75.25 7.42
 0 -15 -1 61.73 3.62
 0 15 -1 63.44 4.29
 0 15 2 49.21 4.62
 0 -15 -2 50.6 6.39
 0 15 2 39.48 2.01
 0 15 2 42.61 3.98
 0 -15 2 41.61 4.48
 0 -15 2 53.44 6.48
 0 -15 -2 42.65 2.89
 0 15 -2 47.79 3.9
 0 15 2 40.76 1.99
 0 15 -2 41.45 3.59
 0 15 -2 47.91 3.71
 0 15 -2 39.73 4.23
 0 15 -3 3.75 1.28
 0 15 3 3.39 1.73
 0 -15 -3 1.72 1.67
 0 15 3 1.77 1.22
 0 -15 3 2.4 1.54
 0 15 -3 4.52 1.41
 0 -15 3 7.24 2.93
 0 -15 -3 2.95 0.87
 0 15 -3 3.29 1.32
 0 -15 -4 7.76 3.22
 0 -15 4 5.82 2.07
 0 15 -4 8.64 1.61
 0 15 4 12.01 2.43
 0 -15 4 11.29 2.68
 0 15 -4 9.95 2.12
 0 -15 -4 9.64 1.53
 0 15 5 54.54 5.31
 0 -15 -5 54.93 6.9
 0 -15 5 43.85 5.16
 0 15 -5 60.93 5.12
 0 15 -5 49.13 3.22
 0 -15 -5 56.13 6.35
 0 -15 -5 52.64 4
 0 15 -6 16.29 2.92
 0 15 6 24.95 3.92
 0 -15 -6 20.44 4.06
 0 -15 -6 22.25 2.93
 0 -15 -6 22.68 4.62
 0 -15 6 17.58 3.51
 0 -15 7 20.65 4.03
 0 -15 -7 15.16 3.73
 0 15 -7 17.61 3.3
 0 15 7 14.64 3.27
 0 -15 -7 22.22 4.6
 0 15 8 7.07 2.67
 0 15 -8 5.5 2.23
 0 -15 -8 6 2.67
 0 -15 -8 6.9 3.19
 0 -15 8 10.8 3.47
 0 15 9 12.34 3.89
 0 15 -9 13.02 3.28
 0 -16 0 62.28 7.24
 0 -16 0 57.15 5.08
 0 16 0 63.93 4.48
 0 16 0 53.28 3.32
 0 16 0 60.93 4.93
 0 16 0 50.36 5.4
 0 16 -1 90.61 5.83
 0 -16 1 100.05 6.89
 0 -16 1 107.11 9.11
 0 16 1 108.14 6.73
 0 -16 -1 102.72 9.13
 0 16 -1 72.48 6.51
 0 16 1 72.02 6.5
 0 16 -1 93.73 5.48
 0 16 1 91.66 3.91
 0 16 1 94.83 5.83
 0 16 -1 95.76 5.01
 0 -16 -1 83.18 4.37
 0 16 2 208.23 5.66
 0 -16 2 236.15 14.14
 0 16 2 227.06 10.53
 0 -16 -2 228.29 13.81
 0 -16 2 217.53 10.76
 0 16 -2 215.68 8.89
 0 16 -2 217.91 8.72
 0 16 -2 182.42 10.12
 0 -16 -2 205.18 7.28
 0 16 -2 227.5 9.44
 0 16 2 238.12 10.04
 0 -16 -3 32.39 2.55
 0 16 3 38.22 4.32
 0 -16 -3 31.99 5.12
 0 16 -3 32.58 3.14
 0 -16 3 31.63 5.41
 0 -16 3 34.88 4.26
 0 16 3 32.24 3.78
 0 16 -3 33.98 3.45
 0 -16 -4 391.19 18.74
 0 16 4 367.83 14.74
 0 16 -4 349.2 13
 0 -16 -4 324.09 10.31
 0 -16 4 351.58 18.3
 0 -16 4 337.11 14.86
 0 16 -4 339.38 11.16
 0 16 4 361.59 14.45
 0 -16 -5 80.62 8.35
 0 16 5 79.35 6.54
 0 -16 5 65.17 6.43
 0 16 -5 72.97 5.74
 0 16 -6 15.98 2.95
 0 -16 -6 22.01 4.68
 0 16 6 14.92 3.25
 0 -16 6 11.86 3.07
 0 -16 -7 36.63 5.95
 0 -16 7 37.35 5.28
 0 16 7 33.57 4.91
 0 16 -7 40.56 4.87
 0 -16 8 28.62 4.76
 0 -16 -8 27.9 5.37
 0 16 -8 19.06 3.58
 0 16 8 24.85 4.58
 0 16 9 11.59 3.43
 0 17 0 1.84 1.24
 0 17 0 -0.05 0.75
 0 17 1 31.53 3.51
 0 17 -1 23.59 2.58
 0 -17 1 34.46 5.4
 0 17 -1 29.57 3.17
 0 17 1 33.06 3.92
 0 -17 -1 34.74 5.79
 0 17 1 28 2.11
 0 -17 1 29.67 3.94
 0 17 -1 32.09 3.62
 0 -17 -2 17.31 1.93
 0 17 -2 17.77 2.4
 0 17 -2 18.46 2.65
 0 -17 2 23.27 4.54
 0 -17 -2 24.89 5.07
 0 17 2 18.32 2.89
 0 17 -2 19.4 2.83
 0 17 2 15.04 2.89
 0 -17 2 13.93 2.89
 0 -17 3 3.01 2.58
 0 -17 -3 3.65 2.6
 0 17 3 4.71 1.96
 0 17 -3 2.24 1.28
 0 -17 3 2.66 1.85
 0 17 -3 -0.23 0.96
 0 17 3 1.33 1.39
 0 17 -3 3.05 1.33
 0 -17 -3 1.71 0.8
 0 -17 4 115.75 10.55
 0 -17 4 104.33 8.01
 0 -17 -4 109.26 10.2
 0 17 4 108.63 7.88
 0 17 4 107.51 7.59
 0 17 -4 101.93 6.59
 0 17 5 14.49 3.11
 0 -17 5 6.65 2.38
 0 17 -5 8.19 2.05
 0 -17 -5 7.99 3.31
 0 17 5 6.52 2.3
 0 17 -6 1.96 1.6
 0 -17 6 5.53 2.4
 0 -17 -6 6.6 3.41
 0 17 6 3.53 1.9
 0 -17 -7 50.38 7.31
 0 17 7 42.13 5.52
 0 -17 7 50 6.23
 0 17 -7 46.72 5.31
 0 -17 -8 3.25 2.37
 0 17 -8 9.3 2.78
 0 17 8 3.64 2.34
 0 17 9 3.95 2.65
 0 18 0 85.98 5.72
 0 18 0 73.88 4.13
 0 18 0 76.06 5.94
 0 -18 0 81.39 8.83
 0 18 -1 6.59 1.85
 0 18 1 5.52 2
 0 -18 1 9.76 3.73
 0 18 1 2.72 1.42
 0 18 -1 5.68 1.29
 0 -18 -1 10.34 3.73
 0 18 -1 2.68 1.11
 0 -18 1 4.06 1.69
 0 -18 -2 13.11 1.7
 0 -18 2 16.59 4.34
 0 18 -2 14.6 2.28
 0 -18 2 11.88 2.68
 0 18 -2 14.38 2.44
 0 -18 -2 14.06 4.05
 0 18 2 17.31 3.16
 0 18 2 11.61 2.47
 0 18 -2 18.33 2.56
 0 18 -3 256.4 10.68
 0 18 3 281.74 12.5
 0 -18 3 263.22 16.76
 0 -18 -3 274.58 16.8
 0 18 3 284.23 13.02
 0 18 -3 251.74 10.57
 0 -18 3 263.39 13.1
 0 18 -3 243.91 10.22
 0 18 4 138.97 9.14
 0 18 -4 120.75 7.31
 0 -18 4 110.17 10.94
 0 -18 4 126.87 9.1
 0 -18 -4 140.11 11.9
 0 18 4 123.7 8.34
 0 18 5 7.46 2.73
 0 -18 5 3.41 2.26
 0 -18 -5 7.74 3.1
 0 18 -5 4.24 1.77
 0 18 5 4.88 2.11
 0 -18 6 159.82 10.93
 0 18 6 151.13 10.42
 0 18 -6 140.84 8.93
 0 -18 -6 163.04 13.13
 0 18 6 145.37 9.95
 0 18 -7 -0.33 1.41
 0 18 7 4.94 2.45
 0 -18 7 2.29 2.38
 0 -18 -7 -0.17 2.75
 0 18 7 2.68 1.96
 0 18 -8 24.44 4.12
 0 -18 -8 26.75 5.55
 0 18 8 29.63 5.04
 0 19 0 0.79 1.25
 0 -19 0 -2.87 2.27
 0 19 0 -0.8 1.55
 0 19 1 31.06 4.09
 0 -19 -1 46.11 7
 0 19 -1 38.52 3.94
 0 -19 1 38.85 6.48
 0 19 1 30.59 3.72
 0 -19 1 39 4.86
 0 19 -1 33.94 4.08
 0 19 -2 123.9 7.09
 0 -19 2 110.92 8.43
 0 -19 2 122.44 11.58
 0 19 -2 102.32 6.14
 0 -19 -2 137.27 12.01
 0 19 2 110.58 8.18
 0 19 -2 118.01 7.33
 0 19 2 119.59 7.62
 0 19 -3 7.57 1.87
 0 19 3 11.19 2.53
 0 19 -3 8.07 1.79
 0 19 3 10.43 2.65
 0 -19 -3 9.73 3.67
 0 -19 3 9.98 2.97
 0 -19 3 9.4 3.5
 0 19 4 2.39 1.28
 0 19 -4 0.57 1.07
 0 -19 -4 2.08 2.23
 0 19 4 5.5 2.57
 0 -19 4 4.83 2.3
 0 19 -4 3.37 1.55
 0 19 5 40.44 5.33
 0 -19 -5 48.83 7.41
 0 19 5 42.26 5.25
 0 -19 5 38.72 5.37
 0 19 -5 35.17 4.31
 0 19 -6 3.67 1.93
 0 -19 6 8.85 3.15
 0 19 6 5.59 2.93
 0 19 6 3.73 2.27
 0 -19 -6 6.45 3.46
 0 -19 -7 27.2 5.83
 0 19 -7 20.82 3.71
 0 19 7 27.72 4.79
 0 19 8 11.88 3.46
 0 -20 0 6.73 3.01
 0 20 0 1.13 1.18
 0 20 0 9.43 2.3
 0 20 -1 200.08 10.43
 0 20 1 200.43 10.13
 0 20 -1 203.7 9.7
 0 -20 -1 237.15 16.46
 0 20 1 216.61 11.48
 0 -20 1 237.82 16.59
 0 -20 1 208.69 11.73
 0 -20 2 200.41 15.39
 0 20 -2 177.54 8.92
 0 20 2 183 10.87
 0 -20 2 190.17 11.39
 0 20 2 182.9 9.94
 0 -20 3 7.14 2.51
 0 20 3 10.35 2.77
 0 20 -3 8.66 2.02
 0 20 -3 13.39 2.4
 0 20 3 10.07 2.65
 0 -20 3 13.49 4.08
 0 -20 -3 13.82 4.67
 0 20 4 97.78 8.11
 0 20 -4 91.4 6.5
 0 -20 -4 98.74 10.93
 0 20 4 95.35 7.67
 0 -20 4 96.05 8.29
 0 20 5 13.54 3.15
 0 -20 5 19.18 4.03
 0 20 -5 16.35 3.05
 0 20 5 21.18 4.31
 0 20 -6 21.76 3.71
 0 -20 -6 25.31 5.7
 0 20 6 23.36 4.16
 0 -20 -7 4.27 2.41
 0 20 -7 4.81 2.18
 0 -21 0 -1.85 2.77
 0 21 0 -0.4 1.37
 0 -21 -1 61.78 8.99
 0 -21 1 55.23 8.24
 0 21 -1 48.4 5.1
 0 21 1 54.64 5.9
 0 -21 2 1.29 1.58
 0 21 2 -1.3 2.07
 0 -21 -2 -1.08 2.75
 0 -21 2 -5.01 4.02
 0 -21 3 -3.81 3.6
 0 -21 3 1.25 1.83
 0 21 3 0.24 1.71
 0 -21 -3 -4 2.65
 0 -21 4 19.88 3.95
 0 -21 -4 16.98 4.67
 0 21 4 23.6 4.37
 0 -21 -5 22.29 5.75
 0 21 -6 2.5 2
 0 -22 0 180.28 15.72
 0 22 0 176.93 10.49
 0 22 1 40.39 5.16
 0 -22 1 42.05 7.45
 0 -22 -1 53.08 8.45
 0 -22 2 2.13 2.38
 0 22 2 0.51 1.72
 0 -22 2 2.53 1.85
 0 -22 3 0.63 2.15
 0 22 3 0.79 1.65
 0 22 4 -0.28 1.8
 0 23 1 25.61 4.36
 0 23 2 15.73 3.55
 0 23 3 -0.35 1.92
 -1 0 13 6.53 2.58
 1 0 -12 13.59 3.15
 -1 0 12 14.21 3.42
 -1 0 11 40.41 4.89
 1 0 -11 48.04 5.19
 -1 0 10 73.4 6.22
 1 0 -10 66.06 5.67
 1 0 -10 81.06 6.22
 1 0 -9 32.14 3.68
 1 0 -9 29.88 3.48
 -1 0 9 34.37 4.49
 -1 0 9 35.58 4.04
 -1 0 8 319.99 15.02
 1 0 -8 349.43 12.67
 -1 0 8 344.18 13.82
 -1 0 8 355.06 13.03
 1 0 -8 359.82 12.93
 -1 0 7 1.01 1.09
 1 0 -7 0.22 0.89
 -1 0 7 1.45 1.09
 1 0 -7 0.86 1.05
 1 0 -6 8.5 1.64
 -1 0 6 7.66 1.52
 -1 0 6 7.16 1.44
 -1 0 6 9.54 1.93
 -1 0 6 7.42 1.71
 1 0 -6 8.47 1.58
 -1 0 5 509.55 14.12
 1 0 -5 497.84 13.77
 -1 0 5 507.37 15.29
 1 0 -5 515.42 13.86
 -1 0 5 476.53 11.45
 -1 0 5 498.45 13.83
 -1 0 5 502.96 14.73
 -1 0 4 36.7 2.88
 -1 0 4 31.96 2.33
 1 0 -4 34.96 2.49
 1 0 -4 27.85 2.25
 -1 0 4 34.01 2.79
 -1 0 3 421.95 11.02
 -1 0 3 424.58 11.33
 1 0 -3 441.16 10.87
 -1 0 2 12 0.93
 1 0 -2 8.95 0.81
 -1 0 2 9.32 0.85
 1 0 -2 8.02 0.94
 -1 0 -1 165.99 6.2
 1 0 1 149.9 4.43
 1 0 1 150.37 4.52
 1 0 2 13.32 1.4
 -1 0 -2 16.85 2.15
 1 0 3 59.43 3.57
 -1 0 -3 62.23 4.56
 1 0 3 57.82 4.54
 -1 0 -3 58.21 3.12
 1 0 4 274.49 11.89
 -1 0 -4 284.08 8.91
 1 0 4 290.06 9.9
 1 0 5 28.01 3.8
 -1 0 -5 26.26 3.33
 1 0 5 27.87 3
 -1 0 -5 27.26 2.58
 -1 0 -6 20 2.4
 1 0 6 17.9 2.76
 -1 0 -6 22.81 3.44
 1 0 7 43.15 4.49
 -1 0 -7 44.03 3.86
 1 0 7 42.86 5.56
 -1 0 -7 44.09 4.93
 -1 0 -8 3.55 1.47
 1 0 8 4.97 2.18
 -1 0 -8 4.46 1.97
 -1 0 -9 77.37 7.23
 -1 0 -9 90.22 6.36
 1 0 9 101.76 7.89
 -1 0 -10 0.96 1.44
 -1 0 -10 -3.14 1.76
 1 0 10 -2.51 1.79
 -1 0 -11 29.84 4.85
 1 0 11 48.82 6.21
 -1 0 -11 38.94 4.73
 1 0 11 46.75 5.7
 -1 0 -12 3.81 2.21
 1 0 12 5.96 2.53
 -1 -1 13 13.38 3.3
 1 -1 -13 8.1 2.92
 1 1 -12 16.89 3.43
 1 -1 -12 14.69 3.21
 -1 -1 12 17.75 3.56
 -1 1 12 14.44 3.22
 1 -1 -11 12.04 2.71
 1 1 -11 9.76 2.7
 -1 1 11 9.66 2.81
 -1 -1 11 8.39 2.47
 1 1 -10 56.34 5.24
 1 -1 -10 56.29 5.36
 -1 -1 10 49.08 4.97
 -1 1 10 51.3 5.66
 1 -1 -10 55.17 5.09
 1 1 -10 55.92 4.85
 -1 1 10 47.77 4.83
 1 -1 -9 15.86 2.43
 1 1 -9 15.95 2.42
 1 -1 -9 17.55 2.9
 -1 1 9 15.5 3.09
 -1 -1 9 13.61 2.96
 -1 1 9 15.74 2.63
 1 1 -9 13.93 2.38
 -1 -1 9 14.46 2.52
 -1 -1 8 59.07 4.79
 1 1 -8 67.09 4.98
 1 1 -8 67.66 4.73
 -1 1 8 58.84 4.67
 -1 1 8 62.34 5.38
 1 -1 -8 60.04 4.92
 1 -1 -8 73.07 5.01
 -1 1 8 49.69 5.68
 -1 1 7 316.96 12.15
 -1 1 7 306.14 10.95
 1 1 -7 298.99 11.02
 1 -1 -7 296.3 10.71
 1 -1 -7 313 11.58
 1 1 -7 294.74 10.52
 -1 -1 7 300.64 11.2
 -1 -1 7 314.61 12.88
 -1 1 6 18.82 2.54
 -1 -1 6 20.97 2.52
 -1 -1 6 20.18 1.27
 1 1 -6 18.02 2.2
 -1 -1 6 21.22 2.43
 1 -1 -6 21.32 2.49
 1 -1 -6 19.27 2.12
 -1 -1 6 18.91 2.56
 -1 1 6 19.02 1.1
 -1 1 6 17.98 2.79
 -1 1 6 14.44 1.94
 1 1 -6 19.73 2.17
 -1 1 5 550.61 16.4
 -1 1 5 519.17 15.11
 -1 -1 5 514.87 14.36
 1 -1 -5 533.99 14.1
 -1 -1 5 498.82 15.04
 -1 1 5 518.51 14.26
 -1 -1 5 527.3 12.21
 1 1 -5 519.06 13.66
 1 1 -5 533.33 14.38
 1 -1 -5 520.18 14.68
 -1 -1 4 17.7 1.41
 1 1 -4 17.6 1.81
 -1 1 4 17.73 2.01
 -1 -1 4 20.55 1.88
 -1 1 4 17.55 1.77
 -1 1 4 19.23 2.2
 -1 -1 4 15.56 1.7
 1 1 -4 17.46 1.57
 1 -1 -4 16.55 1.68
 1 -1 -4 15.05 1.8
 -1 1 3 201.18 6.9
 1 -1 -3 199.78 6.19
 -1 -1 3 202.54 6.24
 -1 1 3 208.33 6.72
 -1 -1 3 212.68 6.11
 1 1 -3 199.76 6.32
 -1 -1 3 202.89 6.08
 -1 1 2 1229.82 24.58
 -1 -1 2 1264.48 25.54
 1 -1 -2 1221.54 25.57
 -1 1 2 1263.61 25.78
 1 1 -2 1223.77 25.7
 -1 1 2 1202.1 25.37
 -1 -1 2 1241.29 24.54
 1 1 -1 192.89 5.04
 1 -1 -1 194.19 5.12
 -1 -1 1 195.36 4.56
 -1 1 1 192.77 5.15
 1 -1 1 1428.26 30.18
 1 -1 1 1490.57 29.7
 1 1 1 1477.01 30.13
 -1 1 -1 1468.3 30
 1 1 1 1473.12 29.35
 -1 1 -1 1495.9 32.28
 -1 -1 -1 1548.17 32.71
 1 -1 2 497.48 12.47
 -1 1 -2 519.83 14.57
 -1 -1 -2 538.9 15.12
 -1 -1 -2 523.44 11.98
 1 1 2 523.51 12.84
 1 1 3 328.47 7.77
 -1 -1 -3 345.57 8.43
 -1 -1 -3 318.18 8.9
 1 -1 3 336.64 9.87
 -1 1 -3 327.49 11.44
 1 -1 3 340.44 11.87
 1 1 3 332.94 9.98
 -1 -1 -3 319.94 11.84
 -1 1 -4 0.97 0.6
 1 1 4 0.95 0.74
 -1 1 -4 1.1 0.82
 -1 -1 -4 2.61 1.01
 -1 1 -4 1.92 0.92
 1 1 4 1.08 0.74
 -1 -1 -4 1.93 0.48
 1 -1 4 1.58 0.9
 -1 -1 -4 1.28 0.56
 1 -1 4 0.08 0.71
 -1 -1 -5 55.75 4.86
 -1 1 -5 49.53 2.01
 -1 -1 -5 52.52 3.42
 1 -1 5 53.01 4.05
 -1 1 -5 47.44 3.9
 1 -1 5 56.21 5.11
 1 1 5 50.69 4.07
 -1 1 -5 50.01 3.57
 -1 -1 -6 409.96 12.39
 1 1 6 427.82 14.34
 -1 1 -6 387.82 14.96
 -1 1 -6 392.95 12.63
 -1 1 -6 357.1 12.69
 -1 -1 -6 384.47 15.32
 1 1 6 371.36 16.71
 1 -1 6 397.79 13.91
 -1 1 -7 6.34 1.88
 1 -1 7 4.39 1.95
 1 -1 7 4.79 1.82
 -1 1 -7 5.59 2.17
 1 1 7 5.29 1.89
 -1 -1 -7 3.58 1.22
 -1 -1 -7 4.46 1.66
 -1 1 -8 38.63 3.88
 1 1 8 37.8 4.52
 -1 1 -8 40.05 4.91
 -1 -1 -8 36.1 4.82
 -1 -1 -8 34.79 3.54
 1 -1 8 35.62 4.26
 1 1 9 52.01 5.58
 -1 1 -9 54.49 5.76
 -1 -1 -9 55.65 4.74
 -1 1 -9 47.02 4.55
 1 -1 9 57.07 5.77
 -1 -1 -9 44.73 5.63
 1 -1 10 2.97 2.07
 -1 1 -10 1.5 1.59
 -1 -1 -10 0.26 1.34
 -1 -1 -10 1.03 2.2
 -1 1 -10 1.36 1.09
 1 1 10 3.17 2.08
 1 -1 10 1.86 1.51
 1 -1 11 7.34 2.92
 1 1 11 6.89 2.92
 -1 -1 -11 6.91 2.57
 -1 -1 -11 8.32 2.34
 1 -1 11 8.74 2.97
 -1 1 -11 9.11 2.51
 -1 1 -11 7.78 2.67
 -1 -1 -12 3.25 1.97
 1 1 12 3.38 1.94
 1 -1 12 5.55 2.33
 -1 1 -12 3.74 1.89
 1 -2 -13 21.63 3.96
 -1 -2 13 24.03 4.5
 -1 2 12 11.2 2.81
 1 2 -12 11.71 3.1
 -1 -2 12 11.7 3.07
 1 -2 -12 11.39 2.8
 -1 2 11 3.49 1.56
 1 2 -11 8.36 2.61
 -1 -2 11 7.47 2.31
 1 -2 -11 10.37 2.56
 1 -2 -11 8.89 2.66
 1 -2 -10 22.8 3.71
 1 2 -10 23.08 3.08
 -1 2 10 22.44 3.89
 -1 -2 10 22.6 3.58
 -1 2 10 18.74 3.08
 1 -2 -10 23.6 3.32
 1 2 -10 24.3 3.75
 1 -2 -9 8.46 2.23
 -1 2 9 9.26 2.57
 1 2 -9 7.79 1.98
 1 2 -9 8.33 1.77
 -1 -2 9 4.68 1.8
 -1 2 9 4.34 1.7
 1 -2 -9 6.01 1.85
 -1 -2 9 8.43 2.56
 1 2 -8 215.89 9.77
 1 -2 -8 230.01 9.51
 1 2 -8 214.3 6.99
 -1 2 8 237.96 11.05
 -1 -2 8 201.72 10.73
 -1 -2 8 228.54 10.17
 1 2 -8 213.43 8.78
 1 -2 -8 226.98 10.51
 1 -2 -7 5.33 1.7
 1 -2 -7 3.26 1.27
 1 2 -7 5.44 1.59
 -1 2 7 2.14 1.07
 -1 2 7 0.53 1.03
 -1 -2 7 4.19 1.48
 -1 2 7 3.66 1.77
 1 2 -7 4.34 1.27
 -1 -2 7 2.58 1.08
 1 -2 -6 86.24 4.82
 1 2 -6 93.3 5.3
 -1 2 6 89.27 5.04
 1 -2 -6 92.4 5.99
 -1 2 6 84.46 5.56
 -1 -2 6 97.63 5.82
 -1 -2 6 86.83 5.28
 1 -2 -6 99.25 5.87
 -1 2 6 92.52 3.37
 1 2 -6 89.96 4.5
 -1 -2 6 88.53 5.34
 -1 -2 6 96.35 3.7
 1 2 -5 269.73 9.28
 1 -2 -5 269.57 9.77
 -1 -2 5 276.86 9.44
 -1 2 5 256.66 9.75
 -1 2 5 272.56 8.98
 1 -2 -5 266.88 8.73
 -1 2 5 265.52 10.93
 1 2 -5 277.83 8.12
 -1 -2 5 267.17 7.8
 -1 -2 4 256.46 8.11
 1 -2 -4 281.71 8.27
 1 2 -4 258.38 8.51
 -1 2 4 261.9 9.05
 -1 -2 4 280.2 7.99
 -1 2 4 274.18 8.32
 1 2 -4 271.35 7.33
 -1 -2 4 267.56 8.76
 -1 2 4 267.66 9.92
 1 -2 -4 274.16 9.16
 1 -2 -3 367.56 10.26
 1 -2 -3 339.51 9.14
 -1 2 3 362.22 9.32
 -1 -2 3 336.26 8.52
 1 2 -3 375.19 9.76
 -1 -2 3 371 9.81
 -1 -2 3 328.84 9.52
 -1 2 3 333.35 9.94
 1 2 -3 334.67 9.85
 1 2 -2 9.14 1.05
 1 -2 -2 7.01 0.92
 -1 -2 2 7.08 1
 -1 2 2 9.91 1.15
 -1 2 2 8.21 1.05
 -1 -2 2 7.22 1.1
 -1 -2 1 22.06 1.88
 -1 2 1 22.89 1.54
 1 -2 -1 19.62 1.1
 -1 -2 1 20.26 1.46
 -1 -2 1 23.89 1.57
 1 2 -1 19.9 0.97
 1 2 -1 23.9 1.37
 -1 2 1 20.45 1.06
 1 -2 -1 22.61 2.3
 -1 -2 0 111.13 4.72
 1 2 0 116.38 3.75
 1 2 0 111.62 3.16
 1 -2 0 124.21 4.66
 -1 -2 0 123.96 4.53
 -1 2 0 111.51 3.87
 -1 2 -1 165.24 4.72
 1 2 1 177.57 4.24
 -1 -2 -1 176.78 5.73
 -1 -2 -1 201.49 7.21
 1 -2 1 198.3 5.72
 -1 -2 -1 181.07 4.44
 -1 2 -1 150.58 5.22
 1 -2 1 157.93 4.68
 1 2 1 180.1 5.41
 -1 2 -2 39.44 3.16
 -1 -2 -2 40.29 2.51
 1 -2 2 43.02 2.52
 1 2 2 37.35 2.56
 1 2 2 40.88 2.4
 -1 -2 -2 39.04 3.58
 -1 2 -2 43.31 2.48
 -1 -2 -2 43.48 2.04
 1 -2 2 33.87 2.33
 -1 2 -3 39.39 2.81
 1 -2 3 32.77 2.32
 -1 -2 -3 37.21 2.29
 -1 -2 -3 39.56 2.28
 1 2 3 37.81 2.86
 1 -2 3 37.17 2.69
 -1 -2 -3 31.76 3.33
 1 -2 3 39.51 3.54
 -1 2 -3 42.02 3.54
 1 -2 4 82.7 5.93
 -1 2 -4 82.3 5.53
 1 2 4 86.47 5.03
 -1 -2 -4 87.71 6.03
 -1 2 -4 94.45 5.04
 -1 2 -4 82.74 4.48
 -1 -2 -4 84.06 3.47
 -1 -2 -4 91.21 4.02
 1 2 4 83.54 6.45
 1 -2 4 86.64 4.81
 -1 -2 -5 189.22 9.7
 -1 -2 -5 177.82 6.73
 -1 2 -5 176.29 8.05
 1 -2 5 171.88 7.88
 -1 2 -5 177.33 7.41
 -1 2 -5 176.61 7.61
 -1 -2 -5 174.31 4.99
 -1 2 -5 177.64 9.13
 1 2 5 171.13 8.11
 -1 2 -5 172.78 5.41
 1 -2 5 170.42 9.27
 1 2 6 68.07 6.75
 1 -2 6 73.65 5.3
 -1 2 -6 71.19 5.73
 -1 2 -6 70.08 4.73
 1 2 6 73.04 5.44
 -1 -2 -6 73.47 4.36
 -1 -2 -6 66.14 6.03
 -1 2 -7 58.61 4.62
 1 -2 7 56.81 6.02
 1 2 7 53.58 5.1
 1 -2 7 61.11 5.19
 -1 2 -7 56.94 5.42
 -1 -2 -7 59.25 4.23
 -1 -2 -7 61.59 5.95
 1 -2 8 42.35 4.69
 -1 2 -8 40.59 4.77
 -1 -2 -8 44.65 5.44
 1 2 8 41.85 4.81
 -1 2 -8 44.07 4.26
 -1 -2 -8 45.46 4.03
 -1 -2 -9 171.42 8.64
 -1 -2 -9 178.17 11.36
 -1 2 -9 178.67 10.57
 -1 2 -9 164.91 9.09
 1 -2 9 168.95 10.13
 1 -2 9 177.45 10.31
 1 2 9 180.25 10.9
 -1 2 -10 4.25 1.77
 -1 -2 -10 -0.57 1.34
 1 2 10 4.04 2.18
 -1 -2 -10 1.47 1.54
 1 -2 10 4.28 2.08
 1 -2 10 -2.31 2.18
 -1 2 -10 1.09 1.42
 -1 2 -11 1.57 1.77
 1 2 11 -0.29 1.72
 -1 2 -11 -0.91 1.72
 1 -2 11 -1.08 1.88
 1 -2 11 -0.88 1.72
 -1 -2 -11 2.46 1.72
 -1 -2 -11 0.91 1.59
 -1 -2 -12 34.85 4.62
 -1 2 -12 35.74 5.02
 1 2 12 32.62 5.07
 -1 -2 -12 29.96 5.32
 1 -2 12 31.74 5.12
 1 -3 -13 1.1 1.33
 -1 -3 13 -0.2 1.62
 1 -3 -12 15.19 2.97
 1 3 -12 18.23 3.44
 -1 3 12 17.24 3.29
 -1 -3 12 14.37 3.4
 1 3 -11 10.04 2.51
 -1 3 11 11.82 3.33
 1 -3 -11 9.22 2.66
 -1 -3 11 8.48 2.54
 -1 3 11 7.01 2.15
 1 -3 -11 6.55 2.07
 -1 3 10 123.63 7.77
 1 -3 -10 131.3 8.77
 1 -3 -10 125.68 7.53
 -1 -3 10 127.51 8.46
 -1 3 10 126.45 8.92
 1 3 -10 132.23 8.33
 1 -3 -9 18.79 3.11
 -1 -3 9 18.74 3.06
 1 3 -9 22.07 3.21
 1 3 -9 18.96 2.41
 1 -3 -9 18.23 2.66
 -1 3 9 21.03 3.31
 -1 -3 8 221.83 10.03
 1 -3 -8 210.18 8.85
 1 3 -8 191.26 6.68
 1 3 -8 195.9 9.29
 -1 -3 8 195.41 9.79
 1 -3 -8 203.13 10.11
 -1 3 8 211.69 10.43
 1 3 -8 217.22 8.14
 1 3 -7 436.57 12.6
 1 3 -7 422.67 12.35
 1 -3 -7 452.69 13.68
 -1 -3 7 457.92 15.03
 -1 3 7 444.57 15.56
 1 -3 -7 451.35 15.57
 -1 3 7 468.12 10.31
 -1 3 7 431.66 17.83
 -1 3 7 421.35 13.82
 -1 -3 7 454.8 14.96
 1 3 -7 442.01 14.49
 -1 -3 6 44.39 2.72
 -1 3 6 46.89 3.44
 1 3 -6 44.85 3.63
 1 3 -6 40.98 3.11
 1 -3 -6 46.78 4.07
 -1 3 6 45.38 2.56
 -1 -3 6 46.71 3.81
 1 -3 -6 45.37 3.32
 -1 -3 6 46.93 3.58
 1 3 -6 45.12 2.83
 -1 3 6 50.44 4.18
 1 -3 -6 48.5 4.16
 -1 3 5 829.6 20.13
 1 -3 -5 821.87 21.79
 -1 3 5 818.79 21.49
 -1 3 5 838.73 23.61
 1 3 -5 820.32 20.72
 -1 -3 5 831.87 19.44
 1 -3 -5 857.64 19.92
 1 3 -5 815.43 18.38
 -1 -3 5 834.93 20.04
 -1 -3 5 825.17 21.07
 1 -3 -4 386.96 10.5
 -1 -3 4 413.28 10.18
 1 -3 -4 397.15 11.79
 -1 3 4 391.89 11.69
 -1 -3 4 372.68 11.38
 -1 3 4 405.69 13.2
 1 3 -4 389.75 11.85
 -1 -3 4 389.17 10.88
 -1 3 4 397.37 10.72
 1 -3 -4 388.24 12.05
 1 3 -4 392.08 11.27
 -1 -3 3 182.71 6.31
 -1 3 3 167.38 5.56
 1 3 -3 172.75 6.42
 1 -3 -3 185.37 6.26
 1 3 -3 171.54 5.99
 1 -3 -3 184.26 6.8
 -1 3 3 176.08 6.14
 -1 -3 3 183.97 6.38
 1 -3 -3 176.56 5.53
 -1 3 2 1462.57 30.32
 1 -3 -2 1514.72 30.24
 1 -3 -2 1446.16 30.41
 -1 -3 2 1492.45 31.94
 -1 3 2 1493.92 30.95
 -1 3 2 1509.67 30.5
 -1 -3 2 1435.64 31.17
 1 3 -2 1460.39 30.6
 -1 -3 1 429.87 10.92
 -1 3 1 440.55 9.53
 -1 3 1 440.96 10.86
 1 -3 -1 465.74 12.73
 1 -3 -1 447.14 9.31
 1 -3 -1 447.07 9.48
 -1 3 1 450.12 9.34
 -1 -3 1 446.08 10.64
 1 3 -1 450.65 10.83
 -1 -3 1 449.14 11.84
 1 3 -1 442.96 10.08
 1 -3 0 12.89 1.38
 -1 -3 0 13.05 1.52
 -1 -3 0 14.23 0.79
 1 3 0 13.39 0.77
 1 3 0 14.23 1.62
 -1 -3 0 13.83 1.55
 -1 3 0 14.01 1.25
 1 -3 0 12.92 1
 1 3 0 15.26 1.25
 1 -3 1 1441.75 30.91
 -1 3 -1 1497.83 30.42
 1 3 1 1447.92 30.71
 -1 -3 -1 1467.92 31.64
 1 3 1 1390.09 31.59
 1 -3 1 1512.3 29.48
 -1 3 -1 1487.21 29.61
 1 -3 2 76.92 3.29
 1 3 2 71.32 3.52
 -1 3 -2 75.08 3.32
 -1 -3 -2 73.62 3.63
 1 3 2 73.72 3.66
 1 3 2 74.5 3.68
 -1 -3 -2 72.37 4.6
 1 -3 2 71.7 3.2
 -1 3 -2 76.3 3.2
 -1 3 -2 72.01 4.39
 1 -3 2 74.8 3.54
 -1 -3 -3 80.13 3.18
 1 3 3 78.78 3.73
 -1 3 -3 80.99 4.12
 -1 -3 -3 82.98 3.84
 1 -3 3 84.73 4.08
 -1 -3 -3 80.28 5.45
 1 3 3 88.85 4.53
 -1 3 -3 85.16 5.08
 1 -3 3 75.52 3.63
 -1 3 -4 17.37 2.11
 -1 -3 -4 15.23 1.49
 1 -3 4 13.74 1.56
 1 3 4 16.4 2.15
 1 -3 4 14.63 1.91
 -1 3 -4 10.97 1.98
 -1 -3 -4 14.7 1.46
 -1 3 -4 13.77 1.88
 1 -3 4 14.66 1.19
 -1 -3 -4 13.98 2.54
 1 -3 5 35.99 2.82
 -1 3 -5 40.4 3.99
 -1 3 -5 38.31 3.22
 1 3 5 45.75 5.22
 1 -3 5 36.4 3.93
 -1 3 -5 41.17 2.6
 -1 -3 -5 34.72 3.94
 -1 -3 -5 38.75 2.69
 1 -3 5 35.67 3.32
 -1 -3 -5 41.21 2.34
 1 3 5 46.13 3.89
 -1 3 -5 43.03 3.68
 -1 -3 -6 58.72 3.7
 1 -3 6 59.82 5.49
 1 3 6 60.19 4.96
 1 -3 6 61.28 4.64
 -1 -3 -6 64.8 5.84
 -1 3 -6 58.84 2.92
 1 3 6 50.84 6.05
 -1 3 -6 57.06 4.24
 1 -3 7 16.51 2.21
 -1 3 -7 13.46 2.59
 -1 3 -7 20.03 2.79
 -1 -3 -7 21.56 3.7
 1 -3 7 22.36 3.09
 -1 -3 -7 18.92 2.24
 1 3 7 19.44 3.1
 -1 -3 -8 176.03 8.01
 -1 3 -8 168.6 9.74
 1 -3 8 191.17 9.84
 1 -3 8 170.99 9.64
 -1 -3 -8 192.42 11.38
 1 3 8 172.79 9.87
 1 -3 8 144.87 10.25
 -1 3 -8 166.51 8.73
 -1 -3 -9 16.44 2.66
 1 -3 9 10.25 2.58
 -1 -3 -9 11.95 3.37
 -1 3 -9 10.66 2.47
 1 3 9 13.5 3.19
 1 -3 9 12.4 2.85
 -1 3 -9 11.52 2.42
 1 3 10 3 1.66
 1 -3 10 1.87 1.65
 -1 -3 -10 3.49 1.51
 -1 -3 -10 -2.04 2.26
 -1 3 -10 2.11 1.81
 -1 3 -10 0.12 1.67
 1 -3 10 2.53 1.91
 -1 3 -11 54.18 5.67
 1 3 11 49.92 6.46
 -1 -3 -11 51.1 5.11
 1 -3 11 51.06 6.05
 -1 -3 -11 46.79 6.35
 -1 -3 -12 7.47 2.4
 -1 3 -12 5.94 2.36
 1 -3 12 4.29 2.51
 -1 -3 -12 6.02 1.99
 1 -4 -13 13.97 3.15
 -1 -4 13 16.41 3.92
 1 4 -12 9.11 2.68
 1 -4 -12 10.46 2.55
 -1 -4 12 8.19 2.81
 -1 4 11 42.94 4.86
 1 -4 -11 43.89 5.59
 -1 4 11 50.55 6.16
 1 4 -11 49.45 5.44
 1 -4 -11 52.11 5.1
 -1 -4 11 43.78 5.31
 -1 -4 10 32.73 4.4
 1 4 -10 34.29 4.36
 1 -4 -10 45.79 5.35
 -1 4 10 37.93 4.23
 1 -4 -10 31.19 3.7
 -1 4 10 30.88 4.63
 -1 -4 9 4.27 1.59
 1 -4 -9 7.06 2.4
 1 4 -9 3.83 1.7
 -1 4 9 5.43 2.17
 -1 -4 9 10.23 2.41
 1 -4 -9 7.39 1.73
 -1 -4 8 183.49 9.09
 1 -4 -8 210.85 10.57
 1 4 -8 178.91 6.84
 1 4 -8 210.15 7.58
 -1 -4 8 209.35 10.03
 1 4 -8 218.56 9.91
 1 -4 -8 211.42 8.8
 -1 4 8 197.05 10.32
 1 -4 -7 32.69 3.86
 1 4 -7 31.03 2.4
 1 -4 -7 32.57 2.96
 1 4 -7 32.74 3.49
 -1 -4 7 33.15 3.25
 -1 4 7 28.29 3.61
 -1 -4 7 33.03 3.63
 -1 4 7 31.75 2.21
 1 4 -7 27.15 2.52
 -1 4 7 28.81 2.96
 1 4 -6 28.75 1.97
 1 -4 -6 26 3.17
 -1 -4 6 26.17 2.5
 -1 -4 6 26.86 2.38
 1 4 -6 22.41 2.75
 -1 4 6 28.36 3.26
 1 -4 -6 24.25 2.4
 -1 4 6 21.29 3.36
 -1 4 6 28.14 2.31
 1 4 -6 24.56 2.44
 -1 -4 6 28.63 3.12
 1 -4 -6 26.78 3.32
 -1 4 6 24.94 2.52
 1 4 -5 260.13 8.96
 1 4 -5 260.5 9.35
 -1 4 5 271.86 9.98
 1 -4 -5 265.02 10.31
 1 4 -5 243.71 9.09
 -1 -4 5 271.19 9.84
 1 -4 -5 261.95 8.37
 -1 -4 5 268.15 8.83
 -1 -4 5 246.49 7.78
 -1 4 5 262.84 8.63
 1 4 -4 71.91 4.42
 1 -4 -4 69.43 4.51
 -1 -4 4 65.88 4.1
 -1 4 4 66.08 4.03
 1 -4 -4 68.74 3.44
 1 4 -4 54.61 3.83
 -1 -4 4 69.11 3.96
 -1 4 4 65.67 3.39
 1 4 -4 66.58 4.03
 -1 -4 4 56.46 1.99
 1 4 -4 75.67 4.08
 1 -4 -4 62.96 3.96
 1 4 -3 237.54 7.48
 -1 -4 3 234 8.21
 -1 4 3 224.5 7.52
 1 -4 -3 220.66 7.35
 1 4 -3 219.21 8.21
 -1 4 3 235.05 6.83
 -1 -4 3 229.67 7.87
 1 -4 -3 246.01 8.55
 1 4 -3 203.28 8.14
 1 -4 -3 224.94 6.69
 -1 4 2 42.18 2.29
 -1 4 2 44.87 2.39
 1 4 -2 48.39 2.53
 1 -4 -2 40.33 3.67
 1 -4 -2 40.05 2.21
 1 4 -2 42.28 3.22
 -1 4 2 47.03 2.8
 -1 -4 2 46.81 3.22
 -1 -4 2 45.6 2.83
 -1 4 2 39 1.73
 -1 4 1 24.56 1.35
 -1 -4 1 21.88 1.63
 1 4 -1 20.17 2.18
 -1 -4 1 24.8 1.99
 -1 -4 1 21.04 2.23
 -1 4 1 22.61 1.22
 1 -4 -1 21.55 1.12
 1 -4 -1 21.82 1.26
 1 4 -1 24.97 1.47
 1 -4 -1 20.9 2.3
 1 4 -1 21.2 1.74
 -1 4 1 26.18 2.01
 -1 -4 1 21.29 1.39
 1 4 0 266.38 8.6
 1 -4 0 232.53 7.65
 -1 4 0 242.34 6.57
 -1 4 0 230.37 7
 1 4 0 245.03 8.28
 1 4 0 245.29 6.87
 -1 -4 0 251.04 8.32
 1 4 0 225.03 5.41
 -1 -4 0 262.6 7.97
 1 -4 0 232.28 6.39
 -1 -4 0 212.08 5.4
 1 -4 1 312.54 8.61
 -1 -4 -1 346.42 10.85
 -1 -4 -1 333.5 10.14
 1 -4 1 309.84 9.04
 1 -4 1 334.09 9.15
 1 4 1 349.92 10.08
 -1 4 -1 307.8 8.62
 -1 4 -1 302.08 7.74
 1 4 1 325.34 8.97
 -1 -4 -2 68.14 2.19
 1 4 2 63.74 3.84
 -1 -4 -2 68.09 4.01
 1 -4 2 64.41 3.49
 1 -4 2 64.75 3.16
 -1 4 -2 59.01 3.12
 1 -4 2 67.73 3.69
 -1 -4 -2 62.12 4.48
 1 4 2 74.63 3.81
 -1 -4 -2 69.51 3.93
 1 4 2 66.05 3.71
 -1 4 -2 70.02 3.29
 1 -4 3 65.35 4.15
 -1 -4 -3 69.94 3.96
 1 4 3 63.38 3.76
 -1 -4 -3 68.49 2.72
 -1 -4 -3 64.53 3.89
 -1 4 -3 56.28 4.45
 1 -4 3 64.85 3.32
 -1 4 -3 62.38 3.71
 1 4 3 64.42 4.13
 1 -4 3 65.37 3.57
 -1 -4 -3 63.93 5.01
 -1 4 -4 216.24 8.43
 -1 4 -4 222.31 9.38
 -1 -4 -4 216.15 6.64
 1 -4 4 228.78 6.87
 1 -4 4 213.38 7.4
 -1 4 -4 213.96 7.73
 -1 -4 -4 207.49 7.41
 1 4 4 228.58 8.89
 1 4 4 205.04 7.47
 -1 -4 -4 229.28 10.65
 1 -4 4 219.85 8.8
 -1 4 -4 227.77 8.4
 1 -4 4 219.68 8.12
 -1 4 -5 92.84 5.75
 1 -4 5 84.81 4.64
 1 4 5 96.79 7.94
 1 -4 5 103.43 6.06
 -1 -4 -5 96.72 4.36
 -1 4 -5 90.14 4.61
 -1 -4 -5 91.53 4.29
 -1 4 -5 97.57 6.21
 1 -4 5 101.37 5.63
 1 4 5 101.7 6.1
 -1 -4 -5 87.39 6.74
 -1 4 -5 90.33 5.34
 1 4 6 41.96 4.34
 -1 -4 -6 46.34 3.2
 1 -4 6 39 3.79
 -1 -4 -6 39.14 4.82
 1 -4 6 41.23 4.1
 -1 4 -6 37.77 3.66
 -1 4 -6 38.19 2.81
 1 -4 7 87.99 6.47
 1 4 7 94.57 6.87
 -1 4 -7 80.48 3.6
 -1 4 -7 84.48 6.36
 -1 -4 -7 99.5 7.94
 1 -4 7 80.81 5.02
 1 -4 7 89.6 6.25
 -1 -4 -7 89.34 5
 -1 4 -7 93.27 6.08
 1 4 8 15.16 3.11
 -1 4 -8 15.96 3
 1 -4 8 14.04 2.85
 -1 4 -8 17.89 2.98
 -1 -4 -8 19.8 3.84
 -1 -4 -8 13.54 2.16
 1 -4 8 16.97 3.01
 -1 -4 -9 65.04 4.92
 -1 4 -9 65.91 5.8
 -1 -4 -9 54.1 6.39
 1 -4 9 58.91 6.06
 -1 4 -9 61.75 5.8
 1 4 9 67.86 6.69
 -1 4 -10 4.89 1.91
 1 4 10 2.18 1.74
 -1 4 -10 1.51 1.33
 -1 -4 -10 -0.24 1.96
 -1 -4 -10 2.61 1.28
 1 -4 10 -0.66 1.75
 1 -4 11 20.88 4.16
 1 4 11 29.6 5.25
 -1 -4 -11 30.04 5.47
 -1 4 -11 24.65 4.1
 -1 -4 -11 25.13 3.52
 -1 -4 -12 8.76 2.89
 1 -4 12 9.93 3.2
 -1 -4 -12 11 2.8
 1 -5 -13 1.13 1.43
 -1 5 12 85.78 8.43
 1 5 -12 84.22 7.57
 -1 -5 12 77.45 7.69
 1 -5 -12 71.72 6.15
 1 -5 -11 22.23 3.97
 -1 -5 11 17.05 3.51
 1 -5 -11 16.69 2.88
 1 5 -11 19.5 3.55
 -1 5 11 22.51 4.25
 -1 5 11 17.04 3.06
 1 -5 -10 36.58 5.09
 -1 -5 10 31.71 4.39
 -1 5 10 38.49 5.1
 1 -5 -10 36.75 3.92
 1 5 -10 29.13 3.97
 1 -5 -9 76.99 5.29
 -1 5 9 74.2 6.49
 1 5 -9 80.24 6.18
 -1 -5 9 65.52 5.74
 1 -5 -9 73.4 6.58
 -1 -5 8 6.3 1.71
 -1 -5 8 7.24 1.58
 -1 -5 8 7.19 1.16
 -1 5 8 8.39 1.12
 1 -5 -8 7.57 2.17
 1 -5 -8 10.33 1.97
 -1 5 8 4.85 1.83
 1 5 -8 6.88 2.01
 -1 -5 7 89.52 3.74
 1 5 -7 87.27 5.69
 1 -5 -7 76.04 6.03
 -1 5 7 89.45 6.29
 1 5 -7 71.54 4.45
 -1 5 7 73.33 4.75
 -1 -5 7 92.8 4.8
 -1 -5 7 85.39 5.91
 -1 5 7 88.35 4.4
 1 -5 -7 89.95 4.93
 -1 -5 6 639.35 17.02
 1 -5 -6 633.08 19.62
 1 5 -6 649.38 18.28
 -1 5 6 631.77 16.85
 -1 5 6 617.53 18.76
 1 -5 -6 608.05 18.69
 1 -5 -6 639.69 16.53
 -1 -5 6 663.38 14.34
 1 5 -6 594.49 16.93
 -1 5 6 645.92 16.8
 -1 -5 6 618.06 18.52
 -1 5 6 634.8 22.02
 1 5 -6 608.11 17.12
 1 5 -5 332.16 11.29
 1 5 -5 346.23 11.35
 -1 -5 5 360.32 11.95
 1 -5 -5 344.32 12.53
 -1 5 5 352.39 11.84
 -1 -5 5 343.19 11.19
 -1 -5 5 355.61 7.99
 -1 5 5 345.31 14.03
 1 5 -5 332.7 11.3
 -1 5 5 347.13 10.27
 1 -5 -5 348.79 10.04
 -1 5 5 340.14 10.9
 -1 -5 4 156.17 6.66
 -1 5 4 143.27 5.35
 1 -5 -4 151.22 5.29
 1 -5 -4 138.76 6.87
 -1 -5 4 143.81 6.45
 1 -5 -4 145.51 6.2
 1 5 -4 141.49 6.57
 -1 5 4 146.14 6.3
 1 5 -4 146.94 6.73
 1 5 -4 148.68 6.18
 1 5 -3 848.09 21.75
 1 -5 -3 846.94 18.82
 1 5 -3 870.73 20
 1 5 -3 828.41 21.52
 -1 -5 3 866.4 20.92
 -1 -5 3 859.56 21.57
 -1 5 3 839.99 18.98
 -1 5 3 832.02 19.85
 1 -5 -3 871 19.88
 1 5 -2 614.36 14.54
 1 5 -2 612.72 13.49
 -1 5 2 609.22 13.49
 -1 5 2 641.24 14.33
 -1 5 2 621.22 14.06
 -1 -5 2 629.66 12.8
 -1 -5 2 612.95 14.69
 -1 -5 2 622.29 15.71
 1 -5 -2 642.52 17.83
 1 -5 -2 597.85 13.98
 1 5 -2 573.26 16.59
 -1 -5 2 589.69 16.59
 -1 5 2 610.57 15.23
 -1 5 1 714.27 14.86
 1 -5 -1 696.74 15.24
 1 5 -1 708.73 15.29
 -1 -5 1 677.38 15.36
 -1 5 1 695.91 16.61
 1 -5 -1 740.04 18.15
 1 5 -1 680.18 18.27
 1 5 -1 721.56 16.95
 -1 5 1 702.49 19.26
 1 -5 -1 694.79 14.61
 -1 -5 1 682.77 16.86
 -1 -5 1 672.88 18.26
 -1 5 1 688.1 15.33
 -1 -5 1 717.38 16.07
 -1 -5 0 649.67 16.45
 -1 5 0 618.02 15.22
 -1 -5 0 649.51 13.54
 1 5 0 644.92 17.2
 1 -5 0 645.55 16.19
 1 5 0 649.64 15.28
 -1 5 0 651.88 15.49
 1 5 0 673.15 13.35
 1 5 0 658.89 13.49
 1 5 0 646.54 17.44
 -1 5 0 646.33 13.42
 -1 -5 0 625.71 17.27
 1 -5 0 667 15.02
 -1 -5 -1 174.73 7.14
 -1 5 -1 173.15 4.91
 -1 5 -1 179.85 5.75
 1 5 1 172.8 5.9
 1 -5 1 170.92 5.97
 1 -5 1 164.9 5.66
 1 -5 1 168.22 6.02
 -1 -5 -1 163.24 7.08
 -1 5 -1 175.79 6.21
 1 5 1 165.94 6.86
 1 -5 2 990.05 22.46
 1 -5 2 971.22 22.96
 -1 5 -2 960.83 21.65
 1 -5 2 988.11 21.78
 1 5 2 959.37 23.77
 -1 5 -2 969.56 21.55
 -1 -5 -2 990.9 24.09
 -1 -5 -2 940.74 25.08
 -1 -5 -2 973.02 23.74
 1 5 2 977.81 22.69
 -1 -5 -3 1334.31 27.2
 1 5 3 1371.1 31.14
 1 -5 3 1357.25 29.18
 1 5 3 1320.15 30.95
 -1 -5 -3 1366.57 30.96
 -1 -5 -3 1330.1 33.76
 -1 5 -3 1370.15 28.96
 -1 5 -3 1364.98 30.19
 -1 5 -3 1281.01 31.78
 1 -5 3 1349.13 31.16
 -1 -5 -3 1351.17 31.26
 1 5 4 75.33 4.81
 -1 5 -4 66.63 4.68
 1 -5 4 82.71 3.97
 -1 -5 -4 69.22 3.04
 1 -5 4 75.81 3.88
 -1 -5 -4 73.64 4.49
 1 5 4 67.69 4.11
 -1 -5 -4 72.2 4.24
 -1 5 -4 71.07 4.33
 -1 -5 -4 62.36 5.39
 -1 5 -4 69.24 4.41
 -1 5 -4 73.06 4.44
 1 -5 4 70.19 4.78
 -1 5 -5 57.47 3.84
 1 -5 5 58.72 3.58
 1 5 5 55.97 3.63
 1 -5 5 52.18 4.34
 -1 5 -5 62.23 4.37
 1 5 5 65.67 4.89
 1 5 5 54.83 6.05
 -1 -5 -5 56.99 3.55
 -1 5 -5 62.48 4.76
 -1 -5 -5 57.03 3.09
 1 -5 5 50.33 3.12
 -1 -5 -5 52.69 3.84
 -1 -5 -5 57.71 5.43
 -1 5 -5 58.4 4.45
 1 5 6 639.04 19.67
 -1 -5 -6 631.03 15.85
 -1 5 -6 567.59 19.07
 1 -5 6 594.46 19.12
 -1 -5 -6 630.66 21.69
 -1 5 -6 596.45 16.52
 -1 5 -6 621.82 18.26
 1 -5 7 35.6 3.27
 1 5 7 34.2 4.15
 1 -5 7 38.49 4.25
 -1 5 -7 39.7 2.87
 -1 5 -7 35.7 3.95
 -1 -5 -7 50.53 5.69
 -1 5 -7 35.69 3.78
 -1 -5 -7 39.92 3.11
 -1 -5 -8 54.38 4.03
 1 5 8 57.83 5.79
 -1 5 -8 55.09 4.96
 1 -5 8 44.33 3.89
 1 -5 8 63.08 5.82
 -1 5 -8 51.52 4.87
 -1 -5 -8 51.23 6.13
 -1 -5 -9 161.66 7.89
 -1 5 -9 155.69 9.21
 1 5 9 167.39 10.6
 -1 5 -9 162.53 9.36
 -1 -5 -9 164.02 11.33
 1 -5 9 163.59 10.24
 -1 -5 -10 1.61 1.22
 -1 -5 -10 1.7 1.77
 1 -5 10 3.39 1.59
 1 5 10 5.41 2.6
 -1 5 -10 3.91 2.18
 -1 5 -11 7.75 2.74
 1 5 11 10.42 3.28
 -1 -5 -11 3.52 2.41
 1 -5 11 3.87 2.15
 -1 -5 -11 4.63 1.81
 -1 -5 -12 41.48 6.27
 1 -6 -12 14.54 2.92
 -1 6 12 17.43 4.03
 -1 -6 12 18.92 3.92
 -1 -6 11 104.47 8.49
 -1 6 11 107.27 9.05
 -1 6 11 90.83 6.97
 1 -6 -11 99.85 6.89
 1 6 -11 94.71 7.95
 1 -6 -10 19.71 2.86
 1 6 -10 16.25 3.15
 1 -6 -10 19.92 4.07
 -1 6 10 18.64 3.77
 -1 -6 10 17.12 3.58
 1 6 -9 63.36 5.64
 1 -6 -9 64.14 4.84
 1 -6 -9 70.38 6.62
 -1 6 9 72.34 6.6
 -1 -6 9 67.91 6.11
 -1 6 8 80.79 4.21
 1 -6 -8 81.09 6.75
 -1 -6 8 82.5 6.38
 1 -6 -8 86.9 5.21
 -1 -6 8 77.33 3.69
 -1 6 8 83.08 6.58
 1 6 -8 84.95 6.15
 1 6 -7 48.53 4.31
 -1 6 7 47.42 3.54
 -1 6 7 39.84 3.37
 1 6 -7 40.9 3.54
 1 -6 -7 47.69 4.93
 -1 6 7 41.93 4.41
 1 -6 -7 43.69 3.43
 -1 -6 7 42.24 2.36
 -1 -6 7 52.97 4.77
 1 -6 -6 145.6 8.25
 1 6 -6 124.36 6.44
 1 -6 -6 140.34 5.91
 -1 -6 6 129.39 4.01
 1 6 -6 139.85 7.09
 -1 6 6 136.93 7.47
 -1 6 6 137.17 6.03
 -1 -6 6 147.07 7.66
 -1 -6 6 135.07 6.66
 -1 6 6 129.98 6.44
 1 6 -6 134.18 6.89
 1 6 -5 458.15 14.96
 1 6 -5 414.06 13.43
 -1 6 5 470.78 17.19
 -1 6 5 453.56 14.01
 -1 6 5 451.16 13.72
 1 6 -5 437.89 14.09
 -1 6 5 456.19 12.09
 -1 -6 5 462.46 14.28
 -1 -6 5 483.05 14.1
 1 -6 -5 454.69 11.81
 1 6 -5 463.71 13.62
 1 6 -5 438.1 14.62
 1 -6 -5 447.8 15.1
 1 6 -4 52.83 4.27
 1 6 -4 57.24 4.3
 -1 6 4 58.58 4.19
 1 -6 -4 61.34 3.88
 -1 -6 4 63.17 4.38
 -1 6 4 60.16 3.28
 1 6 -4 64.26 4.04
 1 -6 -4 66.35 4.83
 -1 6 4 58.05 3.91
 -1 -6 4 62.86 4.31
 1 -6 -4 60.94 3.13
 1 -6 -3 270 11.11
 -1 -6 3 270.5 10.02
 1 6 -3 270.39 10.3
 -1 6 3 267.63 8.42
 1 6 -3 274.81 8.54
 -1 -6 3 273.97 9.43
 -1 -6 3 264.22 8.7
 -1 6 3 248.6 7.52
 1 -6 -3 243.8 8.12
 1 6 -3 259.73 9.87
 -1 6 2 39.54 2.25
 1 -6 -2 40.49 2.29
 1 6 -2 44.66 2.61
 -1 6 2 42.06 2.45
 1 -6 -2 38.04 3.55
 -1 -6 2 42.58 3.17
 -1 -6 2 44.5 3.7
 1 6 -2 39.97 1.72
 -1 -6 2 41.2 2.6
 -1 6 2 41.38 2.99
 1 6 -2 39.86 3.51
 -1 6 2 38.4 2.19
 1 6 -2 43.91 2.41
 -1 -6 2 41.66 1.88
 -1 6 1 149.94 7.53
 1 6 -1 157.84 4.83
 1 -6 -1 154.23 6.59
 1 -6 -1 148.98 4.38
 -1 -6 1 154.19 4.91
 -1 -6 1 156.37 5.42
 -1 6 1 154.04 5.96
 1 6 -1 146.1 4.68
 -1 -6 1 154.5 6.23
 -1 6 1 154.47 5.17
 -1 6 1 150.97 4.51
 -1 -6 1 159.36 7.27
 1 -6 -1 153.64 5.02
 1 6 -1 148.85 7.03
 -1 -6 0 106.24 5.8
 1 -6 0 103.61 4.4
 1 -6 0 98.14 4.72
 1 6 0 101.41 3.01
 1 6 0 106.85 4.41
 -1 6 0 97.56 4.38
 1 -6 0 101.53 4.2
 1 6 0 96.37 5.45
 -1 6 0 101.34 5.51
 -1 6 0 103.67 4.35
 -1 6 0 99.86 3.12
 1 6 0 93.25 3.13
 -1 -6 0 108.14 5.03
 1 -6 1 10.31 1.32
 1 -6 1 9.25 1.4
 1 -6 1 11.29 1.54
 -1 6 -1 8.67 1.35
 1 6 1 9.03 1.65
 -1 6 -1 10.92 1.44
 -1 -6 -1 10.03 1.82
 1 6 1 11.51 1.52
 -1 -6 -1 11.71 2.03
 1 6 2 12.76 1.74
 -1 6 -2 15.01 1.55
 1 -6 2 13.37 1.8
 -1 -6 -2 10.09 1.12
 -1 -6 -2 15.81 2.39
 -1 6 -2 12.19 1.39
 -1 -6 -2 14.12 2.17
 -1 -6 -2 15 2.4
 1 6 2 13.52 2.01
 1 -6 2 13.79 1.74
 1 -6 2 12.04 1.49
 -1 6 -3 49.76 3.91
 -1 6 -3 49.8 2.91
 -1 -6 -3 50.69 4.04
 -1 -6 -3 48.7 4.59
 1 6 3 48.47 3.87
 -1 -6 -3 50.72 3.87
 -1 6 -3 53.32 3.49
 1 -6 3 49.15 2.98
 1 -6 3 45.74 3.62
 1 6 3 59.29 4.02
 -1 -6 -3 45.55 1.82
 1 6 4 127.44 6.68
 -1 -6 -4 124.8 6.49
 1 6 4 129.89 6.45
 -1 6 -4 125.38 6.28
 -1 6 -4 130.9 6.35
 -1 -6 -4 117.28 4.09
 1 -6 4 135.07 5.95
 -1 -6 -4 128.79 7.98
 -1 -6 -4 121.69 6.19
 -1 6 -4 122.68 6.68
 -1 6 -4 119.1 6.36
 1 -6 4 134.56 6.95
 1 -6 4 114.48 5.2
 1 -6 5 10.41 2.16
 -1 -6 -5 10.44 1.82
 -1 6 -5 9.96 2.11
 1 6 5 13.19 2.42
 1 6 5 9.31 1.64
 -1 -6 -5 10.44 1.26
 -1 6 -5 9.69 1.95
 -1 6 -5 7.57 1.76
 -1 6 -5 9.09 1.77
 1 -6 5 9.01 1.56
 -1 -6 -5 14.46 2.98
 1 -6 5 7.46 1.41
 -1 -6 -5 7.22 1.49
 -1 6 -6 54.82 4.74
 1 6 6 55.19 4.99
 -1 -6 -6 60.23 6.1
 -1 6 -6 50.16 4.35
 -1 -6 -6 49.74 3.13
 1 -6 6 43.62 3.37
 -1 6 -6 47.18 3.85
 1 -6 6 58.9 5.13
 1 6 7 22.32 3.55
 -1 6 -7 23.87 3.21
 -1 -6 -7 25.67 2.48
 1 -6 7 28 3.69
 -1 -6 -7 32.25 4.68
 -1 6 -7 20.89 2.48
 -1 -6 -8 27.52 2.78
 1 -6 8 30.7 4.24
 -1 6 -8 28.01 3.61
 1 -6 8 22.72 2.75
 1 6 8 34.17 4.69
 -1 -6 -8 25.28 4.29
 -1 6 -8 28.36 3.63
 -1 -6 -9 68.06 7.52
 1 6 9 64.25 6.61
 -1 6 -9 76.53 6.05
 -1 6 -9 71.2 6.22
 -1 -6 -9 74.71 5.08
 1 -6 9 64.33 6.55
 1 6 10 7 2.66
 -1 -6 -10 8.73 3.14
 1 -6 10 4.73 2.39
 -1 6 -10 4.74 1.77
 -1 -6 -10 5.78 1.77
 -1 -6 -11 21.83 4.93
 -1 -6 -11 22.17 3.34
 1 -6 11 30.17 5.16
 -1 6 -11 29.86 4.75
 1 6 11 29.55 5.44
 -1 -6 -12 67.35 8.32
 1 -7 -12 5.59 1.99
 -1 -7 12 8.29 2.64
 1 7 -11 200.44 11.68
 -1 7 11 208.82 12.93
 1 -7 -11 193.58 9.75
 -1 -7 11 203.98 12.19
 1 7 -10 263.62 12.83
 1 -7 -10 243.44 10.56
 1 -7 -10 258.41 14.22
 -1 -7 10 250.42 13.07
 -1 7 10 261.86 13.89
 1 -7 -9 109.24 6.21
 1 7 -9 99.91 7.25
 -1 -7 9 95.38 7.39
 1 -7 -9 112.65 8.59
 -1 7 9 114.12 8.3
 1 7 -8 60.77 5.26
 -1 -7 8 58.91 2.75
 1 -7 -8 63.98 4.26
 1 -7 -8 60.21 5.99
 -1 -7 8 64.08 5.59
 -1 7 8 60.88 4.07
 -1 7 8 55.32 5.44
 1 7 -7 24.51 2.94
 1 -7 -7 31.93 4.11
 -1 -7 7 28.01 3.54
 1 7 -7 32.5 3.59
 -1 7 7 30.86 3.05
 -1 -7 7 29.28 1.6
 -1 7 7 28.12 2.73
 1 -7 -7 32.74 2.81
 -1 7 7 32.2 3.87
 -1 -7 6 577.5 11.76
 -1 7 6 552.03 16.8
 -1 -7 6 559.73 16.94
 1 -7 -6 583.04 14.94
 1 -7 -6 525.95 18.53
 -1 -7 6 571.09 17.85
 -1 7 6 547.36 15.06
 1 7 -6 510.94 16.39
 1 7 -6 567.71 17.12
 -1 7 6 593.8 17.93
 1 7 -6 510.54 17.03
 -1 -7 5 451.86 14.77
 1 7 -5 428.3 14.35
 -1 7 5 478.37 14.61
 -1 7 5 452.49 12.31
 1 -7 -5 458.25 15.88
 1 7 -5 427.48 14.96
 -1 -7 5 455.02 14.81
 -1 7 5 461.4 14.71
 1 7 -5 477.36 15.48
 1 -7 -5 448.34 14.02
 1 -7 -5 454.71 12.09
 1 7 -5 483.87 14.3
 1 -7 -4 1933.23 46.43
 -1 7 4 1900.84 39.94
 1 7 -4 1940.78 41.93
 -1 7 4 1897.62 43.73
 -1 7 4 1937.63 42.09
 1 -7 -4 1877.32 44.15
 1 7 -4 1948.92 44.55
 -1 -7 4 1920.23 43.91
 -1 -7 4 1909.23 43.23
 1 -7 -4 1920.43 41.56
 1 -7 -4 1961.68 39.73
 1 7 -4 1836.77 43.44
 1 -7 -3 156.87 6
 -1 7 3 171.14 5.71
 -1 -7 3 176.2 6.72
 1 7 -3 177.23 8.37
 -1 7 3 174.54 8
 -1 7 3 173.13 6.45
 1 7 -3 172.72 6.47
 1 7 -3 170.19 4.07
 -1 -7 3 171.51 7.31
 1 7 -3 167.04 7.88
 1 -7 -3 177.68 8.62
 -1 -7 3 175.02 8.15
 -1 7 3 173.59 5.65
 -1 7 2 2888.8 57.42
 1 -7 -2 2832.32 61.21
 -1 7 2 2903.15 57.66
 1 7 -2 2820.08 57.79
 -1 -7 2 2874.12 62.01
 -1 -7 2 2840.24 58.14
 1 7 -2 2844.14 56.16
 1 -7 -2 2828.78 57.08
 -1 7 2 2897.4 59.33
 -1 7 2 2865.01 57.14
 -1 -7 2 2859.12 59.81
 1 7 -2 2782.38 61.46
 1 7 -2 2933.32 57.98
 1 7 -1 473.58 11.39
 1 7 -1 467.14 11.27
 -1 -7 1 475.07 12.27
 1 -7 -1 472.63 13.62
 -1 7 1 460.44 15.28
 -1 7 1 469.37 11.06
 -1 7 1 481.39 13.1
 -1 7 1 474.96 12.05
 1 7 -1 463.58 14.8
 -1 -7 1 472.11 15.07
 -1 -7 1 468.79 13.31
 1 -7 -1 468.16 11.85
 1 7 0 958.58 21.86
 1 7 0 937.68 24.53
 -1 7 0 962.21 24.53
 1 7 0 944.06 19.53
 -1 7 0 947.34 22.16
 -1 7 0 943.98 19.89
 1 7 0 902.12 24.01
 -1 -7 0 970.77 25.04
 1 -7 0 924.87 22.37
 1 7 0 980.3 20.24
 1 -7 0 970.11 21.78
 1 -7 0 952.21 21.95
 -1 -7 0 957.77 23
 -1 7 0 968.64 22.09
 1 -7 1 190.01 6.81
 -1 -7 -1 170.59 8.02
 -1 7 -1 180.13 6.43
 1 -7 1 173.19 6.48
 1 7 1 173.54 6.95
 1 7 1 157.85 8.1
 -1 7 -1 187.24 7.76
 -1 7 -1 182.35 7.03
 -1 -7 -1 173.4 7.65
 1 7 1 179.82 6.55
 -1 -7 -1 169.54 6.41
 1 -7 1 171.7 6.25
 1 -7 2 629.73 16.88
 -1 7 -2 627.9 15.37
 -1 -7 -2 623.39 16.12
 1 7 2 617.81 18.36
 -1 7 -2 683.58 17.95
 -1 -7 -2 624.73 13.7
 -1 -7 -2 643.04 18.47
 1 -7 2 608.25 15.49
 -1 -7 -2 647.14 18.8
 1 -7 2 595.83 16.13
 -1 -7 -2 649.68 18.9
 1 7 2 642.08 16.67
 -1 7 -2 629.76 15.51
 -1 7 -2 638.46 18.52
 -1 7 -3 423.88 11.68
 1 -7 3 417.25 13.37
 1 -7 3 430.62 11.84
 1 7 3 449.02 14.39
 -1 -7 -3 414.5 13.95
 -1 7 -3 434.49 14.44
 -1 7 -3 438.62 12.56
 -1 -7 -3 443.65 14.6
 1 7 3 452.47 13.55
 -1 -7 -3 441.68 15.55
 -1 7 -4 500.08 15.03
 1 -7 4 517.81 15.91
 -1 -7 -4 533.03 16.43
 -1 -7 -4 504.89 15.68
 1 -7 4 508.76 14.99
 -1 -7 -4 466.42 14.8
 -1 7 -4 498.64 15.07
 1 7 4 516.95 15.86
 -1 -7 -4 517.65 18.22
 -1 7 -4 504.23 16.08
 -1 7 -4 499.64 15.82
 -1 -7 -4 516.17 11.4
 1 7 4 505.44 15.85
 1 -7 4 508.33 13.62
 -1 -7 -5 414.29 14.43
 -1 7 -5 390.17 13.95
 1 -7 5 409.77 14.63
 -1 7 -5 408.84 14.07
 -1 7 -5 424.8 13.94
 1 -7 5 450.16 13.48
 -1 -7 -5 422.56 10.64
 1 7 5 409.66 13.67
 -1 -7 -5 432.92 17
 1 -7 5 432.23 12.28
 1 7 5 446.72 15.02
 -1 7 -5 440.43 14.52
 -1 7 -6 282.88 11.48
 1 -7 6 273.11 9.49
 -1 -7 -6 269.9 11.16
 1 7 6 304.76 12.58
 -1 -7 -6 290.54 14.01
 1 7 6 284.37 10.46
 -1 7 -6 279.98 11.2
 1 -7 6 302.11 12.4
 -1 7 -6 262.9 10.8
 -1 -7 -6 287.85 8.58
 -1 -7 -7 187.75 7.12
 -1 7 -7 196.88 9.53
 -1 7 -7 167.04 8.14
 -1 -7 -7 180.58 11.29
 1 7 7 198.43 10.47
 1 -7 7 209.04 10.54
 -1 -7 -8 7.98 2.33
 -1 -7 -8 14.12 1.99
 1 7 8 11.68 2.82
 -1 7 -8 14.31 2.85
 1 -7 8 7.96 1.62
 1 -7 8 8.23 2.58
 -1 7 -8 12.37 2.24
 -1 -7 -9 6.02 2.66
 1 -7 9 7.91 2.61
 -1 -7 -9 7.54 1.68
 -1 7 -9 7.56 2.31
 1 7 9 10.01 3.02
 1 -7 10 18.16 3.66
 1 7 10 18.9 4.17
 -1 -7 -10 15.7 3.78
 -1 7 -10 20.59 3.71
 -1 -7 -10 12.18 2.2
 -1 7 -11 236.77 13.22
 1 -7 11 222.9 13.75
 -1 -7 -11 233.06 15.21
 1 7 11 245.7 15.08
 -1 -7 -12 9.47 3.96
 -1 -8 12 -1.78 2.46
 -1 -8 11 80.74 7.71
 1 -8 -11 67.91 5.43
 1 8 -11 75.14 7.19
 -1 8 11 85.13 8.32
 -1 8 10 70.48 7.07
 1 8 -10 65.09 6.34
 1 -8 -10 63.66 4.96
 1 -8 -10 61.19 6.9
 -1 -8 10 62.15 6.49
 1 -8 -9 15.84 2.86
 1 -8 -9 12.39 2.08
 -1 -8 9 13.69 2.9
 1 -8 -9 14.19 3.43
 1 8 -9 10.93 2.83
 -1 8 9 12.16 2.95
 -1 8 8 15.99 2.36
 1 -8 -8 21.53 2.52
 1 8 -8 21.51 3.15
 -1 -8 8 27.55 3.87
 1 -8 -8 19.15 3.7
 -1 -8 8 16.36 1.1
 -1 8 8 18.92 3.38
 1 8 -7 31.19 3.65
 -1 -8 7 30.19 3.83
 -1 8 7 25.4 2.57
 -1 8 7 27.01 3.24
 1 -8 -7 28.28 4.07
 -1 8 7 28.12 3.78
 1 8 -7 27.94 3.43
 1 -8 -7 30.59 2.74
 -1 -8 6 47.04 4.28
 -1 8 6 41.65 3.1
 -1 -8 6 43.03 4.29
 1 -8 -6 39.89 2.95
 1 8 -6 51.5 4.37
 1 8 -6 40.64 4.22
 -1 8 6 46.91 4.31
 1 -8 -6 43.67 4.84
 -1 8 6 52.84 4.66
 -1 8 5 16.12 2.3
 -1 -8 5 19.29 2.77
 1 8 -5 18.48 2.45
 1 -8 -5 18.17 1.85
 -1 8 5 18.95 1.86
 -1 -8 5 16.6 2.55
 1 -8 -5 18.16 3.07
 1 8 -5 16.49 2.54
 1 8 -5 17.75 2.79
 1 -8 -5 17.58 2.33
 1 8 -4 132.66 7.29
 1 -8 -4 127.25 5.88
 -1 8 4 129.91 5.33
 -1 8 4 126.56 4.98
 1 -8 -4 122.26 7.95
 1 -8 -4 134.6 7.6
 1 8 -4 138.73 6.33
 -1 -8 4 143.11 7.17
 1 8 -4 138.74 7.87
 -1 8 4 131.7 6.31
 -1 -8 4 134.87 7.52
 1 8 -3 180.45 4.97
 1 -8 -3 193.75 6.79
 1 8 -3 193.84 7.23
 1 8 -3 191.34 8.91
 -1 8 3 191.61 6.2
 1 -8 -3 193.3 9.31
 -1 8 3 211.14 7.41
 1 8 -3 207.93 7.47
 1 8 -3 192.68 9.36
 -1 -8 3 198.95 9.32
 -1 -8 3 202.21 8.45
 -1 8 3 204.07 6.75
 1 8 -3 180.05 5.56
 -1 8 2 28.74 2.04
 1 8 -2 31.3 2.4
 -1 8 2 30.48 2.33
 1 -8 -2 28.08 1.99
 1 -8 -2 27.64 3.01
 1 8 -2 26.46 3.19
 -1 -8 2 30.28 3.54
 -1 8 2 26.21 2.72
 -1 -8 2 30.48 2.96
 1 8 -2 26.85 1.83
 -1 8 2 29.44 2.21
 1 8 -2 28.51 2.29
 1 -8 -1 106.3 4.65
 -1 -8 1 110.63 4.8
 -1 8 1 100.55 6.47
 -1 -8 1 104.35 5.48
 1 -8 -1 113.99 5.61
 -1 8 1 116.47 6.06
 -1 8 1 104.81 4.01
 1 8 -1 110.87 4.11
 -1 8 1 112.46 4.89
 1 8 -1 115.29 4.44
 -1 -8 1 100.68 6.48
 1 8 -1 112.72 6.56
 -1 8 1 111.71 5.4
 1 8 -1 105.64 5.53
 1 8 0 172.81 5.72
 1 8 0 173.41 4.85
 -1 8 0 196.17 7.6
 -1 8 0 183.07 6.94
 1 -8 0 174.11 6.91
 -1 8 0 176.24 8.31
 1 8 0 178.16 6.6
 -1 -8 0 181.91 8.84
 1 -8 0 177.78 6.66
 -1 8 0 183.8 5.33
 1 8 0 177.49 8.26
 -1 -8 0 179.33 7.31
 -1 8 0 175.12 6.88
 -1 8 -1 296.89 10.83
 -1 8 -1 268.13 8.92
 -1 -8 -1 272.57 11.22
 1 -8 1 268.48 8.68
 1 -8 1 265.69 9.21
 1 -8 1 261.56 8.94
 1 8 1 276.12 11.58
 1 8 1 277.77 9.72
 -1 -8 -1 276.14 10.51
 1 8 1 291.58 9.21
 -1 8 -1 277.12 9.71
 1 -8 2 10.62 1.73
 -1 8 -2 9.84 1.76
 1 8 2 8.8 2.03
 -1 8 -2 9.05 1.72
 1 -8 2 9.31 1.54
 1 8 2 9.78 2.15
 -1 -8 -2 7.79 0.78
 -1 8 -2 7.17 1.78
 -1 -8 -2 10.4 2.3
 1 -8 2 8.27 1.32
 -1 8 -2 10.27 1.47
 -1 -8 -2 9.64 2.07
 -1 -8 -2 9.7 1.94
 1 8 2 8.43 1.56
 1 8 2 11.83 1.84
 1 -8 3 36.98 3.5
 -1 -8 -3 36.41 3.77
 -1 8 -3 31.97 2.84
 -1 -8 -3 27.77 2.4
 -1 -8 -3 30.83 2.89
 -1 8 -3 33.74 3.72
 1 -8 3 39.19 3.6
 1 8 3 31.47 3.59
 -1 -8 -3 41.23 4.37
 -1 8 -3 35.02 3.44
 -1 -8 -3 38.92 4.03
 -1 8 -3 30.11 2.47
 1 -8 3 32.68 2.56
 1 8 3 35.22 3.27
 -1 -8 -4 190.88 10.35
 1 -8 4 190.62 7.1
 -1 8 -4 183.15 8.05
 -1 8 -4 180.42 8.61
 -1 -8 -4 188.38 8.9
 -1 -8 -4 214.92 9.79
 1 8 4 184.23 8.91
 -1 8 -4 193.27 6.85
 -1 -8 -4 185.7 8.09
 -1 8 -4 179.43 9.12
 1 -8 4 214.72 8.9
 -1 8 -4 200.54 8.39
 -1 -8 -4 178.38 4.75
 1 -8 4 203.88 9.03
 1 8 4 207.62 9.12
 1 8 5 121.15 7.24
 -1 -8 -5 105.6 3.88
 -1 8 -5 111.24 6.47
 1 8 5 105.73 6.53
 -1 8 -5 113.81 6.68
 1 -8 5 108.06 5.2
 -1 -8 -5 120.86 7.26
 -1 -8 -5 110.78 8.19
 1 -8 5 125.22 7.33
 -1 8 -5 103.26 6.78
 -1 8 -5 101.15 6.33
 1 -8 5 127.29 6.68
 1 -8 6 53.51 3.67
 1 8 6 69.13 5.82
 -1 8 -6 56.15 4.81
 -1 8 -6 58.22 4.76
 1 8 6 55.95 4.53
 -1 -8 -6 56.15 6.03
 -1 8 -6 47.49 4.55
 -1 -8 -6 55.15 5
 1 -8 6 61.32 5.44
 -1 -8 -6 53.65 3.02
 -1 -8 -7 78.75 7.61
 1 8 7 64.73 4.81
 1 -8 7 69.08 6.08
 -1 -8 -7 68.63 3.85
 -1 8 -7 66.25 5.21
 -1 8 -7 76.59 5.86
 1 8 7 79.53 6.65
 -1 8 -8 26.85 3.71
 -1 -8 -8 20.16 2.27
 -1 -8 -8 23.63 4.57
 -1 8 -8 21.23 2.93
 1 8 8 21.74 3.79
 1 -8 8 33.44 4.61
 -1 -8 -9 32.28 3.09
 1 -8 9 38.24 5.09
 1 8 9 38.5 5.51
 -1 8 -9 32.34 4.36
 -1 -8 -9 36.46 5.77
 -1 8 -10 63.22 6.42
 -1 -8 -10 47.95 6.8
 1 -8 10 54.3 6.58
 1 8 10 56.31 6.86
 1 -8 11 45.35 6.27
 1 8 11 53.05 7.24
 -1 -8 -11 43.88 6.74
 -1 9 11 45.01 6.19
 -1 -9 11 49.29 5.97
 1 9 -11 56.79 6.27
 -1 -9 10 57.46 6.19
 1 9 -10 68.13 6.43
 1 -9 -10 59.32 4.71
 -1 9 10 65.31 7.02
 -1 9 9 123.93 8.94
 1 9 -9 107.88 7.69
 1 -9 -9 131.86 8.14
 -1 -9 9 112.72 8.24
 1 -9 -9 106.06 8.75
 1 -9 -9 110.79 6.09
 -1 9 8 40.43 4.85
 1 9 -8 51.72 4.99
 1 -9 -8 48.37 3.6
 1 -9 -8 48.78 5.71
 -1 -9 8 41.93 4.88
 -1 9 7 87 6.46
 -1 9 7 80.81 4.66
 1 9 -7 75.77 6.07
 1 -9 -7 106.35 5.07
 1 -9 -7 101.36 7.77
 -1 -9 7 79.96 6.32
 1 9 -7 96.27 6.42
 -1 -9 6 1327.69 33.7
 -1 9 6 1244.64 28.83
 1 -9 -6 1303.11 28.67
 1 9 -6 1326.98 32.21
 1 -9 -6 1293.82 34.92
 -1 9 6 1317.66 32.9
 1 -9 -5 109.86 5.98
 -1 -9 5 117.72 7.25
 -1 9 5 112.6 4.84
 -1 9 5 124.53 6.67
 1 -9 -5 131.3 8.61
 1 9 -5 129.03 6.52
 -1 -9 5 121.5 7.12
 1 -9 -5 127.43 7.9
 1 9 -5 102.42 7.09
 -1 -9 4 3.82 1.53
 1 9 -4 2.82 1.14
 -1 9 4 5.49 1.13
 -1 9 4 4.06 1.26
 -1 9 4 2.22 0.76
 -1 -9 4 2.54 1.2
 1 9 -4 2.56 0.95
 1 9 -4 3.85 1.24
 1 -9 -4 4.2 1.71
 1 -9 -3 540.6 14.14
 1 9 -3 555.29 14.85
 -1 9 3 550.7 13.38
 -1 9 3 557.76 14.25
 -1 9 3 554.39 14.91
 1 9 -3 554.54 12.39
 -1 9 3 557.86 16.04
 1 9 -3 548.75 15.11
 -1 -9 3 524.82 17.83
 1 -9 -3 557.12 17.39
 1 9 -3 527.04 18.29
 1 9 -3 536.08 13.51
 -1 -9 3 524.61 16.24
 1 9 -2 122.79 5.64
 1 -9 -2 132.92 4.95
 -1 -9 2 130.13 6.52
 1 -9 -2 125.6 6.48
 -1 9 2 129.05 4.81
 -1 9 2 127.76 5.37
 1 9 -2 123.72 4.58
 1 9 -2 128.81 7.79
 1 9 -2 131.4 5.22
 1 9 -2 137.48 5.5
 -1 9 2 133.34 8.05
 -1 9 2 127.03 6.2
 -1 -9 2 134.01 7.8
 -1 9 2 132.06 5.25
 -1 9 2 136.13 7.46
 1 -9 -1 204.9 7.95
 -1 -9 1 207.9 7.26
 -1 9 1 181.93 9.34
 1 9 -1 216.95 6.92
 -1 9 1 211.94 8.95
 -1 -9 1 189.79 9.53
 1 9 -1 197.42 8.36
 -1 9 1 200.66 7.85
 1 -9 -1 198.53 7.08
 -1 9 1 195.29 6.27
 1 9 -1 194.22 6.16
 -1 9 1 203.84 7.33
 -1 -9 1 194.01 8.09
 1 9 0 1023.07 21.51
 -1 9 0 983.76 24.5
 -1 -9 0 1008.51 27.91
 1 -9 0 1014.17 24.35
 1 9 0 1054.4 25.9
 1 9 0 1052.04 23.18
 -1 9 0 1076.33 27.71
 -1 9 0 1037.25 22.22
 -1 -9 0 1047.25 25.29
 1 9 0 1029.87 27.21
 1 -9 0 1025.74 24.3
 1 9 0 1044.77 24.23
 -1 9 0 1059.07 24.88
 -1 9 0 1057.76 25.69
 1 9 1 109.32 5.23
 -1 9 -1 104.21 6.2
 1 9 1 102.81 6.83
 -1 -9 -1 99.57 5.9
 -1 -9 -1 97.36 6.55
 -1 9 -1 99.71 4.98
 1 -9 1 105.67 4.91
 1 -9 1 101.41 5.27
 1 -9 1 103.29 5.05
 1 9 1 110.5 5.74
 -1 9 -1 105.19 5.6
 -1 -9 -2 654.68 20.32
 1 -9 2 639.42 16.56
 1 -9 2 643.73 17.95
 1 9 2 616.19 21.52
 -1 9 -2 644.08 18.68
 -1 9 -2 667.91 16.72
 1 9 2 677.4 18.36
 -1 -9 -2 698.84 21.06
 -1 -9 -2 633.55 19.62
 1 9 2 664.26 17.86
 -1 9 -2 644.31 20.45
 -1 -9 -2 648.03 13.57
 -1 9 -2 665.14 19.36
 1 -9 2 623.41 17.11
 -1 9 -3 447.66 13.2
 -1 9 -3 447.45 12.49
 -1 -9 -3 455.04 15.89
 -1 9 -3 413.92 15.75
 -1 9 -3 484.47 15.57
 1 -9 3 457.28 12.67
 1 9 3 474.3 14.58
 -1 -9 -3 449.6 16.4
 1 -9 3 455.09 14.61
 -1 -9 -3 495.51 16.76
 -1 -9 -3 437.6 11.46
 -1 -9 -3 429.33 13.44
 -1 9 -4 6.1 1.44
 -1 9 -4 8.68 1.37
 -1 -9 -4 7.73 1.89
 -1 9 -4 5.85 1.42
 1 -9 4 7.63 1.85
 -1 9 -4 7.16 1.87
 -1 -9 -4 6.59 1.48
 -1 -9 -4 8.11 2.18
 1 -9 4 5.78 1.06
 -1 -9 -4 6.59 1.87
 1 9 4 8.14 1.98
 -1 -9 -5 51.3 5.49
 1 -9 5 55.35 4.91
 -1 9 -5 52.49 4.39
 1 9 5 47.57 4.48
 1 -9 5 50.63 3.44
 -1 9 -5 39.09 4.32
 -1 -9 -5 53.28 5.07
 -1 9 -5 55.02 4.43
 -1 9 -5 46.29 4.19
 -1 -9 -5 48.92 2.13
 1 -9 6 627.45 18.01
 -1 9 -6 700.93 20.72
 1 9 6 739.48 22.78
 -1 9 -6 736.03 21.42
 -1 -9 -6 736.43 22.81
 -1 -9 -6 702.78 24.82
 1 -9 6 737.12 22.56
 -1 9 -6 594.76 21.02
 -1 -9 -6 762.99 16.41
 -1 9 -7 313.64 12.88
 -1 -9 -7 311.9 15.74
 1 9 7 323.83 14.31
 1 -9 7 310.29 13.78
 -1 -9 -7 318.36 9.26
 1 -9 8 26.41 3.95
 1 9 8 35.18 4.76
 -1 9 -8 23.54 3.5
 -1 9 -8 26.21 3.17
 -1 -9 -8 25.46 4.79
 -1 -9 -8 28.36 2.5
 -1 9 -9 153.61 9.6
 -1 -9 -9 131.06 6.33
 1 9 9 154.44 10.73
 -1 -9 -9 140.72 11.09
 1 -9 9 140.49 9.85
 1 -9 10 -5.77 3.13
 -1 -9 -10 -5.22 3.03
 -1 9 -10 0.89 1.71
 1 9 10 -4.15 3.11
 -1 -9 -11 83.24 9.23
 1 10 -11 36.29 5.29
 -1 10 11 31.1 5.28
 -1 -10 11 34.4 5.37
 -1 -10 10 13.3 3.4
 1 10 -10 14.87 3.3
 -1 10 10 13.1 3.36
 1 -10 -10 11.08 2.07
 -1 10 9 60.54 6.52
 1 -10 -9 63.49 6.09
 1 10 -9 69.46 6.3
 -1 -10 9 70.78 6.73
 1 -10 -9 70.27 4.75
 1 10 -8 179.42 9.87
 -1 10 8 196.56 10.93
 -1 -10 8 181.54 10.62
 1 -10 -8 191.42 11.75
 1 -10 -8 184.65 7.62
 1 10 -7 6.03 1.82
 -1 -10 7 6.6 2.43
 1 -10 -7 6.57 1.25
 1 -10 -7 7.23 2.52
 1 -10 -7 6.54 2.69
 -1 10 7 6.78 2.08
 -1 10 7 5.98 1.58
 1 10 -7 2.99 1.73
 -1 10 7 3.57 1.02
 1 -10 -6 71.4 6.82
 -1 -10 6 71.5 5.82
 -1 10 6 60.31 5.45
 1 10 -6 75.55 5.44
 -1 10 6 64.69 3.78
 1 10 -6 58.5 5.76
 1 -10 -6 67.8 6.3
 -1 10 6 81.51 5.86
 -1 10 5 157.18 6.69
 -1 10 5 156.31 5.88
 1 10 -5 151.5 9.22
 -1 10 5 170.45 8.16
 1 -10 -5 134.42 6.95
 -1 10 5 150.4 8.88
 -1 -10 5 165.98 9.19
 1 -10 -5 167.34 9.91
 1 10 -5 172.15 7.91
 -1 -10 5 169.82 8.84
 -1 10 4 75.07 4.8
 1 10 -4 75.69 4.94
 1 10 -4 65.78 2.42
 -1 -10 4 71.83 5.87
 1 10 -4 78 4.81
 -1 10 4 70.85 5.94
 -1 10 4 69.65 3.46
 -1 10 4 79.04 4.31
 1 -10 -4 72 5.75
 -1 -10 4 71.52 5.32
 1 10 -4 69.07 6.01
 -1 10 3 24.51 1.96
 -1 10 3 27.18 2.59
 1 10 -3 23.61 2.44
 -1 10 3 24.15 3.49
 -1 10 3 28.71 2.51
 1 10 -3 25.52 2.63
 -1 -10 3 26.5 3.14
 1 -10 -3 26.41 2.31
 -1 -10 3 21.04 3.27
 -1 10 3 26.95 2.94
 1 -10 -3 28.27 3.24
 1 10 -3 23.65 3.5
 1 10 -3 23.42 1.72
 1 10 -2 65.77 3.66
 -1 -10 2 62.89 4.62
 1 -10 -2 69.81 4.71
 -1 10 2 58.04 3.51
 -1 10 2 58.89 5.41
 1 10 -2 62.86 3.25
 -1 -10 2 59.79 5.77
 -1 10 2 59.97 5.69
 -1 10 2 59.67 4.35
 1 -10 -2 61.12 3.41
 1 10 -2 60.63 4.13
 1 10 -2 61.15 5.61
 -1 10 2 66.57 3.98
 -1 10 2 66.48 5.44
 1 10 -2 73.67 4.06
 -1 -10 2 67.01 5.76
 1 -10 -1 23.36 2.42
 -1 10 1 23.95 2.68
 1 -10 -1 22.21 2.42
 -1 10 1 21.76 2.91
 1 10 -1 22 2.11
 1 10 -1 23.53 1.87
 1 10 -1 24.35 2.94
 -1 10 1 26.34 3.56
 -1 10 1 23.7 2.43
 -1 -10 1 25.9 2.87
 -1 10 1 24.76 2.03
 -1 -10 1 23.51 2.32
 -1 -10 1 23.94 3.43
 1 10 -1 23.95 2.91
 -1 -10 0 105.63 5.74
 -1 10 0 100.93 5.47
 -1 10 0 109.12 5.7
 1 10 0 99.01 4.79
 -1 10 0 107.52 6.1
 -1 10 0 111.35 7.01
 1 10 0 105.28 3.68
 1 10 0 108.96 6.16
 -1 -10 0 105.8 7.29
 1 10 0 109.13 5.28
 1 -10 0 106.67 5.37
 1 10 0 117.1 7.16
 1 -10 0 107.2 5.33
 -1 10 0 111.14 4.29
 1 10 1 98.08 7.14
 -1 10 -1 107.68 6.03
 1 -10 1 106.71 5.68
 -1 10 -1 111.51 6.87
 1 10 1 108.93 7.5
 1 -10 1 103.96 5.27
 1 10 1 102.38 5.39
 -1 -10 -1 108.48 7.34
 -1 10 -1 114.11 5.88
 -1 -10 -1 107.87 6.42
 1 10 1 104.35 5.92
 -1 10 -1 106.28 5.4
 -1 -10 -2 90.71 6.23
 1 10 2 85.08 6.57
 -1 10 -2 72.21 5.57
 1 -10 2 83.62 5.24
 -1 10 -2 75.13 4.41
 1 10 2 81.67 5
 -1 10 -2 79.05 5.46
 1 10 2 68.43 6.31
 -1 -10 -2 73.69 2.45
 -1 -10 -2 89.43 6.61
 1 -10 2 80.66 4.73
 -1 -10 -2 85.77 6.57
 -1 -10 -2 76.73 4.71
 1 -10 2 79.69 4.33
 1 10 2 87.18 5.44
 -1 10 -2 66.66 5.8
 -1 10 -3 34.88 3.87
 1 10 3 42.54 3.81
 -1 -10 -3 33.73 2.15
 1 -10 3 39.34 3.78
 1 -10 3 37.98 2.93
 -1 10 -3 40.09 3.05
 1 -10 3 44.27 4.37
 -1 -10 -3 40.21 4.35
 -1 10 -3 32.21 4.08
 -1 10 -3 34.12 3.05
 1 10 3 39.02 3.58
 -1 -10 -3 35.61 3.29
 -1 -10 -3 37.14 4.26
 -1 -10 -3 40.84 4.64
 1 10 3 41.52 4.57
 -1 -10 -4 48.26 3.6
 1 -10 4 56.69 4.88
 -1 10 -4 63.03 4.66
 1 -10 4 56.04 3.68
 -1 10 -4 49.92 5.1
 -1 -10 -4 58.43 5.61
 1 10 4 54.36 5.2
 -1 -10 -4 55.31 5.6
 -1 10 -4 51.69 4.16
 -1 10 -4 61.32 3.73
 1 10 4 61.73 5.04
 -1 -10 -4 63.02 5.48
 -1 -10 -5 27.52 3.89
 1 10 5 18.7 3.07
 -1 10 -5 18.91 3.25
 1 10 5 31.03 3.82
 1 -10 5 22.77 2.32
 1 -10 5 30.73 3.8
 -1 -10 -5 23.81 3.87
 -1 10 -5 21.12 3.01
 -1 -10 -5 19.13 2.64
 -1 10 -5 25.75 3.18
 -1 10 -5 25.31 3.15
 -1 10 -6 33.43 4.27
 1 10 6 45.19 4.85
 1 -10 6 48.05 5.02
 -1 10 -6 42.88 4.38
 1 -10 6 24.36 2.52
 1 10 6 43.13 4.52
 -1 -10 -6 34.36 4.84
 -1 -10 -6 40.35 4.65
 -1 10 -6 37.86 3.9
 -1 -10 -6 39.04 2.06
 -1 -10 -7 6.8 2.06
 1 -10 7 12.99 2.85
 1 10 7 10.93 2.33
 -1 -10 -7 8.39 1.2
 1 10 7 8.17 2.45
 -1 -10 -7 5.27 2.38
 -1 10 -7 6.92 1.83
 -1 10 -7 8.37 2.27
 -1 10 -8 30.65 4.28
 1 10 8 28.24 4.44
 1 -10 8 29.43 4.47
 -1 -10 -8 25.18 2.28
 -1 -10 -8 30.97 5.21
 1 10 9 60.9 6.9
 -1 10 -9 66.96 6.47
 -1 -10 -9 68.59 7.88
 1 -10 9 63.8 6.83
 1 -10 10 -1.1 1.85
 -1 10 -10 0.07 1.82
 -1 -10 -10 0.77 1.8
 1 10 10 4.4 2.39
 -1 -11 11 39.95 5.83
 -1 11 11 28.01 4.97
 1 11 -10 21.95 3.87
 -1 11 10 24.9 4.53
 -1 -11 10 34.81 5.14
 -1 -11 9 15.42 3.3
 1 -11 -9 17.43 2.26
 1 -11 -9 19.39 3.44
 -1 11 9 15.57 3.48
 1 11 -9 20.56 3.37
 1 -11 -8 551.8 19.99
 1 -11 -8 505.26 22.32
 1 11 -8 492.78 18.06
 -1 11 8 492.23 18.99
 -1 -11 8 492.56 19.24
 1 11 -7 232.78 10.86
 -1 11 7 235.7 11.51
 1 -11 -7 231.57 13.53
 -1 -11 7 224.13 11.65
 -1 11 6 53.98 4.96
 -1 -11 6 54.67 5.23
 1 11 -6 54.39 4.65
 -1 11 6 48.66 3.7
 -1 11 6 46.24 3.1
 1 -11 -6 40.6 5.18
 1 11 -5 309.08 11.27
 -1 11 5 305.48 11.66
 -1 -11 5 293.84 12.4
 1 -11 -5 303.88 13.45
 -1 11 5 280.5 8.57
 -1 11 5 267.77 9.7
 -1 11 4 91.96 5.38
 1 11 -4 88.05 3.11
 1 11 -4 81.81 5.03
 -1 -11 4 87.01 6.01
 -1 11 4 86.14 4.7
 1 11 -4 82.24 5.31
 1 -11 -4 84.2 6.13
 -1 -11 4 79.88 6.45
 1 11 -4 90.94 3.15
 1 -11 -4 81.15 4.68
 -1 11 4 82.02 5.61
 -1 11 4 85.96 3.87
 -1 11 3 230.99 7.22
 1 11 -3 236.26 9.06
 1 -11 -3 223.38 9.74
 -1 -11 3 236.3 11.6
 -1 11 3 250.03 8.93
 1 11 -3 235.64 8.56
 1 11 -3 231.79 7.07
 1 -11 -3 235.89 8.09
 -1 11 3 240.74 9.84
 -1 -11 3 236.07 10.2
 -1 11 3 223.25 8.38
 -1 11 2 344.57 10.46
 -1 11 2 325.54 10.94
 1 11 -2 358.07 11.15
 1 11 -2 338.59 10.21
 1 11 -2 334.01 11.69
 -1 -11 2 348.1 15.28
 1 11 -2 342.37 9.86
 -1 11 2 322.63 14.32
 -1 11 2 352.06 12.06
 -1 -11 2 351.63 14.6
 -1 -11 2 344.29 12.4
 -1 11 2 313.64 13.73
 1 -11 -2 332.57 11.58
 1 11 -1 970.35 22.97
 -1 11 1 952.8 21.67
 1 -11 -1 947.37 23.18
 -1 11 1 958.71 24.22
 1 -11 -1 880.51 23.05
 -1 11 1 911.83 27.36
 -1 -11 1 955.39 27.87
 1 11 -1 969.59 22.14
 1 11 -1 913.85 25.4
 -1 11 1 928.91 26.07
 1 11 -1 941.21 21.17
 1 11 -1 893.7 25.23
 -1 -11 1 945.14 24.81
 1 11 -1 932.72 23.1
 -1 11 1 915.89 23.45
 1 11 0 9.94 1.91
 -1 11 0 10.25 1.35
 1 11 0 10.65 1.6
 1 -11 0 7.61 1.51
 -1 -11 0 12.97 2.05
 1 11 0 9.6 1.01
 -1 11 0 9.89 2.07
 -1 11 0 8.78 1.76
 1 -11 0 8.79 1.58
 -1 11 0 10.08 1.75
 -1 11 0 10.01 1.89
 -1 -11 0 10.9 2.57
 1 11 0 6.63 1.8
 1 11 1 472.79 18.3
 -1 11 -1 511.02 17.48
 -1 -11 -1 515.9 16.33
 -1 11 -1 518.4 14.91
 1 11 1 488.51 15.83
 -1 -11 -1 515.43 18.52
 1 -11 1 500.55 14.38
 -1 -11 -1 541.59 19.28
 -1 11 -1 501.07 16
 1 11 1 500.67 10.42
 -1 11 -1 499.8 15.39
 1 11 1 522.53 14.96
 1 -11 1 513.21 15.32
 -1 11 -2 351.75 13.62
 -1 -11 -2 407.61 14.8
 -1 11 -2 402.89 12.11
 -1 -11 -2 376.13 8.54
 -1 -11 -2 403.66 16.22
 1 -11 2 436.31 15.55
 -1 11 -2 402.54 14.9
 1 -11 2 385.84 12.26
 1 -11 2 379.12 13.14
 -1 -11 -2 362.17 12.29
 -1 -11 -2 387.11 15.52
 1 11 2 355.5 16.19
 -1 11 -2 386.89 12.42
 1 11 2 376.81 13.31
 1 11 2 404.32 13.02
 1 -11 3 256.18 8.84
 -1 -11 -3 232.86 6.57
 -1 -11 -3 254.46 12.15
 1 -11 3 276.77 10.99
 1 11 3 276.91 10.69
 -1 11 -3 253.79 9.38
 -1 11 -3 274.41 9.16
 1 -11 3 270.34 12.03
 -1 -11 -3 297.95 13.4
 1 11 3 256.77 10.61
 -1 -11 -3 259.51 12.06
 -1 -11 -4 11.87 1.48
 -1 11 -4 13.29 1.84
 -1 11 -4 13.47 2.2
 1 11 4 17.87 2.79
 1 -11 4 13.82 2.62
 -1 -11 -4 15.71 3.22
 -1 -11 -4 16.27 3.18
 -1 11 -4 15.73 2.41
 1 -11 4 19.18 3.16
 1 -11 4 14.11 1.84
 -1 11 -5 132.53 7.47
 -1 -11 -5 133 6.71
 1 11 5 137 8.15
 1 -11 5 136.74 8.17
 -1 -11 -5 138.34 9.15
 -1 11 -5 125.92 7.27
 -1 -11 -5 122.76 8.85
 1 -11 5 115.71 5.64
 1 -11 5 135.11 8.34
 -1 11 -6 55.76 4.97
 1 11 6 59.46 5.66
 -1 -11 -6 52.06 5.7
 -1 11 -6 51.88 4.45
 1 11 6 50.12 5.23
 -1 -11 -6 58.44 6.36
 1 -11 6 56.89 5.44
 1 -11 6 56.98 5.51
 -1 -11 -6 59.59 5.07
 -1 -11 -7 104.49 3.83
 -1 -11 -7 118.09 9.55
 1 11 7 118.81 8.49
 -1 11 -7 110.11 7.41
 -1 -11 -7 97.33 7.86
 1 -11 7 101.32 7.85
 -1 11 -7 92.19 5.9
 1 11 8 280.98 14.61
 -1 11 -8 281.31 13.15
 -1 -11 -8 275.61 15.71
 1 -11 8 284 14.28
 1 -11 9 9.79 3.04
 -1 11 -9 9.33 2.52
 1 11 9 10.44 3.21
 -1 -11 -9 16.72 4.05
 -1 11 -10 21.77 4.33
 -1 -11 -10 18.01 4.48
 1 -11 10 18.96 4.05
 1 11 10 24.47 4.63
 -1 12 11 1.48 1.69
 1 12 -10 22.9 4.24
 1 -12 -10 9.01 3
 -1 12 10 19.34 4.42
 -1 -12 10 18.93 3.96
 -1 12 9 15.32 3.34
 1 12 -9 12.08 2.91
 1 -12 -9 9.9 2.69
 1 -12 -9 4.23 2.37
 -1 -12 9 11.24 3.08
 -1 12 8 3.84 1.62
 1 12 -8 2.35 1.77
 1 -12 -8 1.81 1.56
 1 -12 -8 1.52 2
 -1 -12 8 0.63 1.26
 1 -12 -7 175.81 10.85
 -1 12 7 164.81 9.66
 -1 -12 7 168.97 10.16
 1 -12 -7 145.16 10.68
 1 12 -7 159.99 9.03
 -1 12 6 25.52 2.24
 -1 -12 6 35.61 4.39
 1 12 -6 37.79 4
 1 -12 -6 25.37 4.05
 -1 12 6 30.96 3.11
 -1 12 6 41.65 4.3
 -1 12 5 14.46 2.1
 1 12 -5 13.17 2.34
 -1 12 5 14.96 2.55
 1 -12 -5 13.34 2.84
 -1 12 5 13.35 1.55
 -1 -12 5 14.79 2.89
 1 12 -4 104.32 4.16
 -1 12 4 94.78 4.2
 1 12 -4 103.43 5.81
 1 -12 -4 92.51 5.18
 -1 12 4 110.23 6.19
 -1 -12 4 108.76 7.97
 1 -12 -4 100.95 6.76
 -1 12 4 108.92 6.73
 -1 12 4 90.81 5.23
 1 12 -4 99.69 3.71
 -1 -12 4 106.22 6.91
 1 12 -3 48.24 3.59
 1 12 -3 45.44 3.85
 1 12 -3 45.52 2.87
 1 -12 -3 53.48 4.48
 -1 12 3 47.99 4.3
 -1 -12 3 55.02 4.81
 -1 12 3 53.31 3.92
 -1 12 3 43.44 2.72
 -1 -12 3 43.23 5.11
 -1 12 3 41.64 3.46
 1 12 -2 81.49 5.5
 1 12 -2 87.26 5.14
 1 12 -2 92.35 4.65
 -1 -12 2 94 7.91
 -1 12 2 80.91 6.99
 -1 -12 2 91.37 6.08
 -1 12 2 97.52 6.08
 -1 -12 2 90.77 7.31
 -1 12 2 83.3 5.15
 -1 12 2 97.42 4.96
 1 -12 -2 93.17 5.46
 1 12 -2 94.97 4.57
 -1 -12 1 159.83 10.24
 -1 12 1 141.39 5.85
 -1 -12 1 156.12 7.93
 -1 12 1 143.77 9.18
 1 12 -1 165.44 7.12
 1 12 -1 156.07 6.93
 1 12 -1 156.6 6.44
 1 12 -1 151.2 5.58
 1 -12 -1 147.8 6.95
 -1 -12 1 146.42 9.4
 1 -12 -1 142.52 6.69
 1 12 -1 143.55 8.15
 -1 12 1 140.62 8.46
 -1 12 1 149.96 7.46
 -1 12 1 141.11 7.03
 1 12 0 69.61 5.94
 1 12 0 69.72 3.05
 -1 12 0 69.52 5.44
 1 -12 0 66.98 4.32
 -1 12 0 65.26 4.62
 -1 12 0 65.78 5.94
 -1 12 0 67.75 3.62
 1 12 0 80.47 4.74
 -1 -12 0 68.18 4.85
 -1 -12 0 72.88 6.57
 -1 -12 0 77.77 7.05
 -1 12 0 66.8 4.86
 1 12 0 68.59 4.46
 1 -12 0 69.2 4.64
 1 12 1 43.61 1.61
 -1 -12 -1 47.61 4.41
 1 -12 1 54.53 5.43
 -1 12 -1 42.29 4.62
 -1 12 -1 49.9 3.94
 -1 -12 -1 60.82 6.21
 1 -12 1 48.92 3.62
 1 12 1 40.32 4.96
 -1 12 -1 42.69 3.96
 1 -12 1 46.29 3.99
 -1 12 -1 46.26 2.96
 -1 -12 -1 42.38 5.06
 1 12 1 52.94 4.03
 -1 12 -1 41.64 4.02
 -1 12 -2 0.98 0.92
 -1 -12 -2 1.9 1.37
 -1 -12 -2 0.49 1.15
 -1 -12 -2 1.25 0.39
 1 -12 2 -1.38 1.36
 1 12 2 4.03 1.48
 -1 12 -2 1.94 0.96
 -1 12 -2 1.66 1.07
 1 -12 2 3.47 1.26
 -1 -12 -2 0.44 1.48
 1 -12 2 2.27 1.76
 -1 -12 -3 30.21 4.53
 -1 -12 -3 19.16 3.32
 -1 -12 -3 25.88 1.42
 -1 12 -3 20.4 2.59
 1 -12 3 25.47 3.75
 -1 12 -3 21.47 2.52
 1 -12 3 26.3 3.32
 -1 12 -3 23.59 2.53
 -1 12 -3 23.81 2.65
 1 12 3 24.04 3.13
 -1 -12 -3 20.6 3.49
 1 12 4 55.6 5.05
 -1 12 -4 48.23 4.26
 -1 -12 -4 52.8 5.7
 -1 -12 -4 48.01 2.81
 1 -12 4 60.44 5.72
 -1 -12 -4 55.45 5.73
 -1 12 -4 54.39 3.75
 1 -12 4 55.95 5.03
 -1 12 -4 41.72 3.94
 -1 12 -5 27.21 3.41
 1 -12 5 22.82 3.64
 -1 -12 -5 19.34 3.68
 -1 12 -5 19.19 3
 -1 12 -5 22.52 2.39
 -1 -12 -5 23.49 2.53
 1 -12 5 28.11 3.79
 1 12 5 23.58 3.59
 -1 -12 -5 19.92 3.84
 -1 12 -6 6.43 1.64
 1 12 6 5.85 2.3
 1 -12 6 8.43 1.78
 -1 12 -6 8.18 2.19
 -1 -12 -6 6.94 1.98
 -1 -12 -6 6.22 2.01
 1 -12 6 9.84 2.57
 -1 -12 -6 5.27 2.2
 1 12 7 114.37 8.63
 -1 -12 -7 99.47 7.35
 -1 -12 -7 113.5 9.72
 1 -12 7 114.66 8.6
 -1 12 -7 108.92 7.63
 -1 -12 -7 102.81 8.69
 1 12 8 54.95 6.35
 -1 -12 -8 50.67 6.63
 1 -12 8 48.29 5.92
 -1 12 -8 50.37 5.56
 -1 12 -9 9.08 2.78
 1 -12 9 17.63 4.03
 -1 -12 -9 8.14 3.27
 1 12 9 11.31 3.49
 1 12 10 27.92 5.31
 -1 13 10 14.48 3.61
 1 13 -10 8.67 2.88
 -1 -13 10 13.67 3.62
 1 13 -9 78.21 6.95
 1 -13 -9 78.75 7.65
 -1 13 9 70.25 7.14
 1 -13 -9 55.46 7.19
 -1 -13 9 67.55 7.13
 -1 -13 8 -0.16 1.79
 -1 13 8 3.34 2.12
 1 13 -8 0.03 1.49
 1 -13 -8 2.19 1.91
 1 -13 -8 1.93 2.23
 1 13 -7 33.76 4.15
 1 -13 -7 43.6 5.56
 -1 -13 7 35.61 4.7
 1 -13 -7 32.33 4.7
 -1 13 7 37.15 4.6
 1 -13 -6 254.91 12.87
 -1 -13 6 252.5 12.37
 1 13 -6 256.17 11.2
 -1 13 6 260.83 11.86
 1 13 -5 20.72 2.82
 -1 13 5 23.25 3.12
 -1 13 5 17.76 1.65
 -1 13 5 21.5 2.55
 1 -13 -5 21.13 3.24
 -1 13 5 27.41 3.65
 -1 -13 5 18.39 3.21
 1 -13 -4 47.28 3.67
 -1 -13 4 68.05 5.6
 -1 13 4 52.38 2.9
 1 13 -4 57.53 4.3
 -1 13 4 60.87 4.57
 1 13 -4 57.11 3.32
 -1 13 4 63.3 5.24
 -1 13 4 51.69 3.98
 1 -13 -4 52.33 4.62
 1 13 -4 59.05 2.87
 1 13 -3 409.59 13.94
 -1 13 3 397.67 10.96
 1 13 -3 427.31 13.02
 -1 -13 3 422.71 17.53
 1 -13 -3 424.74 14.09
 1 13 -3 426.47 11.69
 -1 13 3 425.44 13.5
 -1 13 3 452.52 15.2
 -1 -13 3 417.44 15.24
 1 13 -2 55.83 4.29
 -1 -13 2 59.54 5.98
 1 13 -2 56.71 3.6
 -1 13 2 59.97 3.87
 -1 13 2 48.17 5.32
 1 -13 -2 50.57 3.88
 1 13 -2 54.85 3.57
 -1 -13 2 61.18 5.07
 1 13 -2 54.37 4.6
 -1 -13 2 56.49 6.3
 -1 13 2 54.59 4.62
 -1 13 2 52.54 4.13
 1 -13 -1 242.8 9.64
 -1 -13 1 268.17 14.01
 1 13 -1 252.59 7.94
 -1 -13 1 255.01 13.07
 -1 13 1 241.58 12.52
 1 -13 -1 240.34 9.11
 -1 13 1 257.4 10.44
 -1 -13 1 258.93 10.94
 1 13 -1 259.92 9.1
 -1 13 1 266.88 8.72
 1 13 -1 249.32 9.47
 1 13 -1 242.63 9.57
 1 13 -1 227.48 11.11
 -1 13 1 233.34 9.97
 1 -13 0 1338.72 31.29
 1 -13 0 1370.41 32.63
 -1 -13 0 1351.11 33.09
 -1 -13 0 1315.69 37.68
 -1 13 0 1321.97 32.66
 -1 13 0 1208.01 35.99
 -1 13 0 1423.05 30.02
 1 13 0 1403.88 32.13
 1 13 0 1185.57 35.66
 -1 13 0 1267.89 34.48
 1 13 0 1319.11 31.91
 1 13 0 1378.84 28.28
 -1 13 0 1281.09 33.15
 -1 -13 0 1461.41 39.5
 -1 -13 -1 409.5 14.83
 -1 -13 -1 415.47 17.41
 -1 13 -1 438.15 11.78
 -1 13 -1 369.04 15.92
 -1 13 -1 411.44 13.58
 -1 -13 -1 445.28 18.56
 1 -13 1 455.93 17.54
 1 13 1 445.1 13.85
 1 13 1 410.13 8.91
 -1 13 -1 368.9 14.1
 1 -13 1 404.92 12.91
 1 -13 1 415.75 14.05
 -1 -13 -2 41.09 5.38
 1 -13 2 30.9 3.1
 -1 -13 -2 37.89 4.91
 1 13 2 39 3.78
 1 -13 2 34.03 3.65
 -1 13 -2 38.11 3.36
 1 -13 2 37.2 4.72
 -1 13 -2 33.19 3.44
 -1 -13 -2 31.82 3.89
 -1 13 -3 148.98 6.84
 1 -13 3 148.38 8.28
 1 13 3 155.35 8.16
 -1 -13 -3 163.6 10.67
 -1 -13 -3 153.29 4.06
 -1 13 -3 134.78 6.85
 1 -13 3 164.51 9.86
 -1 -13 -3 153.08 9.21
 -1 13 -3 127.03 6.74
 -1 13 -3 144.57 7.3
 1 -13 4 0.07 1.03
 -1 13 -4 1.69 0.99
 -1 13 -4 1.04 0.78
 -1 13 -4 1.41 1.34
 1 13 4 1.31 1.43
 -1 13 -4 0.58 0.7
 -1 -13 -4 0.64 0.47
 -1 -13 -4 1.68 1.79
 -1 -13 -4 2.35 1.46
 1 -13 4 -0.3 1.45
 1 -13 5 208.32 10.79
 -1 13 -5 200.59 9.75
 -1 -13 -5 185.59 7
 -1 13 -5 208.25 9.83
 -1 -13 -5 228.82 13.06
 -1 -13 -5 190.84 11.67
 -1 13 -5 196.98 7.78
 1 13 5 214.94 10.97
 1 -13 5 214.1 11.83
 1 13 6 60.07 5.92
 -1 -13 -6 53.99 4.17
 -1 13 -6 61.17 5.44
 -1 -13 -6 55.26 6.45
 -1 -13 -6 68.76 7.13
 1 -13 6 60.47 5.93
 1 -13 6 58.25 6.16
 1 13 7 51.86 5.94
 -1 13 -7 41.97 4.74
 -1 -13 -7 51.48 6.25
 -1 -13 -7 51.56 6.48
 1 -13 7 52.87 5.81
 -1 13 -8 51.51 5.65
 1 13 8 49.72 6.08
 1 -13 8 47.92 5.77
 -1 -13 -8 44.15 6.41
 1 -13 9 41.12 5.61
 -1 13 -9 37.12 5.07
 -1 -13 -9 39.29 6.25
 1 13 9 45.51 6.16
 -1 14 10 -0.26 2.34
 -1 -14 9 22.95 4.4
 1 14 -9 19.01 3.82
 -1 14 9 25.87 4.58
 1 -14 -9 21.97 4.53
 -1 14 9 35.78 5.02
 1 14 -8 28.63 4.17
 -1 -14 8 34.59 5.22
 1 -14 -8 32.43 5.07
 1 -14 -8 33.19 5
 -1 14 8 41.89 5.33
 -1 14 8 44.72 5.59
 1 -14 -7 4.04 2.18
 -1 14 7 2.57 1.87
 1 14 -7 2.74 1.64
 1 -14 -7 1.55 1.76
 -1 14 7 0.54 1.52
 -1 -14 7 0.03 1.48
 -1 14 6 39.64 4.55
 -1 -14 6 38.57 4.92
 1 14 -6 44.39 4.48
 1 -14 -6 47.17 5.95
 1 -14 -6 36.23 4.56
 -1 14 6 43.92 4.97
 1 -14 -5 92.53 6.82
 -1 14 5 92.09 6.44
 -1 -14 5 94.26 7.32
 1 -14 -5 99.29 8.54
 -1 14 5 84.87 6.67
 1 14 -5 88.18 6.04
 -1 14 4 8.36 1.91
 1 14 -4 9.22 1.45
 1 -14 -4 9.6 2.06
 -1 14 4 10.69 2.69
 -1 14 4 9.12 1.87
 -1 -14 4 8.49 2.28
 1 14 -4 13.11 2.16
 1 14 -4 9.85 1.26
 -1 14 4 8.28 1.21
 1 14 -3 7.44 1.73
 -1 14 3 12.09 2.03
 -1 -14 3 11.41 2.45
 1 14 -3 8.27 1.35
 1 -14 -3 10.19 2.02
 -1 14 3 7.56 1.18
 -1 14 3 8.83 1.79
 1 14 -3 7.59 1.66
 -1 14 3 11.62 2.37
 -1 14 2 1.14 1.22
 -1 14 2 4.27 1
 -1 -14 2 0.56 1.94
 1 -14 -2 3.77 1.28
 -1 -14 2 2.47 1.56
 -1 14 2 4.96 1.31
 1 14 -2 2.08 0.82
 1 14 -2 6.68 1.61
 1 14 -2 4.63 1.3
 -1 14 2 2.76 0.96
 1 14 -2 6.72 1.36
 -1 -14 2 3.25 1.47
 -1 -14 1 22.95 4.52
 1 14 -1 27.03 2.94
 1 14 -1 22.74 2.91
 1 14 -1 26.13 2.25
 -1 -14 1 25.31 3.41
 1 -14 -1 29.32 4.36
 1 -14 -1 24.1 2.66
 -1 14 1 27.51 2.65
 -1 14 1 24.78 3.09
 1 -14 -1 26.63 3.04
 1 14 -1 26.35 2.75
 -1 14 1 28.73 3.41
 -1 14 1 20.99 3.79
 -1 -14 1 30.2 4.65
 1 14 -1 22.41 3.55
 -1 -14 0 102.59 8.8
 -1 14 0 86.44 7.41
 1 -14 0 92.22 5.93
 1 -14 0 106 8.4
 -1 14 0 92.06 5.96
 1 14 0 86.95 5.67
 -1 14 0 95.97 4.78
 1 14 0 98.32 5.63
 1 14 0 100.81 5.84
 1 14 0 87.78 7.35
 -1 -14 0 85.9 7.78
 1 14 0 87.61 3.74
 1 -14 0 97.81 5.4
 1 -14 1 259.28 10.77
 -1 -14 -1 274.95 14.64
 -1 14 -1 256.17 10.32
 -1 14 -1 217.56 10.67
 1 -14 1 253.24 9.57
 -1 14 -1 234.28 12.54
 1 -14 1 297.41 14.19
 -1 -14 -1 252.37 11.22
 -1 14 -1 271.1 8.69
 1 14 1 235.04 5.69
 1 14 1 264.62 10.36
 1 -14 2 12.47 2.45
 1 14 2 16.92 2.64
 -1 14 -2 9.61 2
 1 -14 2 16.47 3.57
 -1 -14 -2 15.72 2.9
 -1 14 -2 13.61 2.21
 -1 -14 -2 20.29 3.99
 -1 14 -2 13.33 2.25
 -1 14 -3 7.96 1.76
 -1 -14 -3 6.71 2.84
 1 -14 3 11.19 2.53
 -1 -14 -3 8.21 2.36
 -1 14 -3 6.05 1.7
 1 14 3 6.95 1.77
 -1 14 -3 8.51 1.71
 1 -14 3 8.16 2.91
 -1 -14 -4 76.09 7.77
 -1 -14 -4 71.24 6.73
 -1 14 -4 69.16 4.59
 1 14 4 73.43 6.06
 1 -14 4 65.56 6.71
 -1 -14 -4 61.06 2.33
 -1 14 -4 72.68 5.39
 -1 14 -4 55.22 4.19
 1 -14 4 64.73 5.84
 1 -14 5 87.27 7.83
 -1 -14 -5 91.01 8.78
 -1 14 -5 77.59 5.9
 -1 14 -5 83.51 4.9
 -1 -14 -5 70.2 3.36
 1 -14 5 78.61 6.69
 -1 14 -5 70.53 5.78
 -1 -14 -5 78.77 7.67
 1 14 5 85.41 6.91
 -1 -14 -6 23.29 4.17
 -1 14 -6 22.03 3.38
 1 -14 6 16.69 3.43
 1 -14 6 14.9 3.61
 1 14 6 27.66 4.32
 -1 -14 -6 25.57 4.73
 1 -14 7 10.8 2.95
 -1 14 -7 11.14 2.84
 1 14 7 12.54 3.31
 -1 -14 -7 6.72 2.83
 -1 -14 -7 5.85 2.61
 -1 14 -8 5.96 2.53
 1 14 8 3.75 2.26
 1 -14 8 4.9 2.68
 -1 -14 -8 5.31 2.64
 1 14 9 12.45 3.9
 -1 14 -9 6.91 2.73
 -1 -14 -9 14.31 4.14
 -1 15 10 15.07 3.86
 1 -15 -9 8.61 3.33
 -1 15 9 5.29 2.21
 -1 15 9 5.39 2.77
 1 15 -9 3.79 1.73
 -1 -15 9 5.08 2.82
 -1 15 8 125.4 9.42
 -1 -15 8 128.4 9.76
 1 15 -8 124.15 8.68
 1 -15 -8 125.44 10.39
 -1 15 8 130.95 9.51
 1 -15 -7 0.81 1.44
 -1 -15 7 6.63 2.78
 1 15 -7 3.77 2.02
 1 -15 -7 6.35 2.9
 -1 15 7 5.79 2.22
 -1 15 7 3 2.19
 1 15 -6 31.1 3.93
 -1 15 6 32.29 4.15
 1 -15 -6 35.25 5.38
 -1 -15 6 27.84 4.15
 1 -15 -6 29.73 3.89
 -1 15 6 31.02 4.23
 1 15 -5 415.05 14.89
 -1 15 5 438.61 15.85
 -1 15 5 433.86 16.82
 1 -15 -5 396.62 15.28
 -1 -15 5 438.61 17.29
 1 -15 -5 471.63 20.3
 1 15 -4 404.88 13.91
 -1 15 4 459.98 15.21
 -1 -15 4 408.31 16.32
 1 15 -4 398.07 11.24
 1 -15 -4 406.22 14.47
 -1 15 4 435.7 16.34
 1 -15 -4 466.35 19.84
 1 15 -3 165.08 7.47
 -1 15 3 141.21 7.83
 -1 15 3 188.74 8.42
 -1 15 3 177.95 9.43
 1 -15 -3 198.97 12.1
 1 15 -3 167.01 6.89
 1 -15 -3 158.04 7.66
 -1 15 3 155.86 5.83
 -1 -15 3 183.91 9.77
 1 15 -2 101.17 6.59
 -1 15 2 119.19 6.15
 -1 -15 2 104.6 9.26
 1 15 -2 111.95 5.48
 1 -15 -2 115.44 9.17
 1 -15 -2 112.73 5.95
 -1 -15 2 107.7 7.23
 1 15 -2 111.5 6.31
 -1 15 2 107.03 7.01
 1 15 -2 110.81 5.76
 -1 15 2 101.83 4.76
 -1 -15 1 29.05 3.64
 -1 15 1 29.15 3.52
 1 15 -1 22.96 3.59
 1 15 -1 29.93 3.17
 1 15 -1 39.05 2.75
 -1 -15 1 38.85 5.41
 1 -15 -1 31.17 3.01
 -1 15 1 34.28 2.99
 1 -15 -1 34.44 3.59
 1 15 -1 32.43 3.2
 1 15 -1 28.57 3.31
 -1 15 1 28.33 4.3
 1 -15 -1 34.17 5.12
 -1 -15 0 473.37 20.74
 1 15 0 386.07 14.37
 -1 15 0 462.99 15.5
 -1 15 0 391.34 17.88
 -1 15 0 480.45 13.31
 1 -15 0 446.08 15.32
 1 15 0 466.55 14.84
 1 15 0 442.04 11.3
 1 -15 0 436.89 13.79
 1 15 0 484.3 14.84
 1 -15 0 472.05 19.38
 1 15 1 52.47 1.78
 1 -15 1 47.93 3.84
 -1 15 -1 51.02 4.42
 -1 15 -1 61.13 3.75
 1 -15 1 52.08 6.03
 1 15 1 56.74 4.62
 1 -15 1 48.28 4.52
 -1 -15 -1 56.31 5.08
 -1 -15 -1 48.24 6.2
 -1 -15 -2 130.61 10.28
 -1 15 -2 120.15 5.67
 -1 -15 -2 113.83 7.79
 -1 15 -2 107.6 6.08
 -1 15 -2 98.1 6.76
 -1 15 -2 112.31 6.42
 1 -15 2 123.32 9.31
 1 15 2 118.99 7.13
 1 -15 2 115.4 7.34
 1 -15 3 8.05 2.75
 -1 -15 -3 11.49 3.06
 -1 15 -3 6.94 1.8
 1 15 3 5.88 1.78
 -1 15 -3 7.07 1.67
 1 -15 3 13.29 2.73
 -1 -15 -3 9.22 2.53
 -1 15 -3 7.27 1.72
 -1 15 -4 243.59 9.65
 1 15 4 261.87 12.34
 -1 15 -4 244.11 10.75
 -1 -15 -4 257.03 15.06
 -1 -15 -4 244.77 13.15
 1 -15 4 252.18 12.12
 1 -15 4 244.98 13.9
 1 -15 5 360.02 17.47
 -1 15 -5 336.76 11.5
 1 15 5 356.33 15.4
 -1 -15 -5 358.86 18.34
 -1 15 -5 341.17 13.77
 1 -15 5 321.15 14.89
 -1 -15 -5 353.18 16.8
 -1 15 -6 5.84 2.11
 1 15 6 7.97 2.58
 -1 -15 -6 4.02 1.95
 -1 -15 -6 3.08 2.44
 1 -15 6 3.06 1.55
 1 -15 6 6.65 2.28
 1 15 7 18.63 4.06
 -1 15 -7 12.76 2.88
 -1 -15 -7 21.37 4.45
 1 -15 7 15.8 3.65
 -1 -15 -7 10.78 3.62
 -1 15 -8 30.2 4.42
 1 15 8 36.77 5.57
 1 -15 8 37.79 5.36
 -1 -15 -8 38.24 6.04
 1 15 9 2.92 2.52
 -1 16 10 26.57 5.04
 -1 16 9 5.61 2.69
 1 16 -9 5.12 2.23
 -1 -16 8 2.45 1.93
 -1 16 8 1.35 2.04
 1 16 -8 3.44 1.89
 1 -16 -8 1.51 2.21
 -1 16 8 3.08 2.09
 1 16 -7 59.99 5.73
 -1 16 7 58.82 6.12
 -1 -16 7 65.31 6.95
 -1 16 7 68.92 6.98
 1 -16 -7 71.35 8.07
 -1 16 6 21.75 3.49
 1 -16 -6 25.43 4.94
 1 -16 -6 17.73 3.02
 -1 -16 6 25.15 4.16
 -1 16 6 23.82 4.1
 1 16 -6 19.54 3.05
 1 16 -5 9.98 2.29
 1 -16 -5 10.05 3.44
 -1 -16 5 7.29 2.49
 1 -16 -5 10.13 2.28
 -1 16 5 8.33 2.18
 -1 16 5 9.55 2.61
 1 -16 -4 150.18 11.2
 1 16 -4 128.33 7.15
 -1 -16 4 126.84 8.77
 -1 16 4 134.52 7.75
 1 -16 -4 123.65 7.03
 -1 16 4 137.43 8.78
 1 16 -3 2.59 1.02
 -1 -16 3 1.59 1.29
 1 16 -3 2.47 1.13
 -1 16 3 2.13 1.25
 1 -16 -3 2 1.6
 1 -16 -3 2.31 1.13
 -1 16 3 3.2 1.71
 1 16 -2 14.71 2.33
 1 16 -2 14.1 2.05
 1 -16 -2 23.32 4.52
 -1 16 2 12.32 2.09
 -1 -16 2 14.89 2.9
 -1 16 2 15.68 2.9
 1 -16 -2 12.24 1.95
 1 16 -2 12.48 2.51
 -1 -16 2 5.92 2.25
 1 16 -2 13.72 2.11
 1 16 -1 95.9 4.67
 -1 -16 1 97.26 7.05
 1 -16 -1 94.57 5.46
 -1 16 1 76.29 7.81
 -1 16 1 95.45 5.43
 1 16 -1 79.08 6.12
 -1 16 1 98.13 6.81
 1 16 -1 102.35 6.12
 1 16 -1 93.56 5.95
 -1 -16 1 117 10.17
 1 -16 -1 111.54 9.37
 1 -16 0 12.37 2.35
 1 16 0 13.31 2.2
 -1 16 0 16.36 2.2
 1 16 0 13.95 1.46
 1 -16 0 16.54 2.39
 1 -16 0 15.84 3.7
 -1 16 0 15.27 2.74
 1 16 0 16.67 2.56
 -1 -16 0 15.84 3.95
 -1 -16 -1 9.7 2.94
 1 16 1 14.82 2.75
 1 -16 1 11.44 2.06
 1 16 1 11.46 2.28
 1 -16 1 16.36 2.79
 -1 16 -1 7.86 1.6
 1 -16 1 11.25 3.08
 -1 16 -1 14.47 2.56
 -1 16 -1 9.88 1.67
 1 -16 2 3.27 1.77
 -1 -16 -2 -0.11 1.8
 -1 -16 -2 0.88 1.21
 -1 16 -2 -0.26 1.34
 -1 16 -2 2.04 1.05
 1 -16 2 2.19 2.17
 -1 16 -2 2.29 1.34
 1 16 2 1.32 1.32
 -1 16 -3 3.26 1.38
 -1 -16 -3 6.5 2.48
 1 -16 3 3.61 2.28
 1 -16 3 3.13 1.4
 -1 -16 -3 4.44 2.12
 1 16 3 5.57 2.06
 -1 16 -3 5.08 1.45
 1 16 4 24.48 3.86
 1 -16 4 25.51 3.9
 -1 16 -4 28.02 3.51
 -1 -16 -4 34.07 5.77
 -1 -16 -4 25.05 4.31
 -1 16 -4 23 2.85
 1 -16 4 27.62 4.77
 -1 16 -5 16.24 3.08
 1 16 5 17.04 3.39
 -1 -16 -5 2.1 2.09
 1 -16 5 8.41 3.11
 -1 -16 -5 2.97 2.18
 1 -16 5 7.71 2.35
 -1 -16 -6 6.59 3.31
 1 16 6 7.03 2.63
 1 -16 6 7.51 2.76
 -1 16 -6 8.46 2.48
 -1 -16 -6 3.41 2.35
 -1 -16 -7 21.7 4.66
 -1 -16 -7 37.14 5.83
 -1 16 -7 32.85 4.51
 1 16 7 30.77 5.02
 1 -16 7 34.3 5.17
 1 16 8 0.15 1.99
 1 -16 8 -0.43 2.45
 -1 16 -8 1.97 1.98
 -1 17 9 8.24 2.37
 1 -17 -8 2.77 2.77
 -1 17 8 3.35 2.32
 1 17 -8 1.65 1.98
 -1 17 7 4.16 2.04
 1 -17 -7 9.16 3.5
 -1 -17 7 8.98 2.92
 1 17 -7 2.92 1.83
 -1 17 7 7.31 3.03
 -1 17 6 139.77 9.09
 1 17 -6 133.55 8.34
 -1 17 6 147.48 9.96
 -1 -17 6 155.39 10.49
 1 -17 -6 160.67 12.38
 -1 -17 5 21.22 3.75
 -1 17 5 19.46 3.28
 1 17 -5 14.81 2.57
 1 -17 -5 20.45 4.49
 1 -17 -5 14.34 2.54
 -1 17 5 14.16 3.21
 -1 -17 4 45.86 5.26
 -1 17 4 47.08 4.56
 1 17 -4 48.78 4.34
 1 -17 -4 42.53 3.88
 1 -17 -4 51.9 6.81
 -1 17 4 49.67 5.36
 -1 17 3 232.02 11.84
 1 17 -3 234.58 9.49
 1 -17 -3 234.26 9.41
 1 17 -3 226.64 8.98
 1 -17 -3 263.55 15.4
 -1 -17 3 223.53 11.94
 1 17 -3 236.71 10.4
 -1 17 3 241.66 10.49
 1 17 -2 4.38 1.56
 -1 -17 2 7.92 2.37
 -1 17 2 6.56 1.72
 1 -17 -2 6.53 1.6
 1 -17 -2 9.96 3.31
 1 17 -2 5.29 1.41
 1 17 -2 5.74 1.27
 -1 17 2 4.77 1.72
 -1 17 1 43.39 3.72
 -1 -17 1 33.75 5.7
 1 -17 -1 48.67 6.49
 1 17 -1 43.02 4
 1 -17 -1 44.31 3.69
 -1 17 1 45.99 4.72
 1 17 -1 42.16 4.08
 1 17 -1 40.97 2.96
 -1 -17 0 133.02 11.33
 1 -17 0 110.1 6.17
 -1 17 0 114.2 7.36
 -1 17 0 120.52 6.1
 1 17 0 131.6 7.39
 1 17 0 129.38 7.32
 1 -17 0 134.92 10.73
 -1 17 0 111.72 5.81
 1 -17 0 121.53 7.54
 1 17 0 116.34 4.51
 1 17 1 31.89 3.92
 1 -17 1 33.12 3.29
 -1 17 -1 31.81 3.2
 -1 -17 -1 30.75 5.62
 -1 17 -1 29.28 3.63
 1 -17 1 35.77 5.59
 1 17 1 34.9 3.9
 -1 17 -1 31.06 2.91
 1 -17 1 26.7 3.67
 -1 17 -2 25.49 2.69
 1 17 2 23.53 3.26
 1 -17 2 30.94 5.35
 -1 -17 -2 24.7 4.97
 -1 17 -2 27.97 3.14
 1 -17 2 21.52 3.35
 -1 17 -2 30.04 3.53
 1 17 2 28.61 3.8
 -1 17 -3 69.18 5.24
 -1 -17 -3 75.03 8.4
 1 17 3 67.82 5.97
 1 -17 3 68.5 6.16
 -1 -17 -3 64.65 6.67
 -1 17 -3 68.19 4.67
 -1 17 -3 67.51 5.16
 1 -17 3 75.27 8.06
 -1 17 -4 57.86 5.15
 -1 -17 -4 52.89 7.45
 1 17 4 58.17 5.82
 -1 17 -4 48.91 4.22
 1 -17 4 53.55 5.71
 -1 -17 -4 55.45 6.36
 1 -17 4 67.39 7.65
 -1 -17 -5 21.18 4.83
 -1 17 -5 15.86 2.99
 1 -17 5 22.45 3.95
 -1 -17 -5 19.19 4.03
 1 17 5 17.61 3.58
 1 -17 5 13.39 3.57
 1 17 6 21.3 4.01
 -1 -17 -6 25.71 4.98
 -1 17 -6 23.02 3.64
 -1 -17 -6 16.54 4.1
 1 -17 6 21.33 4.14
 -1 17 -7 53.63 5.82
 -1 -17 -7 54.86 7.26
 1 17 7 55.73 6.55
 1 -17 7 55.07 6.53
 -1 17 -8 17.67 3.75
 1 17 8 15.82 3.86
 1 -18 -8 7.42 3.37
 1 18 -8 3.95 2.16
 1 18 -7 4.97 1.84
 -1 -18 7 3.1 2.07
 -1 18 7 1.71 1.54
 1 -18 -7 5.21 2.95
 -1 18 7 6.82 2.69
 -1 -18 6 6.31 2.79
 -1 18 6 6.25 1.91
 -1 18 6 8.6 2.79
 1 18 -6 7.34 2.12
 1 -18 -6 11.15 3.69
 -1 -18 5 9.31 2.76
 -1 18 5 9.01 2.45
 1 18 -5 8.02 2.19
 1 -18 -5 10.83 3.96
 -1 18 5 7.01 2.55
 -1 -18 4 8 2.5
 -1 18 4 10.18 2.41
 1 18 -4 11.89 2.2
 -1 18 4 13.32 3.38
 1 -18 -4 10.12 1.83
 1 -18 -4 9.59 3.1
 1 18 -3 1.75 1.25
 -1 -18 3 0.81 1.63
 -1 18 3 -0.08 1.03
 1 -18 -3 0.6 0.94
 -1 18 3 1.12 1.48
 1 -18 -3 -0.03 1.92
 1 18 -3 1.16 1.13
 1 18 -2 42.52 4.18
 1 18 -2 31.99 3.06
 -1 18 2 34.46 3.64
 1 18 -2 29.41 3.39
 -1 18 2 35.64 4.42
 1 -18 -2 34.86 5.73
 -1 -18 2 36.77 4.6
 1 -18 -2 40.04 3.5
 -1 18 1 1.21 0.77
 1 -18 -1 0.1 2.37
 1 18 -1 3 1.37
 1 18 -1 1.96 1.16
 1 -18 -1 1.85 1.13
 -1 18 1 4.04 1.87
 -1 18 1 2.27 0.98
 -1 18 0 17.35 2.25
 -1 -18 0 23.96 5.02
 1 18 0 18.74 3.04
 1 -18 0 19 2.59
 -1 18 0 22.81 3.54
 -1 18 0 18.33 2.44
 1 18 0 24.13 3.29
 1 -18 0 23.48 3.53
 1 -18 0 20.01 4.44
 1 -18 1 26.63 3.75
 -1 -18 -1 14.24 3.84
 -1 18 -1 19.83 2.63
 1 -18 1 28.31 5.4
 -1 18 -1 18.86 3
 1 18 1 19.2 3.11
 1 18 1 23.82 3.43
 -1 18 -1 20.84 2.55
 -1 18 -2 23.39 3.29
 1 18 2 19.36 3.21
 1 -18 2 31.66 5.48
 -1 18 -2 27.92 3.26
 1 18 2 25.92 3.71
 -1 18 -2 25.38 2.78
 1 -18 2 25.58 3.93
 -1 -18 -2 18.87 4.89
 1 -18 3 34.56 4.52
 -1 18 -3 31.12 3.79
 1 18 3 33.27 4.43
 1 -18 3 39.97 6.41
 -1 18 -3 36.76 3.49
 -1 18 -3 30.93 3.72
 1 18 3 37.9 4.61
 -1 -18 -3 36.18 6.42
 1 -18 4 24.51 4.12
 -1 -18 -4 37.48 6.51
 -1 -18 -4 28.49 4.86
 1 18 4 36.72 4.83
 -1 18 -4 28.84 3.76
 1 -18 4 26.55 5.43
 1 -18 5 15.91 3.62
 -1 18 -5 14.36 2.92
 -1 -18 -5 15 3.96
 1 18 5 13.89 3.35
 -1 -18 -5 12.12 3.61
 1 -18 5 19.63 4.7
 1 -18 6 1.7 1.93
 -1 18 -6 1.37 1.56
 -1 -18 -6 3.65 2.6
 -1 -18 -6 -1.94 2.91
 1 18 6 4.11 2.24
 1 18 7 9.33 3.18
 -1 18 -7 8.7 2.4
 1 18 8 2.78 2.5
 1 -19 -8 31.02 6.24
 1 19 -8 36.07 4.95
 1 19 -7 2.84 2.02
 1 -19 -7 2.4 2.1
 -1 -19 6 33.71 5.16
 1 19 -6 31.44 4.07
 -1 19 6 29.72 5
 1 -19 -6 42.41 6.93
 -1 -19 5 43.81 5.78
 -1 19 5 45.37 5.79
 1 -19 -5 41.89 6.84
 1 19 -5 36.94 4.15
 1 19 -4 26.1 3.33
 -1 19 4 30.9 3.91
 1 -19 -4 28.61 5.49
 1 19 -4 30.9 3.8
 -1 19 4 26.08 4.42
 -1 -19 4 23.4 4.19
 -1 -19 3 47.09 5.61
 1 19 -3 42.75 3.89
 -1 19 3 43.32 4.39
 1 -19 -3 59.22 7.76
 -1 19 3 51.07 5.6
 1 19 -3 45.76 4.56
 1 19 -2 71.99 5.29
 -1 19 2 69.68 5.35
 1 -19 -2 59.36 4.33
 -1 19 2 64.23 6.22
 1 19 -2 67.35 5.46
 -1 -19 2 69.32 6.75
 1 -19 -2 72.87 8.47
 -1 19 1 101.53 7.62
 1 19 -1 109.55 7.05
 -1 19 1 108.31 6.34
 1 -19 -1 101.3 5.88
 1 19 -1 112.78 7.08
 -1 -19 1 108.68 11.11
 1 19 0 54.92 5.02
 -1 19 0 50.24 4.14
 1 -19 0 46.65 5
 1 -19 0 50.85 4.23
 -1 19 0 52.65 5.37
 1 19 0 54.57 5.1
 1 -19 0 59.91 7.76
 -1 -19 0 52.93 7.68
 1 19 1 64.76 5.7
 1 -19 1 67.23 8.26
 -1 19 -1 55.13 4.39
 -1 19 -1 62.02 5.63
 1 19 1 61.76 5.58
 -1 -19 -1 59.97 8.32
 1 -19 1 53.94 5.56
 -1 19 -2 95.56 6.64
 -1 19 -2 91.62 6.05
 1 19 2 99.55 7.35
 -1 -19 -2 93.57 10.23
 1 -19 2 96.19 9.8
 1 19 2 90.29 7.06
 1 -19 2 92.3 7.44
 1 -19 3 16.12 3.42
 -1 -19 -3 13.28 4.24
 -1 19 -3 12.37 2.45
 1 19 3 17.8 3.33
 1 19 3 9.68 2.69
 1 -19 3 20.62 4.91
 -1 19 -3 13.93 2.57
 1 -19 4 0.83 1.53
 1 -19 4 3.44 2.65
 1 19 4 1.85 1.76
 -1 -19 -4 0.96 2.86
 1 19 4 5.81 2.31
 -1 19 -4 -0.13 1.49
 -1 -19 -5 13.5 3.92
 -1 19 -5 22.89 3.73
 1 -19 5 20.99 3.9
 1 19 5 19.42 3.93
 1 -19 5 15.22 3.89
 -1 -19 -6 3.8 2.88
 1 19 6 2.94 2.18
 1 -19 6 5.06 2.13
 -1 19 -6 4.78 2.08
 1 19 7 5.71 2.57
 -1 19 -7 4.37 2.35
 1 -20 -7 30.04 6.32
 1 20 -7 30.89 4.44
 1 -20 -6 10.14 3.57
 1 20 -6 5.87 2.11
 -1 20 5 11.16 3.42
 1 -20 -5 9.98 4
 -1 -20 5 7.34 2.69
 1 20 -5 6.51 2
 1 20 -4 15.74 2.96
 1 -20 -4 21.11 4.82
 -1 20 4 18.03 3.76
 -1 -20 4 20.64 4.24
 -1 20 3 3.35 2.13
 -1 -20 3 4.12 2.3
 1 20 -3 3.52 1.65
 1 -20 -3 -0.51 2.31
 -1 -20 2 12.96 3.24
 -1 20 2 10.16 2.73
 1 20 -2 9.43 2.29
 1 -20 -2 12.2 4.26
 1 20 -1 5.36 1.8
 1 -20 -1 7.21 1.8
 1 20 -1 8.67 2.31
 -1 20 1 7.05 2.52
 1 -20 0 2.09 2.99
 -1 -20 0 5.25 2.6
 -1 20 0 8.69 2.57
 1 20 0 4.17 2.03
 1 20 0 4.36 1.63
 1 -20 1 13.67 2.98
 -1 -20 -1 10.86 3.94
 1 -20 1 18.68 4.75
 -1 20 -1 12.43 2.79
 1 20 1 13.4 2.88
 1 20 1 13.22 2.83
 1 -20 2 1.66 2.48
 -1 20 -2 4.03 1.52
 1 20 2 3.42 2.07
 1 20 2 3.4 1.72
 -1 20 -2 2.4 1.28
 1 -20 2 5.56 1.89
 1 -20 3 2.14 1.82
 1 -20 3 -0.04 2.26
 1 20 3 2.96 1.55
 -1 -20 -3 -0.14 3.01
 1 20 3 4.26 2.24
 -1 20 -3 1.13 1.2
 -1 -20 -4 1.31 2.31
 -1 20 -4 4.18 1.86
 1 -20 4 7.67 3.55
 1 -20 4 6.62 2.65
 1 20 4 6.7 2.36
 1 20 4 6.71 2.74
 1 -20 5 11.84 3.38
 1 -20 5 6.52 2.72
 1 20 5 14.16 3.58
 -1 -20 -5 8.45 4.09
 -1 20 -5 7.12 2.52
 1 20 5 12.38 3.38
 -1 20 -6 3.8 2.01
 1 20 6 3.65 2.1
 1 20 7 10.81 3.89
 1 21 -5 2.06 1.32
 1 -21 -4 62.03 8.68
 1 21 -4 46.6 4.93
 -1 21 4 60.93 6.72
 -1 -21 4 43.96 5.93
 -1 21 3 38.08 5.3
 -1 -21 3 35.77 5.27
 1 -21 -3 42.18 6.96
 1 21 -3 38.87 4.41
 1 -21 -2 18.49 4.88
 -1 21 2 19.31 3.72
 1 21 -2 18.28 3.05
 1 21 -1 42.34 4.7
 -1 21 1 36.79 4.9
 1 -21 0 34.6 6.57
 -1 -21 0 26.64 6.05
 -1 21 0 32.69 4.41
 1 21 0 26.71 3.84
 1 21 0 28.45 3.85
 -1 21 -1 7.76 2.21
 1 -21 1 2.16 2.38
 1 21 1 4.68 1.48
 1 -21 1 9.06 2.7
 -1 -21 -1 2.49 3.46
 1 21 1 2.91 1.55
 1 21 2 14.8 3.14
 -1 -21 -2 10.26 4.14
 1 -21 2 18.07 3.78
 1 21 2 15.29 3.26
 1 -21 2 14.18 4.22
 1 21 3 4.92 2.31
 1 -21 3 5.84 2.3
 1 -21 3 10.9 3.76
 -1 -21 -3 4.2 2.82
 1 21 3 6.9 2.47
 1 -21 4 14.15 3.51
 -1 -21 -4 4.98 2.95
 1 -21 4 8.52 3.43
 1 21 4 9.59 2.69
 1 21 4 15.16 3.38
 -1 21 -4 13.26 2.67
 -1 21 -5 22.66 3.65
 1 21 5 28.82 4.87
 -1 21 -6 11.01 2.87
 -1 22 4 14.38 3.93
 -1 -22 3 1.74 1.98
 -1 22 3 1.61 1.65
 -1 22 2 -0.5 1.62
 1 -22 -1 19.37 5.08
 -1 22 1 17.1 3.54
 1 22 -1 16.64 3.09
 1 22 0 -0.04 1.59
 -1 22 0 -0.6 1.55
 1 -22 1 6.58 2.53
 1 -22 1 3.1 3.18
 1 22 1 6.25 2.37
 1 22 1 5.32 2.11
 1 -22 2 0.65 1.45
 1 22 2 -1.65 1.68
 1 -22 2 1.11 2.6
 1 22 2 -0.56 1.52
 1 22 3 -1.37 2.07
 1 -22 3 9.23 2.81
 1 22 3 4.79 2.35
 1 -22 3 10.12 4.24
 1 22 4 -2.12 2.41
 -1 23 3 27.77 4.7
 -1 23 2 18.63 4.06
 -1 23 1 27.61 4.66
 1 -23 2 12.2 3.3
 1 23 2 15.29 3.58
 1 23 3 13.01 3.51
 2 0 -12 295.53 14.06
 -2 0 12 242 12.6
 2 0 -11 85.4 6.8
 -2 0 11 80.82 5.57
 -2 0 11 81.91 6.51
 2 0 -10 34.97 4.05
 -2 0 10 30.05 3.65
 2 0 -9 469.39 15.98
 -2 0 9 471.06 15.53
 -2 0 8 27.18 3.02
 2 0 -8 19.05 2.72
 -2 0 8 22.35 1.79
 -2 0 7 179.46 6.46
 2 0 -7 185.26 8.15
 -2 0 7 176.83 7.51
 2 0 -6 697.8 21.16
 -2 0 6 729.03 18.78
 -2 0 6 741.22 20.06
 2 0 -6 751.81 19.75
 -2 0 6 761.26 20.89
 -2 0 6 775.18 18.2
 -2 0 5 342.21 9.53
 -2 0 5 326.08 10.91
 -2 0 5 334.36 9.79
 2 0 -5 336.22 10.62
 2 0 -4 1557.95 33.95
 -2 0 4 1579.95 32.79
 -2 0 4 1539.81 32.64
 -2 0 4 1552.79 33.99
 2 0 -4 1559.9 34.93
 2 0 -3 330.23 9.45
 -2 0 3 329.01 8.38
 2 0 -3 335.83 8.75
 2 0 -3 341.76 8.54
 -2 0 3 326.67 8.71
 2 0 -2 10.75 0.96
 2 0 -2 9.92 1.22
 2 0 -2 8.88 1.06
 -2 0 2 8.53 1
 2 0 -1 998.4 24.13
 -2 0 1 934.52 20.57
 2 0 0 7199.43 139.94
 2 0 0 7039.83 137.19
 -2 0 0 7085.24 138.1
 -2 0 -1 9999 193.14
 2 0 1 9956.41 187.93
 2 0 1 9633.67 188.76
 -2 0 -1 9782.83 189.9
 -2 0 -1 9445.85 187.6
 2 0 2 178.65 5.98
 -2 0 -2 170.16 6.02
 -2 0 -2 178.8 6.62
 2 0 2 174.82 6.25
 -2 0 -2 187.99 8.83
 2 0 3 129.72 5.66
 -2 0 -3 115.68 5.3
 -2 0 -3 128.09 5.57
 -2 0 -3 120.36 7.4
 -2 0 -4 7.91 2.17
 -2 0 -4 6.02 1.49
 -2 0 -4 6.76 1.49
 2 0 4 4.71 1.4
 -2 0 -5 1703.44 44.26
 2 0 5 1713.63 39.77
 -2 0 -5 1721.85 38.15
 -2 0 -5 1634.47 39.45
 -2 0 -5 1728.59 38.82
 2 0 5 1670.31 45.34
 -2 0 -6 311.97 11.1
 -2 0 -6 305.19 8.68
 2 0 6 316.48 12.41
 -2 0 -7 366.22 12.95
 -2 0 -7 348.97 16.56
 2 0 7 386.05 14.85
 2 0 8 63.07 5.94
 -2 0 -8 64.68 6.87
 -2 0 -8 73.53 5.44
 -2 0 -9 126.09 7.73
 -2 0 -9 135.32 10.4
 2 0 9 143.29 9.54
 -2 0 -10 20.54 3.32
 2 0 10 20.64 3.93
 -2 0 -10 23.37 4.65
 -2 0 -11 82.96 6.96
 -2 0 -11 74.33 8.13
 2 0 11 88.06 8.51
 -2 0 -12 15.72 3.32
 2 -1 -13 31.39 4.72
 -2 1 12 53.4 5.52
 2 -1 -12 52.76 5.81
 -2 1 12 51.61 4.89
 2 1 -12 61.72 6.35
 -2 -1 12 50.07 5.62
 -2 -1 11 12.3 2.77
 -2 1 11 8.88 2.1
 2 -1 -11 12.48 2.74
 2 1 -11 10.57 2.6
 -2 -1 11 10.33 2.14
 -2 1 11 10.07 2.38
 2 1 -10 86.1 6.62
 -2 -1 10 88.58 5.37
 -2 -1 10 95.52 6.71
 2 -1 -10 88.4 6.54
 -2 1 10 88.06 6.24
 2 -1 -9 39.69 4.13
 2 1 -9 35.47 4.06
 -2 -1 9 38.23 4.71
 -2 -1 9 42.03 4.23
 -2 1 9 40.22 3.99
 -2 -1 8 22.34 1.92
 -2 1 8 28.59 3.05
 -2 1 8 21.11 1.76
 2 -1 -8 23.01 3.06
 -2 1 8 17.9 3.2
 -2 -1 8 21.58 2.86
 2 1 -8 19 2.77
 2 -1 -7 251.72 9.82
 2 1 -7 243.2 9.92
 -2 -1 7 238.8 10.51
 -2 -1 7 241.56 8.15
 -2 -1 7 243.17 9.51
 -2 -1 7 249.17 8.19
 -2 1 7 256.53 9.19
 -2 1 6 143.27 5.93
 2 -1 -6 134.16 7.42
 2 -1 -6 142.14 6.59
 2 1 -6 137.65 6.68
 -2 1 6 134.88 6.72
 -2 1 6 145.58 7.66
 -2 -1 6 141.32 6.9
 -2 1 6 142.81 5.95
 2 1 -6 131.11 7.49
 -2 -1 6 147.91 5.45
 -2 -1 6 144.22 7
 -2 -1 6 135.22 6.28
 -2 -1 6 134.6 5.93
 2 1 -5 101.43 5.23
 2 -1 -5 106.95 5.28
 -2 1 5 106.01 5.31
 -2 -1 5 104.16 5.16
 -2 1 5 99.45 4.6
 -2 -1 5 105.88 4.26
 -2 1 5 98.93 5.58
 -2 -1 5 103.39 5.13
 -2 -1 5 104.65 4.91
 -2 1 5 102.05 4.44
 2 1 -4 162.13 6
 2 -1 -4 158.66 6.7
 -2 -1 4 156.01 5.73
 2 -1 -4 164.17 6.33
 2 1 -4 161.83 6.36
 -2 -1 4 165.05 6.03
 -2 -1 4 150.79 5.17
 -2 1 4 167.55 5.91
 -2 1 4 156.84 6.64
 -2 1 4 162.35 5.18
 2 -1 -3 387.28 11.14
 2 -1 -3 423.9 11.15
 -2 -1 3 425.91 10.48
 2 1 -3 433.59 10.68
 -2 -1 3 397.67 9.92
 2 1 -3 412.84 11.18
 -2 1 3 410.08 10.75
 2 1 -3 401.03 9.9
 2 -1 -3 399.21 9.51
 -2 1 3 395.48 9.4
 2 -1 -3 412.15 10.66
 2 1 -2 492.82 11.39
 2 1 -2 469.22 11.07
 -2 1 2 478.19 11.73
 2 1 -2 452.71 11.73
 2 -1 -2 488.91 11.84
 -2 -1 2 456.08 11.25
 2 -1 -2 471.16 10.18
 2 -1 -2 439.08 11.8
 -2 -1 2 432.18 10.96
 -2 1 1 375.95 10.51
 -2 -1 1 367.97 10.09
 2 1 -1 426.29 10.16
 2 -1 -1 477.74 13.7
 2 1 -1 431.13 12.88
 2 1 -1 413.59 10.3
 2 1 0 40.67 2.86
 2 -1 0 38.2 3
 -2 -1 0 40.99 3.12
 2 -1 0 37.47 1.85
 2 1 0 40.72 2.17
 -2 1 0 34.02 2.42
 -2 -1 0 42.64 3.55
 2 -1 1 6.58 0.97
 -2 -1 -1 8.13 1.77
 -2 1 -1 8.36 1.8
 2 1 1 11.16 1.37
 -2 1 -1 9.55 1.02
 -2 -1 -1 6.99 1.2
 2 1 1 8.99 1.19
 -2 1 -1 10.74 1.38
 -2 1 -2 275.78 11.18
 2 1 2 268.56 7.61
 2 -1 2 258.35 8.15
 -2 -1 -2 256.42 8.21
 -2 1 -2 251.65 8.81
 2 1 2 254.48 8.38
 -2 1 -2 263.97 7.86
 -2 -1 -2 260.45 11.19
 2 -1 2 262.27 7.95
 2 -1 3 130.18 5.45
 -2 -1 -3 132.94 8
 2 -1 3 129.2 5.63
 2 1 3 124.11 5.77
 -2 1 -3 122.98 7.64
 -2 -1 -3 118.28 5.23
 -2 1 -3 128.54 5.87
 -2 1 -3 126.01 5.56
 2 -1 3 121.16 7.77
 -2 -1 -4 36.01 4.49
 2 -1 4 33.22 3.1
 2 1 4 36.13 3.27
 -2 -1 -4 35.75 2.87
 -2 1 -4 32.2 3.01
 -2 1 -4 37.81 4.39
 -2 -1 -4 34.72 3.09
 -2 -1 -4 28.74 2.49
 2 1 4 31.19 2.18
 2 -1 5 67.22 6.54
 2 1 5 75.52 5.32
 -2 1 -5 80.05 6.83
 -2 -1 -5 77.98 4.54
 -2 1 -5 73.22 4.66
 2 -1 5 67.06 4.66
 -2 -1 -5 72.63 5.08
 -2 1 -5 75.81 5.25
 -2 -1 -5 87.04 7.33
 -2 -1 -5 67.86 3.74
 2 1 5 70.47 6.98
 -2 1 -5 65.46 4.74
 2 -1 5 79.82 5.28
 -2 -1 -6 9.42 1.95
 -2 1 -6 3.85 1.97
 2 -1 6 6.78 1.96
 -2 -1 -6 5.71 0.98
 -2 1 -6 7.18 1.75
 -2 -1 -6 5.71 1.52
 -2 -1 -6 3.53 2.04
 2 1 6 5.05 1.9
 2 -1 6 4.25 2.24
 2 -1 7 200.87 10.12
 -2 -1 -7 194.76 11.92
 -2 1 -7 188.23 11.43
 2 1 7 188.5 9.94
 -2 1 -7 167.86 4.76
 -2 1 -7 185.61 8.71
 -2 -1 -7 199.69 8.58
 -2 1 -7 168.67 4.77
 -2 -1 -8 38.22 3.86
 -2 1 -8 34.39 3.87
 -2 -1 -8 38.69 5.46
 2 -1 8 39.5 4.66
 -2 1 -8 48.97 5.99
 2 1 8 41.61 4.91
 -2 1 -9 9.89 3.3
 2 -1 9 18.64 3.64
 -2 -1 -9 15.34 2.78
 -2 1 -9 6.12 2.06
 -2 -1 -9 7.35 2.36
 2 1 9 9.69 3.02
 2 -1 10 68.56 6.98
 -2 1 -10 59.54 5.68
 -2 -1 -10 64.1 7.51
 2 1 10 70.79 7.42
 -2 -1 -10 60.96 5.52
 -2 1 -10 57.02 6.99
 -2 -1 -11 19.16 3.4
 -2 1 -11 15.4 3.41
 2 -1 11 19.56 4.29
 2 -1 11 15.57 3.78
 2 1 11 25.56 4.72
 -2 -1 -11 11.43 3.4
 -2 1 -11 14.77 3.73
 -2 1 -12 12.01 3.26
 -2 -1 -12 9.87 2.54
 2 -2 -13 2.22 2.43
 -2 -2 13 2.08 1.81
 2 2 -12 44.47 5.24
 -2 2 12 35.7 4.13
 -2 -2 12 33 4.64
 2 -2 -12 37.89 4.8
 -2 2 11 8.49 2.19
 2 2 -11 13.69 2.96
 -2 -2 11 9.23 2.36
 2 -2 -11 10.71 2.43
 -2 2 11 8.41 2.18
 2 2 -10 134.71 8.47
 -2 -2 10 152.55 6.81
 -2 -2 10 139.91 8.42
 -2 2 10 154.55 8.24
 2 -2 -10 146.13 8.44
 2 -2 -9 5.84 1.62
 2 2 -9 7.4 1.98
 -2 -2 9 2.29 1.33
 -2 -2 9 6.76 1.35
 -2 2 9 6.46 1.68
 -2 -2 8 58.55 3.48
 2 2 -8 54.19 4.57
 -2 -2 8 47.11 4.11
 -2 -2 8 55.39 3.24
 -2 2 8 54.74 2.98
 2 -2 -8 58.09 4.52
 -2 2 8 53.09 4
 -2 -2 8 54.04 4.85
 -2 -2 7 977.52 25.45
 2 2 -7 993.84 25.92
 -2 -2 7 1046.93 22.89
 -2 2 7 954.12 28.49
 -2 -2 7 1015.36 23.66
 -2 -2 7 985.89 25.95
 2 -2 -7 1007.31 25.39
 -2 2 7 1003.53 26.71
 -2 2 7 981.53 24.17
 2 2 -6 249.1 9.49
 -2 -2 6 254.76 9.22
 2 -2 -6 244.4 10.3
 -2 2 6 261.88 10.06
 -2 -2 6 254.48 8.74
 -2 -2 6 251.55 7.47
 -2 2 6 266.5 8.9
 -2 2 6 250.73 9.36
 2 -2 -6 253.13 9.24
 -2 2 6 240.86 8.08
 -2 -2 6 245.44 9.17
 -2 2 5 176.28 8.08
 -2 2 5 179.09 7.25
 2 -2 -5 187.24 7.15
 2 2 -5 186.69 7.41
 -2 2 5 185.9 6
 -2 -2 5 184.82 5.67
 -2 2 5 186.2 6.87
 -2 -2 5 181.47 7.17
 -2 -2 5 189.74 6.8
 -2 -2 5 184.27 7.05
 -2 2 4 2323.08 48.41
 2 2 -4 2309 48.41
 2 -2 -4 2363.6 48.17
 2 2 -4 2326.68 48.47
 2 -2 -4 2309.52 49.06
 -2 -2 4 2263.94 48.97
 -2 -2 4 2312.42 45.88
 -2 2 4 2358.4 48.02
 -2 2 4 2304.63 49.59
 -2 -2 4 2242.46 47.87
 -2 -2 4 2379.49 47.01
 -2 2 4 2221.71 45.86
 2 -2 -3 1033.12 23.36
 -2 -2 3 1074.4 21.69
 -2 2 3 1072.47 23.55
 2 2 -3 998.52 21.68
 -2 -2 3 1062.65 24.85
 2 -2 -3 1063.35 23.6
 2 2 -3 1065.51 23.64
 -2 2 3 1045.14 20.92
 -2 -2 3 1036.59 23.22
 2 2 -3 1048.57 23.5
 2 -2 -2 148.38 5.2
 2 2 -2 147.22 5.12
 -2 -2 2 147.93 4.33
 -2 2 2 148.46 5.28
 2 2 -2 142.94 4.39
 2 -2 -2 147.57 7.64
 2 -2 -2 147.93 4.71
 2 2 -2 144.88 5.16
 -2 -2 2 139.4 5.02
 -2 -2 1 1605.43 35.63
 2 2 -1 1595.31 32.96
 2 2 -1 1592.14 32.8
 -2 -2 1 1616.6 32.61
 2 -2 -1 1588.1 36.87
 -2 2 1 1603.52 33.67
 -2 -2 0 4635.2 92.22
 -2 -2 0 4350.44 87.73
 2 -2 0 4356.42 90.88
 2 -2 0 4595.94 86.72
 2 2 0 4668.28 89.51
 -2 -2 0 4590.14 90.22
 2 2 0 4482.28 88.3
 -2 2 0 4562.99 88.89
 -2 2 -1 75.29 2.88
 2 2 1 78.1 3.6
 -2 2 -1 77.88 3.7
 -2 -2 -1 74.28 5.11
 2 -2 1 74.54 3.97
 -2 -2 -1 73.17 3.59
 2 2 1 75.49 3.11
 2 -2 1 78 3.01
 -2 2 -2 478.42 15.8
 -2 -2 -2 466.17 13.23
 2 -2 2 480.89 12.12
 -2 -2 -2 473.52 16.09
 2 -2 2 474.3 12.73
 2 2 2 476.06 12.86
 -2 -2 -2 466.83 12.19
 -2 2 -2 467.24 11.98
 2 2 2 487.11 11.46
 -2 2 -3 117.63 5.26
 2 -2 3 104.77 4.99
 2 2 3 113.47 5.56
 2 -2 3 109.3 5.3
 -2 -2 -3 117.75 4.9
 2 -2 3 118.88 5.29
 -2 -2 -3 118.84 5.36
 -2 2 -3 113.84 7.18
 -2 -2 -3 117.53 7.45
 2 2 4 393.06 12.54
 -2 -2 -4 369.54 11.01
 2 -2 4 391.54 12.11
 -2 -2 -4 376.44 11.05
 2 2 4 354.86 10.17
 -2 2 -4 370.4 11.93
 -2 2 -4 361.95 14.66
 -2 -2 -4 352.73 15.25
 2 -2 5 661.31 18.77
 2 2 5 682.5 19.42
 -2 -2 -5 651.73 17.03
 2 -2 5 635.55 17.94
 -2 2 -5 657.37 22.14
 -2 2 -5 655.96 18.86
 2 2 5 622.66 23.68
 -2 2 -5 623.57 18.73
 -2 -2 -5 640.69 16.38
 2 2 6 36.94 4.04
 -2 -2 -6 35.95 3.19
 -2 2 -6 38.29 3.66
 2 -2 6 35.2 4.9
 -2 -2 -6 35.77 2.46
 -2 -2 -6 35.08 3.29
 2 -2 6 34.3 3.65
 -2 2 -6 34.61 4.59
 -2 -2 -6 35.51 4.98
 -2 2 -7 7.64 0.93
 -2 -2 -7 8.78 1.87
 -2 2 -7 5.65 1.69
 -2 2 -7 6.92 0.91
 2 -2 7 7.71 2.14
 2 2 7 10.26 2.65
 -2 -2 -7 7.18 0.73
 -2 -2 -7 4.15 2.21
 2 2 8 273.56 13.25
 -2 -2 -8 282.1 11.07
 -2 2 -8 283.03 11.82
 -2 2 -8 258.95 14.1
 -2 -2 -8 276.98 15.22
 2 -2 8 276.62 12.83
 -2 -2 -9 31.71 5.29
 -2 -2 -9 26.34 3.39
 -2 2 -9 30.64 3.86
 2 2 9 32.33 4.78
 2 -2 9 35.71 4.81
 -2 2 -9 33.21 4.94
 -2 2 -10 10.53 3.17
 -2 -2 -10 9.59 2.46
 -2 2 -10 6.91 2.35
 -2 -2 -10 8.93 3.22
 2 -2 10 13.3 3.29
 2 2 10 12.88 3.57
 -2 2 -11 76.09 7.93
 -2 -2 -11 74.97 6.34
 2 -2 11 83.27 8.12
 2 2 11 83.46 8.36
 2 -2 11 102.21 8.74
 -2 2 -11 82.97 7.17
 -2 -2 -11 64.6 7.97
 -2 -2 -12 -0.07 1.5
 -2 -2 -12 -2.58 3.28
 2 -3 -13 16.95 3.46
 -2 -3 13 19.7 3.97
 -2 -3 12 64.56 6.54
 -2 3 12 69.97 6.13
 2 -3 -12 74.15 6.7
 2 3 -12 69.24 6.89
 -2 3 11 13.6 2.6
 2 -3 -11 12.08 2.7
 -2 -3 11 10.71 2.67
 2 3 -11 16.86 3.27
 -2 3 11 19.08 3.13
 -2 -3 10 82.72 4.63
 2 -3 -10 77.25 6.06
 -2 3 10 79.95 5.81
 2 3 -10 81.01 6.56
 -2 -3 10 80.29 6.46
 2 -3 -9 17.79 2.75
 2 3 -9 19.29 3.12
 -2 -3 9 18.72 3.04
 -2 3 9 21.4 3.55
 -2 -3 9 23.56 2.23
 -2 3 9 17.32 1.16
 -2 -3 9 23.62 3.37
 -2 3 9 18.25 2.59
 -2 3 9 17.12 1.17
 -2 -3 8 19.78 2.79
 -2 3 8 19.06 2.38
 2 -3 -8 15.54 2.49
 -2 -3 8 17.25 1.84
 -2 -3 8 14.65 2.48
 -2 -3 8 21.4 2.18
 -2 3 8 15.49 2.7
 2 3 -8 19.77 2.8
 -2 3 7 141.95 9.03
 2 -3 -7 161.3 7.44
 2 3 -7 166.47 7.96
 -2 -3 7 147.39 5.35
 -2 3 7 165.05 6.72
 -2 -3 7 144.55 6.49
 -2 -3 7 157.54 7.69
 -2 3 7 149.99 7.97
 -2 3 6 34.79 2.58
 2 -3 -6 37.14 3.18
 2 -3 -6 32.55 3.49
 2 3 -6 33.21 3.23
 -2 -3 6 39.97 3.44
 -2 3 6 34.66 3.17
 -2 -3 6 35.47 3.11
 -2 -3 6 31.04 2.74
 -2 -3 6 35.65 2.12
 -2 3 6 41.29 3.27
 -2 3 6 31.22 3.26
 -2 3 6 36.03 4.1
 2 3 -5 68.04 4.41
 2 -3 -5 71.26 4.13
 -2 -3 5 63.19 2.64
 -2 3 5 65.7 4.07
 -2 -3 5 61.5 4.13
 -2 -3 5 67.43 3.47
 -2 3 5 73.06 4.2
 -2 3 5 65.07 4.25
 -2 3 5 64.78 3.11
 2 3 -5 63.49 4.23
 -2 -3 5 66.61 4.15
 -2 3 4 63.59 3.72
 -2 -3 4 56.8 2.27
 2 -3 -4 61.98 3.62
 2 -3 -4 63.17 3.92
 -2 -3 4 63.82 2.85
 -2 3 4 67.07 4.49
 -2 3 4 64.92 3.76
 2 3 -4 62.12 3.94
 -2 3 4 66.71 3.84
 -2 -3 4 59.58 4.01
 2 3 -4 60.15 3.73
 -2 -3 4 54.23 3.5
 -2 3 4 61.47 2.39
 2 3 -3 68.47 3.61
 -2 3 3 66.33 3.57
 -2 -3 3 56.69 2.18
 2 3 -3 58.96 2.25
 -2 3 3 66.73 3.7
 2 -3 -3 55.72 3.27
 -2 -3 3 66.82 4.32
 -2 -3 3 63.35 3.5
 2 -3 -3 59.99 3.35
 2 3 -3 64.34 3.7
 -2 -3 2 218.13 7.75
 -2 3 2 231.41 7.4
 2 3 -2 239.36 6.96
 2 3 -2 211.6 5.78
 2 -3 -2 238.14 10.27
 2 3 -2 221.76 7.36
 -2 -3 2 233.87 8.59
 -2 -3 2 230.66 7.23
 -2 -3 1 277.07 10.04
 -2 -3 1 271.87 7.77
 -2 3 1 280.76 8.69
 2 3 -1 283.62 7.47
 2 -3 -1 311.57 11.12
 -2 -3 1 298.53 9.74
 2 3 -1 286.26 7.8
 -2 -3 0 88.82 3.27
 -2 3 0 85.44 4.1
 2 -3 0 99.81 5.25
 -2 -3 0 81 4.94
 2 3 0 92.42 4.03
 -2 -3 0 97.77 5.55
 2 3 0 91.84 3.97
 2 -3 0 82.41 2.47
 2 -3 1 4.99 0.72
 -2 -3 -1 6.74 1.55
 2 3 1 7.02 0.83
 -2 -3 -1 5.56 1.66
 2 -3 1 5.5 1.2
 -2 -3 -1 6.19 0.97
 -2 3 -1 6.22 1.2
 2 3 1 6.08 1.14
 -2 3 -1 5.49 0.72
 -2 -3 -2 101.73 6.67
 -2 3 -2 89.94 3.88
 2 -3 2 89.92 4.6
 -2 3 -2 91.08 4.36
 -2 -3 -2 91.3 3.81
 2 -3 2 82.78 3.95
 -2 -3 -2 82.38 4.81
 -2 3 -2 84.96 5.96
 2 3 2 93.36 4.66
 2 3 3 51.63 3.51
 -2 -3 -3 58.93 3.16
 -2 3 -3 62.92 5.34
 -2 3 -3 57.53 3.56
 2 3 3 62.6 4.21
 2 -3 3 64.52 3.95
 -2 -3 -3 65.07 5.73
 2 -3 3 57.21 3.48
 -2 -3 -3 55.63 3.79
 2 -3 3 52.1 3.62
 -2 -3 -4 219.22 7.52
 -2 3 -4 221.61 9.18
 2 -3 4 201.93 8.32
 2 3 4 213.12 7.48
 -2 -3 -4 208.91 7.99
 -2 3 -4 206.94 10.67
 -2 3 -4 223.41 8.59
 2 3 4 231.4 9.28
 2 -3 5 128.65 6.83
 2 3 5 140.03 7.5
 -2 -3 -5 122.95 8.79
 -2 -3 -5 129.3 5.66
 -2 3 -5 123.5 6.8
 -2 -3 -5 132.92 5.86
 2 -3 5 117.36 6.26
 -2 3 -5 118.09 8.31
 -2 -3 -6 1.49 0.7
 -2 -3 -6 1.27 0.91
 -2 3 -6 -0.33 1.03
 2 -3 6 2.13 1.23
 -2 -3 -6 -0.31 0.54
 2 -3 6 2.19 1.23
 2 3 6 0.16 1.29
 -2 3 -6 0.47 1.9
 -2 -3 -6 0.27 1.73
 2 3 7 232.02 11.4
 2 -3 7 230.53 10.74
 -2 3 -7 195.29 6.87
 -2 -3 -7 218.33 8.77
 -2 3 -7 218.28 9.94
 -2 -3 -7 207.43 12.73
 -2 -3 -7 206.05 6.27
 -2 -3 -8 49.99 4.19
 -2 3 -8 40.21 4.3
 2 3 8 49.52 5.46
 -2 3 -8 41.03 5.41
 2 -3 8 43.94 4.81
 -2 -3 -8 40.78 5.69
 -2 -3 -9 3.08 1.59
 -2 3 -9 5.16 1.99
 2 -3 9 6.08 2.33
 -2 -3 -9 3.78 2.59
 2 3 9 1.05 1.59
 -2 3 -9 0.55 1.41
 2 3 10 109.61 9.24
 2 -3 10 109.53 8.71
 -2 -3 -10 92.98 6.67
 -2 3 -10 93.52 7.49
 2 -3 10 96.63 8.48
 -2 -3 -10 84.05 8.84
 -2 3 -10 83.43 8.11
 2 -3 11 11.75 3.62
 -2 -3 -11 11.43 2.7
 -2 3 -11 10.7 2.87
 2 3 11 15.76 4.28
 2 -3 11 16.82 3.78
 -2 -3 -11 9.41 3.45
 -2 -3 -12 17.58 3.38
 -2 -3 -12 12.95 4.01
 2 -4 -13 0.49 1.37
 -2 -4 13 -0.08 1.84
 2 -4 -12 153.07 9.5
 2 4 -12 155.22 10.44
 -2 4 12 148.1 9.27
 -2 -4 12 161.31 10.43
 2 4 -11 27.08 4.2
 -2 -4 11 19.67 3.46
 2 -4 -11 27.49 3.72
 -2 4 11 28.56 3.57
 -2 4 11 28.07 3.78
 -2 -4 10 5.27 2.16
 2 -4 -10 0.86 1.09
 2 4 -10 0.58 1.49
 -2 -4 10 2.11 0.86
 -2 4 10 4.59 2.44
 -2 4 10 0.13 0.86
 -2 4 9 341.4 12.29
 2 -4 -9 351.69 13.06
 2 4 -9 356.68 14.07
 -2 -4 9 350.6 10.04
 -2 -4 9 324.68 13.54
 -2 4 9 356.71 14.74
 -2 4 8 141.77 8.14
 2 4 -8 138.11 7.67
 -2 -4 8 144.33 6.43
 2 4 -8 115.71 6.84
 -2 -4 8 143.78 5.1
 -2 4 8 124.11 5.66
 -2 4 8 137.79 6.56
 -2 -4 8 142.01 7.83
 2 -4 -8 147.03 7.27
 -2 -4 8 131.03 6.67
 2 4 -7 38.43 3.65
 -2 -4 7 36.43 2.93
 2 -4 -7 36.64 3.32
 -2 4 7 38.72 3.95
 -2 -4 7 34.68 2.07
 -2 -4 7 30.13 2.91
 -2 -4 7 33.11 3.45
 -2 4 7 32.18 2.64
 -2 4 6 347.54 9.95
 2 4 -6 357.55 12.08
 -2 4 6 350.46 11.64
 2 -4 -6 347.99 12.65
 -2 4 6 362.01 12.38
 -2 -4 6 352.76 8.54
 2 -4 -6 358.08 11.31
 -2 4 6 362.56 11.72
 -2 -4 6 357.98 11.73
 -2 4 6 352.76 14.3
 -2 -4 6 356.16 12.14
 2 -4 -5 93.21 4.77
 2 4 -5 98.84 5.34
 -2 4 5 93.66 4.88
 -2 4 5 91.47 3.65
 -2 -4 5 96.32 5.28
 -2 -4 5 96.3 2.85
 -2 4 5 102.97 5.29
 -2 -4 5 91.64 3.68
 -2 -4 5 89.82 5.19
 -2 4 5 98.07 5.29
 -2 4 4 332.59 7.7
 2 -4 -4 335.52 9.98
 2 4 -4 330.78 10.41
 2 -4 -4 351.68 10.53
 -2 4 4 335.8 10.22
 -2 4 4 336.06 10.22
 -2 4 4 332.77 11.82
 -2 4 4 346.54 10.7
 -2 -4 4 341.21 10.67
 -2 -4 4 335.64 8.05
 -2 -4 4 343.74 11.39
 2 4 -4 350.25 11.21
 -2 4 3 843.05 19.84
 2 4 -3 839.63 19.82
 2 -4 -3 846.23 19.36
 -2 4 3 838.5 19.11
 2 4 -3 823.22 16.96
 -2 4 3 842.03 20.4
 2 -4 -3 861.26 24.91
 2 -4 -3 869.53 19.7
 -2 -4 3 851.93 21.82
 -2 -4 3 818.07 20.25
 2 4 -3 855.77 20.71
 -2 -4 3 879.07 19.12
 -2 4 2 153.82 5.68
 -2 -4 2 165.51 6.1
 -2 4 2 157.52 6.11
 2 4 -2 158.26 4.45
 2 -4 -2 161.93 4.76
 -2 -4 2 155.45 5.48
 2 -4 -2 174.61 8.54
 2 4 -2 160.42 5.47
 -2 -4 2 155.85 7.03
 -2 -4 2 156.57 6.03
 -2 -4 1 476.36 13.43
 2 4 -1 454.7 10.97
 2 -4 -1 454.94 14.44
 2 4 -1 455.27 13.57
 -2 -4 1 478.56 13.86
 -2 -4 1 447.95 11
 -2 4 1 456.3 12.34
 2 -4 -1 443.05 10.17
 -2 -4 0 69.03 2.76
 2 -4 0 72.33 4.41
 -2 -4 0 71.76 4.72
 -2 -4 0 82.98 4.77
 2 4 0 72.53 3.55
 2 4 0 81.2 5.24
 2 4 0 77.25 3.35
 -2 4 0 73.87 3.77
 -2 -4 -1 98.47 6.08
 -2 -4 -1 91.54 5.13
 -2 4 -1 86.96 3.03
 -2 4 -1 90.79 4.29
 2 -4 1 87.52 4.66
 -2 -4 -1 91.68 3.62
 2 4 1 98.45 4.44
 2 -4 1 86.41 3.07
 2 4 1 97.49 2.84
 -2 -4 -2 457.84 13.69
 2 4 2 427.46 13.46
 -2 4 -2 461.14 11.45
 2 -4 2 446.51 12.56
 2 -4 2 447.24 12.78
 2 4 2 445.62 12.82
 -2 -4 -2 427.56 10.91
 -2 -4 -2 461.91 16.09
 2 -4 2 453.36 11.43
 -2 4 -2 471.01 12.49
 2 -4 3 578.89 14.81
 -2 4 -3 536.14 18.19
 -2 4 -3 566.34 14.8
 2 4 3 571.46 16.16
 2 -4 3 556.53 15.16
 2 -4 3 559.25 15.43
 2 4 3 571.25 15.63
 -2 -4 -3 545.3 13.5
 -2 -4 -3 580.12 16
 -2 -4 -4 1464.95 31.55
 2 4 4 1556.57 35.45
 -2 -4 -4 1518.09 32.06
 2 4 4 1457.34 33.02
 -2 -4 -4 1417.23 33.61
 -2 4 -4 1469.45 37.96
 -2 -4 -4 1399.9 38.67
 -2 4 -4 1468.06 33.89
 2 -4 4 1488.69 33.68
 -2 -4 -5 83.18 4.72
 2 -4 5 80.63 5.15
 2 4 5 86.27 5.82
 -2 -4 -5 77.71 4.08
 -2 4 -5 73.8 5.08
 2 -4 5 71.72 4.73
 -2 -4 -5 80.38 4.4
 -2 -4 -5 71.09 6.7
 -2 4 -5 77.46 6.46
 -2 4 -6 521.29 19.52
 2 4 6 535.44 17.86
 -2 -4 -6 539.37 14.58
 -2 4 -6 515.04 16.47
 2 -4 6 535.06 16.82
 2 -4 6 480.32 15.62
 -2 -4 -6 491.79 14.88
 -2 -4 -6 520.87 14.35
 -2 -4 -6 495.28 20.23
 2 -4 7 197.02 9.66
 2 4 7 190.74 10.3
 -2 -4 -7 195.79 7.91
 -2 4 -7 199.21 9.42
 -2 -4 -7 168.65 11.38
 -2 -4 -7 183.39 6.42
 -2 4 -7 158.36 6.66
 -2 4 -7 181.29 11.18
 2 -4 8 122.22 7.95
 2 4 8 120.31 8.49
 -2 -4 -8 112.71 6.29
 -2 4 -8 120.32 7.6
 -2 -4 -8 116.59 9.7
 -2 4 -8 107.96 8.54
 2 -4 8 112.6 8.21
 2 -4 9 53.49 5.91
 -2 -4 -9 54.14 4.53
 -2 4 -9 53.64 6.07
 2 4 9 51.94 5.95
 2 -4 9 55.31 5.63
 -2 -4 -9 57.26 7.11
 -2 4 -9 52.7 5.25
 2 -4 10 50.92 6.15
 -2 -4 -10 38.56 4.14
 -2 4 -10 43.36 5.16
 -2 -4 -10 42.05 6.33
 2 -4 10 37.13 5.15
 2 4 10 37.11 5.34
 -2 4 -10 28.73 4.62
 -2 -4 -11 28.94 3.83
 2 4 11 32.41 5.77
 -2 4 -11 22.41 3.99
 2 -4 11 21.86 4.28
 -2 -4 -11 17.58 4.19
 -2 -4 -12 6.19 3.23
 -2 -5 13 16.59 3.79
 2 -5 -13 18.65 3.52
 -2 5 13 25.09 4.08
 2 5 -12 22.86 4.26
 2 -5 -12 17.93 3.34
 -2 -5 12 17.02 3.62
 -2 5 12 18.01 3.57
 2 -5 -11 33.81 4.17
 -2 5 11 45.43 5.77
 -2 -5 11 41.48 5.02
 2 5 -11 41.28 5.24
 -2 5 11 39.4 4.58
 2 -5 -10 126.39 7.67
 2 5 -10 136.14 8.84
 -2 -5 10 132.62 8.69
 -2 5 10 133.23 9.24
 -2 5 10 120.04 7.07
 -2 5 9 56.54 5.62
 2 5 -9 55.28 5.27
 -2 -5 9 44.75 2.69
 -2 5 9 50.88 4.1
 2 -5 -9 43.74 4.21
 -2 -5 9 54.47 5.18
 2 5 -8 3.87 1.45
 -2 -5 8 5.46 1.73
 -2 -5 8 5.66 1.19
 -2 5 8 8.94 2.34
 2 -5 -8 10.57 2.13
 -2 5 8 8.1 1.55
 -2 -5 8 7.56 1.61
 -2 -5 8 6.84 0.97
 2 5 -8 3.59 1.44
 -2 5 8 6.89 1.53
 2 -5 -7 98.98 5.54
 -2 -5 7 91.01 4.02
 2 5 -7 91.65 5.95
 -2 5 7 89.41 6.12
 2 5 -7 75.82 5.76
 -2 -5 7 85.7 3.04
 -2 -5 7 98.71 5.71
 -2 -5 7 98.42 6.21
 2 5 -6 195.24 9.3
 2 -5 -6 210.18 8.11
 -2 5 6 217.56 9.16
 -2 5 6 197.77 8.14
 2 -5 -6 206.64 9.13
 -2 -5 6 213.76 9.09
 -2 -5 6 188 5.63
 -2 5 6 229.2 8.98
 -2 5 6 200.91 10.86
 2 5 -6 218.04 9.01
 -2 -5 6 211.49 8.95
 -2 5 5 139.44 6.59
 2 5 -5 137.79 6.56
 2 -5 -5 137.33 6.02
 -2 5 5 141.36 6.29
 -2 -5 5 152.63 7.35
 -2 5 5 147.95 6.78
 -2 5 5 149.01 8.35
 -2 -5 5 150.61 7.05
 2 5 -5 142.02 7.32
 -2 -5 4 8.12 1.59
 -2 5 4 7.7 1.31
 2 -5 -4 8.6 1.37
 2 -5 -4 7.56 1.36
 2 5 -4 7.58 1.45
 -2 5 4 6.39 1.33
 -2 -5 4 6.9 1.62
 -2 5 4 7.15 1.56
 2 5 -3 139.37 5.64
 -2 -5 3 141.69 5.76
 2 -5 -3 130.67 5.13
 -2 -5 3 130.53 4.75
 2 5 -3 145.88 7.35
 2 -5 -3 137.23 8.5
 -2 5 3 147.9 5.31
 -2 5 3 147.77 6.33
 -2 -5 3 142.97 6.24
 -2 -5 3 147.49 7.13
 2 5 -3 144.41 6.51
 -2 5 3 144.57 5.73
 -2 5 2 255.27 6.57
 2 -5 -2 236.25 6.48
 -2 5 2 241.15 7.92
 2 -5 -2 278.05 11.38
 2 5 -2 262.65 7.66
 -2 -5 2 254.14 7.68
 2 5 -2 234.1 6.31
 -2 -5 2 245.76 8.21
 -2 5 2 268.92 8.82
 -2 -5 2 278.37 10.14
 -2 -5 2 268.45 8.79
 2 -5 -1 123.5 4.11
 2 5 -1 138.86 6.58
 2 5 -1 130.87 4.47
 -2 -5 1 134.83 6.11
 -2 5 1 140.04 5.82
 2 -5 -1 129.23 6.9
 -2 -5 1 131.56 6.65
 -2 -5 1 126.47 4.45
 -2 -5 0 45.06 3.95
 2 5 0 49.81 4.23
 -2 -5 0 41.71 2.07
 2 -5 0 41.97 2.63
 -2 5 0 47.62 3.18
 2 -5 0 41.64 3.5
 2 5 0 40.84 2.32
 2 5 0 48.46 3.09
 -2 -5 0 51.79 3.98
 -2 -5 -1 63.82 2.46
 2 5 1 68.77 4.75
 2 -5 1 66.59 3.96
 2 -5 1 74.49 4.4
 -2 5 -1 69.61 3.93
 2 5 1 71.92 4
 -2 -5 -1 67.18 4.75
 -2 5 -1 72.17 2.62
 2 5 1 71.16 4.88
 2 -5 1 75.34 3.91
 -2 -5 -1 67.78 5.52
 2 5 2 186.35 7.37
 -2 5 -2 176.74 5.86
 2 -5 2 173.03 5.75
 2 -5 2 179.78 6.96
 2 -5 2 183.08 7.29
 -2 -5 -2 159.54 5.06
 -2 5 -2 175.25 6.72
 -2 -5 -2 178.35 7.88
 2 5 2 177.59 8.04
 2 5 2 182.28 7.94
 -2 5 -3 69.23 3.94
 -2 5 -3 73.18 4.16
 2 -5 3 78.76 4.44
 -2 -5 -3 68.71 3.11
 2 -5 3 72.37 4.52
 2 -5 3 63.79 3.72
 2 5 3 74.53 4.69
 2 5 3 78.57 4.89
 -2 -5 -3 78.4 4.94
 -2 5 -3 82.66 6.12
 -2 -5 -3 57.97 5.82
 -2 5 -4 55.16 5.25
 2 -5 4 58.7 3.88
 -2 5 -4 48.83 3.75
 -2 -5 -4 50.79 2.82
 -2 -5 -4 56.08 3.1
 -2 -5 -4 52.53 4.06
 -2 -5 -4 47.24 5.37
 2 5 4 53.41 4.42
 -2 5 -5 172.52 9.96
 -2 -5 -5 175.94 6.38
 -2 5 -5 175.26 8.21
 2 -5 5 177.86 7.8
 2 -5 5 179.69 7.97
 2 5 5 197.29 9.34
 -2 -5 -5 180.24 7.88
 -2 -5 -5 178.1 10.91
 -2 -5 -5 170.01 6.71
 2 -5 6 45.94 4.17
 -2 -5 -6 47.45 3.3
 2 5 6 52.56 5.02
 2 -5 6 39.06 3.69
 -2 5 -6 41.87 3.59
 2 -5 6 42.91 2.54
 -2 5 -6 46.34 5.29
 -2 -5 -6 45.03 3.59
 -2 5 -6 50.58 4.45
 -2 -5 -6 48.15 5.94
 2 -5 7 35.28 4.01
 -2 5 -7 30.52 2.93
 -2 -5 -7 35.61 3.13
 -2 5 -7 33.56 3.91
 -2 -5 -7 32.25 3.27
 2 -5 7 30.13 4.09
 -2 5 -7 39.06 5.08
 2 5 7 37.26 4.51
 -2 -5 -7 32.47 5.12
 2 -5 8 1.52 1.41
 -2 -5 -8 -0.02 0.94
 2 5 8 2.22 1.81
 -2 5 -8 1.43 1.63
 -2 -5 -8 2.14 2.47
 2 -5 8 1.04 1.24
 2 5 9 3.52 2.5
 -2 5 -9 3.19 1.7
 -2 5 -9 0.27 1.24
 -2 -5 -9 0.89 1
 2 -5 9 6.04 2.48
 2 -5 9 2.38 1.34
 -2 -5 -9 5.02 2.37
 2 -5 10 51.85 6.39
 -2 -5 -10 41.21 4.2
 2 5 10 45.39 6.19
 -2 5 -10 41.76 5.25
 -2 -5 -10 37.55 6.35
 2 -5 11 14.74 3.92
 -2 -5 -11 17.37 3
 -2 5 -11 17.38 3.82
 -2 -5 -11 13.15 3.79
 -2 -6 13 3.49 2.5
 -2 6 13 7.68 2.53
 2 -6 -13 10.9 2.74
 -2 6 12 12.44 2.88
 2 -6 -12 14.6 2.84
 -2 -6 12 15.24 3.51
 2 -6 -11 130.15 8
 -2 6 11 125.62 8.48
 2 6 -11 126.77 9.06
 -2 -6 11 116.99 8.68
 -2 6 11 114.4 9.01
 2 6 -10 135.98 8.74
 -2 6 10 127.12 8.97
 2 -6 -10 125.74 7.45
 -2 6 10 114.16 6.7
 -2 -6 10 109.38 8.05
 -2 -6 9 9.53 2.4
 2 6 -9 6.5 1.92
 -2 6 9 6.93 2.35
 2 -6 -9 6.16 1.56
 -2 -6 9 8.88 0.88
 -2 6 9 8.9 1.71
 -2 -6 8 37.04 3.61
 2 -6 -8 31.01 3.24
 -2 -6 8 36.24 1.46
 2 6 -8 26.23 3.42
 2 6 -8 27.63 3.26
 -2 6 8 30.38 3.84
 -2 -6 8 33.18 1.41
 -2 -6 8 34.67 3.96
 -2 6 8 34.75 3.23
 -2 6 7 77.25 5.64
 2 -6 -7 85.38 5
 2 6 -7 69.95 5.45
 -2 6 7 89.14 5.74
 -2 -6 7 84.94 5.53
 2 6 -7 86.98 5.78
 -2 -6 7 87.33 6.02
 2 -6 -6 405.62 12.06
 2 6 -6 398.79 13.29
 -2 6 6 401.25 13.21
 -2 -6 6 407.67 13.8
 -2 6 6 368.97 12.15
 -2 6 6 405.13 13.46
 -2 -6 6 395.71 13.64
 2 -6 -6 377.68 13.29
 -2 6 5 150.46 6.86
 2 6 -5 142.4 6.69
 2 -6 -5 151.59 6.15
 -2 6 5 141.95 6.25
 2 6 -5 126.7 7.58
 -2 -6 5 151.19 7.27
 -2 6 5 149.03 6.99
 -2 -6 5 143.6 7.41
 -2 -6 5 149.24 7.01
 -2 6 5 151.12 8.65
 2 6 -5 142.35 7.53
 -2 6 4 1141.28 26.73
 -2 6 4 1190.36 26.82
 2 6 -4 1179.23 27.21
 2 6 -4 1038.39 29.72
 2 6 -4 1167.05 29.92
 2 -6 -4 1170.25 26.8
 -2 6 4 1179.28 28.06
 -2 -6 4 1178.12 29.47
 2 -6 -4 1143 32.8
 -2 6 4 1166.09 23.53
 -2 -6 4 1197.24 28.33
 -2 -6 3 133.23 5.54
 2 6 -3 129.88 5.43
 -2 -6 3 134.11 7.03
 2 -6 -3 126.96 4.83
 -2 6 3 135.85 5.1
 2 6 -3 144.6 7.48
 -2 -6 3 125.27 5.99
 2 -6 -3 126.37 7.95
 -2 6 3 128.4 5.37
 -2 -6 3 135.84 4.3
 -2 6 3 123.45 6
 2 6 -3 117.56 7.03
 -2 6 3 127.13 3.39
 -2 6 2 428.43 9.8
 -2 6 2 432.29 11.83
 -2 6 2 436.54 10.21
 -2 -6 2 430.1 11.39
 2 6 -2 429.82 12.54
 2 6 -2 435.39 11.32
 2 -6 -2 445.65 9.72
 -2 -6 2 467.17 14.64
 2 -6 -2 424.76 9.91
 2 -6 -2 433.15 15.07
 -2 6 2 445.62 12.78
 -2 6 2 436.95 16.56
 -2 -6 2 408.63 12.64
 2 6 -1 557.07 18.12
 -2 -6 1 607.18 14.09
 -2 -6 1 600.06 17.96
 2 6 -1 610.05 17.47
 2 -6 -1 617.65 13.91
 -2 6 1 641.59 16.24
 2 -6 -1 594.54 17.89
 2 6 -1 606.47 14.06
 2 6 0 463.96 15.28
 -2 -6 0 437.97 10.08
 2 6 0 430.84 14.58
 2 6 0 436.63 10.15
 -2 6 0 455.52 12.65
 2 -6 0 453.04 13.81
 2 6 0 407.22 10.38
 -2 -6 0 448.7 14.46
 2 6 0 439.27 12.22
 2 -6 0 451.89 11.51
 2 -6 1 192.85 7.04
 -2 -6 -1 186.04 4.72
 2 -6 1 193.91 7.63
 -2 6 -1 181.59 5.02
 -2 -6 -1 200.48 8.76
 2 6 1 175.23 8.31
 2 -6 1 186.89 7.16
 -2 6 -1 199.26 7.18
 -2 -6 -1 172.34 8.58
 2 6 1 189.39 7.17
 2 6 1 190.72 9.71
 2 6 1 169.21 8.29
 2 -6 2 1226.43 29
 -2 6 -2 1198.89 26.66
 -2 6 -2 1259.34 28.43
 2 -6 2 1211.46 28.96
 2 -6 2 1256.15 28.7
 2 6 2 1210.64 29.02
 -2 -6 -2 1262.3 24.98
 2 6 2 1242.53 30.92
 2 6 2 1261.52 30.6
 -2 -6 -2 1243.78 32.68
 -2 -6 -2 1231.51 30.6
 2 -6 3 25.59 2.87
 -2 -6 -3 23.42 3.68
 -2 6 -3 21.42 2.12
 -2 6 -3 21.89 2.3
 -2 -6 -3 21.85 1.43
 2 -6 3 20.5 2.38
 -2 -6 -3 19.82 1.48
 2 6 3 22.19 2.59
 2 -6 3 22.65 2.54
 -2 -6 -3 22.24 2.89
 2 6 3 26.43 2.85
 2 6 3 23.92 2.93
 2 -6 4 532.98 16.71
 -2 6 -4 533.66 18.6
 -2 6 -4 530.54 15.4
 -2 -6 -4 536.84 12.68
 2 6 4 559.56 17.17
 -2 -6 -4 530.74 13.15
 -2 -6 -4 516.15 16.34
 -2 -6 -4 512.65 19.44
 2 -6 4 555.62 15.06
 2 -6 5 176.57 8.86
 -2 -6 -5 164.28 6.29
 -2 -6 -5 172.02 5.96
 -2 6 -5 151.2 7.65
 2 -6 5 162 7.42
 -2 -6 -5 159.89 10.4
 -2 -6 -5 173.96 7.95
 -2 6 -5 156.84 9.39
 2 -6 5 181.69 6.93
 2 -6 5 174.49 7.68
 2 6 5 183.05 9.1
 -2 6 -6 18.4 3.29
 2 6 6 13.67 2.79
 -2 -6 -6 18.37 1.96
 -2 6 -6 19.65 2.7
 2 -6 6 19.01 3.18
 -2 6 -6 14.71 2.38
 2 -6 6 22.2 2.87
 2 -6 6 19.17 1.91
 2 -6 6 14.16 2.2
 -2 -6 -6 17.63 2.29
 -2 -6 -6 17.8 3.7
 -2 6 -7 82.2 7.13
 2 -6 7 76.51 6.36
 -2 6 -7 60.07 4.53
 -2 -6 -7 77.78 4.41
 -2 -6 -7 64.75 4.54
 -2 -6 -7 94.05 8.44
 -2 6 -7 70.92 5.67
 2 6 7 76.91 6.66
 2 -6 8 22.16 3.68
 -2 -6 -8 25.41 2.76
 -2 6 -8 25.93 3.74
 -2 -6 -8 28.26 5.07
 2 6 8 25.76 4.06
 2 6 9 5.88 2.54
 2 -6 9 5.39 2.28
 -2 6 -9 6.14 2.13
 -2 -6 -9 9.58 1.95
 -2 -6 -9 12.25 3.76
 -2 6 -9 7.11 2.34
 2 -6 10 10.73 3.26
 -2 -6 -10 8.18 1.89
 -2 6 -10 10.07 2.98
 2 6 10 5.3 2.33
 -2 -6 -10 9.83 3.38
 -2 -6 -11 91.71 9.89
 -2 -7 12 16.69 3.73
 2 -7 -12 19.93 3.44
 -2 7 12 18.32 4.39
 -2 7 12 13.94 3.26
 -2 -7 11 36.61 5.02
 2 -7 -11 34.04 4.13
 2 7 -11 33.06 4.83
 -2 7 11 40.29 5.62
 -2 7 11 33.42 4.58
 -2 -7 10 42.17 5.17
 2 -7 -10 36.24 3.93
 2 7 -10 41.08 4.94
 -2 7 10 37.27 4.98
 -2 7 10 44.24 4.88
 2 7 -9 18.43 3.32
 -2 -7 9 17.06 3.17
 -2 7 9 16.7 2.38
 2 -7 -9 12.57 2.31
 -2 7 9 10.73 2.74
 -2 7 9 11.53 2.45
 2 7 -8 14.79 2.66
 -2 -7 8 13.04 2.22
 -2 7 8 13.53 2.27
 -2 7 8 13.05 2.71
 -2 -7 8 16.95 3.05
 -2 7 8 14.62 2.73
 2 7 -8 13.05 2.59
 2 -7 -8 16.36 2.46
 2 -7 -7 120.81 6.08
 -2 7 7 121.65 7.36
 -2 7 7 110.35 6.17
 2 7 -7 126.72 7.23
 -2 7 7 123.89 7.16
 -2 7 7 112.66 6.71
 -2 -7 7 123.05 7.16
 2 7 -7 106.06 6.99
 -2 -7 7 132.3 7.72
 -2 -7 6 4.86 1.79
 -2 7 6 3.74 1.52
 -2 7 6 5.63 1.34
 2 7 -6 2.85 1.17
 2 7 -6 6.08 1.73
 -2 -7 6 4.07 1.89
 -2 7 6 6.73 1.87
 2 -7 -6 2.61 1.06
 2 -7 -6 6.86 1.57
 -2 7 5 106.47 5.8
 -2 7 5 106.5 5.35
 2 -7 -5 118.62 5.37
 2 7 -5 106 5.88
 2 7 -5 98.37 6.78
 2 -7 -5 100.49 8.23
 -2 7 5 123.16 6.51
 2 7 -5 101.83 6.84
 -2 -7 5 110.3 6.4
 -2 -7 5 120.35 7.12
 -2 -7 4 20.95 2.39
 -2 7 4 24.07 1.48
 -2 -7 4 26.76 3.46
 2 -7 -4 21.45 2.16
 2 7 -4 27.53 3.49
 -2 7 4 27.23 3.02
 -2 7 4 29.43 2.58
 2 7 -4 25.58 3.03
 2 -7 -4 20.99 3.62
 2 7 -4 27.31 3.53
 2 7 -4 23.08 2.47
 -2 -7 4 24.63 2.84
 -2 7 4 24.64 2.42
 -2 -7 3 42.11 2.12
 2 7 -3 46.23 3.15
 -2 7 3 42.72 2
 -2 7 3 47.7 3.76
 -2 -7 3 49.1 3.84
 2 7 -3 44.77 4.38
 -2 7 3 45.77 3.11
 -2 -7 3 45.44 3.19
 2 -7 -3 44.45 4.67
 -2 -7 3 43.35 4.17
 2 -7 -3 42.71 2.61
 2 7 -3 47.44 4.48
 -2 7 3 46.99 2.84
 2 -7 -2 103.29 3.51
 2 7 -2 113.56 5.64
 -2 7 2 114.35 3.93
 2 7 -2 113.4 4.63
 -2 -7 2 103.53 4.64
 2 -7 -2 115.2 7.1
 -2 7 2 116.82 5.79
 -2 7 2 113.66 8.05
 -2 -7 2 112.85 4.97
 2 -7 -2 104.18 3.75
 2 7 -2 108.77 6.86
 -2 -7 2 115.74 6.89
 -2 -7 2 106.38 5.71
 -2 7 2 108.23 3.93
 2 7 -1 211.17 8.99
 -2 -7 1 195.17 5.99
 2 7 -1 198.57 5.98
 2 7 -1 179.01 9.05
 -2 7 1 191.8 7.67
 2 -7 -1 192.06 8.82
 -2 7 1 209.65 10.66
 -2 7 1 188.45 4.56
 -2 -7 1 190.29 9.15
 -2 -7 1 186.62 7.84
 2 -7 -1 191.17 6.14
 2 -7 0 17.09 1.73
 2 7 0 15.97 1.21
 2 7 0 17.59 2.82
 -2 -7 0 17.26 1.24
 -2 -7 0 17.02 2.71
 2 7 0 16.56 0.86
 2 -7 0 17.23 2.09
 2 -7 0 13.7 2.13
 -2 7 0 14.81 1.97
 2 7 0 19.59 2.75
 -2 7 0 21.78 3.06
 2 7 0 19.66 2.2
 -2 -7 0 19.98 2.71
 -2 7 -1 63.5 2.56
 2 7 1 69.07 5.94
 -2 -7 -1 60.51 5.02
 -2 7 -1 64.7 4.06
 2 -7 1 64.18 4.33
 2 -7 1 62.87 3.97
 -2 -7 -1 54.01 1.94
 2 7 1 64.94 4.09
 2 7 1 64.88 4.99
 -2 -7 -1 62.35 5.04
 2 -7 1 65.64 3.9
 -2 -7 -2 68.8 2.02
 -2 7 -2 75.47 3.56
 -2 -7 -2 80.75 5.63
 -2 7 -2 72.9 4.35
 2 -7 2 82.32 4.83
 2 -7 2 83.91 4.66
 2 7 2 74.61 4.8
 2 7 2 83.7 7.09
 2 7 2 87.78 5.76
 -2 -7 -2 79.08 6.31
 2 -7 2 71.21 4.66
 -2 7 -3 35.03 2.8
 -2 -7 -3 31.94 1.48
 -2 7 -3 32.26 2.8
 2 7 3 42.14 3.78
 2 -7 3 31.93 3.13
 2 7 3 36.76 3.67
 -2 -7 -3 30.29 1.65
 -2 -7 -3 34.29 3.69
 -2 -7 -3 29.41 4.05
 2 -7 3 33.34 3.37
 -2 -7 -4 21.68 1.71
 -2 7 -4 23.35 2.61
 -2 -7 -4 22.45 1.56
 -2 7 -4 21.31 3.38
 2 7 4 24.25 3.22
 2 -7 4 24.87 3.2
 -2 -7 -4 21.88 3.77
 2 7 4 20.56 2.88
 -2 -7 -4 21.71 2.97
 2 -7 5 24.94 2.77
 2 -7 5 25.12 3.39
 -2 7 -5 26.16 3.85
 -2 -7 -5 24.25 1.87
 -2 7 -5 24.73 2.93
 2 7 5 27.42 3.64
 -2 -7 -5 27.29 2.25
 2 -7 5 23.85 2.58
 -2 -7 -5 26.69 3.23
 -2 7 -5 23.63 3.1
 -2 -7 -5 21.65 4.18
 2 -7 6 4.88 1.87
 -2 7 -6 3.8 1.81
 2 7 6 3.44 1.6
 -2 -7 -6 3.06 0.86
 -2 7 -6 2.87 1.35
 -2 7 -6 0.39 1.08
 2 -7 6 4.14 1.24
 -2 -7 -6 2.06 0.7
 -2 -7 -6 2.91 1.31
 -2 -7 -6 2.24 1.62
 2 -7 6 2.54 0.97
 -2 7 -7 181.71 10.96
 -2 -7 -7 188.46 12.46
 -2 -7 -7 156.85 7.33
 -2 -7 -7 187.94 7.13
 2 7 7 198.32 11.03
 -2 7 -7 192.86 9.86
 -2 7 -7 151.25 8.19
 2 -7 7 193.48 10.75
 2 -7 8 30.78 4.49
 2 7 8 26.59 4.3
 -2 -7 -8 24.98 4.88
 -2 -7 -8 26.35 2.71
 -2 7 -8 24.4 3.71
 -2 -7 -9 18.81 2.6
 2 7 9 21.3 4.32
 -2 7 -9 11.83 2.76
 2 -7 9 18.74 3.8
 -2 7 -9 12.77 2.74
 2 7 10 73.92 8.03
 -2 7 -10 64.44 6.66
 -2 -7 -10 84.8 9.4
 2 -7 10 71.65 7.65
 -2 -7 -11 18.48 4.78
 2 -8 -12 25.34 3.59
 -2 -8 12 24.56 4.4
 -2 8 12 21.7 3.91
 -2 8 12 28.18 4.92
 2 -8 -11 26.01 3.46
 2 8 -11 24.85 4.13
 -2 8 11 25.93 4.58
 -2 -8 11 37.32 5.22
 -2 8 11 40.55 4.95
 2 8 -10 18.87 3.59
 2 -8 -10 19.88 2.86
 -2 8 10 18.07 3.64
 -2 8 10 24.02 3.76
 -2 -8 10 13.92 3.2
 2 -8 -9 103.38 6.27
 2 8 -9 101.87 7.37
 -2 8 9 117.64 7.77
 -2 8 9 102 7.73
 -2 -8 9 112.81 8.01
 -2 -8 8 31.22 3.93
 2 8 -8 28.79 3.66
 -2 8 8 29.32 3.64
 2 8 -8 22.36 3.27
 -2 -8 8 27.81 3.38
 2 -8 -8 31.32 3.15
 -2 8 8 35.71 4.2
 -2 8 7 335.23 12.95
 2 -8 -7 312.22 10.7
 2 8 -7 342.85 12.71
 -2 8 7 278.31 10.7
 -2 8 7 330.4 12.67
 2 8 -7 251.41 11.89
 -2 -8 7 346.34 13.29
 -2 -8 7 311.87 12.98
 -2 8 6 192.3 8.82
 2 -8 -6 208.51 7.75
 2 8 -6 187.3 8.65
 -2 8 6 170.77 7.43
 2 8 -6 181.88 9.77
 -2 -8 6 186.36 9.23
 2 -8 -6 181.77 8.46
 2 -8 -6 207.3 12.44
 -2 8 6 192.64 8.99
 2 8 -6 170.76 9.31
 -2 -8 6 189.71 9.49
 -2 -8 5 127.12 7.04
 -2 8 5 120.93 5.76
 2 8 -5 133.83 6.58
 2 8 -5 127.11 7.9
 2 8 -5 115.81 7.49
 2 -8 -5 116.32 8.98
 -2 8 5 149.32 7.33
 -2 8 5 129.61 6.46
 -2 -8 5 139.39 8.01
 -2 8 5 130.91 4.52
 2 -8 -4 80.56 4.18
 -2 8 4 79.15 4.26
 2 8 -4 80.01 6.13
 2 8 -4 74.32 4.49
 -2 -8 4 82.6 5.4
 -2 -8 4 80.78 4.82
 2 -8 -4 86.53 6.93
 -2 8 4 78.06 5.08
 2 8 -4 75.76 5.91
 -2 -8 4 83.48 6.1
 -2 8 4 78.22 4.33
 -2 8 4 79.38 3.12
 2 8 -4 76.26 5.47
 -2 -8 3 54.95 2.45
 -2 8 3 51.74 3.27
 -2 8 3 55.37 3.14
 2 8 -3 55.46 3.43
 -2 -8 3 58.37 3.68
 2 -8 -3 51.65 2.83
 2 -8 -3 56.49 5.18
 2 8 -3 50.32 4.82
 -2 8 3 51.23 3.99
 2 8 -3 52.48 1.88
 -2 -8 3 54.99 4.82
 -2 -8 3 52.11 4.07
 2 8 -3 58.68 5.08
 -2 8 3 53.12 2.5
 -2 -8 2 2.89 1.29
 2 -8 -2 2.06 0.49
 -2 8 2 1.67 0.54
 2 8 -2 2.36 0.92
 -2 8 2 1.5 0.49
 2 8 -2 2.58 0.78
 -2 -8 2 2.08 0.71
 -2 8 2 1.19 0.9
 2 8 -2 3.19 1.48
 2 -8 -2 3.87 1.53
 -2 8 2 0.75 1.25
 -2 -8 2 2.65 1.21
 2 -8 -2 1.32 0.43
 -2 -8 2 3.58 1.06
 -2 8 1 31.97 2.39
 2 8 -1 34.84 3.54
 2 8 -1 31.98 2.04
 -2 8 1 30.56 1.45
 -2 -8 1 33.65 2.11
 -2 -8 1 30.64 2.84
 2 -8 -1 32.37 3.39
 -2 8 1 25.34 2.7
 -2 -8 1 34.22 3.77
 -2 8 1 31.13 4.1
 2 8 -1 29.06 3.52
 2 -8 -1 32.82 2.23
 2 8 0 274.38 11.92
 -2 -8 0 290.39 11.9
 2 8 0 278.01 7
 -2 -8 0 276.06 6.98
 2 8 0 284.17 6.32
 -2 8 0 279.91 9.79
 2 -8 0 269.03 10.26
 -2 8 0 279.25 6.2
 -2 8 0 270.12 12.2
 -2 -8 0 273.16 10.71
 2 8 0 280.44 9.44
 2 8 0 274 11.56
 2 -8 0 282.88 8.79
 -2 8 0 273.82 6.31
 -2 8 -1 243.4 6.61
 -2 8 -1 255.05 8.97
 -2 -8 -1 253.05 11.1
 2 -8 1 241.55 9.24
 -2 8 -1 245.18 11.19
 2 8 1 258.88 9.22
 2 -8 1 246.09 8.7
 2 8 1 239.35 10.66
 2 8 1 251.02 12.14
 -2 -8 -1 231.36 10.58
 -2 -8 -2 40.24 4.39
 -2 8 -2 41.48 3.25
 2 -8 2 43.35 3.57
 -2 8 -2 43.8 4.38
 2 8 2 40.76 3.56
 2 8 2 34.91 3.7
 2 -8 2 42.4 3.54
 -2 -8 -2 38.95 4.08
 -2 8 -2 42.3 2.63
 2 8 2 40.63 5.05
 2 8 3 11.08 2.1
 2 -8 3 7.71 1.62
 -2 -8 -3 7.44 1.92
 -2 8 -3 9.72 1.66
 -2 8 -3 11.37 1.6
 2 -8 3 12 2.14
 -2 -8 -3 12.63 2.72
 -2 8 -4 260.46 12.3
 -2 8 -4 247.28 9.58
 -2 -8 -4 273.93 6.53
 -2 -8 -4 276.83 13.51
 -2 8 -4 286.28 9.72
 2 8 4 280.83 11.55
 -2 -8 -4 270.23 7.29
 -2 -8 -4 274.64 11.63
 2 -8 4 260.41 11.14
 -2 8 -5 99.21 7.37
 -2 -8 -5 95.77 3.62
 -2 8 -5 83.52 5.62
 2 8 5 104.26 7.01
 2 -8 5 94.31 5.51
 2 -8 5 113.65 6.11
 -2 -8 -5 96.93 4.21
 -2 -8 -5 100.27 6.55
 -2 -8 -5 106.12 8.58
 -2 8 -5 75.69 5.92
 2 -8 5 105.7 6.93
 2 8 6 158.94 9.22
 -2 8 -6 141.39 8.11
 2 -8 6 122.71 6.8
 -2 -8 -6 147.85 10.57
 -2 8 -6 124.07 7.75
 -2 -8 -6 135.21 5.88
 -2 -8 -6 147.7 7.92
 2 -8 6 168.83 7.52
 -2 8 -6 151.99 9.48
 -2 -8 -6 156.55 5.48
 2 -8 6 157.73 9.12
 -2 -8 -7 237.99 7.77
 2 8 7 246.65 12.44
 -2 8 -7 236.34 11.05
 -2 -8 -7 179.21 7.87
 -2 -8 -7 223.71 13.82
 -2 8 -7 201.02 11.5
 2 -8 7 224.4 11.8
 2 -8 8 27.91 4.22
 2 8 8 19.21 3.76
 -2 -8 -8 23.82 2.42
 -2 8 -8 24.14 3.58
 -2 -8 -8 29.29 5.14
 2 8 9 43.17 5.8
 2 -8 9 42.53 5.61
 -2 8 -9 44.92 5.27
 -2 -8 -9 34.23 5.81
 2 8 10 46.19 6.35
 2 -8 10 33.66 5.28
 -2 8 -10 34.05 4.79
 -2 -8 -10 32.32 5.62
 -2 -9 12 -1.25 2.3
 -2 9 12 2.53 2.67
 -2 9 12 2.34 2.27
 -2 -9 11 22.22 4.22
 -2 9 11 18.1 3.88
 2 -9 -11 15.87 2.89
 2 9 -11 16.01 3.59
 -2 9 11 23.54 4.04
 -2 9 10 84.66 7.82
 2 -9 -10 94.56 6.35
 2 9 -10 110.56 8.35
 -2 9 10 114.22 8.26
 -2 -9 10 107.49 8.58
 2 -9 -9 12.53 2.39
 -2 9 9 13.59 3.22
 2 9 -9 15.75 3.12
 -2 -9 9 11.66 2.84
 -2 9 9 17.33 3.34
 2 -9 -8 44.21 3.79
 2 9 -8 45.95 4.76
 -2 -9 8 43.21 4.62
 -2 9 8 45.85 4.84
 -2 -9 8 50.34 5.22
 -2 9 8 40.35 4.44
 -2 9 8 45.17 4.85
 -2 -9 7 24.42 3.63
 -2 9 7 30.3 3.8
 2 -9 -7 27.59 2.81
 2 9 -7 25.71 3.48
 -2 9 7 21.96 2.62
 2 9 -7 20.28 3.4
 -2 9 7 29.02 3.83
 2 -9 -7 23.23 4.52
 -2 9 7 21.83 3.2
 -2 -9 7 27.21 3.81
 -2 9 6 83.43 4.97
 2 9 -6 101.28 6.19
 2 -9 -6 82.09 5.43
 2 -9 -6 96.69 8.7
 -2 9 6 99.13 6.54
 2 9 -6 78.73 6.34
 -2 9 6 90.58 4.12
 -2 9 6 90.64 6.62
 -2 -9 6 89.75 6.85
 2 9 -6 83.68 6.77
 -2 9 6 92 6.04
 -2 -9 6 99.06 6.73
 -2 -9 5 14.41 2.5
 2 9 -5 18.19 3.04
 -2 9 5 18.67 1.62
 -2 9 5 16.12 2.01
 2 9 -5 17.87 3.21
 2 9 -5 20.14 2.6
 2 -9 -5 18.06 3.45
 -2 -9 5 18.65 3.17
 -2 9 5 21.74 3
 -2 9 5 20.29 2.56
 2 9 -4 5.06 1.42
 -2 -9 4 3.37 1.68
 2 9 -4 6.28 1.95
 -2 -9 4 2.6 1.21
 -2 -9 4 3.03 1
 2 -9 -4 4.28 1.02
 2 -9 -4 2.16 1.7
 -2 9 4 3.88 1.21
 -2 9 4 4.1 0.81
 -2 9 4 3.35 1.41
 2 9 -4 4.5 1.71
 -2 9 4 3.4 0.91
 -2 -9 3 3.56 1.36
 -2 9 3 2.15 0.8
 2 9 -3 2.2 0.75
 -2 9 3 3.45 1.35
 2 9 -3 2.78 0.92
 -2 -9 3 1.89 0.59
 2 9 -3 3.23 1.66
 2 -9 -3 1.23 1.32
 2 -9 -3 2.94 0.76
 -2 9 3 2.47 0.67
 -2 9 3 4.14 1.09
 -2 -9 3 1.27 1.19
 2 9 -3 3.05 1.37
 2 9 -3 2.92 0.56
 2 9 -2 42.89 3.74
 2 -9 -2 47.76 2.79
 -2 9 2 48.63 4.44
 2 9 -2 48.69 3.04
 -2 9 2 48.83 2.62
 2 -9 -2 46.75 4.44
 2 -9 -2 48.69 2.38
 -2 9 2 36.32 4.8
 -2 -9 2 50.29 5
 -2 -9 2 50.98 3.26
 -2 -9 2 50.18 3.19
 -2 9 2 51.55 4.13
 -2 -9 2 48.75 4.07
 2 9 -2 47.16 4.75
 -2 9 2 46.41 2.86
 -2 9 1 27.23 2.39
 2 9 -1 30.79 3.53
 -2 -9 1 26.78 3.56
 2 9 -1 25.1 1.91
 -2 9 1 26.63 1.56
 2 9 -1 30.65 1.91
 -2 -9 1 27.36 2.03
 2 -9 -1 33.6 3.52
 -2 9 1 29.43 3
 2 -9 -1 28.23 2.87
 -2 -9 1 28.97 2.93
 -2 9 1 21.94 3.51
 2 -9 -1 26.08 2.19
 2 9 -1 29.98 2.85
 2 9 -1 29.03 3.68
 -2 -9 0 19.35 3.03
 2 9 0 17.33 2.26
 2 9 0 17.26 1.12
 2 9 0 20.48 3.08
 -2 9 0 20.41 1.18
 2 9 0 25.65 3.59
 2 -9 0 22.02 2.66
 -2 9 0 23.07 3.52
 -2 9 0 20.22 2.48
 -2 -9 0 19.13 1.37
 2 9 0 19 1.34
 -2 -9 0 22.77 2.96
 2 -9 0 20.4 2.21
 -2 -9 -1 2.73 1.54
 2 9 1 1.78 0.98
 -2 -9 -1 1.46 1.63
 2 -9 1 1.77 0.87
 2 9 1 1.31 0.92
 2 9 1 1.29 1.3
 -2 9 -1 2.21 0.59
 2 9 1 3.65 1.48
 2 -9 1 1.8 1.16
 -2 9 -1 1.06 0.94
 -2 9 -1 1.31 1
 2 9 1 1.24 0.8
 2 9 2 71.42 5.91
 -2 9 -2 70.7 4.44
 2 9 2 62.77 5.32
 2 -9 2 66.95 4.59
 -2 9 -2 63.75 5.68
 2 9 2 65.25 4.72
 -2 9 -2 60.03 3.39
 -2 -9 -2 61.95 5.69
 -2 -9 -2 65.2 4.48
 -2 -9 -2 71.6 5.89
 2 9 2 66.5 6.69
 2 -9 2 63.09 4.5
 -2 -9 -3 100.76 7.6
 -2 9 -3 104.27 5.57
 2 -9 3 100.06 5.87
 2 9 3 104.07 6.37
 -2 9 -3 95.23 4.96
 -2 -9 -3 91.03 6.78
 2 9 3 98.73 6.94
 2 -9 3 94.01 6.01
 -2 9 -4 70.89 6.34
 -2 9 -4 66.67 4.62
 -2 -9 -4 76.53 6.97
 -2 9 -4 74.48 6.12
 -2 9 -4 76.92 4.79
 2 9 4 81.01 5.97
 -2 -9 -4 78.88 2.89
 2 -9 4 72.06 4.88
 2 -9 4 86.25 5.99
 -2 -9 -4 79.1 6.12
 2 9 4 74.01 6.04
 -2 9 -5 69.69 6.35
 2 9 5 69.58 5.73
 -2 -9 -5 79.47 7.54
 2 9 5 70.38 6.07
 -2 9 -5 60.56 4.83
 -2 -9 -5 70.17 3.3
 2 -9 5 66.64 4.74
 -2 9 -5 65.29 5.75
 -2 -9 -5 68.81 2.57
 -2 -9 -5 74.96 5.99
 2 -9 5 85.43 6.41
 -2 -9 -6 36.6 2.24
 -2 9 -6 34.85 4.63
 -2 9 -6 36.93 4.23
 2 9 6 40.2 4.9
 -2 -9 -6 37.77 2.74
 -2 -9 -6 42.5 5.87
 2 -9 6 27.87 3.11
 -2 9 -6 34.7 4.22
 -2 -9 -6 43.28 4.46
 2 -9 6 40.87 4.69
 -2 -9 -7 38.94 2.67
 2 -9 7 41.27 4.99
 -2 9 -7 44.56 5.24
 2 9 7 40.9 5.11
 -2 9 -7 43.1 4.76
 -2 -9 -7 45.69 6.24
 -2 -9 -8 59.16 3.71
 2 9 8 57.67 6.5
 -2 9 -8 51.92 5.5
 -2 9 -8 58.71 6.16
 -2 -9 -8 58.22 7.3
 2 -9 8 62.25 6.45
 -2 -9 -9 12.26 3.9
 2 -9 9 16.59 3.7
 -2 9 -9 9.8 2.69
 2 9 9 10.34 3.06
 2 9 10 33.38 5.69
 2 -9 10 39.49 5.84
 -2 9 -10 31.08 4.85
 -2 -9 -10 26.13 5.52
 -2 10 11 3.95 1.92
 -2 -10 11 5.97 2.4
 2 10 -11 2.52 2.18
 -2 10 11 5.5 2.59
 -2 -10 10 4.52 2.09
 -2 10 10 7.43 2.22
 2 10 -10 7.66 2.63
 2 -10 -10 4.36 1.66
 -2 10 10 4.2 2.14
 2 -10 -9 10.86 2.05
 2 10 -9 12.41 2.61
 -2 -10 9 17.87 3.51
 -2 10 9 19.88 3.58
 -2 10 9 21.68 3.55
 -2 10 8 99.85 7.29
 2 10 -8 99.92 7.07
 2 -10 -8 97.07 9.59
 -2 10 8 116.03 7.79
 -2 -10 8 97.18 7.21
 -2 -10 8 97.94 7.49
 -2 10 7 126.07 7.64
 2 10 -7 116.37 7.21
 -2 10 7 105 5.85
 2 -10 -7 131.54 10.65
 -2 10 7 119.07 7.62
 -2 -10 7 125.94 8.2
 -2 10 7 101.61 7.46
 -2 -10 7 117.14 7.91
 -2 -10 6 0.43 1.31
 -2 10 6 2.43 0.74
 -2 10 6 1.72 0.73
 2 10 -6 3.87 1.65
 2 -10 -6 3.68 1.87
 -2 10 6 2.39 1.28
 -2 -10 6 1.58 1.4
 -2 10 6 2.54 1.29
 2 10 -5 115.89 6.25
 -2 10 5 118.77 6.3
 2 -10 -5 110.77 8.41
 -2 10 5 109.82 6.82
 -2 -10 5 108.17 7.62
 -2 10 5 105.33 5.34
 -2 10 5 106.84 4.44
 -2 -10 5 107.55 6.89
 -2 10 4 100.54 5.2
 -2 10 4 93.19 4.8
 2 10 -4 92.14 5.23
 -2 -10 4 91.06 5.45
 2 -10 -4 95.12 7.35
 2 -10 -4 96.63 4.64
 -2 10 4 93.75 6.13
 -2 10 4 92.55 4.04
 -2 -10 4 105.12 7.43
 -2 -10 4 96.99 6.3
 2 10 -3 77.31 4.33
 -2 10 3 73.13 4.14
 -2 10 3 75.28 3.96
 2 10 -3 77.33 4.35
 2 10 -3 79.69 4.33
 2 -10 -3 74.68 5.92
 2 10 -3 74.38 2.97
 -2 10 3 71.74 5.2
 2 -10 -3 84.19 3.74
 -2 -10 3 82.8 6.58
 -2 10 3 77.64 3.77
 -2 -10 3 81.68 5.57
 2 10 -2 110.02 6.38
 2 10 -2 112.46 4.86
 -2 10 2 108.77 4.3
 2 -10 -2 112.92 4.77
 -2 -10 2 110.78 5.01
 2 10 -2 117.58 4.85
 -2 10 2 120.02 6.54
 -2 10 2 112.49 8.54
 -2 -10 2 116.4 5.21
 -2 10 2 108.76 6.95
 -2 -10 2 118.77 7.93
 -2 -10 2 110.13 6.44
 2 -10 -2 115.7 7.01
 -2 10 2 109.27 4.93
 -2 10 1 163.13 6.72
 2 10 -1 168.07 5.61
 -2 10 1 166.31 5.09
 2 10 -1 176.92 5.63
 2 -10 -1 171.39 8.27
 -2 10 1 172.12 7.82
 -2 10 1 166.75 10.31
 2 10 -1 173.68 9.02
 2 10 -1 172.44 7.39
 -2 10 1 154.82 8.25
 -2 -10 1 162.48 9.38
 -2 -10 1 166.79 7.43
 2 -10 -1 168.65 6.44
 2 10 0 173.45 9.82
 2 10 0 170.54 4.93
 2 -10 0 164.37 7.8
 -2 10 0 179.88 7.92
 2 10 0 174.88 8.39
 2 10 0 172.4 4.87
 -2 10 0 171.47 4.82
 2 -10 0 167.23 7.54
 -2 10 0 179.94 7.47
 2 10 0 173.71 7.45
 -2 -10 0 175.98 9.79
 -2 -10 0 183.97 8.6
 -2 10 0 177.57 10.31
 2 -10 0 170.96 6.97
 2 10 1 95.08 7.65
 -2 10 -1 90.69 3.69
 2 10 1 101.68 5.68
 -2 10 -1 104.12 5.65
 2 -10 1 89.63 5.35
 -2 10 -1 83.23 6.84
 2 10 1 90.49 7.02
 2 -10 1 89.88 5.3
 -2 -10 -1 97.27 7.15
 -2 -10 -1 103.77 6.74
 2 10 1 92.41 5.96
 2 -10 1 101.36 5.4
 2 10 2 132.61 9.75
 -2 10 -2 124.8 5.23
 -2 -10 -2 134.43 8.48
 -2 10 -2 139.62 6.59
 2 -10 2 132.39 6.69
 2 10 2 141.99 7.25
 2 -10 2 131.32 6.55
 2 -10 2 123.86 6.65
 2 10 2 129.91 8.43
 -2 -10 -2 141.87 8.57
 -2 10 -3 22.93 2.36
 2 -10 3 26.78 3.09
 2 -10 3 27.18 2.84
 2 10 3 21.67 2.96
 -2 10 -3 25.72 2.71
 2 10 3 24.84 3.74
 -2 -10 -3 23.88 3.43
 -2 -10 -3 24.39 3.8
 2 -10 3 31.72 3.49
 -2 10 -4 132.95 6.47
 -2 10 -4 114.71 6.21
 2 -10 4 115.83 6.22
 -2 -10 -4 128.99 8.27
 2 10 4 121.81 8.18
 -2 -10 -4 138.47 9.44
 2 -10 4 130.18 7.63
 2 10 4 138.39 7.97
 -2 10 -5 63.07 4.93
 -2 -10 -5 83.16 7.64
 -2 10 -5 74.53 5.63
 2 10 5 62.11 5.74
 2 10 5 83.9 6.56
 -2 -10 -5 75.88 3.19
 2 -10 5 70.49 4.87
 2 -10 5 85.52 5.99
 -2 -10 -5 81.2 6.36
 -2 10 -5 65.06 6.04
 2 -10 5 87.19 6.51
 -2 10 -6 57.23 5.87
 -2 -10 -6 67.21 2.51
 -2 10 -6 66.41 5.59
 2 10 6 70.33 6.27
 -2 -10 -6 56.08 3.24
 -2 -10 -6 76.06 7.64
 -2 -10 -6 72.37 5.95
 2 -10 6 49.79 4.24
 2 -10 6 71.6 6.26
 2 -10 7 23.64 3.91
 -2 -10 -7 30.93 2.03
 2 10 7 29.71 4.33
 -2 10 -7 26.53 4.14
 -2 10 -7 29.31 3.95
 -2 -10 -7 22.21 4.3
 2 10 8 28.49 4.69
 -2 -10 -8 25.32 4.96
 2 -10 8 23.62 4.21
 -2 10 -8 27.12 4.05
 2 10 9 19.87 4.2
 -2 -10 -9 16.43 4.07
 2 -10 9 22.24 4.25
 -2 10 -9 19.86 3.79
 -2 -10 -10 8.84 3.3
 2 -11 -12 5.85 2.9
 -2 11 11 10.83 3.3
 -2 11 11 7.76 2.92
 -2 -11 11 7.64 2.77
 2 -11 -11 5.06 2.93
 2 11 -10 17.02 3.72
 2 -11 -10 12.37 4.4
 -2 11 10 13.76 3.49
 -2 -11 10 10.87 3.04
 -2 11 10 17.78 3.62
 2 11 -9 19.5 3.46
 -2 -11 9 24.11 4.17
 -2 11 9 22.83 3.89
 2 -11 -9 12.96 4.35
 -2 11 9 23.63 3.85
 -2 -11 8 32.8 4.52
 2 11 -8 38.64 4.56
 2 -11 -8 35.53 6.09
 -2 11 8 38.08 4.67
 -2 11 8 30.53 4.32
 -2 -11 7 2.38 1.99
 -2 -11 7 4.71 2.18
 -2 11 7 5.02 1.88
 2 -11 -7 -0.7 1.72
 2 11 -7 0.53 1.11
 -2 11 7 4.72 1.99
 -2 11 6 41.64 3.39
 2 11 -6 50.33 4.54
 -2 11 6 53.86 5.03
 -2 11 6 49.18 4.48
 -2 11 6 43.78 2.95
 2 -11 -6 41.08 5.76
 -2 -11 6 50.78 5.48
 -2 -11 6 51.64 5.13
 -2 11 5 92.64 5.64
 2 11 -5 88.64 5.59
 -2 11 5 76.65 4.56
 -2 -11 5 95.89 7.56
 2 -11 -5 70.67 4.59
 2 -11 -5 94.28 7.84
 -2 11 5 94 6.5
 -2 -11 5 83.82 6.38
 -2 11 5 87.16 4.17
 -2 -11 4 17.05 2.91
 -2 11 4 20.84 2.42
 -2 11 4 18.37 2.08
 2 11 -4 19.04 2.4
 2 11 -4 17.63 2.28
 2 -11 -4 18.71 2.03
 2 -11 -4 13.53 2.83
 -2 -11 4 18.27 3.53
 -2 11 4 22.52 3.12
 -2 11 4 17.81 1.82
 -2 -11 3 16.56 2.65
 -2 11 3 14.77 1.76
 -2 11 3 16.18 1.87
 2 11 -3 13.87 2.01
 -2 11 3 13.14 1.73
 2 11 -3 17.63 2.14
 2 11 -3 14.49 1.35
 2 11 -3 16.71 2.03
 2 -11 -3 12.01 2.71
 2 -11 -3 13.68 1.55
 -2 -11 3 15.84 3.23
 -2 11 3 12.07 2.32
 -2 -11 2 128.43 5.82
 2 11 -2 129.73 5.43
 -2 11 2 131.18 5.03
 2 11 -2 133.13 5.5
 2 -11 -2 136.94 5.7
 2 -11 -2 122.7 7.44
 -2 11 2 121.57 7
 -2 11 2 110.06 8.99
 2 11 -2 127.02 7.24
 -2 -11 2 137.67 9.03
 -2 -11 2 133.98 7.47
 -2 11 2 124.77 5.68
 2 11 -1 51.09 2.86
 -2 -11 1 58.29 5.74
 2 11 -1 51.42 5.07
 -2 11 1 53.74 2.68
 2 11 -1 48.77 2.88
 2 -11 -1 49.92 4.34
 -2 11 1 47.26 4.57
 -2 11 1 53.05 4.34
 -2 11 1 50.29 5.77
 2 -11 -1 48.89 3.45
 -2 -11 1 52.17 4.01
 -2 11 1 50.14 3.68
 2 11 -1 53.32 4.1
 2 -11 0 3.4 1.16
 -2 11 0 1.64 0.74
 2 11 0 0.75 1.29
 2 11 0 1.34 0.46
 -2 11 0 2.67 1.15
 2 -11 0 2.77 1.31
 2 11 0 0.93 0.38
 -2 11 0 -0.81 1.44
 -2 11 0 1.78 0.54
 2 11 0 0.97 1.14
 -2 -11 0 2.32 1.74
 -2 -11 0 2.76 1.16
 2 -11 0 1.58 0.98
 -2 -11 -1 64.04 5.42
 -2 11 -1 59.08 4.47
 2 -11 1 59.14 4.56
 -2 11 -1 54.86 5.68
 2 11 1 62.23 4.58
 2 -11 1 53.88 4.15
 -2 11 -1 55.6 2.67
 -2 -11 -1 63.07 6.03
 -2 11 -1 51.86 2.88
 2 11 1 63.32 6.49
 2 -11 1 59.1 4.41
 -2 11 -2 83.08 4.25
 -2 11 -2 94.12 5.58
 2 11 2 92 5.98
 2 -11 2 83.34 5.32
 -2 -11 -2 86.92 6.84
 2 -11 2 91.74 5.67
 -2 -11 -2 90.2 7.25
 2 -11 2 90.21 5.81
 -2 11 -3 38.28 3.15
 -2 11 -3 37.79 3.42
 2 -11 3 38.38 3.8
 2 11 3 50.07 4.52
 2 -11 3 37.92 3.51
 -2 -11 -3 40.93 5.02
 -2 -11 -3 43.35 5.17
 2 -11 3 38.18 4.05
 2 -11 4 2.32 1.36
 2 -11 4 4.34 1.86
 2 11 4 2.41 1.75
 -2 11 -4 2.18 1.18
 -2 11 -4 0.77 0.83
 -2 -11 -4 3.61 1.83
 2 -11 4 2.84 1.12
 -2 -11 -4 0.24 1.49
 2 -11 5 25.03 3.61
 2 11 5 26.89 3.95
 -2 11 -5 24.84 3.84
 -2 11 -5 27.02 3.52
 -2 -11 -5 26.42 1.53
 2 -11 5 20.47 2.62
 -2 -11 -5 22.79 2.02
 2 -11 5 33.36 4.33
 -2 -11 -5 26.99 4.03
 -2 -11 -5 22.26 4.05
 -2 11 -5 24.54 3.08
 2 -11 6 24.22 3.89
 -2 11 -6 25.19 3.8
 -2 -11 -6 22.88 4.25
 2 11 6 34.05 4.64
 -2 11 -6 18.41 3.2
 2 -11 6 30.97 3.82
 2 -11 7 24.07 4.04
 -2 11 -7 11.65 2.76
 2 11 7 17.1 3.54
 -2 11 -7 14.49 3.07
 -2 -11 -7 21.57 4.53
 2 11 8 24.18 4.54
 -2 11 -8 18.54 3.62
 2 -11 8 21.97 4.36
 -2 -11 -8 17.5 4.23
 2 -11 9 8.42 2.84
 -2 11 -9 3.89 1.99
 2 11 9 2.96 2
 -2 -11 -9 7.95 2.98
 2 -12 -11 5.26 3.38
 -2 12 11 1.81 2.04
 -2 -12 10 69.02 7.27
 2 12 -10 68.18 6.72
 -2 12 10 52.7 6.13
 2 -12 -10 53.61 8.09
 -2 12 10 76.47 7.33
 -2 -12 9 11.58 3.1
 2 12 -9 16.31 3.13
 2 -12 -9 10.17 3.22
 -2 12 9 7.82 2.52
 -2 12 9 17.16 3.55
 2 12 -8 58.87 5.52
 -2 12 8 52.66 5.61
 -2 12 8 46.38 5.1
 2 -12 -8 42.95 6.42
 -2 -12 8 53.23 5.78
 -2 12 7 153.83 8.84
 2 12 -7 153.65 8.59
 -2 -12 7 136.34 8.99
 2 -12 -7 156.45 11.42
 -2 12 7 159.29 9.44
 -2 -12 7 135.37 9.44
 -2 -12 6 3.32 1.94
 -2 -12 6 0.99 1.35
 -2 12 6 2.36 0.98
 2 12 -6 2.79 1.37
 2 -12 -6 4.35 2.25
 -2 12 6 1.19 1.44
 -2 12 6 1.43 0.95
 -2 12 5 30.56 2.76
 -2 12 5 41.27 3.79
 -2 -12 5 30.64 3.91
 2 12 -5 35.74 3.55
 2 -12 -5 31.36 2.88
 -2 12 5 37.38 4.2
 2 -12 -5 42.31 5.16
 -2 12 5 29.83 2.5
 -2 -12 5 44.2 5.25
 -2 12 4 59.97 3.65
 -2 12 4 56.75 5.04
 -2 12 4 65.4 4.35
 -2 12 4 60.83 3.87
 2 12 -4 69.8 4.61
 2 12 -4 69.92 4.7
 2 -12 -4 77.6 6.34
 -2 -12 4 63.54 6.29
 -2 -12 4 68.65 5.57
 -2 12 3 23.34 2.35
 2 12 -3 26.26 2.52
 -2 12 3 27.79 2.49
 -2 -12 3 24.01 3.26
 2 12 -3 25.88 2.57
 2 12 -3 26.46 1.95
 -2 12 3 22 2.31
 2 -12 -3 24.21 3.44
 2 -12 -3 23.09 2.01
 -2 -12 3 22.01 3.78
 2 12 -3 22.43 2.59
 -2 12 3 27.76 3.43
 -2 12 2 29.7 2.76
 2 12 -2 34.44 3.82
 2 12 -2 34.48 2.64
 -2 -12 2 35.63 2.95
 -2 12 2 35.8 2.47
 2 12 -2 32.54 2.67
 2 12 -2 29.51 2.34
 2 -12 -2 26.24 3.36
 -2 -12 2 31.52 4.45
 -2 12 2 28.83 4.64
 -2 12 2 35.29 3.7
 -2 -12 2 34.75 3.86
 2 12 -1 156.09 9.38
 -2 12 1 153.81 10.65
 2 12 -1 171.98 5.88
 -2 12 1 173.54 5.71
 2 -12 -1 170.85 8.36
 2 12 -1 177.4 6.46
 -2 12 1 176.66 8.44
 2 12 -1 176.37 7.88
 -2 -12 1 183.73 10.77
 -2 -12 1 176.66 7.93
 2 -12 -1 178.99 7.33
 -2 12 1 163.51 7.52
 -2 12 0 48.35 4.09
 2 12 0 45.33 5.26
 2 12 0 55.76 2.43
 -2 -12 0 53.33 4.63
 2 -12 0 57.91 4.55
 -2 12 0 60 4.71
 -2 12 0 57.11 2.72
 -2 12 0 50.3 5.82
 2 12 0 55.51 2.75
 2 12 0 56.85 4.38
 -2 12 0 50.92 4.69
 -2 -12 0 51.78 5.59
 2 -12 0 60.14 4.12
 2 -12 1 59.65 4.42
 -2 12 -1 66.41 4.8
 2 12 1 65.74 4.83
 -2 -12 -1 57.31 5.96
 -2 12 -1 68.04 3.01
 -2 -12 -1 55.34 5.22
 2 -12 1 64.46 4.71
 -2 12 -1 58.22 3.17
 2 -12 2 129.03 6.98
 2 12 2 135.08 7.44
 -2 12 -2 140.27 7.08
 2 -12 2 128.79 6.73
 -2 12 -2 118.84 5.38
 -2 -12 -2 134.94 9.14
 -2 -12 -2 129.11 8.49
 2 -12 2 136.11 7.31
 2 -12 3 7.27 1.84
 -2 -12 -3 0.69 1.2
 2 -12 3 5.81 1.64
 2 12 3 4.37 1.69
 -2 12 -3 5.48 1.47
 2 -12 3 3.6 1.23
 -2 12 -3 5 1.2
 -2 -12 -3 5.37 2.23
 -2 -12 -4 73.67 7.04
 2 12 4 80.83 6.3
 2 -12 4 84.82 6.69
 -2 12 -4 64.95 4.68
 2 -12 4 66.99 4.81
 -2 12 -4 72.94 4.89
 2 -12 4 73.48 5.83
 -2 -12 -4 86.39 7.25
 -2 12 -5 127.15 7.82
 -2 12 -5 131.7 6.74
 2 12 5 146.17 9.25
 -2 12 -5 118.92 8.68
 2 -12 5 140.31 8.75
 -2 -12 -5 130.61 9.04
 -2 -12 -5 128.93 9.86
 2 -12 5 144.64 8.88
 2 -12 6 12.66 2.84
 -2 12 -6 8.74 2.59
 2 12 6 14.63 3.08
 -2 12 -6 9.48 2.42
 2 -12 6 13.98 2.77
 -2 -12 -6 8.56 2.85
 2 12 7 77.06 7.31
 -2 12 -7 68.93 6.24
 -2 -12 -7 88.32 8.85
 2 -12 7 73.4 7.08
 -2 -12 -8 94.99 9.69
 2 12 8 103.31 8.98
 -2 12 -8 88.45 7.5
 2 -12 8 85.69 7.94
 2 -12 9 4.1 2.15
 2 12 9 4.99 2.29
 -2 12 -9 6.39 2.54
 -2 -12 -9 9.18 3.22
 -2 13 11 20.34 4.47
 -2 13 10 16.97 3.89
 -2 -13 10 15.99 4
 2 13 -10 13.72 3.52
 -2 13 10 10.81 2.87
 2 -13 -10 15.74 4.08
 -2 -13 9 14.51 3.77
 2 13 -9 6.22 2.32
 -2 13 9 9.63 3.16
 -2 13 9 6.44 2.12
 2 -13 -9 13.27 3.97
 -2 -13 8 13.66 3.36
 -2 13 8 9.93 2.56
 2 13 -8 16.28 3.26
 -2 13 8 12.85 3.02
 2 -13 -8 10.95 3.33
 2 13 -7 35.93 4.22
 -2 -13 7 37.61 4.77
 -2 13 7 30.99 4.36
 2 -13 -7 37.23 5.62
 -2 13 7 29.6 3.97
 -2 13 6 40.2 4.16
 2 13 -6 45.71 4.46
 -2 13 6 42.71 4.86
 2 -13 -6 38.15 5.27
 -2 -13 6 38.22 5.11
 -2 -13 6 40.76 4.79
 -2 -13 5 9.07 2.64
 -2 13 5 5.12 1.26
 2 13 -5 6.9 1.84
 -2 13 5 6.33 1.84
 -2 -13 5 4.92 2.39
 2 -13 -5 4.4 1.95
 -2 13 5 6.21 2.21
 -2 13 5 5.74 1.27
 2 -13 -5 6.69 1.45
 -2 13 4 15.68 1.9
 -2 13 4 19.76 2.57
 -2 13 4 16.06 2.03
 2 13 -4 19.75 2.56
 2 13 -4 18.3 1.18
 2 13 -4 19.74 2.59
 2 -13 -4 16 3.05
 -2 -13 4 15.18 3.15
 -2 13 4 21.79 3.35
 -2 -13 4 19.77 4.06
 2 13 -3 2.47 1.08
 -2 13 3 1.88 0.85
 -2 13 3 1.37 0.91
 -2 13 3 2.89 1.04
 2 13 -3 2.59 1.17
 2 13 -3 3.47 1.31
 2 -13 -3 0.35 0.96
 -2 -13 3 1.28 1.34
 -2 -13 3 4.28 2.11
 -2 13 3 1.15 1.19
 2 13 -3 2.43 0.8
 -2 13 2 10.62 1.76
 2 13 -2 8.83 1.91
 -2 13 2 11.44 1.6
 -2 -13 2 12.45 2.45
 2 13 -2 11.61 1.74
 2 -13 -2 13.27 2.37
 -2 -13 2 13.94 1.95
 2 13 -2 10.86 2.28
 -2 13 2 8.14 2.81
 2 13 -2 11.86 1.65
 2 13 -2 11.63 1.66
 -2 13 2 11.96 2.26
 -2 -13 2 14.88 3.29
 -2 13 1 2.34 1.08
 2 13 -1 4.06 1.76
 2 13 -1 5.49 1.52
 2 13 -1 3.89 0.91
 -2 13 1 3.2 0.87
 -2 -13 1 3.83 1.47
 -2 13 1 5.35 1.8
 2 -13 -1 2.63 1.17
 2 13 -1 3.37 1.03
 -2 -13 1 7.87 2.63
 2 -13 -1 1.47 0.86
 2 13 0 23.67 2.96
 2 -13 0 22.27 2.75
 -2 13 0 15.47 2.51
 2 13 0 18.79 1.39
 -2 13 0 19.62 1.7
 -2 13 0 22.84 3.1
 2 13 0 19.05 1.74
 2 -13 0 22.96 2.97
 -2 -13 0 18.87 3.78
 -2 -13 0 21.25 2.85
 2 13 0 20 3.69
 2 -13 1 44.45 3.98
 -2 13 -1 56.9 4.63
 2 13 1 55.05 4.67
 -2 13 -1 50.72 2.76
 -2 -13 -1 41.39 4.54
 -2 -13 -1 50.03 5.81
 2 -13 1 51.27 4.33
 -2 13 -2 25.54 2.43
 2 -13 2 29.4 3.52
 -2 -13 -2 35.4 5.01
 -2 13 -2 34.7 3.62
 2 -13 2 34.9 3.7
 2 13 2 34.29 3.88
 -2 -13 -2 26.89 3.97
 2 -13 3 32.41 3.95
 -2 13 -3 31.02 3
 -2 13 -3 45.15 4
 2 -13 3 42.78 4.21
 2 -13 3 46.62 5.28
 2 13 3 37.95 4.22
 -2 -13 -3 35.28 5.06
 -2 -13 -3 42.77 5.18
 2 -13 4 37.95 4.43
 2 13 4 44.28 4.84
 -2 13 -4 35.1 3.59
 2 -13 4 33.69 4.62
 -2 -13 -4 36.8 4.97
 -2 -13 -4 30.45 4.72
 -2 13 -4 28.28 3.16
 -2 13 -5 17.1 3.44
 2 13 5 14.69 3.12
 -2 13 -5 18.08 3.13
 2 -13 5 15.66 3.11
 -2 13 -5 15.89 2.42
 2 -13 5 22.1 3.87
 -2 -13 -5 16.85 3.58
 -2 -13 -5 12.76 3.45
 2 -13 6 40.83 5.02
 -2 13 -6 30.49 4.37
 2 13 6 40.76 5.3
 -2 13 -6 33.07 4.32
 2 -13 6 34.06 4.6
 -2 -13 -6 32.31 5.42
 2 13 7 54.87 6.54
 -2 13 -7 52.35 5.58
 -2 -13 -7 46.46 6.5
 2 -13 7 54.29 6.2
 2 13 8 63.99 7.27
 -2 13 -8 64.13 6.56
 -2 -13 -8 65.85 8.33
 2 -13 8 70.55 7.31
 2 13 9 2.43 2.74
 -2 14 10 10.74 3.15
 -2 -14 9 11.14 3.15
 2 -14 -9 15.45 3.99
 2 14 -9 16.76 3.43
 2 -14 -9 5.29 3.01
 -2 14 9 10.2 2.97
 -2 14 9 11 2.6
 -2 14 8 57.49 5.88
 2 14 -8 60.77 5.89
 -2 14 8 73.92 6.97
 2 -14 -8 59.39 7.25
 -2 -14 8 66.72 6.69
 -2 -14 7 14.05 3.1
 2 14 -7 22.58 3.38
 2 -14 -7 19.97 4.05
 -2 14 7 27.69 4.27
 -2 14 7 16.05 2.98
 -2 -14 6 115.04 8.33
 2 14 -6 116.96 7.18
 -2 14 6 111.18 7.14
 2 -14 -6 107.55 8.61
 -2 14 6 120.18 8.29
 -2 -14 6 120 9.46
 2 14 -5 73.15 5.31
 -2 14 5 75.68 5.34
 2 -14 -5 79.04 6.89
 -2 14 5 68.67 6.03
 -2 -14 5 65.82 6.13
 -2 -14 5 78.65 7.52
 2 14 -4 105.21 3.59
 -2 14 4 89.1 4.94
 -2 14 4 111.55 6.01
 2 14 -4 112.8 6.11
 2 -14 -4 112.33 7.67
 -2 14 4 105.4 7.38
 -2 -14 4 110.84 7.67
 -2 -14 4 100.14 8.48
 -2 14 4 91.39 5.15
 -2 14 3 46.26 3.52
 2 14 -3 58.84 4.02
 2 14 -3 50.15 4.42
 -2 14 3 63.35 4.01
 2 14 -3 53.99 4.14
 -2 14 3 50.45 3.86
 2 -14 -3 55.68 5.03
 2 14 -3 52.68 3.18
 -2 14 3 57.67 5.25
 -2 -14 3 58.57 6.5
 -2 -14 3 55.05 5.33
 -2 14 2 3.85 1.21
 -2 14 2 4.92 1.76
 -2 14 2 3.69 1.01
 2 14 -2 3.58 0.95
 2 14 -2 4.66 1.51
 2 14 -2 3.09 1.58
 2 14 -2 3.47 1.05
 -2 -14 2 4.59 1.73
 2 -14 -2 5.02 1.68
 2 14 -2 6 1.39
 -2 -14 2 6.29 2.6
 2 14 -1 48.67 2.88
 -2 14 1 46.94 2.97
 2 -14 -1 47.55 4.27
 2 14 -1 42.39 3.33
 -2 14 1 45.5 4.35
 2 14 -1 55.7 4.53
 2 -14 -1 52.3 4.04
 -2 -14 1 51.22 6.11
 -2 -14 1 44.63 3.95
 2 14 -1 41.61 5.05
 -2 14 1 39.51 3.83
 2 14 0 464.8 10.68
 2 -14 0 467.39 15.23
 -2 14 0 467.23 11.92
 -2 14 0 522.29 16.75
 2 14 0 400.74 11.58
 2 14 0 486.09 15.57
 -2 -14 0 467.52 16.05
 2 -14 0 456.04 14.83
 -2 -14 0 459.11 19.55
 2 -14 1 205.81 9.24
 2 14 1 231.16 10.19
 -2 14 -1 224.89 7.01
 2 -14 1 211.47 9.63
 -2 -14 -1 199.88 12.45
 -2 -14 -1 213.71 10.77
 -2 14 -1 237.21 10.21
 2 -14 2 35.39 3.71
 -2 14 -2 29.91 2.7
 -2 -14 -2 34.27 4.41
 -2 -14 -2 36.5 5.25
 2 14 2 34.96 3.92
 -2 14 -2 34.12 3.55
 2 -14 2 36.74 3.87
 -2 14 -3 56 4.16
 -2 14 -3 68.65 5.05
 2 14 3 71.33 5.85
 2 -14 3 68.01 6.64
 2 -14 3 68.44 5.31
 -2 -14 -3 65.48 6.78
 -2 -14 -3 63.56 6.35
 2 -14 3 68.67 5.74
 2 -14 4 11.45 2.7
 -2 -14 -4 5.14 2.09
 2 14 4 14.62 2.99
 -2 14 -4 12.44 2.46
 -2 -14 -4 9.23 2.77
 -2 14 -4 11.5 2.12
 2 -14 4 10.35 2.96
 -2 -14 -5 1.39 1.98
 2 -14 5 1.09 1.7
 -2 14 -5 1.16 1.72
 2 14 5 3.38 2.08
 -2 14 -5 -0.52 1.53
 -2 14 -5 1.32 1.01
 2 -14 5 4.95 2.08
 2 -14 6 33.43 4.64
 2 14 6 34.98 4.87
 -2 -14 -6 36.03 5.79
 -2 14 -6 40.81 4.75
 2 -14 6 38.06 5.15
 2 -14 7 51.42 6.12
 2 14 7 47.36 6.01
 -2 14 -7 57.48 5.83
 -2 -14 -7 52.36 6.88
 2 -14 8 7.08 2.81
 2 14 8 6.51 2.88
 -2 14 -8 3.89 1.92
 -2 -14 -8 1.5 2.24
 -2 15 10 9.29 2.97
 -2 -15 9 13.83 3.59
 2 15 -9 15.47 3.19
 2 -15 -9 9.93 3.27
 -2 15 9 14.55 3.46
 -2 15 9 15.75 3.65
 2 15 -8 36.06 4.67
 -2 -15 8 40.38 5.59
 -2 15 8 29.39 4.4
 2 -15 -8 44.14 6.23
 -2 15 8 38.63 5.42
 2 15 -7 1.46 1.37
 -2 -15 7 1.04 1.83
 2 -15 -7 -0.6 2.1
 -2 15 7 0.94 1.98
 -2 15 7 4.82 2.05
 -2 -15 6 48.15 5.55
 -2 15 6 36.16 4.11
 2 15 -6 37.73 4.16
 2 -15 -6 37.85 5.09
 -2 15 6 39.22 5.08
 -2 15 5 70.79 5.39
 2 15 -5 69.78 5.35
 -2 -15 5 75.01 6.72
 2 -15 -5 68.95 6.36
 -2 15 5 78.95 6.85
 -2 -15 5 71.25 7.51
 -2 -15 4 1.55 1.26
 -2 15 4 3.92 1.31
 2 15 -4 6.77 1.67
 -2 -15 4 0.56 1.39
 2 -15 -4 6.26 2.02
 -2 15 4 1.43 1.45
 -2 15 3 10.21 1.9
 2 15 -3 10.96 1.6
 -2 15 3 9.33 1.76
 -2 15 3 9.02 1.58
 -2 -15 3 9.28 2.31
 2 15 -3 12.06 1.95
 2 15 -3 11.45 2.1
 2 -15 -3 11.37 2.35
 -2 -15 3 9.62 3.32
 -2 15 3 9.72 2.43
 -2 -15 2 11.48 2.55
 -2 15 2 10.53 1.98
 2 15 -2 9.05 2.37
 2 15 -2 13.88 2.55
 -2 15 2 13.43 1.87
 2 15 -2 13.37 1.81
 -2 15 2 8.13 2.15
 2 -15 -2 14.28 2.5
 2 15 -2 12.59 1.96
 2 15 -2 12.9 1.97
 -2 -15 2 14.46 3.37
 -2 15 1 26.32 3.39
 2 15 -1 35.89 4.82
 2 15 -1 39.68 2.65
 2 -15 -1 41.18 3.81
 -2 15 1 39.81 2.89
 2 -15 -1 38.8 3.82
 2 15 -1 45.08 3.63
 -2 -15 1 35.88 3.79
 2 15 -1 43.73 4.15
 -2 -15 1 38.03 5.66
 -2 15 1 36.77 4.16
 2 15 -1 30.5 2.99
 -2 15 0 20.68 1.98
 2 -15 0 17.41 2.68
 2 -15 0 16.79 2.65
 2 15 0 18.13 1.29
 2 15 0 23.99 3.11
 -2 15 0 22.01 3.27
 2 15 0 12.81 1.48
 -2 -15 0 18.02 4.2
 -2 -15 0 20.36 3.12
 2 -15 1 41.18 4.15
 2 -15 1 35.97 3.76
 -2 15 -1 42.77 4.32
 -2 -15 -1 33.02 5.31
 2 15 1 40.22 4.25
 -2 15 -1 32.38 2.45
 -2 -15 -1 39.69 4.62
 2 -15 2 14.07 2.62
 -2 -15 -2 10.67 3.05
 -2 15 -2 14.13 1.75
 2 -15 2 18.85 3.82
 2 -15 2 17.28 2.85
 -2 -15 -2 12.46 2.95
 2 15 2 13.12 2.57
 -2 15 -2 14.06 2.5
 -2 -15 -3 41.91 5.42
 -2 15 -3 36.84 3.92
 2 15 3 46.87 5.02
 2 -15 3 35.13 5.12
 -2 -15 -3 42.81 5.93
 2 -15 3 33.66 4.26
 2 -15 4 14.33 3.01
 -2 15 -4 13.35 2.53
 2 15 4 11.78 2.94
 2 -15 4 13.36 3.25
 -2 15 -4 15.25 2.46
 -2 -15 -4 11.76 3.24
 -2 -15 -5 24.49 4.76
 2 -15 5 20.2 3.67
 -2 15 -5 20.48 3.97
 2 -15 5 19.57 3.93
 2 15 5 21.79 4.05
 -2 15 -5 17.67 3.23
 -2 15 -5 18.6 2.76
 2 -15 6 81.31 7.81
 -2 15 -6 79.96 6.82
 2 15 6 90.17 8.2
 -2 -15 -6 92.73 9.15
 2 -15 6 91.66 7.96
 -2 15 -7 -0.61 1.48
 2 15 7 1.74 2.15
 -2 -15 -7 -4.02 3.1
 2 -15 7 3.9 2.52
 2 -15 8 25.49 4.7
 2 15 8 31.1 5.53
 -2 15 -8 20.19 3.94
 2 16 -9 3.54 2.05
 2 -16 -9 0.08 1.83
 -2 -16 8 34.54 5.11
 2 16 -8 31.15 4.44
 2 -16 -8 42.68 6.43
 -2 16 8 37.5 5.39
 -2 16 8 33.23 4.49
 -2 16 7 52.28 5.31
 2 16 -7 57.19 5.54
 -2 -16 7 47.97 5.87
 2 -16 -7 56.35 6.35
 -2 16 7 61.22 6.6
 -2 16 6 5.13 1.81
 -2 -16 6 8.35 2.92
 2 16 -6 6.2 1.99
 2 -16 -6 4.7 1.68
 -2 16 6 9.05 2.99
 2 16 -5 69.17 5.27
 -2 16 5 65.95 5.23
 2 -16 -5 75.88 6.51
 -2 16 5 71.73 6.69
 -2 -16 5 63.89 7.24
 -2 -16 5 63.47 6.28
 -2 -16 4 149.54 11.21
 -2 16 4 164.21 7.9
 2 16 -4 157.12 7.77
 2 -16 -4 163.38 9.26
 -2 16 4 157.81 9.68
 -2 -16 4 161.84 10.04
 -2 -16 3 41.25 4.95
 2 16 -3 32.21 3.14
 -2 16 3 32.44 3.18
 2 16 -3 36.9 4.03
 2 16 -3 37.29 2.96
 2 -16 -3 33.02 3.9
 -2 -16 3 34.24 5.23
 -2 16 3 37.27 4.54
 -2 -16 2 11.35 2.82
 2 16 -2 10.31 1.78
 2 16 -2 13.48 2.59
 -2 16 2 10.45 1.69
 2 16 -2 11.72 1.73
 -2 -16 2 12.18 3.22
 2 -16 -2 12.18 2.38
 -2 16 2 9.74 2.23
 2 16 -1 57.67 3.21
 2 -16 -1 53.68 4.54
 -2 16 1 49.03 3.37
 2 -16 -1 57.82 4.77
 -2 16 1 69.83 5.85
 2 16 -1 61.5 4.44
 2 16 -1 59.61 4.99
 -2 -16 1 53.24 6.63
 -2 -16 0 56.7 6.83
 2 -16 0 52.53 4.42
 -2 16 0 52.41 3.29
 -2 16 0 53.67 5.04
 2 16 0 58.23 5.03
 -2 -16 0 50.67 4.88
 2 -16 0 55.97 4.74
 2 -16 1 14.05 2.59
 2 16 1 15.95 2.77
 2 -16 1 13.92 3.66
 2 -16 1 17.78 2.82
 -2 16 -1 16.7 1.81
 -2 -16 -1 7.87 2.79
 -2 -16 -1 17.67 3.1
 -2 16 -1 18.44 3.05
 2 -16 2 178.85 9.09
 -2 16 -2 189.68 9.47
 2 16 2 196.21 10.24
 -2 16 -2 192.79 6.95
 2 -16 2 185.02 9.82
 2 -16 2 203.38 12.74
 -2 -16 -2 174.92 12.3
 -2 -16 -2 179.07 10.78
 2 -16 3 19.48 3.21
 2 16 3 26.65 3.83
 2 -16 3 27.15 4.58
 -2 16 -3 22.03 3.1
 -2 -16 -3 27.03 4.96
 -2 -16 -3 23.93 4.13
 -2 16 -4 65.78 5.73
 2 16 4 69.93 6.54
 2 -16 4 67.21 7.36
 -2 -16 -4 70.91 7.35
 -2 16 -4 66.04 5.27
 2 -16 4 71.67 6.59
 -2 16 -5 225.81 11.59
 2 16 5 258.66 13.71
 -2 16 -5 217.46 9.93
 -2 -16 -5 248.2 14.66
 2 -16 5 253.53 14.54
 2 -16 5 246.3 13.08
 2 -16 6 6.82 2.62
 2 16 6 5.86 2.98
 -2 16 -6 1.98 1.71
 2 -16 6 3.36 2.33
 -2 -16 -6 2.97 2.04
 2 -16 7 1.49 1.88
 2 16 7 3.73 2.67
 -2 16 -7 3.65 2.13
 -2 -16 -7 3.58 2.73
 2 16 8 72.07 8.22
 2 -17 -9 16.93 4.32
 2 -17 -8 4.1 2.61
 2 17 -8 2.99 1.57
 -2 -17 7 19.43 4.21
 2 17 -7 18.37 3.35
 2 -17 -7 20.27 4.95
 -2 17 7 16.66 3.82
 -2 -17 6 22.75 4.22
 2 17 -6 19.91 3.22
 2 -17 -6 25.85 4.05
 -2 17 6 20.26 4.24
 -2 -17 5 23.89 4.2
 -2 17 5 19.41 2.99
 2 17 -5 16.75 2.73
 2 -17 -5 21.47 3.49
 -2 17 5 23.2 4.23
 2 17 -4 26.96 3.16
 2 -17 -4 25.12 3.52
 -2 17 4 29.35 3.32
 -2 17 4 30.03 4.48
 -2 -17 4 30.04 4.49
 -2 -17 3 34.02 4.72
 2 17 -3 30.13 3.13
 -2 17 3 31.81 3.22
 -2 -17 3 39.81 6.21
 2 17 -3 30.9 3.9
 -2 17 3 29 4.1
 2 -17 -3 33.64 3.85
 -2 17 2 65.14 4.3
 2 -17 -2 63.85 5.21
 -2 17 2 63.58 5.96
 2 17 -2 73.32 4.91
 2 17 -2 74.59 5.86
 2 17 -2 71.88 4.28
 -2 -17 2 73.4 8.08
 2 -17 -1 16.49 2.65
 -2 17 1 20.64 2.24
 2 -17 -1 22.18 3.09
 2 17 -1 22.58 3.2
 -2 -17 1 16.87 4.2
 -2 17 1 20.23 3.37
 2 17 -1 17.03 2.52
 2 -17 0 12.49 2.53
 2 -17 0 13.02 3.5
 2 -17 0 13.44 2.53
 -2 17 0 12.4 1.64
 -2 -17 0 13.41 2.81
 -2 17 0 12.76 2.65
 -2 -17 0 15.54 3.91
 2 17 0 19.18 3.07
 2 17 0 18.03 2.76
 -2 -17 -1 65.43 6.08
 -2 17 -1 70.78 5.97
 2 -17 1 68.81 5.41
 2 -17 1 83.68 8.4
 2 17 1 68.16 6.05
 -2 -17 -1 67.49 7.88
 2 -17 1 70.63 5.77
 2 -17 2 15.62 2.92
 2 -17 2 16.43 2.81
 2 -17 2 15.2 3.92
 -2 -17 -2 10.7 3.56
 2 17 2 21.52 3.51
 -2 17 -2 13.32 2.61
 -2 -17 -2 19.12 3.74
 2 -17 3 4.37 1.87
 2 -17 3 2.89 2.36
 -2 -17 -3 1.15 1.51
 2 17 3 3.04 2.08
 -2 17 -3 0.45 1.08
 -2 17 -3 2.77 1.3
 2 -17 4 60.2 6.21
 -2 17 -4 64.06 5.76
 -2 17 -4 65.96 5.41
 2 17 4 58.46 6.39
 2 -17 4 76.5 8.06
 -2 -17 -4 71.14 7.4
 -2 17 -5 9.8 2.68
 2 -17 5 8.3 2.66
 2 17 5 9.05 3.17
 2 -17 5 8.83 3.25
 -2 -17 -5 9.4 3.32
 2 -17 6 4.89 2.14
 2 17 6 7.01 2.91
 -2 17 -6 2.98 2.02
 -2 -17 -6 8.76 2.92
 2 -17 6 4.37 1.84
 2 -17 7 21.77 4.67
 2 17 7 26.06 5.07
 -2 17 -7 24.41 4.26
 2 18 -8 4.24 2.19
 2 -18 -8 4.55 2.83
 -2 -18 7 31.8 5.26
 2 18 -7 21.85 3.75
 2 -18 -7 15.38 4.08
 -2 18 7 31.73 5.26
 2 18 -6 68.52 5.85
 2 -18 -6 83.61 9.25
 -2 18 6 88.15 8.1
 -2 -18 6 69.07 7.26
 2 -18 -5 93.27 9.74
 2 -18 -5 63.21 5.8
 -2 18 5 82.21 7.54
 -2 -18 5 73.11 7.27
 2 18 -5 65.01 5.37
 2 -18 -4 9.67 3.68
 2 -18 -4 8.64 1.93
 -2 -18 4 9.63 2.87
 2 18 -4 11.74 2.23
 -2 18 4 12.24 2.95
 2 18 -3 251.19 9.95
 2 -18 -3 258.62 11.43
 -2 18 3 273.33 13.64
 -2 -18 3 286.37 14.23
 2 18 -3 281.74 12.27
 2 18 -2 19.74 3.05
 2 -18 -2 24.48 5.14
 2 -18 -2 15.52 2.59
 -2 18 2 16.06 3.42
 2 18 -2 16.47 2.33
 2 18 -1 32.26 3.85
 2 -18 -1 28.31 5.29
 2 -18 -1 24.02 3.22
 -2 -18 1 27.23 5.41
 -2 18 1 27.9 4.21
 2 18 -1 20.65 2.87
 2 -18 0 33.15 3.92
 -2 18 0 40.44 4.78
 2 -18 0 37.59 3.97
 2 -18 0 41.94 6.35
 2 18 0 40.17 4.14
 2 18 0 35.41 4.2
 2 -18 1 2.49 1.78
 -2 -18 -1 4.16 1.94
 2 -18 1 -1.53 1.38
 2 -18 1 3.05 2.66
 2 18 1 6.62 2.35
 -2 18 -1 1.56 1.29
 2 -18 2 4.23 1.99
 -2 18 -2 4.42 1.87
 2 18 2 4.65 2.24
 2 -18 2 11.51 3.84
 -2 18 -2 6.24 2.29
 -2 -18 -2 3.74 2.05
 -2 18 -3 116.2 7.54
 -2 18 -3 108.33 7.26
 2 18 3 119.42 8.63
 2 -18 3 125.22 10.69
 -2 -18 -3 116.88 9.31
 2 -18 3 127 8.8
 -2 18 -4 78.93 6.48
 -2 18 -4 70.37 5.68
 2 18 4 90.8 7.86
 -2 -18 -4 72.99 7.71
 2 -18 4 85.12 8.84
 2 -18 4 83.13 7.33
 2 -18 5 17.73 3.82
 2 18 5 15.35 3.49
 -2 18 -5 17.13 3.32
 2 -18 5 18.18 4.3
 -2 -18 -5 19.81 4.11
 2 -18 6 65.77 7.99
 -2 18 -6 66.14 6.51
 -2 -18 -6 75.19 8.49
 2 18 6 63.54 7.2
 2 -18 6 69.83 7.43
 2 18 7 31.88 5.45
 2 19 -8 16.6 3.64
 2 -19 -8 14.05 4.91
 2 19 -7 10.36 2.65
 2 -19 -7 14.9 4.58
 -2 -19 6 5.39 2.96
 -2 19 6 6.05 2.67
 2 19 -6 4.65 1.8
 2 -19 -6 0.81 2.25
 -2 -19 5 29.7 4.81
 2 19 -5 27.91 3.65
 2 -19 -5 36.01 6.28
 -2 19 5 30.63 4.91
 -2 -19 4 4.31 2.13
 2 19 -4 0.91 1.36
 2 -19 -4 5.84 3.13
 2 -19 -4 3.38 1.58
 -2 19 4 4.33 2.14
 -2 -19 3 2.08 1.74
 2 19 -3 1.27 1.42
 -2 19 3 0.34 1.56
 2 -19 -3 1.13 2.2
 2 -19 -3 3.73 1.64
 2 19 -2 33.23 4.18
 2 -19 -2 38.75 6.5
 2 -19 -2 28.75 3.57
 -2 19 2 35.09 4.74
 2 -19 -1 1.3 2.37
 2 -19 -1 1.24 1.11
 -2 19 1 0.96 1.8
 2 19 -1 -0.87 1.38
 2 19 -1 -0.77 1.68
 -2 19 0 14.27 3.26
 2 -19 0 11.83 2.6
 2 -19 0 16.57 2.83
 2 -19 0 15.19 4.26
 2 19 0 10.4 2.28
 2 19 0 18.83 3.37
 2 -19 1 10.99 2.57
 2 -19 1 11.2 2.41
 2 -19 1 13.72 4.12
 2 19 1 16.21 3.32
 -2 19 -1 7.59 2.16
 2 19 1 9.85 2.41
 -2 19 -2 3.36 1.6
 2 -19 2 9.92 3.97
 2 19 2 4.96 2.11
 2 -19 2 6.37 2.21
 -2 19 -2 8.2 2.27
 -2 -19 -2 6.47 2.49
 -2 19 -3 76.38 6.24
 -2 19 -3 74.82 6.2
 2 -19 3 95.81 9.87
 -2 -19 -3 83.19 8.1
 2 -19 3 83.27 7.33
 2 19 3 84.68 7.56
 2 -19 4 1.68 1.72
 -2 19 -4 2.4 1.39
 2 19 4 6.46 2.72
 2 -19 4 2.71 2.4
 2 -19 5 11.51 3.9
 -2 -19 -5 8.86 3.25
 2 19 5 12.42 3.53
 -2 19 -5 10.1 2.85
 2 -19 5 9.46 3.01
 2 19 6 54.2 6.89
 -2 19 -6 44.13 5.41
 2 -19 6 41.69 6.81
 2 20 -7 6.55 2.15
 2 -20 -6 38.06 6.7
 2 20 -5 12.82 3.11
 2 -20 -5 11.31 4.04
 -2 -20 5 13.16 3.57
 -2 20 5 12.18 3.12
 -2 -20 4 42.84 5.7
 2 -20 -4 45.69 7.3
 2 20 -4 32.91 4.27
 -2 20 4 32.21 4.97
 2 20 -3 11.2 2.66
 2 -20 -3 13.37 4.11
 -2 20 3 10.68 3.22
 2 -20 -2 36.17 3.82
 2 -20 -2 39.46 6.62
 -2 20 2 36.68 4.87
 2 20 -2 32.87 4.21
 2 -20 -1 125.37 7.48
 2 -20 -1 146.13 12.45
 2 20 -1 132.02 8.56
 -2 20 1 135.34 9.43
 -2 20 0 7.47 2.31
 2 -20 0 8.22 2.08
 2 -20 0 13.94 4.57
 2 20 0 9.84 2.7
 2 -20 0 6.59 2.12
 2 20 0 7.08 2.19
 2 -20 1 15.85 3.24
 -2 20 -1 12.03 2.35
 -2 20 -1 15.89 2.99
 2 20 1 19.06 3.55
 2 -20 1 12.43 3.69
 2 20 1 12.19 2.76
 -2 20 -2 164.32 9.1
 -2 20 -2 171.7 10.06
 2 20 2 177.46 10.34
 2 -20 2 184.98 11.01
 2 -20 2 204.19 14.75
 2 20 2 194.84 11.36
 -2 20 -3 8.1 2.39
 2 20 3 7.18 2.47
 -2 -20 -3 9.09 3.17
 2 -20 3 13.52 3.31
 2 -20 4 16.76 3.59
 -2 20 -4 10.75 2.69
 2 20 4 13.85 3.55
 2 -20 4 21.29 5.06
 -2 -20 -4 15.2 3.6
 2 20 5 72.22 7.78
 -2 20 -5 63.14 6.16
 2 -20 5 58.75 8.19
 2 -20 5 61.72 6.96
 2 21 -5 51.87 5.68
 -2 21 4 2.09 1.61
 2 21 -4 1.78 1.56
 2 21 -3 6.45 2.2
 2 -21 -3 8.12 3.51
 -2 21 3 12.24 3.55
 -2 21 2 30.94 5.02
 2 -21 -2 31.89 6.13
 2 21 -2 32.73 4.36
 2 -21 -1 41.58 4.21
 -2 21 1 35.62 5.11
 2 21 -1 34.7 4.55
 2 -21 0 7.44 2.44
 2 21 0 8.7 2.78
 2 -21 0 6.31 2.08
 -2 21 0 5.2 2.03
 2 -21 0 13.81 4.23
 2 -21 1 77.29 7.03
 -2 21 -1 71.59 6.68
 2 21 1 77.03 7.06
 2 21 1 72.81 6.56
 2 -21 1 86.03 9.86
 2 -21 2 -1.22 1.74
 2 -21 2 -2.19 2.33
 2 21 2 -2.54 1.89
 2 21 2 0.5 1.5
 2 -21 3 -1.45 1.48
 -2 21 -3 2.06 1.57
 2 -21 3 -4.24 3.29
 2 21 3 -0.33 2.23
 2 21 3 1.26 1.74
 -2 21 -4 11.21 2.81
 2 21 4 18.19 4.16
 2 -21 4 20.9 5.49
 2 -21 4 16.17 3.74
 -2 21 -5 2.88 1.9
 2 -21 5 0.29 2.11
 2 22 -5 37.94 4.98
 2 22 -4 21.56 3.75
 2 22 -3 1.07 1.33
 -2 22 3 3.52 2.59
 2 22 -2 9.79 2.63
 -2 22 2 9.38 3.08
 -2 22 1 1.73 2.16
 2 22 -1 4.02 2.09
 -2 22 0 102.14 8.3
 2 22 0 103.04 8.14
 2 -22 1 20.32 3.63
 2 22 1 22.81 4.01
 -2 22 -1 23.09 3.93
 2 22 2 4.12 2.3
 2 -22 2 4.03 1.93
 2 22 2 5.64 2.34
 2 -22 3 1.69 1.67
 2 22 3 0.17 1.58
 2 22 3 2.88 2.27
 2 22 4 0.72 2.31
 2 23 -2 3.15 1.58
 -2 23 2 2.1 2.69
 2 23 -1 15.56 3.44
 -2 23 1 9.04 2.9
 2 23 0 4.21 2.13
 -2 23 0 9.86 3.06
 2 -23 1 12.64 3.08
 2 23 1 13.31 3.29
 2 -23 2 -1.47 1.95
 2 23 2 -0.75 1.69
 3 0 -12 6.14 2.42
 -3 0 11 -1.1 1.34
 3 0 -11 0.82 1.48
 -3 0 11 1.6 1.25
 -3 0 10 33.19 3.66
 3 0 -10 29.58 3.9
 -3 0 10 27.56 3.1
 -3 0 9 25.11 2.81
 -3 0 9 23.47 2.57
 -3 0 9 22.07 2.76
 3 0 -9 30.58 3.84
 -3 0 9 23.96 3.87
 3 0 -8 28.73 3.4
 -3 0 8 30.27 3.05
 -3 0 8 31.53 2.91
 -3 0 8 24.89 3.48
 -3 0 8 31.16 3.08
 3 0 -7 117.5 6.67
 -3 0 7 119.97 5.69
 -3 0 7 120.31 5.78
 -3 0 6 12.84 1.71
 3 0 -6 17.98 2.48
 -3 0 6 15.35 1.88
 3 0 -6 16.5 2.59
 -3 0 6 16.69 2.4
 3 0 -5 9.06 1.37
 -3 0 5 8.06 1.2
 -3 0 5 10.68 1.8
 -3 0 5 8.92 1.37
 3 0 -5 9.2 1.77
 -3 0 4 242.95 7.93
 3 0 -4 260.02 8.12
 3 0 -4 240.4 8.72
 -3 0 4 242.21 7.33
 3 0 -4 240.24 7.49
 -3 0 3 20.6 1.95
 3 0 -3 24.16 2.3
 3 0 -3 23.24 2.09
 3 0 -3 23.37 1.79
 -3 0 2 19.23 1.89
 3 0 -2 17.42 1.88
 3 0 -2 18.84 2.87
 3 0 -2 19.51 1.62
 -3 0 1 8.95 1.38
 3 0 -1 9.52 2.18
 -3 0 1 9.93 2.18
 3 0 -1 7.41 1.3
 -3 0 0 261.51 8.47
 3 0 0 249.57 9.72
 -3 0 0 260.5 10.76
 3 0 0 260.88 7.59
 -3 0 -1 90.22 6.75
 3 0 1 92.47 4.23
 3 0 1 86.05 4.88
 -3 0 -1 97.94 5.82
 -3 0 -1 87.46 3.99
 -3 0 -2 229.98 11.66
 3 0 2 227.7 8.09
 3 0 2 233.62 8.14
 -3 0 -2 238.62 9.6
 -3 0 -2 229.01 7.77
 -3 0 -3 15.68 3.33
 3 0 3 14.16 2.02
 3 0 3 17.89 2.14
 -3 0 -3 17.25 2.5
 -3 0 -3 16.13 2.02
 -3 0 -4 0.56 1.63
 3 0 4 2.43 1.07
 3 0 4 4.53 1.96
 -3 0 -4 1.65 0.84
 3 0 4 1.82 0.95
 -3 0 -4 1.72 1.02
 3 0 5 319.05 12.32
 -3 0 -5 303.53 15.6
 -3 0 -5 305.19 12.11
 3 0 6 0.2 1.39
 -3 0 -6 0.84 0.86
 -3 0 -6 1.23 1.68
 -3 0 -6 0.48 0.83
 3 0 7 8.06 2.36
 -3 0 -7 3.98 1.74
 -3 0 -7 3.82 1.01
 -3 0 -8 100.88 9.65
 3 0 8 101.34 7.95
 -3 0 -8 109.23 7.03
 -3 0 -9 1.81 1.99
 -3 0 -9 1.09 1.36
 3 0 9 1.99 1.61
 -3 0 -10 6.88 2.22
 3 0 10 13 3.65
 -3 0 -10 8.17 3.62
 -3 0 -11 13.57 3.95
 -3 0 -11 15.3 3.08
 3 -1 -12 10.44 2.63
 3 1 -12 9.89 2.98
 -3 -1 11 24.02 3.43
 -3 1 11 23.37 3.16
 3 -1 -11 25.26 3.69
 3 1 -11 25 3.83
 -3 1 11 19.75 2.87
 -3 -1 10 33.27 3.72
 3 -1 -10 35.61 4.22
 -3 -1 10 37.17 3.34
 -3 1 10 40.37 3.92
 3 1 -10 45.59 4.86
 -3 1 10 38.58 3.82
 3 -1 -9 169.99 8.96
 3 1 -9 159.48 8.83
 -3 1 9 159.63 7.02
 -3 -1 9 164.72 7.12
 -3 1 9 173.11 7.9
 -3 -1 9 173.31 7.31
 -3 -1 9 135.75 8.8
 -3 -1 9 160.71 8.05
 -3 1 9 163.31 7.62
 3 1 -8 39.57 4.03
 -3 -1 8 40.22 3.51
 3 -1 -8 44.19 4.15
 -3 -1 8 43.66 3.24
 -3 1 8 43.85 3.56
 -3 -1 8 43.67 3.62
 -3 1 8 39.31 4.5
 -3 1 8 35.53 3.13
 -3 1 7 5.24 1.23
 3 -1 -7 4.65 1.41
 3 1 -7 2.39 1.16
 -3 -1 7 4.81 1.07
 -3 1 7 4.2 1.44
 -3 -1 7 5.25 1.27
 -3 -1 7 6.7 1.57
 -3 1 7 6.96 1.44
 -3 -1 7 4.74 1.5
 3 1 -6 614.68 17.59
 3 -1 -6 627.92 17.55
 -3 1 6 597.13 15.19
 -3 -1 6 614.9 15.42
 -3 1 6 633.71 16.51
 -3 -1 6 638.01 17.48
 -3 -1 6 593.21 16.09
 3 1 -5 228.55 8.07
 3 -1 -5 229.54 8.65
 3 1 -5 227.93 8.69
 -3 -1 5 243.71 7.55
 -3 1 5 228.55 7.99
 -3 1 5 238.73 9.26
 -3 1 5 229.31 6.89
 -3 -1 5 214.82 7.52
 3 1 -5 235.51 9.52
 3 -1 -4 130.08 5.98
 3 -1 -4 135.35 5.93
 3 1 -4 128.26 5.87
 -3 -1 4 127.88 4.95
 -3 1 4 131.33 5.5
 3 1 -4 124.61 4.98
 3 -1 -4 130.47 5.53
 -3 -1 4 130.24 5.07
 -3 1 4 131.26 4.35
 3 1 -4 138.33 5.38
 3 -1 -4 126.54 4.45
 3 -1 -3 232.61 8.03
 3 1 -3 230.88 7.99
 -3 -1 3 239.55 7.22
 -3 1 3 240.35 7.81
 3 1 -3 230.04 7.41
 3 -1 -3 228.35 7.89
 3 1 -3 237.6 7.42
 3 -1 -3 229.02 6.4
 3 1 -2 58.49 3.39
 -3 -1 2 54.64 3.01
 -3 1 2 60.82 3.39
 3 1 -2 59.67 3.27
 3 -1 -2 54.64 3.35
 3 -1 -2 53.72 4.97
 3 1 -2 57.97 4.94
 3 1 -2 54.82 3.05
 3 -1 -2 57.82 2.67
 -3 -1 1 1282.46 27.63
 -3 1 1 1270.13 27.99
 3 1 -1 1217.47 27.72
 3 -1 -1 1253.48 31.69
 3 1 -1 1223.84 31.02
 3 1 0 1004.03 25.27
 -3 -1 0 1067.16 28.25
 -3 1 0 1021.91 23.97
 3 -1 0 995.61 25.95
 -3 1 0 1010.71 27.51
 -3 -1 0 1022.55 26.93
 3 -1 0 1045.61 22.32
 3 1 0 1075.65 23.19
 -3 -1 -1 89.13 6.52
 -3 1 -1 101.97 4.85
 3 -1 1 97.76 4.09
 3 1 1 88 4.57
 3 -1 1 88.66 4.97
 3 1 1 92.92 4.35
 -3 1 -1 96.39 5.92
 -3 -1 -1 98.49 5.63
 -3 1 -1 93.41 3.89
 -3 -1 -1 90.03 4.17
 -3 1 -1 101.61 6.99
 -3 -1 -2 831.24 26.09
 3 1 2 877.95 21.27
 3 1 2 880.08 20.63
 3 -1 2 837.87 21.23
 -3 1 -2 865.04 26.32
 -3 1 -2 868.71 23.47
 -3 -1 -2 912.15 22.85
 3 -1 2 901.88 20.87
 -3 1 -2 846.75 20.24
 -3 -1 -2 836.69 20.65
 -3 -1 -3 17.45 3.37
 -3 1 -3 22.11 3.65
 3 -1 3 20.53 2.27
 3 1 3 19.52 2.34
 3 1 3 26.17 2.32
 -3 1 -3 21.97 2.26
 -3 -1 -3 21.14 2.27
 3 -1 3 21.61 2.35
 -3 -1 -3 22.05 2.61
 -3 1 -4 215.93 12.07
 3 1 4 200.27 12.29
 3 -1 4 212.45 8.65
 3 -1 4 191.46 8.6
 -3 -1 -4 210.57 12.07
 -3 1 -4 195.1 8.15
 -3 1 -4 192.4 9.06
 -3 -1 -4 176.94 8.06
 3 1 4 214.56 8.95
 -3 -1 -5 78.43 7.47
 -3 1 -5 62.06 6.56
 3 1 5 66.4 3.84
 3 1 5 77.47 5.49
 -3 -1 -5 68.48 5
 3 -1 5 74.82 5.32
 -3 -1 -5 60.11 4.37
 -3 -1 -6 0.17 2.08
 3 1 6 1.02 1.36
 -3 -1 -6 1.44 1.02
 -3 1 -6 -0.32 1.77
 3 -1 6 2.69 0.42
 -3 -1 -6 1.83 0.97
 3 -1 6 2.73 1.6
 3 -1 7 256.94 12.07
 3 1 7 256.25 12.22
 -3 -1 -7 239.82 10.23
 -3 1 -7 251.91 10.87
 -3 -1 -7 244.81 8.67
 -3 -1 -7 222.03 14.03
 -3 1 -7 244.75 8.8
 -3 1 -7 241.2 14.83
 -3 -1 -8 -0.33 1.87
 -3 -1 -8 2.61 1.59
 -3 1 -8 0.61 1.18
 3 -1 8 0.64 1.36
 -3 1 -8 -2.03 1.8
 3 1 8 -0.99 1.91
 -3 -1 -9 14.24 2.71
 -3 1 -9 18.02 3.21
 3 -1 9 20 3.99
 3 1 9 21.11 3.88
 -3 -1 -9 12.03 3.67
 -3 1 -9 9.03 3.28
 -3 -1 -10 10 2.62
 -3 1 -10 9.25 2.71
 3 -1 10 10.09 2.8
 3 1 10 9.76 3.1
 -3 -1 -10 5.25 2.51
 -3 1 -10 11.07 3.51
 -3 -1 -11 5.42 2.23
 -3 1 -11 2.69 1.71
 -3 -1 -11 7.84 3.59
 -3 1 -11 0.84 2.19
 3 2 -12 104.76 8.46
 3 -2 -12 94.17 7.8
 -3 2 12 76.31 6.22
 -3 -2 12 90.4 7.4
 -3 -2 11 4.82 1.69
 3 2 -11 5.18 1.83
 -3 2 11 4.5 1.54
 -3 -2 10 0.58 1.05
 -3 2 10 -0.19 0.85
 3 -2 -10 1.19 1.33
 3 2 -10 0.76 1.35
 -3 2 10 -0.44 1.27
 -3 -2 10 -0.33 0.71
 3 2 -9 61.31 5.4
 3 -2 -9 55.38 4.95
 -3 -2 9 59.04 3.87
 -3 2 9 58.58 4.16
 -3 2 9 59.52 4.72
 -3 -2 9 61.9 4.36
 -3 -2 9 69.69 5.28
 -3 2 9 62.87 4.42
 3 -2 -8 28.15 3.36
 3 2 -8 30.37 3.59
 -3 -2 8 28.65 2.52
 -3 2 8 30.48 3.19
 -3 -2 8 23.17 3.06
 -3 -2 8 32.4 3.21
 -3 -2 8 34.41 3.53
 -3 2 8 33.02 2.88
 3 -2 -7 76.11 5.15
 3 2 -7 68.05 5.08
 -3 -2 7 69.6 3.71
 -3 2 7 69.91 4.61
 -3 2 7 60.93 5.47
 -3 -2 7 67.19 4.86
 -3 -2 7 69.16 4.84
 -3 -2 7 67.7 4.61
 -3 2 7 71.53 3.9
 -3 -2 6 3.9 1.1
 -3 2 6 6.6 1.09
 -3 -2 6 6.64 1.35
 3 2 -6 4.82 1.55
 3 -2 -6 3.03 1.21
 -3 -2 6 5.49 1
 3 -2 -6 5.1 1.47
 -3 2 6 7.16 1.46
 -3 -2 6 5.77 1.46
 3 2 -5 16.06 2.08
 -3 2 5 21.34 2.5
 3 -2 -5 15.72 2.07
 3 2 -5 23.84 2.6
 -3 2 5 16.99 2.03
 -3 -2 5 19.24 1.74
 -3 2 5 18.75 1.47
 -3 -2 5 23.81 2.31
 -3 -2 5 22.62 2.85
 3 -2 -4 63.92 4.12
 -3 -2 4 66.21 3.22
 3 -2 -4 68.46 4.21
 3 2 -4 71.29 4.25
 -3 2 4 73.23 4.15
 3 2 -4 65.9 3.29
 3 -2 -4 68.79 4.03
 -3 -2 4 72.79 3.91
 3 2 -4 67.14 3.99
 3 -2 -3 131.02 5.76
 -3 -2 3 125.26 5.18
 3 -2 -3 119.08 3.61
 -3 -2 3 113.07 4.6
 -3 2 3 131.38 5.66
 3 2 -3 124.35 4.8
 3 -2 -3 121.47 8.42
 3 -2 -3 122.21 5.61
 3 2 -3 121.5 5.46
 3 2 -3 127.58 5.39
 3 -2 -3 125.2 5.14
 3 2 -2 18.73 1.91
 3 2 -2 14.71 1.73
 -3 -2 2 16.59 1.64
 3 2 -2 15.93 1.68
 -3 2 2 17.34 1.97
 3 -2 -2 21.69 2.19
 3 -2 -2 17.46 2.92
 -3 -2 1 23.91 3
 -3 -2 1 19.61 1.9
 -3 -2 1 21.54 1.97
 3 2 -1 23.39 2.07
 -3 2 1 23.3 2.25
 3 -2 -1 21.02 2.95
 3 2 -1 18.84 2.66
 3 -2 -1 21.96 1.51
 -3 -2 0 241.38 11.44
 3 2 0 264.85 8.8
 -3 2 0 258.29 8.96
 3 -2 0 268.21 10.49
 3 2 0 281.87 9.66
 3 -2 0 255.36 7.12
 -3 -2 0 264.09 10.56
 3 2 0 280.25 8.4
 -3 -2 -1 124.69 7.94
 -3 2 -1 116.16 5.57
 3 -2 1 113.69 4.55
 3 2 1 115.43 5.15
 3 -2 1 121.11 6.1
 -3 2 -1 128.44 7.23
 3 2 1 117.91 5.29
 -3 -2 -1 118.78 6.22
 -3 2 -1 110.96 4.26
 -3 -2 -1 117.08 5.11
 -3 -2 -2 190.56 10.68
 -3 2 -2 174.26 10.12
 3 -2 2 188.2 6.75
 3 2 2 188.43 7.44
 3 2 2 187.88 6.56
 -3 -2 -2 172.94 7.72
 3 -2 2 194.95 7.78
 -3 2 -2 179.11 6.43
 -3 -2 -2 195.95 7.23
 -3 2 -3 42.06 5.11
 -3 -2 -3 40.31 5.04
 3 -2 3 48.33 3.46
 3 -2 3 45.09 3.74
 3 2 3 40.5 3.59
 3 2 3 42.53 2.99
 3 -2 3 45.8 3.57
 -3 2 -3 38.78 3.04
 -3 -2 -3 49.57 3.75
 -3 -2 -3 44.52 3.46
 3 -2 4 20.44 2.6
 -3 2 -4 21.39 2.5
 -3 -2 -4 19.54 3.69
 3 2 4 23.51 2.96
 -3 2 -4 17.67 2.74
 3 -2 4 20.92 2.78
 -3 2 -4 22.7 4.02
 -3 -2 -4 18.4 2.48
 -3 -2 -4 21.36 2.83
 -3 2 -5 90.99 8.02
 3 -2 5 81.51 5.67
 3 2 5 83.64 5.97
 -3 -2 -5 76.4 5.29
 -3 -2 -5 79.67 5.22
 3 2 5 82.04 4.47
 -3 -2 -5 91.7 8.39
 -3 2 -6 12.66 3.46
 3 2 6 16.08 2.95
 -3 -2 -6 11.35 1.9
 -3 -2 -6 8.9 1.74
 3 -2 6 7.97 2.13
 3 2 7 20.2 3.3
 -3 2 -7 13.73 3.51
 -3 -2 -7 24.09 3
 -3 -2 -7 17.79 2.16
 -3 2 -7 20.54 2.97
 3 -2 7 13.89 2.78
 -3 -2 -7 22.71 4.47
 3 2 8 33.18 4.67
 -3 -2 -8 32.74 3.73
 -3 2 -8 27.63 3.74
 3 -2 8 28.77 4.1
 -3 -2 -8 33.45 5.76
 -3 -2 -9 -0.63 1.3
 -3 2 -9 0.64 1.3
 -3 -2 -9 1.17 2.37
 3 2 9 -3.97 2.52
 3 -2 9 1.01 1.75
 -3 2 -9 0.71 1.8
 -3 -2 -10 17.5 3.19
 -3 2 -10 20.96 3.69
 3 -2 10 26.79 4.63
 3 2 10 20.68 4.48
 -3 -2 -10 13.34 4.34
 -3 2 -10 18.08 4.4
 -3 -2 -11 0.19 1.26
 -3 2 -11 -1.58 1.6
 -3 -2 -11 0.46 2.41
 3 -3 -12 15.33 3.3
 3 3 -12 13.76 3.24
 -3 -3 12 10.54 2.59
 -3 3 12 12.14 2.75
 -3 -3 11 32.02 4.18
 3 3 -11 29.74 4.31
 3 -3 -11 31.6 4.1
 -3 3 11 27.4 3.61
 -3 -3 10 18.42 3.05
 -3 3 10 17.6 2.43
 3 -3 -10 16.52 2.9
 3 3 -10 14.95 2.93
 -3 3 10 12.04 2.4
 -3 -3 10 14.15 1.81
 3 -3 -9 46.14 4.4
 3 3 -9 47.4 4.67
 -3 -3 9 45.51 4.38
 -3 -3 9 45.28 3.09
 -3 3 9 54.31 4.48
 -3 -3 9 48.22 3.91
 -3 3 9 48.46 3.68
 -3 3 8 18.36 2.1
 3 -3 -8 20.07 2.83
 3 3 -8 15.92 2.51
 -3 3 8 20.64 2.67
 -3 -3 8 19.53 2.68
 -3 -3 8 17.3 1.72
 -3 -3 8 19.73 2.54
 -3 -3 8 18.24 2.51
 3 -3 -7 102.92 5.94
 3 3 -7 104.18 6.27
 -3 -3 7 100.57 4.16
 -3 3 7 95.85 5.69
 -3 -3 7 105.12 5.56
 -3 -3 7 97.48 5.96
 -3 -3 7 92.47 5.58
 -3 3 7 101.27 4.43
 3 -3 -6 268.53 9.86
 -3 3 6 249.94 11.16
 3 -3 -6 252.4 10.53
 3 3 -6 263.49 10.12
 -3 -3 6 270.83 7.55
 -3 3 6 274.3 9.88
 -3 3 6 246.36 7.31
 -3 -3 6 264.08 10.52
 -3 -3 6 253.48 8.81
 -3 -3 6 265.2 9.62
 -3 3 5 55.91 4.01
 3 -3 -5 53.27 3.75
 3 3 -5 54.16 3.91
 -3 -3 5 59.81 2.72
 -3 3 5 52.95 3.74
 -3 3 5 52.64 2.17
 -3 -3 5 58.93 4.53
 -3 -3 5 56.34 3.75
 3 3 -5 57.2 3.98
 3 -3 -4 736.09 18.61
 -3 3 4 719.04 18.87
 3 3 -4 705.81 18.57
 -3 -3 4 710.81 16.14
 -3 3 4 715.61 18.63
 3 3 -4 733.62 16.4
 -3 -3 4 714.35 20.41
 3 -3 -4 718.14 18.48
 -3 -3 4 707.35 18.16
 3 3 -4 731.92 18.71
 3 -3 -3 37.61 2.54
 3 3 -3 36.39 2.77
 -3 -3 3 36.17 2.84
 -3 -3 3 35.04 2.12
 -3 3 3 36.48 2.93
 3 3 -3 38.39 2.33
 3 -3 -3 37.69 3
 3 -3 -3 33.08 4.36
 -3 -3 3 36.36 3.6
 -3 -3 3 37.66 2.79
 3 3 -3 38.21 2.89
 -3 -3 2 138.08 7.02
 3 3 -2 129.71 5.33
 -3 -3 2 124.65 5.32
 -3 -3 2 141.89 4.86
 3 3 -2 127.79 4.88
 -3 3 2 129.29 5.71
 3 -3 -2 139.41 8.26
 3 3 -2 127.73 5.63
 -3 -3 1 1638.59 38.38
 -3 -3 1 1548.29 33.86
 3 3 -1 1544.13 34.09
 -3 3 1 1613.62 35.14
 3 -3 -1 1628.81 38.82
 3 3 -1 1543.71 37.12
 3 -3 -1 1617.54 31.87
 -3 -3 0 151.77 8.31
 -3 -3 0 144.46 5.33
 -3 3 0 148.17 6.21
 3 -3 0 151.87 4.45
 3 -3 0 140.27 7.21
 3 3 0 153.69 6.45
 3 3 0 155.95 5.92
 3 3 0 147.68 5.96
 -3 -3 -1 68.49 5.8
 3 -3 1 68.46 3.08
 -3 3 -1 67.35 4.05
 3 3 1 64.35 3.42
 3 -3 1 60.09 4.31
 -3 -3 -1 65.29 4.26
 3 3 1 64.41 3.83
 -3 3 -1 62.35 2.78
 -3 -3 -1 62.56 3.69
 -3 -3 -1 71.61 4.94
 -3 -3 -2 2142.82 53.4
 -3 3 -2 2269.05 53.66
 3 -3 2 2288.85 46.03
 -3 3 -2 2252.15 47.63
 3 3 2 2204.37 45.3
 3 3 2 2270.42 47.85
 3 -3 2 2168.54 47.99
 -3 3 -2 2182.32 45.59
 -3 -3 -2 2140.34 47.53
 -3 -3 -2 2164.68 47.1
 -3 -3 -2 2221.81 49.56
 -3 -3 -3 39.63 5.03
 3 -3 3 28.21 2.55
 -3 3 -3 30.98 4.27
 3 -3 3 26.16 2.86
 3 3 3 28.02 3.01
 3 -3 3 25.19 2.76
 -3 3 -3 25.54 2.33
 -3 3 -3 32.76 3.64
 -3 -3 -3 28.12 2.69
 -3 -3 -3 23.87 2.55
 -3 -3 -3 27.95 3.03
 -3 -3 -4 105.78 8.49
 -3 3 -4 110.26 8.44
 3 -3 4 111.48 5.85
 3 3 4 104.8 5.76
 3 3 4 101.26 6.25
 3 -3 4 98.72 5.95
 -3 3 -4 98.59 5.44
 3 -3 4 117.67 6.14
 -3 -3 -4 108.86 5.73
 -3 -3 -4 108.13 6.13
 -3 3 -5 301 15.15
 3 -3 5 315.48 11.69
 3 3 5 340.21 12.93
 3 3 5 302.93 10.11
 -3 -3 -5 314.34 11.34
 -3 -3 -5 304.48 16.05
 -3 3 -6 13.24 3.67
 -3 -3 -6 16.16 2.13
 -3 -3 -6 15.43 2.5
 3 3 6 18.58 3.18
 -3 -3 -6 16.59 2.26
 3 -3 6 20.76 2.97
 -3 -3 -6 14.11 3.29
 3 -3 7 65.35 5.61
 -3 3 -7 58.91 7.04
 3 3 7 62.01 5.94
 -3 -3 -7 63.12 4.64
 -3 3 -7 59.53 5.23
 -3 -3 -7 65.84 4.23
 -3 -3 -7 55.04 6.96
 3 -3 8 47.48 5.17
 3 3 8 46.4 5.63
 -3 -3 -8 48.18 4.27
 -3 3 -8 46.18 4.82
 -3 -3 -8 45.02 6.55
 -3 -3 -9 13.39 2.39
 -3 3 -9 15.7 3.01
 3 -3 9 15.31 3.41
 -3 -3 -9 13.59 3.73
 -3 3 -9 10.99 3.13
 3 3 9 11.03 3.12
 3 -3 10 0.91 1.47
 -3 -3 -10 3.39 1.65
 -3 3 -10 3.63 1.98
 -3 -3 -10 2.26 2.51
 3 3 10 2.3 2.44
 -3 3 -10 -0.81 2.18
 -3 -3 -11 5.69 2.03
 -3 3 -11 8.52 2.67
 -3 -3 -11 6.39 3.31
 3 -4 -13 10.38 2.9
 -3 -4 12 37.78 5.03
 3 -4 -12 44.95 5.36
 3 4 -12 47.72 5.9
 -3 4 12 39.41 4.8
 -3 -4 11 8.78 2.6
 3 -4 -11 10.66 2.62
 3 4 -11 5.28 2.27
 -3 4 11 12.03 2.77
 3 -4 -10 40.37 4.41
 3 4 -10 49.95 5.24
 -3 4 10 40.4 3.6
 -3 4 10 44.61 4.58
 -3 -4 10 48.08 4.97
 3 -4 -9 41.8 4.29
 3 4 -9 42.97 4.62
 -3 -4 9 37 2.55
 -3 4 9 50.17 4.61
 -3 -4 9 48.81 4.17
 -3 -4 9 46.47 4.6
 -3 4 9 40.63 3.35
 -3 -4 8 44.89 4.19
 3 -4 -8 42.18 4
 3 4 -8 44.57 4.49
 -3 -4 8 42.28 2.48
 -3 4 8 48.85 4.31
 -3 -4 8 46.04 4.36
 -3 4 8 44.83 3.03
 3 4 -7 105.15 6.43
 -3 -4 7 95.96 3.67
 3 -4 -7 102.14 6
 -3 -4 7 90.26 4.89
 -3 4 7 95.62 5.86
 -3 -4 7 93.84 6.15
 -3 -4 7 99.64 6.05
 -3 4 7 99.75 4.25
 3 4 -6 24.64 3
 3 -4 -6 20.57 2.87
 3 -4 -6 27.44 2.93
 3 4 -6 25.41 2.99
 -3 -4 6 23.22 2.13
 -3 -4 6 28.06 3.37
 -3 -4 6 24.75 1.6
 -3 -4 6 28.64 3.1
 -3 4 6 26.84 3.58
 -3 4 6 25.65 2.95
 -3 4 6 24.67 1.62
 3 -4 -5 36.04 3.14
 3 4 -5 35 3.22
 -3 4 5 38.33 3.33
 -3 -4 5 37.29 3.42
 -3 -4 5 31.87 1.83
 -3 4 5 36.13 3.29
 -3 4 5 38.68 3.93
 -3 -4 5 39.23 3.88
 -3 -4 5 33.48 3.05
 3 -4 -4 177.74 7.17
 3 -4 -4 166.49 6.72
 -3 -4 4 166.18 7.18
 -3 -4 4 162.16 4.98
 3 4 -4 187.71 7.71
 -3 4 4 170.89 7.33
 3 4 -4 178.43 7.28
 3 -4 -4 174.73 10.78
 3 4 -4 161.07 5.12
 -3 4 4 170.75 7.26
 -3 -4 4 157.73 8.27
 -3 -4 4 163.55 7.03
 -3 -4 3 60.76 4.29
 3 -4 -3 62.27 3.44
 -3 4 3 62.08 4.05
 3 4 -3 72.35 4.08
 3 4 -3 65.06 3.14
 -3 4 3 70.93 4.38
 3 -4 -3 74 6.58
 3 -4 -3 72.51 4.38
 -3 -4 3 63.43 5.04
 -3 -4 3 70.38 4.16
 3 4 -3 70.89 4.39
 3 4 -2 0.71 0.67
 3 -4 -2 1.01 0.49
 -3 -4 2 2.16 1.04
 3 4 -2 1.52 0.77
 -3 -4 2 0.5 0.54
 3 -4 -2 0.97 1.18
 -3 4 2 0.01 0.81
 3 4 -2 0.86 0.48
 -3 -4 2 0.99 0.91
 3 4 -1 14.4 1.94
 -3 -4 1 14.73 1.6
 -3 -4 1 14.58 2.49
 3 -4 -1 13.5 0.86
 3 4 -1 13.24 1.58
 3 -4 -1 17.09 2.73
 3 4 -1 11.69 2.06
 -3 4 1 14.81 1.98
 -3 -4 1 11.62 2.25
 3 4 0 142.25 8.45
 -3 -4 0 123.87 4.79
 3 4 0 125.52 5.57
 3 -4 0 119.69 3.73
 -3 -4 0 131.64 7.32
 -3 4 0 137.21 6.16
 3 -4 0 136.96 7.22
 3 4 0 130.39 5.76
 -3 -4 0 142.28 8.13
 3 4 0 145.27 5.87
 -3 -4 -1 67.9 6.04
 3 -4 1 76.8 3.25
 -3 4 -1 76.4 4.66
 3 4 1 82.74 3.65
 3 -4 1 80.27 5.19
 -3 -4 -1 67.76 4.4
 3 4 1 82.05 4.56
 -3 4 -1 78.83 3.03
 -3 -4 -1 79.23 5.48
 -3 -4 -2 214.39 11.48
 3 -4 2 202.94 6.86
 -3 4 -2 223.69 8.43
 3 4 2 211.49 6.45
 3 -4 2 212.57 8.68
 3 4 2 217.43 8.51
 -3 4 -2 202.23 6.71
 -3 -4 -2 210.95 7.87
 -3 -4 -2 204.97 9.35
 3 -4 3 4.06 1.13
 -3 -4 -3 5 2.52
 -3 4 -3 9.19 2.54
 3 4 3 3.68 1.33
 -3 4 -3 3.21 0.84
 3 -4 3 6.72 1.64
 -3 4 -3 4.28 1.67
 -3 -4 -3 4.24 1.09
 3 -4 3 5.67 1.37
 3 4 3 3.07 1.21
 -3 -4 -3 4.12 1.46
 -3 -4 -3 4.38 1.32
 -3 -4 -4 15.64 3.59
 -3 4 -4 21.55 3.87
 -3 -4 -4 14.23 2.47
 3 4 4 13.26 2.49
 -3 4 -4 14.53 2.06
 3 -4 4 17.62 2.41
 -3 -4 -4 12.79 1.88
 3 4 4 17.27 2.37
 3 -4 4 14.98 2.36
 3 -4 4 13.4 2.08
 3 -4 5 165.18 7.98
 -3 -4 -5 166.77 8.07
 3 4 5 176.87 9.14
 -3 -4 -5 156.39 6.67
 -3 4 -5 147.48 7.59
 3 4 5 157.26 7.19
 -3 4 -5 152.75 10.61
 3 4 6 15.85 3.04
 -3 -4 -6 14.4 2.05
 -3 -4 -6 10.12 2.01
 -3 -4 -6 14.58 2.31
 3 -4 6 17.95 2.86
 -3 4 -6 10.94 3.28
 -3 -4 -6 11.93 3.25
 -3 4 -7 22.39 4.36
 -3 -4 -7 19.61 2.54
 -3 -4 -7 22.78 2.81
 -3 4 -7 21.72 3.4
 3 4 7 23.49 3.84
 3 -4 7 23.7 3.56
 -3 -4 -7 29.32 5.41
 3 -4 8 100.33 7.61
 3 4 8 120.21 9.05
 -3 -4 -8 113.63 6.57
 -3 4 -8 106.9 7.65
 -3 -4 -8 115.65 10.6
 3 -4 9 4.74 2.24
 -3 -4 -9 1.64 1.22
 -3 4 -9 2.77 1.89
 3 4 9 2.87 2.56
 -3 -4 -9 2.57 2.39
 -3 4 -9 3.54 1.96
 3 -4 10 18.35 4.05
 3 -4 10 16.78 3.7
 -3 -4 -10 13.41 2.66
 -3 4 -10 11.46 3.04
 -3 -4 -10 13.27 4.4
 -3 4 -10 10.41 3.53
 3 4 10 15.44 3.89
 -3 -4 -11 22.49 5.58
 3 -5 -13 7.4 2.61
 3 5 -12 101.63 8.5
 3 -5 -12 92.06 7.34
 -3 5 12 82.81 7.1
 -3 -5 12 83.07 7.41
 -3 -5 11 28.46 4.19
 3 -5 -11 22.85 3.51
 3 5 -11 27.74 4.24
 -3 5 11 34.17 4.34
 3 5 -10 71.61 6.25
 3 -5 -10 73.94 5.77
 -3 5 10 73.24 5.97
 -3 -5 10 67.85 6.01
 3 -5 -9 212.67 9.93
 3 5 -9 218.9 10.89
 -3 -5 9 218.77 5.92
 -3 5 9 221.47 10.44
 -3 -5 9 225.34 9.87
 -3 -5 9 209.07 10.49
 -3 5 9 208.75 7.92
 -3 -5 8 2.34 1.17
 -3 -5 8 2.97 0.87
 3 -5 -8 2.48 1.27
 3 5 -8 3.88 1.61
 -3 -5 8 3.29 0.57
 -3 -5 8 1.47 0.99
 -3 5 8 1.99 1.21
 -3 5 8 2.54 0.85
 3 5 -7 72.48 5.34
 -3 -5 7 70.99 2.27
 -3 5 7 74.54 5.3
 3 -5 -7 69.92 4.82
 -3 -5 7 79.58 5.66
 -3 -5 7 73.04 5.26
 -3 5 7 70.45 3.19
 -3 -5 6 897.62 23.67
 3 5 -6 882.46 23.63
 3 -5 -6 847.98 23.6
 -3 -5 6 891.35 17.79
 -3 5 6 889.12 23.7
 -3 -5 6 900.39 20.05
 3 -5 -6 851.89 22.71
 -3 -5 6 899.92 24.92
 -3 5 6 901.2 18.25
 3 5 -6 825.62 24.21
 -3 -5 5 77.96 4.14
 3 5 -5 75.58 4.8
 -3 5 5 81.28 4.92
 3 -5 -5 83.04 4.9
 -3 5 5 77.51 5.79
 -3 5 5 88.74 5.35
 3 -5 -5 78.26 7.55
 -3 -5 5 77.52 5.63
 -3 -5 5 80.33 5.04
 3 -5 -5 86.4 4.91
 3 5 -5 74.92 5.17
 -3 -5 4 37.26 3.02
 -3 5 4 39 3.16
 3 -5 -4 39 2.86
 -3 -5 4 42.66 3.36
 -3 5 4 36.3 3.2
 3 5 -4 36.4 1.82
 3 5 -4 37.34 3.12
 3 -5 -4 34.62 4.71
 -3 -5 4 39.53 3.98
 -3 -5 4 36.14 3.17
 -3 -5 3 984.06 24.31
 -3 5 3 961.97 23.7
 3 5 -3 958.37 23
 3 5 -3 996.74 21.09
 -3 5 3 952.41 24.04
 3 -5 -3 996.66 29.48
 3 -5 -3 979.77 21.77
 -3 -5 3 985.51 26.46
 -3 -5 3 942.66 23.86
 -3 -5 2 116.74 6.37
 3 5 -2 115.18 4.92
 3 -5 -2 115.22 3.7
 -3 -5 2 111.24 4.94
 3 5 -2 109.16 4.46
 -3 5 2 114.37 5.78
 3 -5 -2 109.22 7.48
 -3 5 2 121.8 5.62
 -3 -5 2 121.48 7.08
 3 5 -2 119.42 5.9
 3 -5 -2 118.23 3.36
 -3 -5 1 82.86 5.63
 3 5 -1 80.9 3.82
 -3 -5 1 78.26 3.77
 3 5 -1 86.31 4.06
 -3 5 1 91.16 4.89
 3 -5 -1 78.08 5.74
 3 5 -1 77.44 4.95
 3 5 -1 86.4 4.55
 -3 -5 1 82 5.74
 3 5 0 282.13 12.45
 -3 -5 0 255.83 7.56
 -3 -5 0 267.4 11.03
 -3 5 0 249.51 9.11
 3 -5 0 271.16 10.78
 3 5 0 260.11 8.3
 3 5 0 262.1 8.9
 -3 -5 0 247.88 11.26
 -3 -5 -1 177.87 9.68
 3 5 1 173.92 10.18
 3 -5 1 165.65 5.04
 -3 -5 -1 167.07 5.53
 -3 5 -1 176.11 7.31
 3 5 1 182.2 5.35
 3 -5 1 172 8
 3 5 1 181.63 7.28
 -3 5 -1 168.83 4.8
 -3 -5 -1 177.11 8.65
 -3 -5 -2 120.87 8.34
 3 -5 2 115.75 4.66
 -3 5 -2 115.58 5.87
 3 -5 2 121.2 6.18
 -3 5 -2 113.91 4.51
 3 -5 2 121.54 6.28
 3 5 2 126.5 6.32
 -3 -5 -2 112.8 5.13
 -3 -5 -2 120.2 7.03
 3 5 3 183.09 8.8
 3 -5 3 190.88 7.07
 -3 5 -3 177.56 10.6
 -3 -5 -3 198.17 11.56
 -3 5 -3 188.52 7.87
 3 -5 3 175.55 8.03
 -3 5 -3 173.42 6.74
 3 5 3 193.91 8.57
 3 -5 3 196.7 8.32
 -3 -5 -3 174.44 6.9
 -3 -5 -3 167.55 7.69
 -3 -5 -3 187.08 8.86
 -3 5 -4 410.58 17.69
 3 -5 4 444.89 13.36
 3 5 4 459.62 15.39
 -3 5 -4 402.77 13.02
 3 -5 4 405.87 14.02
 3 -5 4 432.55 14.16
 -3 -5 -4 413.81 12.56
 3 5 4 418.91 14.07
 -3 -5 -4 441.01 14.88
 -3 -5 -5 6.42 1.8
 -3 5 -5 6.51 2.81
 3 5 5 7.21 2.05
 3 5 5 6.4 1.51
 -3 5 -5 5.97 1.48
 -3 -5 -5 10.57 1.81
 3 -5 5 10.51 1.95
 -3 -5 -5 6.9 1.33
 -3 -5 -5 5.95 2.35
 -3 5 -6 36.32 5.14
 3 5 6 39.04 4.65
 -3 -5 -6 38.92 3.16
 3 -5 6 46.62 4.34
 -3 -5 -6 35.42 3.41
 -3 -5 -6 38.91 3.86
 -3 -5 -6 41.47 5.87
 -3 5 -7 286.32 15.8
 3 -5 7 283.31 12.32
 3 5 7 296.35 13.91
 -3 -5 -7 289.77 10.41
 -3 5 -7 283.87 12.5
 -3 -5 -7 277.09 10.78
 -3 -5 -7 277.85 16.28
 -3 5 -8 18.49 4.21
 3 5 8 24.69 4.09
 -3 -5 -8 14.8 2.24
 -3 5 -8 20.24 3.46
 3 -5 8 18.75 3.18
 -3 -5 -8 13.24 4.19
 3 5 9 25 4.5
 3 -5 9 20.83 4.09
 -3 5 -9 19.87 3.9
 -3 -5 -9 23.49 3.08
 -3 5 -9 15.15 3.04
 3 -5 9 25.39 4.08
 -3 -5 -9 16.44 4.27
 3 -5 10 66.55 7.51
 -3 -5 -10 53.52 4.84
 -3 5 -10 58.42 6.24
 3 -5 10 77.09 7.34
 -3 -5 -10 63.26 8.34
 3 5 10 70.11 7.84
 -3 -5 -11 10.02 4.03
 3 -6 -13 0.34 1.77
 -3 6 13 -0.03 1.58
 -3 -6 12 47.54 5.83
 3 -6 -12 43.99 5.09
 -3 6 12 46.2 5.42
 -3 -6 11 4.21 1.98
 3 -6 -11 11.71 2.63
 3 6 -11 10.47 2.87
 -3 6 11 10.58 2.82
 -3 -6 10 33.94 4.49
 3 -6 -10 36.2 4.14
 3 6 -10 38.54 4.85
 -3 6 10 36.58 4.51
 -3 -6 9 6.52 1.95
 -3 6 9 4.95 1.12
 3 -6 -9 5.73 1.72
 3 6 -9 4.19 1.83
 -3 -6 9 5.59 1.94
 -3 6 9 10.74 2.44
 3 6 -8 38.26 4.1
 -3 -6 8 34.8 3.95
 -3 6 8 39.81 4.09
 -3 6 8 38.34 2.57
 3 6 -8 24.63 3.83
 3 -6 -8 43.03 4
 -3 -6 8 37.01 4.18
 -3 -6 7 8.68 2.09
 -3 6 7 7.19 0.95
 3 -6 -7 7.8 1.78
 3 6 -7 8.17 2
 -3 -6 7 9.34 2.07
 -3 6 7 11.46 2.4
 3 -6 -6 103.12 5.81
 3 6 -6 96.31 6.05
 3 -6 -6 100.31 6.08
 -3 6 6 110.22 6.57
 -3 -6 6 113.26 7.16
 -3 -6 6 118.25 6.69
 -3 -6 5 39.07 2.54
 -3 6 5 41.05 3.55
 3 6 -5 41.48 3.61
 -3 -6 5 46.98 4.63
 3 -6 -5 40.5 3.37
 -3 6 5 46.2 4.04
 3 -6 -5 37.44 5.21
 -3 -6 5 41.32 2.1
 -3 -6 5 48.27 3.98
 3 6 -5 44.65 4.12
 -3 -6 4 233.35 8.18
 -3 6 4 233.53 8.98
 3 6 -4 249.79 8.99
 -3 -6 4 226.46 8.88
 3 -6 -4 234.34 8.03
 -3 6 4 244.28 9.65
 3 -6 -4 242.57 13.26
 3 6 -4 224.1 5.69
 -3 -6 4 251.15 11.22
 -3 6 4 241.62 10.77
 -3 -6 4 241.47 9.48
 3 6 -4 247.2 10.02
 -3 6 3 129.26 6.03
 3 6 -3 130.96 5.73
 3 -6 -3 119.35 4.59
 3 6 -3 114.12 4.17
 -3 6 3 124.75 6.42
 3 -6 -3 136.85 9.05
 -3 -6 3 125.14 6.21
 -3 -6 3 132.88 7.82
 -3 -6 3 126.31 6.35
 3 6 -2 101.83 4.67
 -3 -6 2 98.17 4.67
 -3 -6 2 107.66 6.08
 3 -6 -2 87.9 2.96
 3 6 -2 95.39 4.2
 -3 6 2 116.12 6.03
 3 -6 -2 112.46 7.53
 -3 -6 2 109.12 6.94
 3 -6 -2 102.07 3.22
 3 6 -1 29.93 3.73
 3 6 -1 29.39 2.19
 -3 -6 1 25.79 3.33
 -3 -6 1 27.06 2.13
 -3 6 1 31.71 3.08
 3 6 -1 24.54 2.77
 3 -6 -1 24.67 3.3
 3 6 -1 27.83 2.76
 -3 -6 1 28.69 3.63
 3 -6 -1 27.86 2.02
 3 -6 0 274.24 8.98
 -3 -6 0 289.5 12.5
 3 6 0 299.29 13.3
 -3 6 0 286.02 10.23
 3 -6 0 314.25 11.89
 3 6 0 283.31 8.46
 3 6 0 299.93 9.96
 -3 -6 0 267.23 7.96
 -3 -6 0 290.67 12.08
 -3 -6 -1 208.35 10.81
 3 6 1 211.7 11.66
 3 6 1 180.17 9.51
 -3 6 -1 200.6 8.18
 3 6 1 190.14 5.09
 3 -6 1 171.38 7.98
 3 -6 1 198.73 8.76
 -3 6 -1 186.33 4.97
 3 6 1 207.37 8.2
 -3 -6 -1 184.2 5.82
 -3 -6 -1 212.59 9.86
 3 -6 2 83.25 3.74
 3 6 2 93.14 7.99
 3 6 2 86.76 6.27
 -3 6 -2 88.44 5.24
 -3 6 -2 82.68 3.68
 3 -6 2 88.32 5.36
 3 -6 2 91.06 5.7
 3 6 2 88.83 5.48
 -3 -6 -2 72.83 3.92
 -3 -6 -2 88.61 6.23
 -3 -6 -2 93.29 7.59
 -3 6 -3 94.88 7.81
 -3 6 -3 106.27 5.81
 -3 6 -3 94.84 4.71
 3 6 3 102.12 6.23
 3 -6 3 88.46 5.62
 3 -6 3 99.88 5.96
 -3 -6 -3 87.45 4.4
 3 -6 3 88.71 4.59
 -3 -6 -3 99.93 6.63
 3 6 3 97.8 6.46
 3 -6 4 53.82 3.89
 -3 6 -4 49.83 5.83
 -3 6 -4 50.16 3.81
 3 6 4 63.9 5.27
 3 -6 4 56.37 4.62
 -3 -6 -4 48.5 3.39
 3 6 4 52.89 4.53
 -3 -6 -4 58.21 5.12
 -3 -6 -4 58.54 6.52
 3 -6 5 154.73 7.49
 -3 6 -5 164.05 10.96
 -3 -6 -5 161.04 6.21
 -3 -6 -5 151.66 11.18
 3 6 5 177.89 9.53
 -3 6 -5 137.36 7.4
 -3 -6 -5 143.89 6.57
 -3 -6 -5 153.14 8.36
 3 -6 6 92.13 6.05
 -3 6 -6 87.18 8.19
 -3 -6 -6 78.98 4.49
 3 6 6 87.29 7.05
 -3 -6 -6 86.18 6.08
 -3 -6 -6 80.29 8.29
 3 -6 7 5.64 2.07
 -3 6 -7 5.81 2.48
 3 6 7 7.55 2.58
 -3 -6 -7 5.88 1.52
 -3 -6 -7 6.22 1.46
 -3 -6 -7 4.09 2.84
 3 -6 7 7.82 2.21
 -3 6 -7 7.78 2.17
 -3 6 -8 5 2.61
 3 -6 8 4.37 1.83
 3 6 8 7.07 2.81
 -3 -6 -8 6.71 1.61
 -3 6 -8 7.04 2.29
 3 -6 8 11 2.79
 -3 -6 -8 3.34 2.65
 3 6 9 10.93 3.59
 3 -6 9 15.93 3.74
 -3 -6 -9 9.35 1.98
 -3 6 -9 15.2 3.18
 -3 -6 -9 15.85 4.68
 3 6 10 3.96 2.3
 3 -6 10 4.72 2.61
 -3 6 -10 8.91 2.83
 -3 -6 -10 11.41 3.92
 -3 -7 12 -3.35 2.58
 3 -7 -12 -0.42 1.53
 -3 7 12 1.1 1.87
 3 -7 -11 103.21 7.3
 3 7 -11 123.92 9.04
 -3 7 11 109.31 8.23
 3 -7 -10 245.87 11.26
 3 7 -10 248.72 12.66
 -3 7 10 265.08 12.67
 -3 -7 10 241.88 12.45
 -3 -7 9 7.06 2.27
 -3 -7 9 6.86 1.99
 3 7 -9 8.16 2.42
 3 -7 -9 8.12 1.95
 -3 7 9 11.6 2.67
 -3 -7 8 20.95 3.33
 -3 7 8 20.72 3.05
 3 -7 -8 18.7 2.66
 3 7 -8 22.62 3.29
 -3 -7 8 18.99 2.99
 -3 7 8 26.95 3.56
 -3 7 8 20.69 1.68
 -3 -7 7 16.44 2.74
 3 -7 -7 17.62 2.47
 3 7 -7 21.27 2.98
 -3 7 7 21.42 3.03
 -3 7 7 24.65 3.07
 -3 -7 7 27.53 3.62
 -3 7 7 20.12 1.25
 3 7 -6 298.25 11.49
 3 -7 -6 287.02 11.03
 -3 7 6 313.62 12.17
 3 -7 -6 303.08 16.35
 -3 7 6 309.66 11.02
 -3 -7 6 305.28 12.94
 -3 -7 6 301.24 11.93
 -3 7 5 71.69 4.76
 3 7 -5 76.07 4.88
 3 -7 -5 69.73 4.37
 -3 7 5 81.49 5.49
 3 -7 -5 79.21 7.83
 -3 -7 5 74.99 5.91
 -3 -7 5 70.54 5.1
 -3 7 5 83.68 4.69
 -3 7 4 1200.37 28.91
 3 7 -4 1227.84 28.76
 -3 -7 4 1190.34 28.91
 -3 7 4 1216.24 30.2
 3 -7 -4 1229.67 35.72
 -3 -7 4 1231.85 32.49
 3 -7 -4 1211.13 27.3
 -3 -7 4 1186.42 29.9
 3 7 -4 1207.28 30.82
 -3 -7 4 1228.34 26.97
 -3 -7 3 414.16 12.71
 -3 7 3 397.36 12.61
 3 7 -3 414.13 12.12
 3 -7 -3 429.76 10.44
 3 7 -3 399.97 10
 -3 7 3 413.98 13.51
 3 -7 -3 455.5 17.47
 -3 -7 3 424.9 15.59
 -3 -7 3 414.54 13.54
 3 7 -3 406.33 14.01
 -3 -7 2 284.02 10.62
 -3 -7 2 281.71 12.03
 3 7 -2 264.75 8.45
 -3 -7 2 267.63 8.55
 3 7 -2 253 7.83
 -3 7 2 267.84 10.12
 3 -7 -2 270.74 5.94
 3 -7 -2 274.04 12.42
 -3 7 2 266.93 14.16
 3 -7 -2 270.89 6.88
 3 7 -2 274.3 10.59
 3 7 -1 1986.8 47.41
 3 7 -1 1961.76 40.76
 -3 -7 1 1961.68 40.78
 -3 7 1 1974.97 43.88
 3 -7 -1 1987.79 46.75
 3 7 -1 1929.66 43.03
 -3 -7 1 1986.95 46.97
 3 -7 -1 1934.09 40.49
 -3 -7 1 1993.38 46.09
 3 7 0 95.18 7.22
 -3 -7 0 94.41 3.82
 3 7 0 74.88 6.18
 -3 7 0 104.44 5.63
 3 -7 0 89.51 6.02
 3 7 0 96.74 3.82
 -3 -7 0 100.33 6.75
 3 7 0 97.21 5.23
 -3 -7 0 91.4 6.68
 3 -7 0 97.23 4.67
 3 -7 1 27.11 2.65
 -3 -7 -1 26.36 1.7
 3 7 1 26.95 4.1
 3 -7 1 25.21 2.79
 -3 7 -1 26.56 1.23
 3 7 1 27.96 2.83
 3 -7 1 23.52 2.9
 3 7 1 22.68 3.32
 -3 7 -1 23.89 2.68
 -3 -7 -1 25.66 3.5
 3 -7 2 1548.53 35.27
 3 7 2 1481.27 42.33
 -3 -7 -2 1490.17 30.64
 -3 7 -2 1550.94 35.13
 -3 7 -2 1501.28 31.35
 3 -7 2 1476.18 35.57
 3 -7 2 1449.99 35.33
 3 7 2 1484.75 35.53
 -3 -7 -2 1482.97 37.68
 3 7 2 1419.71 37.21
 3 -7 3 203.18 9.18
 -3 7 -3 207.76 8.65
 -3 7 -3 194.43 7.22
 3 7 3 220.53 9.57
 3 -7 3 204.63 9.04
 3 -7 3 193.82 8.72
 -3 -7 -3 206.55 6.66
 3 7 3 191.19 9.55
 -3 -7 -3 203.28 10.05
 -3 -7 -3 190.52 11.42
 3 -7 4 220.62 10
 -3 7 -4 209.6 12.08
 -3 -7 -4 197.46 6.39
 -3 7 -4 184.35 7.91
 3 7 4 224.43 10.39
 -3 -7 -4 196.88 7.09
 3 7 4 196.52 9.46
 -3 -7 -4 203.54 12.28
 -3 -7 -4 209.55 10.17
 3 -7 4 209.07 9.36
 3 -7 4 216.55 8.07
 3 -7 5 809.13 23.92
 -3 7 -5 802.01 27.3
 -3 -7 -5 797.17 18.28
 -3 -7 -5 777 28.06
 3 7 5 821.61 24.34
 -3 7 -5 665.43 20.68
 -3 -7 -5 694.78 19.04
 -3 -7 -5 775.85 23.27
 3 -7 5 823.63 21.19
 3 -7 6 63.75 5.96
 -3 7 -6 68.35 7.04
 -3 -7 -6 67.37 3.87
 3 7 6 70.65 6.27
 3 -7 6 78.43 4.68
 -3 -7 -6 70.55 5.5
 -3 -7 -6 64.24 7.33
 3 -7 6 73.15 5.31
 3 -7 7 129.35 9.05
 -3 7 -7 115.15 9.71
 3 7 7 133.23 9.3
 -3 -7 -7 130.93 5.97
 -3 -7 -7 112.71 10.36
 -3 7 -7 131.82 8.41
 -3 -7 -7 127.21 7.48
 3 -7 7 134.58 5.6
 3 7 8 11.35 2.99
 -3 -7 -8 7.51 1.58
 -3 7 -8 9.34 2.72
 3 -7 8 6.39 2.22
 -3 -7 -8 8.91 3.39
 -3 7 -8 7.34 2.98
 3 7 9 11.93 3.53
 3 -7 9 10.7 3.43
 -3 7 -9 8.71 2.64
 -3 -7 -9 15.88 4.47
 -3 7 -10 2.33 2.03
 -3 -7 -10 5.46 2.76
 -3 -8 12 51.01 6.16
 3 -8 -12 45.29 5.04
 -3 8 12 40.48 5.45
 -3 -8 11 31.26 4.62
 3 -8 -11 32.15 4.11
 3 8 -11 43.07 5.47
 -3 8 11 40.08 5.2
 3 -8 -10 134.36 8.06
 3 8 -10 152.18 9.83
 -3 8 10 146.02 9.41
 -3 -8 10 140.19 9.46
 3 8 -9 62.88 5.96
 -3 8 9 72.78 6.28
 -3 -8 9 69.34 6.37
 3 -8 -9 75.12 5.53
 -3 -8 9 66.47 5.84
 -3 8 9 63.14 5.97
 -3 -8 8 31.28 4.05
 3 -8 -8 20.72 2.85
 3 8 -8 26.19 3.77
 -3 -8 8 34.14 4.33
 -3 8 8 31.02 3.83
 -3 8 8 27.25 3.77
 3 8 -7 40.67 4.19
 -3 8 7 38.66 4.24
 3 -8 -7 43.04 6.46
 -3 -8 7 41.43 4.79
 -3 -8 7 40.08 4.37
 -3 8 7 39.17 3.92
 -3 8 6 80.76 5.21
 3 8 -6 79.6 5.56
 3 -8 -6 81.1 8.32
 -3 8 6 80.53 5.93
 -3 -8 6 83.7 6.64
 -3 -8 6 84.22 6.04
 3 -8 -6 73.78 5.14
 -3 8 5 96 5.65
 3 8 -5 100.69 5.84
 3 -8 -5 93.65 5.19
 3 -8 -5 95.58 8.61
 -3 8 5 103.1 6.53
 -3 -8 5 107.92 7.53
 -3 -8 5 103.91 6.53
 -3 8 5 106.91 5.41
 -3 8 4 56.95 4.11
 3 8 -4 60.31 4.1
 -3 -8 4 58.26 4.2
 3 -8 -4 54.39 3.3
 -3 8 4 64.26 4.91
 3 -8 -4 59.69 6.34
 -3 -8 4 51.42 5.11
 -3 -8 4 57.42 4.69
 -3 -8 4 51.77 2.9
 -3 8 4 58.91 3.46
 -3 8 3 76.66 4.71
 3 8 -3 73.69 3.14
 3 -8 -3 70.28 3.09
 -3 8 3 82.05 5.42
 3 -8 -3 74.2 6.76
 3 8 -3 80.06 4.45
 -3 -8 3 82.95 6.5
 -3 -8 3 67.77 4.25
 3 8 -3 75.19 6.48
 -3 -8 3 83.77 5.43
 3 8 -3 75.39 5.51
 3 -8 -2 0.88 0.49
 3 8 -2 1.97 1.28
 3 8 -2 1.77 0.73
 -3 -8 2 0.22 0.54
 -3 -8 2 2 1.36
 3 -8 -2 1.69 1.32
 -3 8 2 -0.26 0.96
 3 8 -2 -1.11 1.2
 -3 8 2 1.62 1.22
 3 8 -1 15.03 3.04
 3 8 -1 18.91 1.8
 -3 -8 1 16.2 1.63
 3 8 -1 22.07 3.33
 3 8 -1 19.22 2.46
 -3 8 1 19.97 2.7
 3 -8 -1 16.95 2.89
 -3 8 1 15.02 3.46
 -3 -8 1 16.72 3.02
 3 -8 -1 18.51 1.76
 -3 -8 0 21.9 1.71
 3 8 0 29.58 4.19
 3 8 0 21.96 3.31
 -3 8 0 29.73 3.19
 3 8 0 25.57 1.59
 3 -8 0 24.2 2.84
 3 -8 0 20.38 2.83
 3 8 0 25.82 2.87
 -3 8 0 25.05 4.06
 -3 -8 0 32.42 4.16
 3 -8 0 26.94 2.44
 3 8 1 70.33 6.96
 -3 8 -1 70.94 4.77
 3 -8 1 71.97 5.29
 -3 8 -1 63 1.97
 3 -8 1 65.28 4.73
 3 8 1 67.31 4.73
 -3 -8 -1 57.74 5.59
 -3 -8 -1 75.28 6.15
 3 8 1 62.87 5.76
 -3 -8 -1 61.61 2.71
 3 8 1 72.25 5.95
 3 -8 1 69.33 4.49
 3 -8 2 95.28 5.68
 -3 -8 -2 87.64 3.15
 -3 8 -2 91.14 3.81
 -3 8 -2 96.91 5.75
 3 -8 2 97.66 6.06
 3 -8 2 91.11 5.78
 3 8 2 94.44 6.04
 -3 -8 -2 88.24 7.34
 3 8 2 84.41 6.45
 -3 -8 -2 103.68 7.17
 3 -8 3 6.61 1.72
 -3 -8 -3 6.04 0.79
 -3 8 -3 5.08 1.15
 -3 -8 -3 7.41 2.11
 3 -8 3 6.61 1.97
 3 8 3 7.26 1.95
 3 8 3 7.92 2.05
 -3 8 -3 4.06 1.24
 -3 -8 -3 6.64 2.48
 3 -8 4 112.77 7.3
 -3 8 -4 107.61 8.62
 -3 -8 -4 114.37 4.09
 -3 -8 -4 112.2 9.15
 -3 8 -4 126.54 6.74
 -3 8 -4 113 5.84
 3 8 4 133 8
 3 -8 4 120.08 7.13
 3 8 4 110.68 7.16
 -3 -8 -4 100.37 4.48
 -3 -8 -4 108.4 7.46
 3 -8 5 69.12 5.98
 -3 -8 -5 69.04 7.5
 -3 -8 -5 67.97 3.34
 -3 8 -5 61.47 4.76
 3 8 5 66.78 6.08
 -3 -8 -5 67.43 3.87
 -3 8 -5 64.12 6.83
 -3 -8 -5 78.68 6.32
 3 -8 6 7.76 2.26
 -3 8 -6 13.47 3.39
 3 8 6 14.53 3.05
 -3 -8 -6 15.64 1.76
 3 -8 6 16.03 2.27
 -3 -8 -6 12.67 1.87
 -3 -8 -6 16.08 4.1
 -3 -8 -6 17.07 2.96
 3 -8 7 23.27 4.26
 -3 8 -7 11.38 3.2
 3 8 7 14.22 3.24
 -3 -8 -7 19.1 3.11
 -3 -8 -7 17.45 2.03
 -3 8 -7 15.47 3.18
 3 -8 7 19.06 2.23
 -3 -8 -7 18.99 4.65
 3 -8 8 24.08 4.19
 3 8 8 29.15 4.84
 -3 8 -8 32.87 4.65
 -3 8 -8 28.74 5.06
 -3 -8 -8 34.39 6.26
 -3 8 -9 3.76 1.77
 3 -8 9 7.09 2.55
 3 8 9 9.01 2.96
 -3 -8 -9 9.28 3.63
 -3 -8 -10 14.99 4.75
 -3 -9 12 56.4 6.64
 -3 9 12 64.07 6.89
 -3 -9 11 10.99 2.99
 3 -9 -11 7.92 2.16
 3 9 -11 7.83 2.67
 -3 9 11 6.6 2.4
 3 -9 -10 78.97 6.03
 3 9 -10 88.1 7.4
 -3 9 10 93.55 7.67
 -3 -9 10 82.27 7.23
 -3 9 10 95.99 7.76
 3 -9 -9 193.78 9.34
 -3 9 9 193.18 10.51
 3 9 -9 213.9 11.18
 3 -9 -9 184.87 14.86
 -3 9 9 204.16 11.06
 -3 -9 9 204.66 10.94
 -3 -9 9 203.21 11.22
 3 9 -8 27.74 3.59
 -3 9 8 25.23 3.47
 -3 -9 8 30.03 4.12
 -3 -9 8 25.5 3.87
 3 -9 -8 21.84 4.74
 -3 9 8 25.29 3.93
 -3 -9 7 11.22 2.42
 3 9 -7 10.56 2.25
 -3 9 7 14.4 2.46
 -3 -9 7 6.87 2.05
 3 -9 -7 11.92 3.55
 -3 9 7 8.62 2.03
 3 9 -6 844.27 23.22
 3 -9 -6 859.11 30.65
 -3 9 6 857.01 24.52
 -3 -9 6 878.65 26.52
 -3 9 6 844.76 22.31
 -3 -9 6 865.9 24.54
 -3 9 5 204.16 7.92
 -3 9 5 181.53 8.23
 3 9 -5 204.32 8.76
 3 -9 -5 194.44 7.62
 3 -9 -5 204.58 12.64
 -3 9 5 213.86 9.94
 -3 -9 5 210.91 11.12
 -3 -9 5 211.83 9.79
 -3 9 4 47.64 2.99
 -3 -9 4 43.92 4.82
 -3 9 4 39.53 3.43
 3 9 -4 49.78 3.7
 -3 -9 4 40.84 3.51
 3 -9 -4 40.3 2.68
 -3 9 4 44.93 4.17
 3 -9 -4 38.91 5.09
 -3 -9 4 43.42 2.4
 -3 -9 4 41.56 4.02
 3 9 -3 354.31 10.79
 3 9 -3 326.89 8.62
 -3 9 3 345.6 12.53
 3 -9 -3 345.71 14.98
 3 -9 -3 331.57 8.38
 -3 -9 3 334.74 10.57
 -3 -9 3 341.43 14.52
 -3 9 3 303.56 10.93
 -3 -9 3 320.39 12.33
 3 9 -2 98.99 6.57
 3 9 -2 98.95 4.65
 -3 -9 2 100.81 4.78
 -3 -9 2 104.4 5.88
 -3 9 2 106.09 6.28
 3 -9 -2 97.1 7.07
 -3 9 2 91.11 8.53
 -3 -9 2 102.59 7.57
 3 -9 -2 105.25 4.02
 3 9 -1 123.03 8.09
 -3 -9 1 126.28 7.22
 3 9 -1 114.17 4.64
 -3 -9 1 119.67 4.74
 -3 9 1 117.24 6.59
 3 -9 -1 114.96 7.36
 -3 9 1 114 9.15
 3 9 -1 120.51 6.21
 -3 -9 1 116.83 7.94
 3 -9 -1 117.54 4.95
 3 9 0 542.94 20.39
 -3 -9 0 545.03 18.53
 -3 -9 0 535.25 19.24
 -3 -9 0 541.45 12.86
 -3 9 0 534.77 16.44
 3 -9 0 534.77 17.7
 3 -9 0 513.55 16.45
 3 9 0 548.53 16.23
 3 -9 0 556.88 14.93
 3 9 1 259.24 14.12
 -3 -9 -1 281.46 6.98
 -3 9 -1 281.52 10.71
 3 -9 1 289.23 11.4
 3 -9 1 261.85 10.63
 3 9 1 290.18 10.91
 -3 -9 -1 282.77 13.03
 -3 -9 -1 262.68 12.6
 3 -9 1 277.57 10.02
 -3 -9 -2 55.36 1.93
 -3 -9 -2 61.75 6.05
 -3 9 -2 51.99 2.73
 -3 9 -2 54.99 4.34
 3 -9 2 54.48 4.5
 3 9 2 58.06 4.69
 -3 -9 -2 49.09 5.18
 3 -9 2 59.69 4.46
 -3 -9 -3 150.2 3.8
 -3 -9 -3 148.75 3.79
 -3 9 -3 143.98 5.91
 -3 9 -3 146.32 7.43
 3 -9 3 149.05 7.92
 3 9 3 150.82 8.25
 -3 -9 -3 139.61 9.87
 -3 -9 -3 151.43 9.3
 3 -9 3 151.07 8.05
 3 9 4 151.54 8.67
 -3 9 -4 123.77 9.43
 -3 -9 -4 133.08 3.87
 -3 -9 -4 143.27 8.94
 -3 -9 -4 139.69 3.93
 -3 9 -4 121.82 6.16
 -3 9 -4 141.69 7.24
 3 -9 4 129.35 7.49
 -3 -9 -4 126.26 4.21
 -3 -9 -4 133.58 9.97
 3 -9 4 135.17 8.06
 3 -9 5 4.72 1.65
 -3 9 -5 -0.65 1.68
 -3 -9 -5 6.24 2.08
 -3 -9 -5 6.06 0.85
 3 9 5 6.2 2.44
 -3 -9 -5 4.43 0.88
 -3 9 -5 2.51 1.19
 -3 -9 -5 5.43 2.31
 -3 9 -6 173.89 11.82
 -3 -9 -6 188.2 6.09
 3 9 6 191.81 11.07
 -3 -9 -6 173.47 12.62
 -3 -9 -6 185.89 10.23
 3 -9 6 178.52 10.57
 -3 9 -7 408.05 19.34
 3 9 7 464.11 19.1
 -3 9 -7 422.33 16.81
 -3 -9 -7 398.59 15.92
 -3 -9 -7 437.27 21.47
 3 -9 7 444.45 18.44
 3 -9 8 4.45 2.74
 -3 9 -8 8.19 2.97
 3 9 8 3.89 2.06
 -3 9 -8 4.16 2
 3 -9 9 14.03 3.4
 -3 9 -9 6.86 2.42
 -3 -9 -9 15.71 4.36
 3 9 9 12.44 3.43
 3 -10 -12 5.72 4.09
 -3 -10 11 8.69 3.04
 3 -10 -11 1.5 2.43
 -3 10 11 5.92 2.43
 -3 -10 10 16.57 3.52
 -3 10 10 11.62 2.82
 3 10 -10 9.34 2.7
 3 -10 -10 9.2 4.25
 -3 10 10 8.77 2.9
 -3 -10 9 3.58 2.11
 -3 10 9 1.42 1.65
 3 -10 -9 0.22 2.6
 -3 10 9 0.38 1.34
 -3 -10 9 0.88 1.21
 3 10 -9 -0.5 1.37
 -3 10 8 72 5.93
 3 10 -8 76.7 6.31
 -3 10 8 73.15 6.52
 3 -10 -8 68.46 8.6
 -3 -10 8 76.48 6.9
 -3 -10 8 82.28 6.86
 -3 10 7 91.69 6.2
 3 10 -7 86.08 6.26
 3 -10 -7 101.66 9.98
 -3 10 7 82.15 6.61
 -3 -10 7 91.75 7.58
 -3 -10 7 82.14 6.69
 -3 10 6 31.68 3.28
 -3 -10 6 26.98 3.7
 -3 -10 6 24.9 3.94
 3 -10 -6 21.22 2.65
 3 10 -6 29.52 3.43
 3 -10 -6 24.35 4.87
 -3 10 6 26.52 3.7
 -3 10 5 87.88 4.97
 -3 10 5 71.4 4.92
 3 10 -5 94.07 5.75
 3 -10 -5 72.02 4.3
 3 -10 -5 98.45 8.51
 -3 10 5 94.37 6.58
 -3 -10 5 91.47 7.47
 -3 -10 5 86.28 6.3
 -3 -10 4 97.56 7.67
 -3 10 4 74.27 4.89
 3 10 -4 88.26 5.18
 -3 -10 4 71.39 4.88
 3 -10 -4 80.8 3.95
 3 -10 -4 88.27 7.81
 -3 10 4 89.45 6.19
 -3 10 4 83.83 4.27
 -3 -10 4 84.41 3.39
 -3 -10 4 87 6.23
 -3 10 3 137.52 6.81
 3 10 -3 154.22 6.56
 3 10 -3 139.14 4.86
 -3 10 3 142.03 7.85
 3 -10 -3 138.16 9.13
 3 -10 -3 142.09 4.54
 -3 -10 3 150.02 9.53
 -3 -10 3 148.04 6.25
 -3 -10 3 141.74 7.92
 -3 10 3 137.95 4.86
 3 10 -2 77.34 6.06
 3 10 -2 80.91 4.22
 -3 -10 2 83.86 4.34
 -3 10 2 85.15 5.83
 3 -10 -2 86.28 6.81
 -3 -10 2 84.77 7.13
 -3 -10 2 80.61 5.24
 3 -10 -2 77.03 3.73
 3 10 -1 20.97 1.9
 3 10 -1 23.04 3.71
 -3 -10 1 21.89 1.93
 3 10 -1 22.85 1.58
 3 -10 -1 23.41 3.54
 3 10 -1 26.03 2.97
 -3 10 1 23.26 3.17
 -3 -10 1 24.94 3.95
 3 -10 -1 21.39 2.14
 -3 -10 1 23.09 3.15
 3 10 0 100.67 8.28
 -3 -10 0 103.85 4
 -3 10 0 121.29 6.8
 3 -10 0 115.81 7.24
 3 10 0 128.87 6.74
 -3 -10 0 115.08 7.57
 -3 -10 0 118.54 8.41
 3 -10 0 114.02 5.58
 3 10 1 45.73 5.9
 -3 -10 -1 53.01 5.42
 -3 -10 -1 46.2 1.93
 -3 10 -1 47.35 4.18
 3 -10 1 49.46 4.51
 3 10 1 56.33 4.54
 -3 -10 -1 48.17 5.36
 3 -10 1 51.76 4.02
 -3 10 -2 29.53 2
 -3 -10 -2 39.18 4.81
 3 -10 2 31.78 3.69
 -3 10 -2 30.16 3.38
 3 10 2 34.44 3.77
 -3 -10 -2 34.61 4.63
 3 -10 2 37.33 3.64
 -3 10 -3 101.53 6.28
 -3 10 -3 92.36 4.66
 3 -10 3 99.49 6.5
 3 10 3 110.45 7.17
 -3 -10 -3 106.98 7.96
 -3 -10 -3 95.05 8.21
 3 -10 3 107 6.77
 -3 10 -4 40.06 3.41
 -3 10 -4 38.35 5.31
 -3 10 -4 47.45 4.24
 3 10 4 46.42 4.93
 3 -10 4 40.14 4.21
 -3 -10 -4 45.74 5.21
 -3 -10 -4 47.66 6.03
 3 -10 4 43.93 4.7
 -3 -10 -5 30.92 1.25
 -3 -10 -5 30.4 1.24
 -3 10 -5 37.96 5.36
 -3 10 -5 34.6 3.52
 3 10 5 53.04 5.66
 -3 -10 -5 39.8 4.91
 -3 -10 -5 33.8 2.01
 -3 -10 -5 48.01 6.25
 3 -10 5 44.73 4.97
 -3 10 -6 107.7 9.43
 -3 10 -6 122.89 8.19
 3 10 6 133.67 9.47
 -3 -10 -6 119.62 8.46
 3 -10 6 133.74 7.71
 -3 -10 -6 129.54 10.99
 3 -10 6 118.81 8.69
 3 -10 7 4.89 2.21
 -3 10 -7 6.46 2.93
 3 10 7 7.65 2.67
 -3 10 -7 5.31 2.19
 -3 -10 -7 3.57 1.43
 -3 -10 -7 10.55 3.76
 3 10 8 59.86 6.99
 -3 10 -8 55.44 6.16
 -3 -10 -8 66.03 8.66
 3 -10 8 60.46 6.93
 3 -10 9 55.69 6.91
 3 10 9 65.25 7.76
 -3 -10 -9 58.15 8.13
 -3 10 -9 52.37 6.21
 -3 -11 11 12.32 3.38
 3 -11 -11 12.18 4.7
 -3 11 11 7.81 2.67
 -3 11 11 9.04 3.29
 3 11 -10 73.17 7.01
 -3 11 10 76.8 7.24
 3 -11 -10 78.8 10.3
 -3 -11 10 68.55 6.98
 -3 11 10 68.21 6.59
 -3 -11 9 5.84 2.27
 -3 -11 9 6.32 2.27
 3 11 -9 7.4 2.45
 3 -11 -9 4.71 3.4
 -3 11 9 8.76 2.4
 -3 11 9 3.06 1.92
 -3 11 8 70.31 5.78
 3 11 -8 68.42 6.07
 -3 11 8 68.43 6.46
 3 -11 -8 66.36 8.62
 -3 -11 8 78.45 7.09
 -3 -11 8 73.96 6.71
 -3 11 7 466.99 16.07
 3 11 -7 479.41 16.82
 -3 -11 7 448.29 18.79
 3 -11 -7 484.67 22.47
 -3 11 7 471.79 17.87
 -3 -11 7 466.45 17.83
 -3 -11 6 25.46 3.67
 -3 -11 6 20.65 3.66
 3 11 -6 18.46 2.79
 -3 11 6 18.32 2.54
 3 -11 -6 17.7 2.28
 3 -11 -6 23.49 4.5
 -3 11 6 19.84 3.31
 -3 11 5 15.9 2.31
 3 11 -5 17.9 2.64
 -3 -11 5 16.49 2.84
 -3 11 5 18.97 3.01
 -3 -11 5 14.44 3.21
 3 -11 -5 19.07 3.94
 -3 11 5 16.13 2.13
 -3 11 4 240.41 8.3
 -3 11 4 212.29 9.18
 3 11 -4 270.94 9.83
 3 -11 -4 268.92 13.56
 -3 11 4 255.55 11.35
 3 -11 -4 243.3 7.63
 -3 -11 4 258.28 6.96
 -3 -11 4 275.96 13.66
 -3 -11 4 244.54 11.28
 -3 11 3 135.56 4.78
 -3 11 3 122.2 6.4
 3 11 -3 144.72 6.31
 -3 -11 3 128.62 6.23
 3 -11 -3 132.32 8.95
 -3 11 3 134.7 7.71
 -3 -11 3 133.92 7.81
 -3 -11 3 125.89 5.83
 3 -11 -3 135.68 4.42
 -3 -11 3 150.91 9.84
 3 11 -2 23.26 2.23
 3 11 -2 19.84 3.06
 -3 -11 2 22.82 2.2
 -3 11 2 26.3 3.33
 3 11 -2 22.09 1.93
 -3 -11 2 20.29 3.66
 3 -11 -2 20.83 3.34
 -3 -11 2 27.69 3.03
 3 -11 -2 21.02 1.98
 3 11 -1 707.3 24.43
 3 11 -1 753.72 17.82
 -3 -11 1 723.93 17.79
 -3 -11 1 768.42 22.21
 3 11 -1 784.58 16.73
 -3 11 1 745.89 21.94
 3 -11 -1 723.68 22.81
 3 11 -1 764.13 21.22
 -3 -11 1 739.06 25.23
 3 -11 -1 771.89 19.01
 3 11 0 103.57 8.44
 -3 -11 0 113.51 4.05
 -3 11 0 121.26 6.92
 3 -11 0 111.35 7.1
 3 11 0 119.9 6.68
 -3 -11 0 108.59 8.39
 -3 -11 0 110.81 7.41
 3 -11 0 112.74 5.77
 -3 11 -1 93.17 5.94
 3 -11 1 79.95 5.76
 3 11 1 80.44 5.69
 -3 -11 -1 76.38 7.02
 -3 -11 -1 78.55 6.65
 3 -11 1 81.1 5.19
 -3 11 -2 753.91 17.33
 -3 -11 -2 751.53 25.53
 -3 11 -2 757.41 21.78
 3 -11 2 739.42 22.09
 3 11 2 820.42 23.13
 -3 -11 -2 781.05 25.88
 3 -11 2 798.14 22.04
 -3 11 -3 14.82 1.74
 3 -11 3 15.73 2.66
 3 11 3 16.38 2.96
 -3 11 -3 18.34 2.72
 -3 -11 -3 19.82 4.08
 -3 -11 -3 18.71 3.53
 3 -11 3 19.54 2.96
 -3 11 -4 43.5 3.5
 -3 11 -4 56.32 4.64
 3 11 4 61.25 5.73
 3 -11 4 53.86 4.95
 -3 -11 -4 56.67 6
 -3 -11 -4 53.26 6.44
 3 -11 4 57.62 5.26
 -3 11 -5 258.68 14.69
 3 11 5 298.6 14.04
 -3 -11 -5 275.68 13.88
 -3 -11 -5 313.94 16.74
 3 -11 5 286.81 13.28
 -3 11 -6 3.81 2.19
 -3 11 -6 1.82 1.46
 3 11 6 0.97 1.59
 3 -11 6 3.26 1.6
 3 -11 6 0.03 1.47
 -3 -11 -6 6.03 3.16
 -3 -11 -6 3.02 2.1
 3 -11 7 2.39 1.92
 3 11 7 7.54 3.15
 -3 11 -7 -0.13 1.69
 -3 11 -7 4.38 2.27
 -3 -11 -7 5.15 2.12
 3 11 8 252.97 14.79
 -3 11 -8 230.98 12.76
 -3 -11 -8 239.36 16.21
 3 -11 8 213.18 13.2
 3 -12 -11 -1.57 2.55
 -3 12 11 8.79 2.83
 -3 -12 10 18.33 3.87
 3 12 -10 17.04 3.67
 3 -12 -10 22.53 5.73
 -3 12 10 16.5 3.71
 -3 12 10 16.95 3.71
 -3 -12 9 36.01 5.16
 3 12 -9 30.95 4.5
 3 -12 -9 31.77 6.36
 -3 12 9 28.96 4.5
 -3 12 9 31.47 4.35
 -3 -12 9 25.02 4.26
 -3 -12 8 27.2 4.17
 3 12 -8 32.45 4.21
 -3 12 8 32.02 4
 3 -12 -8 39.84 6.62
 -3 12 8 31.84 4.63
 -3 -12 8 36.62 5.13
 -3 -12 7 26.25 4.16
 -3 -12 7 36.94 5.23
 3 12 -7 30.28 3.87
 -3 12 7 28.77 4.22
 3 -12 -7 30.07 5.53
 -3 12 7 34.27 3.78
 -3 -12 6 24.51 3.74
 3 12 -6 23.08 3.25
 -3 12 6 27.65 3.92
 3 -12 -6 25.35 4.68
 -3 12 6 27.85 3.13
 -3 -12 6 27.08 4.46
 -3 -12 5 28.61 3.98
 3 12 -5 24.32 3.07
 3 -12 -5 18.71 3.67
 -3 -12 5 24.05 4.28
 -3 12 5 22.24 2.63
 -3 12 5 23.55 3.47
 -3 -12 4 5.62 2.08
 3 -12 -4 6.21 1.1
 -3 12 4 5.23 1.16
 -3 12 4 2.98 1.18
 3 12 -4 5.39 1.54
 3 -12 -4 6.44 2.03
 -3 -12 4 6.16 2.62
 -3 12 4 5.94 1.84
 3 12 -3 44.27 4.28
 -3 12 3 41.79 3.72
 3 12 -3 47.57 3.56
 -3 -12 3 41.76 3.49
 3 12 -3 45.65 3.33
 3 -12 -3 51.81 5.59
 -3 12 3 50.87 4.9
 -3 12 3 46.2 2.65
 -3 -12 3 54.16 6.13
 -3 -12 3 46.49 3.39
 -3 -12 3 46.77 4.77
 3 12 -2 64.29 5.88
 3 12 -2 68.45 3.94
 -3 -12 2 66.9 4.03
 3 12 -2 64.2 3.53
 3 -12 -2 76.88 6.4
 -3 12 2 74.1 5.84
 3 -12 -2 64.03 3.84
 3 12 -2 74.94 5.35
 -3 -12 2 77.92 7.26
 -3 -12 2 63.61 4.67
 3 -12 -1 0.23 0.71
 3 12 -1 1.37 0.95
 3 12 -1 -1.48 1.64
 -3 12 1 0.52 1.12
 -3 -12 1 -0.14 1.5
 3 12 -1 0.68 0.69
 -3 -12 1 0.64 0.57
 3 12 -1 0.04 0.39
 3 -12 -1 -0.81 1.5
 -3 -12 1 1.63 1.46
 3 12 0 40.73 5.58
 -3 12 0 44.42 4.47
 3 -12 0 51.19 4.74
 3 12 0 51.86 4.51
 -3 -12 0 38.41 5.23
 -3 -12 0 49.91 4.98
 3 -12 0 49.47 3.83
 -3 12 -1 190.66 9.21
 3 -12 1 176.59 9.16
 3 12 1 202.03 9.52
 -3 -12 -1 183.58 11.56
 -3 -12 -1 186.52 10.56
 3 -12 1 176.18 8.29
 3 -12 2 13.79 2.42
 -3 12 -2 13.26 1.36
 3 -12 2 13.52 2.59
 -3 12 -2 10.92 2.27
 3 12 2 13 2.63
 -3 -12 -2 16.04 3.59
 -3 -12 -2 14.83 3.3
 3 -12 3 7.67 2.04
 -3 12 -3 7.14 1.3
 3 -12 3 8.8 2.25
 3 12 3 10.82 2.4
 -3 12 -3 8.59 2.03
 -3 -12 -3 8.31 2.68
 -3 -12 -3 12.37 3.12
 -3 12 -4 66.56 5.28
 3 12 4 80.13 6.79
 3 -12 4 70.7 5.88
 -3 -12 -4 69.91 6.91
 -3 -12 -4 62.25 7.19
 3 -12 4 62.98 5.76
 3 -12 5 14.47 3.11
 -3 12 -5 11.25 3.19
 3 -12 5 16.68 3.27
 3 12 5 14.88 3.56
 -3 12 -5 16.27 2.75
 -3 -12 -5 14.12 3.26
 -3 -12 -5 15.72 3.95
 3 -12 6 2.06 1.66
 -3 -12 -6 5.73 3.07
 -3 12 -6 -2.34 1.91
 3 12 6 0.89 1.83
 -3 12 -6 -0.44 1.65
 -3 -12 -6 2.92 1.94
 3 -12 6 3.9 1.91
 3 -12 7 43.19 5.7
 3 12 7 39.6 5.63
 -3 12 -7 35.8 4.85
 -3 -12 -7 44.42 7.02
 3 -12 8 31.1 4.96
 3 12 8 30.85 5.43
 -3 12 -8 29.88 4.79
 -3 -12 -8 28.47 5.82
 3 -13 -11 9.52 4.19
 -3 -13 10 8.56 3.06
 3 13 -10 7.44 2.58
 3 -13 -10 7.19 3.37
 -3 13 10 12.32 3.12
 -3 13 10 6.78 2.63
 -3 13 9 104.84 7.98
 3 13 -9 114.32 8.42
 3 -13 -9 106.95 11.12
 -3 13 9 109.11 9
 -3 -13 9 102.1 8.75
 -3 -13 9 100.56 8.45
 3 13 -8 9.18 2.4
 -3 -13 8 12.81 3.06
 3 -13 -8 12.43 3.86
 -3 -13 8 6.31 2.41
 -3 13 8 12.67 2.8
 -3 13 8 6.98 2.4
 -3 -13 7 -1.84 1.96
 3 13 -7 1.96 1.44
 -3 -13 7 2.7 1.58
 3 -13 -7 1.52 2
 -3 13 7 2.66 1.93
 -3 13 7 0.65 1.61
 -3 13 6 140.32 7.39
 3 13 -6 144.27 8.01
 3 -13 -6 147.83 11.03
 -3 13 6 139.45 9.12
 -3 -13 6 122.74 9.61
 -3 -13 6 148.92 9.39
 -3 -13 5 44.06 5.75
 -3 -13 5 41.47 4.89
 -3 13 5 42.97 3.58
 3 13 -5 40.77 3.94
 -3 13 5 50.36 5.18
 3 -13 -5 47.27 5.66
 -3 13 4 95.13 4.84
 3 13 -4 94.1 5.56
 3 13 -4 87.01 2.68
 3 13 -4 83.52 5.16
 3 13 -4 91.62 2.76
 3 -13 -4 101.8 7.97
 -3 13 4 96.46 7.07
 3 -13 -4 86.07 4.04
 -3 -13 4 95.08 8.24
 -3 -13 4 103.32 7.37
 -3 13 3 62.11 3.16
 3 13 -3 55.08 4.82
 3 13 -3 64.93 4.2
 3 13 -3 62.94 4.01
 3 -13 -3 61.47 6.02
 -3 13 3 61.59 5.43
 3 13 -3 63.18 3.3
 -3 -13 3 59.08 6.47
 -3 -13 3 59.95 3.81
 -3 -13 3 63.94 5.65
 -3 13 2 223.1 5.6
 3 13 -2 208.74 11.3
 3 13 -2 236.46 8.17
 3 13 -2 233.14 7.76
 3 -13 -2 238.91 11.62
 -3 13 2 251.93 11.28
 -3 -13 2 252.53 13.75
 -3 -13 2 248.65 9.84
 3 13 -2 242.32 10.41
 3 -13 -2 244.01 8.47
 3 13 -1 24.97 2.97
 3 13 -1 30.12 4.49
 3 13 -1 27.9 1.92
 3 -13 -1 25.57 3.43
 3 13 -1 31.15 2.25
 -3 13 1 32.05 3.87
 -3 -13 1 33.59 5.06
 -3 -13 1 22.32 3.1
 3 -13 -1 31.37 2.96
 -3 13 0 1191.88 31.58
 3 -13 0 1196.66 31.6
 3 13 0 1218.07 31.16
 -3 -13 0 1198.82 36.24
 -3 -13 0 1205.31 32.86
 3 -13 0 1174.73 29.26
 -3 13 -1 616.34 19.62
 3 -13 1 606.27 19.64
 3 13 1 656.95 20.2
 3 -13 1 629.6 18.93
 -3 -13 -1 630.98 23.81
 -3 -13 -1 640.18 22.1
 3 -13 2 33.42 3.74
 -3 13 -2 29.08 1.98
 -3 -13 -2 29.41 4.84
 3 -13 2 28.4 3.54
 3 13 2 37.15 4.24
 -3 13 -2 30.08 3.67
 -3 -13 -2 30.93 4.55
 -3 13 -3 196.22 9.5
 3 -13 3 201.29 10
 3 13 3 196.03 10.45
 -3 -13 -3 182.41 11.78
 -3 -13 -3 183.21 11.85
 3 -13 3 188.19 9.75
 3 -13 4 27.81 4.03
 3 13 4 22.95 3.8
 -3 13 -4 23.14 3.11
 -3 -13 -4 25.6 4.22
 -3 -13 -4 32.19 5.07
 3 -13 5 39.94 4.87
 -3 13 -5 31.53 5.12
 -3 13 -5 41.78 4.21
 3 13 5 42.24 5.37
 3 -13 5 40.49 4.93
 -3 -13 -5 39.55 5.28
 -3 -13 -5 47.47 6.49
 3 -13 6 17.94 3.57
 -3 13 -6 14.45 3.42
 3 13 6 14.68 3.44
 -3 13 -6 19.34 3.43
 -3 -13 -6 13.62 3.29
 -3 -13 -6 12.51 3.47
 3 -13 6 14.75 3.04
 3 13 7 78.95 8.08
 -3 13 -7 58.55 6.2
 3 -13 7 60.94 6.78
 -3 -13 -7 55.01 7.61
 3 -13 8 9.75 3.43
 3 13 8 7.37 3.51
 -3 13 -8 3.8 2.51
 -3 -13 -8 4.16 3.22
 3 -14 -10 13.15 4.57
 -3 -14 9 1.67 2.15
 3 14 -9 0.54 1.57
 -3 14 9 -1.74 1.97
 -3 14 9 1.6 1.78
 -3 14 8 46.42 4.93
 -3 -14 8 43.48 5.71
 -3 -14 8 54.76 6.66
 3 14 -8 45.8 5.2
 3 -14 -8 46.65 7.01
 -3 14 8 49.15 6.17
 -3 -14 7 40.8 5.32
 3 14 -7 41.88 4.59
 3 -14 -7 38.32 5.93
 -3 14 7 37.1 4.15
 -3 14 7 49.39 5.82
 -3 -14 7 31.34 5.1
 3 14 -6 12.19 2.53
 -3 14 6 11.92 2.25
 -3 -14 6 5.65 2.37
 -3 -14 6 6.1 2.92
 3 -14 -6 8.21 2.85
 -3 14 6 7.64 2.41
 -3 14 5 95.63 5.7
 3 14 -5 112.1 6.68
 3 -14 -5 115.56 9.13
 -3 14 5 105.37 7.97
 -3 -14 5 106.71 9.27
 -3 -14 5 96.82 7.7
 -3 14 4 67.89 4.14
 3 14 -4 76.95 5.12
 3 -14 -4 77.6 7.13
 -3 14 4 67.38 6.23
 -3 -14 4 76.8 7.92
 -3 -14 4 70.7 6.34
 -3 -14 3 6.48 2.24
 -3 14 3 1.72 1.65
 3 14 -3 5 1.33
 3 -14 -3 4.76 2
 -3 -14 3 2.58 2.38
 3 14 -3 1.96 1.06
 -3 -14 3 3.38 1.16
 -3 14 3 2.92 0.88
 3 14 -3 3.59 0.94
 -3 14 2 3.09 0.51
 3 -14 -2 3.55 1.09
 3 14 -2 5.89 2.13
 3 14 -2 3.55 1.37
 3 14 -2 3.51 0.97
 -3 -14 2 2.43 1.86
 3 14 -2 1.91 0.82
 3 -14 -2 1.44 1.15
 -3 14 2 4.36 1.97
 -3 -14 2 5.12 1.58
 3 14 -1 45.63 2.81
 3 14 -1 37.06 5.11
 -3 -14 1 44.28 4.4
 -3 14 1 47.23 4.86
 3 -14 -1 46.47 4.81
 3 14 -1 40.27 2.48
 3 14 -1 43.77 4.36
 -3 -14 1 42.37 5.69
 3 -14 -1 49.83 3.93
 -3 14 0 49.9 4.97
 3 -14 0 46.29 4.69
 3 14 0 49.74 4.79
 -3 -14 0 45.08 4.89
 -3 -14 0 43.04 5.89
 3 -14 0 42.76 3.85
 3 -14 1 14.31 2.4
 3 -14 1 13.13 2.55
 -3 -14 -1 12.03 2.67
 -3 14 -1 15.33 2.87
 3 14 1 15.53 3.05
 -3 -14 -1 13.41 3.32
 3 -14 2 9 2.21
 -3 14 -2 7.82 0.97
 3 -14 2 7.99 2.17
 -3 -14 -2 10.89 3.43
 3 14 2 11.47 2.55
 -3 14 -2 8.08 2.1
 -3 -14 -2 5.28 2.15
 3 -14 3 39.11 4.48
 3 -14 3 33.47 4.04
 3 14 3 29.31 4.14
 -3 -14 -3 29.98 5.05
 -3 14 -3 32.37 3.9
 -3 -14 -3 37.23 5.42
 3 -14 4 2.24 1.63
 -3 -14 -4 -2.66 2.83
 3 -14 4 4.26 1.91
 -3 -14 -4 0.9 2.4
 3 14 4 -1.58 1.99
 -3 14 -4 -0.92 1.32
 3 -14 5 30.82 4.43
 -3 14 -5 30.34 5.29
 -3 14 -5 34.84 4.07
 3 14 5 42.69 5.59
 3 -14 5 39.82 5.18
 -3 -14 -5 32.23 5.13
 -3 -14 -5 40.35 6.12
 -3 14 -6 102.24 8.04
 3 14 6 121.69 9.84
 -3 -14 -6 98 8.76
 3 -14 6 111.12 8.6
 -3 -14 -6 99.22 10.04
 3 -14 6 101.84 8.55
 -3 -14 -7 -1.39 2.64
 3 -14 7 2.38 2.32
 3 14 7 2.78 2.3
 -3 14 -7 1.49 2.02
 -3 -15 9 -0.6 1.67
 3 15 -9 1.07 1.3
 3 -15 -9 4.39 3.12
 -3 -15 8 15.62 3.73
 3 15 -8 18.22 3.5
 3 -15 -8 15.63 4.26
 -3 -15 8 16.3 3.84
 -3 15 8 18.52 3.86
 -3 -15 7 59.81 6.53
 3 15 -7 58.87 5.45
 -3 -15 7 56.46 7
 3 -15 -7 56.41 6.95
 -3 15 7 62.68 6.65
 -3 -15 6 18.11 3.53
 3 15 -6 19.19 2.95
 -3 15 6 20.73 3.77
 -3 -15 6 12.24 3.39
 3 -15 -6 20.17 4.14
 -3 15 5 97.28 5.68
 3 15 -5 102.33 6.4
 3 -15 -5 99.87 8.49
 -3 15 5 105.16 8.02
 -3 -15 5 109.73 9.66
 -3 -15 5 99.08 7.94
 3 15 -4 506.14 15.71
 3 -15 -4 514.17 19.75
 -3 15 4 495.3 18.84
 -3 -15 4 512.15 22.18
 -3 15 4 488.21 13.97
 -3 -15 4 480.15 18.87
 3 15 -3 46.37 3.61
 -3 15 3 47.09 5.05
 3 15 -3 43.78 3.02
 3 -15 -3 42.31 4.9
 3 15 -3 45.6 4.59
 -3 -15 3 31.12 5.15
 3 15 -2 185.64 7.12
 3 -15 -2 178.01 9.91
 -3 15 2 179.88 10.04
 3 15 -2 179.6 9.28
 -3 -15 2 182.61 12.41
 -3 -15 2 174.9 8.37
 3 -15 -2 176.06 7.7
 3 15 -1 32.69 3.78
 3 15 -1 32.13 2.32
 3 -15 -1 34.54 4.13
 -3 15 1 31.55 4.11
 -3 -15 1 19.76 4.39
 -3 -15 1 31.51 3.67
 3 -15 -1 35.02 3.3
 -3 15 0 61.67 5.59
 3 -15 0 63.57 5.43
 3 15 0 53.9 5.06
 -3 -15 0 66.56 7.43
 -3 -15 0 62.45 5.67
 3 -15 0 59.32 4.71
 -3 15 -1 107.91 7.26
 3 -15 1 103.12 6.93
 3 15 1 103.41 7.28
 -3 -15 -1 105.92 9.41
 -3 -15 -1 107.12 8.15
 3 -15 1 109.64 6.85
 -3 15 -2 83.22 6.3
 3 -15 2 81.28 6.27
 3 15 2 83.71 6.75
 -3 -15 -2 82.77 7.58
 -3 -15 -2 73.93 7.97
 3 -15 2 90.74 6.48
 -3 15 -3 97.86 6.81
 3 -15 3 103.93 7.27
 3 15 3 108.12 7.98
 -3 -15 -3 97.13 9.14
 -3 -15 -3 96.09 8.63
 3 -15 3 103.76 7.48
 -3 15 -4 51.4 4.88
 3 -15 4 60.82 6.61
 3 15 4 50.9 5.82
 -3 -15 -4 48.82 6.39
 -3 -15 -4 42.82 6.11
 3 -15 4 47.73 5.37
 -3 15 -5 334.72 18.07
 -3 15 -5 373.5 15.93
 -3 15 -5 361.18 14.37
 3 15 5 413.34 18.5
 3 -15 5 412.84 18.25
 -3 -15 -5 384.97 18.77
 -3 -15 -5 407.29 20.13
 3 -15 5 393.1 17.04
 3 15 6 57.22 6.8
 -3 15 -6 44.99 5.39
 3 -15 6 61.64 6.66
 -3 -15 -6 62.5 8
 3 -15 6 58.73 6.46
 3 -15 7 8.13 2.85
 3 15 7 7.05 2.87
 -3 -15 -7 3.51 2.3
 -3 15 -7 4.55 2.45
 3 16 -9 -2.06 2.22
 -3 -16 8 0.51 1.63
 3 16 -8 2.56 1.58
 3 -16 -8 1.34 2.02
 -3 16 8 -0.06 2.69
 -3 -16 7 3.07 1.93
 3 16 -7 5.02 2.15
 3 -16 -7 2.88 1.93
 -3 -16 7 5.08 2.78
 -3 16 7 -0.99 1.81
 -3 16 6 8.76 2.74
 3 16 -6 7.18 2.09
 -3 -16 6 11.08 3.25
 3 -16 -6 7.25 2.82
 -3 -16 6 6.43 2.94
 -3 -16 5 13.91 3.44
 3 16 -5 7.26 1.85
 -3 -16 5 3.7 2.4
 3 -16 -5 9.77 3
 -3 16 5 8.68 3.02
 -3 -16 4 5.36 2.22
 3 16 -4 3.92 1.42
 3 -16 -4 6.56 2.56
 -3 -16 4 7.55 3.16
 -3 16 4 6.18 2.33
 3 16 -3 62.81 4.31
 3 -16 -3 58.73 5.82
 -3 16 3 62.65 6.16
 3 16 -3 68.24 5.76
 -3 -16 3 46.64 6.59
 3 16 -2 22.09 2.29
 3 16 -2 23.57 3.52
 -3 16 2 23.27 3.76
 3 -16 -2 18.54 3.23
 -3 -16 2 22.1 4.71
 -3 -16 2 24.33 3.09
 3 16 -2 21.48 2.48
 3 16 -1 6.79 1.94
 -3 -16 1 9.2 3.29
 -3 -16 1 6.14 1.91
 3 -16 -1 8.46 2.24
 -3 16 1 8.01 2.45
 3 -16 -1 9.42 1.96
 -3 16 0 50.62 5.25
 3 -16 0 46.11 4.84
 3 16 0 53.07 5.15
 -3 -16 0 52.25 5.29
 -3 -16 0 50.97 6.97
 3 -16 0 50.18 4.52
 -3 16 -1 84.15 6.68
 3 -16 1 85.66 6.41
 3 16 1 83.05 6.74
 -3 -16 -1 93.64 9.23
 -3 -16 -1 78.13 7.14
 3 -16 1 81.67 6.13
 3 -16 2 3.09 1.42
 3 -16 2 2.76 1.58
 3 16 2 5.59 2.19
 -3 16 -2 4.11 2.15
 -3 -16 -2 3.7 2.69
 -3 -16 -2 3.61 2.26
 3 -16 3 8.97 2.64
 3 -16 3 7.01 2.75
 3 -16 3 5.71 2.21
 3 16 3 9.06 2.88
 -3 16 -3 5.32 2.1
 -3 -16 -3 5.76 2.97
 -3 -16 -3 5.27 2.03
 -3 16 -4 104.82 7.39
 3 16 4 109.55 8.81
 3 -16 4 124.6 9.99
 -3 -16 -4 106.42 9.62
 -3 -16 -4 105.46 9.88
 3 -16 4 115.74 8.53
 3 -16 5 13.1 3.25
 -3 16 -5 9.36 2.37
 3 16 5 11.86 3.32
 -3 16 -5 7.79 2.13
 -3 -16 -5 14.34 3.93
 -3 -16 -5 7.51 2.87
 3 -16 5 13.83 3.68
 3 -16 6 7.71 2.87
 3 16 6 2.78 1.91
 -3 16 -6 6.01 2.4
 3 -16 6 4.81 2.4
 -3 -16 -6 5.49 2.82
 3 17 -8 9.05 2.41
 -3 -17 7 5.96 2.86
 3 17 -7 3.78 1.8
 3 -17 -7 2.56 2.01
 -3 -17 7 6.18 3.38
 -3 17 7 5.56 2.73
 3 17 -6 47.82 4.84
 -3 17 6 61.8 6.72
 3 -17 -6 51.6 6.21
 -3 -17 6 59.05 7.61
 -3 -17 6 49.51 6.21
 -3 -17 5 37.18 5.16
 3 17 -5 32.86 3.86
 3 -17 -5 26.84 4.31
 -3 -17 5 30.04 5.51
 -3 17 5 36.27 5.05
 -3 -17 4 25.14 4.09
 3 17 -4 19.01 2.66
 3 -17 -4 20.71 3.74
 -3 17 4 17.71 3.4
 -3 -17 4 20.61 4.6
 3 17 -3 68.97 4.58
 3 -17 -3 65.55 6.08
 -3 17 3 74.01 6.79
 3 17 -3 72.66 6.02
 -3 -17 3 63.44 7.79
 3 -17 -2 82.06 6.58
 -3 17 2 69.98 6.47
 3 17 -2 69.88 4.68
 3 17 -2 69.83 5.92
 -3 -17 2 73.34 8.36
 3 -17 -1 6.31 1.62
 -3 -17 1 -0.7 2.44
 3 -17 -1 6.98 2.1
 -3 -17 1 3.71 1.43
 -3 17 1 3.52 1.65
 3 17 -1 2.37 1.53
 -3 17 0 179.48 10.21
 3 -17 0 166.7 9.31
 3 17 0 181.06 9.96
 -3 -17 0 169.05 12.78
 -3 -17 0 167.16 9.81
 3 -17 0 165.43 8.73
 -3 17 -1 87.91 6.91
 3 -17 1 88.78 6.71
 3 17 1 110.93 7.94
 -3 -17 -1 97.51 9.67
 -3 -17 -1 107.4 8.14
 3 -17 1 99.36 6.96
 3 -17 2 15.11 3
 -3 -17 -2 22.02 4.95
 3 -17 2 16.44 2.97
 3 17 2 18.71 3.66
 -3 17 -2 17.4 3.15
 -3 -17 -2 11.24 3.06
 -3 17 -3 140.79 8.84
 3 -17 3 140.13 8.92
 3 17 3 145.48 9.88
 3 -17 3 148.35 11.35
 -3 -17 -3 148.53 12.01
 -3 -17 -3 143.33 10.81
 3 -17 3 135.78 9.12
 3 -17 4 48.28 5.55
 -3 17 -4 54.93 5.32
 3 17 4 60.69 6.75
 3 -17 4 58.15 7.04
 -3 -17 -4 54.78 7.35
 -3 -17 -4 53.85 6.99
 3 -17 5 5.32 2.22
 3 -17 5 9.17 3.15
 3 17 5 6.19 2.82
 -3 17 -5 6.55 2.27
 -3 -17 -5 4.9 2.65
 3 -17 6 16.85 3.8
 3 17 6 13.33 3.57
 -3 17 -6 13.75 3.26
 -3 -17 -6 15.83 4.69
 3 18 -8 15.93 3.46
 3 18 -7 18.8 3.43
 -3 -18 6 0.43 1.89
 3 18 -6 1.46 1.41
 3 -18 -6 4.66 2.41
 -3 18 6 2.96 2.25
 -3 -18 6 -1.86 2.38
 -3 -18 5 7.32 2.72
 3 18 -5 12.15 2.44
 3 -18 -5 15.4 3.33
 -3 -18 5 10.61 3.67
 -3 18 5 13.17 3.62
 -3 -18 4 9.18 2.97
 3 18 -4 7.52 2.37
 -3 18 4 7.26 2.67
 3 -18 -4 2.55 1.51
 -3 -18 4 7.41 3.22
 3 18 -3 3.59 1.65
 3 -18 -3 3.13 1.84
 -3 -18 3 5.8 3.33
 -3 18 3 6.79 2.74
 3 18 -2 22.49 3.61
 3 -18 -2 16.92 3.16
 -3 18 2 21 3.84
 -3 -18 2 21.5 5.1
 3 -18 -1 1.49 1.09
 3 -18 -1 2.34 1.48
 -3 -18 1 1.17 1.4
 -3 18 1 -0.52 2.02
 -3 -18 1 2.63 2.05
 3 18 -1 -0.18 1.48
 3 18 -1 2.45 1.24
 3 -18 0 1.67 1.06
 3 -18 0 6.88 2.19
 3 18 0 2.04 1.61
 -3 18 0 2.31 1.81
 -3 -18 0 0.21 2.59
 -3 -18 0 2.12 1.7
 3 -18 1 2.11 1.27
 3 -18 1 8.5 2.47
 -3 18 -1 6.13 2.24
 3 18 1 5.04 2.28
 -3 -18 -1 1.89 1.98
 -3 -18 -1 5.23 2.27
 3 -18 2 25.68 5.02
 3 -18 2 14.65 2.92
 3 18 2 14.58 3.11
 -3 18 -2 15.13 2.86
 -3 -18 -2 12.02 4.33
 -3 -18 -2 18.76 4.04
 3 -18 2 18.61 3.47
 3 -18 3 19.26 3.55
 3 18 3 23.48 4.35
 3 -18 3 25.59 5.05
 -3 18 -3 17.38 3.2
 -3 -18 -3 26.33 5.27
 -3 -18 -3 25.94 4.73
 3 -18 4 10.62 2.92
 -3 18 -4 7.38 2.45
 3 18 4 5.72 2.36
 -3 18 -4 9.84 2.62
 3 -18 4 14.46 4.12
 -3 -18 -4 8.9 3.41
 3 -18 5 2.9 1.96
 3 18 5 1.55 1.76
 -3 18 -5 0.07 1.58
 -3 -18 -5 0.53 1.86
 3 19 -7 7.13 2.32
 -3 -19 5 30.03 4.86
 3 19 -5 30.89 4.33
 3 -19 -5 24.8 4.01
 -3 -19 5 36.68 6.32
 -3 19 5 43.97 6.04
 3 19 -4 25.56 4.1
 -3 -19 4 32.17 5.96
 -3 19 4 30.04 4.89
 3 -19 -4 21.17 3.63
 3 19 -3 6.01 2.25
 -3 19 3 4.83 2.53
 3 -19 -3 7.16 2.27
 -3 -19 3 5.77 2.83
 3 -19 -2 86.45 6.79
 -3 19 2 101.19 8.34
 3 19 -2 91.96 7.21
 -3 -19 2 82.45 9.4
 3 -19 -1 55.72 5.35
 -3 19 1 65.93 6.59
 3 19 -1 63.3 6
 -3 -19 1 64.77 8.63
 3 -19 -1 55.79 5
 -3 19 0 74.59 6.84
 3 -19 0 89.3 6.79
 3 19 0 89.93 7.41
 -3 -19 0 84.73 7.07
 -3 -19 0 79.56 9.4
 3 -19 0 75.64 6.12
 -3 19 -1 84.12 7.13
 3 -19 1 79.38 6.52
 3 -19 1 99.31 9.9
 3 19 1 84.87 7.35
 -3 -19 -1 75.39 7.12
 -3 -19 -1 74.39 9.22
 3 -19 1 84.47 6.73
 -3 19 -2 89.51 7.34
 3 -19 2 92.84 7.21
 3 19 2 102.66 8.44
 3 -19 2 111.22 10.47
 -3 -19 -2 94.34 10.21
 -3 -19 -2 96.22 8.59
 3 -19 2 90.59 7.37
 -3 19 -3 73.33 6.41
 -3 19 -3 65.09 6.12
 3 19 3 95.57 8.42
 3 -19 3 79.67 8.82
 -3 -19 -3 100.94 9.15
 3 -19 3 75.94 7.05
 3 -19 4 6.2 2.5
 -3 19 -4 3.02 1.83
 3 19 4 5.57 2.47
 -3 -19 -4 7.34 3.08
 3 -19 4 11.74 4.08
 3 -19 5 21.73 4.24
 3 19 5 18.34 4.44
 -3 19 -5 22.86 4
 3 -19 5 25.52 5.18
 3 20 -5 5.51 2.48
 3 20 -4 0.19 1.48
 3 -20 -4 1.14 1.51
 -3 20 4 0.34 2.13
 3 20 -3 1.69 1.52
 3 -20 -3 6.15 2.19
 -3 -20 3 7.17 3.28
 -3 20 3 2.16 2.11
 3 -20 -2 8.52 2.39
 -3 20 2 7.69 2.8
 -3 -20 2 7.73 3.41
 3 20 -2 6.76 2.44
 3 -20 -1 1.28 2.09
 3 -20 -1 4.87 2.15
 -3 20 1 2.51 2.14
 -3 -20 1 7.34 3.91
 3 20 -1 0.64 1.68
 3 -20 0 8.42 2.42
 3 -20 0 9.48 3.51
 3 -20 0 4.27 1.85
 -3 20 0 6.55 2.58
 3 20 0 7.13 2.65
 -3 -20 0 11.15 3.82
 3 -20 1 13 2.91
 -3 -20 -1 11.93 3.16
 3 -20 1 17.95 4.71
 3 -20 1 11.56 2.83
 3 20 1 11.66 3.25
 -3 20 -1 12.83 2.97
 -3 -20 -1 12.32 4.28
 3 -20 2 6.74 2.35
 -3 -20 -2 6.4 2.89
 3 20 2 4.56 2.24
 3 -20 2 3.84 2.49
 -3 20 -2 3.55 1.65
 3 -20 3 11.63 2.87
 -3 20 -3 4.1 1.79
 3 20 3 8.2 2.85
 -3 -20 -3 11.69 3.66
 3 -20 3 13.89 4.12
 3 -20 4 14.62 3.56
 3 -20 4 17.13 4.1
 -3 20 -4 10.56 3.03
 3 20 4 21.66 4.38
 -3 -20 -4 18.89 4.62
 3 -20 5 3.66 2.24
 3 21 -5 6.47 2.56
 3 21 -4 22.25 3.83
 3 21 -3 18.4 3.58
 -3 21 3 18.64 4.11
 3 -21 -2 29.67 4.03
 -3 21 2 30.82 4.87
 3 21 -2 31.46 4.47
 3 -21 -1 34.41 6.65
 3 -21 -1 24.3 3.65
 -3 21 1 26.21 4.49
 3 21 -1 29.55 4.57
 3 -21 0 47.04 7.41
 3 -21 0 37.19 4.5
 -3 21 0 44.83 5.58
 3 21 0 43.72 5.46
 3 -21 1 22.41 3.64
 3 -21 1 18.21 4.93
 3 21 1 18.36 3.96
 -3 21 -1 21.56 3.94
 3 -21 1 17.73 3.46
 3 -21 2 11.71 3.04
 -3 -21 -2 13.89 3.5
 3 -21 2 15.04 4.39
 -3 21 -2 7.47 2.34
 3 21 2 9.53 2.99
 -3 21 -2 10.4 2.79
 3 -21 3 23.57 5.52
 3 -21 3 26.86 4.32
 -3 21 -3 16.72 3.35
 3 21 3 21.77 4.49
 -3 -21 -3 17.43 3.98
 3 -21 4 11.41 4.05
 -3 21 -4 9.86 2.88
 3 22 -3 9.64 2.88
 -3 22 2 0.43 2
 3 22 -2 -0.14 1.78
 3 -22 -1 0.78 1.15
 3 22 -1 2.03 2.04
 -3 22 1 0.82 1.89
 3 -22 0 4.08 1.95
 3 22 0 2.3 1.9
 -3 22 0 5.52 2.47
 3 22 1 15.58 3.95
 -3 22 -1 13.18 3.3
 3 -22 2 6.72 2.99
 3 -22 3 1.51 2.26
 4 0 -12 95.5 8.03
 4 0 -11 28.99 4.13
 4 0 -10 124.76 8.28
 -4 0 10 130.16 6.82
 -4 0 10 124.24 6.91
 4 0 -9 94.55 6.78
 -4 0 9 86.24 5.3
 -4 0 9 89.58 6.14
 -4 0 9 90.96 5.44
 4 0 -8 336.24 12.96
 -4 0 8 328.34 11.09
 -4 0 8 310.5 12.64
 -4 0 8 318.39 10.68
 4 0 -7 93.45 6.01
 -4 0 7 89.83 5.01
 -4 0 7 80.43 5.8
 -4 0 7 88.51 4.61
 4 0 -6 821.45 20.22
 4 0 -6 837.33 22.64
 -4 0 6 844.27 20.98
 -4 0 6 809.27 19.8
 4 0 -5 331.54 11.58
 -4 0 5 341.57 10.52
 4 0 -5 315.33 10.47
 4 0 -5 303.67 11.55
 4 0 -5 329.76 9.82
 4 0 -4 1831.02 41.13
 -4 0 4 1858.5 39.94
 4 0 -4 1803.8 40.41
 4 0 -4 1839.34 38.88
 -4 0 3 305.38 9.82
 4 0 -3 299.21 10.24
 4 0 -3 306.89 14.57
 4 0 -3 309.25 9.19
 -4 0 2 62.84 3.93
 4 0 -2 64.03 4.17
 4 0 -2 55.44 5.53
 4 0 -1 9.55 1.25
 -4 0 1 12.8 1.83
 4 0 -1 15.15 2.5
 4 0 -1 15.64 2.09
 -4 0 0 4398.48 98.84
 -4 0 0 4510.26 91.87
 4 0 0 4401.24 94.57
 4 0 0 4658.47 90.45
 -4 0 -1 2661.15 63.16
 4 0 1 2678.9 54.63
 4 0 1 2523.18 56.51
 -4 0 -1 2576.61 54.2
 -4 0 -2 104.86 8.45
 4 0 2 111.55 5.59
 4 0 2 102.86 5.65
 -4 0 -2 103.25 5.13
 -4 0 -3 64.72 7.01
 4 0 3 66.94 4.64
 4 0 3 65.89 4.35
 -4 0 -3 56.91 5.24
 -4 0 -3 57.42 4.05
 -4 0 -4 9.07 2.86
 4 0 4 11.73 2.3
 4 0 4 11.94 2.14
 -4 0 -4 11.12 2.5
 -4 0 -5 298.88 16.75
 4 0 5 318.24 12.73
 4 0 6 27.19 3.91
 -4 0 -6 14.22 3.99
 4 0 6 18.99 2.13
 -4 0 -6 24.59 3.21
 4 0 7 168.66 9.89
 -4 0 -7 142.83 8.23
 -4 0 -7 139.01 7.44
 -4 0 -7 140.54 12.2
 -4 0 -8 2.68 1.66
 4 0 8 1.27 1.66
 -4 0 -9 7.79 2.32
 4 0 9 8.99 2.68
 -4 0 -9 4.37 3.02
 -4 0 -10 67.74 6.43
 4 0 10 58.57 7.15
 -4 0 -10 53.13 7.82
 -4 0 -11 25.61 4.25
 -4 0 -11 17.6 5.03
 4 -1 -12 63.54 6.68
 4 1 -12 87.59 7.67
 4 -1 -11 20.62 3.58
 4 1 -11 16.57 3.45
 -4 1 11 14.7 2.52
 4 -1 -10 66.97 5.97
 4 1 -10 66.39 6.05
 -4 -1 10 56.71 4.21
 -4 1 10 59.23 4.78
 -4 -1 10 68.16 5.19
 -4 1 10 56.4 4.38
 4 -1 -9 64.86 5.69
 4 1 -9 67.38 5.77
 -4 -1 9 70.28 4.52
 -4 1 9 65.42 4.82
 -4 -1 9 70.44 5.57
 -4 1 9 68.58 5.45
 -4 1 9 72.48 4.61
 -4 -1 9 68.55 4.93
 -4 1 8 15.24 2.02
 -4 -1 8 13.88 2.09
 4 -1 -8 12.98 2.42
 4 1 -8 16.8 2.89
 -4 -1 8 12.05 1.86
 -4 1 8 15.15 2.31
 -4 -1 8 13.26 2.5
 -4 -1 8 12.49 2.6
 -4 -1 7 21.68 2.38
 4 -1 -7 22.25 2.98
 4 1 -7 25.36 3.31
 -4 -1 7 18.75 2.15
 -4 1 7 22.07 2.58
 -4 1 7 20.12 3.06
 -4 1 7 23.18 2.16
 4 1 -6 217.67 8.52
 4 -1 -6 238.08 9.78
 4 1 -6 234.22 9.83
 -4 -1 6 235.8 8.24
 -4 1 6 228.03 8.82
 -4 1 6 209.47 9.88
 -4 1 6 223.63 7.28
 -4 -1 6 226.53 8.22
 4 -1 -5 22.28 2.85
 4 -1 -5 33.28 3.25
 4 1 -5 31.89 3.24
 -4 -1 5 32.94 2.68
 -4 1 5 31.76 3.02
 4 1 -5 32.88 2.8
 4 -1 -5 30.75 2.95
 -4 -1 5 31.6 2.63
 4 1 -5 28.65 2.63
 4 -1 -5 29.86 2.27
 4 1 -4 181.47 7.79
 -4 -1 4 169.74 6.6
 -4 1 4 175.82 7.22
 4 1 -4 167.36 7.02
 4 -1 -4 179.96 11.59
 4 -1 -4 163.74 7.3
 4 -1 -4 184.49 7.84
 4 1 -4 175.76 6.9
 4 -1 -4 165.69 5.81
 4 1 -3 35.56 3.17
 -4 -1 3 33.08 2.76
 -4 1 3 37.28 3.1
 4 1 -3 34.04 2.89
 4 -1 -3 31.26 2.95
 4 -1 -3 36.47 4.85
 4 1 -3 30.01 4.27
 4 -1 -3 33.6 2.35
 4 1 -3 34.52 2.76
 -4 -1 2 145.71 6.25
 -4 1 2 143.72 6.55
 4 1 -2 160.73 6.77
 4 -1 -2 152.51 6.98
 4 -1 -2 157.64 9.67
 4 1 -2 149.59 9.17
 4 1 -2 159.55 6.43
 -4 -1 1 173.57 7.3
 -4 1 1 188.44 7.64
 4 1 -1 191.48 7.74
 4 -1 -1 186.74 7.94
 4 -1 -1 183.53 9.81
 4 1 -1 188.35 9.61
 4 -1 -1 190.11 6.32
 4 1 -1 193.65 6.93
 -4 -1 0 251.35 12.85
 -4 1 0 238.07 9.26
 4 1 0 242.82 9.38
 4 -1 0 253.28 10.96
 4 1 0 242.94 10.41
 4 -1 0 252.05 7.86
 -4 -1 0 232.54 11.61
 4 1 0 259.45 8.5
 -4 -1 -1 32.88 4.57
 -4 1 -1 33.48 4.65
 -4 1 -1 42.65 3.62
 4 -1 1 38.1 2.85
 4 -1 1 34.03 3.66
 4 1 1 37.42 3.48
 4 1 1 37.38 3.08
 -4 -1 -1 32.84 3.97
 -4 1 -1 36.05 2.7
 -4 -1 -1 35.3 2.93
 -4 -1 -2 30.46 4.86
 -4 1 -2 25.96 4.33
 4 -1 2 32.57 3.04
 4 1 2 30.55 3
 4 1 2 31.32 2.95
 4 -1 2 31.75 3.2
 -4 1 -2 32.48 4.14
 -4 1 -2 27.69 2.52
 -4 -1 -2 27.94 2.7
 -4 -1 -3 212.5 12.86
 -4 1 -3 206.47 12.7
 4 -1 3 189.65 8.35
 4 1 3 207.68 8.94
 4 1 3 205.53 8.08
 4 -1 3 210.3 8.59
 -4 1 -3 193.39 10.37
 -4 1 -3 183.21 7.72
 -4 -1 -3 180.48 7.97
 -4 -1 -4 87.31 8.61
 4 -1 4 88.54 5.72
 4 1 4 91.26 6.14
 4 -1 4 95.4 5.69
 -4 -1 -4 91.27 6.6
 -4 1 -4 79.67 5.24
 -4 1 -4 86.68 8.41
 4 -1 5 4.71 1.58
 -4 -1 -5 5.3 2.58
 -4 1 -5 6.69 2.48
 4 1 5 6.25 1.97
 4 -1 6 21.17 3.37
 -4 -1 -6 21.37 4.74
 -4 1 -6 16.78 4.26
 4 1 6 21.45 3.31
 4 1 6 19.39 2.24
 -4 -1 -6 15.51 2.71
 4 -1 7 12.22 2.9
 4 1 7 6.09 2.3
 -4 1 -7 9.82 3.59
 -4 -1 -7 6.58 1.83
 -4 1 -7 6.02 1.99
 -4 -1 -7 6.33 1.87
 -4 1 -7 6.8 1.52
 4 1 8 45.42 5.56
 -4 -1 -8 41.99 4.47
 -4 1 -8 45.32 4.93
 4 -1 8 36.98 4.96
 -4 -1 -8 51.3 7.47
 -4 -1 -9 17.61 3.14
 -4 1 -9 14.68 3.13
 4 1 9 14.97 3.57
 4 -1 9 13.52 3.39
 -4 -1 -9 12.42 4.1
 -4 1 -9 11.32 3.81
 -4 -1 -10 1.78 1.56
 -4 1 -10 3.03 1.91
 4 -1 10 4.7 2.44
 4 1 10 1.53 2.09
 -4 -1 -10 5.1 3.27
 -4 1 -10 3.48 2.43
 -4 -1 -11 12.85 3.18
 4 -2 -12 93.27 7.71
 4 2 -12 93.24 7.99
 -4 -2 11 12.04 2.46
 4 -2 -11 12.87 2.92
 4 2 -11 15.1 3.2
 -4 2 11 13.24 2.56
 4 -2 -10 131.59 8.41
 4 2 -10 147.04 9.04
 -4 -2 10 120.94 6.03
 -4 2 10 125.28 7.36
 -4 -2 10 130.82 7.63
 4 -2 -9 35.19 4.03
 4 2 -9 27.71 3.73
 -4 -2 9 25.41 3.34
 -4 -2 9 21.78 2.39
 -4 2 9 27.26 3.21
 -4 2 9 32.73 2.85
 -4 -2 9 31.98 3.43
 4 -2 -8 215.36 10.09
 4 2 -8 212.28 10.23
 -4 -2 8 225.65 8.04
 -4 2 8 210.87 9.21
 -4 -2 8 210.78 10.29
 -4 2 8 224.02 7.62
 -4 -2 8 226.24 9.28
 4 -2 -7 294.87 11.46
 4 2 -7 283.14 11.44
 -4 -2 7 283.78 9.06
 -4 -2 7 267.88 10.01
 -4 2 7 286.58 10.57
 -4 -2 7 271.02 11.86
 -4 2 7 279.03 8.27
 4 -2 -6 17.66 2.43
 4 2 -6 22.2 2.82
 -4 -2 6 15.72 2.02
 -4 -2 6 17.85 1.86
 -4 2 6 18.47 2.48
 -4 2 6 16.67 2.72
 -4 -2 6 17.27 2.8
 4 -2 -6 11.03 2.11
 4 -2 -5 166.86 7.63
 4 2 -5 170 7.66
 -4 -2 5 158.9 6.08
 -4 2 5 161.09 7.18
 4 2 -5 162.76 6.31
 -4 -2 5 157.39 6.59
 4 2 -5 163.94 7.05
 4 2 -4 560.23 16.12
 -4 -2 4 563.32 16.51
 -4 -2 4 578.98 14.65
 -4 2 4 581.27 16.08
 4 2 -4 556.36 15.06
 4 2 -4 555.49 15.47
 4 -2 -4 542.05 21.83
 4 -2 -4 522.99 15.98
 4 -2 -4 572.83 13.01
 4 -2 -4 562.13 15.65
 4 2 -3 559.13 15.63
 -4 -2 3 533.33 15.72
 -4 -2 3 553.52 14.56
 -4 2 3 552.43 15.58
 4 2 -3 558.3 15.16
 4 -2 -3 553.84 16.07
 4 -2 -3 570.48 21.18
 4 2 -3 523.29 20.05
 4 -2 -3 568.34 13.21
 4 2 -3 556.62 15.23
 4 2 -2 16.56 2.02
 -4 -2 2 16.84 1.97
 4 -2 -2 17.87 3.17
 4 2 -2 17 3.09
 -4 2 2 13.19 1.84
 4 2 -2 15.45 1.93
 4 -2 -2 17.38 2.27
 -4 -2 1 900.64 26.76
 -4 2 1 892.66 22.35
 4 2 -1 858.23 21.98
 4 -2 -1 903.57 26.15
 4 2 -1 855.03 24.77
 4 -2 -1 896.01 19.73
 4 2 -1 874.27 21.28
 -4 -2 0 27.66 4.03
 4 -2 0 25.45 1.99
 4 2 0 28.84 2.52
 4 -2 0 27.84 3.4
 4 2 0 26.72 3.04
 -4 2 0 23.46 2.63
 -4 -2 0 28.39 3.67
 -4 -2 -1 560.21 20.83
 -4 2 -1 522.81 20.5
 -4 2 -1 564.42 15.98
 4 2 1 520.86 16.02
 4 -2 1 563.16 14.19
 4 2 1 510.26 15.41
 4 -2 1 523.45 16.88
 4 2 1 559.73 15.38
 -4 2 -1 541.81 19.54
 -4 -2 -1 529.86 17.96
 -4 2 -1 544.27 13.83
 -4 -2 -1 529.39 15.05
 -4 -2 -2 495.04 20.11
 -4 2 -2 487.9 19.94
 4 -2 2 519.11 14.16
 4 2 2 529.38 15.22
 4 2 2 524.38 14.31
 4 -2 2 473.82 15.3
 -4 2 -2 487.26 18.19
 -4 -2 -2 493.88 16.83
 -4 2 -2 488.18 13.42
 -4 -2 -2 466.82 14.25
 -4 -2 -3 23.67 4.22
 -4 2 -3 31.2 4.69
 4 -2 3 30.76 2.97
 4 2 3 33.55 2.87
 4 -2 3 28.57 3.09
 4 2 3 29.4 3.27
 -4 2 -3 29.11 2.7
 -4 -2 -3 24.44 2.72
 -4 -2 -4 110.34 9.45
 -4 2 -4 109.05 9.59
 4 -2 4 127.15 6.68
 4 2 4 117.14 7.01
 4 -2 4 109.4 6.28
 -4 -2 -4 97.66 6.68
 -4 2 -4 102.26 5.85
 -4 -2 -4 109.64 7.01
 -4 -2 -5 704.86 27.19
 -4 2 -5 649.82 26.12
 4 -2 5 705.09 20.49
 4 2 5 722.74 21.46
 -4 -2 -5 680.92 20.52
 -4 -2 -6 25.41 5.05
 -4 2 -6 34.18 5.62
 4 2 6 32.19 4.19
 4 -2 6 35.49 4.11
 4 2 6 30.14 2.83
 -4 -2 -6 31.56 3.62
 4 2 7 38.03 4.82
 -4 -2 -7 39.53 4.01
 -4 2 -7 37.65 4.23
 -4 2 -7 47.29 6.91
 -4 -2 -7 32.93 3.5
 4 -2 7 33.27 4.19
 4 -2 8 229.14 12.34
 4 2 8 238.07 13.14
 -4 -2 -8 200.1 10.02
 -4 2 -8 201.29 10.83
 -4 -2 -8 211.33 15.38
 -4 -2 -9 8.41 2.37
 -4 2 -9 5.43 2.08
 4 -2 9 9.11 2.97
 -4 -2 -9 4.62 3.22
 -4 2 -9 10.03 3.76
 4 2 9 5.02 2.2
 -4 -2 -10 1.28 1.32
 -4 2 -10 5.23 2.1
 4 -2 10 4.65 2.42
 4 2 10 1.22 1.93
 -4 -2 -10 7.09 3.65
 -4 2 -10 1 2.42
 4 -3 -12 53.01 5.99
 -4 -3 11 20.06 3.26
 4 -3 -11 32.63 4.41
 4 3 -11 21.17 3.84
 -4 3 11 25.58 3.56
 4 -3 -10 58.34 5.57
 4 3 -10 63.34 6.04
 -4 3 10 56.14 5.04
 -4 -3 10 57.18 5.15
 4 -3 -9 137.97 8.26
 4 3 -9 131.75 8.41
 -4 -3 9 127.89 5.58
 -4 3 9 137.4 7.73
 -4 -3 9 155.87 8.69
 -4 3 9 134.33 5.79
 -4 -3 9 141.5 7.78
 -4 3 8 -0.34 0.56
 -4 -3 8 1.04 1.12
 4 -3 -8 0.21 1.1
 4 3 -8 0.6 1.27
 -4 3 8 0.74 1.17
 -4 -3 8 0.06 0.57
 -4 -3 8 -1.49 1.52
 -4 -3 8 2 0.91
 4 3 -7 94.27 6.05
 4 -3 -7 101.75 6.36
 4 3 -7 106.13 6.61
 -4 -3 7 99.16 4.45
 -4 3 7 112.7 6.34
 -4 -3 7 92.24 5.5
 -4 -3 7 102.69 7.08
 -4 3 7 91.55 3.8
 -4 -3 7 102.77 5.93
 4 -3 -6 232.22 9.67
 -4 -3 6 221.64 7.31
 4 3 -6 231.73 9.87
 -4 3 6 247.16 9.64
 -4 -3 6 236.54 11.04
 -4 -3 6 228.06 8.98
 4 -3 -5 35.92 3.39
 4 3 -5 37.32 3.51
 -4 -3 5 36.48 4.12
 -4 -3 5 37.16 2.59
 -4 3 5 34.46 3.36
 4 3 -5 31.91 2.48
 4 -3 -5 39.05 5.66
 -4 -3 5 34.44 3.1
 4 3 -4 70.84 4.59
 -4 -3 4 66.71 4.62
 -4 -3 4 64.98 3.57
 -4 3 4 68.49 4.61
 4 3 -4 66.69 3.81
 4 -3 -4 67.07 7.22
 4 -3 -4 69.49 4.71
 4 -3 -4 60.53 4.05
 4 3 -4 68.8 4.47
 4 -3 -4 62.07 2.26
 4 3 -3 112.56 5.67
 -4 -3 3 100.01 5.51
 -4 -3 3 107.05 4.8
 -4 3 3 110.36 5.84
 4 3 -3 101.2 5.07
 4 -3 -3 114.64 8.74
 4 -3 -3 100.86 5.8
 4 -3 -3 101.29 3.64
 4 3 -3 101.18 5.48
 -4 -3 2 132.96 8.36
 -4 3 2 142.07 6.76
 4 3 -2 143.04 6.23
 4 -3 -2 136.82 6.87
 4 -3 -2 141.46 9.39
 4 3 -2 148.41 8.86
 4 3 -2 146.51 6.68
 -4 -3 1 127.76 8.52
 4 3 -1 129.55 6.11
 -4 3 1 137.5 6.58
 4 -3 -1 125.85 8.24
 4 3 -1 122.87 7.55
 4 -3 -1 128.49 4.49
 4 3 -1 135.26 5.97
 -4 -3 0 54.63 5.71
 -4 -3 0 50.04 3.45
 4 3 0 56.41 4.08
 -4 3 0 57.59 4.26
 4 -3 0 54.41 2.86
 4 -3 0 55.77 4.95
 4 3 0 50.85 4.23
 -4 3 0 56.78 6.01
 4 3 0 63.93 4.01
 -4 -3 -1 17.38 3.4
 4 -3 1 13.85 1.59
 4 3 1 12.46 1.8
 4 -3 1 14.66 2.4
 -4 3 -1 12.88 2.12
 4 3 1 12.71 2.06
 -4 3 -1 13.9 2.79
 -4 -3 -1 15.28 2.63
 -4 3 -1 15.73 1.59
 4 3 1 14.67 2.04
 -4 -3 -2 82.14 7.57
 -4 3 -2 73.64 7.26
 4 -3 2 64.45 3.93
 -4 3 -2 67.79 4.81
 4 3 2 68.78 4.79
 4 3 2 73.59 4.11
 4 -3 2 67.72 5.03
 -4 3 -2 69.8 6.41
 -4 -3 -2 63.94 5.15
 -4 3 -2 66.04 3.7
 -4 -3 -2 63.18 4.38
 -4 -3 -3 139.21 10.44
 -4 3 -3 139.88 10.37
 4 -3 3 132.68 6.33
 4 3 3 139.75 7.47
 4 3 3 137.43 5.86
 4 -3 3 127.54 6.98
 -4 -3 -3 116.26 7.13
 -4 3 -3 126.8 5.93
 -4 -3 -3 130.73 8.02
 4 -3 4 6.14 1.7
 -4 -3 -4 3.91 2.5
 -4 3 -4 3.44 2.22
 4 3 4 8.91 2.17
 4 -3 4 4.51 1.6
 -4 3 -4 2.29 1.11
 -4 -3 -4 5.15 1.95
 4 3 5 35.78 3.68
 -4 -3 -5 47.92 6.69
 4 -3 5 39.28 3.97
 -4 3 -5 47.85 6.51
 4 3 5 46.77 4.86
 -4 -3 -5 40.05 4.29
 -4 -3 -5 36.37 4.21
 4 -3 6 39.51 4.35
 4 3 6 45.46 5.1
 -4 -3 -6 40.25 4.15
 -4 3 -6 55.5 7.31
 4 3 6 39.85 3.43
 4 3 7 3.36 1.93
 -4 3 -7 2.4 2.45
 -4 -3 -7 0.32 0.99
 -4 3 -7 4.33 1.89
 -4 -3 -7 2.99 1.47
 4 -3 7 1.43 1.54
 -4 -3 -7 0.44 2.42
 4 3 8 21.53 4.29
 -4 3 -8 16.36 4.55
 -4 -3 -8 19.5 2.99
 -4 3 -8 20.03 3.43
 4 -3 8 15.3 3.26
 -4 -3 -8 22.76 5.31
 4 3 9 6.59 2.94
 -4 -3 -9 7.32 2.06
 -4 3 -9 2.22 1.43
 4 -3 9 3.44 2.12
 -4 -3 -9 3.94 3.08
 -4 3 -9 -0.37 3.07
 -4 -3 -10 1.83 1.4
 -4 3 -10 1.89 1.92
 4 -3 10 3.46 2.22
 -4 -3 -10 3.8 2.81
 -4 3 -10 3 2.54
 4 -4 -12 49.22 5.62
 -4 4 12 47.12 5.13
 -4 -4 11 29.93 4.14
 4 -4 -11 26.23 3.86
 4 4 -11 35.71 4.76
 -4 4 11 26.57 3.76
 -4 -4 10 20.41 3.26
 4 -4 -10 17.42 3.21
 4 4 -10 20.48 3.48
 -4 4 10 25.51 3.51
 4 -4 -9 108.1 7.06
 4 4 -9 104.65 7.42
 -4 -4 9 92.38 4.02
 -4 4 9 103.94 6.84
 -4 -4 9 105.96 7.14
 -4 -4 9 99.34 6.62
 4 -4 -8 156.2 8.19
 4 4 -8 155.17 8.67
 -4 -4 8 155.2 5.34
 -4 4 8 149.65 8.03
 -4 -4 8 154.6 8.88
 -4 -4 8 138.2 6.93
 -4 4 8 152.3 4.93
 -4 -4 8 150.15 7.9
 4 4 -7 196.31 9.39
 -4 -4 7 205.7 6.31
 4 -4 -7 201.89 9.22
 -4 4 7 200.7 9.13
 -4 -4 7 187.65 7.77
 -4 -4 7 206.22 10.36
 -4 -4 7 198.71 8.84
 4 -4 -6 555.6 16.74
 4 -4 -6 497.08 16.45
 4 4 -6 533.76 16.79
 -4 -4 6 546.98 13.13
 -4 4 6 549.82 16.71
 -4 -4 6 539.65 18.57
 -4 -4 6 517.95 15.98
 4 4 -6 513 16.63
 4 4 -5 489.52 15.35
 -4 -4 5 517.62 12.56
 -4 4 5 508.09 15.7
 4 -4 -5 493.5 21.63
 4 4 -5 498.05 12.76
 -4 -4 5 504.35 17.69
 -4 -4 5 489.76 14.99
 4 4 -5 488.54 15.59
 4 -4 -4 80.51 4.48
 -4 -4 4 81.86 5.06
 -4 -4 4 85 3.8
 -4 4 4 79.45 5.15
 -4 -4 4 91.65 6.52
 4 4 -4 81.59 4.06
 4 -4 -4 74.44 7.55
 4 4 -4 79.59 4.87
 4 -4 -4 79.05 5.17
 -4 -4 3 1860.65 44.47
 4 4 -3 1842.27 40.8
 4 -4 -3 1820.86 38.91
 -4 -4 3 1800.67 40.92
 -4 4 3 1890.64 41.89
 4 4 -3 1876.69 39.68
 4 -4 -3 1875.27 48.53
 4 -4 -3 1786.73 42.06
 -4 -4 3 1835.68 45.06
 4 -4 -3 1855.71 36.47
 -4 -4 2 492.5 17.31
 4 4 -2 457.77 13.2
 -4 4 2 496.19 14.67
 4 -4 -2 454.02 14.62
 4 -4 -2 491.91 18.44
 -4 -4 2 487.47 16.94
 -4 -4 1 102.16 7.4
 4 4 -1 97.57 5.14
 -4 4 1 92.92 5.41
 4 -4 -1 98.87 7.14
 4 4 -1 94.24 6.2
 4 -4 -1 99.41 3.43
 4 4 -1 100.76 5.17
 -4 -4 1 100.08 6.98
 -4 -4 0 316.79 14.44
 -4 -4 0 313.1 9.84
 4 4 0 309.07 10.93
 -4 4 0 338.65 11.5
 4 -4 0 327.39 8.44
 4 -4 0 337.54 13.34
 4 4 0 295.48 10.89
 4 4 0 341.57 10.94
 -4 -4 0 339.37 13.5
 -4 -4 -1 48.83 5.66
 4 -4 1 41.61 2.55
 4 4 1 41.24 3.59
 -4 4 -1 43.17 3.77
 4 4 1 40.48 2.93
 4 -4 1 45.05 4.17
 -4 4 -1 46.56 5.32
 4 4 1 42.92 3.52
 -4 -4 -1 35.58 3.78
 -4 4 -1 41.41 2.39
 -4 -4 -1 46.36 4.61
 -4 -4 -2 126.03 9.49
 -4 4 -2 134.16 9.71
 4 -4 2 112.42 5.1
 -4 4 -2 129.14 6.67
 4 4 2 124.32 5.12
 4 -4 2 114.06 6.67
 4 4 2 117.87 6.44
 -4 -4 -2 117.63 6.83
 -4 4 -2 112.45 4.8
 -4 -4 -2 121.24 7.6
 -4 -4 -3 179.21 11.74
 -4 4 -3 175.4 11.64
 4 -4 3 174.46 7.2
 4 4 3 174.66 8.5
 4 -4 3 173.72 8.32
 -4 -4 -3 169.06 8.3
 -4 4 -3 160.82 6.69
 -4 -4 -3 166.46 9.1
 -4 -4 -4 213.01 13.4
 -4 4 -4 194.74 12.76
 4 -4 4 202.5 8.47
 4 4 4 167.55 8.99
 4 4 4 190.52 9.59
 4 -4 4 196.52 9.11
 -4 4 -4 167.85 7.66
 -4 -4 -4 185.89 9.69
 -4 -4 -5 37.89 6
 4 -4 5 33.55 3.53
 -4 4 -5 42.98 6.18
 4 4 5 44.04 4.75
 -4 -4 -5 33.86 3.74
 -4 -4 -5 40.32 4.3
 4 4 5 40.12 3.86
 -4 4 -6 34.54 5.66
 4 4 6 37.45 4.64
 -4 -4 -6 40.03 3.66
 4 4 6 37.8 3.49
 -4 -4 -6 36.79 4.13
 4 -4 6 37.18 4.15
 -4 4 -7 132.14 11.5
 4 -4 7 150.04 8.87
 4 4 7 135.63 9.47
 -4 -4 -7 136.93 7.31
 -4 4 -7 135.25 8.6
 -4 -4 -7 138.62 12.09
 -4 -4 -7 138.67 7.85
 4 4 8 5.49 2.63
 -4 4 -8 -1.25 2.26
 -4 -4 -8 4.8 1.62
 -4 4 -8 1.23 1.68
 4 -4 8 2.32 1.75
 -4 -4 -8 1.36 1.96
 4 4 9 16.95 3.57
 -4 -4 -9 15.08 2.67
 -4 4 -9 8.91 2.45
 -4 -4 -9 9.81 3.81
 4 -4 9 13.25 3.07
 -4 4 -10 47.54 5.85
 4 -4 10 49.05 6
 -4 -4 -10 36.23 6.77
 -4 4 -10 41.17 7.01
 4 -5 -12 17.21 3.36
 -4 5 12 14.59 3.14
 4 -5 -11 70.04 6.35
 4 5 -11 82.16 7.46
 -4 5 11 77.29 6.66
 -4 -5 11 65.24 6.26
 -4 -5 10 5.45 2.01
 4 -5 -10 3.65 1.72
 4 5 -10 2.07 1.59
 -4 5 10 3.79 1.86
 -4 -5 9 38.81 4.2
 4 -5 -9 44.85 4.58
 4 5 -9 36.03 4.45
 -4 5 9 40.23 4.38
 -4 -5 9 43.04 4.8
 -4 -5 8 7.47 2.18
 4 -5 -8 6.16 1.77
 4 5 -8 6.86 2.07
 -4 -5 8 5.31 0.7
 -4 -5 8 6.22 2.14
 -4 5 8 4.81 1.61
 -4 -5 8 5.84 1.34
 -4 -5 7 5.58 1.65
 4 -5 -7 3.58 1.5
 4 5 -7 2.76 1.48
 -4 -5 7 3.64 0.65
 -4 5 7 3 1.42
 -4 -5 7 1.95 1.36
 -4 -5 7 2.37 0.84
 -4 -5 6 26.27 3.16
 4 -5 -6 22.34 2.85
 4 5 -6 31.02 3.46
 4 -5 -6 31.42 3.32
 -4 -5 6 23.72 1.65
 -4 5 6 25.09 3.17
 4 -5 -6 23.77 4.47
 -4 -5 6 23.57 3.6
 -4 -5 5 67.85 5.04
 4 -5 -5 62.15 4.4
 4 5 -5 67.33 4.83
 -4 5 5 76.77 5.27
 4 -5 -5 74.31 7.96
 4 5 -5 62.07 3.12
 -4 -5 5 64.54 5.77
 -4 -5 5 71.69 4.88
 4 5 -5 65.92 5.06
 -4 -5 4 68.62 5.22
 4 -5 -4 63.12 3.9
 4 5 -4 65.74 4.42
 -4 -5 4 54.72 4.21
 -4 5 4 57.37 4.56
 4 5 -4 60.03 3.34
 4 -5 -4 59.61 6.86
 -4 -5 4 63.17 5.68
 4 5 -4 57.33 4.57
 4 5 -3 10.85 2.02
 -4 -5 3 9.98 2.18
 4 5 -3 8.71 1.68
 -4 5 3 9.86 1.82
 -4 -5 3 6.28 1.38
 4 -5 -3 4.88 2.08
 4 5 -3 7.78 1.28
 -4 5 3 9 2.04
 -4 -5 3 9.65 2.43
 4 -5 -3 5.65 1.57
 4 -5 -3 6.48 1.09
 4 -5 -2 112.73 4.12
 -4 -5 2 136.81 8.22
 4 5 -2 129.57 5.9
 -4 5 2 115.61 6.25
 4 5 -2 118.34 5.56
 -4 5 2 134.61 6.82
 4 -5 -2 136.8 9.15
 4 5 -2 112.29 7.53
 -4 -5 2 129.07 8.24
 4 5 -2 119.02 6.57
 -4 -5 1 153.07 9.53
 -4 -5 1 164.98 6.52
 4 5 -1 150.77 6.82
 -4 5 1 158.61 7.63
 4 -5 -1 150.41 4.23
 4 -5 -1 154.91 9.32
 4 5 -1 155.85 8.11
 4 5 -1 158.13 7.73
 4 5 -1 161.43 7.15
 -4 -5 1 173.58 9.41
 -4 -5 0 82.18 6.98
 -4 -5 0 63.06 3.68
 4 -5 0 65.17 2.65
 4 5 0 62.78 4.43
 -4 5 0 70.02 4.88
 4 -5 0 87.45 6.45
 4 5 0 62.18 4.27
 4 5 0 72.61 4.66
 -4 -5 0 65.02 5.85
 4 -5 1 1.07 0.6
 -4 -5 -1 1.61 1.85
 4 5 1 -3.13 2.34
 -4 -5 -1 1.59 0.64
 -4 5 -1 0.78 0.41
 4 5 1 0.41 0.52
 4 -5 1 -1.5 1.63
 4 5 1 0.38 0.73
 -4 5 -1 2.78 1.39
 4 5 1 3.07 1.37
 -4 -5 -1 1.33 1.18
 -4 -5 -2 26.59 4.57
 4 -5 2 28.52 2.4
 -4 5 -2 32.78 3.42
 4 5 2 31.57 2.3
 -4 -5 -2 29.22 3.23
 -4 5 -2 27.32 2.16
 4 -5 2 29.19 3.48
 4 5 2 29.09 3.3
 -4 -5 -2 23.26 3.68
 -4 -5 -3 237.32 13.93
 -4 5 -3 237.15 13.79
 4 -5 3 218.01 8.26
 4 5 3 225.88 10.18
 4 -5 3 221.85 9.84
 -4 5 -3 194.72 7.57
 -4 -5 -3 212.94 9.28
 -4 -5 -3 215.15 10.84
 -4 -5 -4 12.5 3.71
 -4 5 -4 4.75 2.01
 4 5 4 6.99 1.74
 4 5 4 10.06 2.61
 4 -5 4 13.44 2.6
 -4 -5 -4 6.52 1.66
 -4 5 -4 6.8 1.52
 -4 -5 -4 10.67 2.48
 4 -5 4 4.95 1.29
 4 5 5 20.13 2.97
 -4 5 -5 21.56 4.41
 4 -5 5 22.38 2.91
 4 5 5 25.71 3.82
 -4 -5 -5 25.43 3.53
 -4 5 -6 39.51 6.32
 4 5 6 37.16 4.9
 -4 -5 -6 32.59 3.22
 -4 -5 -6 37.6 4.25
 4 -5 6 32.38 3.9
 -4 -5 -6 27.59 5.36
 4 -5 7 57.24 5.46
 -4 5 -7 47.71 6.95
 4 5 7 58.34 6.31
 -4 -5 -7 48.43 4.08
 -4 -5 -7 51.85 4.86
 -4 -5 -7 55.31 7.76
 4 5 8 19.85 4.12
 -4 5 -8 14.5 4.54
 -4 -5 -8 14.78 2.48
 -4 5 -8 16.97 3.41
 4 -5 8 13.72 3.08
 -4 -5 -8 17.96 4.61
 4 5 9 6.1 3.06
 4 -5 9 2.7 2.31
 -4 -5 -9 4.08 1.56
 -4 5 -9 -0.22 1.45
 4 -5 9 1.95 2.11
 -4 -5 -9 2.72 3.05
 4 -5 10 1.87 2.11
 -4 -6 12 7.14 2.47
 4 -6 -12 9.54 2.37
 -4 6 12 8.42 2.64
 4 -6 -11 147.28 9.35
 4 6 -11 179.66 11.05
 -4 6 11 148.27 9.64
 -4 -6 11 148.37 9.62
 4 -6 -10 131.6 8.28
 4 6 -10 148.64 9.55
 -4 6 10 133.66 8.78
 -4 -6 10 129.89 8.51
 -4 -6 9 27.8 3.85
 4 -6 -9 23.63 3.33
 4 6 -9 25.9 3.75
 -4 -6 9 24.29 3.54
 -4 6 9 25.55 3.71
 -4 -6 8 59.5 3.2
 4 -6 -8 55.31 4.82
 4 6 -8 59.68 5.42
 -4 6 8 60.52 5.27
 -4 -6 8 62.93 5.9
 -4 -6 8 59.26 5.21
 -4 -6 7 44.7 3.17
 4 -6 -7 43.17 4.09
 4 6 -7 49.34 4.49
 -4 6 7 40.33 4.18
 4 -6 -7 45.39 6.67
 -4 -6 7 44.81 4.86
 -4 -6 7 41.62 2.7
 -4 -6 7 49 4.44
 -4 -6 6 6.05 1.63
 4 -6 -6 6.73 1.55
 -4 -6 6 6.46 1.43
 4 6 -6 8.24 2.07
 4 -6 -6 7.62 3.04
 -4 6 6 5.34 1.53
 -4 -6 6 6.22 2.11
 -4 -6 5 52.89 4.12
 4 6 -5 58.86 4.4
 4 -6 -5 56.39 3.9
 -4 6 5 53.33 4.55
 4 6 -5 54.37 2.55
 4 -6 -5 61.26 7.13
 -4 -6 5 64.06 5.82
 -4 -6 5 53.23 4.38
 -4 -6 4 561.41 16.94
 4 6 -4 523.62 15.48
 4 -6 -4 523.97 13.96
 -4 6 4 537.51 16.7
 4 6 -4 507.42 13.05
 4 -6 -4 518.84 21.52
 -4 -6 4 518.02 18.7
 4 6 -4 495.1 16.59
 -4 -6 3 535.9 17.65
 4 6 -3 559.33 15.4
 4 -6 -3 543.72 13.06
 -4 -6 3 501.76 15.19
 4 6 -3 519.65 13.94
 -4 6 3 557.49 16.86
 4 -6 -3 545.75 21.06
 -4 -6 3 535.72 19.05
 4 6 -3 537.76 16.89
 -4 -6 2 130.72 7.95
 -4 6 2 112.56 6.13
 4 6 -2 119.5 5.58
 4 -6 -2 117.5 3.48
 4 6 -2 110.15 5.26
 -4 6 2 118.02 6.48
 4 -6 -2 123.58 8.57
 4 6 -2 106.48 7.23
 4 -6 -2 111.89 3.16
 -4 -6 2 121.82 8.02
 4 6 -2 123.63 6.77
 4 -6 -2 125.43 4.23
 -4 -6 1 489.09 18.26
 -4 -6 1 513.76 13.83
 4 6 -1 473.1 14.24
 -4 6 1 519.24 15.86
 4 -6 -1 530.61 18.71
 4 6 -1 483.3 15.7
 4 6 -1 515.12 15.16
 -4 -6 1 529.26 18.6
 4 6 -1 492.37 16
 -4 -6 0 147.68 9.42
 4 6 0 138.9 9.94
 -4 -6 0 133.89 5.56
 4 6 0 136.14 6.57
 -4 6 0 148.48 7.35
 4 -6 0 141.56 8.4
 4 6 0 147.35 6.23
 4 6 0 152.81 7.09
 -4 -6 0 146.84 8.89
 -4 -6 -1 67.98 6.57
 4 -6 1 60.13 2.74
 -4 -6 -1 60.96 3.41
 -4 6 -1 58.58 4.58
 4 6 1 68.64 3.28
 4 -6 1 59.96 5.09
 4 6 1 66.04 4.7
 -4 -6 -1 58.89 5.52
 -4 -6 -2 581.48 22.41
 4 -6 2 557.53 14.06
 -4 -6 -2 523.11 14.1
 -4 6 -2 564.58 17.27
 4 6 2 581.72 13.44
 4 -6 2 552.73 17.83
 4 6 2 565.82 17.53
 -4 -6 -2 524.27 16.19
 -4 6 -2 543.98 13.56
 -4 -6 -2 589.87 19.81
 4 -6 3 322.1 10.15
 -4 6 -3 329.11 16.55
 4 6 3 273.06 12.88
 -4 6 -3 322.64 12.04
 4 6 3 343.31 12.94
 4 -6 3 330.29 12.57
 -4 6 -3 291.06 9.51
 -4 -6 -3 290.6 10.87
 -4 -6 -3 312.76 13.55
 -4 -6 -3 314.92 16.46
 4 -6 4 27.3 2.88
 -4 6 -4 19.12 4.14
 4 6 4 28.52 3.74
 4 6 4 24.84 3.46
 4 -6 4 27.76 3.51
 -4 6 -4 17.71 2.23
 -4 -6 -4 23.91 2.76
 -4 -6 -4 23.27 3.55
 4 -6 5 253.74 10.31
 -4 6 -5 249.42 15.16
 -4 -6 -5 235.14 14.78
 4 6 5 283.29 12.88
 4 6 5 213.49 10.49
 -4 -6 -5 270.94 12.27
 -4 6 -6 12.66 3.74
 4 6 6 11.11 2.81
 -4 -6 -6 13.93 1.99
 4 -6 6 11.45 2.35
 -4 -6 -6 12.52 2.65
 -4 -6 -6 15.3 3.85
 4 -6 7 138.57 8.36
 -4 6 -7 143.15 12.01
 4 6 7 157.83 10.44
 -4 -6 -7 137.81 6.85
 -4 6 -7 129.73 8.74
 -4 -6 -7 133.4 8.25
 -4 -6 -7 141.77 12.13
 4 -6 8 3.71 1.96
 4 6 8 3.15 2.21
 -4 -6 -8 4.99 1.54
 -4 6 -8 8.7 2.64
 4 -6 8 6.47 2.06
 -4 -6 -8 2.41 2.2
 4 6 9 5.39 2.48
 4 -6 9 2.7 1.78
 -4 6 -9 2.07 1.97
 4 -6 9 1.21 1.5
 -4 -6 -9 5.62 2.78
 4 -7 -12 18.87 3.53
 -4 -7 12 9.3 2.64
 -4 7 12 14.87 3.43
 -4 -7 11 3.51 1.66
 4 -7 -11 3.54 1.88
 4 7 -11 4.41 2.03
 -4 7 11 4.95 2.28
 4 -7 -10 84.82 6.64
 4 7 -10 82.06 7.36
 -4 7 10 83.16 7.04
 -4 -7 10 88.68 7.2
 4 7 -9 108.23 7.75
 -4 7 9 93.9 7.18
 4 -7 -9 102.78 11.6
 -4 -7 9 85.51 7.16
 4 -7 -9 97.53 6.78
 -4 -7 9 97.11 7.22
 -4 -7 8 4.47 1.77
 4 -7 -8 3.28 1.48
 4 7 -8 3.77 2.07
 4 -7 -8 5.42 3.32
 -4 -7 8 5.78 2.11
 -4 7 8 8.93 2.35
 4 7 -7 41.04 4.34
 4 -7 -7 42.99 6.64
 -4 -7 7 40.91 4.92
 -4 7 7 35.31 4.11
 -4 -7 7 39.61 4.19
 -4 -7 6 184.77 6.99
 4 7 -6 202.27 9.31
 4 -7 -6 173.47 8.13
 -4 7 6 181.64 9.28
 -4 -7 6 208.73 11.14
 4 -7 -6 186.88 13.52
 -4 -7 6 184.67 6.01
 -4 -7 6 213.06 9.81
 -4 -7 5 -0.39 0.89
 -4 -7 5 0.85 0.73
 4 -7 -5 0.86 0.59
 4 7 -5 2.7 1.4
 4 -7 -5 2.53 1.82
 -4 -7 5 0.46 1.43
 -4 7 5 0.13 0.98
 -4 -7 4 5.21 1.7
 -4 -7 4 2.45 1.32
 4 -7 -4 3.19 0.86
 4 7 -4 5.2 1.42
 4 -7 -4 6.75 2.45
 4 7 -4 3.29 0.76
 -4 7 4 5.33 1.64
 -4 -7 4 3.35 1.61
 -4 -7 3 15.41 2.66
 4 -7 -3 16.76 1.4
 4 7 -3 18.75 2.36
 -4 -7 3 16.57 2.17
 4 7 -3 17.02 1.82
 4 -7 -3 17.46 3.56
 -4 7 3 16.04 2.66
 -4 -7 3 19.68 3.53
 -4 -7 2 88.19 6.56
 4 7 -2 79.73 4.49
 4 7 -2 73.55 4.26
 -4 7 2 86.05 5.68
 4 -7 -2 92.83 7.69
 4 7 -2 80.23 6.15
 -4 -7 2 83.93 6.86
 4 -7 -2 80.22 3.37
 4 -7 -1 55.66 3.37
 -4 -7 1 56.02 5.65
 -4 -7 1 46.08 3.23
 4 7 -1 50.89 3.73
 -4 7 1 61.9 4.77
 4 -7 -1 54.85 5.5
 4 7 -1 48.94 4.12
 4 7 -1 55.16 4.22
 -4 -7 1 65.18 6.09
 4 -7 0 43.14 3.39
 -4 -7 0 49.28 5.56
 4 7 0 42.62 5.72
 -4 -7 0 42.13 2.91
 4 7 0 41.8 3.59
 -4 7 0 44.9 4.08
 4 -7 0 42.44 4.6
 4 7 0 49.33 3.23
 4 7 0 46.56 3.93
 -4 -7 0 51.57 5.52
 -4 -7 -1 55.15 6.13
 -4 -7 -1 49.08 3.05
 -4 7 -1 50.34 4.5
 4 7 1 53.51 2.6
 4 -7 1 54.11 4.92
 4 7 1 59.14 4.65
 -4 -7 -1 53.59 5.47
 -4 -7 -2 20.37 4.1
 -4 -7 -2 22.24 1.96
 -4 7 -2 21.19 1.69
 4 -7 2 27.83 3.6
 -4 7 -2 25.43 3.22
 4 7 2 28.26 3.5
 -4 -7 -2 25.3 3.94
 4 -7 2 21 1.85
 4 -7 3 77.32 4.22
 -4 7 -3 88.3 8.43
 -4 7 -3 86.97 5.94
 4 7 3 79.26 6.03
 4 -7 3 86.43 6.12
 -4 7 -3 68.1 3.92
 -4 -7 -3 73.27 4.6
 -4 -7 -3 86.25 6.87
 -4 7 -4 18.47 4.05
 4 7 4 15.61 2.92
 4 -7 4 12.2 2.52
 -4 7 -4 9.77 1.66
 -4 -7 -4 13.25 2.94
 -4 -7 -4 13.06 1.99
 4 -7 4 14.75 2.14
 -4 -7 -4 12.12 3.27
 -4 7 -5 1.04 2.02
 4 7 5 1.36 1.73
 -4 -7 -5 1.31 0.92
 4 7 5 4.09 1.56
 -4 -7 -5 0.78 0.87
 4 -7 5 1.67 0.98
 -4 -7 -5 0.72 1.32
 -4 -7 -5 2.68 1.97
 4 -7 6 24.69 4.21
 -4 -7 -6 30.84 4.14
 -4 7 -6 25.85 5.11
 -4 -7 -6 27.78 2.74
 4 7 6 36.68 5.05
 4 -7 6 30.19 3.54
 -4 -7 -6 35.53 6.02
 4 -7 7 5.06 2.49
 -4 7 -7 9.46 3.07
 4 7 7 4.07 2.04
 -4 -7 -7 5.27 1.33
 -4 7 -7 3.24 2.13
 4 -7 7 4.99 2.02
 -4 -7 -7 2.78 1.52
 -4 -7 -7 2.99 2.48
 4 -7 8 20.24 4.29
 -4 7 -8 13.06 4.15
 4 7 8 15.28 3.76
 -4 7 -8 15.38 3.49
 -4 -7 -8 23.74 5.49
 4 7 9 8.59 3.31
 -4 7 -9 0.52 2
 4 -7 9 9.84 2.95
 -4 7 -9 3.77 1.44
 -4 -7 -9 6.22 3.12
 -4 -8 12 22.56 4.1
 4 -8 -12 21.08 3.54
 -4 8 12 24.7 4.26
 -4 -8 11 2.07 1.45
 4 -8 -11 2.77 1.7
 4 8 -11 2.16 2.21
 -4 8 11 6.75 2.6
 -4 -8 10 8.45 2.47
 4 -8 -10 11.82 2.6
 4 8 -10 4.48 2.11
 4 -8 -10 7.91 3.74
 -4 8 10 13.12 3.11
 4 8 -9 49.64 5.3
 -4 8 9 49.78 5.36
 4 -8 -9 52.67 7.93
 -4 -8 9 37.35 4.71
 -4 -8 9 51.23 5.28
 4 8 -8 88.77 6.7
 -4 8 8 97.97 7.18
 4 -8 -8 81.55 10.02
 -4 -8 8 91.72 7.56
 -4 -8 8 90.13 6.78
 -4 -8 7 36.65 4.17
 4 8 -7 36.74 4.04
 4 -8 -7 39.19 6.4
 -4 -8 7 33.04 4.48
 -4 8 7 36.25 4.28
 4 8 -6 557.82 17.33
 -4 8 6 536.82 18.07
 4 -8 -6 555.13 24.32
 -4 -8 6 516.74 11.74
 -4 -8 6 563.67 20.4
 -4 -8 6 534.78 17.83
 -4 -8 5 203.79 7.73
 4 8 -5 201.65 8.83
 4 -8 -5 179.78 7.33
 -4 8 5 198.35 9.65
 4 -8 -5 201.89 13.16
 -4 -8 5 211.88 11.41
 -4 -8 5 182.27 9.16
 -4 -8 4 85.71 5.47
 4 8 -4 89.11 5.27
 4 -8 -4 88.53 4.03
 4 8 -4 83.11 3.59
 -4 8 4 90.44 6.21
 4 -8 -4 104.02 8.88
 -4 -8 4 87.98 7.19
 -4 -8 4 82.88 5.84
 -4 -8 3 349.89 13.16
 4 8 -3 341.99 11.13
 -4 -8 3 316.72 11.07
 4 8 -3 320.32 9.71
 4 -8 -3 350.46 8
 -4 8 3 338.04 12.9
 4 -8 -3 355.64 16.38
 -4 -8 3 339.88 15.08
 -4 -8 2 55.42 5.1
 4 8 -2 49.05 3.41
 4 8 -2 47.16 3.32
 -4 8 2 57.77 4.78
 4 -8 -2 46.4 5.28
 -4 -8 2 54.74 5.58
 4 -8 -2 52.51 2.62
 4 -8 -1 11.45 1.51
 -4 -8 1 10.15 2.64
 4 8 -1 13.26 2.08
 4 8 -1 7.07 2.17
 -4 -8 1 9.57 1.41
 4 8 -1 9.85 1.65
 4 -8 -1 10.03 2.79
 4 8 -1 7.37 1.56
 -4 8 1 14.41 2.48
 -4 -8 1 7.77 2.27
 4 8 0 289.97 15.21
 -4 -8 0 298.46 9.07
 -4 8 0 305.51 11.84
 4 -8 0 281.64 12.77
 4 8 0 309.94 8.83
 4 8 0 302.83 11.36
 -4 -8 0 317.02 14.18
 -4 -8 0 319.35 14.79
 4 -8 0 300.34 10.25
 4 -8 1 227.97 9.33
 -4 -8 -1 228.65 7.33
 -4 8 -1 236.12 10.2
 4 8 1 245.83 5.87
 4 -8 1 219.13 10.69
 4 8 1 240.63 10.22
 -4 -8 -1 239.11 12.16
 -4 -8 -1 229.8 13.1
 4 -8 2 30.61 3.36
 -4 -8 -2 28.09 2.07
 -4 8 -2 36.15 3.8
 -4 8 -2 31.65 1.9
 4 -8 2 31.43 3.72
 4 8 2 29.42 3.56
 -4 -8 -2 31.31 4.32
 4 -8 3 79.84 5.93
 -4 -8 -3 79.94 3.68
 -4 8 -3 88.24 6
 4 8 3 100.89 6.78
 4 -8 3 94.43 6.42
 -4 8 -3 74.22 3.96
 -4 -8 -3 96.06 7.33
 -4 -8 -3 78.47 7.65
 4 -8 4 5.97 1.79
 -4 8 -4 7.15 3.11
 -4 -8 -4 5.77 2
 4 8 4 6.11 1.78
 4 -8 4 6.46 2.09
 -4 8 -4 6.36 1.36
 -4 -8 -4 5.1 1.24
 -4 -8 -4 7.17 3.08
 4 -8 5 14.93 2.77
 -4 8 -5 10.6 3.34
 4 8 5 18.39 3.54
 -4 -8 -5 16.5 1.85
 -4 -8 -5 15.98 3.11
 -4 -8 -5 17.4 4.12
 4 -8 6 35.31 4.67
 -4 8 -6 27.9 5.24
 -4 -8 -6 28.52 2.49
 4 8 6 36.31 5.03
 -4 -8 -6 30.16 4.17
 -4 -8 -6 21.69 4.51
 4 -8 7 67.94 6.95
 -4 8 -7 58.56 7.79
 4 8 7 63.72 7
 -4 8 -7 64.06 6.23
 -4 -8 -7 73.12 8.85
 4 -8 8 28.51 4.56
 -4 8 -8 20.88 4.6
 4 8 8 29.44 5
 -4 8 -8 31.77 4.66
 -4 -8 -8 24.61 5.98
 -4 -8 -9 4.4 3.61
 -4 -9 12 -2.66 2.36
 -4 9 12 3.06 2.25
 -4 -9 11 17.41 3.72
 4 -9 -11 13.39 4.02
 -4 9 11 20.63 4.03
 -4 -9 10 0.17 1.78
 4 9 -10 2.18 1.8
 4 -9 -10 4.13 3.11
 -4 9 10 3.85 2.19
 4 9 -9 50.98 5.38
 4 -9 -9 49.25 8.14
 -4 -9 9 52.55 5.93
 -4 9 9 44.84 5.36
 -4 -9 9 54.06 5.72
 -4 -9 8 7.3 2.27
 4 9 -8 9.5 2.54
 4 -9 -8 8.31 3.49
 -4 -9 8 5.47 2.08
 -4 9 8 8.79 2.56
 -4 -9 7 34.77 4.27
 4 9 -7 34.29 4.05
 4 -9 -7 24.18 5.08
 -4 -9 7 29.64 4.44
 -4 9 7 30.61 4.13
 -4 -9 6 11.31 2.62
 4 9 -6 8.36 2.1
 4 -9 -6 5.98 2.73
 -4 9 6 7.61 2.14
 -4 -9 6 7.78 2.64
 4 9 -5 124.16 7.28
 -4 -9 5 127.52 9.14
 4 -9 -5 104.55 5.25
 -4 9 5 131.58 7.92
 4 -9 -5 117.74 10.1
 -4 -9 5 125.4 5.25
 -4 -9 5 114.1 7.45
 -4 -9 4 10.64 2.29
 4 9 -4 13.17 2.12
 4 -9 -4 11.25 1.3
 4 -9 -4 9.69 2.77
 4 9 -4 11.21 1.22
 -4 9 4 17.62 2.97
 -4 -9 4 8.81 2.44
 4 9 -3 36.59 3.13
 -4 -9 3 31.69 3.17
 4 9 -3 35.28 2.6
 4 -9 -3 35.72 4.91
 -4 -9 3 41.82 5.15
 -4 9 3 35.51 4.05
 4 9 -2 58.79 3.83
 4 9 -2 51.11 3.54
 -4 9 2 61.7 5.08
 4 -9 -2 50.71 5.62
 4 9 -2 55.01 4.51
 -4 -9 2 49.08 5.59
 4 -9 -2 54.58 2.88
 4 9 -1 70.75 7
 -4 -9 1 69.86 3.93
 4 9 -1 72.67 4.61
 -4 9 1 85.95 5.96
 4 -9 -1 83.61 6.89
 4 9 -1 73 4.73
 4 9 -1 88.77 5.73
 -4 -9 1 82.36 7.2
 4 -9 -1 75.92 4.13
 4 -9 0 19.16 2.29
 4 9 0 18.23 4.09
 -4 -9 0 13.42 1.56
 4 9 0 14.69 1.27
 4 -9 0 14.63 2.63
 -4 9 0 14.23 2.64
 -4 -9 0 16 3.46
 4 9 0 14.54 2.48
 4 -9 1 20.84 2.7
 4 9 1 22.7 3.13
 -4 -9 -1 17.05 1.63
 4 -9 1 21.1 3.33
 -4 9 -1 17.88 2.76
 -4 -9 -1 22.07 3.95
 4 -9 2 13.97 2.46
 -4 -9 -2 16.63 1.53
 -4 9 -2 16.85 1.28
 4 -9 2 19.89 3.26
 -4 9 -2 16.95 2.83
 4 9 2 21.32 3.29
 -4 -9 -2 24.34 4.18
 -4 -9 -2 16.7 3.86
 4 -9 3 29.97 3.81
 -4 -9 -3 25.88 1.87
 -4 9 -3 23.86 2.08
 4 -9 3 26.99 3.56
 4 9 3 28.39 3.74
 -4 9 -3 25.74 3.38
 -4 -9 -3 29.23 4.32
 -4 -9 -3 30.6 5.12
 4 -9 4 2.47 1.4
 -4 9 -4 3.09 2.46
 -4 -9 -4 3.2 0.72
 -4 -9 -4 1.89 0.52
 4 9 4 3.76 1.96
 -4 9 -4 2.49 0.97
 4 -9 4 4.49 1.54
 -4 9 -4 3.01 1.52
 -4 -9 -4 2.3 1.73
 -4 -9 -4 1.39 0.61
 -4 -9 -4 4.64 2.73
 4 -9 5 -0.56 1.7
 -4 9 -5 2.3 2.47
 -4 -9 -5 2.18 0.72
 4 9 5 4.61 2.2
 -4 -9 -5 2.37 1.57
 4 -9 6 19.66 3.63
 -4 9 -6 12.09 3.56
 4 9 6 15.38 3.43
 -4 -9 -6 12.83 3.05
 -4 -9 -6 15.05 4.32
 4 -9 7 6.48 2.52
 -4 9 -7 5.82 2.65
 4 9 7 10.13 3.37
 -4 9 -7 9.72 2.76
 -4 -9 -7 9.3 3.7
 4 -9 8 12.38 3.3
 -4 9 -8 12.1 3.45
 4 9 8 15.37 3.75
 -4 9 -8 11.55 3.24
 -4 -9 -8 13.4 4.28
 -4 -10 11 23.42 4.24
 4 -10 -11 22.23 6.28
 -4 10 11 22.36 4.3
 -4 -10 10 2.23 1.39
 4 10 -10 -1.96 1.96
 -4 10 10 2.66 1.98
 4 -10 -10 -1.43 3.29
 -4 -10 9 30.75 4.42
 4 10 -9 32.61 4.34
 4 -10 -9 35.39 6.65
 -4 -10 9 26.9 4.46
 -4 10 9 30.68 4.5
 4 10 -8 164.32 9.43
 -4 10 8 148.03 9.61
 4 -10 -8 151.6 13.44
 -4 -10 8 165.55 10.83
 -4 -10 8 147.67 9.4
 4 10 -7 44.19 4.57
 -4 10 7 43.12 4.89
 4 -10 -7 52.78 7.47
 -4 -10 7 47.72 5.65
 -4 -10 7 44.91 4.93
 4 10 -6 65.39 5.2
 -4 10 6 63.41 5.81
 4 -10 -6 51.29 6.98
 -4 -10 6 64.16 6.63
 -4 -10 6 65.69 5.85
 4 10 -5 58.72 4.63
 4 -10 -5 49.87 3.28
 -4 10 5 56.72 5.27
 4 -10 -5 62.89 7.41
 -4 -10 5 67.04 6.63
 -4 -10 5 64.14 3.1
 -4 -10 5 63.42 5.49
 4 10 -4 45.97 3.79
 4 10 -4 49.63 2.47
 -4 10 4 56.48 5.1
 4 -10 -4 47.25 2.45
 4 -10 -4 51.47 6.21
 -4 -10 4 52.93 6.02
 -4 -10 4 48.54 3.7
 4 10 -3 118.31 5.89
 -4 -10 3 106.5 5.76
 4 10 -3 108.93 4.9
 -4 10 3 111.84 7.25
 4 -10 -3 114.81 8.87
 -4 -10 3 123.92 9.07
 -4 -10 3 128.99 7.02
 4 10 -2 173.82 6.92
 4 10 -2 158.47 6.75
 -4 10 2 177.62 9.14
 4 -10 -2 188.55 10.88
 4 10 -2 178.18 8.56
 -4 -10 2 160.02 10.49
 -4 -10 2 166.34 9.06
 4 -10 -2 171.47 5.88
 4 10 -1 191.48 11.98
 -4 -10 1 210.48 7.42
 -4 10 1 228.33 10.31
 4 -10 -1 224.46 11.43
 4 10 -1 209.66 8.12
 -4 -10 1 211.18 10.99
 4 10 -1 224.99 9.71
 -4 -10 1 232.12 12.68
 4 -10 -1 215.75 7.68
 -4 -10 0 175.72 6.2
 -4 10 0 182.95 9.23
 4 -10 0 184.45 10.04
 4 10 0 200.45 9.22
 -4 -10 0 200.29 11.59
 -4 -10 0 182.83 10.85
 4 -10 0 195.54 7.93
 -4 -10 -1 161.64 5.41
 -4 10 -1 175.8 8.94
 4 -10 1 179.93 9.57
 4 10 1 181.53 9.07
 -4 -10 -1 180.58 11
 -4 -10 -1 156.03 10.51
 4 -10 1 177.48 8.13
 -4 -10 -2 55.08 2.51
 -4 10 -2 60.5 5.14
 4 -10 2 68.76 5.63
 4 10 2 64.8 5.54
 -4 10 -2 56.46 2.13
 -4 -10 -2 51.03 5.81
 -4 -10 -2 64.45 6.86
 4 -10 2 53.6 4.62
 -4 -10 -3 66.03 2.61
 -4 10 -3 79.63 5.89
 -4 -10 -3 86.03 8.31
 4 -10 3 73.4 5.86
 4 10 3 71.59 6.06
 -4 10 -3 63.11 3.37
 -4 -10 -3 74.11 7.02
 4 -10 3 69.02 5.66
 4 -10 4 14.57 3.14
 -4 -10 -4 14.22 1.14
 -4 10 -4 14.88 3.75
 4 10 4 10.43 2.71
 4 -10 4 17.93 3.11
 -4 10 -4 18.72 3
 -4 -10 -4 23.33 4.11
 -4 -10 -4 15.75 4.14
 -4 10 -5 66.11 7.88
 4 10 5 72.55 6.86
 -4 -10 -5 64.18 6.59
 -4 -10 -5 59.44 7.63
 4 -10 5 74.23 6.7
 -4 10 -6 53.37 7.25
 4 10 6 56.12 6.44
 -4 -10 -6 53.47 5.93
 -4 -10 -6 66.66 8.18
 4 -10 6 59.74 6.39
 4 -10 7 -1.77 2.01
 -4 10 -7 1.06 1.93
 4 10 7 0.76 1.81
 -4 10 -7 -0.72 2.06
 -4 -10 -7 0.96 2.15
 4 -10 8 15.95 3.82
 4 10 8 17.94 4.16
 -4 10 -8 17.86 3.73
 -4 -10 -8 20.87 5.18
 -4 -11 11 0.6 1.78
 4 -11 -11 5.26 3.63
 -4 -11 10 5.13 2.24
 4 11 -10 5.79 2.35
 -4 11 10 8.4 2.56
 4 -11 -10 5.79 2.95
 -4 -11 9 12.22 3.28
 4 11 -9 19.12 3.57
 4 -11 -9 24.88 5.84
 -4 -11 9 20.9 4.08
 -4 11 9 21.91 4.17
 -4 -11 8 2.24 1.72
 -4 -11 8 4.64 2.35
 4 11 -8 2.14 1.76
 4 -11 -8 -1.7 3.37
 -4 11 8 2.77 2.22
 -4 -11 7 21.43 3.69
 4 11 -7 18.57 3.16
 4 -11 -7 14.42 4.26
 -4 -11 7 17.42 3.69
 -4 11 7 20.37 3.59
 -4 -11 6 7.61 2.41
 4 11 -6 2.8 1.25
 4 -11 -6 6.37 2.99
 -4 -11 6 4.23 2.28
 -4 11 6 4.31 1.74
 -4 -11 5 26.37 3.82
 4 11 -5 28.42 3.27
 4 -11 -5 21.84 2.08
 4 -11 -5 19.38 3.89
 -4 -11 5 21.65 1.55
 -4 11 5 22.36 3.58
 -4 -11 5 23.28 4.46
 4 11 -4 5.95 1.59
 4 -11 -4 8.78 2.99
 4 11 -4 6 0.87
 -4 11 4 8.09 2.47
 -4 -11 4 4.21 2.1
 -4 -11 4 7.7 1.54
 4 -11 -4 6.19 0.84
 4 11 -3 6.66 1.51
 -4 -11 3 5.15 1.23
 4 -11 -3 8.25 2.44
 4 11 -3 5.16 1.05
 -4 11 3 7.15 2.22
 -4 -11 3 7.45 2.14
 -4 -11 3 6.27 1.77
 4 -11 -2 1.93 0.73
 4 11 -2 -0.08 1.16
 4 11 -2 1.03 0.82
 4 11 -2 1.81 1.08
 4 11 -2 1.69 0.9
 4 -11 -2 3.75 2.03
 -4 11 2 2.18 1.65
 -4 -11 2 1.47 1.69
 -4 -11 2 1.25 1.12
 -4 -11 1 27.72 2.43
 4 11 -1 36.7 5.28
 4 11 -1 29.63 2.57
 4 -11 -1 27.49 4
 4 11 -1 40.44 4.1
 -4 11 1 31.74 3.87
 -4 -11 1 39.1 5.3
 4 -11 -1 34.09 2.91
 -4 -11 1 30.71 4.07
 -4 -11 0 27.2 2.12
 4 11 0 33.92 3.89
 4 -11 0 30.63 4.1
 -4 11 0 28.42 3.62
 -4 -11 0 32.93 4.84
 -4 -11 0 28.48 4.14
 4 -11 0 25.96 2.85
 4 -11 1 5.63 1.62
 -4 -11 -1 6.71 0.96
 4 11 1 8.86 2.38
 4 -11 1 9.06 2.38
 -4 11 -1 4.4 1.71
 -4 -11 -1 7.63 2.87
 -4 -11 -1 2.13 1.71
 4 -11 2 31.49 3.64
 -4 -11 -2 23.87 1.24
 4 -11 2 31.53 3.97
 -4 11 -2 31.52 3.8
 4 11 2 35.24 4.22
 -4 -11 -2 20.55 4.12
 -4 -11 -2 27.24 4.79
 -4 11 -3 61.51 5.46
 4 -11 3 69.67 5.95
 4 11 3 73.63 6.42
 -4 -11 -3 64.8 7
 -4 -11 -3 66.09 7.57
 4 -11 3 63.28 5.6
 4 -11 4 31.34 4.35
 -4 11 -4 34.75 5.91
 4 11 4 25.08 3.89
 4 -11 4 26.69 3.8
 -4 11 -4 28.74 3.73
 -4 -11 -4 36.47 5.32
 -4 -11 -4 20.57 4.64
 4 -11 5 0.86 1.58
 -4 11 -5 -1.98 2.24
 4 11 5 -1.79 1.96
 -4 -11 -5 0.93 1.48
 -4 -11 -5 0.53 1.66
 4 -11 6 30.25 4.71
 -4 11 -6 29.18 5.53
 4 11 6 36.13 5.31
 4 -11 6 33.57 4.14
 -4 -11 -6 30.48 4.63
 -4 -11 -6 39.72 6.67
 4 -11 7 8.31 2.78
 -4 11 -7 14.45 3.9
 4 11 7 14.57 3.9
 -4 11 -7 8.85 2.54
 -4 -11 -7 10.4 4.06
 4 -11 8 -1.07 2.09
 4 -12 -11 22.86 6.4
 -4 -12 10 14.4 3.51
 4 12 -10 16.41 3.76
 4 -12 -10 7.67 4.16
 -4 -12 9 37.69 5.22
 4 12 -9 37.84 4.91
 4 -12 -9 30.28 6.21
 -4 12 9 39.11 5.32
 -4 -12 9 36.06 5.45
 -4 -12 8 19.93 3.66
 4 12 -8 22.69 3.57
 4 -12 -8 29.13 5.71
 -4 -12 8 20.6 4.16
 -4 12 8 25.76 4.22
 4 12 -7 143.36 8.48
 -4 12 7 131.79 9.14
 4 -12 -7 120.21 11.13
 -4 -12 7 135.68 10.43
 -4 -12 7 130.66 9.06
 4 12 -6 65.47 5.37
 -4 12 6 71.08 6.37
 -4 -12 6 69.29 7.4
 4 -12 -6 68.84 7.82
 -4 -12 6 66.11 6.22
 -4 -12 5 7.78 2.21
 4 12 -5 12.15 2.25
 4 -12 -5 9.39 3.04
 -4 12 5 15.21 3.11
 -4 -12 5 12.66 3.18
 4 12 -4 149.42 7.2
 -4 12 4 151.56 9
 4 -12 -4 138.39 10.36
 4 -12 -4 129 4.09
 -4 -12 4 156.14 10.97
 -4 -12 4 127.67 5.94
 4 12 -3 147.75 6.73
 -4 -12 3 123.16 6.38
 4 12 -3 121.29 5.36
 -4 12 3 153.46 8.95
 4 -12 -3 136.9 9.66
 -4 -12 3 137.11 10.23
 -4 -12 3 145.42 7.39
 4 12 -2 76.19 7.01
 4 12 -2 85.14 4.62
 -4 12 2 82.16 6.44
 4 -12 -2 87.23 7.3
 4 12 -2 77.44 5.79
 -4 -12 2 72.07 7.41
 -4 -12 2 85.07 6.22
 4 -12 -2 79.05 4.07
 4 12 -1 245.66 14.23
 -4 -12 1 245.66 8.38
 -4 12 1 280.1 12.22
 4 12 -1 275.25 6.74
 4 -12 -1 266.01 13.07
 4 12 -1 268.48 7.97
 4 12 -1 289.29 11.85
 -4 -12 1 272.94 14.84
 -4 -12 1 274.14 12.84
 4 -12 -1 281.2 9.57
 -4 -12 0 126.78 4.79
 -4 -12 0 133.56 9.21
 -4 12 0 140.17 8.27
 4 -12 0 132.55 8.57
 4 12 0 149.31 8.26
 -4 -12 0 139.29 10.28
 4 -12 0 137.56 6.82
 -4 -12 -1 71.48 2.63
 -4 12 -1 75.7 5.91
 4 -12 1 77.35 6.26
 4 12 1 79.44 6.2
 -4 -12 -1 68.25 7.19
 -4 -12 -1 71.27 7.09
 4 -12 1 68.94 5.14
 4 -12 2 17.28 2.73
 4 -12 2 13.77 2.7
 -4 12 -2 17.99 3.04
 4 12 2 13.29 2.54
 -4 -12 -2 10.35 2.69
 -4 -12 -2 9.76 3.12
 4 -12 3 14.44 2.75
 4 -12 3 20.61 3.33
 4 12 3 21.4 3.57
 -4 12 -3 13.94 2.67
 -4 -12 -3 16.32 3.92
 -4 -12 -3 18.23 4.26
 4 -12 4 1.02 1.56
 -4 12 -4 1.71 2.01
 4 12 4 0.04 1.58
 4 -12 4 1.08 1.46
 -4 12 -4 4.56 1.74
 -4 -12 -4 4.77 2.37
 -4 -12 -4 3.2 2.61
 4 -12 5 28.62 4.4
 -4 12 -5 26.02 5.06
 4 12 5 28.64 4.57
 -4 -12 -5 35.39 5.17
 -4 -12 -5 38.72 6.39
 4 -12 6 28.15 4.44
 -4 12 -6 20.69 4.74
 4 12 6 31 5.07
 4 -12 6 25.12 3.79
 -4 -12 -6 23.78 4.48
 -4 -12 -6 23.86 5.43
 4 -12 7 6.42 2.73
 4 12 7 8 3.01
 -4 12 -7 -0.3 2.34
 -4 -12 -7 10.98 4.31
 -4 -13 10 12.47 3.47
 4 -13 -10 13.93 4.74
 -4 -13 9 14.86 3.61
 4 13 -9 13.89 3.06
 4 -13 -9 13.84 4.79
 -4 -13 9 8.26 3.15
 -4 13 9 14.02 3.38
 -4 -13 8 7.33 2.71
 -4 13 8 4.74 2.03
 4 13 -8 5.97 2.24
 -4 -13 8 5.03 2.28
 4 -13 -8 12.93 4.56
 -4 -13 7 39.68 5.19
 4 13 -7 42.49 4.76
 4 -13 -7 37.62 6.41
 -4 -13 7 42.13 6.09
 -4 13 7 41.95 5.33
 4 13 -6 50.31 4.77
 -4 13 6 49.96 5.74
 4 -13 -6 41.09 6.13
 -4 -13 6 46.59 6.44
 -4 -13 6 49.4 5.56
 -4 -13 5 48.03 5.36
 4 13 -5 47.5 4.4
 -4 13 5 52.06 5.59
 4 -13 -5 44.95 6.11
 -4 -13 5 53.74 6.69
 4 13 -4 -0.2 1.14
 4 -13 -4 2.82 1.78
 -4 13 4 0.66 1.43
 -4 -13 4 0.49 1.88
 -4 -13 4 0.74 0.78
 4 13 -3 20.74 2.48
 4 13 -3 18.78 3.12
 -4 -13 3 11.37 2.01
 4 -13 -3 15.34 3.59
 -4 13 3 17.73 3.21
 -4 -13 3 17.65 4.05
 -4 -13 3 15.37 2.37
 4 13 -2 23.83 2.45
 4 13 -2 23.54 3.42
 4 13 -2 17.38 3.59
 4 -13 -2 25.62 4.2
 -4 -13 2 17.86 3.98
 -4 13 2 23.04 3.5
 4 -13 -2 26.96 2.46
 -4 -13 2 21.76 3.17
 4 -13 -1 13.85 1.97
 4 13 -1 14.92 2.72
 -4 -13 1 11.81 1.55
 4 -13 -1 11.85 2.86
 -4 13 1 16.76 3.06
 -4 -13 1 15.78 3.87
 -4 -13 1 14.53 3
 4 -13 0 12.53 2.13
 -4 -13 0 12.6 1.33
 4 -13 0 16.75 3.18
 -4 13 0 21.04 3.48
 -4 -13 0 13.83 3.55
 -4 -13 0 11.49 2.95
 4 13 0 17.01 3.12
 4 -13 1 22.4 3.12
 4 -13 1 24.14 3.71
 4 13 1 27.26 3.83
 -4 13 -1 19.51 3.37
 -4 -13 -1 19.88 4.39
 -4 -13 -1 22.44 4.12
 4 -13 2 29.29 3.75
 4 -13 2 33.14 4.27
 -4 13 -2 28.49 3.78
 4 13 2 28.37 4.1
 -4 -13 -2 24.7 4.83
 -4 -13 -2 26.46 4.63
 4 -13 3 4.66 2.07
 4 -13 3 4.45 1.99
 4 13 3 1.31 1.57
 -4 13 -3 4.73 1.75
 -4 -13 -3 5.76 2.93
 -4 -13 -3 3.74 2.53
 4 -13 4 13.18 3.09
 4 13 4 20.17 3.89
 4 -13 4 9.62 2.76
 -4 13 -4 18.96 3.35
 -4 -13 -4 15.04 3.65
 -4 -13 -4 13.91 3.92
 4 -13 5 10.71 2.98
 -4 13 -5 1.85 2.08
 4 13 5 5.12 2.35
 -4 -13 -5 2.84 1.99
 -4 -13 -5 10.86 3.84
 4 -13 6 4.83 2.08
 -4 13 -6 -3.11 2.86
 4 13 6 5.51 2.45
 -4 -13 -6 -0.74 1.69
 -4 -13 -6 -1 2.28
 4 -13 7 9.64 2.95
 4 13 7 5.78 3
 -4 13 -7 13.66 3.5
 -4 -13 -7 13.04 4.87
 4 -14 -10 -0.21 2.5
 -4 -14 9 23.37 4.17
 4 14 -9 23.65 4
 4 -14 -9 22.93 5.65
 -4 -14 9 25.05 4.95
 -4 14 9 22.01 4.28
 -4 -14 8 36.63 5.17
 4 14 -8 28.34 4.11
 4 -14 -8 37.14 6.54
 -4 -14 8 32.15 5.57
 -4 14 8 31.75 4.91
 -4 -14 7 4.76 2.33
 4 14 -7 5.43 1.87
 -4 14 7 5.24 2.56
 4 -14 -7 1.73 1.84
 -4 -14 7 1.63 2.25
 4 14 -6 84.71 6.28
 -4 14 6 89.41 7.6
 4 -14 -6 86.8 8.67
 -4 -14 6 70.2 7.93
 -4 -14 6 78.88 7.2
 4 14 -5 136.47 7.51
 -4 14 5 134.76 9.17
 4 -14 -5 129.54 10.37
 -4 -14 5 117.06 10.18
 -4 -14 5 133.27 9.16
 4 14 -4 3.07 1.47
 4 -14 -4 4.43 2.45
 -4 14 4 -0.35 1.52
 -4 -14 4 1.18 1.85
 -4 -14 4 2.05 0.83
 4 14 -3 38.88 3.34
 4 14 -3 41.07 4.28
 4 -14 -3 37.46 5.23
 -4 -14 3 32.15 3.42
 -4 14 3 37.45 4.76
 -4 -14 3 41.99 6.14
 4 14 -2 81.11 4.54
 -4 14 2 82.55 6.81
 4 -14 -2 78.45 6.9
 4 14 -2 92.12 6.63
 4 -14 -2 78.54 4.52
 -4 -14 2 82.59 8.38
 -4 -14 2 82.86 6.14
 4 14 -1 26.74 3.53
 4 -14 -1 19.09 3.61
 -4 14 1 23.23 3.66
 -4 -14 1 19.98 4.28
 -4 -14 1 21.14 3.42
 4 -14 -1 25.84 2.84
 -4 14 0 173.67 9.85
 4 -14 0 183.05 10.29
 4 14 0 181.26 9.79
 -4 -14 0 186.29 12.73
 -4 -14 0 184.86 11
 4 -14 0 175.19 8.35
 -4 14 -1 427.42 16.67
 4 -14 1 434.61 16.88
 4 14 1 442.88 17.09
 -4 -14 -1 459.71 21.02
 -4 -14 -1 440.38 18.97
 4 -14 1 446.89 15.54
 4 -14 2 23.77 3.41
 4 -14 2 23.59 3.7
 4 14 2 29.96 4.32
 -4 14 -2 25.38 3.87
 -4 -14 -2 27.94 5.11
 -4 -14 -2 26.52 4.69
 -4 14 -3 55.02 5.53
 4 -14 3 52.44 5.41
 4 14 3 61.51 6.19
 -4 -14 -3 62.2 7.36
 -4 -14 -3 51.04 6.62
 4 -14 3 55.36 5.37
 4 -14 4 20.31 3.65
 4 14 4 17.04 3.64
 4 -14 4 15.54 3.14
 -4 14 -4 21.51 3.56
 -4 -14 -4 23.49 4.53
 -4 -14 -4 28.23 5.52
 -4 14 -5 46.42 7
 -4 14 -5 53.62 5.37
 4 14 5 62.14 7.14
 -4 -14 -5 62.07 7.31
 -4 -14 -5 47.97 7.28
 4 -14 5 55.13 6.2
 4 -14 6 12.02 3.21
 4 14 6 19.16 4.24
 -4 14 -6 12.86 3.14
 -4 -14 -6 13.77 3.74
 -4 -14 -6 14.59 4.63
 4 -14 7 10.62 3.51
 4 -15 -10 4.45 3.51
 4 15 -9 3.15 1.98
 4 -15 -9 -3.18 3.37
 -4 -15 9 2.39 1.79
 -4 -15 8 21.19 4.11
 4 15 -8 21.06 3.73
 4 -15 -8 9.51 3.66
 -4 -15 8 15.65 3.95
 -4 15 8 15.96 3.78
 -4 -15 7 8.59 2.78
 4 15 -7 11 2.46
 4 -15 -7 6.79 3.01
 -4 -15 7 9.21 3.14
 -4 15 7 4.58 2.34
 -4 -15 6 5.91 2.32
 4 15 -6 6.4 1.93
 -4 15 6 2.67 2.02
 4 -15 -6 1.88 1.75
 -4 -15 6 4.48 2.59
 4 15 -5 78.2 5.8
 -4 15 5 89.71 7.78
 4 -15 -5 77.07 8.04
 -4 -15 5 101.01 9.78
 -4 -15 5 83.78 7.6
 4 15 -4 21.36 2.81
 4 -15 -4 20.3 4.11
 -4 15 4 22.87 4.07
 -4 -15 4 21.73 4.74
 4 15 -3 24.43 3.73
 4 15 -3 19.94 2.44
 4 -15 -3 22.61 4.13
 -4 15 3 18.43 3.78
 -4 -15 3 17.66 4.16
 -4 -15 3 19.31 2.64
 4 -15 -2 7.47 1.49
 4 15 -2 8.36 2.39
 4 15 -2 9.12 1.59
 4 -15 -2 7.47 2.15
 -4 15 2 8.81 2.55
 -4 -15 2 7.15 3.05
 -4 -15 2 8.33 1.99
 4 15 -1 15.54 3.01
 4 -15 -1 13.33 2.12
 4 -15 -1 9.14 2.4
 -4 15 1 15.02 3.2
 -4 -15 1 12.48 4.18
 -4 -15 1 10.77 2.55
 4 -15 0 29.87 4.17
 -4 15 0 36.48 4.66
 -4 -15 0 27.14 5.18
 4 15 0 33.55 4.38
 -4 -15 0 30.38 4.64
 4 -15 0 34.34 3.65
 4 -15 1 1.83 1.34
 4 -15 1 4.14 2.02
 -4 -15 -1 6.31 3.39
 -4 15 -1 5.09 2.27
 4 15 1 4.3 2.11
 -4 -15 -1 0.48 1.4
 4 -15 2 24.22 3.51
 4 -15 2 20.38 3.43
 4 15 2 32.49 4.62
 -4 15 -2 20.5 3.59
 -4 -15 -2 16.37 4.1
 -4 -15 -2 21.13 4.41
 4 -15 3 8.79 2.44
 4 -15 3 12.77 3
 4 15 3 10.71 2.85
 -4 15 -3 9.32 2.59
 -4 -15 -3 17.99 4.48
 -4 -15 -3 15.17 3.82
 4 -15 4 2.28 1.83
 4 15 4 2.73 1.76
 4 -15 4 3.79 1.96
 -4 15 -4 7.38 2.39
 -4 -15 -4 5.9 2.45
 -4 -15 -4 5.78 2.9
 4 -15 5 4.42 2.16
 -4 15 -5 5.08 2.94
 4 15 5 1.74 2.65
 4 -15 5 1.21 1.58
 -4 15 -5 2.26 1.79
 -4 -15 -5 6 2.92
 -4 -15 -5 4.24 2.99
 4 -15 6 29.37 4.87
 4 15 6 25.23 5.13
 -4 15 -6 27.23 4.66
 -4 -15 -6 20.87 4.55
 -4 -15 -6 18.72 4.91
 4 16 -9 11.08 2.98
 4 -16 -9 12.93 4.31
 -4 -16 9 15.33 4.09
 -4 -16 8 9.33 3.09
 4 16 -8 8.42 2.46
 4 -16 -8 10.36 3.65
 -4 -16 8 10.25 3.07
 4 16 -7 109.56 7.8
 4 -16 -7 104.14 10.18
 -4 16 7 121.69 9.7
 -4 -16 7 112 10.72
 -4 -16 7 106.99 9.18
 -4 -16 6 8.85 2.74
 4 16 -6 11.37 2.37
 4 -16 -6 15.03 4.07
 -4 -16 6 16.56 4.49
 -4 16 6 9.08 2.95
 4 16 -5 19.89 2.93
 4 -16 -5 17.56 4.06
 -4 -16 5 19.71 4.62
 -4 16 5 22.78 4.08
 4 16 -4 282.4 11.38
 -4 16 4 342.17 15.81
 4 -16 -4 309.29 15.74
 4 16 -4 328.41 14.42
 -4 -16 4 328.56 18.45
 4 16 -3 78.63 4.9
 -4 16 3 80.16 7.21
 4 -16 -3 76.46 7.18
 4 16 -3 80.69 6.6
 -4 -16 3 75.09 5.13
 -4 -16 3 89.28 9.24
 4 -16 -2 22.29 2.56
 4 16 -2 21.3 3.35
 -4 -16 2 23.67 3.39
 4 -16 -2 14.66 3.22
 -4 16 2 22.57 3.63
 -4 -16 2 24.15 4.88
 -4 16 1 118.81 8.48
 4 -16 -1 111.33 8.16
 4 16 -1 113.1 7.86
 -4 -16 1 126.3 10.96
 -4 -16 1 98.66 7.52
 4 -16 -1 108.71 6.28
 4 -16 0 10.51 1.97
 4 -16 0 8 2.39
 -4 -16 0 5.17 2.55
 -4 16 0 10.87 2.74
 4 16 0 6.97 2.13
 -4 -16 0 8.07 2.17
 4 -16 1 0.79 1.09
 4 -16 1 0.48 1.3
 -4 16 -1 0.43 1.42
 4 16 1 2.74 2.08
 -4 -16 -1 -0.63 2.42
 -4 -16 -1 1.59 1.59
 -4 16 -2 48.89 5.35
 4 -16 2 54.12 5.69
 4 16 2 58.52 6.17
 -4 -16 -2 53.45 7.23
 -4 -16 -2 55.89 6.74
 4 -16 2 48.21 5.09
 -4 16 -3 57.74 5.8
 4 -16 3 55.86 5.81
 4 16 3 59.49 6.48
 -4 -16 -3 49.29 7.01
 -4 -16 -3 57.04 6.93
 4 -16 3 57.48 5.82
 4 -16 4 24.39 4.04
 4 16 4 30.73 5.02
 -4 16 -4 25.89 3.96
 -4 -16 -4 30.75 5.64
 -4 -16 -4 26.61 5.27
 4 -16 5 50.98 6.06
 4 16 5 68.77 7.78
 4 -16 5 58.31 6.82
 -4 16 -5 42.23 4.95
 -4 -16 -5 49.69 7.15
 -4 -16 -5 47.62 7.27
 4 -16 6 15.75 4.03
 -4 -16 -6 12.3 3.6
 4 17 -8 1.18 1.92
 4 -17 -8 -0.76 2.58
 -4 -17 8 0.2 1.89
 -4 -17 7 24.15 4.59
 4 17 -7 17.36 3.25
 4 -17 -7 16.98 4.21
 -4 -17 7 20.24 4.78
 -4 -17 6 19.79 4.17
 4 17 -6 16.53 3.04
 4 -17 -6 21.69 4.56
 -4 -17 6 20.77 5.06
 -4 17 6 22.65 4.57
 4 17 -5 3.01 1.5
 4 -17 -5 8.4 2.91
 -4 -17 5 6.91 4.15
 -4 17 5 3.66 2.56
 4 17 -4 -0.45 1.48
 4 -17 -4 3.3 2.18
 -4 17 4 5.26 2.63
 -4 -17 4 0.82 1.88
 4 17 -3 29.79 4.21
 4 -17 -3 25.27 4.35
 -4 17 3 29.73 4.81
 -4 -17 3 29.57 5.68
 4 17 -2 3.98 1.97
 4 -17 -2 0.77 1.46
 -4 17 2 6.09 2.36
 -4 -17 2 -1.58 2.54
 -4 -17 2 1.41 1.11
 4 -17 -1 7.85 1.89
 4 -17 -1 9.62 2.58
 -4 17 1 10.05 2.73
 -4 -17 1 8.46 3.06
 -4 -17 1 9.53 2.59
 4 17 -1 16.04 3.42
 4 -17 0 32.94 3.79
 4 -17 0 34.41 4.67
 -4 17 0 27.12 4.33
 -4 -17 0 39.28 6.39
 4 17 0 36.52 4.78
 -4 -17 0 31.55 4.69
 4 -17 1 19.33 3.16
 4 -17 1 24.73 4.02
 -4 17 -1 21 3.67
 4 17 1 24.74 4.13
 -4 -17 -1 25.87 5.57
 -4 -17 -1 15.03 3.59
 4 -17 2 14.05 3.03
 -4 -17 -2 11.94 4.16
 4 -17 2 13.09 2.93
 4 17 2 15.44 3.74
 -4 17 -2 14.45 3.32
 -4 -17 -2 11.5 3.38
 4 -17 3 15.77 3.33
 4 -17 3 12.2 2.93
 4 17 3 13.64 3.53
 -4 17 -3 12.77 2.74
 -4 -17 -3 9.72 3.68
 -4 -17 -3 13.33 3.87
 4 -17 4 31.69 4.71
 4 -17 4 30.2 5.49
 4 17 4 26.97 4.94
 -4 17 -4 22.76 3.79
 -4 -17 -4 24.99 5.14
 -4 -17 -4 23.56 5.2
 4 -17 5 16.07 3.56
 -4 17 -5 18.59 4.05
 4 -17 5 16.07 3.93
 -4 -17 -5 16.74 4.34
 -4 -17 -5 16.18 4.62
 4 18 -8 8.75 2.92
 -4 -18 8 8.92 4.03
 4 18 -7 3.8 1.47
 4 -18 -7 7.37 2.89
 -4 -18 7 5.11 2.53
 4 -18 -6 45 6.26
 -4 -18 6 45.97 7.35
 4 -18 -5 83.46 8.19
 -4 18 5 101.96 8.95
 -4 -18 5 102.61 10.67
 4 18 -5 105.65 8.28
 4 18 -4 23.59 4
 4 -18 -4 20.35 3.92
 -4 18 4 34.08 5.23
 -4 -18 4 21.43 5.26
 -4 18 3 120.7 9.42
 4 -18 -3 123.17 9.24
 4 18 -3 132 8.95
 -4 -18 3 128.38 11.94
 -4 18 2 173.74 11.19
 4 -18 -2 163.76 10.33
 4 18 -2 157.44 9.92
 -4 -18 2 186.72 14.39
 4 -18 -1 1.66 1.52
 -4 18 1 0.48 1.67
 -4 -18 1 0.47 2.46
 -4 -18 1 -1.6 1.59
 4 18 -1 3.66 2
 4 -18 0 7.12 2.05
 4 18 0 12.72 3.18
 4 -18 0 11.28 2.7
 -4 18 0 10.27 2.97
 -4 -18 0 15.57 4.87
 -4 -18 0 10.74 2.78
 4 -18 1 47.48 5.38
 4 18 1 61.12 6.44
 -4 18 -1 46.55 5.59
 -4 -18 -1 55.02 7.94
 -4 -18 -1 53.36 6.33
 4 -18 1 51.15 5.12
 4 -18 2 17.59 3.43
 4 -18 2 24.8 4
 4 18 2 29.92 4.67
 -4 18 -2 21.29 3.84
 -4 -18 -2 18.06 4.93
 -4 -18 -2 16.24 4.03
 4 -18 3 15.04 3.29
 4 -18 3 25.62 5.06
 4 -18 3 19.68 3.74
 4 18 3 17.94 3.88
 -4 18 -3 12.86 3.13
 -4 -18 -3 20.68 5.17
 -4 -18 -3 17.48 4.3
 -4 18 -4 74.83 6.89
 4 18 4 89.87 8.7
 4 -18 4 88.92 9.18
 -4 -18 -4 83.29 9.67
 -4 -18 -4 72.94 8.6
 4 -18 4 77.09 7.44
 4 -18 5 2.13 2.17
 -4 -18 -5 2.09 2.76
 4 -18 5 -0.24 1.93
 4 -19 -6 16.71 4.07
 4 -19 -5 52.55 6.45
 4 19 -5 55.83 6.13
 -4 -19 5 55.26 8.26
 4 19 -4 2.48 1.55
 4 -19 -4 0.11 1.85
 -4 19 4 0.53 2.11
 -4 -19 4 3.26 2.79
 4 19 -3 8.72 2.58
 4 -19 -3 10.35 2.95
 -4 19 3 8.36 3.06
 -4 -19 3 11.68 4.27
 -4 19 2 61.06 6.78
 4 -19 -2 54.52 5.91
 4 19 -2 63.27 6.38
 -4 -19 2 60.8 8.56
 -4 -19 1 6.2 2.29
 4 -19 -1 4.24 1.93
 -4 19 1 6.6 2.49
 -4 -19 1 8.02 4.18
 4 19 -1 8.84 2.43
 4 -19 0 13.29 3.11
 -4 19 0 15.2 3.4
 4 19 0 16.87 3.78
 -4 -19 0 11.08 4.04
 -4 -19 0 10.84 2.72
 4 -19 1 3.6 1.96
 4 -19 1 2.35 1.81
 4 19 1 1.83 2.01
 -4 19 -1 0.4 1.72
 -4 -19 -1 7.53 3.85
 -4 -19 -1 4.55 2.23
 4 -19 2 1.22 1.33
 4 -19 2 5.15 2.27
 4 19 2 3 2.32
 -4 19 -2 3.47 1.71
 -4 -19 -2 -1.93 2.34
 -4 -19 -2 1.64 1.75
 4 -19 3 33.44 4.79
 4 -19 3 38.01 6.4
 4 19 3 45.04 6.32
 4 -19 3 32.26 4.74
 -4 19 -3 32.35 4.88
 -4 -19 -3 37.17 6.37
 -4 -19 -3 23.35 4.94
 4 -19 4 3.48 1.98
 4 -19 4 5.2 3.02
 -4 -19 -4 4.16 3.08
 4 -20 -5 1.55 1.66
 4 -20 -4 75.88 7.22
 4 20 -4 88.8 7.74
 4 20 -3 21.44 3.84
 4 -20 -3 16.46 3.52
 -4 20 3 22.42 4.36
 4 -20 -2 46.7 5.52
 -4 20 2 48.93 6.17
 4 20 -2 44.14 5.49
 -4 20 1 169.14 11.27
 4 -20 -1 148.38 9.8
 4 20 -1 183.75 11.38
 4 -20 0 26.9 4.15
 -4 -20 0 28.36 4.49
 -4 20 0 28.87 4.68
 4 20 0 27.38 4.56
 4 -20 1 21.25 3.88
 4 20 1 20.45 4.1
 -4 20 -1 20.08 4
 -4 -20 -1 18.11 3.71
 -4 20 -2 72.14 7.14
 4 -20 2 69.44 6.77
 4 -20 2 91.18 10
 -4 -20 -2 71.26 7.69
 4 -20 2 68.55 6.54
 4 -20 3 24.68 4.15
 4 -20 3 37.08 6.53
 -4 -20 -3 26.62 5.15
 4 -20 4 2.54 2.38
 4 -20 4 0.04 2.78
 4 -21 -4 6.71 2.44
 4 -21 -3 9.96 2.79
 4 -21 -2 4.5 2.27
 4 -21 -1 2.76 1.75
 -4 21 1 -0.94 1.93
 4 21 -1 2.16 2.19
 4 -21 0 25.13 4.1
 -4 21 0 28.34 4.68
 4 -21 1 27.73 4.27
 -4 21 -1 27.77 4.51
 -4 -21 -1 27.75 4.81
 -4 21 -2 14.16 3.58
 -4 -21 -2 13.12 3.59
 4 -22 -2 5.37 2.47
 4 -22 -1 -0.87 1.36
 4 -22 0 32.6 4.79
 5 0 -11 41.66 5.3
 5 0 -10 19.55 3.5
 -5 0 10 18.02 2.65
 -5 0 10 14.4 2.65
 -5 0 9 -0.35 0.77
 5 0 -9 -1.2 1.5
 -5 0 9 0.49 1.1
 -5 0 9 -1.49 1.21
 5 0 -8 122.54 7.79
 -5 0 8 107.24 6.04
 -5 0 8 105.27 5.47
 5 0 -7 7.49 2.01
 -5 0 7 9.43 1.87
 5 0 -6 24.4 3.18
 -5 0 6 18.59 2.41
 5 0 -6 18.88 2.17
 5 0 -5 8.33 1.45
 5 0 -5 10.96 2.27
 -5 0 5 8.25 1.59
 5 0 -5 6.2 2.53
 5 0 -5 9.5 1.8
 5 0 -4 9.91 1.52
 -5 0 4 10.26 1.7
 5 0 -4 9.36 2.97
 5 0 -4 10.32 1.94
 -5 0 3 93.37 5.43
 5 0 -3 91.3 5.69
 5 0 -3 99.65 8.54
 5 0 -3 89.75 4.87
 5 0 -2 10.97 1.61
 -5 0 2 13.3 2.14
 5 0 -2 8.37 2.62
 5 0 -2 7.21 1.64
 -5 0 1 32.91 3.31
 5 0 -1 32.92 2.78
 5 0 -1 26.01 3.81
 -5 0 0 45.26 6.1
 5 0 0 53.47 5
 5 0 0 51.51 3.62
 -5 0 0 43.92 5.7
 -5 0 -1 153.92 11.3
 5 0 1 158.3 7.07
 5 0 1 150.87 8.24
 -5 0 -1 156.18 10.33
 -5 0 -2 24.32 4.82
 -5 0 -2 21.6 2.5
 5 0 2 22.85 2.81
 5 0 2 23.23 3
 -5 0 -3 -1.29 2.47
 5 0 3 1.59 1.15
 5 0 3 1.28 1.21
 -5 0 -4 36.83 6.14
 5 0 4 35.96 4.04
 5 0 4 35.15 3.63
 -5 0 -5 4.11 2.94
 5 0 5 0.27 1.3
 -5 0 -6 88.8 10.17
 5 0 6 86.25 7.1
 -5 0 -6 83.4 6.81
 5 0 7 2.57 1.99
 -5 0 -7 2.47 2.77
 -5 0 -8 8.4 2.54
 5 0 8 12.58 3.24
 -5 0 -9 27.34 4.25
 5 0 9 20.62 4.24
 -5 0 -9 19.18 5.37
 -5 0 -10 1.36 1.6
 5 -1 -11 2.43 1.92
 5 1 -11 5.63 2.43
 5 -1 -10 45.22 5.08
 5 1 -10 43.42 5.07
 -5 1 10 38 3.89
 -5 -1 10 38.14 4.49
 -5 1 10 32.53 4.16
 -5 -1 9 1.9 0.88
 5 -1 -9 0.37 1.44
 5 1 -9 1.57 1.38
 -5 -1 9 1.33 1.06
 -5 1 9 1.28 1.17
 -5 -1 9 0.76 1.25
 5 -1 -8 169.44 9.26
 5 1 -8 176.84 9.44
 -5 -1 8 176.21 7.57
 -5 1 8 170.69 8.14
 -5 -1 8 172.61 10.08
 -5 -1 8 170.26 7.55
 5 -1 -7 88.35 6.26
 5 1 -7 88.57 6.33
 -5 -1 7 98.64 5.35
 -5 1 7 99.81 5.8
 -5 -1 7 88.55 6.24
 5 1 -6 6.45 1.4
 5 -1 -6 8.28 1.26
 5 -1 -6 10.79 2.21
 5 1 -6 6.96 1.83
 -5 -1 6 7.44 1.5
 5 -1 -6 9.32 3.24
 -5 1 6 9.51 1.79
 5 1 -5 397.89 13.61
 -5 -1 5 387.33 11.97
 -5 1 5 382.25 12.56
 5 -1 -5 359.85 18.86
 5 1 -5 361.6 18.62
 5 1 -5 336 12.06
 5 -1 -5 347.05 12.67
 5 1 -5 383.12 11.91
 5 -1 -5 378.77 10.6
 -5 -1 4 101.99 5.38
 -5 1 4 105.05 5.72
 5 1 -4 92.43 5.52
 5 -1 -4 93.74 5.82
 5 -1 -4 84.35 8.44
 5 1 -4 89.88 8.48
 5 1 -4 94.91 5.13
 5 -1 -4 99.84 4.58
 5 -1 -3 16.09 1.84
 5 1 -3 16.47 2.1
 -5 -1 3 18.38 2.35
 -5 1 3 19.2 2.43
 5 -1 -3 16.93 3.75
 5 1 -3 18.2 3.84
 5 1 -3 16.87 2.28
 5 -1 -3 12.67 2.15
 -5 -1 2 389.68 12.44
 -5 1 2 395.98 12.92
 5 1 -2 357.21 12.79
 5 -1 -2 357.26 13.18
 5 -1 -2 391.01 16.81
 5 1 -2 387.42 16.46
 5 -1 -2 372.7 11.04
 5 1 -2 393.76 11.89
 5 1 -1 10.82 1.67
 -5 -1 1 9.64 2.68
 -5 -1 1 11.16 1.99
 -5 1 1 8.06 1.77
 5 -1 -1 5.09 1.73
 5 1 -1 13.13 2.59
 -5 1 1 8.53 3.07
 5 1 -1 11.81 1.97
 5 -1 -1 10.83 1.46
 -5 -1 0 326.87 16.34
 -5 1 0 318 16.29
 -5 1 0 347.56 12.16
 5 -1 0 337 13.78
 5 1 0 336.18 13.37
 5 -1 0 336.05 10.48
 -5 1 0 299.98 15.8
 5 1 0 353.39 11.23
 -5 -1 0 310.07 15.25
 -5 -1 -1 109.96 9.24
 -5 1 -1 110.5 9.34
 5 -1 1 112.02 5.56
 5 1 1 113.23 5.97
 5 1 1 111.26 6.63
 5 -1 1 109.54 6.96
 -5 -1 -1 97.36 7.88
 -5 -1 -2 38.63 5.63
 -5 1 -2 30.99 4.96
 5 -1 2 34.2 3.25
 5 1 2 31.22 3.29
 5 1 2 32.54 3.23
 5 -1 2 33.69 3.7
 -5 -1 -2 26.6 4.02
 -5 1 -2 27.56 2.78
 -5 -1 -2 28.63 3.02
 -5 -1 -3 77.09 8.41
 -5 1 -3 68.99 8.02
 5 -1 3 76.55 5.25
 5 1 3 78.5 5.62
 5 1 3 79.39 5.09
 5 -1 3 76.66 5.4
 -5 1 -3 64.06 4.48
 -5 -1 -4 5.9 2.76
 -5 1 -4 4.97 2.66
 5 -1 4 5.65 1.71
 5 1 4 7.45 1.9
 5 1 4 6.63 1.74
 5 -1 4 7.68 1.95
 5 -1 5 6.44 2.05
 -5 -1 -5 6.07 2.69
 -5 1 -5 4.69 2.4
 5 1 5 5.99 2.03
 -5 -1 -6 48.99 7.38
 -5 1 -6 46.82 7.62
 5 -1 6 47.82 5.09
 5 1 6 49.87 5.36
 -5 -1 -6 42.05 4.79
 5 -1 7 9.48 2.71
 5 1 7 7.61 2.68
 -5 -1 -7 4.13 2.82
 -5 1 -7 14.22 5.03
 -5 -1 -7 6.48 2.15
 5 1 8 20.41 3.98
 -5 1 -8 26.46 6.31
 -5 -1 -8 18.56 3.21
 -5 1 -8 14.7 3.12
 5 -1 8 26.05 4.35
 -5 -1 -9 2.15 1.76
 -5 1 -9 0.77 1.52
 5 -1 9 -3 2.2
 5 1 9 -1.89 2.32
 -5 -1 -9 4.12 2.66
 -5 1 -9 -1.45 2.23
 -5 -1 -10 1.85 1.61
 5 -2 -11 65.05 6.5
 5 2 -11 73.53 6.95
 5 -2 -10 3.79 2.23
 5 2 -10 1.23 1.7
 -5 2 10 0.78 1.18
 -5 -2 10 4.71 1.8
 -5 2 10 -0.44 1.59
 -5 -2 9 9.24 1.91
 5 -2 -9 7.44 2.38
 5 2 -9 8.17 2.75
 -5 2 9 6.71 1.86
 -5 -2 9 7.08 1.57
 -5 -2 9 7.54 2.3
 5 -2 -8 113.51 7.49
 5 2 -8 111.93 7.48
 -5 -2 8 109.09 5.57
 -5 2 8 107.88 6.66
 -5 -2 8 123.07 8.48
 -5 -2 8 110.88 6.24
 -5 -2 7 31.16 4.34
 5 2 -7 28.95 3.17
 5 -2 -7 34.38 3.96
 5 2 -7 34.68 4.05
 -5 -2 7 29.47 2.73
 -5 2 7 36.93 3.72
 -5 -2 7 26.6 3.36
 5 -2 -6 47.09 4.42
 5 2 -6 49.34 4.52
 -5 -2 6 46.9 3.5
 -5 2 6 48.28 4.14
 5 -2 -6 40.28 6.37
 5 2 -5 18 2.74
 -5 -2 5 19.8 2.29
 5 -2 -5 20.59 4.47
 -5 2 5 18.14 2.51
 5 -2 -5 20.77 2.69
 5 2 -5 17.77 2.32
 5 -2 -5 15.27 1.48
 5 2 -4 62.09 4.68
 -5 -2 4 58.34 4
 -5 2 4 49.14 4.13
 5 2 -4 44.2 3.69
 5 2 -4 56.69 6.61
 5 -2 -4 50.95 6.52
 5 -2 -4 55.92 3.07
 -5 -2 3 38.77 3.23
 -5 2 3 41.74 3.7
 5 2 -3 35.13 3.34
 5 -2 -3 43.8 5.52
 5 2 -3 30.77 4.89
 5 -2 -3 36.72 2.69
 -5 -2 2 34.76 4.77
 -5 -2 2 30.56 3.02
 5 2 -2 26.33 3.03
 5 -2 -2 37.32 4.87
 -5 2 2 27.62 3.13
 5 2 -2 32.82 4.59
 5 -2 -2 26.28 2.3
 5 2 -2 34.31 3.1
 5 2 -1 14.08 1.97
 -5 -2 1 10.66 2.97
 -5 -2 1 12.39 1.99
 5 -2 -1 11.49 2.59
 -5 2 1 13.93 2.3
 5 2 -1 14.57 2.77
 5 2 -1 12.03 2.12
 5 -2 -1 14.8 1.67
 -5 -2 0 55.05 6.46
 -5 -2 0 46.41 3.83
 -5 2 0 56.77 4.53
 5 -2 0 51.81 3.35
 5 -2 0 52.87 5.24
 5 2 0 51.97 4.7
 5 2 0 65.14 4.36
 -5 -2 -1 165.35 11.72
 -5 2 -1 163.12 11.9
 -5 2 -1 176.56 8.42
 5 -2 1 171.16 6.95
 5 2 1 160.02 7.91
 5 -2 1 165.04 8.89
 5 2 1 166.37 7.73
 -5 -2 -1 136.66 9.6
 -5 -2 -2 52.01 6.57
 -5 2 -2 54.9 6.76
 5 -2 2 56.13 4.06
 5 2 2 56.57 4.55
 5 2 2 49.46 4.11
 5 -2 2 52.73 4.74
 -5 -2 -2 54.09 5.68
 -5 2 -2 40.59 3.29
 -5 2 -3 7.93 1.57
 -5 -2 -3 6.12 2.58
 -5 2 -3 9.04 2.97
 5 -2 3 8.44 1.79
 5 2 3 8.37 2.14
 5 2 3 10.67 1.92
 5 -2 3 9.71 2.26
 -5 -2 -3 4.66 1.76
 -5 -2 -4 62.94 7.99
 -5 2 -4 63.33 7.99
 5 -2 4 58.51 4.86
 5 2 4 69.11 5.75
 5 -2 4 66.88 5.33
 -5 -2 -4 64.54 6.11
 -5 -2 -5 42.67 6.82
 -5 2 -5 39.53 6.7
 5 -2 5 38.26 4.3
 5 2 5 38.29 4.7
 -5 -2 -5 40.18 4.94
 -5 -2 -6 40.98 7.13
 5 -2 6 54.55 5.61
 -5 2 -6 52.46 7.79
 5 2 6 62.9 6.19
 -5 -2 -6 51.8 5.4
 5 2 7 20.14 3.82
 -5 2 -7 21.95 5.32
 -5 -2 -7 17.48 2.97
 5 -2 7 23.47 3.89
 5 2 8 0.64 1.71
 -5 2 -8 3.68 2.18
 -5 -2 -8 0.84 1.12
 -5 2 -8 2.12 1.93
 5 -2 8 0.98 1.83
 -5 -2 -8 -1.82 2.99
 -5 -2 -9 23.04 3.56
 -5 2 -9 22.14 3.86
 5 -2 9 31.09 5.17
 -5 -2 -9 27.63 6.5
 5 2 9 28.75 5.03
 -5 2 -10 6.7 4.2
 5 -3 -11 1.16 1.79
 5 3 -11 -0.29 1.48
 -5 3 11 1.58 1.66
 5 -3 -10 150.87 9.38
 5 3 -10 135.25 9.24
 -5 3 10 137.17 8.16
 -5 -3 10 147.66 9.32
 -5 -3 10 128.21 7.73
 -5 -3 9 12.49 2.3
 5 -3 -9 12.22 2.8
 5 3 -9 9.35 2.4
 -5 3 9 10.17 2.14
 -5 -3 9 8.54 2.44
 5 -3 -8 62.51 5.43
 5 3 -8 64.7 5.62
 -5 -3 8 59.71 3.66
 -5 3 8 57.79 4.89
 -5 -3 8 59.33 5.86
 -5 -3 8 59.75 4.68
 5 -3 -7 274.35 11.65
 -5 -3 7 267.18 8.94
 5 3 -7 281.98 11.78
 -5 3 7 264.08 11
 5 -3 -7 265.07 17.31
 -5 -3 7 272.17 13.18
 -5 -3 7 279.04 10.56
 5 3 -7 222.46 10.22
 5 3 -6 9.23 1.81
 5 3 -6 11.4 2.33
 -5 -3 6 12.91 1.71
 5 -3 -6 7.48 3.44
 -5 3 6 12.81 2.34
 -5 -3 6 10.65 2.54
 5 -3 -5 257.64 10.33
 5 3 -5 279.36 11.1
 -5 -3 5 296.89 9.51
 -5 3 5 294.16 11.09
 5 -3 -5 275.4 16.36
 5 3 -5 263.17 9.64
 -5 -3 5 284.48 13.43
 5 3 -5 271.61 10.57
 5 3 -4 48.46 4.05
 -5 -3 4 44.16 3.21
 -5 3 4 41.81 3.78
 5 3 -4 43.78 3.51
 5 -3 -4 45.41 6.12
 5 3 -4 45.89 5.81
 5 -3 -4 44.24 2.32
 5 -3 -4 41.26 3.33
 -5 -3 3 23.42 3.64
 -5 -3 3 26.44 2.53
 5 3 -3 24.34 2.65
 5 -3 -3 28.41 4.78
 5 3 -3 24.02 4.28
 -5 3 3 27.6 3.09
 5 -3 -3 24.62 2.02
 5 3 -3 26.21 2.92
 -5 -3 2 57.63 5.97
 -5 3 2 62.96 4.62
 5 3 -2 54.86 4.21
 5 -3 -2 69.55 6.7
 5 3 -2 59.12 5.86
 5 -3 -2 65.64 3.34
 5 3 -2 66.54 4.41
 5 3 -2 62.3 4.6
 -5 -3 1 37.85 3.35
 -5 -3 1 42.83 5.39
 -5 3 1 41.48 3.79
 5 3 -1 37.95 3.6
 5 -3 -1 45.67 5.2
 5 3 -1 41.21 4.4
 5 -3 -1 39.76 2.58
 5 3 -1 46.21 3.57
 -5 -3 0 105.18 8.83
 -5 -3 0 99.47 5.49
 -5 3 0 104.38 6.33
 5 -3 0 109.62 4.73
 5 -3 0 109.06 7.59
 5 3 0 115.22 6.72
 5 3 0 107.86 5.85
 -5 -3 -1 0.65 1.31
 -5 3 -1 -1.62 2.47
 5 -3 1 1.98 0.86
 5 3 1 -0.82 1.17
 5 -3 1 2.35 1.23
 -5 3 -1 1.54 1.27
 5 3 1 2.7 1.36
 -5 -3 -2 68.08 7.7
 -5 3 -2 73.52 7.9
 5 -3 2 71.19 4.43
 5 3 2 69.21 5.11
 5 3 2 77.28 4.68
 5 -3 2 67.91 5.4
 -5 3 -2 67.08 4.05
 -5 -3 -3 218.48 14.29
 -5 3 -3 209.31 14.01
 5 -3 3 239.51 9.27
 5 3 3 233.8 10.5
 5 3 3 229.8 8.61
 5 -3 3 220.28 10.01
 -5 -3 -3 167.64 10.17
 -5 3 -3 182.71 7.94
 -5 -3 -3 211.62 11.33
 5 -3 4 11.89 2.09
 -5 -3 -4 10.1 3.45
 -5 3 -4 16.52 4.43
 5 3 4 11.78 2.62
 5 -3 4 12.53 2.67
 -5 -3 -4 10.24 2.5
 -5 -3 -4 11.68 2.69
 -5 -3 -5 48.21 7.14
 5 -3 5 58.76 5.1
 -5 3 -5 46.96 7.11
 5 3 5 40.35 4.46
 5 3 5 46.33 5.03
 -5 -3 -5 58.65 5.77
 -5 -3 -6 48.11 7.43
 -5 3 -6 34.97 6.23
 5 3 6 40.53 5.04
 -5 -3 -6 37.84 4.61
 5 -3 6 38.38 4.44
 -5 3 -7 19.55 5.08
 5 3 7 22.64 4.01
 -5 -3 -7 17.07 2.87
 5 -3 7 19.52 3.31
 5 3 8 49.07 6.2
 -5 3 -8 36.71 7.04
 -5 -3 -8 43.08 4.65
 -5 3 -8 47.44 5.47
 5 -3 8 49.05 5.9
 -5 -3 -8 36.31 7.35
 5 3 9 10.09 3.64
 -5 -3 -9 9.07 2.34
 -5 3 -9 10.41 2.73
 5 -3 9 8.21 2.71
 -5 -3 -9 10.58 4.47
 5 -4 -11 40.12 5.09
 5 4 -11 42.96 5.57
 -5 4 11 32.22 4.27
 -5 -4 10 22.74 3.38
 5 -4 -10 29.54 4.05
 5 4 -10 26.47 4.25
 -5 4 10 25.98 3.72
 -5 -4 10 21.77 3.82
 -5 -4 9 0.7 1
 5 -4 -9 0.52 1.36
 5 4 -9 -0.66 1.13
 -5 4 9 -0.75 1.1
 -5 -4 9 0.95 1.78
 5 -4 -8 61.54 5.53
 5 4 -8 69.05 5.9
 -5 -4 8 56.15 3.32
 -5 4 8 62.54 5.32
 5 -4 -8 72.56 9.41
 -5 -4 8 64.06 6.31
 -5 -4 8 60.21 4.96
 5 4 -7 49.1 4.76
 -5 -4 7 45.2 3.04
 -5 4 7 47.26 4.53
 5 -4 -7 39.34 7.07
 -5 -4 7 46.68 5.32
 -5 -4 7 52.29 4.41
 5 -4 -6 49.4 4.47
 5 4 -6 67.34 5.31
 -5 -4 6 58.94 3.53
 -5 4 6 70 5.29
 5 -4 -6 51.3 7.3
 -5 -4 6 67.31 6.47
 5 4 -6 51.75 4.66
 5 4 -5 23.28 2.98
 5 4 -5 21.78 2.97
 -5 -4 5 21.23 2.18
 5 4 -5 20.1 2.28
 5 -4 -5 23.13 4.82
 -5 4 5 26.76 3.22
 -5 -4 5 21.41 3.74
 5 -4 -4 48.63 3.51
 -5 -4 4 50.96 5.35
 5 4 -4 51.6 4.21
 -5 4 4 56.36 4.61
 5 4 -4 44.25 3.52
 5 -4 -4 47.39 6.37
 5 4 -4 50.4 6.34
 -5 -4 4 51.58 5.62
 5 4 -4 44.37 4.08
 5 -4 -4 43.52 1.82
 -5 -4 3 94.92 7.73
 -5 4 3 103.41 6.32
 5 4 -3 99.25 5.54
 5 -4 -3 99.35 8.76
 5 4 -3 100.71 8.42
 -5 -4 3 115.89 8.27
 5 -4 -3 98.87 4.06
 5 4 -3 97.04 6.03
 -5 -4 2 31.84 3.16
 -5 -4 2 34.86 4.75
 -5 4 2 35.17 3.65
 5 4 -2 34.06 3.29
 5 -4 -2 32.6 2.18
 5 -4 -2 31.15 4.77
 5 4 -2 31.52 4.35
 5 4 -2 32.55 3.24
 -5 -4 2 29.55 4.28
 5 4 -2 33.3 3.51
 5 4 -1 22.75 2.74
 -5 -4 1 21.81 4.15
 -5 -4 1 18.53 2.37
 5 -4 -1 20.56 1.75
 5 -4 -1 17.51 3.47
 5 4 -1 24.3 3.37
 -5 4 1 21.11 2.9
 5 4 -1 18.66 2.58
 -5 -4 1 23.73 3.83
 -5 -4 0 106.86 8.95
 -5 -4 0 93.96 5.3
 -5 4 0 107.37 6.54
 5 -4 0 93.12 4.28
 5 -4 0 105.44 7.72
 5 4 0 102.73 6.26
 5 4 0 103.16 5.96
 -5 -4 0 91.24 7.48
 -5 -4 -1 121.85 9.87
 -5 -4 -1 108.45 5.76
 5 -4 1 122.44 5.33
 -5 4 -1 120.7 7.11
 5 4 1 119.69 6.19
 5 -4 1 117.81 7.73
 5 4 1 121.19 6.88
 -5 -4 -1 134.44 8.98
 -5 -4 -2 23 4.64
 5 -4 2 17.2 2.17
 -5 4 -2 22.8 5.04
 5 4 2 23.04 2.5
 5 -4 2 24.27 3.4
 -5 4 -2 21.12 3.14
 5 4 2 23.94 3.17
 -5 4 -2 19.56 2.12
 -5 -4 -2 20.95 3.69
 -5 4 -3 2.96 1.11
 5 -4 3 2.98 1.32
 -5 -4 -3 0.27 1.83
 -5 4 -3 1.71 2.28
 5 4 3 2.86 1.3
 5 4 3 2.66 1.04
 5 -4 3 4.71 2.03
 -5 -4 -3 2.16 1.61
 -5 -4 -4 42.45 6.64
 5 -4 4 34.72 3.61
 -5 4 -4 38.53 6.49
 5 4 4 42.19 4.7
 5 -4 4 41.3 4.35
 -5 4 -4 28 3.14
 -5 -4 -4 33.01 4.28
 -5 -4 -4 39.2 4.77
 -5 -4 -5 1.9 2.89
 -5 4 -5 0.72 2.24
 5 4 5 5.38 2.15
 -5 -4 -5 2.21 1.79
 5 -4 5 1 1.11
 -5 4 -6 27.52 5.72
 5 4 6 28.3 4.44
 -5 -4 -6 24.9 3.94
 5 -4 6 26.94 3.79
 5 4 7 3.97 2.01
 -5 -4 -7 2.34 1.56
 5 -4 7 3.7 1.77
 -5 -4 -7 -0.42 3.22
 5 4 8 15.08 3.87
 -5 4 -8 12.62 4.1
 -5 -4 -8 10.92 2.46
 -5 4 -8 10.98 2.96
 5 -4 8 12.71 3.31
 -5 -4 -8 9.88 4.35
 -5 4 -9 25.01 4.43
 5 -4 9 27.34 4.52
 5 -5 -11 84.02 7.26
 5 5 -11 96.12 8.18
 -5 5 11 71.5 6.45
 -5 -5 10 12.93 2.77
 5 -5 -10 9.54 2.46
 5 5 -10 15.36 3.27
 -5 5 10 14.1 2.85
 -5 -5 10 11.51 2.85
 -5 -5 9 14.04 2.61
 5 -5 -9 11.91 2.63
 5 5 -9 11.03 2.65
 5 -5 -9 12.25 4.71
 -5 5 9 13.76 2.74
 -5 -5 9 14.84 3.22
 5 -5 -8 119.89 7.55
 5 5 -8 111.62 7.58
 -5 5 8 110.48 7.35
 5 -5 -8 99.53 11.05
 -5 -5 8 108.76 8.31
 -5 -5 8 111.35 7.02
 -5 -5 7 7.64 1.86
 5 5 -7 8.9 2.14
 5 -5 -7 6.48 2.8
 -5 5 7 10.95 2.23
 -5 -5 7 9.27 1.83
 -5 -5 7 6.58 2.26
 5 -5 -6 34.74 3.55
 5 5 -6 37.73 3.94
 -5 -5 6 32.65 3.86
 -5 5 6 44.16 4.32
 5 -5 -6 37.46 6.27
 -5 -5 6 31.8 4.61
 -5 -5 5 899.54 26.08
 5 5 -5 877.95 23.62
 -5 5 5 884.07 24.28
 5 -5 -5 836.93 31.35
 -5 -5 5 889.89 27.64
 -5 -5 4 7.65 2.43
 5 5 -4 7.81 1.9
 5 -5 -4 9.4 3.36
 -5 5 4 7.84 2.01
 5 5 -4 5.32 1.23
 -5 -5 4 6.07 2.3
 5 -5 -4 5.93 1.21
 5 -5 -3 98.78 4.49
 -5 -5 3 93.85 7.42
 -5 5 3 101.01 6.33
 5 5 -3 88.33 5.12
 5 -5 -3 106.36 9.01
 5 5 -3 86.36 7.59
 -5 -5 3 105.34 7.94
 5 -5 -3 107.23 3.76
 -5 -5 2 464.39 18.17
 -5 -5 2 377.72 12.92
 5 5 -2 378.17 13.03
 -5 5 2 409.48 14.39
 5 -5 -2 431.52 18.19
 5 5 -2 399.04 16.31
 5 -5 -2 427.86 10.21
 5 5 -2 427.21 13.76
 -5 -5 2 419 17.11
 -5 -5 1 440.02 18.69
 -5 -5 1 391.26 12.99
 5 5 -1 394.16 13.88
 -5 5 1 442.54 14.96
 5 -5 -1 443.14 10.62
 5 -5 -1 462.38 18.13
 5 5 -1 438.49 15.61
 5 5 -1 461.38 14.31
 -5 -5 1 470.36 18.16
 -5 -5 0 55.63 6.32
 -5 -5 0 50.62 3.68
 5 -5 0 57.71 2.94
 -5 5 0 63.28 5.01
 5 -5 0 58.86 5.7
 5 5 0 59.78 4.49
 5 5 0 61.97 4.53
 -5 -5 0 63.98 6.23
 -5 -5 -1 98.66 8.79
 -5 -5 -1 89.09 5.02
 5 -5 1 103.08 4.55
 -5 5 -1 109.44 6.81
 5 5 1 108.11 5.37
 5 -5 1 97.64 7.13
 5 5 1 105.56 6.48
 -5 -5 -1 111.48 8.3
 -5 -5 -2 59.27 7.14
 5 -5 2 58.72 3.74
 -5 5 -2 66.89 7.76
 -5 5 -2 62.75 5.19
 5 5 2 67.37 3.9
 5 -5 2 64.25 5.49
 5 5 2 61.09 5.18
 -5 -5 -2 47.13 4.83
 -5 5 -2 58.69 3.42
 -5 -5 -2 59.75 6.08
 -5 -5 -3 80.96 8.69
 -5 5 -3 85.6 8.82
 5 -5 3 71.84 4.63
 5 5 3 78.85 6.11
 5 -5 3 78.63 6.04
 -5 5 -3 67.07 4.12
 -5 -5 -3 77.56 6.77
 -5 -5 -4 116.59 10.88
 -5 5 -4 129.08 11.36
 5 -5 4 130.75 6.94
 5 5 4 132.73 8.53
 5 -5 4 137.55 8.15
 -5 5 -4 103.58 5.9
 -5 -5 -4 123.19 8.71
 -5 -5 -5 10.26 3.68
 -5 5 -5 7.2 3.29
 5 5 5 9.67 2.62
 5 -5 5 6.26 1.85
 -5 -5 -5 4.09 1.88
 5 -5 5 8.11 2.05
 -5 5 -6 22.8 5.23
 5 5 6 28.71 4.43
 -5 -5 -6 22.67 3.73
 5 -5 6 20.16 3.15
 5 -5 7 58.22 5.73
 -5 5 -7 57.73 8.41
 5 5 7 73.33 7.4
 -5 -5 -7 54.03 4.68
 -5 -5 -7 60.13 9.06
 5 5 8 11.2 3.64
 -5 5 -8 12.43 4.14
 -5 5 -8 10.75 2.88
 5 -5 8 4.8 2.15
 -5 -5 -8 4.69 3.12
 -5 5 -9 2.35 2.83
 5 -5 9 6.36 2.56
 -5 6 12 18.6 3.63
 5 -6 -11 61.03 6.23
 5 6 -11 67.98 7.02
 -5 6 11 67.76 6.55
 5 -6 -11 67.54 10.73
 -5 -6 11 63.62 6.11
 5 -6 -10 43.56 5.12
 5 6 -10 50.57 5.85
 -5 6 10 48.72 5.31
 5 -6 -10 41.61 8.42
 -5 -6 10 46.29 5.56
 -5 -6 10 42.69 4.89
 -5 -6 9 9.51 2.38
 5 6 -9 8.11 2.47
 5 -6 -9 5.99 3.47
 -5 6 9 7.77 2.32
 -5 -6 9 12.97 3.14
 5 6 -8 65.77 5.87
 -5 6 8 61.29 5.61
 5 -6 -8 72.09 9.6
 -5 -6 8 72.06 6.9
 -5 -6 8 69.49 5.79
 -5 -6 7 17.74 2.83
 -5 -6 7 16.8 2.61
 5 6 -7 24.61 3.42
 5 -6 -7 18.21 4.64
 -5 6 7 15.17 2.76
 -5 -6 7 23.45 4.03
 5 -6 -6 21.7 2.79
 -5 -6 6 25.15 3.33
 5 6 -6 24.96 3.41
 5 -6 -6 29.28 5.69
 -5 6 6 19.78 3.19
 -5 -6 6 30.91 4.42
 -5 -6 5 42.93 4.69
 5 6 -5 50.74 4.44
 5 -6 -5 42.89 3.5
 -5 6 5 52 4.85
 5 6 -5 45.41 3.13
 5 -6 -5 46.8 6.77
 -5 -6 5 42.04 5.29
 5 -6 -4 3.79 1.08
 -5 -6 4 5.31 1.99
 5 6 -4 8.11 1.89
 5 -6 -4 7.2 3.36
 -5 6 4 11.22 2.33
 5 6 -4 7.1 1.45
 -5 -6 4 4.45 1.5
 -5 -6 3 54.16 5.73
 5 -6 -3 49.79 2.87
 5 6 -3 51.73 4.12
 5 6 -3 44.29 3.54
 -5 6 3 60.89 5.05
 5 6 -3 52.51 5.93
 5 -6 -3 44.98 6.06
 -5 -6 3 56.84 6.02
 5 -6 -3 51.56 2.23
 5 -6 -2 13.57 1.19
 -5 -6 2 17.41 3.52
 -5 -6 2 14.64 3.24
 5 6 -2 14.24 2.42
 -5 -6 2 12.82 2.03
 5 -6 -2 13.73 1.08
 5 -6 -2 7.43 2.63
 5 6 -2 11.23 2.61
 5 6 -2 11.95 2.01
 -5 6 2 15.33 2.71
 5 6 -1 25.83 3.05
 -5 -6 1 25.8 4.33
 5 -6 -1 19.64 1.23
 -5 -6 1 19.8 2.36
 5 -6 -1 22.49 3.9
 5 6 -1 16.73 2.65
 5 6 -1 16.52 2.45
 -5 6 1 23.67 3.16
 -5 -6 1 20.67 4.01
 5 -6 0 8.86 0.97
 -5 -6 0 9.74 3.12
 -5 -6 0 11.55 1.77
 5 -6 0 7.87 2.26
 5 6 0 13.38 2.09
 -5 6 0 10.16 2.23
 -5 -6 0 12.2 3.34
 5 6 0 10.6 2.05
 -5 -6 -1 82.17 8.18
 5 -6 1 60.81 3.26
 -5 6 -1 75.03 5.71
 5 6 1 68.91 4.08
 5 -6 1 69.67 6.16
 5 6 1 69.75 5.37
 -5 -6 -1 77.7 7.05
 -5 -6 -2 57.17 7.4
 5 -6 2 61.4 3.67
 -5 6 -2 59.43 5.15
 5 6 2 70.36 3.81
 5 -6 2 62.15 5.58
 5 6 2 75.81 5.86
 -5 -6 -2 53.74 4.95
 -5 6 -2 55.65 3.22
 -5 -6 -2 67.94 6.6
 -5 -6 -3 29.39 5.38
 -5 6 -3 30.05 5.79
 5 6 3 25.61 3.68
 5 -6 3 29.71 3.99
 -5 6 -3 21.14 2.19
 -5 -6 -3 16.89 2.92
 -5 -6 -3 21.87 3.77
 5 -6 3 22.29 2.49
 5 -6 4 42.44 3.9
 -5 -6 -4 30.53 5.6
 -5 6 -4 46.07 6.97
 5 6 4 47.71 5.32
 5 -6 4 54.38 5.21
 -5 -6 -4 48.26 5.64
 -5 6 -5 3.42 2.47
 5 6 5 10.39 2.65
 5 -6 5 11.97 2.78
 5 -6 5 9.52 2.01
 -5 -6 -5 6.35 2.19
 5 -6 6 75.67 5.98
 -5 6 -6 69.43 8.99
 5 6 6 74.64 7.37
 -5 -6 -6 60.43 4.68
 -5 -6 -6 59.54 6.17
 -5 -6 -6 73.81 9.43
 -5 6 -7 13.21 4.2
 5 6 7 15.89 3.85
 -5 -6 -7 21.97 2.9
 5 -6 7 20.35 3.46
 -5 -6 -7 22.03 5.63
 5 6 8 5.66 2.7
 -5 6 -8 6.56 2.67
 5 -6 8 8.02 2.27
 -5 -6 -8 10.53 3.99
 -5 6 -9 7.92 4.12
 5 -6 9 12.88 3.15
 -5 7 12 0.16 1.46
 -5 -7 11 27.99 4.12
 5 -7 -11 28.99 7.2
 -5 7 11 30.74 4.58
 5 7 -10 316.38 14.89
 -5 7 10 298.61 14.02
 5 -7 -10 272.89 20.59
 -5 -7 10 273.81 14.45
 -5 -7 10 270.54 13.32
 -5 -7 9 33.5 4.4
 5 7 -9 36.67 4.72
 5 -7 -9 37.54 7.49
 -5 7 9 35.6 4.58
 -5 -7 9 33.75 4.91
 -5 -7 8 6.25 2.14
 5 7 -8 8.94 2.38
 5 -7 -8 13.68 4.36
 -5 7 8 11.23 2.72
 -5 -7 8 11.57 2.78
 -5 -7 7 51.17 4.07
 5 7 -7 54.91 5.03
 -5 7 7 48.48 4.95
 5 -7 -7 51.14 7.81
 -5 -7 7 56.73 6.12
 -5 -7 7 48.45 4.72
 -5 -7 6 201.08 9.49
 5 7 -6 197.34 9.59
 -5 7 6 199.07 10.25
 5 -7 -6 198.47 14.31
 -5 -7 6 214.84 12.15
 -5 -7 5 72.98 5.77
 5 7 -5 72.6 5.26
 5 -7 -5 64.25 4.09
 -5 7 5 66.51 5.52
 5 7 -5 69.82 3.71
 5 -7 -5 84.46 8.71
 -5 -7 5 75.27 7.01
 -5 -7 4 267.05 12.24
 5 7 -4 265.18 10.59
 5 -7 -4 247.61 7.93
 -5 7 4 279.21 11.7
 5 7 -4 221.02 8.45
 5 -7 -4 262.33 15.21
 -5 -7 4 260.68 13.62
 -5 -7 3 160.17 9.72
 5 7 -3 151.2 7.27
 5 -7 -3 154.09 4.81
 5 7 -3 123.67 6.3
 -5 7 3 151.9 8.32
 5 -7 -3 159.41 11
 5 7 -3 151.81 10
 5 -7 -3 160.59 4.49
 -5 -7 3 159.02 10.3
 5 -7 -3 158.39 4.12
 5 -7 -2 205.78 6.66
 -5 -7 2 191.94 11.29
 -5 -7 2 185.67 8.04
 5 7 -2 176.96 8
 -5 7 2 206.87 9.77
 5 -7 -2 193.18 11.81
 5 7 -2 180.55 9.97
 5 7 -2 198.12 9.07
 -5 -7 2 203.88 11.77
 -5 -7 1 267.73 14.01
 -5 -7 1 246.23 9.27
 5 7 -1 229.83 9.95
 -5 7 1 283.09 11.59
 5 -7 -1 275 13.51
 5 7 -1 278.05 11.06
 5 7 -1 298.11 11.25
 -5 -7 1 268.64 13.79
 -5 -7 0 57.86 6.39
 -5 7 0 48.29 4.61
 5 7 0 54.71 3.88
 5 7 0 61.96 4.8
 5 -7 0 43.88 5.01
 -5 -7 0 50.88 5.84
 -5 -7 -1 114.27 9.57
 5 -7 1 118.26 4.04
 -5 7 -1 118.54 7.32
 5 7 1 122.28 5.08
 5 -7 1 115.45 7.91
 5 7 1 122.01 7.26
 -5 -7 -1 123.43 9.02
 -5 -7 -2 159.99 11.91
 5 -7 2 150.3 5.7
 -5 7 -2 162.97 8.77
 5 7 2 166.39 5.62
 5 -7 2 141.81 8.71
 5 7 2 161.29 8.83
 -5 7 -2 130.81 5.09
 -5 -7 -2 156.58 10.25
 5 -7 3 178.63 6.99
 -5 7 -3 179.66 13.35
 -5 7 -3 165.26 8.99
 5 7 3 176.71 9.71
 5 -7 3 171.36 9.41
 -5 -7 -3 140.62 7.87
 -5 7 -3 141.82 5.99
 -5 -7 -3 182.19 11
 -5 -7 -3 163.31 12.73
 -5 7 -4 22.33 5
 5 7 4 27.31 4.13
 5 -7 4 24.5 3.66
 5 -7 4 23.98 2.75
 -5 -7 -4 29.95 4.34
 5 -7 5 129.97 7.18
 -5 7 -5 143.57 12.45
 5 7 5 122.13 9.04
 5 -7 5 134.65 8.65
 -5 -7 -5 138.34 9.48
 -5 -7 -5 108.89 10.66
 -5 7 -6 36.17 6.4
 -5 -7 -6 29.18 3.05
 5 7 6 35.46 5.29
 5 -7 6 30.05 3.62
 -5 -7 -6 21.66 3.85
 -5 -7 -6 31.29 6.32
 5 -7 7 169.9 11.68
 -5 7 -7 153.51 13.71
 5 7 7 183.71 12.24
 -5 -7 -7 167.36 14.5
 5 -7 7 161.19 9.31
 5 -7 8 5.92 2.74
 -5 7 -8 -0.1 2.59
 5 7 8 2.85 2.58
 -5 7 -8 4.94 2.21
 5 -7 8 4.13 1.93
 -5 -7 -8 0.25 3.31
 -5 8 12 4.93 2.23
 -5 -8 11 7.36 2.42
 5 -8 -11 21.97 6.77
 -5 8 11 15.31 3.37
 5 8 -10 100.47 8.18
 -5 8 10 94.85 7.95
 5 -8 -10 95.2 12.5
 -5 -8 10 82.49 7.9
 -5 -8 10 83.67 7.42
 -5 -8 9 40.35 4.78
 5 8 -9 45.77 5.29
 -5 8 9 43.24 5.18
 5 -8 -9 35.76 7.21
 -5 -8 9 38.75 5.54
 5 8 -8 70.76 6.18
 -5 8 8 65.07 6.13
 5 -8 -8 49.58 8.16
 -5 -8 8 62.28 6.79
 -5 -8 8 60.88 5.73
 -5 -8 7 39.05 4.45
 5 8 -7 32.63 4.05
 5 -8 -7 27.35 6.01
 -5 8 7 38.75 4.59
 -5 -8 7 37.87 5.41
 -5 -8 6 118.67 6.66
 5 8 -6 124.5 7.49
 -5 8 6 114.91 7.91
 5 -8 -6 128.89 11.59
 -5 -8 6 121.76 9.42
 -5 -8 5 66.53 5.37
 5 8 -5 69.97 5.23
 5 -8 -5 55.36 3.68
 -5 8 5 68.2 5.88
 5 8 -5 55.28 3.16
 5 -8 -5 67.49 8.14
 -5 -8 5 69.04 6.86
 -5 -8 4 103.04 7.23
 5 8 -4 92.41 5.83
 5 -8 -4 82.04 3.76
 -5 8 4 112.02 7.29
 5 8 -4 74.08 4.29
 5 -8 -4 103.89 9.41
 -5 -8 4 98.35 8.37
 -5 -8 3 78.2 6.72
 5 8 -3 86.48 5.31
 5 8 -3 68.45 4.46
 -5 8 3 88.47 6.39
 5 -8 -3 80.8 7.94
 5 8 -3 71.5 6.77
 -5 -8 3 88.24 7.74
 -5 -8 2 37.14 4.84
 -5 -8 2 35.52 3.26
 5 8 -2 30.88 3.11
 -5 8 2 43.16 4.51
 5 8 -2 38.06 4.41
 5 -8 -2 32.65 4.9
 5 8 -2 40.29 4.01
 -5 -8 2 42.49 5.51
 5 -8 -2 40.49 2.67
 5 -8 -1 8.16 1.48
 5 8 -1 9.67 2.15
 -5 -8 1 6.28 2.59
 -5 -8 1 8.18 1.58
 5 -8 -1 10.5 3.09
 5 8 -1 7.01 1.81
 5 8 -1 8.18 1.79
 -5 8 1 7.76 1.88
 -5 -8 1 8.5 2.5
 5 -8 0 71.83 4.77
 -5 -8 0 68.99 7.41
 -5 8 0 67.47 5.6
 5 -8 0 70.46 6.58
 5 8 0 63.52 3.89
 5 8 0 68.4 5.37
 -5 -8 0 74.71 7.27
 5 -8 1 45.98 4.3
 -5 -8 -1 50.91 6.58
 -5 8 -1 49.33 4.85
 5 8 1 45.71 2.65
 5 -8 1 51.08 5.42
 5 8 1 55.57 5.1
 -5 -8 -1 48.35 5.85
 -5 -8 -2 12.47 4.43
 5 -8 2 15.32 3.09
 -5 8 -2 7.19 2.07
 5 8 2 11.12 2.52
 -5 -8 -2 12.49 3.2
 -5 8 -3 3.91 2.72
 5 8 3 6.13 2.33
 5 -8 3 3.01 1.59
 -5 8 -3 9.1 2.39
 5 -8 3 3.96 1.05
 -5 -8 -3 4.9 2.22
 -5 8 -4 44.88 6.91
 5 -8 4 43.88 5.04
 5 8 4 39.52 5.07
 -5 -8 -4 43.35 5.64
 5 -8 4 42.11 3.5
 5 -8 5 21.26 3.91
 -5 8 -5 25.83 5.56
 5 8 5 22.7 4.23
 -5 -8 -5 20.03 2.32
 5 -8 5 21.51 3.77
 5 -8 5 22.8 2.95
 -5 -8 -5 20.71 3.85
 -5 -8 -5 24.79 5.46
 5 -8 6 6.79 2.48
 -5 8 -6 8.5 3.83
 5 8 6 7.98 2.79
 -5 -8 -6 9.68 2.9
 -5 -8 -6 7.28 3.68
 5 -8 7 3.69 2.73
 -5 8 -7 2.59 2.76
 5 8 7 7.73 3.02
 -5 -8 -7 3.56 3.01
 -5 8 -8 9.41 3.64
 -5 -9 11 20.64 3.89
 -5 9 11 22.07 4.1
 5 9 -10 89.31 7.88
 -5 9 10 80.41 7.37
 -5 -9 10 73.69 7.04
 -5 -9 9 16.79 3.39
 -5 9 9 22.12 3.75
 5 9 -9 19.6 3.56
 5 -9 -9 14.49 5.4
 -5 -9 9 19.94 4.25
 5 9 -8 165.19 9.57
 -5 9 8 163.32 10.07
 5 -9 -8 144.62 13.64
 -5 -9 8 159.57 11.08
 -5 -9 8 147.9 9.43
 -5 -9 7 0.94 1.48
 5 9 -7 4.35 1.93
 5 -9 -7 5.87 3.3
 -5 9 7 2.98 1.49
 -5 -9 7 6.78 2.87
 5 9 -6 257.41 11.36
 -5 9 6 278.92 12.79
 5 -9 -6 266.99 17
 -5 -9 6 284.48 14.88
 -5 -9 6 244.24 9.44
 -5 -9 5 535.35 17
 5 9 -5 519.07 16.65
 -5 9 5 542.79 18.82
 5 -9 -5 498.88 23.09
 -5 -9 5 551.02 21.58
 -5 -9 4 44.01 4.62
 5 9 -4 47.22 4.11
 5 -9 -4 44.68 2.12
 5 9 -4 42.96 3.06
 -5 9 4 41.01 4.57
 5 -9 -4 49.77 6.4
 -5 -9 3 22.77 3.61
 5 9 -3 23.28 2.71
 5 -9 -3 22.33 4.32
 5 9 -3 18.3 2.21
 5 9 -3 18.1 3.45
 -5 9 3 28.54 3.7
 -5 -9 3 21.6 4.14
 -5 -9 2 220.36 12.03
 -5 -9 2 187.45 8.15
 5 9 -2 179.2 8.23
 -5 9 2 222.75 10.57
 5 -9 -2 232.03 12.94
 5 9 -2 216.88 10.64
 5 9 -2 217.55 9.93
 -5 -9 2 237.47 13.24
 5 -9 -2 222.63 6.99
 -5 -9 1 208.4 12.23
 -5 -9 1 164.2 7.27
 -5 9 1 204.25 10.12
 5 -9 -1 201.01 11.67
 5 9 -1 196.61 8.34
 5 9 -1 214.31 9.79
 -5 -9 1 201.56 12.19
 5 -9 -1 200.68 7.62
 -5 -9 0 53.26 6.53
 -5 9 0 55.44 5.07
 5 9 0 50.46 2.96
 5 9 0 52.48 4.8
 5 -9 0 41.16 5.04
 -5 -9 0 58.7 6.46
 5 -9 0 58.77 4.29
 5 -9 1 178.01 8.56
 -5 9 -1 181.39 9.57
 5 9 1 182.38 4.95
 5 -9 1 172.11 10.06
 5 9 1 201.06 9.92
 -5 -9 -1 173.76 11.28
 -5 -9 -1 175.23 12.43
 5 -9 2 103.55 6.75
 -5 -9 -2 75.97 4.07
 -5 9 -2 93.8 6.9
 5 -9 2 96.53 7.32
 5 9 2 101.32 7.29
 -5 -9 -2 93.3 8.17
 5 -9 3 21.61 3.36
 -5 9 -3 20.06 4.45
 5 9 3 28.77 4.02
 5 -9 3 27.67 4
 -5 9 -3 27.19 3.76
 -5 -9 -3 30.47 4.85
 -5 -9 -3 33.28 5.55
 5 -9 4 149.62 9.45
 -5 9 -4 134.59 12.19
 5 9 4 164.58 10.32
 5 -9 4 152.02 9.31
 -5 -9 -4 156.09 10.75
 -5 -9 -4 124.29 11.45
 5 -9 5 18.01 3.63
 -5 9 -5 22.26 5.01
 5 9 5 19.81 3.92
 5 -9 5 28.13 4.16
 -5 -9 -5 22.57 4.22
 -5 -9 -5 24.42 5.41
 5 -9 6 60.24 6.58
 -5 9 -6 51.84 7.85
 5 9 6 63.82 7.28
 -5 -9 -6 51.47 6.12
 5 -9 7 214.43 13.42
 -5 9 -7 186.72 15.31
 5 9 7 230.09 14.26
 -5 -9 -7 200.36 16.18
 -5 9 -8 11.73 4.31
 -5 -10 11 18.31 3.77
 -5 10 11 22.23 4.42
 -5 -10 10 12.62 3.57
 5 10 -10 11.21 2.93
 5 -10 -10 12.37 5.09
 -5 10 10 20.66 4.01
 -5 -10 9 9.18 2.79
 5 10 -9 8.65 2.64
 -5 -10 9 10.89 3.51
 5 -10 -9 14.34 5.03
 -5 10 9 2.15 1.8
 5 10 -8 53.31 5.6
 -5 10 8 57.97 6.13
 5 -10 -8 72.28 9.48
 -5 -10 8 54.67 6.77
 -5 -10 8 53.88 5.75
 -5 -10 7 5.55 2.21
 5 10 -7 7.18 2.08
 5 -10 -7 12.49 4.24
 -5 10 7 8.38 2.81
 -5 -10 7 2.99 1.94
 5 10 -6 2.83 1.73
 5 -10 -6 3.02 2.47
 -5 10 6 3.28 1.78
 -5 -10 6 1.99 1.96
 5 10 -5 30.67 3.63
 5 -10 -5 28 5.32
 -5 10 5 30.99 4.26
 -5 -10 5 33 5.2
 5 10 -4 10.95 2.17
 5 -10 -4 11.66 3.34
 -5 10 4 12.63 2.79
 -5 -10 4 13.38 3.84
 5 10 -3 54.67 4.2
 5 10 -3 43.15 3.44
 -5 10 3 56.62 5.46
 5 10 -3 48.35 5.48
 5 -10 -3 55.84 6.52
 5 10 -3 48.07 4.58
 -5 -10 3 47.86 6.15
 -5 -10 2 58.24 4.2
 5 10 -2 55.44 4.32
 -5 10 2 77.01 6.26
 5 -10 -2 69.09 7.06
 5 10 -2 64.55 5.41
 5 10 -2 71.09 5.67
 -5 -10 2 67.84 7.33
 5 -10 -2 69.09 3.56
 5 10 -1 14.35 2.65
 5 -10 -1 14.61 2
 5 -10 -1 12.94 3.13
 5 10 -1 12.89 1.89
 -5 10 1 16.95 3.14
 -5 -10 1 11.67 3.51
 5 10 0 30.65 1.76
 5 -10 0 28.51 4.19
 -5 10 0 26.32 3.63
 -5 -10 0 34.09 5.26
 5 10 0 31.95 3.93
 5 -10 0 28.27 3.18
 5 -10 1 26.26 3.34
 -5 -10 -1 16.49 1.82
 5 -10 1 21.01 3.56
 -5 10 -1 24.74 3.67
 5 10 1 21.81 3.47
 -5 -10 -1 26.62 4.7
 5 -10 2 17.43 3
 5 -10 2 14.96 3.02
 -5 10 -2 12.63 2.72
 5 10 2 14.92 3.06
 -5 -10 -2 13.89 3.64
 -5 -10 -2 9.11 2.91
 5 -10 3 15.24 2.83
 5 10 3 19.5 3.56
 5 -10 3 16.09 3.09
 -5 10 -3 12.53 2.84
 -5 -10 -3 16.68 3.9
 -5 -10 -3 10.75 3.57
 5 -10 4 7.26 2.13
 -5 10 -4 7.97 2.95
 5 10 4 9.25 2.65
 5 -10 4 13.97 3.05
 -5 10 -4 9.74 2.37
 -5 -10 -4 11.97 3.24
 -5 -10 -4 5.56 2.55
 5 -10 5 17.86 3.48
 -5 10 -5 7.81 3.62
 5 10 5 15.93 3.68
 5 -10 5 16.09 3.39
 -5 -10 -5 20.38 4.18
 -5 -10 -5 22.2 5.3
 5 -10 6 46.26 6.03
 -5 10 -6 34.3 6.61
 5 10 6 60.25 7.18
 -5 -10 -6 47.42 6.04
 -5 -10 -6 49.79 7.91
 5 -10 7 33.67 5.5
 -5 10 -7 28.94 6.25
 5 10 7 32.8 5.72
 -5 -10 -7 18.87 5.58
 -5 -11 11 0.09 2.19
 -5 -11 10 50.24 6.17
 5 11 -10 51.41 6.01
 5 -11 -10 41.34 7.98
 -5 11 10 59.27 6.67
 -5 -11 9 17.8 3.66
 5 11 -9 24.66 4.04
 5 -11 -9 13.47 4.6
 -5 11 9 18.07 3.73
 -5 -11 9 23.49 4.57
 -5 -11 8 43.36 5.2
 5 11 -8 46.97 5.2
 5 -11 -8 56.63 8.4
 -5 11 8 52.9 5.83
 -5 -11 8 54.04 6.92
 5 11 -7 316.02 13.55
 -5 11 7 319.27 15.03
 5 -11 -7 353.2 20.35
 -5 -11 7 321.64 17.07
 -5 -11 7 302.73 14.51
 5 11 -6 64.73 5.48
 5 -11 -6 53.4 7.38
 -5 -11 6 59.17 7.1
 5 11 -5 46.45 4.31
 5 -11 -5 48.75 6.92
 -5 11 5 44.65 5.05
 -5 -11 5 39.09 3.5
 -5 -11 5 45.11 6.15
 5 11 -4 181.23 8.52
 -5 11 4 180.02 10.25
 5 -11 -4 185.55 12.72
 -5 -11 4 167.27 11.95
 -5 -11 4 188.61 9.35
 5 11 -3 8.78 1.75
 5 11 -3 5.84 1.75
 -5 -11 3 7.66 2.73
 5 -11 -3 11.22 3.31
 5 11 -3 6.47 2.17
 -5 11 3 6.64 2.19
 -5 -11 3 6.16 1.77
 -5 -11 2 33.71 3.12
 5 11 -2 36.51 3.45
 5 11 -2 46.23 4.35
 5 -11 -2 46.18 5.86
 5 11 -2 42.82 4.38
 -5 11 2 39.83 4.56
 -5 -11 2 40.63 5.84
 5 -11 -2 42.16 2.78
 -5 -11 2 40.14 4.81
 -5 11 1 191 10.27
 5 -11 -1 197.76 11.61
 5 11 -1 179.63 6.82
 5 11 -1 198.71 9.86
 -5 -11 1 196.8 12.59
 -5 -11 1 165.74 10.85
 5 -11 -1 188.73 7.64
 -5 -11 0 23.36 2.2
 5 -11 0 23.39 3.79
 -5 11 0 26.85 3.72
 -5 -11 0 34.86 5.4
 5 11 0 26.72 3.64
 5 -11 0 31.7 3.23
 -5 -11 0 25.11 4.26
 5 -11 1 3.72 1.53
 5 -11 1 6.18 2.27
 -5 11 -1 10.51 2.49
 5 11 1 4.69 1.87
 -5 -11 -1 4.81 2.65
 -5 -11 -1 6.28 2.93
 -5 11 -2 168.96 9.73
 5 -11 2 170.39 10.15
 5 11 2 183.76 10.55
 -5 -11 -2 161.9 11.59
 -5 -11 -2 166.52 12.34
 5 -11 2 169.89 9.23
 5 -11 3 27.05 3.89
 5 -11 3 24.57 3.91
 5 11 3 28.06 4.31
 -5 11 -3 22.71 3.8
 -5 -11 -3 24.81 4.84
 -5 -11 -3 20.73 4.93
 5 -11 4 26.75 4.08
 -5 11 -4 22.28 5.28
 5 11 4 29.62 4.7
 5 -11 4 30.35 4.29
 -5 11 -4 27.37 4.06
 -5 -11 -4 17.58 3.94
 -5 -11 -4 16.27 4.5
 5 -11 5 17.2 3.67
 -5 11 -5 9.81 3.76
 5 11 5 19.57 4.12
 -5 -11 -5 16.9 3.75
 -5 -11 -5 21.19 5.1
 5 -11 6 47.11 6.1
 -5 11 -6 41.18 7.21
 5 11 6 48.51 6.33
 -5 -11 -6 36.22 5.44
 -5 -11 -6 48.2 7.51
 5 -11 7 17.9 3.94
 -5 11 -7 15.56 4.66
 -5 -12 10 15.86 3.77
 5 -12 -10 14.39 4.86
 -5 -12 9 27.27 4.63
 5 12 -9 30.47 4.51
 5 -12 -9 31.18 6.47
 -5 -12 9 23.22 4.9
 -5 12 9 22.86 4.39
 -5 -12 8 17.7 4.03
 5 12 -8 19.04 3.38
 5 -12 -8 18.64 5.09
 -5 12 8 20.48 4.09
 -5 -12 8 18.53 4.34
 5 12 -7 88.97 6.93
 -5 12 7 92.23 7.97
 5 -12 -7 90.01 10.18
 -5 -12 7 93.4 9.16
 -5 -12 7 86.71 7.64
 5 12 -6 52.73 5.03
 -5 12 6 64.49 6.48
 5 -12 -6 54.72 7.56
 -5 -12 6 58.58 7.29
 5 12 -5 15.94 2.69
 5 -12 -5 22.27 4.74
 -5 12 5 15.31 3.28
 -5 -12 5 23.65 4.9
 5 12 -4 54.17 4.54
 -5 12 4 53.78 5.7
 5 -12 -4 50.71 6.74
 -5 -12 4 59.62 7.48
 -5 -12 4 45.5 4.31
 5 12 -3 39.87 3.64
 5 12 -3 41.23 4.59
 5 -12 -3 45.85 6.19
 5 12 -3 30.56 4.33
 -5 12 3 43 5.09
 -5 -12 3 49.98 6.72
 -5 -12 3 32.04 3.96
 5 -12 -2 4.16 1.04
 5 12 -2 3.62 1.64
 5 -12 -2 4.78 2.37
 5 12 -2 3.89 1.38
 -5 12 2 7.78 2.25
 -5 -12 2 2.3 1.88
 -5 -12 2 5.99 2.08
 5 12 -1 6.41 1.92
 5 -12 -1 9.12 1.7
 5 -12 -1 7.1 2.34
 -5 12 1 12.33 2.68
 -5 -12 1 6.06 2.45
 -5 -12 1 11.42 3.26
 5 -12 0 14.21 2.29
 5 -12 0 9.56 2.95
 -5 12 0 9.72 2.52
 -5 -12 0 10.37 3.58
 5 12 0 11.54 2.71
 -5 -12 0 10.84 3.22
 5 -12 1 23.21 3.22
 5 -12 1 24.3 4.15
 -5 12 -1 22.91 3.61
 5 12 1 25.1 3.97
 -5 -12 -1 24.12 4.75
 -5 -12 -1 21.06 4.25
 5 -12 2 35.88 4.2
 5 -12 2 39.22 4.94
 -5 12 -2 31.36 4.34
 5 12 2 36.85 4.92
 -5 -12 -2 37.98 5.73
 -5 -12 -2 34 5.65
 5 -12 3 10.11 2.64
 5 -12 3 14.98 3.18
 5 12 3 20.97 3.91
 -5 12 -3 16.33 3.2
 -5 -12 -3 13.02 3.88
 -5 -12 -3 12.45 4
 5 -12 4 10.19 2.72
 -5 12 -4 13.25 4.39
 5 12 4 8.36 2.91
 5 -12 4 13.77 3.29
 -5 12 -4 12.78 3.09
 -5 -12 -4 10.62 3.1
 -5 -12 -4 11.11 3.96
 5 -12 5 18.55 3.8
 -5 12 -5 11.08 4.18
 5 12 5 10.11 3.3
 -5 -12 -5 9.27 3.41
 -5 -12 -5 12.68 3.91
 5 -12 6 5.72 2.62
 -5 12 -6 7.58 3.7
 5 12 6 2.93 2.67
 -5 -12 -6 9.48 3.27
 -5 -12 -6 10.2 4.26
 -5 -13 9 48.03 6.07
 5 13 -9 43.91 5.31
 5 -13 -9 52.47 8.43
 -5 -13 9 46.58 6.75
 -5 13 9 54.76 6.58
 -5 -13 8 46.42 5.71
 5 13 -8 47.91 5.34
 5 -13 -8 35.52 6.83
 -5 13 8 45.43 5.78
 -5 -13 8 38.61 6.19
 -5 -13 7 12.44 3.23
 5 13 -7 8.7 2.35
 5 -13 -7 15.53 4.02
 -5 13 7 14.86 3.64
 -5 -13 7 6.77 2.61
 5 13 -6 74.97 6.01
 -5 13 6 88.24 7.72
 5 -13 -6 73.23 8.67
 -5 -13 6 64.74 7.89
 5 13 -5 37.07 3.94
 5 -13 -5 32.04 5.53
 -5 13 5 32.05 4.61
 -5 -13 5 38.53 6.14
 5 13 -4 90.51 5.86
 -5 13 4 99.11 7.89
 5 -13 -4 94.65 9.08
 -5 -13 4 83.84 8.68
 -5 -13 4 88.78 5.82
 5 13 -3 3.24 1.25
 5 13 -3 4.21 1.92
 5 -13 -3 4.06 2.36
 5 13 -3 2.67 1.95
 -5 13 3 4.87 2.17
 -5 -13 3 2.06 2.23
 -5 -13 3 2.6 1.14
 -5 13 2 99.17 7.69
 5 -13 -2 101.35 8.51
 5 13 -2 100.82 7.13
 -5 -13 2 80.72 8.64
 -5 -13 2 96.88 7.65
 5 -13 -2 97.72 4.66
 5 13 -1 26.42 3.78
 5 -13 -1 23 2.63
 5 -13 -1 21.79 3.81
 -5 13 1 24.86 3.94
 -5 -13 1 23.09 4.77
 -5 -13 1 23.11 3.97
 -5 13 0 169.63 10.05
 5 -13 0 155.68 10.19
 5 13 0 171.31 9.87
 -5 -13 0 159.3 12.12
 -5 -13 0 149.43 10.86
 5 -13 0 167.16 8.02
 -5 13 -1 464.22 18.31
 5 -13 1 477.16 18.99
 5 13 1 522.99 19.18
 -5 -13 -1 478.79 22.21
 -5 -13 -1 476.72 21.48
 5 -13 1 494.31 16.76
 5 -13 2 25.88 3.64
 5 -13 2 26.62 4.17
 -5 13 -2 24.75 3.82
 5 13 2 25.44 4.15
 -5 -13 -2 23.87 4.75
 -5 -13 -2 29.01 5.35
 5 -13 3 8.76 2.57
 5 -13 3 8.04 2.4
 5 13 3 10.42 3.11
 -5 13 -3 9.49 2.74
 -5 -13 -3 9.86 3.26
 -5 -13 -3 13.7 3.97
 -5 13 -4 64.01 8.65
 -5 13 -4 59.4 5.98
 5 -13 4 66.96 6.6
 5 13 4 59.37 6.86
 -5 -13 -4 66.98 7.89
 -5 -13 -4 82.72 9.26
 5 -13 4 67.61 6.63
 -5 13 -5 48.99 7.58
 5 13 5 69.68 7.69
 -5 -13 -5 54.19 7.15
 -5 -13 -5 64.07 8.52
 5 -13 5 62.38 6.7
 5 -13 6 -0.2 1.49
 -5 13 -6 1.99 2.51
 -5 -14 9 2.54 2.44
 5 14 -9 -0.01 1.65
 5 -14 -9 -3.75 3.45
 -5 -14 9 2.39 2.3
 -5 -14 8 12.69 3.1
 5 14 -8 10.04 2.66
 5 -14 -8 9.39 3.26
 -5 14 8 11.44 3.37
 -5 -14 8 15.18 4.07
 -5 -14 7 5.32 2.4
 5 14 -7 4.26 2.01
 5 -14 -7 2.14 2.52
 -5 14 7 3.65 1.87
 -5 -14 7 6.82 3.46
 5 14 -6 5.65 1.93
 5 -14 -6 8.32 3.32
 -5 14 6 5.43 2.41
 -5 -14 6 1.49 2.57
 5 14 -5 13.45 2.48
 5 -14 -5 12.89 3.86
 -5 14 5 18.44 3.9
 -5 -14 5 14.5 3.89
 5 14 -4 30.96 3.48
 5 14 -4 23.35 3.67
 5 -14 -4 33.86 5.55
 -5 14 4 36.26 5.01
 -5 -14 4 26.97 5.7
 5 14 -3 103.2 6.03
 -5 14 3 105.69 8.31
 5 -14 -3 110.08 9.42
 5 14 -3 106.56 7.74
 -5 -14 3 100.65 10.02
 -5 -14 3 96.87 6.97
 5 14 -2 22.06 3.53
 5 -14 -2 18.37 3.69
 -5 14 2 16.87 3.38
 -5 -14 2 12.99 3.63
 -5 -14 2 24.18 3.96
 5 -14 -1 7.72 1.62
 5 -14 -1 6.93 2.4
 -5 14 1 11.46 2.85
 -5 -14 1 9.01 3.13
 -5 -14 1 10.17 2.92
 5 14 -1 8.08 2.17
 -5 14 0 48.3 5.5
 5 -14 0 54.85 5.94
 5 14 0 55.68 5.74
 -5 -14 0 58.03 6.73
 -5 -14 0 49.62 7.14
 5 -14 0 50.29 4.38
 5 -14 1 50.34 5.79
 5 14 1 52.27 5.81
 -5 14 -1 49.4 5.59
 -5 -14 -1 41.81 6.43
 -5 -14 -1 36.7 5.91
 5 -14 1 46.5 4.63
 5 -14 2 5.74 2.02
 5 -14 2 4.97 2
 5 14 2 8.86 2.75
 -5 14 -2 5.95 2.36
 -5 -14 -2 1.06 2.53
 -5 -14 -2 3.62 2.3
 5 -14 3 5.46 2.32
 5 -14 3 3.78 2.06
 5 14 3 0.91 2.13
 -5 14 -3 -0.44 1.67
 -5 -14 -3 4.43 2.58
 -5 -14 -3 3.69 2.79
 5 -14 4 1.72 1.57
 -5 14 -4 13.61 4.76
 5 14 4 10.74 3.43
 5 -14 4 5.82 2.39
 -5 14 -4 3.5 1.89
 -5 -14 -4 7.11 3.05
 -5 -14 -4 3.75 2.81
 5 -14 5 3.62 2.3
 -5 14 -5 2.55 2.84
 5 14 5 2.83 2.66
 -5 -14 -5 -3.69 3
 -5 -14 -5 2.08 2.64
 5 -14 6 31.76 5.18
 5 15 -9 19.77 4.01
 5 -15 -9 17.42 4.89
 -5 -15 9 19.59 4.87
 -5 -15 8 14.04 3.58
 5 15 -8 16.36 3.33
 5 -15 -8 18.92 5.14
 -5 -15 8 17.63 4.7
 5 15 -7 51.9 5.29
 -5 15 7 65.74 7.06
 5 -15 -7 46.4 7.26
 -5 -15 7 44.88 6.94
 5 15 -6 10.87 2.35
 5 -15 -6 16.19 4.08
 -5 15 6 15.68 3.62
 -5 -15 6 12 3.89
 5 15 -5 16.24 2.69
 5 -15 -5 22.78 4.81
 -5 15 5 15.15 3.72
 -5 -15 5 22.52 4.99
 5 15 -4 282.12 11.36
 -5 15 4 304.49 15.16
 5 -15 -4 292.6 16.3
 5 15 -4 293.57 13.82
 -5 -15 4 309.13 18.17
 5 15 -3 94.32 5.6
 -5 15 3 93.06 7.93
 5 -15 -3 102.53 8.86
 5 15 -3 95.84 7.46
 -5 -15 3 103.41 10.21
 -5 -15 3 83.98 6.37
 5 15 -2 11.57 2.63
 5 -15 -2 10.78 3.16
 -5 15 2 12.17 2.91
 -5 -15 2 10.48 3.47
 -5 -15 2 9.05 2.4
 -5 15 1 63.61 6.48
 5 -15 -1 66.76 6.76
 5 15 -1 73.86 6.53
 -5 -15 1 69.77 8.41
 -5 -15 1 80.4 7.32
 5 -15 -1 66.17 4.61
 -5 15 0 75.58 6.98
 5 -15 0 84.91 7.38
 5 15 0 82.71 7.14
 -5 -15 0 87.74 9.5
 -5 -15 0 72.37 7.49
 5 -15 0 84.01 5.76
 -5 15 -1 128.15 9.04
 5 -15 1 107.45 8.39
 5 15 1 133.05 9.4
 -5 -15 -1 130.14 11.55
 -5 -15 -1 110 9.75
 5 -15 1 113.71 7.39
 5 -15 2 3.72 1.82
 5 -15 2 3.36 1.9
 5 15 2 4.09 2.36
 -5 15 -2 6.89 2.38
 -5 -15 -2 2.03 2.11
 -5 -15 -2 2.55 2.37
 5 -15 3 7.04 2.48
 5 -15 3 10.55 2.95
 5 15 3 10.61 2.87
 -5 15 -3 12.75 2.97
 -5 -15 -3 18.25 4.93
 -5 -15 -3 14.66 4.16
 5 -15 4 31.16 4.72
 -5 15 -4 25.73 5.73
 5 15 4 22.01 4.45
 5 -15 4 33.8 4.91
 -5 15 -4 25.51 4.29
 -5 -15 -4 20.69 4.83
 -5 -15 -4 31.14 6.1
 -5 15 -5 57.43 8.64
 -5 -15 -5 85.67 10.2
 -5 -15 -5 75.99 8.79
 5 -15 5 82.37 7.84
 5 16 -8 3.07 1.85
 5 -16 -8 6.42 3.77
 -5 -16 8 4.04 2.99
 5 16 -7 17.53 3.38
 5 -16 -7 13.6 4.43
 -5 -16 7 18.25 4.94
 5 16 -6 14.28 2.93
 5 -16 -6 14.88 3.88
 -5 16 6 18.13 4.13
 -5 -16 6 6.82 3.2
 5 16 -5 14.86 2.66
 5 16 -5 23.72 4.03
 5 -16 -5 18.45 4.46
 -5 16 5 12.37 3.29
 -5 -16 5 15.53 4.36
 5 16 -4 19.29 3.73
 5 -16 -4 13.87 3.68
 -5 16 4 15.93 3.54
 -5 -16 4 17.71 4.67
 5 16 -3 0.45 1.56
 5 -16 -3 -3.06 2.41
 -5 16 3 -2.75 2.25
 5 16 -2 0.99 1.69
 5 -16 -2 -2.88 2.67
 -5 16 2 -0.33 1.59
 -5 -16 2 0.98 2.44
 -5 -16 2 1.27 1.14
 5 -16 -1 0.13 1.59
 -5 16 1 2.26 2.09
 -5 -16 1 -0.08 2.16
 -5 -16 1 2.05 2.11
 5 16 -1 -1.44 2
 5 -16 0 9.04 2.05
 5 -16 0 13.79 3.48
 -5 16 0 11.69 3.18
 -5 -16 0 15.25 4.58
 5 16 0 13.19 3.21
 -5 -16 0 17.5 3.9
 5 -16 1 0.82 1.31
 5 -16 1 1.01 1.96
 -5 16 -1 2.75 2.3
 5 16 1 6.49 2.84
 -5 -16 -1 2 3.01
 -5 -16 -1 3.42 2.15
 5 -16 2 17.05 3.08
 5 -16 2 11.58 3.1
 5 16 2 24.96 4.92
 -5 16 -2 20.54 3.83
 -5 -16 -2 21.83 5.24
 -5 -16 -2 14.18 4.06
 5 -16 3 1.2 1.58
 5 -16 3 3.54 2.29
 5 16 3 2.86 1.85
 -5 16 -3 6.9 2.76
 -5 -16 -3 3.22 2.84
 -5 -16 -3 3.38 2.71
 5 -16 4 19.35 3.79
 -5 16 -4 16.82 5.03
 -5 16 -4 13.54 3.24
 -5 -16 -4 18.59 4.87
 -5 -16 -4 12.84 4.28
 5 -16 5 27.76 4.86
 -5 -16 -5 28.87 5.77
 5 -17 -8 -4.83 4.14
 5 17 -7 2.9 1.52
 5 -17 -7 4.14 2.89
 -5 -17 7 0.76 2.93
 5 -17 -6 65.51 7.98
 -5 -17 6 70.76 9.01
 5 17 -5 37.26 5.04
 5 -17 -5 33.25 5.63
 -5 17 5 24.74 4.76
 -5 -17 5 33.29 6.3
 5 17 -4 29.81 4.49
 5 -17 -4 23.29 4.56
 -5 17 4 18.88 4.17
 -5 -17 4 20.73 4.84
 5 17 -3 44.6 5.37
 5 -17 -3 27.66 4.83
 -5 17 3 51.33 6.43
 -5 -17 3 47.08 7.06
 5 17 -2 15.7 3.29
 5 -17 -2 9.3 2.88
 -5 17 2 17.62 3.54
 -5 -17 2 18.1 5.21
 5 -17 -1 4.52 2.42
 -5 17 1 10.19 2.93
 -5 -17 1 9.06 3.96
 -5 -17 1 5.42 1.81
 5 17 -1 9.96 2.95
 5 -17 0 3.02 2.09
 -5 17 0 0.99 1.88
 5 17 0 4.54 2.14
 -5 -17 0 4.42 2.69
 -5 -17 0 1.02 1.81
 -5 17 -1 69.17 6.95
 5 -17 1 71.82 6.91
 5 17 1 76.2 7.48
 -5 -17 -1 65.25 7.58
 -5 -17 -1 65.66 8.77
 5 -17 1 60.24 5.55
 5 -17 2 20.02 3.51
 5 -17 2 19.82 3.9
 5 17 2 18.26 3.97
 -5 17 -2 13.97 3.35
 -5 -17 -2 16.23 4.76
 -5 -17 -2 16.53 4.33
 5 -17 3 4.84 2.28
 5 -17 3 8.79 3.15
 -5 17 -3 7 2.41
 -5 -17 -3 7.3 3.75
 -5 -17 -3 6.45 2.84
 -5 17 -4 52.7 6.05
 -5 -17 -4 52.28 7.94
 5 -17 4 55.67 6.26
 -5 -17 -5 5.46 3.2
 5 -18 -7 3.22 2.44
 5 -18 -6 7.03 3.16
 5 -18 -5 6.4 2.71
 5 18 -4 2.28 1.46
 5 -18 -4 -0.95 2.34
 -5 18 4 -3.25 3.03
 -5 -18 4 5.72 4.04
 5 18 -3 19.28 3.78
 5 -18 -3 20.14 4.25
 -5 18 3 16.95 3.8
 -5 -18 3 16.37 4.93
 5 -18 -2 10.97 3.51
 -5 18 2 13.6 3.47
 -5 -18 2 16.24 4.62
 5 18 -2 18.13 3.67
 5 -18 -1 0.06 1.71
 -5 18 1 1.5 1.71
 -5 -18 1 1.69 2.62
 5 18 -1 0.49 1.47
 -5 -18 1 -1.72 1.67
 5 -18 0 15.17 3.62
 -5 18 0 17.19 3.91
 5 18 0 22.33 4.33
 -5 -18 0 16.12 5.09
 -5 -18 0 14.5 3.51
 5 -18 1 5.57 2.36
 -5 18 -1 2.84 1.8
 5 18 1 6.31 2.77
 -5 -18 -1 10.37 4.44
 -5 -18 -1 8.49 3.08
 5 -18 2 6.27 2.23
 5 -18 2 11.07 3.4
 -5 18 -2 4.98 2.51
 -5 -18 -2 4.72 3.5
 -5 -18 -2 3.26 2.09
 5 -18 3 20.33 3.86
 -5 18 -3 13.41 3.3
 -5 -18 -3 21.53 5.65
 -5 -18 -3 9.93 3.41
 5 -18 4 1.73 1.83
 5 -18 4 0.64 1.96
 -5 18 -4 2.38 1.61
 -5 -18 -4 3.17 3.58
 5 -19 -6 -1.84 2.85
 5 -19 -5 14.37 3.52
 5 -19 -4 38.22 5.73
 5 -19 -3 1.07 1.76
 5 -19 -2 14.89 3.41
 -5 19 2 9.81 3.03
 5 19 -2 8.02 2.86
 5 -19 -1 41.85 5.47
 -5 19 1 40.01 5.67
 5 19 -1 47.54 5.95
 5 -19 0 4.14 2.21
 -5 19 0 1.83 1.94
 -5 -19 0 6.13 2.81
 5 -19 1 17.35 3.79
 -5 19 -1 17.39 3.82
 -5 -19 -1 22.66 4.59
 -5 19 -2 34.44 5.15
 -5 -19 -2 28.74 5.2
 5 -19 3 10.56 3.09
 -5 19 -3 10.13 3.14
 5 -20 -5 1.15 2.16
 5 -20 -4 3.91 2.35
 5 -20 -3 1.32 2
 5 -20 -2 0.64 1.72
 5 -20 -1 2.38 1.7
 -5 20 -1 0.02 1.87
 -5 -20 -1 5.32 2.21
 -5 20 -2 2.07 2.56
 -5 -20 -2 1.35 2.53
 6 0 -10 19.95 3.77
 -6 0 10 13.45 3.05
 6 0 -9 26.81 4.08
 -6 0 9 23.96 2.98
 -6 0 9 15.03 3.25
 6 0 -8 23.73 3.8
 -6 0 8 27.78 3.14
 6 0 -7 12.95 2.8
 -6 0 7 16.17 2.49
 6 0 -7 8.72 3.54
 6 0 -6 15.59 2.03
 -6 0 6 19.78 2.66
 -6 0 5 66.69 4.83
 6 0 -5 68.35 8.26
 6 0 -5 64.16 4.17
 -6 0 4 34.18 3.53
 6 0 -4 38.65 5.81
 -6 0 3 485.5 15.73
 6 0 -3 486.95 21.07
 6 0 -3 474.69 14.37
 -6 0 2 365.46 13.15
 6 0 -2 367.61 17.01
 6 0 -2 368 11.79
 -6 0 1 -0.77 1.8
 -6 0 1 1.44 1.33
 6 0 -1 -0.84 1.76
 6 0 -1 -1.32 0.83
 -6 0 0 186.93 13.29
 6 0 0 173.42 9.99
 6 0 0 184.39 8
 -6 0 -1 2147.12 61.03
 6 0 1 2279.04 49.89
 6 0 1 2181.75 52.51
 -6 0 -2 39.77 6.48
 6 0 2 44.16 4.16
 6 0 2 37 4
 -6 0 -3 25 5.37
 6 0 3 16.58 2.68
 6 0 3 21.97 3.09
 -6 0 -4 144.76 12.98
 6 0 4 136.27 8.35
 6 0 4 134.41 7.83
 -6 0 -5 157.84 14.07
 6 0 5 142.79 9.12
 6 0 6 22.09 3.81
 -6 0 -6 17.05 5.11
 -6 0 -6 14.86 3.16
 -6 0 -7 64.01 9.61
 6 0 7 66.43 6.88
 -6 0 -8 3.19 1.85
 6 0 8 1.89 2.27
 -6 0 -9 3.96 2.38
 6 -1 -11 23.22 4.16
 6 -1 -10 88.57 7.65
 6 1 -10 96.31 7.92
 -6 1 10 75.15 5.73
 -6 -1 10 81.9 7.66
 -6 1 10 75.84 7.35
 6 -1 -9 21.46 3.76
 6 1 -9 15.49 3.11
 -6 -1 9 18.56 2.58
 -6 1 9 18.29 2.87
 -6 -1 9 21.1 3.93
 6 -1 -8 27.39 3.97
 6 1 -8 29.85 4.1
 -6 -1 8 24.93 2.9
 -6 1 8 28.34 3.37
 6 -1 -8 28.88 6.47
 -6 -1 8 27.75 4.33
 6 1 -7 45.57 4.81
 -6 -1 7 38.96 3.64
 -6 1 7 45.2 4.2
 6 -1 -7 42.09 7.39
 6 1 -7 49.64 7.92
 -6 -1 6 41.92 3.75
 -6 1 6 40.21 3.91
 6 -1 -6 38.77 6.77
 6 1 -6 32.2 6
 6 -1 -6 31.95 2.65
 -6 -1 5 93.34 5.7
 -6 1 5 98.68 6.12
 6 -1 -5 97.7 9.93
 6 1 -5 87.93 9.54
 6 -1 -5 84.74 4.56
 -6 -1 4 79 5.22
 -6 1 4 79.86 5.65
 6 -1 -4 88.7 9.05
 6 1 -4 59.55 7.38
 6 -1 -4 64.45 4.17
 6 1 -3 14.86 2.28
 6 -1 -3 22.96 2.45
 6 1 -3 21.39 2.64
 -6 -1 3 15.64 2.44
 -6 1 3 20.74 3.01
 6 -1 -3 22.17 4.5
 6 1 -3 21.34 4.2
 6 -1 -2 9.46 1.62
 6 1 -2 9.08 1.77
 -6 -1 2 8.48 3.14
 -6 -1 2 7.54 1.76
 -6 1 2 6.66 1.8
 6 -1 -2 9.66 2.73
 6 1 -2 10.46 2.6
 -6 -1 1 63.75 7.7
 -6 1 1 70.53 7.91
 -6 1 1 60.34 5.03
 6 -1 -1 63.86 6.5
 6 1 -1 52.77 5.68
 6 -1 -1 66.62 4.25
 6 1 -1 66.65 4.57
 -6 -1 0 2.24 1.89
 -6 1 0 8.25 3.22
 -6 1 0 4.92 1.73
 6 -1 0 5.49 2.21
 6 1 0 7.35 2.51
 6 -1 0 6.05 1.47
 6 1 0 3.61 1.37
 -6 -1 -1 51.44 7.24
 -6 1 -1 41.44 6.52
 6 -1 1 46.14 3.88
 6 1 1 43.24 4.03
 6 1 1 46.22 4.65
 6 -1 1 41.28 4.71
 -6 -1 -2 49.07 7.46
 -6 1 -2 64.14 8.5
 6 -1 2 71.45 5.3
 6 1 2 68.91 5.43
 6 1 2 72.67 5.54
 6 -1 2 70.61 5.75
 -6 -1 -3 5.98 3.12
 -6 1 -3 5.09 2.75
 6 -1 3 8.75 2.09
 6 1 3 7.84 2.11
 6 1 3 11.89 2.37
 6 -1 3 10.55 2.51
 -6 -1 -4 68.31 8.89
 -6 1 -4 43.68 7.56
 6 -1 4 62.89 5.51
 6 1 4 61.43 5.7
 6 1 4 65.01 5.19
 6 -1 4 57.44 5.16
 6 -1 5 -0.14 1.39
 -6 -1 -5 0.89 2.75
 -6 1 -5 -0.53 2.93
 6 1 5 -0.17 1.28
 -6 -1 -5 -0.87 1.95
 6 -1 6 1.17 1.51
 -6 -1 -6 4.51 3.25
 -6 1 -6 1.73 2.27
 6 1 6 3.79 2.1
 -6 -1 -6 3.13 2.02
 6 -1 7 27.28 4.55
 6 1 7 27.18 4.72
 -6 -1 -7 36.23 7.72
 -6 1 -7 31.56 6.71
 6 1 8 3.7 2.23
 -6 1 -8 5.57 4.12
 -6 -1 -8 4.19 2.23
 -6 1 -8 5.42 2.27
 6 -1 8 2.1 1.87
 6 -2 -11 53.55 6.09
 6 -2 -10 180.54 10.88
 6 2 -10 177.45 10.85
 -6 2 10 142.33 8.35
 -6 -2 10 155.75 10.67
 6 -2 -9 8.52 2.38
 6 2 -9 11.59 2.94
 6 -2 -9 8.9 4.45
 -6 2 9 8.62 2.12
 -6 -2 9 8.67 2.17
 6 -2 -8 36.76 4.51
 6 2 -8 35.7 4.39
 -6 -2 8 34.46 3.24
 -6 2 8 35.22 3.91
 6 -2 -8 34.9 6.81
 -6 -2 8 32.12 4.7
 6 2 -7 569.6 19.46
 -6 -2 7 563.25 16.57
 -6 2 7 571.73 18.16
 6 -2 -7 545.13 27.28
 -6 -2 7 562.76 21.99
 6 2 -6 3.48 1.21
 6 -2 -6 2.86 0.68
 6 2 -6 2.55 1.56
 -6 -2 6 4.77 1.38
 6 -2 -6 4.43 3.31
 -6 2 6 1.16 1.14
 6 2 -6 2.35 2.59
 -6 -2 5 68.44 4.63
 -6 2 5 67.84 5.14
 6 -2 -5 63.1 7.9
 6 2 -5 63.07 7.85
 6 2 -5 56.25 4.45
 6 -2 -5 65.35 3.47
 -6 -2 4 805.96 20.9
 -6 2 4 794.47 22.04
 6 -2 -4 786.83 29.39
 6 2 -4 773.76 28.91
 6 -2 -4 714.96 18.5
 6 2 -4 691.66 20.64
 6 -2 -3 15.35 1.92
 6 2 -3 13.02 2.12
 -6 -2 3 12.61 3.29
 6 -2 -3 16.33 1.93
 6 2 -3 12.59 2.02
 -6 -2 3 17.45 2.43
 -6 2 3 15.15 2.69
 6 -2 -3 16.14 4.04
 6 2 -3 16.3 3.75
 6 -2 -2 21.01 2.15
 6 2 -2 17.2 2.36
 -6 -2 2 21.24 4.25
 -6 2 2 16.66 2.66
 6 -2 -2 20.71 3.92
 6 2 -2 22.58 3.68
 -6 -2 1 283.56 15.76
 -6 2 1 266.08 11.21
 6 -2 -1 267.28 13.7
 6 -2 -1 268.66 9.1
 6 2 -1 258.44 10.07
 -6 -2 0 2.26 1.71
 -6 2 0 2.44 1.86
 6 -2 0 3.13 1.08
 -6 2 0 5.21 1.72
 6 -2 0 3.25 1.72
 6 2 0 3.21 1.78
 6 2 0 4.45 1.39
 -6 -2 -1 14.76 4.27
 -6 2 -1 11.9 3.58
 6 -2 1 14.46 2.08
 6 2 1 12.09 2.39
 6 -2 1 13.14 2.79
 6 2 1 14.17 2.35
 -6 -2 -2 13.46 4.29
 -6 2 -2 15.85 4.05
 6 -2 2 11.07 2.06
 6 2 2 14.25 2.58
 6 2 2 11.72 2.35
 6 -2 2 11.9 2.54
 -6 -2 -3 86.65 9.69
 -6 2 -3 86.93 9.82
 6 -2 3 91.02 6.03
 6 2 3 88.47 6.58
 6 2 3 93.37 5.93
 6 -2 3 93.21 6.69
 -6 -2 -4 4.22 2.88
 6 -2 4 -1.41 1.41
 -6 2 -4 2.81 2.69
 6 2 4 1.69 1.55
 6 2 4 3.24 1.66
 6 -2 4 4.23 1.88
 -6 -2 -4 -1.19 2.15
 -6 -2 -5 63.56 8.78
 -6 2 -5 56.9 8.37
 6 -2 5 69.43 6.13
 6 2 5 61.23 6.11
 -6 -2 -5 59.92 6.37
 -6 -2 -6 177.6 15.43
 -6 2 -6 158.31 14.42
 6 -2 6 161.67 9.94
 6 2 6 163.81 10.7
 -6 -2 -6 148.45 10.14
 -6 -2 -7 6.07 3.88
 6 2 7 5.5 2.58
 -6 2 -7 6.1 4.21
 6 -2 7 6.43 2.62
 6 2 8 12.19 3.57
 -6 2 -8 0.93 2.95
 -6 -2 -8 6.7 2.47
 -6 2 -8 7.02 2.5
 6 -2 8 6.32 2.5
 6 -3 -11 9.27 2.95
 6 -3 -10 31.75 4.64
 6 3 -10 26.4 4.46
 6 -3 -10 23.69 6.73
 -6 3 10 23.24 3.51
 -6 -3 10 31.74 4.89
 6 -3 -9 4.72 2.1
 6 3 -9 7.53 2.44
 6 -3 -9 8.04 4.12
 -6 3 9 3.92 1.72
 -6 -3 9 4.68 2.44
 6 3 -8 28.16 4.07
 -6 -3 8 25.07 2.64
 6 -3 -8 33.71 6.89
 -6 3 8 30.69 3.75
 -6 -3 8 27.85 4.63
 6 3 -7 28.4 4.01
 -6 -3 7 23.06 2.64
 6 -3 -7 24.87 5.63
 -6 3 7 28 3.49
 -6 -3 7 24.57 4.51
 6 3 -6 20.13 2.86
 6 3 -6 22.65 3.33
 -6 -3 6 22.83 2.61
 6 -3 -6 24.1 5.52
 -6 3 6 26.68 3.39
 6 3 -6 26.5 5.69
 -6 -3 6 21.85 4.1
 6 -3 -5 83.28 5.64
 -6 -3 5 107.75 5.71
 -6 3 5 111.74 6.83
 6 3 -5 82.16 5.57
 6 -3 -5 104.37 10.35
 6 3 -5 99.88 9.84
 6 3 -5 78.69 5.7
 6 -3 -5 89.03 3.6
 -6 -3 4 91.81 8.26
 -6 -3 4 82.42 5.12
 -6 3 4 82.63 5.88
 6 3 -4 66.09 5.07
 6 -3 -4 84.56 8.7
 6 3 -4 80.29 8.5
 6 -3 -4 73.13 3.78
 6 3 -4 72.68 5.47
 6 -3 -3 6.9 1.31
 -6 -3 3 14.55 3.45
 6 -3 -3 12.27 1.69
 6 3 -3 10.2 1.86
 6 -3 -3 11.63 3.32
 -6 3 3 17.73 2.86
 6 3 -3 11.78 3.25
 -6 -3 2 41.51 6.04
 -6 3 2 38.28 4.2
 6 -3 -2 39.56 2.91
 6 -3 -2 39.87 5.48
 6 3 -2 42.09 5.33
 6 3 -2 41.65 3.82
 -6 -3 1 84.83 8.57
 -6 3 1 75.53 5.81
 6 -3 -1 81.73 7.5
 6 -3 -1 75.68 4.21
 6 3 -1 75.74 6.51
 6 3 -1 69.32 5.01
 -6 -3 0 22.29 4.79
 6 -3 0 23.68 2.46
 6 -3 0 22.5 3.89
 6 3 0 24.44 3.54
 -6 3 0 21.75 3.29
 6 3 0 22.97 3.02
 -6 -3 -1 6.43 3.34
 -6 3 -1 8.2 3.6
 6 -3 1 5.63 1.31
 6 3 1 5.64 1.66
 6 -3 1 3.93 1.53
 -6 3 -1 11.6 2.51
 6 3 1 5.03 1.82
 -6 -3 -1 3.67 2.22
 -6 -3 -2 46.79 6.94
 -6 3 -2 35.22 6.47
 6 -3 2 39.86 3.63
 6 3 2 46.62 4.11
 6 3 2 34.96 4.02
 6 -3 2 35.4 4.23
 -6 -3 -3 20.21 4.92
 6 -3 3 19.21 2.69
 -6 3 -3 19.78 4.7
 6 3 3 20.58 3.37
 6 3 3 21.41 2.84
 6 -3 3 18.86 3.3
 -6 -3 -3 26.2 4.42
 -6 -3 -4 92.55 10.48
 -6 3 -4 81.48 10.03
 6 -3 4 98.12 6.63
 6 3 4 93.02 7.41
 6 -3 4 89.25 6.8
 -6 -3 -4 87.16 7.85
 6 -3 5 21 3.37
 -6 -3 -5 25.12 5.77
 -6 3 -5 21.05 6.01
 6 3 5 22.83 3.94
 -6 -3 -5 16.66 3.49
 -6 -3 -6 10.07 4.58
 -6 3 -6 4.38 3.67
 6 3 6 8.8 2.75
 -6 -3 -6 7.63 2.55
 6 -3 6 12.91 2.71
 -6 3 -7 47.09 8.21
 6 3 7 48.95 6.27
 -6 -3 -7 45.94 4.93
 6 -3 7 47.77 5.63
 6 3 8 8.59 3.1
 -6 3 -8 4.34 3.28
 -6 -3 -8 4.73 1.52
 -6 3 -8 8.02 2.51
 6 -3 8 10.51 3.01
 6 -4 -11 14.13 3.58
 -6 4 11 9.22 2.32
 6 -4 -10 3.73 1.99
 6 4 -10 5.02 2.21
 6 -4 -10 5.34 4
 -6 4 10 3.32 1.79
 -6 -4 10 -0.53 1.67
 6 4 -9 42.17 5.3
 -6 4 9 44.66 4.74
 6 -4 -9 34.54 7.36
 -6 -4 9 36.5 5.2
 6 4 -8 24.16 3.56
 6 -4 -8 19.43 5.65
 -6 4 8 29.45 3.79
 -6 -4 8 29.47 4.7
 6 4 -7 19.84 3.22
 -6 -4 7 21.53 2.3
 6 -4 -7 13.25 4.07
 -6 4 7 21.83 3.19
 -6 -4 7 20.74 3.7
 -6 -4 6 9.28 2.81
 6 4 -6 18.75 3.04
 -6 -4 6 14.82 2.04
 6 -4 -6 12.25 4.23
 -6 4 6 13.08 2.59
 -6 -4 6 12.7 3.14
 6 -4 -5 115.16 6.45
 -6 -4 5 139.32 9.82
 6 4 -5 127.11 7.5
 -6 4 5 136.41 7.76
 6 4 -5 106.81 6.21
 6 -4 -5 138.32 11.74
 6 4 -5 112.93 10.45
 -6 -4 5 128.63 9.5
 -6 -4 4 46.63 5.74
 -6 4 4 39.01 4.13
 6 4 -4 40.35 3.81
 6 -4 -4 47.31 6.6
 6 4 -4 51.03 6.7
 -6 -4 4 41.59 5.51
 6 -4 -4 46.35 2.49
 6 -4 -3 14.83 1.7
 6 -4 -3 13.48 1.58
 -6 -4 3 14.95 3.65
 6 4 -3 15.63 2.47
 6 -4 -3 13.57 3.15
 6 4 -3 14.92 3.54
 -6 4 3 13.76 2.56
 -6 -4 3 14.48 3.41
 -6 -4 2 517.08 21.85
 -6 4 2 526.73 17.49
 6 -4 -2 488.63 20.91
 6 4 -2 482.75 19.46
 6 -4 -2 503.29 13.22
 6 4 -2 503.51 16.01
 -6 -4 2 541.25 21.15
 -6 -4 1 4.14 2.3
 6 -4 -1 6.52 1.17
 6 -4 -1 7.6 2.77
 6 4 -1 3.52 1.49
 -6 4 1 5.49 1.8
 -6 -4 1 4.51 2.47
 6 4 -1 4.42 1.34
 -6 -4 0 18.71 4.25
 6 -4 0 26.39 2.41
 6 -4 0 21.83 3.84
 6 4 0 25.48 3.24
 -6 4 0 27.31 3.65
 6 4 0 22.69 3.04
 -6 -4 0 23.02 4.15
 -6 -4 -1 389.02 20.15
 -6 4 -1 373.99 20.43
 6 -4 1 406.5 12.32
 -6 4 -1 392.2 14.95
 6 4 1 392.81 13.66
 6 -4 1 384.32 16.12
 6 4 1 392.47 14.59
 -6 -4 -1 392.05 17.69
 -6 -4 -2 28.81 5.47
 6 -4 2 45.85 3.72
 -6 4 -2 43.25 7.13
 6 4 2 44.12 4.5
 6 4 2 51.51 4.04
 6 -4 2 48.03 4.94
 -6 -4 -2 35.55 5.05
 -6 -4 -2 42.05 5.43
 6 -4 3 0.69 0.86
 -6 4 -3 3.26 2.69
 6 4 3 1.9 1.57
 6 4 3 2.85 1.17
 6 -4 3 5.28 2.32
 -6 -4 -3 0.86 1.53
 -6 -4 -4 288.58 18.86
 -6 4 -4 274.83 18.56
 6 -4 4 294.66 12.03
 6 4 4 314.23 14.36
 6 -4 4 298.42 13.37
 -6 -4 -4 288.38 15.03
 -6 -4 -5 6.73 3.78
 -6 4 -5 2.96 2.45
 6 4 5 3.55 2.02
 6 -4 5 12.41 2.98
 -6 -4 -5 7.27 2.86
 6 -4 5 2.7 1.41
 -6 -4 -6 13.83 5.19
 -6 4 -6 11.3 4.03
 6 4 6 12.94 3.37
 -6 -4 -6 16.3 3.45
 6 -4 6 11.93 2.64
 -6 4 -7 93.15 11.5
 6 -4 7 108.24 8.26
 6 4 7 110.21 9.48
 -6 -4 -7 86.44 6.66
 -6 4 -8 1.62 2.77
 6 -4 8 3.44 2.28
 -6 5 11 11.52 2.6
 6 5 -10 124.75 9.25
 -6 5 10 94.64 7.55
 6 -5 -10 103.95 13.14
 -6 -5 10 98.06 8.81
 6 5 -9 26.86 4.2
 6 -5 -9 34.19 7.29
 -6 5 9 34.11 4.35
 -6 -5 9 29.9 5.01
 -6 -5 8 20.74 3.64
 6 5 -8 19.57 3.35
 6 -5 -8 19.19 5.36
 -6 5 8 28.86 3.85
 -6 -5 8 22.63 4.33
 -6 -5 7 17.98 3.45
 6 5 -7 19.04 3.32
 6 -5 -7 9.29 3.76
 -6 5 7 17.76 3
 -6 -5 7 15.88 4.02
 -6 -5 6 50.42 5.82
 6 5 -6 52.92 5.09
 -6 5 6 50.7 4.93
 6 -5 -6 46.22 7.59
 -6 -5 6 52.49 6.37
 -6 -5 5 22.18 3.99
 6 5 -5 20.91 3.17
 6 -5 -5 21.45 5.05
 6 5 -5 15.62 3.83
 -6 5 5 20.28 3.16
 6 5 -5 14.77 2.28
 -6 -5 5 12.26 3.07
 -6 -5 4 9.65 2.62
 6 -5 -4 7.85 3.44
 6 5 -4 7.23 2.7
 -6 5 4 7.93 2.09
 6 5 -4 10.21 1.96
 6 -5 -4 8.8 1.59
 -6 -5 4 10.7 2.99
 6 -5 -4 10.12 0.91
 6 -5 -3 0.39 0.48
 6 -5 -3 1.33 0.65
 -6 -5 3 1.29 1.54
 6 5 -3 1.77 1.12
 6 -5 -3 -0.2 2
 6 5 -3 1.96 1.85
 -6 5 3 2.5 1.42
 6 -5 -3 2.25 0.87
 -6 -5 3 0.73 1.36
 6 5 -2 7.71 1.93
 -6 -5 2 9.44 2.8
 6 -5 -2 9.74 3.05
 6 5 -2 7.82 2.13
 -6 5 2 3.29 1.48
 6 -5 -2 5.94 1.04
 -6 -5 2 4.63 2.13
 -6 -5 1 36.65 5.68
 -6 5 1 40.1 4.34
 6 -5 -1 36.09 2.47
 6 5 -1 37.31 3.83
 6 -5 -1 36.54 5.12
 6 5 -1 32.24 4.02
 -6 -5 1 35.47 5.14
 -6 -5 0 38.68 5.96
 6 -5 0 29.32 2.44
 6 5 0 34.98 3.81
 6 5 0 37.38 3.97
 6 -5 0 30.55 4.3
 -6 5 0 31.32 3.93
 -6 -5 0 31.54 5.19
 -6 -5 -1 7.79 3.29
 6 -5 1 6.61 1.29
 -6 5 -1 9.08 3.43
 6 5 1 5.71 1.66
 6 -5 1 7.24 2.24
 -6 5 -1 4.08 1.79
 6 5 1 5.34 1.97
 -6 -5 -1 10.94 3.36
 -6 -5 -2 37.42 6.32
 6 -5 2 32.23 3.04
 -6 5 -2 30.35 5.86
 6 5 2 38.17 3.38
 6 -5 2 40.33 4.77
 6 5 2 35.81 4.3
 -6 -5 -2 22.26 3.91
 -6 -5 -2 29.33 4.93
 6 -5 3 16.56 2.46
 -6 -5 -3 19.08 4.94
 -6 5 -3 20.37 4.86
 6 5 3 22.28 3.64
 6 5 3 17.97 2.39
 6 -5 3 24.22 3.69
 -6 -5 -3 20.33 4.09
 -6 -5 -4 74.12 9.52
 -6 5 -4 76.29 9.73
 6 -5 4 66.51 5.2
 6 5 4 72.53 6.79
 6 -5 4 82.67 6.78
 -6 -5 -4 77.38 7.66
 -6 -5 -5 28.48 6.36
 -6 5 -5 14.51 4.65
 6 5 5 18.89 3.65
 6 -5 5 19.52 3.53
 -6 -5 -5 16.05 3.61
 6 -5 5 16.12 2.8
 -6 5 -6 5.06 3.29
 6 5 6 17.39 4.09
 -6 -5 -6 11.08 2.92
 6 -5 6 10.84 2.57
 -6 5 -7 12.64 5.11
 6 5 7 11.46 3.64
 6 -5 7 11.32 2.78
 -6 -5 -7 13.59 4.71
 -6 5 -8 3.05 3.65
 -6 6 11 6.33 2.25
 6 6 -10 218.34 12.38
 -6 6 10 184 10.94
 6 -6 -10 194.3 17.9
 -6 -6 10 181.6 12.19
 6 6 -9 -0.02 1.9
 6 -6 -9 6.41 3.91
 -6 6 9 3.05 1.73
 -6 -6 9 6.8 2.77
 6 6 -8 62.4 5.92
 -6 6 8 54.29 5.49
 6 -6 -8 65.5 9.56
 -6 -6 8 60.38 6.95
 -6 -6 7 85.58 6.9
 6 6 -7 81.09 6.54
 -6 6 7 72.27 6.23
 6 -6 -7 93.64 10.57
 -6 -6 7 87.5 8.19
 -6 -6 6 88.04 7.31
 6 6 -6 104.15 7.03
 -6 6 6 99.47 7.03
 6 -6 -6 106.7 10.88
 -6 -6 6 97.95 8.72
 -6 -6 5 25.3 4.07
 6 6 -5 21.79 3.27
 6 -6 -5 21.27 5.08
 6 6 -5 23.97 4.91
 -6 6 5 24.83 3.65
 -6 -6 5 20.44 4.04
 -6 -6 4 371.59 16.7
 6 -6 -4 307.41 10.17
 -6 6 4 372.45 14.24
 6 6 -4 284.2 11.29
 6 -6 -4 358 18.59
 6 6 -4 334.98 17.54
 -6 -6 4 389.9 17.72
 6 -6 -3 32.44 2.38
 -6 -6 3 44.77 5.79
 6 6 -3 34.18 3.68
 6 6 -3 31.02 3.39
 6 -6 -3 36.02 2.23
 6 -6 -3 33.24 5.33
 6 6 -3 37.4 5.15
 -6 6 3 32.05 3.92
 -6 -6 3 36.93 5.17
 -6 -6 2 49.98 6.35
 6 -6 -2 44.62 2.31
 6 -6 -2 47 6.15
 6 6 -2 46.33 4.29
 6 6 -2 39.02 4.78
 -6 6 2 34.31 4.15
 -6 -6 2 55.17 6.38
 6 -6 -2 41.07 2.39
 -6 -6 1 180.61 12.51
 6 -6 -1 195.62 5.89
 -6 6 1 194.24 10.03
 6 -6 -1 186.47 11.81
 6 6 -1 191.36 9.91
 6 6 -1 204.12 9.56
 -6 -6 1 210.84 12.73
 6 -6 0 10.02 1.26
 6 -6 0 4.98 1.78
 6 6 0 6.15 1.54
 -6 6 0 5.8 2.02
 6 6 0 8.21 2.12
 -6 -6 0 6.92 2.87
 -6 -6 -1 35.76 5.97
 6 -6 1 36.72 2.67
 6 6 1 37.09 3.23
 6 6 1 44.57 4.57
 6 -6 1 37.07 4.66
 -6 6 -1 38.88 4.45
 -6 -6 -1 39.91 5.55
 -6 -6 -2 154.5 12.66
 -6 6 -2 154.34 13.13
 6 -6 2 137.22 6.22
 -6 6 -2 134.8 8.56
 6 6 2 143.13 6.35
 6 6 2 147.29 8.9
 6 -6 2 141.66 9.18
 -6 -6 -2 132.8 10.13
 -6 -6 -3 172.91 14.08
 -6 6 -3 188.81 14.85
 6 -6 3 174.49 7.87
 6 6 3 190.09 10.74
 6 -6 3 182.4 10.36
 -6 -6 -3 197.55 12.41
 -6 -6 -4 30.02 6.18
 -6 6 -4 34.13 6.99
 6 6 4 32.14 4.69
 6 -6 4 44.81 5.1
 -6 -6 -4 38.54 5.53
 6 -6 4 31.92 3.43
 -6 6 -5 25.45 5.8
 6 6 5 26.4 4.47
 6 -6 5 32.13 4.45
 -6 -6 -5 21.74 4.1
 6 -6 5 23.51 3.26
 -6 6 -6 28.58 6.38
 6 6 6 22.49 4.4
 6 -6 6 22.13 3.45
 -6 -6 -6 22.12 4.17
 -6 6 -7 38.8 7.55
 6 6 7 43.76 6.03
 -6 6 -8 3.31 3.38
 -6 7 11 -0.62 1.9
 -6 -7 10 4.65 2.03
 6 7 -10 7.92 2.55
 6 -7 -10 4.86 3.33
 -6 7 10 1.92 1.83
 -6 -7 10 6.47 2.69
 6 7 -9 25.99 4.21
 6 -7 -9 26.23 6.82
 -6 7 9 22.32 3.95
 -6 -7 9 22.37 4.49
 6 7 -8 43.79 5.1
 6 -7 -8 51.67 8.39
 -6 7 8 36.77 4.67
 -6 -7 8 46.33 6.31
 -6 -7 7 1.73 1.36
 6 7 -7 3.83 2
 6 -7 -7 2.23 3.16
 -6 7 7 1.71 1.58
 -6 -7 7 0.94 1.6
 -6 -7 6 12.61 2.75
 6 7 -6 13.47 2.71
 6 -7 -6 16.48 4.71
 -6 7 6 18.91 3.32
 -6 -7 6 17.2 3.8
 -6 -7 5 105.52 8.29
 6 7 -5 122.5 7.47
 -6 7 5 107.95 7.61
 6 -7 -5 101.16 10.44
 6 7 -5 108.77 10.15
 -6 -7 5 114.76 9.65
 6 -7 -4 21.19 2.02
 -6 -7 4 17.82 3.74
 6 -7 -4 19.88 4.27
 6 7 -4 17.93 4.08
 6 -7 -4 21.3 1.75
 -6 7 4 21.19 3.46
 6 7 -4 22.12 2.74
 -6 -7 4 28.36 4.69
 6 -7 -3 9.63 1.1
 6 -7 -3 12.44 1.28
 -6 -7 3 10.29 2.99
 6 7 -3 13.61 2.51
 6 -7 -3 11.57 1.03
 6 -7 -3 14 3.62
 6 7 -3 10.26 3.11
 -6 7 3 10.85 2.7
 6 7 -3 13.77 2.21
 -6 -7 3 9.33 3.35
 6 -7 -2 28.79 2.63
 -6 -7 2 33.69 5.32
 6 7 -2 36.44 4
 6 -7 -2 32.15 5.12
 6 7 -2 26.57 3.96
 -6 7 2 37.81 4.4
 -6 -7 2 33.26 5.37
 -6 -7 1 85.55 8.6
 -6 7 1 83.07 6.66
 6 -7 -1 79.76 7.65
 6 7 -1 77.6 5.93
 6 7 -1 84.4 6.2
 -6 -7 1 83.93 8.03
 6 -7 0 9.21 0.81
 -6 -7 0 13.04 4.21
 6 -7 0 8.02 2.26
 6 7 0 10.47 1.8
 -6 7 0 10.31 2.43
 6 7 0 12.74 2.64
 -6 -7 0 11.43 3.44
 -6 -7 -1 9.94 3.57
 6 7 1 5.79 1.34
 6 -7 1 3.82 1.92
 -6 7 -1 7.54 2.27
 6 7 1 10.24 2.71
 -6 -7 -1 5.7 2.2
 6 -7 1 6.54 1.01
 6 -7 2 38.51 2.9
 -6 -7 -2 57.05 7.93
 -6 7 -2 47.27 7.56
 -6 7 -2 44.71 4.99
 6 7 2 44.32 3.2
 6 -7 2 48.59 5.38
 6 7 2 51.96 5.43
 -6 -7 -2 53.16 6.49
 -6 -7 -3 4.42 2.67
 -6 7 -3 0.49 2.11
 6 7 3 2.59 1.88
 6 -7 3 8.28 2.63
 6 -7 3 5.16 1.37
 -6 -7 -3 5.69 2.81
 6 -7 4 46.08 4.11
 -6 -7 -4 56.26 8.43
 -6 7 -4 53.75 8.5
 6 7 4 61.19 6.61
 6 -7 4 53.74 5.76
 -6 -7 -4 49.06 6.14
 -6 7 -5 19.71 5.67
 6 7 5 11.47 3.38
 6 -7 5 10.91 2.92
 -6 -7 -5 13.03 3.85
 -6 7 -6 -1.36 3.34
 6 7 6 0.59 1.8
 -6 -7 -6 -3.95 3.38
 -6 7 -7 32.14 6.89
 6 7 7 37.89 5.89
 -6 7 -8 4.63 3.07
 -6 8 11 4.61 1.84
 -6 -8 10 0.49 1.43
 6 8 -10 3.3 2.09
 6 -8 -10 -0.05 3.98
 -6 8 10 3.48 1.93
 -6 -8 10 0.66 1.73
 6 8 -9 10.75 2.8
 6 -8 -9 12.21 4.45
 -6 8 9 10.39 2.88
 -6 -8 9 16.74 4.2
 6 8 -8 11.87 2.82
 6 -8 -8 16.55 5.16
 -6 8 8 15.47 3.32
 -6 -8 8 14.76 3.82
 6 8 -7 51.68 5.2
 6 -8 -7 42.07 7.31
 -6 8 7 45.95 5.2
 -6 -8 7 54.06 6.55
 -6 -8 6 73.76 6.25
 6 8 -6 62.37 5.49
 -6 8 6 72.8 6.31
 6 -8 -6 62.91 8.42
 -6 -8 6 70.24 7.58
 -6 -8 5 92.85 7.49
 6 8 -5 97.65 6.59
 -6 8 5 91.54 7.1
 6 -8 -5 87.83 9.45
 6 8 -5 91.34 9.16
 -6 -8 5 94.44 8.84
 -6 -8 4 33.6 4.73
 6 -8 -4 35.09 1.84
 6 -8 -4 31.26 5.45
 6 8 -4 35.86 5.38
 -6 8 4 33.34 4.33
 -6 -8 4 37.52 5.51
 -6 -8 3 25.54 4.47
 6 8 -3 38.41 4.07
 6 -8 -3 31.51 5.18
 6 8 -3 27.64 4.37
 -6 8 3 34.71 4.22
 -6 -8 3 37.81 5.56
 6 -8 -3 32.06 1.79
 -6 -8 2 54.77 6.57
 -6 8 2 59.7 5.57
 6 8 -2 58.79 5.56
 6 -8 -2 48.56 6.3
 6 8 -2 54.67 5
 -6 -8 2 61.38 7
 6 -8 -2 51 3.37
 6 -8 -1 1.56 0.94
 -6 -8 1 -0.95 2.06
 6 -8 -1 2.5 2.24
 6 8 -1 0.03 0.95
 -6 8 1 1.83 1.48
 -6 -8 1 3.64 2.41
 6 8 -1 1.04 1.52
 6 -8 0 11.01 2.17
 -6 -8 0 12.53 3.69
 6 8 0 6.68 1.36
 6 -8 0 9.24 2.54
 -6 8 0 12.14 2.92
 6 8 0 15.01 2.86
 -6 -8 0 6.97 2.64
 -6 -8 -1 197.28 14.07
 -6 8 -1 186.1 10.4
 6 8 1 189.79 6.91
 6 -8 1 204.12 11.59
 6 8 1 189.26 10.29
 -6 -8 -1 193.14 12.73
 -6 -8 -2 27.49 5.49
 -6 8 -2 18.82 4.42
 6 -8 2 25.81 3.87
 -6 8 -2 21.69 3.57
 6 8 2 24.01 3.73
 -6 -8 -2 23.14 4.44
 -6 -8 -3 6.31 3.99
 -6 8 -3 5.3 2.53
 6 8 3 7.54 2.61
 6 -8 3 4.67 2
 -6 -8 -3 9.96 3.04
 -6 8 -4 70.32 9.42
 6 8 4 79.63 7.54
 6 -8 4 66.73 6.51
 -6 -8 -4 66.2 7.42
 -6 8 -5 5.93 3.39
 6 8 5 6.3 2.8
 6 -8 5 8.24 2.81
 -6 -8 -5 7.05 2.92
 -6 -8 -5 3.5 2.92
 6 -8 6 4.41 2.46
 -6 8 -6 -0.58 3.32
 6 8 6 3.68 2.36
 -6 -8 -6 1.24 2.87
 -6 8 -7 42.91 7.8
 -6 -9 10 36.71 5.05
 -6 9 10 36.06 5.4
 -6 -9 10 36.06 5.79
 6 9 -9 0.62 1.61
 6 -9 -9 3.71 3.65
 -6 9 9 -0.54 1.58
 -6 -9 9 2.71 2.51
 6 9 -8 18.36 3.38
 6 -9 -8 15.13 5.11
 -6 9 8 16.17 3.66
 -6 -9 8 16.41 4.11
 6 9 -7 2.44 1.64
 6 -9 -7 5.2 3.27
 -6 9 7 0.99 1.54
 -6 -9 7 1.51 2.17
 -6 -9 6 21.42 3.34
 6 9 -6 23.13 3.43
 6 -9 -6 22.21 5.09
 -6 9 6 24.18 3.87
 -6 -9 6 16.78 3.68
 -6 -9 5 3.3 1.89
 6 9 -5 0.16 1.09
 6 -9 -5 -1.7 2.67
 -6 9 5 3.47 2
 -6 -9 5 4.68 2.99
 -6 -9 4 19.24 3.73
 6 -9 -4 26.78 5.24
 6 9 -4 18.93 4.1
 -6 9 4 21.76 3.72
 -6 -9 4 15.75 3.86
 6 -9 -3 0.46 0.32
 -6 -9 3 0.3 1.47
 6 9 -3 1.17 1.24
 6 -9 -3 0.07 1.49
 6 9 -3 -1.02 1.54
 -6 9 3 0.03 1.73
 -6 -9 3 -0.76 2
 -6 -9 2 17.52 3.82
 6 9 -2 21.68 3.32
 6 -9 -2 17.15 3.81
 6 9 -2 24.26 3.47
 -6 9 2 17.35 3.27
 -6 -9 2 25.27 4.74
 6 -9 -2 22.45 2.22
 -6 -9 1 44.73 6.36
 6 9 -1 42.62 3.89
 6 9 -1 43.43 4.66
 6 -9 -1 40.32 5.51
 -6 9 1 43.44 4.86
 -6 -9 1 41.3 6.16
 6 -9 -1 36.48 3.39
 6 -9 0 57.56 4.68
 -6 -9 0 55.3 7.3
 -6 9 0 65.94 6.15
 6 9 0 58 3.69
 6 -9 0 60.25 6.61
 6 9 0 62.69 5.67
 -6 -9 0 58.71 7.05
 6 -9 1 7.25 1.88
 -6 -9 -1 7.39 3.23
 6 -9 1 6.4 2.37
 -6 9 -1 6.85 2.35
 6 9 1 11.24 2.8
 -6 -9 -1 9.37 3.08
 -6 -9 -2 32.65 6.44
 6 -9 2 36.69 4.38
 6 -9 2 38 5.09
 -6 9 -2 33.94 4.6
 6 9 2 33.57 4.57
 -6 -9 -2 40.65 5.91
 6 -9 3 29.45 4.34
 -6 9 -3 23.2 5.55
 6 9 3 30.56 4.43
 6 -9 3 31.15 4.59
 -6 9 -3 32.29 4.58
 -6 -9 -3 32.64 5.58
 6 -9 4 21.12 3.67
 -6 9 -4 16.15 4.83
 6 9 4 18.99 3.94
 6 -9 4 24.24 4.2
 -6 -9 -4 19.14 4.27
 -6 -9 -4 9.73 3.53
 6 -9 5 16.55 3.89
 -6 9 -5 9.53 3.3
 6 9 5 17.06 3.99
 6 -9 5 16.49 3.59
 -6 -9 -5 16.35 4.11
 -6 -9 -5 7.2 3.8
 6 -9 6 13.22 3.56
 -6 9 -6 4.86 2.78
 6 9 6 9.98 3.46
 -6 -9 -6 12.14 4.64
 -6 9 -7 10.15 3.6
 -6 -10 10 19.65 3.68
 -6 10 10 17.57 4.08
 6 10 -9 -0.01 1.51
 6 -10 -9 3.51 4.35
 -6 10 9 -0.89 2.19
 -6 -10 9 2.42 2.32
 6 10 -8 75.87 6.75
 -6 10 8 79.01 7.5
 6 -10 -8 73.79 10.11
 -6 -10 8 67.57 7.9
 6 10 -7 103.48 7.51
 -6 10 7 91.64 7.87
 6 -10 -7 97.41 11.01
 -6 -10 7 97.22 9.46
 6 10 -6 9.22 2.37
 6 -10 -6 3.74 2.64
 -6 10 6 7.9 2.44
 -6 -10 6 10.49 3.11
 -6 -10 5 6.19 2.17
 6 10 -5 6.59 1.87
 6 -10 -5 8.86 3.44
 -6 10 5 8.45 2.51
 -6 -10 5 3.02 1.98
 -6 -10 4 32.31 4.66
 6 10 -4 27.57 3.72
 6 -10 -4 23.4 4.96
 6 10 -4 27.76 4.89
 -6 10 4 27.44 4.09
 -6 -10 4 33.56 5.21
 -6 -10 3 15.3 3.44
 6 10 -3 10.72 2.31
 6 -10 -3 15.04 4.03
 6 10 -3 14.46 3.17
 -6 10 3 13.54 2.75
 -6 -10 3 14.05 3.92
 -6 -10 2 30.01 4.88
 6 10 -2 26.75 3.66
 6 -10 -2 25.81 4.94
 6 10 -2 29.96 3.78
 -6 10 2 17.14 3.24
 -6 -10 2 32.99 5.38
 6 -10 -2 29.77 2.42
 -6 10 1 96.5 7.5
 6 -10 -1 85.27 7.93
 6 10 -1 95.42 5.46
 6 10 -1 102.8 7.22
 -6 -10 1 101.43 9.37
 6 -10 -1 92.7 5.33
 -6 -10 1 83.01 8.56
 -6 -10 0 27.71 5.4
 6 -10 0 35.83 4.95
 -6 10 0 29.17 4.25
 6 10 0 33.65 4.22
 -6 -10 0 27.24 5
 6 -10 0 31.38 3.42
 6 -10 1 53.1 4.82
 -6 10 -1 52.12 5.6
 6 10 1 53.06 5.64
 6 -10 1 47.16 5.73
 -6 -10 -1 53.74 7.01
 6 -10 2 48.09 4.97
 -6 10 -2 58.24 5.83
 6 -10 2 52 5.85
 6 10 2 49.66 5.66
 -6 -10 -2 47.26 6.56
 6 -10 3 11.81 2.94
 -6 10 -3 6.74 3.6
 6 10 3 17.64 3.72
 6 -10 3 18.72 3.59
 -6 10 -3 17.64 3.55
 -6 -10 -3 17.72 4.36
 -6 -10 -3 2.05 2.44
 6 -10 4 24.97 4.12
 -6 10 -4 19.6 5.4
 6 10 4 19.77 4.05
 6 -10 4 27.26 4.32
 -6 -10 -4 20.74 4.71
 -6 -10 -4 25.09 5.62
 6 -10 5 32.09 4.7
 -6 10 -5 21.53 6.25
 6 10 5 21.07 4.58
 6 -10 5 20.23 3.91
 -6 -10 -5 23.66 4.79
 -6 -10 -5 20.82 5.76
 6 -10 6 20.57 4.06
 -6 10 -6 19.16 5.37
 -6 10 -7 34.77 7.14
 -6 -11 10 3.19 2.38
 6 11 -9 11.97 2.97
 6 -11 -9 9.88 4.47
 -6 11 9 10.77 2.97
 -6 -11 9 9.17 3.21
 6 11 -8 5.87 2.36
 6 -11 -8 4.39 2.87
 -6 11 8 5.66 2.44
 -6 -11 8 9.18 3.13
 6 11 -7 6.28 2.42
 6 -11 -7 -1.68 3.22
 -6 11 7 -0.51 1.93
 -6 -11 7 3.95 2.41
 6 11 -6 29.85 3.97
 6 -11 -6 27.94 5.68
 -6 11 6 26.4 4.28
 -6 -11 6 24.69 5.08
 6 11 -5 26.63 3.62
 6 -11 -5 27.03 5.67
 -6 11 5 31.76 4.64
 -6 -11 5 33.77 5.88
 6 11 -4 3.88 1.49
 6 11 -4 2.86 1.87
 6 -11 -4 2.54 1.96
 6 11 -4 0.91 1.49
 -6 11 4 1.66 1.77
 -6 -11 4 -0.77 2.23
 6 11 -3 10.54 2.68
 6 -11 -3 7.98 3.1
 6 11 -3 5.83 2.25
 -6 11 3 7.24 2.25
 -6 -11 3 9.71 3.24
 6 11 -2 31.58 4.2
 6 -11 -2 20.31 4.36
 -6 11 2 28.29 4.21
 -6 -11 2 28.99 5.64
 6 -11 -2 20.21 2.05
 6 -11 -1 14.13 2.12
 6 -11 -1 5.47 2.48
 -6 11 1 12.45 2.87
 -6 -11 1 22.01 5.02
 6 11 -1 21.16 3.58
 6 -11 0 12.71 2.18
 6 -11 0 3.83 1.82
 -6 11 0 12 2.92
 6 11 0 11.33 2.92
 -6 -11 0 17.73 4.57
 6 -11 1 5.83 1.73
 6 -11 1 0.01 1.72
 -6 11 -1 3.32 1.55
 6 11 1 6.05 2.31
 -6 -11 -1 2.41 2.52
 6 -11 2 5.54 2.11
 6 -11 2 10.71 3.44
 -6 11 -2 8.21 2.71
 6 11 2 5.67 2.62
 -6 -11 -2 4.05 2.52
 -6 -11 -2 6.62 2.67
 6 -11 3 5.91 2.4
 -6 11 -3 6.78 3.64
 6 11 3 5.69 2.42
 6 -11 3 7.31 2.57
 -6 11 -3 4.41 2.32
 -6 -11 -3 1.65 1.87
 -6 -11 -3 5.62 3.09
 6 -11 4 18.52 3.74
 -6 11 -4 18.09 5.01
 6 11 4 14.48 3.68
 6 -11 4 14.5 3.41
 -6 -11 -4 16.26 4.18
 -6 -11 -4 15.12 4.7
 6 -11 5 13.49 3.46
 -6 11 -5 12.58 4.44
 6 11 5 13.55 3.79
 6 -11 5 9.05 2.88
 -6 -11 -5 12.95 3.96
 -6 -11 -5 11.38 4.37
 6 -11 6 5.04 2.52
 -6 11 -6 6.25 3.78
 -6 -12 10 12.21 3.55
 6 12 -9 12.29 3.11
 -6 -12 9 8.85 3.29
 6 12 -8 5.9 2.34
 6 -12 -8 3.63 2.27
 -6 12 8 6.62 2.64
 -6 -12 8 4.39 2.87
 6 12 -7 20.56 3.4
 6 -12 -7 18.25 4.65
 -6 12 7 22.57 4.18
 -6 -12 7 21.78 4.96
 6 12 -6 37.19 4.4
 6 -12 -6 45.2 7.4
 -6 12 6 42.57 5.61
 -6 -12 6 42.69 6.67
 6 12 -5 3.21 1.56
 6 -12 -5 4.16 2.19
 -6 12 5 6.49 2.43
 -6 -12 5 11.05 3.9
 6 12 -4 8.95 2.04
 6 12 -4 10.44 2.69
 6 -12 -4 6.02 2.83
 6 12 -4 6.52 2.43
 -6 12 4 10.3 2.82
 -6 -12 4 15.06 3.89
 -6 -12 4 8.85 2.14
 6 -12 -3 46.35 6.49
 6 12 -3 56.72 5.55
 -6 12 3 40.58 5.18
 -6 -12 3 49.12 7.06
 -6 -12 3 40.23 5.22
 6 12 -2 30.49 4.05
 6 -12 -2 29.76 5.18
 -6 12 2 33.14 4.67
 -6 -12 2 32.96 5.79
 -6 -12 2 27.11 4.66
 -6 12 1 93.73 7.66
 6 -12 -1 73.81 7.64
 6 12 -1 96.08 7.38
 -6 -12 1 105.7 9.97
 -6 -12 1 80.53 8.12
 6 -12 -1 90.52 5.28
 -6 12 0 84.41 7.35
 6 -12 0 77.95 7.59
 6 12 0 86.57 7.2
 -6 -12 0 88.14 9.13
 -6 -12 0 85.8 8.8
 6 -12 0 76.22 5.45
 6 -12 1 25.87 3.56
 6 -12 1 30.44 4.75
 -6 12 -1 28.18 4.25
 6 12 1 33.67 4.73
 -6 -12 -1 36.02 5.97
 -6 -12 -1 35.58 5.96
 6 -12 2 38.21 4.65
 6 -12 2 43.09 5.56
 6 12 2 36.57 5
 -6 12 -2 38.55 5.11
 -6 -12 -2 42.02 6.59
 -6 -12 -2 47.72 7.15
 6 -12 3 0.38 1.3
 -6 12 -3 -0.65 3.62
 6 12 3 2.12 2.12
 6 -12 3 5.51 2.46
 -6 12 -3 0.16 1.79
 -6 -12 -3 2.86 2.4
 -6 -12 -3 4.17 2.1
 6 -12 4 3.86 1.63
 -6 12 -4 5.59 3.27
 6 12 4 4.77 2.27
 6 -12 4 4.16 1.97
 -6 -12 -4 1.47 1.84
 -6 -12 -4 3.39 2.55
 6 -12 5 21 4.17
 -6 12 -5 14.31 4.82
 -6 -12 -5 18.32 4.18
 -6 12 -6 5.35 3.7
 -6 -13 9 10.79 3.92
 6 13 -8 1.49 1.48
 6 -13 -8 -0.13 3.48
 -6 -13 8 3 2.91
 6 13 -7 -2.47 1.82
 6 -13 -7 -2.56 2.72
 -6 13 7 -1.07 1.98
 -6 -13 7 -0.74 1.86
 6 13 -6 14.6 2.9
 6 -13 -6 16.75 4.98
 -6 13 6 20.64 4.08
 -6 -13 6 21.39 5.09
 6 13 -5 15.23 2.82
 6 -13 -5 14.1 4.27
 -6 13 5 20.38 3.99
 -6 -13 5 12.23 4.18
 6 13 -4 16.26 3.33
 6 -13 -4 18.31 4.82
 -6 13 4 19.08 3.85
 -6 -13 4 19.03 4.76
 6 13 -3 0.28 1.47
 6 -13 -3 7.4 3.14
 -6 13 3 0.36 1.86
 -6 -13 3 0.78 2.28
 -6 -13 3 2.32 2.05
 6 13 -2 7.67 2.3
 6 -13 -2 -1.33 2.57
 -6 13 2 5.2 2.39
 -6 -13 2 6.9 2.79
 -6 -13 2 3.01 2
 6 -13 -1 26.48 4.62
 -6 13 1 24.34 4.14
 -6 -13 1 19.84 4.63
 6 13 -1 32.28 4.47
 -6 -13 1 24.11 4.67
 6 -13 0 13.22 2.38
 6 -13 0 17.4 3.86
 -6 13 0 17.2 3.75
 6 13 0 19.7 3.76
 -6 -13 0 15.29 4.42
 -6 -13 0 13.91 3.9
 6 -13 1 2.57 1.44
 6 -13 1 0.71 2.2
 -6 13 -1 5.19 2.28
 6 13 1 3.26 2.08
 -6 -13 -1 3.33 2.82
 -6 -13 -1 0.02 1.99
 6 -13 2 36.62 4.59
 6 -13 2 33.2 5.17
 6 13 2 43.63 5.73
 -6 13 -2 44.54 5.73
 -6 -13 -2 46.42 7.07
 -6 -13 -2 42.17 7.14
 6 -13 3 18.13 3.55
 -6 13 -3 19.99 5.47
 6 13 3 17.68 3.99
 6 -13 3 13.57 3.46
 -6 13 -3 19.98 3.9
 -6 -13 -3 21.25 5.08
 -6 -13 -3 23.19 5.51
 6 -13 4 6.02 2.42
 -6 13 -4 6.61 3.97
 6 13 4 9.64 3.65
 6 -13 4 6.38 2.78
 -6 13 -4 7.43 2.61
 -6 -13 -4 8.67 3.17
 -6 -13 -4 9.74 3.8
 6 -13 5 26.25 4.54
 -6 13 -5 13 4.72
 -6 -13 -5 27.32 5.47
 -6 -14 9 -1.45 3
 6 14 -8 47.74 5.49
 -6 -14 8 43.01 7.04
 6 14 -7 10.35 2.55
 6 -14 -7 10.06 4.14
 -6 -14 7 12.76 3.95
 6 14 -6 12.53 2.79
 6 -14 -6 13.93 3.96
 -6 14 6 9.4 3.11
 -6 -14 6 21.05 5.26
 6 14 -5 53.4 4.91
 -6 14 5 66.14 6.91
 6 -14 -5 61.06 8
 6 14 -5 56.17 6.07
 -6 -14 5 69.2 8.82
 6 14 -4 4.56 2.24
 6 -14 -4 2.58 2.45
 -6 14 4 6.09 2.8
 -6 -14 4 0.75 2.43
 6 14 -3 2.6 1.91
 6 -14 -3 6.02 2.81
 -6 14 3 6.27 2.88
 -6 -14 3 4.44 3.22
 -6 -14 3 -1.41 1.53
 6 14 -2 17.44 3.28
 6 -14 -2 9.62 3.05
 -6 14 2 6.86 2.6
 -6 -14 2 17.21 4.68
 -6 -14 2 17.52 3.84
 6 -14 -1 4.83 2.53
 -6 14 1 2.22 1.93
 -6 -14 1 6.94 3.31
 6 14 -1 2.68 1.75
 -6 -14 1 2.28 1.89
 6 -14 0 38.64 5.57
 -6 14 0 38.42 5.25
 6 14 0 53.75 6.03
 -6 -14 0 44.77 7.14
 -6 14 -1 114.52 9.01
 6 -14 1 123.02 9.53
 6 14 1 133.16 9.94
 -6 -14 -1 130.81 11.95
 -6 -14 -1 119.13 11.07
 6 -14 1 118.62 7.62
 -6 14 -2 84.03 7.75
 6 -14 2 100.33 8.49
 6 14 2 94.1 8.47
 -6 -14 -2 85.93 9.7
 -6 -14 -2 79.18 9.21
 6 -14 2 84.4 6.93
 6 -14 3 7.75 2.47
 6 14 3 12.18 3.53
 6 -14 3 13.46 3.69
 -6 14 -3 10.75 3.08
 -6 -14 -3 10.32 3.62
 -6 -14 -3 9.63 3.62
 6 -14 4 22.86 4.09
 -6 14 -4 20.59 5.81
 -6 14 -4 25.42 4.35
 -6 -14 -4 17.96 4.63
 -6 -14 -4 16.1 5.38
 6 -14 5 1.21 1.7
 -6 14 -5 8.4 4.17
 -6 -14 -5 5.51 2.87
 6 15 -8 0.28 1.58
 6 15 -7 3.62 1.93
 6 -15 -7 0.47 3.11
 -6 -15 7 9.57 4.13
 6 15 -6 10.24 2.66
 6 -15 -6 8.59 3.88
 -6 -15 6 9.71 3.95
 6 15 -5 7.66 2.7
 6 -15 -5 6.3 3.17
 -6 15 5 6.17 3.14
 -6 -15 5 14.46 4.41
 6 15 -4 1.69 1.66
 6 -15 -4 6.77 2.8
 -6 15 4 8.92 3.05
 -6 -15 4 9.21 3.78
 6 15 -3 15.51 3.22
 6 -15 -3 12.34 3.3
 -6 15 3 13.55 3.45
 -6 -15 3 16.19 4.82
 6 15 -2 6.64 2.34
 6 -15 -2 -1.48 2.76
 -6 15 2 2.91 2.28
 -6 -15 2 4.09 3.22
 -6 -15 2 5.89 2.4
 6 -15 -1 7.42 3.32
 -6 15 1 10.81 3
 -6 -15 1 13.87 4.35
 6 15 -1 6.49 1.89
 -6 -15 1 5.93 2.33
 6 -15 0 34.48 5.29
 -6 15 0 30.51 5.04
 6 15 0 47.32 5.97
 -6 -15 0 33.89 6.36
 -6 -15 0 35.06 5.84
 6 -15 1 3.44 2.19
 -6 15 -1 3.18 2.57
 6 15 1 -0.2 1.76
 -6 -15 -1 1.05 2.11
 6 -15 2 1.78 1.97
 6 -15 2 3.86 2.85
 6 15 2 -1.74 1.86
 -6 15 -2 -0.75 1.63
 -6 -15 -2 1.59 2.38
 -6 -15 -2 -0.45 2.23
 6 -15 3 20.09 3.87
 -6 15 -3 19.28 3.97
 -6 -15 -3 11.98 4.35
 -6 -15 -3 25.17 5.89
 6 -15 4 2.65 2.01
 -6 15 -4 10.36 4.97
 -6 15 -4 5.05 2.47
 -6 -15 -4 4.19 2.52
 6 -16 -6 31.92 6.09
 6 -16 -5 3.02 1.96
 -6 -16 5 5.76 3.52
 6 -16 -4 74.72 8.56
 6 16 -4 70.72 6.97
 -6 16 4 68.56 7.46
 -6 -16 4 78.57 9.83
 -6 16 3 80.34 7.98
 6 -16 -3 66.55 7.73
 6 16 -3 76.91 7.28
 -6 -16 3 80.86 9.9
 6 -16 -2 -0.79 2.56
 -6 16 2 3.71 2.06
 -6 -16 2 -1.35 2.95
 6 16 -2 0.91 2.44
 6 -16 -1 19.77 3.98
 -6 16 1 19.73 3.94
 -6 -16 1 20.31 4.98
 6 16 -1 18.55 3.94
 -6 -16 1 16.95 3.88
 6 -16 0 11.51 3.2
 -6 16 0 10.98 3
 6 16 0 11.33 3.24
 -6 -16 0 9.58 3.38
 -6 -16 0 8.84 2.99
 6 -16 1 29.48 4.94
 -6 16 -1 30.25 4.87
 6 16 1 31.47 5.13
 -6 -16 -1 20.36 4.9
 -6 -16 -1 30.28 5.72
 -6 16 -2 40.91 5.7
 -6 -16 -2 39.45 7.15
 -6 -16 -2 45.97 7.19
 6 -16 3 41.7 5.32
 -6 16 -3 39.22 5.64
 -6 -16 -3 37.12 6.93
 -6 -16 -3 42.72 7.27
 6 -16 4 15.8 3.66
 -6 16 -4 17.09 5.25
 -6 16 -4 18.28 4.1
 -6 -16 -4 17.8 5.17
 6 -17 -5 5.63 3.07
 6 -17 -4 6.28 3.25
 6 -17 -3 12.08 3.61
 6 -17 -2 7.18 2.75
 -6 17 2 3.46 2.45
 6 -17 -1 3.67 2.26
 -6 17 1 3.17 2.07
 -6 -17 1 8.1 2.94
 6 -17 0 0.45 2.22
 -6 17 0 1.84 2.16
 -6 -17 0 4.95 2.56
 -6 17 -1 -0.12 1.77
 -6 -17 -1 4.21 2.49
 -6 17 -2 21.95 4.85
 -6 -17 -2 21.48 5.15
 -6 -18 0 4.36 2.84
 -6 -18 -1 9.49 3.28
 7 0 -10 28.19 7.62
 -7 0 10 19.53 4.12
 7 0 -9 15.43 5.6
 -7 0 9 5.09 2.72
 -7 0 8 17.03 2.74
 7 0 -8 18.03 5.67
 -7 0 7 76.85 5.73
 7 0 -7 64 9.48
 -7 0 6 18.1 2.89
 7 0 -6 18.23 4.69
 -7 0 5 0.39 1.09
 7 0 -5 5.95 3.05
 -7 0 4 46.95 4.59
 7 0 -4 43.57 6.6
 7 0 -4 38.07 3.71
 -7 0 3 39.92 4.23
 7 0 -3 45.44 3.83
 7 0 -3 31.84 5.42
 -7 0 2 43.61 6.73
 -7 0 2 46.59 4.68
 7 0 -2 55.09 4.26
 7 0 -2 41.2 5.68
 -7 0 1 22.18 5.23
 7 0 -1 32.26 4.88
 7 0 -1 24.88 2.98
 -7 0 0 52.2 7.87
 7 0 0 45.57 4.18
 7 0 0 43.83 5.29
 -7 0 -1 10.96 4.53
 7 0 1 7.74 2.07
 7 0 1 7.27 2.45
 -7 0 -2 82.31 10.17
 7 0 2 63.25 5.66
 7 0 2 70.73 6.13
 -7 0 -3 -3.48 3.43
 7 0 3 -1 1.17
 7 0 3 2.06 1.31
 -7 0 -4 3.01 3.14
 7 0 4 6.93 2.02
 7 0 4 1.44 1.37
 -7 0 -5 56.59 9.18
 7 0 5 49.18 5.74
 7 0 6 1.99 1.94
 -7 0 -6 1.98 3.79
 7 0 7 6.54 2.62
 7 1 -10 0.72 4.33
 -7 -1 10 0.91 1.72
 -7 1 10 3.77 2.29
 7 1 -9 69.44 6.75
 -7 1 9 57.55 5.08
 7 -1 -9 62.21 9.81
 7 1 -9 73.55 10.67
 -7 -1 9 59.23 7.07
 -7 -1 8 5.6 1.69
 -7 1 8 3.57 1.71
 7 -1 -8 9.97 4.25
 -7 -1 8 4.2 2.39
 -7 -1 7 23.57 3.07
 -7 1 7 31.73 3.83
 7 -1 -7 32.48 6.62
 7 1 -7 28.78 6.45
 -7 -1 6 80.79 5.73
 -7 1 6 98.2 6.63
 7 -1 -6 88.48 10.17
 7 1 -6 74.67 9.43
 -7 -1 5 5.45 1.53
 -7 1 5 8.81 2.31
 7 -1 -5 4.27 2.13
 7 1 -5 8.31 3.67
 -7 -1 4 50.48 4.54
 -7 1 4 58.89 5.11
 7 -1 -4 51.55 7.06
 7 1 -4 63.06 7.8
 7 -1 -4 54.73 4.18
 7 1 -4 53.74 4.45
 7 -1 -3 21.01 2.73
 7 -1 -3 26.49 2.86
 7 1 -3 30.67 3.24
 -7 -1 3 25.42 5.41
 -7 -1 3 19.36 2.95
 -7 1 3 26.41 3.5
 7 -1 -3 26.48 4.75
 7 1 -3 23.77 4.52
 -7 -1 2 21.58 4.79
 -7 1 2 25.1 5.31
 -7 1 2 16.76 2.94
 7 -1 -2 14.06 3.27
 7 1 -2 20.49 4.18
 7 -1 -2 25.84 2.8
 7 1 -2 22.62 2.8
 -7 -1 1 290.45 18.04
 -7 1 1 298.31 18.4
 -7 1 1 302.69 12.97
 7 -1 -1 297.45 15.17
 7 1 -1 293.13 14.65
 7 -1 -1 323.59 11.48
 7 1 -1 316.03 11.84
 -7 -1 0 36.43 6.42
 -7 1 0 23.09 5.05
 7 -1 0 29.14 3.14
 7 -1 0 31.23 4.56
 7 1 0 28.11 4.1
 7 1 0 31.99 3.65
 -7 -1 -1 118.67 11.63
 -7 1 -1 125.76 12.11
 7 -1 1 118.28 6.93
 7 1 1 114.55 7.23
 7 1 1 109.72 7.7
 7 -1 1 107.33 7.99
 -7 -1 -2 53.17 8.09
 -7 1 -2 58.71 8.58
 7 -1 2 50.8 4.79
 7 1 2 61.75 5.51
 7 1 2 60.61 5.28
 7 -1 2 56.99 5.63
 -7 -1 -3 8.14 3.47
 -7 1 -3 13.21 4.97
 7 -1 3 9.18 2.23
 7 1 3 12.52 2.74
 7 1 3 12.4 2.44
 7 -1 3 12.94 2.84
 -7 -1 -4 31.66 6.73
 -7 1 -4 20.86 5.86
 7 -1 4 22.78 3.51
 7 1 4 29.54 4.28
 7 1 4 26.9 3.62
 7 -1 4 23.3 3.61
 7 -1 5 -1.13 1.7
 -7 -1 -5 2.43 2.24
 -7 1 -5 -0.3 2.36
 7 1 5 -0.32 1.84
 -7 -1 -5 0.53 1.92
 7 -1 6 0.62 1.62
 -7 -1 -6 2.69 4.02
 7 1 6 -0.61 2.12
 -7 1 -6 2.86 3.68
 7 -1 7 24.58 4.42
 7 1 7 15.81 3.9
 7 2 -10 10.44 4.99
 -7 -2 10 8.43 3.19
 7 2 -9 4.65 2.36
 -7 2 9 5.69 2.12
 7 -2 -9 1.21 5.06
 7 2 -9 7.44 4.34
 -7 -2 9 7.93 3.24
 7 2 -8 17.03 3.41
 -7 -2 8 10.58 2.11
 -7 2 8 13.99 2.86
 7 -2 -8 17.04 5.64
 7 2 -8 11.8 3.96
 -7 -2 8 14.55 3.84
 -7 -2 7 44.01 4.12
 -7 2 7 49.64 4.78
 7 -2 -7 41.81 7.81
 7 2 -7 52.49 8.49
 -7 -2 7 52.34 6.69
 -7 -2 6 15.39 2.52
 -7 2 6 14.62 2.69
 7 -2 -6 21.48 5.36
 7 2 -6 17.49 4.83
 -7 -2 5 1.41 1.12
 -7 2 5 4.23 1.64
 7 -2 -5 3.24 2.69
 7 2 -5 2.52 2.03
 -7 -2 4 15.69 4.01
 7 2 -4 26.94 3.28
 -7 -2 4 29.59 3.51
 -7 2 4 30.63 3.88
 7 -2 -4 18.89 4.48
 7 2 -4 29.1 5.46
 7 -2 -4 26.9 2.92
 -7 -2 3 65.59 8.06
 -7 2 3 67.65 5.74
 7 2 -3 65.79 7.44
 7 -2 -3 64.98 4.35
 7 -2 -3 61.23 7.59
 7 2 -3 74.56 5.32
 7 -2 -3 54.87 4.31
 -7 -2 2 22.79 5.09
 7 -2 -2 31.82 3.05
 7 2 -2 31.98 3.52
 -7 2 2 29.29 3.91
 7 -2 -2 28.53 5.01
 7 2 -2 33.55 5.04
 -7 -2 1 6.46 3.03
 -7 2 1 9.51 3.3
 -7 2 1 12.1 2.58
 7 -2 -1 12.4 3.3
 7 2 -1 11.26 3.05
 7 -2 -1 13.66 2.08
 7 2 -1 12.64 2.44
 -7 -2 0 33.2 6.03
 -7 2 0 30.08 5.96
 7 -2 0 29.75 3.2
 7 -2 0 21.27 3.67
 7 2 0 27.55 4
 7 2 0 25.26 3.32
 -7 -2 -1 3.57 2.99
 -7 2 -1 10.22 4.25
 7 -2 1 6.53 1.82
 7 2 1 6.43 2.11
 7 2 1 5.8 1.9
 7 -2 1 7.4 2.4
 -7 -2 -2 48.83 7.99
 -7 2 -2 52.27 8.27
 7 -2 2 43.38 4.28
 7 2 2 51.05 4.77
 7 -2 2 48.86 5.34
 7 2 2 39.31 4.67
 -7 -2 -3 4.34 2.77
 -7 2 -3 8.56 3.58
 7 -2 3 2.47 1.42
 7 2 3 5.44 1.79
 7 2 3 8.99 2.39
 7 -2 3 6.3 2.28
 -7 -2 -3 8.06 3.06
 7 -2 4 0.18 1.15
 -7 2 -4 -2.95 4.16
 7 2 4 0.32 1.31
 7 2 4 -0.36 1.15
 7 -2 4 3.26 1.9
 -7 -2 -4 1.16 1.89
 7 -2 5 24.44 3.94
 -7 -2 -5 27.01 6.26
 -7 2 -5 22.3 6.37
 7 2 5 18.57 3.93
 -7 -2 -5 23.18 4.58
 7 -2 6 4.15 2.09
 -7 -2 -6 6.32 4.07
 -7 2 -6 9.44 4.25
 7 2 6 4 2.43
 7 2 7 15.44 3.66
 7 -2 7 11.79 3.16
 -7 3 10 6.58 2.03
 -7 -3 10 7.92 2.76
 7 3 -9 87.55 7.59
 -7 3 9 68.77 5.98
 7 -3 -9 85.62 11.6
 7 3 -9 77.55 11.1
 -7 -3 9 75.93 8.25
 7 -3 -8 -0.3 2.96
 -7 3 8 3.48 1.48
 7 3 -8 0.18 3.23
 -7 -3 8 5.56 2.47
 -7 -3 7 71.16 4.93
 -7 3 7 76.57 6.06
 7 -3 -7 71.62 9.57
 7 3 -7 74.42 9.54
 -7 -3 7 60.17 7.17
 -7 -3 6 138.29 11.12
 -7 -3 6 148.78 7.44
 -7 3 6 152.84 8.74
 7 -3 -6 148.71 13.42
 7 3 -6 143.75 13.19
 -7 -3 6 142.97 11
 -7 -3 5 5.41 2.56
 7 -3 -5 15.05 4.34
 -7 3 5 12.74 2.76
 7 3 -5 10.4 3.25
 -7 -3 5 13.61 3.24
 -7 -3 4 230.57 14.69
 -7 3 4 203.93 10.47
 7 -3 -4 238.08 15.49
 7 3 -4 230.49 14.78
 7 -3 -4 208.62 8.33
 7 3 -4 207.85 9.82
 -7 -3 3 111.01 10.15
 -7 3 3 100.95 7.16
 7 -3 -3 100.18 9.54
 7 3 -3 91.31 8.75
 7 -3 -3 94.38 5.06
 7 3 -3 90.88 6.1
 7 3 -2 28.1 3.36
 -7 -3 2 21.67 4.62
 7 -3 -2 28.47 2.67
 -7 3 2 24.07 3.55
 7 -3 -2 34.58 5.26
 7 3 -2 28.15 4.62
 -7 -3 1 192.24 14.15
 -7 3 1 197.67 10.36
 7 -3 -1 201.99 8.01
 7 -3 -1 208.16 12.73
 7 3 -1 196.2 11.34
 7 3 -1 176.42 9.06
 -7 -3 0 34.94 6.48
 -7 3 0 22.77 5.23
 7 -3 0 31.06 3.06
 7 3 0 40.27 4.24
 -7 3 0 31.52 4.19
 7 -3 0 25.35 4.18
 7 3 0 26.78 3.89
 -7 -3 -1 11.72 3.86
 -7 3 -1 12.53 4.46
 7 -3 1 8.15 1.77
 7 3 1 5.56 1.87
 7 -3 1 11.73 2.95
 7 3 1 10.51 2.35
 -7 -3 -2 105.65 11.28
 -7 3 -2 103.28 11.51
 7 -3 2 100.44 6.37
 7 3 2 112.63 7.75
 7 3 2 114.85 7.03
 7 -3 2 108.6 8.11
 -7 -3 -2 102.41 9.34
 -7 -3 -3 32.93 6.5
 7 -3 3 29.06 3.47
 -7 3 -3 40.4 7.51
 7 3 3 41.28 4.99
 7 -3 3 43.29 5.04
 7 3 3 31.56 3.65
 -7 -3 -3 29.44 5.21
 7 -3 4 24.67 3.56
 -7 -3 -4 18.79 5.44
 -7 3 -4 25.87 6.07
 7 3 4 16.94 3.78
 7 -3 4 29.66 4.05
 -7 -3 -4 25.69 4.98
 7 -3 5 9.31 2.58
 -7 -3 -5 10.96 4.31
 -7 3 -5 9.83 3.97
 7 3 5 12.62 3.37
 -7 -3 -5 7.23 2.91
 -7 3 -6 16.65 5.8
 7 3 6 10.05 2.78
 7 -3 6 8.54 2.14
 -7 4 10 13.7 3.05
 -7 -4 10 14.42 3.78
 7 4 -9 5.64 2.55
 7 -4 -9 6.37 4.6
 -7 4 9 5.13 1.95
 -7 -4 9 6.6 2.45
 7 4 -8 19.67 3.91
 7 -4 -8 13.56 4.97
 -7 4 8 14.1 2.95
 7 4 -8 15.98 4.95
 -7 -4 8 16.51 4
 -7 -4 7 42.79 5.91
 -7 4 7 48.22 5.11
 7 -4 -7 51.37 8.32
 7 4 -7 44.24 7.35
 -7 -4 7 47.19 6.31
 -7 -4 6 4.47 2.39
 7 -4 -6 4.82 2.9
 -7 4 6 5.46 1.92
 7 4 -6 2.48 2.76
 -7 -4 6 9.34 3.27
 -7 -4 5 4.89 2.58
 7 -4 -5 11.93 4.12
 -7 4 5 8.97 2.49
 7 4 -5 7.85 3.31
 -7 -4 5 6.14 2.36
 7 -4 -4 13.82 1.91
 -7 -4 4 18.02 4.32
 7 4 -4 11.45 2.45
 7 -4 -4 10.82 3.77
 -7 4 4 8.56 2.39
 7 4 -4 12.57 3.69
 -7 -4 4 11.6 3.8
 -7 -4 3 33.96 5.87
 7 -4 -3 33.03 2.8
 7 -4 -3 32.12 5.75
 -7 4 3 37.46 4.55
 7 4 -3 38.85 5.57
 7 4 -3 37.87 4.07
 -7 -4 3 36.47 5.77
 7 4 -2 35.45 3.86
 -7 -4 2 40.84 6.4
 7 -4 -2 30.7 2.71
 7 -4 -2 30.31 5.39
 -7 4 2 34.81 4.34
 7 4 -2 42.69 5.52
 -7 -4 2 31 5.21
 -7 -4 1 19.54 4.85
 7 -4 -1 15.18 1.97
 7 -4 -1 24.21 4.72
 -7 4 1 15.26 2.98
 7 4 -1 21.13 3.53
 7 4 -1 17.32 2.88
 -7 -4 1 20.35 4.3
 -7 -4 0 13.44 3.99
 7 -4 0 15.05 2.11
 7 -4 0 9.59 3.02
 7 4 0 9.77 2.43
 -7 4 0 7.5 2.56
 7 4 0 14.85 2.84
 -7 -4 0 9.46 3.04
 -7 -4 -1 23.86 5.54
 -7 4 -1 26.03 6.19
 7 -4 1 27.11 2.94
 7 4 1 26.06 3.41
 7 -4 1 28.26 4.43
 7 4 1 27.06 3.82
 -7 -4 -1 26.48 5.17
 -7 -4 -2 89.82 10.62
 7 -4 2 65.51 4.92
 -7 4 -2 72.89 9.87
 7 4 2 70.38 6.36
 7 4 2 73.53 5.37
 7 -4 2 70 6.74
 -7 -4 -2 82.23 8.43
 7 -4 3 8.32 1.95
 -7 -4 -3 1.54 2.3
 -7 4 -3 15.12 4.77
 7 4 3 7.42 2.59
 7 4 3 7.93 1.96
 7 -4 3 7.95 2.42
 -7 -4 -3 8.98 3
 7 -4 4 3.67 1.64
 -7 -4 -4 -0.2 3.19
 -7 4 -4 0.43 3.16
 7 4 4 -1.15 1.53
 7 -4 4 3.48 2.28
 -7 -4 -4 -1.4 1.91
 -7 -4 -5 52.2 8.85
 -7 4 -5 35.8 7.49
 7 4 5 46.6 6
 7 -4 5 41.62 5.29
 -7 -4 -5 41.9 6.03
 -7 4 -6 -0.53 3.15
 7 4 6 -0.59 1.82
 -7 5 10 11.09 2.77
 -7 -5 10 5.68 2.56
 7 5 -9 30.25 4.64
 7 -5 -9 30.64 6.99
 -7 5 9 23.89 3.86
 -7 -5 9 24.33 4.66
 7 5 -8 13.02 3.06
 7 -5 -8 13.49 4.46
 -7 5 8 11.57 2.76
 7 5 -8 16.7 5.26
 -7 -5 8 13.11 3.72
 -7 -5 7 2.63 2.29
 7 5 -7 -0.95 1.59
 7 -5 -7 2.91 2.95
 -7 5 7 2.27 1.44
 7 5 -7 -4.24 3.71
 -7 -5 7 2.54 2.67
 -7 -5 6 67.09 7.29
 -7 5 6 79.09 6.58
 7 -5 -6 88.95 10.42
 7 5 -6 59.95 8.41
 -7 -5 6 74.92 8.13
 -7 -5 5 155.37 11.54
 -7 5 5 147.95 9.03
 7 -5 -5 134.9 12.35
 7 5 -5 142.64 12.24
 -7 -5 5 161.64 11.83
 -7 -5 4 111.42 9.91
 -7 5 4 110.75 7.71
 7 -5 -4 103.22 10.29
 7 5 -4 117.24 10.35
 7 -5 -4 107.61 5.06
 7 5 -4 99.68 6.84
 -7 -5 4 113.12 9.95
 -7 -5 3 62.69 7.61
 -7 5 3 55.12 5.5
 7 -5 -3 57.37 3.44
 7 -5 -3 49.24 6.69
 7 5 -3 57.53 6.69
 7 5 -3 60.65 5.16
 -7 -5 3 60.97 7.33
 -7 -5 2 86.5 9.24
 -7 5 2 92.87 7.21
 7 -5 -2 81.83 4.17
 7 -5 -2 93.87 8.91
 7 5 -2 84.61 7.48
 7 5 -2 89.98 6.32
 -7 -5 2 99.28 9.19
 -7 -5 1 56.37 7.64
 -7 5 1 65.45 6.01
 7 -5 -1 54.94 3.47
 7 -5 -1 61.63 7.06
 7 5 -1 68.07 6.17
 7 5 -1 63.19 5.34
 -7 -5 1 66.15 7.58
 -7 -5 0 45.03 7.1
 7 -5 0 33.64 2.83
 7 5 0 35.97 3.99
 7 -5 0 36.6 5.12
 -7 5 0 41.36 4.84
 7 5 0 37.87 4.4
 -7 -5 0 40.03 6.06
 -7 -5 -1 104.39 10.98
 -7 5 -1 112.47 11.87
 7 -5 1 109.93 5.67
 -7 5 -1 114.46 8.15
 7 5 1 117.48 6.8
 7 -5 1 105.11 8.45
 7 5 1 117.81 8.02
 -7 -5 -1 104.2 9.66
 7 -5 2 21.85 2.69
 -7 -5 -2 21.65 5.09
 -7 5 -2 21.8 5.56
 7 5 2 22.93 3.66
 7 5 2 20.64 2.75
 7 -5 2 26.23 4.32
 -7 -5 -2 15.71 3.87
 -7 -5 -3 8.19 3.9
 -7 5 -3 10.94 4.38
 7 5 3 3.6 2.17
 7 -5 3 9.37 2.62
 -7 -5 -3 7.17 3.18
 -7 -5 -4 92.17 11.19
 -7 5 -4 76.46 10.65
 7 5 4 102.55 8.58
 7 -5 4 92.71 7.63
 -7 -5 -4 72.31 8.11
 -7 -5 -5 6.52 4.22
 -7 5 -5 6.02 3.87
 7 5 5 5.24 2.56
 7 -5 5 1.6 2.11
 -7 -5 -5 3.02 1.92
 -7 5 -6 2.89 3.58
 7 5 6 4.1 2.45
 -7 6 10 35.4 4.94
 -7 -6 10 42.62 6.43
 7 6 -9 8.68 2.83
 7 -6 -9 8.52 4.66
 -7 6 9 6.77 2.46
 -7 -6 9 3.76 2.54
 7 6 -8 30.4 4.52
 7 -6 -8 27.41 6.41
 -7 6 8 24.46 3.98
 -7 -6 8 27.11 5.34
 7 6 -7 57.38 5.92
 -7 -6 7 40.1 6.16
 7 -6 -7 49.46 8.44
 7 6 -7 44.63 7.85
 -7 6 7 45.82 5.13
 -7 -6 7 50.87 6.89
 -7 -6 6 54.83 6.52
 -7 6 6 47.19 5.29
 7 -6 -6 37.72 7.06
 7 6 -6 44.75 7.31
 -7 -6 6 43.41 6.41
 -7 -6 5 55.13 6.86
 -7 6 5 56.15 5.73
 7 -6 -5 52.79 7.86
 7 6 -5 41.35 6.58
 -7 -6 5 51.68 6.91
 -7 -6 4 28.85 5.19
 7 6 -4 28.9 3.75
 7 -6 -4 23.55 2.09
 7 -6 -4 21.85 5.01
 7 6 -4 25.83 4.88
 -7 6 4 23.94 3.74
 -7 -6 4 22.59 4.9
 -7 -6 3 32.39 5.6
 7 -6 -3 35.53 2.43
 7 -6 -3 27.89 5.31
 7 6 -3 31.28 5.07
 7 6 -3 41.06 4.48
 -7 6 3 38.33 4.75
 -7 -6 3 34.62 5.71
 7 6 -2 12.7 2.62
 -7 -6 2 10.87 3.95
 7 -6 -2 5.75 2.75
 7 6 -2 13.02 2.89
 -7 6 2 10.11 2.76
 -7 -6 2 12.69 3.48
 -7 -6 1 5.8 2.8
 7 -6 -1 10.15 3.34
 7 6 -1 6.53 2.15
 -7 6 1 7.28 2.31
 -7 -6 1 4.2 2.8
 7 6 -1 4.18 1.82
 -7 -6 0 34.53 6.45
 7 6 0 26.9 3.33
 7 -6 0 22.37 4.21
 -7 6 0 26.06 4.22
 7 6 0 31.52 4.2
 -7 -6 0 21.89 4.67
 -7 -6 -1 7.94 3.45
 -7 6 -1 0.24 3.84
 7 6 1 5.19 1.48
 7 -6 1 10.8 3.1
 -7 6 -1 5.33 2.01
 7 6 1 10.33 2.64
 -7 -6 -1 8.09 3.03
 -7 -6 -2 11.18 4.02
 -7 6 -2 17.36 5.52
 7 6 2 18.15 3.37
 7 -6 2 12.65 3.1
 -7 -6 -2 13.91 4.09
 -7 -6 -3 13.92 4.84
 -7 6 -3 14.55 5.15
 7 6 3 13.41 3.34
 7 -6 3 18.83 3.66
 -7 -6 -3 23.23 4.83
 -7 -6 -4 6.54 4.47
 -7 6 -4 2.34 3.14
 7 6 4 3.99 2.39
 7 -6 4 8.4 2.64
 -7 -6 -4 4.28 2.55
 -7 -6 -5 28.23 7.04
 -7 6 -5 19.37 5.02
 7 6 5 16.5 3.93
 7 -6 5 12.79 3.1
 -7 -6 -5 13.91 3.73
 -7 6 -6 -1.07 3.02
 -7 7 10 85.94 7.56
 -7 -7 10 86.21 9.15
 7 7 -9 74.15 7.16
 -7 7 9 64.86 6.57
 -7 -7 9 78.8 8.69
 7 7 -8 30.06 4.37
 7 -7 -8 35.73 7.35
 -7 7 8 37.06 4.9
 -7 -7 8 30.14 5.48
 7 7 -7 19.7 3.61
 7 -7 -7 24.83 6.57
 7 7 -7 16.82 4.99
 -7 7 7 24.63 4.06
 -7 -7 7 15.89 4.18
 -7 -7 6 6.96 2.8
 7 -7 -6 9.26 4.73
 7 7 -6 5.07 3.01
 -7 7 6 9.29 2.61
 -7 -7 6 10.3 3.61
 -7 -7 5 126.31 10.18
 -7 7 5 141.64 9.25
 7 -7 -5 135.02 12.29
 7 7 -5 121.98 11.2
 -7 -7 5 150.24 11.88
 -7 -7 4 124.32 10.47
 -7 7 4 141.79 9.18
 7 -7 -4 124.04 11.33
 7 7 -4 135.4 10.98
 7 7 -4 141.49 8.61
 -7 -7 4 135.53 11.18
 -7 -7 3 214.63 14.3
 -7 7 3 212.21 11.53
 7 -7 -3 213.63 14.69
 7 7 -3 212.93 12.94
 7 7 -3 237.47 11.16
 -7 -7 3 225.22 14.67
 7 7 -2 7.69 2.11
 -7 -7 2 15.05 4.16
 7 -7 -2 8.83 3.18
 7 7 -2 7.94 2.36
 -7 7 2 8.06 2.46
 -7 -7 2 16.42 4.09
 -7 -7 1 383.35 20.65
 -7 7 1 390.55 16.47
 7 -7 -1 375.22 18.51
 7 7 -1 390.14 15.08
 7 7 -1 408.66 15.79
 -7 -7 1 374.32 19.59
 -7 -7 0 117.76 11.33
 -7 7 0 117.03 8.42
 7 7 0 115.73 6.79
 7 -7 0 110.7 9.35
 7 7 0 123.15 8.31
 -7 -7 0 117.76 10.49
 -7 -7 -1 15.2 4.69
 -7 7 -1 9.56 3.76
 7 -7 1 12.84 3.22
 -7 7 -1 7.99 2.56
 7 7 1 10.16 2.8
 -7 -7 -1 11.95 3.5
 -7 -7 -2 75.06 9.69
 -7 7 -2 63.87 9.42
 7 7 2 76.08 6.93
 7 -7 2 81.36 7.62
 -7 -7 -2 72 8.32
 -7 -7 -3 116.92 12.24
 -7 7 -3 93.58 11.58
 7 7 3 111.91 8.89
 7 -7 3 115.91 8.87
 -7 -7 -3 90.42 9.3
 -7 -7 -4 10.16 3.94
 -7 7 -4 13.91 5.22
 7 7 4 18.71 4.17
 7 -7 4 16.17 3.64
 -7 -7 -4 12.32 3.92
 -7 7 -5 38.71 7.76
 7 7 5 45.35 6.24
 7 -7 5 39.23 5.39
 -7 -7 -5 33.3 5.54
 -7 7 -6 12.88 5.37
 -7 8 10 24.63 4.32
 -7 -8 10 24.54 5
 7 8 -9 28.64 4.7
 -7 8 9 25.91 4.34
 -7 -8 9 29.15 5.61
 7 8 -8 0.86 1.67
 7 -8 -8 1.67 2.57
 -7 8 8 1.3 1.61
 -7 -8 8 7.07 3.43
 7 8 -7 12.88 2.96
 7 -8 -7 19.86 5.97
 7 8 -7 19.01 5.55
 -7 8 7 17.32 3.51
 -7 -8 7 14.74 3.97
 -7 -8 6 -1.1 2.57
 7 -8 -6 -3.97 4.6
 7 8 -6 -1.46 2.36
 -7 8 6 2.13 1.99
 -7 -8 6 3.89 2.26
 -7 -8 5 47.75 6.15
 7 -8 -5 54.94 8.18
 7 8 -5 33.46 5.92
 -7 8 5 42.14 5.3
 -7 -8 5 51.56 7.32
 -7 -8 4 5.04 2.38
 7 8 -4 1.92 1.59
 7 -8 -4 -0.17 2.96
 7 8 -4 3.13 2.03
 -7 8 4 5.65 2.12
 -7 -8 4 6.5 2.93
 -7 -8 3 37.43 5.95
 7 8 -3 34.95 4.45
 7 -8 -3 40.88 6.49
 7 8 -3 29.14 4.65
 -7 8 3 37.53 4.9
 -7 -8 3 45.83 6.86
 7 8 -2 13.74 2.73
 7 -8 -2 14.27 2.03
 -7 -8 2 7.9 2.84
 7 -8 -2 11.16 3.54
 7 8 -2 9.52 2.5
 -7 8 2 12.88 3.18
 -7 -8 2 10.66 3.77
 7 -8 -1 18.61 2.69
 -7 -8 1 15.45 4.29
 7 -8 -1 16.64 3.94
 7 8 -1 24.13 3.37
 -7 8 1 20.46 3.85
 -7 -8 1 18.63 4.46
 7 8 -1 20.67 3.41
 -7 -8 0 4.7 3.24
 7 -8 0 5.19 2.32
 -7 8 0 8.43 2.7
 7 8 0 6.87 2.52
 -7 -8 0 9.54 2.96
 -7 -8 -1 26.75 5.85
 7 -8 1 27.51 4.56
 -7 8 -1 20.78 3.78
 7 8 1 22.14 3.92
 -7 -8 -1 29.02 5.69
 -7 -8 -2 43.81 7.51
 -7 8 -2 46.1 8.3
 7 -8 2 56.87 6.5
 7 8 2 50.68 5.85
 -7 8 -2 51.63 5.93
 -7 -8 -2 45.67 6.74
 -7 -8 -3 2.3 2.88
 -7 8 -3 2.14 3.36
 7 8 3 6.7 2.88
 7 -8 3 7.36 2.61
 -7 -8 -3 -0.92 2.34
 -7 8 -4 4.06 3.22
 7 8 4 -0.13 2.06
 7 -8 4 4.55 2.49
 -7 -8 -4 1.16 1.83
 -7 8 -5 23.16 5.99
 7 8 5 36.82 5.69
 7 -8 5 32.4 5.08
 -7 -8 -5 25.33 5.15
 -7 -9 10 18.81 4.51
 -7 9 9 35.18 4.99
 -7 -9 9 42.64 6.68
 7 9 -8 56.08 5.91
 -7 9 8 59.81 6.44
 7 -9 -8 59.12 9.39
 -7 -9 8 62.99 7.82
 7 9 -7 6.26 2.39
 7 -9 -7 9.73 3.66
 7 9 -7 4.96 2.69
 -7 9 7 8.25 2.46
 -7 -9 7 8.76 3.42
 7 9 -6 85.86 6.86
 -7 9 6 93.68 7.82
 7 -9 -6 93.27 10.78
 7 9 -6 73.93 9.29
 -7 -9 6 76.6 8.86
 -7 -9 5 278.1 15.01
 -7 9 5 294.62 14.45
 7 -9 -5 320.79 19.43
 7 9 -5 261.16 16.62
 -7 -9 5 309.09 17.88
 -7 -9 4 12.24 3.61
 7 9 -4 14.42 3.07
 7 -9 -4 12.6 3.96
 7 9 -4 13.36 3.6
 -7 9 4 15.41 3.31
 -7 -9 4 19.97 4.49
 -7 -9 3 11.04 3.62
 7 9 -3 14.7 2.61
 7 -9 -3 11.63 3.91
 7 9 -3 9.82 2.65
 -7 9 3 4.89 2.35
 -7 -9 3 8.71 3.63
 -7 -9 2 73.35 8.55
 -7 9 2 94.06 7.72
 7 -9 -2 103.98 9.73
 7 9 -2 85.03 6.88
 -7 -9 2 89.99 9.24
 7 -9 -1 20.14 2.6
 -7 -9 1 18.14 4.56
 7 -9 -1 17.75 3.85
 -7 9 1 26.42 4.18
 -7 -9 1 21.46 4.73
 7 9 -1 17.7 3.26
 7 -9 0 6.45 1.84
 -7 -9 0 9.41 3.72
 7 -9 0 4.5 2.77
 -7 9 0 1.78 2.11
 7 9 0 7.17 2.51
 -7 -9 0 7.8 3.35
 7 -9 1 134.69 8.51
 -7 9 -1 155.63 10.21
 7 -9 1 135.75 10.08
 7 9 1 134.75 9.48
 -7 -9 -1 133.91 11.55
 -7 -9 -1 147.1 13.15
 -7 -9 -2 7.68 3.68
 7 -9 2 5.13 1.93
 -7 9 -2 8.46 4.07
 7 -9 2 11.07 3.51
 7 9 2 8.73 3
 -7 9 -2 4.88 2.57
 -7 -9 -2 4.09 2.41
 7 -9 3 28.99 4.56
 -7 9 -3 21.23 5.94
 7 9 3 21.86 4.18
 7 -9 3 30.13 4.66
 -7 -9 -3 31.62 5.77
 7 -9 4 31.92 5.04
 -7 9 -4 30.97 7.03
 7 9 4 40.2 5.95
 7 -9 4 33.39 5.2
 -7 -9 -4 35.81 5.91
 7 -9 5 8.33 3.13
 -7 9 -5 6.5 3.84
 -7 -9 -5 6.14 3.19
 -7 -10 9 0.07 1.85
 7 10 -8 24.55 4.21
 -7 10 8 23.87 4.35
 -7 -10 8 20.78 5.11
 7 10 -7 43.61 5.33
 7 -10 -7 60.33 9.13
 7 10 -7 47.07 7.85
 -7 10 7 54.42 6.34
 -7 -10 7 57.85 7.91
 7 10 -6 17.16 3.32
 7 -10 -6 9.39 3.86
 7 10 -6 8.93 3.65
 -7 10 6 11.63 3.28
 -7 -10 6 16.15 4.36
 7 10 -5 19.45 3.6
 7 -10 -5 26.58 5.72
 7 10 -5 18.72 4.44
 -7 10 5 25.87 4.5
 -7 -10 5 24.64 5.67
 -7 -10 4 17.27 4.04
 7 10 -4 13.02 3.12
 7 -10 -4 18.11 5.08
 7 10 -4 15.45 3.74
 -7 10 4 18.18 3.73
 -7 -10 4 16.23 4.64
 -7 -10 3 10.86 3.19
 7 10 -3 14.71 3.19
 7 -10 -3 18.6 4.66
 -7 10 3 13.98 3.3
 -7 -10 3 12.43 3.75
 7 10 -2 0.07 1.38
 -7 -10 2 2.12 1.81
 7 -10 -2 -1.31 2.19
 -7 10 2 -0.04 1.36
 -7 -10 2 1.5 2.2
 -7 -10 1 2.37 2.43
 7 -10 -1 -1.63 2.14
 -7 10 1 4.59 2.2
 -7 -10 1 1.36 1.92
 7 10 -1 0.05 1.68
 7 -10 0 24.51 3.38
 -7 -10 0 24.44 5.5
 7 -10 0 21.45 4.56
 -7 10 0 31.14 4.73
 7 10 0 25.61 4.23
 -7 -10 0 19.31 4.79
 -7 -10 -1 4.05 2.87
 7 -10 1 2.89 1.59
 7 -10 1 9.32 3.11
 -7 10 -1 6.99 2.67
 7 10 1 4.75 2.35
 -7 -10 -1 4.93 3.1
 7 -10 2 0.79 1.28
 -7 10 -2 3.34 3.32
 7 -10 2 7.02 2.81
 7 10 2 -1.07 1.84
 -7 10 -2 1.77 1.48
 -7 -10 -2 4.93 3.31
 7 -10 3 20.86 3.87
 -7 10 -3 25.1 6.31
 7 10 3 31.75 5.27
 7 -10 3 25.96 4.65
 -7 -10 -3 32.36 6.22
 -7 -10 -3 24.57 5.77
 7 -10 4 1.26 1.54
 -7 10 -4 0.45 3.36
 7 10 4 2.23 2.28
 -7 -10 -4 3.14 2.86
 7 -10 5 2.28 2.17
 -7 10 -5 1.89 3.98
 -7 -10 -5 9.41 3.53
 -7 -11 9 15.8 4.44
 7 11 -8 1.89 1.77
 -7 -11 8 -4.96 3.2
 7 11 -7 127.07 8.98
 -7 11 7 145.14 10.46
 7 -11 -7 152.49 14.23
 7 11 -7 124.35 12.42
 -7 -11 7 140.81 12.26
 7 11 -6 46.28 5.19
 7 -11 -6 40.5 7.27
 7 11 -6 29.72 5.91
 -7 11 6 39.89 5.41
 -7 -11 6 51.88 7.4
 7 11 -5 17.12 3.2
 7 -11 -5 11.5 4
 -7 11 5 18.11 3.72
 -7 -11 5 20.6 4.92
 -7 11 4 94.21 8.2
 7 -11 -4 92.87 10.01
 7 11 -4 88.56 7.44
 -7 -11 4 107.68 10.84
 -7 -11 4 81.67 8.07
 -7 11 3 79.19 7.36
 7 -11 -3 77.49 8.7
 7 11 -3 82.8 6.95
 -7 -11 3 82.7 9.24
 -7 -11 3 76.52 8.3
 7 11 -2 10.19 2.76
 -7 -11 2 13.9 3.81
 7 -11 -2 16.08 4.16
 -7 11 2 12.65 3.07
 -7 -11 2 13.11 4.04
 -7 11 1 124.75 9.35
 7 11 -1 127.71 9.06
 -7 -11 1 147.86 12.5
 -7 11 0 92.86 8.23
 7 -11 0 92.81 8.6
 7 11 0 96.47 8.05
 -7 -11 0 107.83 10.67
 7 -11 1 3.86 1.72
 7 -11 1 9.2 3.12
 -7 11 -1 2.55 1.73
 7 11 1 4.02 2.24
 -7 -11 -1 6.21 3.03
 -7 11 -2 46.36 8.38
 7 -11 2 53.31 6.48
 7 11 2 59.43 6.69
 -7 11 -2 41.51 5.47
 -7 -11 -2 51.03 7.49
 -7 -11 -2 43.04 7.25
 7 -11 2 46.76 5.38
 -7 11 -3 60.35 9.83
 -7 11 -3 55.53 6.4
 7 11 3 64.82 7.58
 7 -11 3 62.77 6.93
 -7 -11 -3 65.55 8.27
 -7 -11 -3 62.88 8.85
 7 -11 3 50.46 5.99
 7 -11 4 14.3 3.28
 -7 11 -4 9.43 4.63
 -7 -11 -4 13.56 4.27
 7 -11 5 11.65 3.41
 -7 11 -5 3.16 3.87
 7 12 -8 0.71 2
 -7 -12 8 3.19 3.09
 7 12 -7 0.13 1.53
 -7 -12 7 4.2 2.9
 7 12 -6 33.73 4.44
 7 -12 -6 25.37 5.75
 -7 12 6 32.95 5.23
 -7 -12 6 39.11 6.96
 7 12 -5 2.5 1.63
 7 -12 -5 7.58 3.95
 -7 12 5 2.5 1.97
 -7 -12 5 5.68 3.02
 7 12 -4 9.03 2.84
 7 -12 -4 5.1 2.63
 -7 12 4 10.23 3.2
 -7 -12 4 8.91 3.8
 7 12 -3 39.57 5.11
 7 -12 -3 41.4 6.61
 -7 12 3 44.22 5.76
 -7 -12 3 44.01 7.06
 7 -12 -2 19.41 4.54
 -7 12 2 21.11 4.26
 -7 -12 2 25.37 5.74
 7 12 -2 22.18 3.98
 7 -12 -1 11.09 3.21
 -7 12 1 11.4 3.43
 -7 -12 1 9.6 3.97
 7 12 -1 7.53 2.62
 7 -12 0 3.54 1.96
 -7 12 0 6.45 2.56
 7 12 0 5.01 2.07
 -7 -12 0 6.27 3.35
 -7 -12 0 3.32 2.49
 7 -12 1 27.95 3.91
 7 -12 1 31.89 5.07
 -7 12 -1 34.52 5.3
 7 12 1 29.36 4.95
 -7 -12 -1 21.17 5.32
 -7 -12 -1 23.38 5.89
 7 -12 2 19.59 3.57
 7 -12 2 27.09 4.85
 7 12 2 22.05 4.6
 -7 12 -2 22.07 4.34
 -7 -12 -2 25.4 5.55
 -7 -12 -2 12.04 3.91
 7 -12 3 1.24 1.46
 -7 12 -3 7.76 3.57
 -7 12 -3 4.8 2.4
 -7 -12 -3 6.65 3.21
 -7 -12 -3 2.22 2.98
 7 -12 4 3.43 1.73
 -7 12 -4 4.29 3.61
 -7 -12 -4 8.92 3.56
 7 13 -8 34.85 4.98
 7 13 -7 -0.73 1.54
 7 13 -6 16.05 3.24
 -7 -13 6 17.6 5.03
 -7 13 5 73.7 7.64
 7 -13 -5 72.92 9.26
 7 13 -5 65.3 6.72
 -7 -13 5 70.56 9.13
 7 13 -4 33.96 4.83
 7 -13 -4 28.95 5.96
 -7 13 4 35.04 5.37
 -7 -13 4 33.67 5.91
 7 13 -3 1.48 1.68
 7 -13 -3 3.41 3.04
 -7 13 3 -1.49 2.22
 -7 -13 3 0.71 1.95
 -7 -13 3 0.61 2.01
 -7 13 2 69.84 7.19
 7 13 -2 68.32 6.83
 7 -13 -2 56.03 7.27
 -7 -13 2 68.6 8.89
 -7 -13 2 66.59 7.71
 -7 13 1 36.24 5.24
 -7 -13 1 43.8 7.33
 7 13 -1 28.76 4.6
 -7 -13 1 31.11 5.62
 -7 13 0 108.31 9.17
 7 -13 0 112.42 9.79
 7 13 0 115.05 9.31
 -7 -13 0 98.41 10.6
 -7 -13 0 99.66 10.41
 -7 13 -1 283.93 15.18
 7 -13 1 266.18 15.23
 7 13 1 281.78 15.24
 -7 -13 -1 245.17 17.18
 -7 -13 -1 235.42 16.97
 -7 13 -2 47.25 6.18
 -7 -13 -2 59.9 8.39
 -7 -13 -2 59.27 8.66
 7 -13 2 53.19 5.68
 7 -13 3 6.11 2.74
 -7 13 -3 11.77 5.25
 -7 -13 -3 9.35 3.76
 7 -13 4 11.01 3.01
 -7 -13 -4 12.53 4.28
 7 14 -7 2.41 2
 7 14 -6 1.59 1.5
 7 -14 -4 19.79 4.89
 -7 -14 4 9.09 4.63
 7 14 -3 2.03 2.14
 7 -14 -3 3.87 2.35
 -7 14 3 5.6 2.85
 -7 -14 3 7.73 3.59
 7 -14 -2 4.08 2.64
 -7 14 2 6.69 2.75
 -7 -14 2 7.39 3.49
 7 14 -2 7.67 3
 -7 -14 2 3.56 2.6
 7 -14 -1 3.07 2.78
 -7 14 1 -0.38 2.03
 -7 -14 1 3.76 2.72
 7 14 -1 1.08 2.02
 -7 -14 1 1.07 1.86
 7 -14 0 24.57 4.76
 -7 14 0 27.41 5
 7 14 0 31.26 5.19
 -7 -14 0 29.14 6.69
 -7 -14 0 18.84 4.68
 -7 14 -1 8.07 3.27
 -7 -14 -1 11.02 4.32
 -7 -14 -1 3.95 2.09
 -7 -14 -2 6.75 3.52
 -7 -14 -2 15.13 4.19
 -7 -15 1 32.69 5.68
 -7 -15 0 12.21 4
 -7 -15 -1 42.81 7.04
 -7 -16 0 12.45 3.98
 -7 -16 -1 15.57 4.96
 -8 0 10 36.01 6.17
 -8 0 9 1.05 1.97
 -8 0 8 137.43 8.34
 8 0 -8 138.83 14.64
 -8 0 7 19.21 3.16
 8 0 -7 19.51 6.1
 -8 0 6 58.02 5.35
 8 0 -6 47.23 7.91
 -8 0 5 110.39 7.46
 8 0 -5 116.42 11.71
 8 0 -5 108.38 6.77
 -8 0 4 57.63 8.26
 -8 0 4 58.55 5.45
 8 0 -4 61.9 4.91
 8 0 -4 47.59 7.22
 -8 0 3 0.99 2.25
 -8 0 3 1.76 1.57
 8 0 -3 -0.29 2.34
 8 0 -3 2.02 1.26
 -8 0 2 6.71 3.09
 8 0 -2 1.47 1.7
 8 0 -2 2.91 1.34
 -8 0 1 16.96 4.97
 8 0 -1 15.85 3.57
 8 0 -1 19.04 2.87
 -8 0 0 55.1 8.46
 8 0 0 56.62 5.04
 8 0 0 47.7 5.79
 8 0 1 213.54 10.72
 8 0 1 208.24 11.8
 -8 0 -2 208.76 17.4
 8 0 2 200.32 10.78
 8 0 2 192.46 10.94
 8 0 3 13.15 3.12
 8 0 3 6.29 2.17
 8 0 4 16.66 3.38
 8 0 4 13.51 2.96
 8 0 5 0.77 1.75
 -8 -1 10 0.17 2.37
 -8 1 10 6.93 3.11
 -8 -1 9 26.19 5.23
 -8 1 8 14.42 2.95
 8 -1 -8 14.14 5.39
 8 1 -8 10.46 4.54
 -8 -1 8 17.08 4.59
 -8 -1 7 8.83 2.3
 -8 1 7 9.54 2.4
 8 -1 -7 15.18 5.22
 8 1 -7 7.95 3.36
 -8 -1 6 31.75 3.93
 -8 1 6 30.38 4.15
 8 -1 -6 38.22 7.6
 8 1 -6 28.13 6.37
 -8 -1 5 46.21 7.22
 -8 -1 5 43.63 4.61
 -8 1 5 44.48 4.88
 8 -1 -5 48.41 7.73
 8 1 -5 39.32 7
 8 -1 -5 43.43 4.19
 8 1 -5 45.16 4.56
 -8 -1 4 51.5 7.87
 -8 -1 4 57.51 5.31
 -8 1 4 53.25 5.38
 8 -1 -4 48.57 4.26
 8 -1 -4 43.62 7.26
 8 1 -4 38.41 6.32
 8 1 -4 47.36 4.45
 -8 -1 3 21.37 5.29
 -8 1 3 25.85 6
 -8 1 3 24.78 3.77
 8 -1 -3 16.03 3.72
 8 1 -3 21.91 4.83
 8 -1 -3 18.3 2.63
 8 1 -3 22.83 3.14
 -8 -1 2 13.99 4.39
 -8 1 2 5.95 3.47
 8 -1 -2 4.71 2.37
 8 1 -2 7.67 2.78
 8 -1 -2 5.89 1.71
 8 1 -2 6.81 1.82
 -8 -1 1 6.41 3.48
 -8 1 1 13.09 4.86
 8 -1 -1 12.89 3.46
 8 1 -1 14.75 3.61
 8 -1 -1 9.9 2.04
 8 1 -1 8.38 2.07
 -8 -1 0 40.97 7.41
 -8 1 0 41.35 7.84
 8 -1 0 31.45 3.78
 8 1 0 32.08 3.98
 8 1 0 27.43 4.37
 8 -1 0 34.36 4.98
 -8 -1 -1 14.22 4.91
 -8 1 -1 11.43 4.59
 8 -1 1 12.07 2.61
 8 1 1 7.91 2.44
 8 1 1 14.58 3.08
 8 -1 1 9.36 2.56
 -8 -1 -2 3.5 2.98
 -8 1 -2 0.79 2.73
 8 -1 2 2.03 1.43
 8 1 2 5.04 2.29
 8 1 2 3.3 1.86
 8 -1 2 1.68 1.8
 -8 -1 -3 28.23 6.62
 -8 1 -3 14.32 4.87
 8 -1 3 21.6 3.63
 8 1 3 20.68 3.76
 8 1 3 24.05 3.76
 8 -1 3 21.49 3.73
 8 -1 4 4.59 1.85
 8 1 4 7.35 2.49
 8 1 4 5.47 2.16
 8 -1 4 3.93 2
 -8 -1 -4 1.42 2.37
 8 1 5 -1.03 2.03
 -8 -2 10 0.02 1.78
 -8 -2 9 40.93 6.49
 -8 2 8 7.73 2.28
 8 -2 -8 15.07 5.21
 8 2 -8 4 2.71
 -8 -2 8 14.2 4.13
 -8 -2 7 13.57 4.04
 -8 -2 7 18.96 2.96
 -8 2 7 26.2 3.88
 8 -2 -7 18.31 5.65
 -8 -2 7 16.63 4.13
 -8 -2 6 168 13.58
 -8 -2 6 185.88 9.36
 -8 2 6 169.6 9.93
 8 -2 -6 191.26 15.78
 8 2 -6 153.75 14.08
 -8 -2 5 5.58 3.07
 8 -2 -5 7.19 1.69
 8 2 -5 8.75 2.1
 -8 2 5 6.18 2.27
 8 -2 -5 12.79 4.33
 8 2 -5 3.07 2.42
 8 -2 -4 26.5 3
 8 2 -4 22.77 3.22
 -8 -2 4 19.17 4.74
 -8 2 4 29.96 4.05
 8 -2 -4 30.67 5.87
 8 2 -4 32.65 5.91
 -8 -2 3 331.9 20.07
 -8 2 3 321.15 14.15
 8 -2 -3 325.46 18.33
 8 2 -3 303.1 17.15
 8 -2 -3 293.24 11.14
 8 2 -3 318.98 12.75
 -8 -2 2 31.85 6.19
 -8 2 2 23.13 5.66
 8 -2 -2 39.72 3.7
 -8 2 2 39.67 4.82
 8 -2 -2 35.3 5.74
 8 2 -2 33.43 5.38
 8 2 -2 39.01 4.08
 -8 -2 1 57.35 8.44
 -8 2 1 59.89 8.81
 8 -2 -1 54.4 4.44
 8 2 -1 59.77 5.26
 8 -2 -1 48.95 6.21
 8 2 -1 53.56 6.07
 -8 -2 0 79.41 10.21
 -8 2 0 70.26 9.66
 8 -2 0 72.63 5.37
 8 2 0 75.34 6.17
 8 2 0 62.54 6.36
 8 -2 0 64.95 6.92
 -8 -2 -1 148.06 14.42
 -8 2 -1 147.85 14.35
 8 -2 1 147.61 8.34
 8 2 1 162.22 9.6
 8 2 1 152.74 9.47
 8 -2 1 162.49 10.54
 -8 -2 -2 5.3 3.58
 -8 2 -2 4.53 3.21
 8 -2 2 5.89 1.99
 8 2 2 7.36 2.58
 8 2 2 8.31 2.39
 8 -2 2 11.33 3.01
 -8 -2 -2 5.09 2.63
 -8 -2 -3 10.08 4.8
 -8 2 -3 9.08 4.35
 8 2 3 10.23 2.89
 8 2 3 10.9 2.5
 8 -2 3 11.35 2.77
 -8 -2 -3 1.87 2.17
 8 2 4 7.77 2.57
 8 -2 4 5.57 2.32
 -8 -2 -4 11.31 3.83
 8 2 5 7.51 3.03
 -8 -3 10 9.98 3.76
 -8 3 9 20.99 3.61
 8 3 -9 15.39 6.03
 -8 -3 9 20.77 4.82
 -8 3 8 2.93 1.63
 8 -3 -8 8.01 5.1
 8 3 -8 1.22 3.03
 -8 -3 8 -1.54 2.64
 -8 -3 7 1.09 1.92
 -8 3 7 3.93 1.97
 8 -3 -7 2.46 2.45
 8 3 -7 3.69 3.29
 -8 -3 7 8.71 3.46
 -8 -3 6 22.17 4.81
 -8 3 6 30.7 4.25
 8 -3 -6 28.08 6.39
 8 3 -6 27.39 6.44
 -8 -3 6 25.56 5.35
 8 -3 -5 19.14 2.59
 -8 -3 5 15.84 4.16
 8 3 -5 15.01 2.78
 -8 3 5 21.06 3.69
 8 -3 -5 11.29 3.66
 8 3 -5 13.42 4.05
 -8 -3 5 18.67 4.24
 8 -3 -4 15.25 2.1
 8 3 -4 17.94 3
 -8 -3 4 15.34 4.71
 -8 3 4 17.95 3.47
 8 -3 -4 11.42 4.15
 8 3 -4 14.76 3.75
 -8 -3 4 14.64 4.27
 8 3 -3 18.43 3.13
 -8 -3 3 12.81 4.31
 -8 3 3 16.66 3.37
 8 -3 -3 10.36 3.53
 8 3 -3 13.91 3.89
 8 -3 -3 15.54 2.24
 -8 -3 2 10.2 3.51
 -8 3 2 9.71 3.87
 -8 3 2 9.21 2.59
 8 -3 -2 8.84 3.36
 8 3 -2 6.85 2.8
 8 -3 -2 6.95 1.69
 8 3 -2 9.46 2.25
 -8 -3 1 2.95 2.26
 -8 3 1 1.4 2.69
 8 -3 -1 4.11 1.22
 -8 3 1 9.58 2.75
 8 -3 -1 9.66 3.07
 8 3 -1 9.98 2.79
 8 3 -1 6.19 2.03
 -8 -3 0 17.44 5.23
 -8 3 0 16.71 5.47
 8 3 0 17.12 3.11
 8 -3 0 16.92 3.79
 8 3 0 26.06 3.79
 -8 -3 0 22.09 5.1
 -8 -3 -1 8.21 3.41
 -8 3 -1 7.95 3.83
 8 3 1 5.08 2.01
 8 3 1 6.81 2
 8 -3 1 4.32 2.21
 -8 -3 -1 8.93 3.35
 -8 -3 -2 -1.98 2.54
 -8 3 -2 4.97 3.78
 8 3 2 8.52 2.82
 8 3 2 7.6 2.18
 8 -3 2 4.01 2.45
 -8 -3 -2 2.5 2.5
 -8 -3 -3 10.52 4.57
 -8 3 -3 1.13 3.3
 8 3 3 7.32 2.61
 8 -3 3 5.63 2.6
 -8 -3 -3 10.46 3.87
 8 3 4 3.06 2.22
 8 -3 4 3.05 1.99
 -8 -3 -4 -3.61 2.66
 8 3 5 4.6 2.56
 -8 -4 10 11.27 3.62
 -8 4 9 9.4 2.56
 8 4 -9 13.97 5.38
 -8 -4 9 11.36 3.84
 -8 4 8 94.82 7.62
 8 -4 -8 112.75 13.23
 8 4 -8 90.69 11.98
 -8 -4 8 104.75 10.22
 -8 -4 7 29.47 5.32
 8 -4 -7 24.26 6.15
 -8 4 7 25.99 3.92
 8 4 -7 26.35 6.35
 -8 -4 7 25.09 5.13
 -8 -4 6 57.07 7.74
 -8 4 6 80.31 6.88
 8 -4 -6 70.43 9.66
 8 4 -6 70.93 9.42
 -8 -4 6 62.01 8.05
 -8 -4 5 127.89 11.5
 -8 4 5 148.03 9.41
 8 -4 -5 123.65 12.1
 8 4 -5 111.23 11.26
 8 4 -5 136.93 8.5
 -8 -4 5 133.93 11.7
 8 4 -4 -2.6 1.63
 -8 -4 4 -0.41 1.98
 8 -4 -4 -1.36 2.86
 -8 4 4 -0.19 1.58
 8 4 -4 -1.7 2.73
 -8 -4 4 0.77 2.22
 -8 -4 3 47.67 7.47
 8 4 -3 46.19 4.78
 8 -4 -3 55.44 7.4
 -8 4 3 45.29 5.21
 8 4 -3 43.67 6.15
 -8 -4 3 37.77 6.18
 -8 -4 2 42.18 7.25
 -8 4 2 39.43 4.98
 8 -4 -2 39.27 6.13
 8 4 -2 46.68 5.97
 -8 -4 2 34.88 5.88
 8 4 -2 38.21 4.37
 -8 -4 1 3.63 2.98
 -8 4 1 -0.83 2.57
 -8 4 1 1.06 1.78
 8 -4 -1 0.59 1.56
 8 4 -1 3.96 1.92
 8 4 -1 3 1.7
 -8 -4 1 4.83 3.09
 -8 -4 0 4.38 3.01
 8 4 0 1.23 1.59
 8 -4 0 -0.45 1.92
 8 4 0 1.05 1.6
 -8 -4 0 3.28 2.69
 -8 -4 -1 8.71 4.25
 -8 4 -1 8.38 3.89
 8 4 1 10.19 2.71
 8 4 1 7.69 2.03
 8 -4 1 12.29 3.32
 -8 -4 -1 5.84 2.85
 -8 -4 -2 23.46 6.13
 -8 4 -2 17.05 5.36
 8 4 2 26.17 4.29
 8 -4 2 19.6 4.04
 -8 -4 -2 16.2 4.42
 -8 -4 -3 31.94 7.11
 -8 4 -3 19.88 5.81
 8 4 3 22.75 4.11
 8 -4 3 17.64 3.67
 -8 -4 -3 26.55 5.51
 8 4 4 26.16 4.52
 8 -4 4 33.72 4.88
 -8 -4 -4 23.16 5.18
 8 4 5 20.56 4.19
 -8 5 9 24.2 4.11
 8 5 -9 16.13 6.47
 -8 -5 9 28.15 5.55
 -8 5 8 30.8 4.6
 8 5 -8 34.85 7.9
 -8 -5 8 32.49 5.91
 8 -5 -7 3.63 3.2
 -8 5 7 3.07 1.78
 8 5 -7 3.51 2.97
 -8 -5 7 2.66 2.2
 -8 -5 6 8.03 3.24
 8 -5 -6 -2.42 4.16
 -8 5 6 8.59 2.66
 8 5 -6 5.16 3.63
 -8 -5 6 8.98 3.54
 -8 -5 5 62 8.12
 -8 5 5 55.25 5.96
 8 -5 -5 51.22 8.05
 8 5 -5 41.46 6.82
 8 5 -5 56.01 5.48
 -8 -5 5 64.11 8.34
 8 5 -4 36.05 4.38
 -8 -5 4 28.16 5.61
 8 -5 -4 28.37 5.73
 -8 5 4 26.17 4.15
 8 5 -4 30.13 5.66
 -8 -5 4 30.46 5.79
 8 5 -3 10.94 2.68
 -8 -5 3 9.96 3.23
 8 -5 -3 10.75 3.39
 -8 5 3 7.24 2.46
 8 5 -3 6.49 2.82
 -8 -5 3 9.42 3.57
 -8 -5 2 10.93 3.69
 8 -5 -2 14.02 3.83
 -8 5 2 11.78 3
 8 5 -2 9.98 3.27
 -8 -5 2 8.99 3.64
 8 5 -2 10.38 2.54
 -8 -5 1 17.15 4.79
 -8 5 1 8.7 3.98
 8 -5 -1 15.64 3.39
 8 5 -1 13.11 3.51
 -8 5 1 13.5 3.08
 8 5 -1 14.11 2.77
 -8 -5 1 16.76 4.55
 -8 -5 0 25.53 6.09
 -8 5 0 14.69 5.13
 8 5 0 16.09 2.96
 8 -5 0 15.38 3.67
 -8 5 0 16.49 3.47
 8 5 0 15.46 3.32
 -8 -5 0 16.35 4.58
 -8 -5 -1 2.62 3.13
 -8 5 -1 1.6 3.4
 8 -5 1 4.99 2.52
 8 5 1 -1.46 1.83
 -8 -5 -1 -2.34 2.42
 -8 -5 -2 2.22 2.17
 -8 5 -2 5.36 4.18
 8 5 2 0.89 1.82
 8 -5 2 2.1 2.19
 -8 -5 -2 -1.21 2.2
 -8 -5 -3 24.59 6.84
 -8 5 -3 22.55 6.71
 8 5 3 19.76 4.09
 8 -5 3 16.36 3.73
 -8 -5 -3 25.36 5.45
 8 5 4 2.09 1.72
 8 -5 4 5.25 2.6
 -8 -5 -4 -1.35 2.64
 -8 6 9 20.95 3.93
 8 6 -9 25.66 7.3
 -8 -6 9 19.97 4.87
 -8 6 8 6.78 2.42
 8 6 -8 2.94 3.01
 -8 -6 8 5.4 2.96
 8 -6 -7 13.15 4.97
 -8 6 7 14.13 3.19
 8 6 -7 5.15 2.89
 -8 -6 7 8.65 3.52
 -8 -6 6 18.5 4.29
 8 -6 -6 23.24 5.42
 -8 6 6 17.7 3.49
 8 6 -6 13.97 4.63
 -8 -6 6 16.81 4.28
 -8 -6 5 9.35 3.83
 8 6 -5 14.93 3.03
 8 -6 -5 14.2 4.55
 -8 6 5 11.99 3.1
 8 6 -5 13.96 4.23
 -8 -6 5 8.97 3.66
 -8 -6 4 26.91 5.58
 8 6 -4 31.26 4.03
 8 -6 -4 34.86 6.58
 -8 6 4 46.74 5.5
 8 6 -4 36.74 5.86
 -8 -6 4 40.91 6.66
 -8 -6 3 151.88 13.13
 -8 6 3 184.49 11.07
 8 -6 -3 183.07 13.75
 8 6 -3 147.11 11.03
 8 6 -3 176.52 9.86
 -8 -6 3 159.68 12.99
 -8 -6 2 12.11 3.94
 8 -6 -2 6.13 2.87
 8 6 -2 7.74 2.29
 -8 6 2 6.65 2.61
 -8 -6 2 9.05 3.26
 8 6 -2 5.58 2.12
 -8 -6 1 22.69 5.45
 8 -6 -1 22.28 4.74
 8 6 -1 23.94 3.8
 -8 6 1 36.45 5.18
 8 6 -1 33.29 4.3
 -8 -6 1 39.99 6.83
 -8 -6 0 57.84 8.69
 -8 6 0 58.97 9.31
 -8 6 0 68.94 6.77
 8 6 0 62.47 6.26
 8 -6 0 61.59 7.22
 -8 -6 0 75.57 8.92
 -8 -6 -1 20.8 5.14
 -8 6 -1 27.48 6.84
 8 -6 1 23.02 4.23
 8 6 1 21.71 3.83
 -8 -6 -1 32.11 6.01
 -8 -6 -2 33.51 7.12
 -8 6 -2 31.59 7.32
 8 6 2 42.54 5.52
 8 -6 2 50.91 6.1
 -8 -6 -2 37.89 6.47
 -8 -6 -3 44.19 8.6
 -8 6 -3 48.21 8.94
 8 6 3 55.68 6.77
 8 -6 3 47.19 5.9
 -8 -6 -3 43.01 6.91
 8 6 4 3.38 2.05
 8 -6 4 3.67 2.25
 -8 -6 -4 -2.14 2.68
 -8 7 9 10.37 3.03
 8 7 -9 8.67 5.32
 -8 -7 9 14.31 4.56
 -8 7 8 4.26 2.3
 8 7 -8 -2.36 3.29
 -8 -7 8 3.43 3.26
 -8 7 7 4.01 2.17
 8 7 -7 -0.02 2.91
 -8 -7 7 5.15 2.42
 8 -7 -6 21.87 5.88
 -8 7 6 23 4.06
 8 7 -6 26.99 5.67
 -8 -7 6 22.18 5.28
 -8 -7 5 -1.06 2.15
 8 7 -5 3.98 2.1
 8 -7 -5 -2.38 3.43
 8 7 -5 -0.63 2.02
 -8 7 5 3.43 2.18
 -8 -7 5 -0.97 2.79
 -8 -7 4 16.25 4.61
 8 7 -4 20.73 3.53
 8 -7 -4 24.89 5.72
 8 7 -4 21.08 4.29
 -8 7 4 21.69 4.02
 -8 -7 4 30.13 6.1
 8 7 -3 8.5 2.58
 -8 -7 3 7.45 3.33
 8 -7 -3 12.12 4.26
 8 7 -3 9.5 3.07
 -8 7 3 8.35 2.74
 -8 -7 3 5.86 3.31
 8 -7 -2 11.4 3.73
 -8 7 2 10.32 2.93
 -8 -7 2 4.86 2.62
 8 7 -2 5.37 1.97
 -8 -7 1 12.01 4.24
 8 -7 -1 4.44 2.64
 -8 7 1 12.32 3.29
 8 7 -1 18.09 3.48
 -8 -7 1 23.06 5.31
 -8 -7 0 34.67 6.81
 -8 7 0 29.43 6.63
 8 -7 0 27.69 4.96
 -8 7 0 26.91 4.57
 8 7 0 33.33 4.79
 -8 -7 0 32.71 6.28
 -8 -7 -1 7.63 4.06
 -8 7 -1 9.56 4.52
 8 -7 1 9.17 3.28
 -8 7 -1 11.11 3.34
 8 7 1 5.23 2.44
 -8 -7 -1 6.1 3.2
 -8 -7 -2 9.49 4.66
 -8 7 -2 -5.3 4.49
 8 7 2 1.02 2
 8 -7 2 3.84 2.17
 -8 -7 -2 -0.03 2.22
 -8 7 -3 8.66 5.28
 8 7 3 6.6 2.98
 8 -7 3 10.12 3.42
 -8 -7 -3 14.72 4.31
 -8 -7 -4 -3.23 2.62
 -8 8 8 28.18 4.68
 -8 -8 8 31.63 6.43
 8 8 -7 5.43 2.56
 -8 8 7 8.08 2.84
 -8 -8 7 7.87 2.76
 -8 8 6 76.78 7.45
 8 -8 -6 91.56 11.1
 8 8 -6 76.89 9.58
 8 8 -6 77.23 6.94
 -8 -8 6 90 9.95
 -8 -8 5 73.59 8.41
 -8 8 5 75.21 7.23
 8 -8 -5 85.45 10.25
 8 8 -5 74.55 8.8
 8 8 -5 90.32 7.39
 -8 -8 5 79.63 9.47
 -8 -8 4 19.16 4.51
 8 8 -4 15.26 3.21
 8 -8 -4 19.28 4.93
 8 8 -4 22.53 4.57
 -8 8 4 28.23 4.66
 -8 -8 4 17.19 4.35
 8 8 -3 44.63 5.1
 -8 -8 3 34.82 6.17
 8 -8 -3 40.35 6.61
 -8 8 3 36.08 5.04
 -8 -8 3 34.14 6.07
 -8 -8 2 18.58 4.52
 8 -8 -2 37.31 6.1
 -8 8 2 28.48 4.74
 -8 -8 2 24.59 5.39
 8 8 -2 32.07 4.51
 -8 -8 1 2.97 2.56
 8 -8 -1 -2.61 3
 -8 8 1 3.88 1.86
 8 8 -1 5.85 2.48
 -8 -8 1 11.25 4.21
 -8 -8 0 6.99 3.58
 8 -8 0 6.82 3.1
 -8 8 0 -0.13 1.48
 8 8 0 6.19 2.37
 -8 -8 0 6.02 2.85
 -8 -8 -1 3.63 3.29
 -8 8 -1 12.41 4.79
 8 -8 1 5.86 2.19
 -8 8 -1 5.53 2.32
 8 8 1 5.95 2.33
 -8 -8 -1 8.59 3.38
 -8 -8 -2 9.92 4.58
 -8 8 -2 2.07 4.22
 8 8 2 15.23 3.7
 8 -8 2 22.24 4.21
 -8 -8 -2 13.89 4.15
 8 8 3 4.38 2.89
 -8 -8 -3 0.49 2.45
 -8 -8 -4 8.59 3.54
 8 9 -8 4.32 4.14
 8 9 -7 2.35 2.66
 -8 9 7 -2.05 2
 8 9 -6 4.12 2.05
 8 9 -6 -2.98 3
 -8 9 6 3.27 2.2
 -8 -9 6 -0.92 2.26
 8 9 -5 44.61 5.44
 8 -9 -5 27.33 6.27
 -8 9 5 38.09 5.39
 -8 -9 5 34 6.46
 -8 -9 4 -0.24 1.67
 8 9 -4 1.58 1.6
 8 -9 -4 -2.06 2.76
 -8 9 4 0.41 1.58
 -8 -9 4 1.11 2.2
 8 9 -3 -2.43 1.9
 -8 -9 3 4.53 3.21
 8 -9 -3 1.5 2.05
 -8 9 3 4.52 2.32
 -8 -9 3 -0.02 2.84
 -8 -9 2 0.4 2.89
 8 -9 -2 -4.56 3.24
 -8 9 2 0.48 1.52
 -8 -9 2 2.11 2.65
 8 9 -2 4.41 2.47
 -8 -9 1 14.86 4.67
 8 -9 -1 12.97 3.89
 -8 9 1 8.35 2.96
 8 9 -1 12.91 3.32
 -8 -9 1 13.5 4.27
 -8 -9 0 11.28 4.26
 8 -9 0 9.98 3.41
 -8 9 0 11.03 3.31
 8 9 0 5.77 2.65
 -8 -9 0 6.95 3.71
 -8 -9 -1 3.03 2.48
 -8 9 -1 6.2 3.4
 8 -9 1 10.6 3.23
 -8 9 -1 4.89 2.45
 8 9 1 4.16 2.55
 -8 -9 -1 7.92 3.52
 -8 -9 -2 0.57 3.31
 8 -9 2 0.18 1.54
 -8 9 -2 -0.99 3.9
 8 9 2 -3.1 2.57
 -8 -9 -2 1.75 2.21
 8 -9 3 2.96 1.8
 -8 -9 -3 0.49 2.25
 8 -9 4 3.66 2.48
 -8 -9 -4 16.67 5.17
 8 10 -5 11.66 3.21
 -8 10 5 4.03 2.46
 -8 -10 5 13.54 4.81
 -8 -10 4 12.26 3.52
 8 10 -4 12.81 2.84
 8 -10 -4 16.61 5.17
 -8 10 4 14.49 3.47
 -8 -10 4 14.41 4.44
 8 10 -3 21.17 3.83
 -8 -10 3 14.74 4.37
 8 -10 -3 20.03 5.05
 -8 10 3 21.5 4.24
 -8 -10 3 24.79 5.77
 -8 -10 2 25.12 5.45
 8 -10 -2 19.74 4.65
[truncated: 15,797 more chars]
